# Supplementary material for: Indium Kα radiation from a MetalJet X-ray source: comparison of the Eiger2 CdTe and Photon III detectors
Source: J Appl Crystallogr. 2023 Sep 5;56(Pt 5):1322–9. doi: 10.1107/S1600576723007215 (PMC10543668; doi:10.1107/S1600576723007215)
Supplement: Supplementary file 1 [file j-56-01322-sup1.cif]

 
data_ScCoC_eiger
#==============================================================================

# PROCESSING SUMMARY (IUCr Office Use Only)

_journal_date_recd_electronic      2023-03-10
_journal_date_to_coeditor         ?
_journal_date_from_coeditor       ?
_journal_date_accepted     ?
_journal_date_printers_first      ?
_journal_date_printers_final      ?
_journal_date_proofs_out          ?
_journal_date_proofs_in           ?
_journal_coeditor_name            ?
_journal_coeditor_code      NB5354
_journal_coeditor_notes
; ?
;
_journal_paper_category      FA
_journal_techeditor_code      ?
_iucr_compatibility_tag          ACTA95
_journal_techeditor_notes  
;
;
_journal_coden_ASTM               ?
_journal_name_full                ?
_journal_year                     ?
_journal_volume                   ?
_journal_issue                    ?
_journal_page_first               ?
_journal_page_last                ?
_journal_suppl_publ_number        ?
_journal_suppl_publ_pages         ?

#==============================================================================

 
_audit_creation_method            'SHELXL-2019/2'
_shelx_SHELXL_version_number      '2019/2'
_chemical_name_systematic         ?
_chemical_name_common             ?
_chemical_melting_point           ?
_chemical_formula_moiety          'C4 Co Sc3'
_chemical_formula_sum
 'C4 Co Sc3' 
_chemical_formula_weight          241.85

loop_
 _atom_type_symbol
 _atom_type_description
 _atom_type_scat_dispersion_real
 _atom_type_scat_dispersion_imag
 _atom_type_scat_source
 'C'  'C'   0.0008   0.0008
 'International Tables Vol C Tables 4.2.6.8 and 6.1.1.4'
 'Sc'  'Sc'   0.1609   0.1987
 'International Tables Vol C Tables 4.2.6.8 and 6.1.1.4'
 'Co'  'Co'   0.2837   0.5377
 'International Tables Vol C Tables 4.2.6.8 and 6.1.1.4'
 
_space_group_crystal_system       orthorhombic
_space_group_IT_number            71
_space_group_name_H-M_alt         'I m m m'
_space_group_name_Hall            '-I 2 2'
 
_shelx_space_group_comment
;
The symmetry employed for this shelxl refinement is uniquely defined
by the following loop, which should always be used as a source of
symmetry information in preference to the above space-group names.
They are only intended as comments.
;
 
loop_
 _space_group_symop_operation_xyz
 'x, y, z'
 '-x, -y, z'
 '-x, y, -z'
 'x, -y, -z'
 'x+1/2, y+1/2, z+1/2'
 '-x+1/2, -y+1/2, z+1/2'
 '-x+1/2, y+1/2, -z+1/2'
 'x+1/2, -y+1/2, -z+1/2'
 '-x, -y, -z'
 'x, y, -z'
 'x, -y, z'
 '-x, y, z'
 '-x+1/2, -y+1/2, -z+1/2'
 'x+1/2, y+1/2, -z+1/2'
 'x+1/2, -y+1/2, z+1/2'
 '-x+1/2, y+1/2, z+1/2'
 
_cell_length_a                    3.383(2)
_cell_length_b                    4.373(2)
_cell_length_c                    11.991(3)
_cell_angle_alpha                 90
_cell_angle_beta                  90
_cell_angle_gamma                 90
_cell_volume                      177.39(14)
_cell_formula_units_Z             2
_cell_measurement_temperature     100(2)
_cell_measurement_reflns_used     9909
_cell_measurement_theta_min       2.4535
_cell_measurement_theta_max       41.1945
 
_exptl_crystal_description        needle
_exptl_crystal_colour             violet
_exptl_crystal_density_meas       ?
_exptl_crystal_density_method     ?
_exptl_crystal_density_diffrn     4.528          
_exptl_crystal_F_000              228
_exptl_transmission_factor_min    ?
_exptl_transmission_factor_max    ?
_exptl_crystal_size_max           0.592
_exptl_crystal_size_mid           0.063
_exptl_crystal_size_min           0.031
_exptl_absorpt_coefficient_mu     3.893
_shelx_estimated_absorpt_T_min    0.206
_shelx_estimated_absorpt_T_max    0.889
_exptl_absorpt_correction_type    multi-scan
_exptl_absorpt_correction_T_min   0.7275
_exptl_absorpt_correction_T_max   0.9168
_exptl_absorpt_process_details    'SADABS-2016/2'
_exptl_absorpt_special_details    ?
_diffrn_ambient_temperature       100(2)
_diffrn_radiation_wavelength      0.5134
_diffrn_radiation_type            InK\a
_diffrn_source                    'Excillum In Metaljet D2 70 kV'
_diffrn_detector_type             'Dectris Eiger 2 CdTe 1M'
_diffrn_measurement_device_type   'Bruker D8 Venture'
_diffrn_measurement_method        '\f and \w scans'
_diffrn_detector_area_resol_mean  ?
_diffrn_reflns_number             29081
_diffrn_reflns_av_unetI/netI      0.0067
_diffrn_reflns_av_R_equivalents   0.0249
_diffrn_reflns_limit_h_min        -8
_diffrn_reflns_limit_h_max        8
_diffrn_reflns_limit_k_min        -11
_diffrn_reflns_limit_k_max        11
_diffrn_reflns_limit_l_min        -30
_diffrn_reflns_limit_l_max        30
_diffrn_reflns_theta_min          2.454
_diffrn_reflns_theta_max          41.211
_diffrn_reflns_theta_full         17.941
_diffrn_measured_fraction_theta_max   0.999
_diffrn_measured_fraction_theta_full  1.000
_diffrn_reflns_Laue_measured_fraction_max    0.999
_diffrn_reflns_Laue_measured_fraction_full   1.000
_diffrn_reflns_point_group_measured_fraction_max   0.999
_diffrn_reflns_point_group_measured_fraction_full  1.000
_reflns_number_total              928
_reflns_number_gt                 916
_reflns_threshold_expression      'I > 2\s(I)'
_reflns_Friedel_coverage          0.000
_reflns_Friedel_fraction_max      .
_reflns_Friedel_fraction_full     .
 
_reflns_special_details
;
 Reflections were merged by SHELXL according to the crystal
 class for the calculation of statistics and refinement.
 
 _reflns_Friedel_fraction is defined as the number of unique
 Friedel pairs measured divided by the number that would be
 possible theoretically, ignoring centric projections and
 systematic absences.
;
 
_computing_data_collection        'Bruker APEX2 v2012.2'
_computing_cell_refinement        'Bruker SAINT V8.40B'
_computing_data_reduction         'Bruker SAINT V8.40B'
_computing_structure_solution     'SHELXT(Sheldrick,Acta Cryst.(2015)A71,3-8)'
_computing_structure_refinement 'SHELXL-2019/2 (Sheldrick, 2019)'
_computing_molecular_graphics     'VESTA 3.5.7'
_computing_publication_material   'VESTA 3.5.7'
_refine_special_details           ?
_refine_ls_structure_factor_coef  Fsqd
_refine_ls_matrix_type            full
_refine_ls_weighting_scheme       calc
_refine_ls_weighting_details
'w=1/[\s^2^(Fo^2^)+(0.0104P)^2^+0.0755P] where P=(Fo^2^+2Fc^2^)/3'
_atom_sites_solution_primary      ?
_atom_sites_solution_secondary    ?
_atom_sites_solution_hydrogens    .
_refine_ls_hydrogen_treatment     undef
_refine_ls_extinction_method      'SHELXL-2019/2 (Sheldrick 2019)'
_refine_ls_extinction_coef        0.048(3)
_refine_ls_extinction_expression
 'Fc^*^=kFc[1+0.001xFc^2^\l^3^/sin(2\q)]^-1/4^'
_refine_ls_number_reflns          928
_refine_ls_number_parameters      18
_refine_ls_number_restraints      0
_refine_ls_R_factor_all           0.0097
_refine_ls_R_factor_gt            0.0096
_refine_ls_wR_factor_ref          0.0260
_refine_ls_wR_factor_gt           0.0259
_refine_ls_goodness_of_fit_ref    1.233
_refine_ls_restrained_S_all       1.233
_refine_ls_shift/su_max           0.001
_refine_ls_shift/su_mean          0.000
 
loop_
 _atom_site_label
 _atom_site_type_symbol
 _atom_site_fract_x
 _atom_site_fract_y
 _atom_site_fract_z
 _atom_site_U_iso_or_equiv
 _atom_site_adp_type
 _atom_site_occupancy
 _atom_site_site_symmetry_order  
 _atom_site_calc_flag
 _atom_site_refinement_flags_posn
 _atom_site_refinement_flags_adp
 _atom_site_refinement_flags_occupancy
 _atom_site_disorder_assembly
 _atom_site_disorder_group
Sc1 Sc 0.000000 0.500000 0.500000 0.00312(2) Uani 1 8 d S T P . .
Sc2 Sc 0.500000 0.500000 0.18806(2) 0.00250(2) Uani 1 4 d S T P . .
Co1 Co 0.500000 1.000000 0.500000 0.00443(2) Uani 1 8 d S T P . .
C1 C 0.500000 0.66637(8) 0.37509(3) 0.00389(3) Uani 1 2 d S T P . .
 
loop_
 _atom_site_aniso_label
 _atom_site_aniso_U_11
 _atom_site_aniso_U_22
 _atom_site_aniso_U_33
 _atom_site_aniso_U_23
 _atom_site_aniso_U_13
 _atom_site_aniso_U_12
Sc1 0.00266(3) 0.00420(3) 0.00252(3) 0.000 0.000 0.000
Sc2 0.00266(2) 0.00243(2) 0.00241(2) 0.000 0.000 0.000
Co1 0.00894(3) 0.00221(3) 0.00215(3) 0.000 0.000 0.000
C1 0.00440(7) 0.00349(8) 0.00379(8) 0.00022(6) 0.000 0.000
 
_geom_special_details
;
 All esds (except the esd in the dihedral angle between two l.s. planes)
 are estimated using the full covariance matrix.  The cell esds are taken
 into account individually in the estimation of esds in distances, angles
 and torsion angles; correlations between esds in cell parameters are only
 used when they are defined by crystal symmetry.  An approximate (isotropic)
 treatment of cell esds is used for estimating esds involving l.s. planes.
;
 
loop_
 _geom_bond_atom_site_label_1
 _geom_bond_atom_site_label_2
 _geom_bond_distance
 _geom_bond_site_symmetry_2
 _geom_bond_publ_flag
Sc1 C1 2.3736(8) . ?
Sc1 C1 2.3736(8) 10_556 ?
Sc1 C1 2.3736(8) 2_565 ?
Sc1 C1 2.3736(8) 9_666 ?
Sc1 C1 2.3736(8) 1_455 ?
Sc1 C1 2.3736(8) 9_566 ?
Sc1 C1 2.3736(8) 10_456 ?
Sc1 C1 2.3736(8) 2_665 ?
Sc1 Co1 2.7644(10) . ?
Sc1 Co1 2.7644(10) 1_445 ?
Sc1 Co1 2.7644(10) 1_545 ?
Sc1 Co1 2.7644(10) 1_455 ?
Sc2 C1 2.3577(6) 2_665 ?
Sc2 C1 2.3577(6) . ?
Sc2 C1 2.3586(9) 14_445 ?
Sc2 C1 2.3586(9) 13_665 ?
Sc2 C1 2.3586(9) 13_565 ?
Sc2 C1 2.3586(9) 14_545 ?
Sc2 Co1 2.8189(8) 5_444 ?
Sc2 Co1 2.8189(8) 5_544 ?
Sc2 Sc2 3.1383(9) 13_665 ?
Sc2 Sc2 3.1383(9) 13 ?
Sc2 Sc2 3.1383(9) 13_565 ?
Sc2 Sc2 3.1383(9) 13_655 ?
Co1 C1 2.0910(6) . ?
Co1 C1 2.0910(6) 9_676 ?
Co1 C1 2.0910(6) 10_556 ?
Co1 C1 2.0910(6) 2_675 ?
C1 C1 1.4550(10) 2_665 ?
 
loop_
 _geom_angle_atom_site_label_1
 _geom_angle_atom_site_label_2
 _geom_angle_atom_site_label_3
 _geom_angle
 _geom_angle_site_symmetry_1
 _geom_angle_site_symmetry_3
 _geom_angle_publ_flag
C1 Sc1 C1 78.25(3) . 10_556 ?
C1 Sc1 C1 101.75(3) . 2_565 ?
C1 Sc1 C1 180.0 10_556 2_565 ?
C1 Sc1 C1 89.10(4) . 9_666 ?
C1 Sc1 C1 35.70(2) 10_556 9_666 ?
C1 Sc1 C1 144.30(2) 2_565 9_666 ?
C1 Sc1 C1 90.90(4) . 1_455 ?
C1 Sc1 C1 144.30(2) 10_556 1_455 ?
C1 Sc1 C1 35.70(2) 2_565 1_455 ?
C1 Sc1 C1 180.0 9_666 1_455 ?
C1 Sc1 C1 180.0 . 9_566 ?
C1 Sc1 C1 101.75(3) 10_556 9_566 ?
C1 Sc1 C1 78.25(3) 2_565 9_566 ?
C1 Sc1 C1 90.90(4) 9_666 9_566 ?
C1 Sc1 C1 89.10(4) 1_455 9_566 ?
C1 Sc1 C1 144.30(3) . 10_456 ?
C1 Sc1 C1 90.90(4) 10_556 10_456 ?
C1 Sc1 C1 89.10(4) 2_565 10_456 ?
C1 Sc1 C1 101.75(3) 9_666 10_456 ?
C1 Sc1 C1 78.25(3) 1_455 10_456 ?
C1 Sc1 C1 35.70(2) 9_566 10_456 ?
C1 Sc1 C1 35.70(2) . 2_665 ?
C1 Sc1 C1 89.10(4) 10_556 2_665 ?
C1 Sc1 C1 90.90(4) 2_565 2_665 ?
C1 Sc1 C1 78.25(3) 9_666 2_665 ?
C1 Sc1 C1 101.75(3) 1_455 2_665 ?
C1 Sc1 C1 144.30(3) 9_566 2_665 ?
C1 Sc1 C1 180.0 10_456 2_665 ?
C1 Sc1 Co1 47.275(16) . . ?
C1 Sc1 Co1 47.276(16) 10_556 . ?
C1 Sc1 Co1 132.724(16) 2_565 . ?
C1 Sc1 Co1 78.84(3) 9_666 . ?
C1 Sc1 Co1 101.16(3) 1_455 . ?
C1 Sc1 Co1 132.724(16) 9_566 . ?
C1 Sc1 Co1 101.16(3) 10_456 . ?
C1 Sc1 Co1 78.84(3) 2_665 . ?
C1 Sc1 Co1 132.725(16) . 1_445 ?
C1 Sc1 Co1 132.724(16) 10_556 1_445 ?
C1 Sc1 Co1 47.276(16) 2_565 1_445 ?
C1 Sc1 Co1 101.16(3) 9_666 1_445 ?
C1 Sc1 Co1 78.84(3) 1_455 1_445 ?
C1 Sc1 Co1 47.276(16) 9_566 1_445 ?
C1 Sc1 Co1 78.84(3) 10_456 1_445 ?
C1 Sc1 Co1 101.16(3) 2_665 1_445 ?
Co1 Sc1 Co1 180.0 . 1_445 ?
C1 Sc1 Co1 78.84(3) . 1_545 ?
C1 Sc1 Co1 78.84(3) 10_556 1_545 ?
C1 Sc1 Co1 101.16(3) 2_565 1_545 ?
C1 Sc1 Co1 47.276(16) 9_666 1_545 ?
C1 Sc1 Co1 132.724(16) 1_455 1_545 ?
C1 Sc1 Co1 101.16(3) 9_566 1_545 ?
C1 Sc1 Co1 132.724(16) 10_456 1_545 ?
C1 Sc1 Co1 47.276(16) 2_665 1_545 ?
Co1 Sc1 Co1 104.55(4) . 1_545 ?
Co1 Sc1 Co1 75.45(4) 1_445 1_545 ?
C1 Sc1 Co1 101.16(3) . 1_455 ?
C1 Sc1 Co1 101.16(3) 10_556 1_455 ?
C1 Sc1 Co1 78.84(3) 2_565 1_455 ?
C1 Sc1 Co1 132.724(16) 9_666 1_455 ?
C1 Sc1 Co1 47.276(16) 1_455 1_455 ?
C1 Sc1 Co1 78.84(3) 9_566 1_455 ?
C1 Sc1 Co1 47.276(16) 10_456 1_455 ?
C1 Sc1 Co1 132.724(16) 2_665 1_455 ?
Co1 Sc1 Co1 75.45(4) . 1_455 ?
Co1 Sc1 Co1 104.55(4) 1_445 1_455 ?
Co1 Sc1 Co1 180.0 1_545 1_455 ?
C1 Sc2 C1 35.95(2) 2_665 . ?
C1 Sc2 C1 96.573(17) 2_665 14_445 ?
C1 Sc2 C1 119.750(14) . 14_445 ?
C1 Sc2 C1 119.750(14) 2_665 13_665 ?
C1 Sc2 C1 96.573(17) . 13_665 ?
C1 Sc2 C1 142.55(2) 14_445 13_665 ?
C1 Sc2 C1 119.750(14) 2_665 13_565 ?
C1 Sc2 C1 96.573(17) . 13_565 ?
C1 Sc2 C1 76.42(4) 14_445 13_565 ?
C1 Sc2 C1 91.64(4) 13_665 13_565 ?
C1 Sc2 C1 96.573(17) 2_665 14_545 ?
C1 Sc2 C1 119.750(14) . 14_545 ?
C1 Sc2 C1 91.64(4) 14_445 14_545 ?
C1 Sc2 C1 76.42(4) 13_665 14_545 ?
C1 Sc2 C1 142.55(2) 13_565 14_545 ?
C1 Sc2 Co1 139.545(16) 2_665 5_444 ?
C1 Sc2 Co1 139.545(16) . 5_444 ?
C1 Sc2 Co1 46.597(17) 14_445 5_444 ?
C1 Sc2 Co1 99.99(3) 13_665 5_444 ?
C1 Sc2 Co1 46.597(17) 13_565 5_444 ?
C1 Sc2 Co1 99.99(3) 14_545 5_444 ?
C1 Sc2 Co1 139.545(16) 2_665 5_544 ?
C1 Sc2 Co1 139.545(16) . 5_544 ?
C1 Sc2 Co1 99.99(3) 14_445 5_544 ?
C1 Sc2 Co1 46.597(17) 13_665 5_544 ?
C1 Sc2 Co1 99.99(3) 13_565 5_544 ?
C1 Sc2 Co1 46.597(17) 14_545 5_544 ?
Co1 Sc2 Co1 73.75(4) 5_444 5_544 ?
C1 Sc2 Sc2 76.39(2) 2_665 13_665 ?
C1 Sc2 Sc2 48.299(11) . 13_665 ?
C1 Sc2 Sc2 165.805(7) 14_445 13_665 ?
C1 Sc2 Sc2 48.27(2) 13_665 13_665 ?
C1 Sc2 Sc2 96.17(4) 13_565 13_665 ?
C1 Sc2 Sc2 101.33(4) 14_545 13_665 ?
Co1 Sc2 Sc2 134.595(16) 5_444 13_665 ?
Co1 Sc2 Sc2 93.17(3) 5_544 13_665 ?
C1 Sc2 Sc2 48.299(11) 2_665 13 ?
C1 Sc2 Sc2 76.392(19) . 13 ?
C1 Sc2 Sc2 48.27(2) 14_445 13 ?
C1 Sc2 Sc2 165.805(8) 13_665 13 ?
C1 Sc2 Sc2 101.33(4) 13_565 13 ?
C1 Sc2 Sc2 96.17(4) 14_545 13 ?
Co1 Sc2 Sc2 93.17(3) 5_444 13 ?
Co1 Sc2 Sc2 134.595(16) 5_544 13 ?
Sc2 Sc2 Sc2 123.49(2) 13_665 13 ?
C1 Sc2 Sc2 76.39(2) 2_665 13_565 ?
C1 Sc2 Sc2 48.299(11) . 13_565 ?
C1 Sc2 Sc2 101.33(4) 14_445 13_565 ?
C1 Sc2 Sc2 96.17(4) 13_665 13_565 ?
C1 Sc2 Sc2 48.27(2) 13_565 13_565 ?
C1 Sc2 Sc2 165.805(8) 14_545 13_565 ?
Co1 Sc2 Sc2 93.17(2) 5_444 13_565 ?
Co1 Sc2 Sc2 134.595(17) 5_544 13_565 ?
Sc2 Sc2 Sc2 65.23(4) 13_665 13_565 ?
Sc2 Sc2 Sc2 88.33(3) 13 13_565 ?
C1 Sc2 Sc2 48.299(11) 2_665 13_655 ?
C1 Sc2 Sc2 76.392(19) . 13_655 ?
C1 Sc2 Sc2 96.17(4) 14_445 13_655 ?
C1 Sc2 Sc2 101.33(4) 13_665 13_655 ?
C1 Sc2 Sc2 165.805(8) 13_565 13_655 ?
C1 Sc2 Sc2 48.27(2) 14_545 13_655 ?
Co1 Sc2 Sc2 134.595(16) 5_444 13_655 ?
Co1 Sc2 Sc2 93.17(3) 5_544 13_655 ?
Sc2 Sc2 Sc2 88.33(3) 13_665 13_655 ?
Sc2 Sc2 Sc2 65.23(4) 13 13_655 ?
Sc2 Sc2 Sc2 123.49(2) 13_565 13_655 ?
C1 Co1 C1 180.000(18) . 9_676 ?
C1 Co1 C1 91.51(3) . 10_556 ?
C1 Co1 C1 88.49(3) 9_676 10_556 ?
C1 Co1 C1 88.49(3) . 2_675 ?
C1 Co1 C1 91.51(3) 9_676 2_675 ?
C1 Co1 C1 180.0 10_556 2_675 ?
C1 Co1 Sc1 56.504(19) . . ?
C1 Co1 Sc1 123.496(19) 9_676 . ?
C1 Co1 Sc1 56.504(19) 10_556 . ?
C1 Co1 Sc1 123.496(19) 2_675 . ?
C1 Co1 Sc1 123.496(19) . 1_665 ?
C1 Co1 Sc1 56.504(19) 9_676 1_665 ?
C1 Co1 Sc1 123.496(19) 10_556 1_665 ?
C1 Co1 Sc1 56.504(19) 2_675 1_665 ?
Sc1 Co1 Sc1 180.0 . 1_665 ?
C1 Co1 Sc1 56.504(19) . 1_655 ?
C1 Co1 Sc1 123.496(19) 9_676 1_655 ?
C1 Co1 Sc1 56.504(19) 10_556 1_655 ?
C1 Co1 Sc1 123.496(19) 2_675 1_655 ?
Sc1 Co1 Sc1 75.45(4) . 1_655 ?
Sc1 Co1 Sc1 104.55(4) 1_665 1_655 ?
C1 Co1 Sc1 123.496(19) . 1_565 ?
C1 Co1 Sc1 56.504(19) 9_676 1_565 ?
C1 Co1 Sc1 123.496(19) 10_556 1_565 ?
C1 Co1 Sc1 56.504(19) 2_675 1_565 ?
Sc1 Co1 Sc1 104.55(4) . 1_565 ?
Sc1 Co1 Sc1 75.45(4) 1_665 1_565 ?
Sc1 Co1 Sc1 180.0 1_655 1_565 ?
C1 Co1 Sc2 124.963(16) . 5 ?
C1 Co1 Sc2 55.037(16) 9_676 5 ?
C1 Co1 Sc2 55.037(17) 10_556 5 ?
C1 Co1 Sc2 124.963(17) 2_675 5 ?
Sc1 Co1 Sc2 111.541(19) . 5 ?
Sc1 Co1 Sc2 68.459(18) 1_665 5 ?
Sc1 Co1 Sc2 68.459(18) 1_655 5 ?
Sc1 Co1 Sc2 111.541(18) 1_565 5 ?
C1 Co1 Sc2 55.037(16) . 13_565 ?
C1 Co1 Sc2 124.963(16) 9_676 13_565 ?
C1 Co1 Sc2 124.963(16) 10_556 13_565 ?
C1 Co1 Sc2 55.037(17) 2_675 13_565 ?
Sc1 Co1 Sc2 68.459(18) . 13_565 ?
Sc1 Co1 Sc2 111.541(18) 1_665 13_565 ?
Sc1 Co1 Sc2 111.541(18) 1_655 13_565 ?
Sc1 Co1 Sc2 68.459(18) 1_565 13_565 ?
Sc2 Co1 Sc2 180.0 5 13_565 ?
C1 Co1 Sc2 55.037(16) . 13_665 ?
C1 Co1 Sc2 124.963(16) 9_676 13_665 ?
C1 Co1 Sc2 124.963(16) 10_556 13_665 ?
C1 Co1 Sc2 55.037(16) 2_675 13_665 ?
Sc1 Co1 Sc2 111.541(18) . 13_665 ?
Sc1 Co1 Sc2 68.459(18) 1_665 13_665 ?
Sc1 Co1 Sc2 68.459(18) 1_655 13_665 ?
Sc1 Co1 Sc2 111.541(18) 1_565 13_665 ?
Sc2 Co1 Sc2 106.25(4) 5 13_665 ?
Sc2 Co1 Sc2 73.75(4) 13_565 13_665 ?
C1 Co1 Sc2 124.963(16) . 5_455 ?
C1 Co1 Sc2 55.037(16) 9_676 5_455 ?
C1 Co1 Sc2 55.037(16) 10_556 5_455 ?
C1 Co1 Sc2 124.963(16) 2_675 5_455 ?
Sc1 Co1 Sc2 68.459(18) . 5_455 ?
Sc1 Co1 Sc2 111.541(18) 1_665 5_455 ?
Sc1 Co1 Sc2 111.541(18) 1_655 5_455 ?
Sc1 Co1 Sc2 68.459(18) 1_565 5_455 ?
Sc2 Co1 Sc2 73.75(4) 5 5_455 ?
Sc2 Co1 Sc2 106.25(4) 13_565 5_455 ?
Sc2 Co1 Sc2 180.0 13_665 5_455 ?
C1 C1 Co1 134.247(18) 2_665 . ?
C1 C1 Sc2 72.027(12) 2_665 . ?
Co1 C1 Sc2 153.726(18) . . ?
C1 C1 Sc2 128.21(2) 2_665 13_665 ?
Co1 C1 Sc2 78.37(2) . 13_665 ?
Sc2 C1 Sc2 83.427(16) . 13_665 ?
C1 C1 Sc2 128.21(2) 2_665 13_565 ?
Co1 C1 Sc2 78.37(2) . 13_565 ?
Sc2 C1 Sc2 83.427(17) . 13_565 ?
Sc2 C1 Sc2 91.64(4) 13_665 13_565 ?
C1 C1 Sc1 72.152(13) 2_665 1_655 ?
Co1 C1 Sc1 76.22(2) . 1_655 ?
Sc2 C1 Sc1 120.376(19) . 1_655 ?
Sc2 C1 Sc1 83.17(3) 13_665 1_655 ?
Sc2 C1 Sc1 154.587(18) 13_565 1_655 ?
C1 C1 Sc1 72.152(13) 2_665 . ?
Co1 C1 Sc1 76.22(2) . . ?
Sc2 C1 Sc1 120.376(19) . . ?
Sc2 C1 Sc1 154.587(18) 13_665 . ?
Sc2 C1 Sc1 83.17(3) 13_565 . ?
Sc1 C1 Sc1 90.90(4) 1_655 . ?
 
_refine_diff_density_max    0.912
_refine_diff_density_min   -1.184
_refine_diff_density_rms    0.196

_shelx_res_file
;
TITL sad5_a.res in Immm
    sad5.res
    created by SHELXL-2019/2 at 16:07:39 on 29-Aug-2022
REM Old TITL sad5 in Immm
REM SHELXT solution in Immm: R1 0.053, Rweak 0.020, Alpha 0.032
REM <I/s>   0.000 for    0 systematic absences,  Orientation as input
REM Formula found by SHELXT:  C4 Sc3 Co

CELL  0.51340   3.383    4.373   11.991   90.0000   90.0000   90.0000
ZERR    2.000   0.002    0.002    0.003    0.0000    0.0000    0.0000
LATT  2
SYMM -X, -Y, Z
SYMM -X, Y, -Z
SYMM X, -Y, -Z
SFAC C SC CO
UNIT 8 6 2
TEMP -173.150
SIZE 0.592 0.063 0.031
L.S. 10
BOND
LIST 4
ACTA
FMAP 2
PLAN 20
WGHT    0.010400    0.075500
EXTI    0.048350
FVAR       0.87466
SC1   2    0.000000    0.500000    0.500000    10.12500    0.00266    0.00420 =
         0.00252    0.00000    0.00000    0.00000
SC2   2    0.500000    0.500000    0.188055    10.25000    0.00266    0.00243 =
         0.00241    0.00000    0.00000    0.00000
CO1   3    0.500000    1.000000    0.500000    10.12500    0.00894    0.00221 =
         0.00215    0.00000    0.00000    0.00000
C1    1    0.500000    0.666367    0.375086    10.50000    0.00440    0.00349 =
         0.00379    0.00022    0.00000    0.00000
HKLF 4


REM  sad5_a.res in Immm
REM wR2 = 0.0260, GooF = S = 1.233, Restrained GooF = 1.233 for all data
REM R1 = 0.0096 for 916 Fo > 4sig(Fo) and 0.0097 for all 928 data
REM 18 parameters refined using 0 restraints

END

WGHT      0.0105      0.0761

REM Highest difference peak  0.912,  deepest hole -1.184,  1-sigma level  0.196
Q1    1   0.5000  1.0000  0.5360  10.25000  0.05    0.91
Q2    1   0.5000  0.8982  0.5000  10.25000  0.05    0.75
Q3    1   0.6944  0.9355  0.5000  10.50000  0.05    0.58
Q4    1   0.5000  0.5000  0.1514  10.25000  0.05    0.43
Q5    1   0.6643  1.0000  0.5696  10.50000  0.05    0.42
Q6    1   0.3123  0.5000  0.2754  10.50000  0.05    0.40
Q7    1   0.2219  1.0000  0.4519  10.50000  0.05    0.39
Q8    1   0.6343  0.9413  0.5492  11.00000  0.05    0.38
Q9    1   0.7456  1.0000  0.5909  10.50000  0.05    0.37
Q10   1   0.7356  0.7288  0.3970  11.00000  0.05    0.36
Q11   1   0.0786  0.5000  0.4618  10.50000  0.05    0.36
Q12   1   0.7009  0.8176  0.3710  11.00000  0.05    0.36
Q13   1   0.3300  0.5000  0.3820  10.50000  0.05    0.33
Q14   1   0.1442  0.5000  0.5000  10.25000  0.05    0.33
Q15   1   0.7369  0.8672  0.5507  11.00000  0.05    0.32
Q16   1   0.1360  0.3972  0.5000  10.50000  0.05    0.32
Q17   1   0.6981  0.7222  0.4391  11.00000  0.05    0.31
Q18   1   0.2503  0.4197  0.1273  11.00000  0.05    0.31
Q19   1   0.7155  0.7871  0.4146  11.00000  0.05    0.31
Q20   1   0.7804  0.6514  0.4378  11.00000  0.05    0.31
;
_shelx_res_checksum    4467

_shelx_hkl_file
;
  -2   0   0 9590.23 227.967  28
   2   0   0 9032.80 227.089   4
   2   0   0 9642.34 226.565   5
   2   0   0 8596.17 228.177  13
   2   0   0 9999.99 233.022  16
   2   0   0 8605.38 227.276  18
   2   0   0 9671.81 227.394  21
  -2   0   0 9778.37 226.605  24
  -2   0   0 9301.85 226.945  26
  -4   0   0 3769.18 94.5788  27
  -4   0   0 3787.59 95.1272  28
  -4   0   0 3773.22 92.4587  24
  -4   0   0 3799.85 93.2484  26
   4   0   0 3770.04 93.7597   6
   4   0   0 3760.86 92.9542   7
   4   0   0 3664.43 95.9450  13
   4   0   0 3819.93 104.978  16
   4   0   0 3706.72 93.9960  18
   4   0   0 3710.67 94.0770  21
  -4   0   0 3750.18 91.7630  23
  -4   0   0 3817.24 91.4147   8
  -4   0   0 3741.78 95.3602  17
  -4   0   0 3753.25 92.5195  22
   4   0   0 3847.09 92.4615   5
   4   0   0 3745.94 93.6701   4
  -6   0   0 1723.58 43.3182   9
  -6   0   0 1757.61 49.7308  14
  -6   0   0 1750.05 45.4770  19
  -6   0   0 1723.32 48.2003  28
   6   0   0 1741.32 46.1765   6
   6   0   0 1727.15 57.6583  15
   6   0   0 1684.86 60.6632  16
   6   0   0 1728.09 48.9293  20
   6   0   0 1725.79 44.8026   7
   6   0   0 1744.52 44.5830  12
   6   0   0 1741.73 46.5867  21
  -6   0   0 1666.41 44.0295  24
  -6   0   0 1687.02 45.2340  26
   6   0   0 1730.67 45.9813   4
   6   0   0 1728.75 44.0435   5
   8   0   0 694.361 20.7554   7
   8   0   0 700.255 22.5493  21
   8   0   0 657.225 35.3273  16
   8   0   0 706.755 19.7409   5
   8   0   0 697.258 20.4499  12
   8   0   0 711.501 21.0113   1
   1  -1   0 13.6091 0.74057  27
  -1   1   0 14.1436 0.81746  22
   1   1   0 13.3224 0.72161   5
   1   1   0 13.3646 0.69554   6
   1   1   0 12.8819 0.69506   7
   1   1   0 14.3930 0.64074   1
  -1   1   0 12.9642 1.60033  16
   1   1   0 15.2347 0.91114  20
  -1  -1   0 13.5978 1.38723  17
  -1  -1   0 14.1887 0.70045  19
  -1  -1   0 13.6853 0.92337  20
  -1  -1   0 11.9058 1.08207  21
  -1   1   0 14.7336 1.63137  17
  -1   1   0 13.3374 0.73719  21
  -1  -1   0 19.5281 1.87321  27
  -1  -1   0 13.7001 1.05996  28
  -1   1   0 13.3715 0.45110   2
  -1   1   0 13.0992 0.57802   3
   1   1   0 12.8004 0.70716  19
  -1   1   0 12.5954 0.42601  11
  -1  -1   0 16.4089 1.22379  14
  -1  -1   0 13.1417 0.66800  23
  -1  -1   0 13.4331 0.56737  24
  -1  -1   0 17.8013 1.37110  25
  -1  -1   0 12.7496 0.65305  26
   1  -1   0 13.0960 0.76184   1
   1  -1   0 13.3352 0.44768   2
   1  -1   0 14.2636 0.61075   3
   1  -1   0 13.1006 0.84113   6
   1  -1   0 13.8652 0.44581  11
   1  -1   0 12.7995 1.94720  15
   1  -1   0 14.5366 1.63634  17
   1  -1   0 13.7338 1.26886  20
   1  -1   0 12.3478 0.78045  22
   1  -1   0 13.3300 0.44414  23
   1  -1   0 12.8772 0.57660  25
   1   1   0 11.8867 0.58533  10
   1   1   0 14.9455 1.31975  14
  -1  -1   0 13.1487 0.71228  22
  -1  -1   0 12.8478 0.72162   6
  -1  -1   0 13.6418 0.43409   9
  -1  -1   0 13.7860 0.59097  10
   1   1   0 19.4316 1.93198  15
  -1  -1   0 13.6509 1.71544  15
  -1  -1   0 11.7888 2.12386  16
   1   1   0 11.8809 0.83415   4
  -1   1   0 12.9152 0.55417   5
  -1   1   0 13.0813 0.72966  10
   1   1   0 13.5325 2.38120  16
   1   1   0 13.2237 1.15514  21
   3  -1   0 1.87851 0.60855   4
   3  -1   0 1.81863 0.71507   6
   3   1   0 2.14583 1.10448  18
   3   1   0 2.18815 0.92987  20
  -3  -1   0 2.16509 0.88558  28
  -3  -1   0 2.86347 1.51255  27
   3  -1   0 6.65970 0.72176   5
   3   1   0 0.87718 1.66749  16
  -3   1   0 3.61051 0.88476  27
  -3   1   0 2.13881 0.28381   2
  -3   1   0 2.56198 0.38621   8
  -3   1   0 2.57164 1.26995  17
  -3   1   0 2.43872 0.64695  22
  -3  -1   0 1.98614 0.84434  25
   3   1   0 1.78243 1.67568  13
   3  -1   0 2.25806 0.67706   1
  -3  -1   0 2.68903 0.61970  26
  -3   1   0 2.23233 0.50324  25
   3  -1   0 3.21175 0.65768   7
   3  -1   0 2.90244 0.65341  12
   3  -1   0 2.17970 1.78523  15
   3  -1   0 1.56239 1.38449  16
   3  -1   0 3.30003 1.10772  20
   3  -1   0 1.97664 0.66205  21
   3   1   0 2.05245 0.57429   1
   3   1   0 2.34168 0.71155   4
   3   1   0 3.21222 0.67997   5
   3   1   0 2.56741 0.69099   6
  -3  -1   0 2.43497 0.25961   8
  -3  -1   0 2.53793 0.39874   9
  -3  -1   0 2.85490 1.19325  14
  -3  -1   0 2.12366 0.50125  23
   3   1   0 1.52026 1.62404  15
  -3   1   0 2.68655 0.32289  23
  -3  -1   0 2.51118 0.46991  24
   3   1   0 3.63060 1.02446  21
  -3  -1   0 2.46686 0.65462  19
  -5  -1   0 16.9860 2.05035  26
  -5  -1   0 15.4820 1.72966  22
   5   1   0 19.5140 2.03502   1
  -5  -1   0 18.8906 1.81360  10
  -5  -1   0 26.8121 4.52343  27
  -5  -1   0 18.2708 2.64880  25
  -5  -1   0 22.5774 3.57156  17
  -5  -1   0 14.1601 2.85786  28
  -5   1   0 19.2371 0.99628   2
  -5   1   0 21.1339 1.36192   8
   5  -1   0 22.3394 2.60991  21
  -5   1   0 16.5830 1.51904  25
  -5   1   0 18.3360 2.55294  26
  -5   1   0 17.6011 2.28864  27
  -5   1   0 21.6496 3.90401  28
   5  -1   0 19.9189 2.39288   1
   5  -1   0 20.9801 2.56842   4
   5  -1   0 20.6932 2.00332   5
   5  -1   0 19.5450 2.15159   7
   5  -1   0 17.3221 4.97439  16
  -5  -1   0 16.8918 1.34166   9
   5   1   0 16.7194 2.94741  20
   5   1   0 16.9115 2.29059   4
   5   1   0 18.1082 1.94796   5
   5   1   0 19.3686 2.45456   6
   5   1   0 21.4466 2.36502   7
   5   1   0 19.5345 1.99922  12
   5   1   0 20.1226 4.66067  13
   5   1   0 14.9357 4.91474  15
  -5  -1   0 19.0148 0.89704   8
  -5   1   0 20.6493 2.14935  24
  -5   1   0 23.0386 2.15021  22
  -5   1   0 19.9698 3.60631  17
  -5  -1   0 20.4696 1.86927  24
   5   1   0 21.1941 3.36349  18
  -5  -1   0 21.9599 1.79393  23
   5   1   0 17.4423 5.66297  16
   5   1   0 17.5143 2.72188  21
   7  -1   0 24.0494 2.91369   7
   7   1   0 26.3145 4.34711  21
   7   1   0 26.2462 3.00584   1
  -7  -1   0 20.6073 2.88323  19
   7  -1   0 26.1170 5.09134  20
   7  -1   0 28.1565 8.42267  16
   7   1   0 18.4483 2.35581  12
   7  -1   0 18.4866 8.08503  15
   7  -1   0 21.1725 2.75139  12
  -7   1   0 22.8386 2.29087   9
   7  -1   0 21.5405 2.27787   5
   7  -1   0 25.0756 3.64993   6
   7  -1   0 21.7141 3.39225  21
  -7  -1   0 20.3267 2.16005  10
   7   1   0 24.1149 9.54195  16
   7   1   0 26.9897 3.61323   4
   7   1   0 24.0544 2.79005   5
   7   1   0 27.5491 3.29412   7
  -7  -1   0 28.2355 5.49614  14
   0   2   0 7952.53 206.261   2
   0  -2   0 9060.09 206.085   7
   0   2   0 8238.90 208.506  13
   0  -2   0 9032.82 206.787  19
   0  -2   0 8740.35 206.193  20
   0  -2   0 9008.65 206.376  10
   0   2   0 8062.13 207.457  18
   0   2   0 8338.02 206.805  22
   0   2   0 7725.05 206.051   8
   0  -2   0 9075.60 207.506  14
   0  -2   0 8641.68 206.818  15
   0  -2   0 8463.05 206.035   6
   0   2   0 8517.97 208.677  17
   2   2   0 5432.66 131.093  28
  -2  -2   0 5248.27 129.953  23
  -2  -2   0 5460.38 129.591  24
  -2  -2   0 5205.12 130.056  22
  -2   2   0 5159.79 129.222   2
  -2  -2   0 5144.60 132.742  27
  -2  -2   0 5461.12 129.847   3
  -2  -2   0 5474.29 130.006  19
   2   2   0 5507.39 130.184   5
   2   2   0 5351.85 129.969   6
   2   2   0 5460.28 130.639  20
   2  -2   0 5382.44 129.643  27
  -2   2   0 5127.75 132.892  17
  -2   2   0 5014.53 130.133  21
  -2   2   0 5186.93 130.420  22
   2  -2   0 5244.12 130.305   1
   2  -2   0 5361.97 129.209   2
   2  -2   0 5485.48 129.926   7
   2  -2   0 5637.65 130.162  12
   2  -2   0 5157.85 135.441  15
  -2  -2   0 5527.36 130.801  28
   2   2   0 5374.15 129.734  24
   2   2   0 5296.00 130.196  19
   2  -2   0 5168.23 130.639   6
   2   2   0 5488.54 130.123  26
  -2   2   0 5338.78 134.374  16
   2  -2   0 5342.69 129.348  25
  -2  -2   0 5482.20 129.945  26
  -2  -2   0 5237.96 129.153   9
  -2  -2   0 5350.78 129.637  10
  -2  -2   0 5493.48 130.869  14
  -2  -2   0 5278.90 132.077  17
   2   2   0 5206.83 129.664   1
   2   2   0 5262.28 130.085   7
   2   2   0 5198.44 135.467  13
   2   2   0 5176.64 131.589  14
   2   2   0 5421.27 132.985  15
   2   2   0 5708.72 140.314  16
   2   2   0 5172.05 133.045  18
  -2  -2   0 5248.01 131.265  25
   2  -2   0 5316.08 131.681  20
   2   2   0 5488.06 131.476  21
   2  -2   0 5343.29 129.727   3
   2   2   0 5544.26 130.416   4
  -2   2   0 5476.99 129.145  11
  -4   2   0 2069.85 55.6555  17
  -4  -2   0 2009.91 55.8427  27
   4  -2   0 2005.64 61.3003  15
   4  -2   0 2150.62 52.2364  12
   4   2   0 1982.47 57.9931  13
  -4  -2   0 2093.95 53.1989  28
   4   2   0 2071.78 51.6073   1
   4   2   0 2065.35 52.8180   4
   4   2   0 2051.83 52.3001   6
   4  -2   0 2093.54 55.0994  20
   4   2   0 2133.21 52.1735   7
  -4   2   0 2051.63 50.8183   8
   4   2   0 2075.08 54.2262  21
   4  -2   0 2118.25 52.4844   1
  -4  -2   0 2081.53 51.0705  24
  -4  -2   0 2095.13 50.4916   9
  -4  -2   0 2100.73 51.1892  10
  -4  -2   0 2072.96 51.4827  23
  -4  -2   0 2045.67 53.4813  25
  -4  -2   0 2118.55 51.7209  26
   4  -2   0 2010.61 53.3175   6
   4   2   0 2082.32 53.8373  20
   4   2   0 1995.23 58.8788  15
   4   2   0 2052.68 67.4582  16
  -4   2   0 2080.24 52.0531  22
   4  -2   0 2018.00 51.7992   7
   4  -2   0 2025.46 50.8559   5
   4   2   0 2009.85 55.0398  18
  -6   2   0 957.252 26.1105  24
   6   2   0 888.936 43.2872  16
  -6   2   0 988.627 24.3556   8
  -6   2   0 980.520 32.8117  17
   6   2   0 939.594 26.2113   7
   6   2   0 959.066 25.3874  12
  -6   2   0 944.240 27.5209  26
  -6   2   0 956.890 31.1926  28
   6  -2   0 946.037 26.7697   1
   6  -2   0 931.498 27.7303   6
  -6  -2   0 937.050 25.0957   3
   6  -2   0 973.553 26.0913   7
   6  -2   0 942.442 39.1201  15
  -6  -2   0 969.387 25.0462  10
   6   2   0 966.553 29.1968  21
  -6  -2   0 971.699 24.6225   9
  -6   2   0 944.538 26.6693  22
   6  -2   0 910.956 30.2417  20
   6   2   0 920.060 28.6601   1
   6   2   0 951.739 27.3830   4
   6   2   0 956.687 26.0687   5
   6   2   0 948.128 26.6593   6
  -6  -2   0 981.553 28.2951  28
  -6  -2   0 940.170 24.8457  24
  -6  -2   0 942.748 28.5353  14
  -6  -2   0 953.095 25.9646  19
  -6  -2   0 937.192 25.7940  26
   8  -2   0 406.989 13.7180  12
   8   2   0 374.249 29.3854  16
  -8   2   0 391.346 21.1924  14
  -8   2   0 393.395 15.1773  19
   8  -2   0 420.783 13.4032   7
  -8   2   0 406.930 12.5395   9
   8   2   0 396.738 13.2998   5
   8   2   0 412.611 16.7216  21
   8   2   0 388.342 13.5316   7
   8  -2   0 423.197 14.3235   1
   8   2   0 413.557 13.0095   1
   1  -3   0 439.425 12.6555  19
  -1   3   0 430.257 12.2667  22
   1   3   0 428.950 15.3806  13
   1  -3   0 453.872 14.1578  14
   1   3   0 412.379 10.8983   9
  -1  -3   0 426.463 12.6073  14
  -1  -3   0 452.620 11.9402  19
   1  -3   0 456.320 11.8901  10
   1  -3   0 404.768 11.1402  11
   1   3   0 442.101 11.7195   5
   1   3   0 436.223 11.7980  26
  -1  -3   0 448.923 11.6948  23
   1   3   0 436.243 10.9644   8
   1  -3   0 446.734 11.7527   6
   1   3   0 446.500 12.1690  22
  -1  -3   0 461.586 11.5394  24
   1   3   0 466.970 11.3841   7
   1   3   0 466.843 18.4067  16
  -1   3   0 438.653 14.7156  17
  -1   3   0 430.934 12.3973  18
   1   3   0 425.611 13.7831  18
   1   3   0 454.514 12.7326  21
  -1  -3   0 440.180 11.9367  26
  -1   3   0 446.636 11.2925   2
  -1   3   0 429.322 13.3219  13
  -1  -3   0 430.570 11.5049   3
  -1  -3   0 436.829 11.4598  10
  -1  -3   0 444.191 12.9586  28
  -1  -3   0 458.912 12.9845  25
   1   3   0 451.811 11.4206  24
   1  -3   0 458.559 12.3814  20
   1  -3   0 432.625 11.4327   3
   1  -3   0 442.743 11.6471   1
   1   3   0 447.527 14.5089  17
   1  -3   0 448.408 14.5202  15
   1   3   0 443.287 12.7090  28
  -1  -3   0 438.537 14.2300  27
   3  -3   0 184.628 7.56874  20
   3   3   0 174.480 7.08384  28
   3   3   0 176.519 5.92676  26
  -3  -3   0 166.757 5.60293  19
   3   3   0 175.126 5.17093   1
  -3  -3   0 178.730 8.97815  27
   3  -3   0 179.661 6.48694   6
  -3   3   0 174.993 6.21207  22
   3  -3   0 164.564 5.81293  12
   3   3   0 166.178 9.78729  13
   3  -3   0 167.400 5.34097   3
  -3  -3   0 181.829 6.59652  28
   3  -3   0 181.083 5.55833   7
  -3  -3   0 167.382 4.49536   9
  -3  -3   0 175.198 5.22649  10
  -3   3   0 181.188 5.19935   8
  -3   3   0 181.791 8.89093  17
  -3  -3   0 173.236 6.46864  14
  -3  -3   0 183.767 5.52795   3
   3   3   0 181.062 13.5963  16
   3   3   0 171.947 8.17825  18
   3   3   0 181.641 7.41295  21
   3   3   0 178.942 5.43338  24
   3   3   0 173.912 5.74410   7
  -3   3   0 171.325 4.54653   2
  -3  -3   0 188.576 7.40830  25
   3   3   0 173.468 6.19839   4
  -3  -3   0 183.125 5.78747  23
  -3  -3   0 179.519 5.14187  24
   3   3   0 177.271 5.50635   6
  -3  -3   0 174.947 5.57663  26
   3  -3   0 174.486 10.7159  15
   3   3   0 177.107 5.93155   5
   3  -3   0 173.847 6.10941   1
   5   3   0 34.9292 8.29312  16
   5   3   0 40.6051 6.91785  13
   5   3   0 43.3094 2.47405   1
  -5  -3   0 45.5420 2.86995  19
   5  -3   0 51.9050 4.22215   1
  -5  -3   0 44.0652 4.22914  28
   5   3   0 46.9692 3.06540   5
   5   3   0 44.9728 2.86731   7
   5   3   0 50.4704 5.11280  21
   5  -3   0 49.5914 3.72451   6
   5  -3   0 77.0016 11.4654  15
   5  -3   0 48.9191 5.76135  20
  -5   3   0 40.6671 3.25891  22
  -5   3   0 39.8917 5.41788  17
  -5   3   0 41.1179 2.13105   8
  -5  -3   0 43.1617 4.24032  14
   5  -3   0 42.9181 3.54879  12
   5   3   0 42.0233 5.30792  18
  -5  -3   0 44.3509 2.25644  24
   5  -3   0 48.1513 2.96709   7
  -5  -3   0 53.1991 3.38672  23
  -5  -3   0 49.7760 5.08139  25
  -5  -3   0 46.8745 3.21903  26
  -5  -3   0 54.3248 7.34383  27
  -5  -3   0 45.6435 2.55882   3
  -5  -3   0 47.5065 2.36951  10
   5   3   0 45.9832 3.96072   4
  -7   3   0 7.69152 1.72142   9
   7   3   0 9.73432 3.59527  21
  -7  -3   0 7.64761 1.67640   3
   7  -3   0 9.52043 2.64396   6
   7  -3   0 6.16894 7.67633  15
   7  -3   0 7.51908 2.10395   1
  -7   3   0 6.33249 1.33709   8
   7   3   0 7.18422 2.80380   4
   7   3   0 15.9584 9.01622  16
   7  -3   0 5.42066 3.61673  20
   7  -3   0 7.95510 1.97867   7
   7   3   0 6.38150 1.90501   5
   7   3   0 10.6946 1.80747   1
   0  -4   0 4135.49 97.9270  10
   0  -4   0 4066.11 99.2149  25
   0   4   0 3964.96 100.275  18
   0  -4   0 4028.89 100.509  14
   0  -4   0 4032.10 97.6863  23
   0   4   0 3948.08 99.7716  28
   0   4   0 3844.91 97.1598   8
   0  -4   0 3982.45 100.931  27
   0  -4   0 4083.00 98.8442  19
   0   4   0 4055.14 97.6942  24
   0   4   0 3937.70 98.2976  26
   0   4   0 3921.15 102.192  13
  -2   4   0 2873.01 71.0284   8
  -2   4   0 2867.33 76.7278  17
   2   4   0 2852.15 72.3491  22
   2  -4   0 2874.19 71.8214   1
  -2  -4   0 2948.07 71.7269  23
  -2  -4   0 2966.27 71.1961  24
   2   4   0 2956.22 71.8639   5
  -2  -4   0 2918.93 71.8284  26
   2  -4   0 2897.28 70.7120  23
   2  -4   0 2885.46 77.4422  15
   2  -4   0 2880.97 72.6942  27
   2   4   0 2920.90 71.3100   7
  -2  -4   0 2957.69 73.1013  14
  -2   4   0 2881.63 72.6740  13
   2   4   0 2889.22 73.6230  21
   2   4   0 2796.57 70.2679   8
   2  -4   0 2860.77 71.5948  25
  -2  -4   0 2989.81 73.3581  28
  -2  -4   0 2893.82 70.6327   6
  -2  -4   0 2900.71 70.8783  20
  -2  -4   0 2910.36 72.0892  15
  -2  -4   0 2871.46 76.2987  27
   2   4   0 2800.19 76.0630  17
   2   4   0 2813.14 75.4912  18
   2  -4   0 2915.78 72.0402   6
  -2   4   0 2840.49 71.6424  18
  -2   4   0 2939.22 72.6261  22
   2  -4   0 2892.20 73.0981  20
   2   4   0 2843.69 70.2182   9
   2   4   0 2922.87 78.8370  13
   2   4   0 2926.06 71.2076  24
   2  -4   0 2960.38 71.3043   3
   2   4   0 2928.41 73.2478  28
   2   4   0 2946.79 71.8259  26
  -2  -4   0 2918.66 71.9117  19
  -2  -4   0 2928.46 73.9047  25
   2   4   0 2953.25 85.4183  16
  -2  -4   0 2869.53 71.4081   3
   2  -4   0 2914.44 70.5207  11
  -2  -4   0 2972.82 71.2901  10
   4   4   0 1596.39 43.2524  21
   4   4   0 1575.89 40.4552   5
   4   4   0 1543.42 39.9509   7
   4   4   0 1514.35 40.2718  26
   4  -4   0 1595.73 39.5720   7
  -4  -4   0 1557.93 38.9922  24
  -4  -4   0 1539.70 42.8766  25
   4  -4   0 1545.58 40.7118   1
  -4   4   0 1540.04 39.0263   8
   4   4   0 1523.73 42.4005  28
   4   4   0 1535.39 45.0097  18
  -4  -4   0 1587.90 46.6287  27
  -4  -4   0 1575.92 41.5558  28
   4   4   0 1554.49 49.3061  13
  -4  -4   0 1565.96 39.9993  23
   4   4   0 1577.64 58.8831  16
   4   4   0 1537.91 39.4571  24
  -4   4   0 1599.16 40.8871  22
   4  -4   0 1562.12 43.2349  20
  -4  -4   0 1559.85 39.9439  19
  -4  -4   0 1544.69 39.5763   3
  -4  -4   0 1568.37 39.7646  26
   4  -4   0 1541.48 40.4401  12
   4  -4   0 1534.17 50.0669  15
  -4  -4   0 1571.63 41.3834  14
   4  -4   0 1559.73 41.2376   6
  -4   4   0 1616.23 46.2430  17
   6   4   0 765.700 22.0448   7
  -6   4   0 782.287 20.6731   8
  -6  -4   0 790.149 22.1909  23
  -6  -4   0 803.218 31.7366  27
   6  -4   0 784.448 34.8766  15
  -6  -4   0 788.067 20.8700  10
   6   4   0 792.207 32.6193  13
   6   4   0 737.801 27.5071  18
  -6  -4   0 782.882 21.3517   3
   6   4   0 769.376 23.4565   4
   6  -4   0 786.665 23.1904   1
  -6  -4   0 787.272 23.7706  14
  -6  -4   0 774.122 21.8183  19
   6  -4   0 769.228 26.5835  20
   6   4   0 780.840 25.9968  21
  -6   4   0 779.510 27.8913  17
  -6  -4   0 800.452 26.3392  25
   6  -4   0 818.383 21.6991   7
   6  -4   0 793.754 22.8021  12
   6  -4   0 768.336 23.7636   6
   6   4   0 708.334 41.5057  16
  -6   4   0 778.840 22.4402  22
   6   4   0 755.037 20.7024   1
   6   4   0 787.589 22.6043   5
  -8   4   0 331.865 10.9948   9
   8   4   0 320.694 15.4539  21
   8   4   0 307.634 33.8123  16
   8  -4   0 325.158 12.4896   1
   8   4   0 322.832 11.8881   5
   1   5   0 1.20780 0.86339  26
   1   5   0 1.18339 0.52335  24
  -1   5   0 1.19479 1.04973  26
   1  -5   0 1.15545 0.50831   6
   1  -5   0 1.52604 0.53148   3
   1   5   0 1.41746 2.45701  16
  -1   5   0 2.41021 1.67926  17
  -1  -5   0 0.50222 2.23891  27
  -1   5   0 1.53673 0.45203   8
   1   5   0 1.98368 0.40315   8
   1   5   0 0.58655 2.35719  13
  -1  -5   0 0.77417 0.58134  23
   1   5   0 0.69763 1.45962  18
   1  -5   0 0.23675 1.80844  27
  -1  -5   0 1.05736 0.47349  10
   1  -5   0 1.86666 0.47053  11
  -1   5   0 2.34594 0.84255  22
   1  -5   0 1.44725 0.65492  10
   1  -5   0 1.64773 1.02128  19
   1  -5   0 1.38826 0.69675   1
  -1   5   0 1.76451 2.20107  13
   1   5   0 1.19565 0.81015  22
   1   5   0 0.76249 0.53238   5
   1  -5   0 1.03501 0.79009  20
   1   5   0 1.23701 0.94296  21
  -1   5   0 0.86530 1.25396  18
  -1  -5   0 1.35021 1.21114  14
   1   5   0 2.54648 1.96502  17
  -1  -5   0 0.61273 1.20179  25
   1  -5   0 1.00586 1.01988  25
   1   5   0 1.79158 1.62228  28
  -1   5   0 0.83901 0.59506  24
  -1   5   0 1.10512 1.91063  28
   1  -5   0 0.92665 1.66849  14
   1  -5   0 0.25876 1.68201  15
   1  -5   0 0.67010 0.49947  23
  -1  -5   0 0.97155 0.71588  19
   3  -5   0 9.05118 2.02878  27
   3  -5   0 7.44241 1.48900   1
   3   5   0 7.23610 2.54236  18
  -3  -5   0 6.66749 2.23908  28
  -3  -5   0 9.05495 1.56318  26
  -3  -5   0 7.24386 3.97936  27
  -3   5   0 7.78689 1.00264   8
   3   5   0 10.0020 5.18958  16
   3  -5   0 7.87786 1.10897   7
   3  -5   0 10.9621 1.53583  25
  -3  -5   0 9.80341 1.34861   3
   3   5   0 9.18270 3.85035  13
   3  -5   0 13.7621 2.61221  27
   3  -5   0 7.22777 1.16576   3
   3  -5   0 7.22272 1.48302   6
   3   5   0 8.48787 1.44215   5
   3  -5   0 7.15308 1.36450  12
   3   5   0 11.1563 3.04571  28
   3  -5   0 4.82142 3.66771  15
   3   5   0 7.58211 1.67731  26
   3   5   0 8.95152 1.16776   7
   3   5   0 8.70698 2.22785  21
  -3  -5   0 6.62165 1.21202  10
   3   5   0 5.74806 1.42135   4
  -3  -5   0 8.03312 2.44721  25
  -3   5   0 7.45660 3.21412  17
  -3  -5   0 5.98378 1.81858  14
  -3  -5   0 6.12762 1.25893  19
  -3  -5   0 6.99415 1.31633  23
   3   5   0 6.83259 1.17160  24
   3  -5   0 8.79553 0.79987  23
   3  -5   0 8.53970 0.72089  23
  -3  -5   0 8.16367 1.10930  24
   3  -5   0 8.13214 1.22506  25
   3  -5   0 6.58677 1.91755  20
  -3   5   0 9.47957 1.83575  22
  -5  -5   0 15.3204 3.21015  14
   5  -5   0 14.9688 3.79307  20
  -5   5   0 16.7119 1.79815   8
  -5  -5   0 19.7811 8.20688  27
   5  -5   0 15.0632 6.87520  15
  -5   5   0 10.9859 4.80040  17
   5   5   0 12.1484 6.83895  16
   5  -5   0 15.2140 2.33335  12
   5   5   0 20.1705 4.87354  18
   5   5   0 14.6998 1.88876   7
   5  -5   0 16.7918 1.97159   7
   5   5   0 14.1915 2.69959   4
   5   5   0 19.5051 6.81358  13
  -5  -5   0 13.5332 2.41130  23
  -5  -5   0 16.0860 2.00229   3
  -5  -5   0 18.5601 1.85510  10
  -5  -5   0 12.1237 4.42099  25
   5  -5   0 13.7522 2.42698   1
   5  -5   0 13.8337 2.50543   6
  -5  -5   0 15.5857 2.21689  19
   5   5   0 16.4802 3.66163  21
  -5   5   0 14.6575 2.64874  22
   5   5   0 15.1987 2.46811   5
   7   5   0 12.5556 2.62933   5
  -7   5   0 12.1914 1.92920   8
   7   5   0 12.1320 4.64093   4
   7  -5   0 16.0527 3.10934   1
  -7   5   0 15.2343 2.47922   9
   7   5   0 15.6383 4.70852  21
  -7  -5   0 15.3838 2.31191   3
   7  -5   0 13.0623 2.76247  12
   7   5   0 16.3887 10.4299  16
   7   5   0 16.4678 2.52498   7
   0   6   0 3203.06 84.6592  18
   0   6   0 3320.74 82.4441  21
   0   6   0 3212.69 80.6327  24
   0   6   0 3277.34 88.1689  13
   0   6   0 3329.60 93.8267  16
   0  -6   0 3319.17 80.8162  23
   0  -6   0 3263.27 83.2616  25
   0  -6   0 3303.84 86.1517  27
   0   6   0 3214.46 80.6071   5
   0  -6   0 3285.57 80.7098  11
   0   6   0 3239.25 83.8036  28
   0  -6   0 3269.56 81.2343  10
   0  -6   0 3291.07 80.7324   3
   0   6   0 3134.76 79.9470   8
   0  -6   0 3385.43 85.9270  14
   0  -6   0 3403.78 82.9648  19
   0   6   0 3200.49 81.5873  26
   2   6   0 2491.04 71.5637  28
   2   6   0 2772.56 67.1911   8
  -2  -6   0 2742.41 68.7035   3
   2   6   0 2785.48 70.4507  22
   2  -6   0 2753.66 68.6870   3
   2   6   0 2707.08 86.9879  16
   2  -6   0 2787.73 68.5761   6
   2  -6   0 2832.70 69.8528  20
  -2   6   0 2851.96 70.7179  22
  -2   6   0 2852.46 77.3492  17
   2   6   0 2742.37 74.5995  18
  -2  -6   0 2813.65 72.2090  28
   2  -6   0 2840.22 71.8653  27
  -2  -6   0 2917.27 72.3011  14
  -2  -6   0 2842.75 69.9631  19
  -2  -6   0 2752.55 68.6289  24
   2   6   0 2545.11 68.4338  24
   2   6   0 2456.75 69.3018  26
   2  -6   0 2774.49 73.8320  15
   2  -6   0 2855.58 68.0183  23
   2  -6   0 2827.49 69.7809  25
  -2   6   0 2809.06 70.1729  18
  -2   6   0 2802.72 68.1119   8
  -2   6   0 2826.65 72.3215  13
   2   6   0 2685.38 78.8802  13
   2   6   0 2737.77 71.6453  21
   2   6   0 2711.55 76.4620  17
   2  -6   0 2772.42 69.1088   1
  -2  -6   0 2758.66 69.6648  26
  -2  -6   0 2813.84 68.6675  10
   2  -6   0 2744.72 67.6062  11
  -4  -6   0 1858.26 47.1754  19
  -4  -6   0 1886.36 47.0324  26
   4  -6   0 1830.38 47.5870  12
  -4   6   0 1863.23 55.8354  17
  -4  -6   0 1777.65 49.3537  28
   4   6   0 1800.72 48.2536   4
  -4   6   0 1795.18 45.6539   8
  -4  -6   0 1794.95 49.1684  14
  -4  -6   0 1811.15 47.0196  23
  -4  -6   0 1779.51 51.0140  25
   4  -6   0 1840.16 57.1596  15
   4  -6   0 1857.14 47.5573   1
   4  -6   0 1832.64 45.5007   7
  -4  -6   0 1831.77 56.2446  27
   4  -6   0 1778.18 46.3670   3
   4   6   0 1596.56 68.1555  16
  -4  -6   0 1823.49 45.8833  10
  -4  -6   0 1810.18 46.3863   3
  -4  -6   0 1788.11 45.7519  24
  -4   6   0 1835.88 48.3948  22
   4   6   0 1767.34 47.2981   5
   4  -6   0 1852.67 49.8847  20
   4  -6   0 1826.63 47.5035   6
   4   6   0 1833.34 50.9431  21
   6   6   0 964.789 27.7419   5
   6  -6   0 961.248 27.9750   1
   6  -6   0 964.978 27.9769  12
   6   6   0 944.873 31.7510  21
   6   6   0 940.708 28.4909   4
   6   6   0 999.547 35.2025  18
   6   6   0 873.827 50.9654  16
   6  -6   0 945.637 28.0541   6
   6   6   0 961.185 26.1953   7
  -6  -6   0 954.286 26.1940   3
  -6   6   0 940.995 25.4262   8
   6   6   0 1009.61 41.3630  13
   1  -7   0 5.80686 1.32082  23
  -1   7   0 6.01115 4.14428  13
   1   7   0 3.97944 4.13689  13
  -1  -7   0 2.90816 1.33554  23
  -1   7   0 6.51850 4.38380  16
   1  -7   0 5.05673 1.37988   1
   1   7   0 5.45242 1.83981  22
   1   7   0 4.39691 4.52776  16
  -1   7   0 2.70727 2.37169  18
   1  -7   0 6.73782 1.63328  10
  -1  -7   0 5.02425 5.02051  27
   1   7   0 5.09550 2.82682  18
   1   7   0 3.95775 1.85692  21
   1  -7   0 6.51702 2.51663  25
  -1   7   0 4.78532 0.87975   8
  -1   7   0 4.23034 1.65802  21
  -1   7   0 7.17238 1.87256  22
  -1  -7   0 4.78949 1.13711  11
   1  -7   0 5.79355 1.11419   3
   1   7   0 5.00285 1.22221   5
  -1  -7   0 4.88890 2.86154  25
   1  -7   0 6.56811 1.12059  11
   1  -7   0 4.48242 4.24172  27
  -1  -7   0 5.76110 1.21100  10
   1   7   0 6.65583 4.01718  17
  -1  -7   0 7.80418 2.15080  19
  -1   7   0 2.82246 3.13169  17
  -1  -7   0 4.85274 2.97805  14
  -3   7   0 9.84427 2.35444  22
   3   7   0 9.58778 1.86802   5
  -3  -7   0 8.98938 2.67654  23
   3   7   0 7.81023 6.47771  16
   3  -7   0 9.86080 1.70423   6
  -3  -7   0 9.57526 5.57363  25
   3  -7   0 8.74300 1.93555   1
  -3  -7   0 6.76680 9.25797  27
   3   7   0 8.95229 2.91478  21
   3   7   0 7.66682 5.58970  13
   3   7   0 7.81641 2.17187   4
   3  -7   0 7.14523 1.53954   3
  -3  -7   0 6.71249 1.99100  19
  -3  -7   0 6.57617 3.04292  14
   3   7   0 11.3870 4.11121  18
  -3  -7   0 7.72434 1.36797   3
  -3  -7   0 9.00215 1.42911  10
  -3   7   0 7.59685 4.43233  17
   5  -7   0 10.8081 2.60331   1
  -5  -7   0 9.76275 1.74020   3
  -5   7   0 14.5329 6.97248  17
   5   7   0 9.38132 6.92429  13
   5   7   0 11.6426 3.32304   4
  -5   7   0 8.69093 2.95075  22
   5   7   0 6.23951 4.22795  18
  -5   7   0 12.0960 1.81691   8
   5  -7   0 11.8803 2.64363  12
   5   7   0 9.17493 8.55855  16
   5   7   0 4.99417 3.30168  21
   5   7   0 13.6479 2.71447   5
   0  -8   0 1143.36 34.2776  25
   0   8   0 1180.91 40.5164  13
   0  -8   0 1147.76 30.5772   1
   0  -8   0 1145.61 30.7901   3
   0  -8   0 1178.26 30.9974  23
   0   8   0 1149.61 29.6403   8
   0   8   0 1218.18 30.7747   5
   0   8   0 1146.62 45.6442  16
   0  -8   0 1191.48 38.2504  14
   0  -8   0 1172.90 31.7241  10
   0   8   0 1200.16 36.2245  18
   0  -8   0 1238.32 38.8904  27
   0   8   0 1189.98 32.9601  21
   0  -8   0 1159.56 34.2422  19
   0  -8   0 1132.89 30.5761  11
   2   8   0 1042.61 40.0885  13
   2   8   0 1049.19 37.9048  17
  -2  -8   0 1042.90 27.8195  10
   2  -8   0 1033.99 27.6460   3
   2   8   0 885.249 44.8374  16
   2   8   0 1034.36 28.0387   5
  -2  -8   0 1061.44 33.3235  14
   2   8   0 1065.93 30.2150  22
  -2  -8   0 1044.31 28.0218  11
  -2   8   0 1009.13 37.7048  17
  -2   8   0 1009.62 26.6349   8
   2   8   0 1019.06 34.6924  18
   2   8   0 1012.79 31.1052  21
  -2  -8   0 1034.38 29.7252  19
   2  -8   0 1009.28 27.7781   1
  -2   8   0 1000.41 29.9142  22
   4   8   0 730.743 34.5765  13
   4   8   0 712.465 24.9906  21
   4  -8   0 681.974 20.8471   1
  -4   8   0 692.283 22.5098  22
   4   8   0 707.961 21.1366   5
  -4  -8   0 708.433 19.7395  10
   4   8   0 643.380 41.6488  16
   4   8   0 701.720 22.1613   4
  -4  -8   0 680.225 24.9948  14
  -4  -8   0 702.465 20.0870   3
   4  -8   0 701.583 21.5317  12
  -4  -8   0 699.709 20.8501  11
   4   8   0 734.994 28.9859  18
  -4   8   0 720.668 30.8117  17
  -4  -8   0 663.387 21.4487  19
   6  -8   0 411.244 14.8802  12
   6  -8   0 401.640 14.1357   1
  -6   8   0 380.311 11.9519   8
   6   8   0 394.293 14.1904   5
  -6  -8   0 385.805 12.7553   3
   6   8   0 293.970 36.7473  16
   6   8   0 354.676 18.4594  21
  -1  -9   0 51.4129 4.39532  10
   1   9   0 37.3950 10.5685  16
   1   9   0 45.1455 3.64046   5
  -1  -9   0 53.5960 5.94576  19
   1   9   0 44.3704 5.37543  21
   1   9   0 57.2175 8.05730  18
   1  -9   0 45.5824 3.68667  11
  -1   9   0 41.6626 9.08422  17
   1  -9   0 45.9972 3.63693   3
  -1  -9   0 43.4914 3.55381  11
   1   9   0 47.2826 2.57969   8
  -1   9   0 46.0634 3.00483   8
  -1  -9   0 45.9576 3.60106   3
  -1   9   0 41.8010 5.22473  22
  -1  -9   0 54.3831 8.61428  14
   1   9   0 46.3640 5.21154  22
   1   9   0 47.9304 10.1416  13
   1   9   0 46.3154 9.65386  17
   3   9   0 30.5729 3.75664   5
   3   9   0 27.7652 11.6353  16
  -3   9   0 23.6837 4.22005  22
   3  -9   0 31.8772 3.27799   3
  -3  -9   0 30.0362 3.55322  11
  -3  -9   0 26.7239 4.58020  19
  -3   9   0 27.5005 2.57470   8
  -3   9   0 26.2055 8.62046  17
   3  -9   0 36.3340 3.81321   1
   3   9   0 33.6999 7.20082  18
  -3  -9   0 28.5876 7.25978  14
  -3  -9   0 29.9466 3.36198  10
   3   9   0 27.3882 4.15492   4
   3  -9   0 30.7164 3.73323  12
  -3  -9   0 27.0575 3.04952   3
   3   9   0 32.5530 9.48657  13
   3   9   0 22.0003 4.69778  21
   5  -9   0 6.78934 2.86876  12
   5   9   0 11.4020 9.76497  13
  -5   9   0 6.07769 1.80250   8
   5   9   0 8.48170 5.43382  21
   5   9   0 10.6122 3.08422   5
   5   9   0 5.10595 11.6524  16
  -5  -9   0 8.57276 2.15191   3
   5   9   0 5.97451 5.73665  18
   5  -9   0 8.08492 2.97603   1
   0  10   0 669.332 30.8088  13
   0  10   0 676.191 22.8061  22
   0  10   0 676.705 25.5822  18
   0 -10   0 636.760 19.3589   3
   0  10   0 682.727 32.1179  17
   0 -10   0 655.516 18.8380  11
   0  10   0 686.759 17.9592   8
   2  10   0 492.056 35.0339  16
  -2 -10   0 564.373 18.0226  10
   2  10   0 604.817 31.6728  13
   2  10   0 643.681 26.2522  18
   2  10   0 596.010 21.7339  21
  -2  10   0 554.080 29.5457  17
  -2 -10   0 585.134 17.9068  11
  -2 -10   0 574.531 17.5501   3
  -2  10   0 590.536 20.7855  22
   2  10   0 582.083 17.9030   5
  -2 -10   0 598.495 21.1097  19
  -2 -10   0 586.244 26.6118  14
   2 -10   0 581.369 17.6041   3
  -2  10   0 609.732 16.5001   8
   1 -11   0 0.75134 1.96478   3
  -1 -11   0 1.24728 1.81510   3
  -1  11   0 -0.0197 1.90854   8
  -1   0   1 122.508 3.39581   7
   1   0   1 119.503 3.38351  12
   1   0   1 131.813 3.95521  20
  -1   0  -1 124.387 3.10258   8
  -1   0  -1 112.980 3.57838   6
  -1   0  -1 127.993 3.27180  23
   1   0  -1 119.079 4.06637  13
   1   0  -1 121.529 3.70856  18
  -1   0  -1 126.903 3.62561  17
  -1   0   1 116.548 3.34665   5
   1   0  -1 132.194 3.69673   4
  -1   0  -1 121.030 3.45435   7
  -1   0  -1 136.765 3.63232  26
  -1   0  -1 108.346 3.35803  12
  -1   0  -1 119.027 3.12681   2
   1   0  -1 129.611 5.21586  15
  -1   0  -1 123.187 3.30506  11
  -1   0  -1 116.104 5.15401  16
  -1   0  -1 114.153 3.46418   4
   1   0  -1 136.402 4.05029  20
  -1   0   1 126.022 3.94483  20
  -1   0   1 117.759 3.71395  21
  -1   0   1 119.084 5.61019  16
  -1   0   1 121.914 3.61850   6
  -1   0   1 121.619 3.36011  12
  -1   0  -1 125.400 3.22227  22
   1   0   1 133.680 5.10549  15
  -1   0  -1 121.879 3.62066  25
  -1   0   1 116.836 3.61215   4
  -1   0  -1 123.252 4.04865  27
   1   0   1 126.470 4.28111  13
   1   0   1 122.976 3.43458   1
  -1   0   1 131.130 5.16470  15
  -1   0  -1 128.431 4.06925  28
   1   0   1 121.741 3.46012   7
   1   0   1 125.911 3.80426  18
   1   0   1 124.152 3.58250   6
  -1   0  -1 126.926 3.40947  24
  -1   0  -1 117.158 3.27203   5
   3   0   1 2.28785 0.70616   4
   3   0   1 6.63060 1.17272  21
  -3   0   1 2.34032 1.05353  28
   3   0   1 1.11191 0.42743  12
   3   0   1 3.68602 1.12049  18
  -3   0  -1 1.59891 0.26299   8
  -3   0  -1 0.86238 0.69289  25
   3   0  -1 3.15233 1.58799  13
   3   0   1 4.59931 2.09289  16
  -3   0  -1 1.80439 0.63990  26
  -3   0   1 1.54053 0.36267  23
  -3   0  -1 1.76089 0.44349  23
   3   0  -1 2.89202 1.07070  18
  -3   0   1 0.84451 0.50571  26
   3   0  -1 1.72373 0.50748   5
  -3   0   1 1.92733 1.11359  27
   3   0  -1 1.14640 0.45615   7
   3   0  -1 1.28028 0.69523  21
  -3   0  -1 1.64448 0.48754  22
  -3   0  -1 0.98945 0.94906  28
   3   0  -1 1.29943 1.53802  16
  -3   0  -1 2.03121 1.31731  27
  -3   0   1 1.15064 0.38394  24
  -3   0   1 1.88787 0.64477  25
   3   0   1 5.79339 1.92365  13
  -3   0  -1 1.49533 0.44114  24
  -3   0  -1 1.21999 0.87050  17
   3   0  -1 2.55171 0.76559   4
   3   0   1 1.20177 0.41402   5
  -5   0   1 8.14684 1.49219  22
   5   0  -1 8.55255 1.82027   6
  -5   0  -1 6.56394 1.52372  26
  -5   0  -1 7.02121 1.75553  25
   5   0  -1 10.7779 4.43249  16
  -5   0  -1 6.81133 0.90846   9
   5   0   1 5.60584 1.46644  21
  -5   0  -1 7.26564 2.99810  27
   5   0   1 5.09027 1.36280   4
  -5   0   1 7.00221 1.16232  24
  -5   0   1 9.99931 2.78248  28
   5   0   1 5.30687 2.01132  20
  -5   0  -1 6.72272 2.50417  28
  -5   0   1 7.77269 0.87609   2
  -5   0   1 7.30710 0.72779   8
  -5   0   1 10.8444 3.06051  17
   5   0   1 7.79810 1.21788   5
  -5   0  -1 9.10640 1.25521  22
  -5   0   1 8.22469 2.72646  27
   5   0  -1 6.95836 1.24162  12
  -5   0  -1 7.61741 0.72461   8
  -5   0   1 8.44184 1.67480  26
  -5   0   1 7.08540 0.88429  23
   5   0  -1 6.45368 1.58035   4
  -5   0  -1 6.50279 1.15036  24
   5   0  -1 8.24479 1.27715   5
  -5   0   1 6.54308 1.59053  25
   5   0   1 9.51148 4.54409  15
   5   0  -1 8.16856 1.41254   7
   5   0   1 3.53705 3.15398  16
  -5   0  -1 7.65055 0.99582  23
   5   0   1 5.72686 1.41388   6
   5   0  -1 11.4557 4.97030  15
   5   0  -1 9.33660 1.67931   1
   5   0   1 7.94087 1.49791   7
   5   0  -1 9.93985 2.59004  20
  -5   0  -1 9.37096 2.42376  17
   5   0  -1 9.23725 1.90587  21
   7   0   1 17.9373 2.57856   1
   7   0   1 13.8974 6.88062  16
   7   0   1 18.8058 2.45797  12
   7   0  -1 16.8726 2.53636   1
  -7   0   1 17.2806 1.86124   9
  -7   0  -1 19.2775 2.33691  10
   7   0   1 17.3972 2.50705   7
  -7   0   1 15.3620 2.89755  19
  -7   0  -1 22.5790 3.28549  19
   7   0  -1 20.4395 2.59960  12
  -7   0   1 15.8388 2.11864  10
   7   0   1 19.9385 2.27596   5
   7   0  -1 25.4367 8.86655  15
   7   0  -1 20.2502 4.68353  20
   7   0  -1 24.2918 3.56235   6
  -7   0  -1 17.2374 1.83656   9
   7   0  -1 17.2760 2.24642   5
  -7   0   1 13.8415 5.16637  14
   7   0   1 21.0279 3.61699  21
  -7   0  -1 26.8605 6.18007  14
   7   0  -1 20.2634 2.72544   7
   7   0  -1 14.4171 7.01662  16
   7   0  -1 17.0899 3.18645  21
   0   1   1 559.279 13.4363   2
   0  -1   1 559.066 13.6569  19
   0   1  -1 549.628 13.6807  22
   0   1  -1 545.935 14.6350  13
   0  -1  -1 503.708 13.6455  22
   0   1   1 552.935 13.4463  23
   0   1  -1 561.248 13.3699   5
   0  -1   1 546.430 13.6681  22
   0   1   1 544.665 14.0643  18
   0  -1   1 556.344 14.0195  14
   0  -1  -1 556.901 13.9873  14
   0   1   1 530.552 13.6734  22
   0   1   1 514.879 13.4420  10
   0   1  -1 523.025 13.4097   3
   0   1   1 542.648 14.5830  13
   0  -1   1 543.969 14.5442  17
   0  -1   1 544.999 13.3119   8
   0  -1  -1 551.792 13.4710  10
   0   1  -1 534.439 14.0750  18
   0   1  -1 568.808 14.9574  16
   0   1  -1 552.596 14.5876  17
   0  -1  -1 495.472 14.4323  17
   0  -1  -1 562.192 13.6641  19
   0  -1  -1 541.578 13.3056   7
   0   1   1 536.818 13.3951   3
   0   1   1 541.921 13.2830   7
   0   1   1 541.875 13.6265  19
   0  -1  -1 542.228 13.3905   9
   0   1   1 550.135 13.9172  14
   0   1   1 558.949 14.2796  27
   0   1   1 558.517 13.6645  26
   0   1   1 566.972 14.0951  28
   0   1   1 549.507 14.5970  17
   0  -1   1 547.812 13.4234   3
   0   1   1 554.485 13.8273  25
   0   1  -1 553.494 13.5700  21
   0  -1   1 526.425 13.4416  10
   0   1   1 547.665 13.4733  24
   2   1  -1 315.677 8.43307  26
   2  -1   1 297.741 8.51410  21
  -2  -1  -1 314.013 7.87142   9
  -2  -1  -1 311.734 8.14054  22
   2  -1   1 320.230 8.69737  27
   2  -1   1 309.767 8.58100   1
   2   1  -1 309.175 9.14725  28
   2  -1   1 313.154 8.45695  12
   2  -1   1 308.165 8.87926   6
  -2  -1  -1 317.398 8.24804  23
   2  -1   1 313.909 8.01346   5
   2   1  -1 300.156 9.27619  20
   2   1  -1 307.760 8.34254   1
   2  -1   1 319.726 8.47658   7
  -2  -1  -1 309.632 8.51182  26
   2  -1   1 334.318 11.7359  16
  -2  -1  -1 316.925 8.21512  10
   2   1  -1 313.147 8.83153   4
   2   1  -1 320.110 8.72683   6
   2   1  -1 295.043 8.39126   7
  -2  -1  -1 306.166 7.57690   8
  -2  -1  -1 312.274 10.2052  27
  -2   1   1 310.972 8.65855  22
  -2  -1  -1 304.111 9.16538  17
   2  -1   1 320.642 12.2420  15
  -2  -1  -1 308.157 9.64938  14
   2   1  -1 316.663 11.5978  15
  -2  -1  -1 310.141 9.12734  25
  -2  -1  -1 302.779 9.28441  28
   2  -1   1 313.956 8.20076  25
   2  -1   1 318.407 9.64231  20
  -2   1   1 309.380 7.78543   2
   2  -1   1 317.521 7.79212  23
   2  -1   1 289.442 9.72834  17
   2  -1   1 318.798 8.69043   4
  -2  -1  -1 316.813 8.21080  24
   2   1  -1 308.258 10.8971  13
   2   1  -1 312.929 9.72954  18
  -2   1   1 313.984 10.3933  17
  -2  -1  -1 314.379 8.56191  19
  -2   1   1 294.111 7.74118  11
   2  -1   1 283.489 8.35987  22
  -2   1  -1 319.434 9.87817  17
  -2   1  -1 316.733 8.43077  22
   2   1   1 312.238 9.26293  20
  -2  -1   1 317.793 8.32837  26
   2   1   1 308.096 8.60151   6
   2  -1  -1 299.087 8.05818   5
  -2   1  -1 269.424 8.50346  21
  -2   1  -1 308.615 7.79628  23
  -2  -1   1 315.708 9.29093  14
  -2  -1   1 305.148 9.85275  27
   2   1   1 304.797 8.27410  24
   2   1   1 304.930 8.30925   1
   2   1   1 319.738 9.54731  28
  -2  -1   1 292.972 8.89527  25
  -2  -1   1 315.294 8.06311  24
  -2  -1   1 309.894 8.34389  19
   2   1   1 298.176 9.74739  18
   2  -1  -1 304.517 8.28730   7
   2   1   1 319.143 11.0871  13
  -2   1  -1 300.465 8.21538  25
  -2   1  -1 290.427 7.85609  11
  -2  -1   1 310.014 8.14545  23
   2  -1  -1 312.302 8.99610   6
   2  -1  -1 317.277 8.70483  21
  -2  -1   1 319.816 8.97311  28
   2   1   1 308.567 8.26391  12
   2   1   1 322.157 8.57117   7
   2   1   1 311.653 11.3394  15
   2   1   1 313.537 8.65944  26
  -2   1  -1 314.748 7.92848   8
   2  -1  -1 316.687 12.4579  15
   2  -1  -1 331.381 12.1060  16
   2  -1  -1 314.672 9.75846  20
  -2   1  -1 310.923 8.76311  27
   2   1   1 318.662 8.65184   4
  -2   1  -1 298.928 11.6985  16
  -2   1  -1 305.962 7.59418   2
   2  -1  -1 311.109 8.62887   1
   4  -1   1 69.6574 3.11653  12
   4   1  -1 64.5123 2.93193   5
   4  -1   1 63.2835 3.36943   4
   4   1  -1 61.4717 3.38382   6
  -4   1   1 65.9554 5.84476  17
  -4  -1  -1 66.8650 3.29494  19
   4  -1   1 63.2888 2.56952   5
  -4  -1  -1 68.8441 3.92702  25
  -4  -1  -1 62.2298 5.23520  14
  -4  -1  -1 67.5125 5.58651  27
   4  -1   1 65.4699 3.59913   6
   4   1  -1 65.6746 3.58999   4
   4  -1   1 58.9216 7.44996  16
  -4  -1  -1 66.4787 2.35216   9
   4  -1   1 59.2994 3.13008   1
   4   1  -1 66.6293 4.44383  18
   4  -1   1 74.8328 5.92311  20
  -4   1   1 64.1929 2.26218   8
   4  -1   1 62.8576 8.34528  15
  -4   1   1 63.6889 2.32152  25
  -4  -1  -1 57.4113 2.62290  24
   4   1  -1 66.8390 4.36864  20
   4   1  -1 69.1046 2.91660  12
   4   1  -1 54.6049 5.71140  13
   4  -1   1 63.9329 3.39036  21
  -4  -1  -1 58.5106 3.08578  26
  -4   1   1 62.3350 1.87923  23
  -4   1   1 67.6938 3.18866  22
  -4   1   1 62.6693 2.08915   2
  -4  -1  -1 57.2960 2.87007  22
  -4  -1  -1 63.3271 2.68207  23
  -4   1   1 79.0645 6.08255  28
  -4  -1  -1 64.6543 1.87336   8
  -4   1   1 70.7639 3.02084  24
  -4  -1  -1 51.2641 4.21358  28
  -4   1   1 65.8699 3.48280  26
   4   1  -1 56.1982 7.03867  15
   4   1  -1 64.7879 3.04555   7
   4  -1   1 64.4087 3.08613   7
  -4   1   1 62.3099 2.86491  27
   4   1  -1 63.2460 3.01538   1
  -4  -1  -1 53.2779 4.62854  17
   4  -1  -1 66.2455 5.51172  20
   4   1   1 67.4983 3.03896   1
   4  -1  -1 71.7392 8.66478  16
  -4  -1   1 59.8383 3.03258  19
   4  -1  -1 59.5124 3.17329   1
  -4  -1   1 65.7566 2.32755   9
  -4  -1   1 64.4739 2.62051  23
  -4  -1   1 77.3723 5.83382  27
   4  -1  -1 71.9800 3.10964   7
   4   1   1 64.3998 4.45326  18
  -4   1  -1 61.2778 1.90807   2
   4   1   1 66.3740 3.46761   4
   4   1   1 67.1395 9.05044  16
   4  -1  -1 64.5785 2.64361   5
   4  -1  -1 68.6360 3.76083   6
  -4  -1   1 69.9507 3.86942  25
  -4   1  -1 64.1983 2.99171  24
  -4  -1   1 64.3409 3.05657  26
  -4  -1   1 64.1649 5.24327  14
   4  -1  -1 61.6979 3.41470  21
  -4   1  -1 71.5872 3.00666  22
  -4  -1   1 55.2217 4.21729  28
   4   1   1 64.5153 3.36691   6
  -4   1  -1 58.9671 1.93957   2
   4   1   1 64.2482 7.35612  15
  -4   1  -1 66.7854 2.14960  23
  -4  -1   1 65.0146 2.61652  24
  -4   1  -1 74.4962 4.77097  17
  -4   1  -1 63.6070 3.95314  27
  -4   1  -1 70.5868 3.65329  26
   4  -1  -1 62.5886 3.50259   4
   4   1   1 67.0786 6.59755  13
  -4  -1   1 62.7161 1.92575   8
   4   1   1 63.5854 3.95498  21
   4   1   1 69.3014 3.00499   5
  -4   1  -1 61.4719 2.80560  25
   4  -1  -1 72.6579 8.78856  15
  -4   1  -1 66.7996 5.64970  28
   4   1   1 67.6737 4.26340  20
  -4   1  -1 65.0647 2.23374   8
   6   1  -1 8.69363 2.08972   4
  -6  -1  -1 8.41501 1.43336  24
   6   1  -1 11.0273 1.67849  12
   6   1  -1 9.37376 5.63197  15
   6  -1   1 8.64836 2.07041  21
   6   1  -1 8.79985 1.97509   6
   6   1  -1 9.18967 1.72244   7
  -6   1   1 9.96614 4.28913  28
  -6  -1  -1 9.47292 2.07701  26
  -6   1   1 10.1349 1.69558  24
   6  -1   1 8.86909 1.73829   7
   6  -1   1 6.42487 1.49070   1
  -6  -1  -1 7.27734 1.02823   9
   6   1  -1 8.95479 2.60666   1
  -6  -1  -1 9.91187 1.44449  10
  -6   1   1 9.31665 2.38054  26
  -6  -1  -1 13.4627 3.78816  14
   6  -1   1 9.58997 1.40543   5
   6   1  -1 8.51913 2.49228  21
   6  -1   1 9.12396 4.87318  16
  -6  -1  -1 10.3027 3.59248  28
  -6   1   1 10.4591 1.50181   9
   6   1  -1 9.78735 5.59872  16
   6   1  -1 11.4145 1.80694   5
  -6   1   1 12.9390 4.07197  17
  -6  -1  -1 9.66634 2.03222  19
  -6   1   1 8.57223 1.86247  22
   6   1  -1 8.64352 2.82912  20
  -6   1   1 9.88633 1.07304   8
  -6  -1   1 10.7493 1.50868  24
  -6  -1   1 10.2092 1.16336   9
   6   1   1 8.58830 1.45455  12
  -6   1  -1 9.86017 1.06535   8
  -6  -1   1 8.93407 3.32359  14
  -6  -1   1 8.83891 1.79687  19
  -6   1  -1 8.82970 1.33316   9
  -6  -1   1 11.9497 2.19440  26
   6  -1  -1 11.1209 1.81132  12
  -6  -1   1 9.39715 1.38854  10
   6  -1  -1 11.7001 1.81460   7
  -6   1  -1 12.3591 1.96320  24
   6  -1  -1 13.5513 5.34932  16
   6   1   1 10.3057 2.76827   1
   6   1   1 11.8007 2.29105   6
   6  -1  -1 9.91887 1.46380   5
   6   1   1 6.19554 4.97413  16
  -6   1  -1 11.0640 2.63476  26
   6   1   1 13.1140 2.06981   7
   6   1   1 9.58799 1.61519   5
   6   1   1 8.60808 2.43234  21
  -6   1  -1 16.2349 4.78048  28
  -6  -1   1 7.01671 3.26227  28
   6   1   1 9.98368 2.22393   4
   6  -1  -1 9.49126 2.15984  21
   8  -1   1 2.07229 1.68920  12
   8   1  -1 1.47413 1.37651  12
   8   1  -1 0.35783 1.41124   1
   8  -1   1 0.52613 1.90155   7
   8   1  -1 1.89423 1.81386   5
   8   1  -1 0.60945 1.66123   7
   8   1  -1 0.33901 3.23987  21
   8   1  -1 1.98950 7.86233  16
   8  -1  -1 0.48937 1.56215   1
   8   1   1 5.00279 8.34806  16
  -8   1  -1 1.26648 1.79633  10
  -8   1  -1 2.15617 7.13730  14
   8   1   1 0.59101 1.25129  12
  -8   1  -1 1.81587 1.58225   9
   8  -1  -1 1.24897 1.68266  12
   8   1   1 2.69382 1.66551   1
   8  -1  -1 2.21618 1.90466   7
   8   1   1 1.20641 1.76996   7
  -8   1  -1 1.51083 3.14316  19
   8   1   1 0.94520 3.39812  21
   8   1   1 0.45671 1.82853   5
   1   2  -1 194.867 5.75348  10
  -1   2   1 196.475 6.52350  20
   1  -2   1 226.766 6.07395   1
  -1   2   1 218.160 6.18736  18
   1   2  -1 212.126 5.98725  19
   1   2  -1 207.830 5.89002   7
   1  -2   1 237.289 6.09620   3
  -1  -2  -1 240.771 6.11059  23
  -1   2   1 224.912 6.49619  22
  -1  -2  -1 217.787 6.18401  22
  -1   2   1 200.069 7.10718  14
  -1   2   1 203.968 8.16955  15
  -1  -2  -1 213.583 6.13720  19
   1  -2   1 216.755 5.60494   2
  -1  -2  -1 217.386 5.78643   6
   1   2  -1 226.102 6.66483  15
   1  -2   1 220.664 6.17653   6
   1   2  -1 221.754 5.88864  20
   1  -2   1 221.414 6.65122  20
  -1   2   1 222.228 6.71777  13
  -1  -2  -1 225.621 7.61223  17
   1   2  -1 206.600 6.46127  14
  -1  -2  -1 226.243 6.08717  20
  -1   2   1 208.420 6.41956  19
   1   2  -1 212.580 7.44343  18
  -1  -2  -1 222.342 5.95286   3
   1  -2   1 215.773 6.37743  22
  -1  -2  -1 223.665 7.90292  27
  -1  -2  -1 222.381 5.88539  10
   1   2  -1 229.141 10.5076  16
  -1  -2  -1 227.488 6.98443  25
  -1  -2  -1 228.924 6.14489  26
  -1  -2  -1 233.128 5.86458  24
   1   2  -1 207.462 6.40837  28
   1   2  -1 224.451 5.49630   8
   1  -2   1 222.117 8.23730  15
   1   2  -1 221.216 6.76322  21
   1   2  -1 212.518 6.61788  22
  -1   2   1 234.793 5.73439   2
   1   2  -1 224.440 5.74338  24
  -1  -2  -1 236.498 6.83346  28
   1   2  -1 209.893 8.50043  13
   1  -2   1 215.868 5.65629  11
  -1  -2  -1 216.598 7.00877  15
  -1   2   1 225.996 8.20337  17
  -1  -2  -1 222.899 6.66198  14
   1   2  -1 228.655 6.08540   5
   1   2  -1 218.304 5.95815  26
   1  -2   1 213.631 7.90120  17
   1   2  -1 223.280 5.67776   6
  -1  -2  -1 216.241 5.54709   9
   1   2   1 215.450 8.63554  13
  -1  -2   1 215.552 6.45182  14
   1   2   1 203.844 6.11516  19
  -1  -2   1 214.652 6.03350  19
   1  -2  -1 230.325 6.32265   6
  -1   2  -1 209.470 7.36439  14
  -1   2  -1 190.871 8.18501  15
  -1   2  -1 219.579 5.67552  11
   1   2   1 220.244 5.85936  24
  -1   2  -1 214.058 6.32559  18
   1  -2  -1 231.417 8.61911  15
  -1   2  -1 215.226 6.88125  13
   1  -2  -1 219.046 6.77045  20
   1  -2  -1 230.104 5.66045  23
   1  -2  -1 211.364 6.61004  19
   1   2   1 223.275 5.98404   7
   1  -2  -1 219.681 5.77748   3
   1   2   1 226.107 7.64780  17
   1   2   1 223.425 7.57561  18
  -1  -2   1 235.170 5.95980   3
  -1   2  -1 199.220 6.47711  19
  -1  -2   1 230.721 5.88462  20
   1  -2  -1 223.170 6.54631  27
  -1  -2   1 234.078 6.66533  15
   1  -2  -1 215.299 5.69732   2
  -1  -2   1 216.704 5.49249   8
  -1  -2   1 209.958 5.77468  10
  -1   2  -1 230.789 6.40820  22
  -1  -2   1 221.388 6.56461  28
  -1  -2   1 231.372 5.72360   6
   1   2   1 223.863 6.79542  28
   1   2   1 214.613 6.80877  14
   1  -2  -1 228.218 7.64799  14
   1  -2  -1 228.303 6.15096  10
  -1  -2   1 225.095 6.02179  26
   1   2   1 221.891 5.45819   8
   1   2   1 221.282 5.51220   9
  -1  -2   1 221.851 5.76533  24
  -1   2  -1 230.726 7.99283  17
   1  -2  -1 223.356 6.07781  25
   1   2   1 223.096 6.15248  26
   1  -2  -1 215.426 5.51921  11
  -1   2  -1 226.355 5.76326   8
  -1  -2   1 200.917 7.58247  17
  -1  -2   1 209.232 6.24305  22
  -1   2  -1 195.289 6.59375  20
   1   2   1 233.756 6.27496  22
  -3   2   1 111.524 6.35840  17
   3   2  -1 120.099 4.32674   6
   3   2  -1 117.204 3.89674   1
  -3  -2  -1 114.546 3.73678  10
   3   2  -1 113.658 4.14477   7
   3   2  -1 122.382 3.83742  24
   3   2  -1 125.926 4.30631  26
  -3  -2  -1 118.905 6.61478  27
   3   2  -1 111.799 3.75236  12
  -3  -2  -1 114.695 3.66241  24
   3  -2   1 118.480 4.12194   7
  -3  -2  -1 119.810 4.08456  26
  -3  -2  -1 119.502 5.22408  25
  -3  -2  -1 114.177 5.17411  14
   3   2  -1 109.371 7.09544  13
   3   2  -1 115.667 7.14767  15
   3  -2   1 114.485 4.19621  12
   3   2  -1 124.962 5.31302  28
   3   2  -1 114.914 5.87753  18
   3   2  -1 117.017 5.02697  20
   3  -2   1 118.029 4.71466   6
  -3  -2  -1 116.331 3.24255   9
  -3  -2  -1 121.642 4.01836  23
  -3  -2  -1 121.418 5.00593  28
   3   2  -1 112.262 4.57756   4
   3  -2   1 118.848 3.43447   5
  -3   2   1 114.607 3.17768   2
  -3   2   1 117.910 4.48034  22
  -3  -2  -1 119.116 4.18020  19
   3  -2   1 112.684 4.34549   1
  -3  -2  -1 110.787 3.87717  22
   3  -2   1 110.908 9.71947  15
   3  -2   1 113.194 5.54560  20
  -3  -2  -1 110.866 5.40731  17
  -3   2  -1 128.721 4.35160  22
  -3   2  -1 118.201 6.09944  17
   3  -2  -1 121.321 5.78144  20
   3   2   1 127.565 5.64856  28
   3   2   1 110.123 4.40972   4
  -3  -2   1 115.996 3.55227  24
   3  -2  -1 113.294 3.92532   7
   3   2   1 113.756 6.95628  15
  -3  -2   1 119.931 6.40038  27
   3  -2  -1 129.449 10.9019  15
  -3  -2   1 116.766 4.82214  14
  -3  -2   1 114.310 5.06116  25
   3   2   1 120.356 4.23741   6
  -3  -2   1 114.576 3.16780   9
   3  -2  -1 117.172 4.83149   6
  -3   2  -1 118.029 3.53238   8
   3   2   1 127.987 6.13110  18
   3   2   1 112.119 3.84219   1
   3   2   1 107.381 7.20930  13
   3   2   1 115.801 4.22786   7
  -3  -2   1 120.280 3.92772  26
  -3   2  -1 109.723 3.20986  11
   3  -2  -1 117.569 4.46107   1
  -3  -2   1 115.351 3.92644  23
  -3  -2   1 114.147 3.77204   3
   3   2   1 116.118 3.94493  24
  -3  -2   1 117.512 3.97623  19
   3   2   1 115.418 4.39994  26
  -3  -2   1 116.106 4.63330  28
   3   2   1 120.586 4.98380  20
  -3  -2   1 113.561 3.60112  10
  -5  -2  -1 116.999 6.41592  28
  -5   2   1 124.431 5.09455  24
   5   2  -1 116.757 4.93927   5
   5   2  -1 110.269 10.2624  13
  -5  -2  -1 117.779 4.28707  24
  -5   2   1 124.253 3.99149   8
  -5  -2  -1 115.714 6.68888  14
   5  -2   1 115.141 5.73420   6
  -5  -2  -1 124.292 5.11284  19
   5  -2   1 125.448 4.09487   5
  -5  -2  -1 120.911 9.44933  27
   5   2  -1 121.178 5.41692   6
  -5  -2  -1 120.599 3.71358   9
   5   2  -1 116.688 6.63216  20
  -5  -2  -1 115.467 6.65211  25
   5   2  -1 120.402 7.54832  18
   5   2  -1 133.204 12.6216  15
  -5  -2  -1 118.978 4.97250  26
   5  -2   1 113.679 12.2862  15
  -5   2   1 119.938 8.02936  17
  -5  -2  -1 122.455 4.42404  10
  -5  -2  -1 118.855 4.71813  23
   5   2  -1 121.698 4.77025   1
   5  -2   1 119.771 5.07509   7
   5   2  -1 141.231 16.6229  16
  -5   2   1 119.755 5.16234  22
  -5   2   1 125.890 6.06647  26
  -5   2   1 116.829 8.87434  28
   5   2  -1 129.856 6.80146  21
   5   2  -1 116.908 4.50778  12
   5   2  -1 121.145 5.83948   4
   5  -2   1 116.521 5.30843   1
  -5  -2   1 114.840 6.38813  14
  -5  -2   1 121.043 4.67138  23
   5  -2  -1 118.147 5.90565   6
   5   2   1 122.281 5.68571   4
   5   2   1 119.250 4.71696   1
   5   2   1 118.979 4.56790  12
  -5  -2   1 116.397 4.76810  26
   5   2   1 129.074 15.7907  16
  -5   2  -1 113.497 5.01394  24
   5   2   1 116.963 7.40375  18
   5  -2  -1 96.2130 11.6582  15
  -5  -2   1 122.970 4.37563  10
  -5  -2   1 116.431 9.07450  27
  -5   2  -1 117.673 3.91228   8
  -5   2  -1 123.452 6.12982  26
   5  -2  -1 119.044 4.86377   7
   5   2   1 121.421 5.04808   5
   5   2   1 117.896 6.59300  21
  -5  -2   1 121.843 4.89950  19
  -5  -2   1 119.715 4.36552   3
  -5  -2   1 119.546 3.65949   9
   5   2   1 119.089 5.25567   6
   5   2   1 138.785 11.4549  13
  -5   2  -1 126.267 9.15051  28
  -5  -2   1 118.760 6.56228  25
   5  -2  -1 107.823 6.93506  20
  -5  -2   1 107.310 5.98267  28
  -5  -2   1 110.761 4.10178  24
   5  -2  -1 122.071 5.44781   1
   7  -2   1 85.0648 4.87516   7
   7  -2   1 85.0791 5.18725   1
   7   2  -1 87.3416 4.77580   5
   7  -2   1 92.0905 5.83048   6
  -7  -2  -1 71.7577 5.01202  19
  -7   2   1 93.7188 4.33828   9
   7   2  -1 83.5951 4.16809  12
   7   2  -1 83.3312 4.72010   7
  -7  -2  -1 88.7678 4.28693   3
   7   2  -1 90.1865 6.09880   4
   7   2  -1 80.7590 4.40375   1
  -7  -2  -1 92.4387 4.23034  10
  -7  -2  -1 92.6072 7.88993  14
   7   2  -1 96.8889 16.5953  16
   7   2  -1 98.4108 8.29866  21
   7  -2  -1 109.331 16.3898  15
   7   2   1 89.5995 5.78297   4
   7  -2  -1 84.8898 4.61296   7
   7   2   1 76.1860 7.17386  21
   7   2   1 90.9458 5.03499   7
  -7   2  -1 82.8629 4.18963   9
   7   2   1 84.3413 4.18231  12
  -7  -2   1 93.1101 4.23317   3
   7  -2  -1 89.4955 5.29304   1
   7  -2  -1 104.632 6.29722   6
   7   2   1 91.7397 4.54767   1
   7  -2  -1 98.7268 9.78074  20
   7   2   1 79.6947 4.69380   5
   7   2   1 85.2062 15.9675  16
   7  -2  -1 82.3737 4.82930  12
   0  -3  -1 1136.17 31.0087  27
   0   3   1 1139.47 31.9620  13
   0   3   1 1130.18 30.4390  18
   0  -3  -1 1143.70 28.7107  23
   0  -3  -1 1167.73 29.7843  15
   0  -3  -1 1131.98 28.7882  10
   0  -3  -1 1173.96 28.3965   6
   0  -3   1 1179.28 30.6491  14
   0   3  -1 1158.59 28.6939  24
   0   3  -1 1162.01 29.1547  26
   0  -3   1 1185.66 28.8273  10
   0   3  -1 1196.71 30.2465  28
   0  -3  -1 1141.88 30.4103  14
   0   3  -1 1134.36 28.3386   8
   0  -3   1 1139.71 29.4266  19
   0   3  -1 1173.40 30.5578  18
   0  -3  -1 1137.54 29.3869  19
   0   3  -1 1171.90 32.1528  17
   0   3   1 1141.56 28.6911   2
   0   3  -1 1165.45 29.4777  22
   0   3  -1 1072.69 31.8211  13
   0  -3  -1 1196.73 28.6671  20
   0  -3  -1 1167.82 29.8279  25
   2   3  -1 715.813 18.4793   4
  -2  -3  -1 683.414 17.6286  24
   2   3  -1 723.726 19.0370  28
   2  -3   1 683.623 17.7957   3
  -2  -3  -1 668.669 19.1368  28
  -2  -3  -1 668.507 17.0783   9
  -2  -3  -1 676.128 18.0842  26
  -2  -3  -1 694.144 19.0250  14
   2   3  -1 699.080 18.0179  20
   2  -3   1 702.524 18.5228   6
  -2  -3  -1 724.104 17.9257   3
   2   3  -1 708.382 18.2363   5
  -2   3   1 704.085 18.8205  22
  -2   3   1 704.665 21.9616  17
  -2   3   1 676.133 17.3087   2
   2  -3   1 684.029 17.1835  11
  -2  -3  -1 704.509 21.6958  27
   2   3  -1 722.671 27.6004  16
   2   3  -1 706.933 17.9425   7
   2  -3   1 711.954 18.3208   1
  -2  -3  -1 685.058 17.6933  10
   2  -3   1 677.872 19.4347  20
   2   3  -1 717.655 19.7405  15
   2   3  -1 683.801 16.9476   8
   2  -3   1 678.969 17.1404   2
  -2  -3  -1 709.416 19.8461  25
   2   3  -1 697.592 17.9949  26
   2   3  -1 704.812 17.5315   6
   2   3  -1 701.007 17.5831  24
   2  -3   1 691.622 22.7435  15
  -2  -3  -1 734.876 22.0338  15
   2   3  -1 696.433 19.5957  21
  -2  -3  -1 704.401 18.9371  20
  -2  -3  -1 693.688 18.1768  19
  -2  -3  -1 705.788 18.1564  23
  -2  -3   1 696.797 18.0212  19
  -2  -3   1 720.273 17.8866   3
   2  -3  -1 688.566 19.6532  20
   2   3   1 694.589 18.2263  26
   2  -3  -1 688.579 18.3343   1
   2   3   1 692.418 18.2210   4
  -2   3  -1 693.108 17.5494   8
  -2  -3   1 697.997 18.7934  14
  -2  -3   1 711.506 19.9875  15
   2   3   1 706.386 22.0895  18
  -2  -3   1 687.791 18.0742  20
  -2   3  -1 699.595 21.5141  17
   2   3   1 703.761 27.4515  16
   2   3   1 686.335 19.3522  28
   2  -3  -1 695.553 18.6381   6
  -2   3  -1 669.111 17.7506  18
   2   3   1 698.342 18.2273   5
  -2   3  -1 693.778 18.6086  22
  -2  -3   1 689.812 18.0303  23
   2   3   1 706.884 20.8650  17
   2   3   1 670.529 17.0749   9
  -2  -3   1 685.984 17.5778  10
   2   3   1 710.181 24.6537  13
  -2  -3   1 687.054 18.8928  28
   2  -3  -1 672.187 23.2262  15
  -2   3  -1 666.233 17.7698  21
   2   3   1 697.505 18.0044   7
   2  -3  -1 699.866 17.1410  23
  -2  -3   1 690.192 21.2718  27
   2   3   1 685.524 17.7345  24
  -2   3  -1 671.647 18.3648  13
   2  -3  -1 676.215 17.6320   3
  -2   3  -1 693.406 21.0186  16
  -2  -3   1 697.878 17.5446  24
  -2  -3   1 702.754 19.6094  25
  -2  -3   1 698.842 17.9756  26
   2  -3  -1 699.807 17.6201  25
   2  -3  -1 702.467 18.2461  27
   2   3   1 711.916 18.3993  22
   2   3   1 702.289 19.6824  21
  -4  -3  -1 268.427 8.34708  19
  -4  -3  -1 264.472 10.3229  25
   4  -3   1 262.913 10.7956  20
   4  -3   1 263.847 8.25820   7
  -4   3   1 248.568 6.64378   2
   4   3  -1 259.912 11.5225  18
  -4  -3  -1 262.500 8.21828  26
  -4  -3  -1 267.993 7.61382  24
   4   3  -1 261.282 12.7696  15
  -4  -3  -1 263.849 8.26264  23
   4   3  -1 270.989 9.57861  20
   4  -3   1 252.983 15.1208  15
  -4   3   1 277.000 8.97266  22
  -4  -3  -1 268.134 9.58513  28
  -4   3   1 265.725 7.55303   8
   4   3  -1 263.025 8.34623   6
  -4  -3  -1 258.975 7.69509  10
   4   3  -1 261.384 7.77028   1
  -4  -3  -1 269.608 9.71706  14
  -4  -3  -1 285.873 12.8732  27
   4   3  -1 260.360 13.8554  13
  -4  -3  -1 262.060 6.85900   9
  -4   3   1 279.387 12.4486  17
   4  -3   1 265.110 8.62088  12
   4  -3   1 263.756 9.31708   6
   4   3  -1 258.254 9.25104   4
  -4  -3  -1 265.976 7.97459   3
   4  -3   1 273.741 8.91931   1
   4   3  -1 275.829 8.45752   7
   4   3   1 245.836 10.5595  28
  -4   3  -1 271.876 7.54375   8
   4   3   1 270.875 9.06860   4
   4  -3  -1 267.903 15.5681  15
  -4  -3   1 258.445 7.43270  24
   4   3   1 264.092 8.50214   7
  -4  -3   1 298.579 8.88080  19
   4   3   1 262.527 8.08281  24
  -4  -3   1 265.707 8.17633  23
  -4  -3   1 262.813 12.3435  27
  -4   3  -1 262.568 8.61052  22
  -4  -3   1 261.617 7.88811   3
   4  -3  -1 266.168 8.92720   1
   4   3   1 267.435 14.1160  13
  -4  -3   1 261.921 7.99183  26
   4  -3  -1 268.169 10.8669  20
   4   3   1 264.899 11.5524  18
  -4  -3   1 250.060 7.48905  10
   4  -3  -1 251.663 9.35570   6
   4  -3  -1 262.582 8.03654   7
   4   3   1 265.083 8.88132  26
  -4   3  -1 275.573 11.7676  17
  -4  -3   1 314.702 10.5899  14
  -4  -3   1 274.726 10.2675  25
  -4  -3   1 273.807 7.12971   9
  -4  -3   1 255.977 9.17573  28
   4   3   1 252.662 7.71465   1
  -6  -3  -1 94.0863 3.95084  10
   6   3  -1 112.493 12.4216  13
   6   3  -1 85.3528 4.67178   5
   6   3  -1 78.2133 14.4804  16
   6  -3   1 78.9015 11.8961  15
   6   3  -1 83.1103 5.57002   4
  -6  -3  -1 83.9030 10.5154  27
  -6  -3  -1 93.9383 4.76935  19
   6   3  -1 91.5655 7.66448  21
   6   3  -1 105.378 9.32364  18
  -6  -3  -1 92.3512 4.95947  23
  -6   3   1 92.4852 3.58542   8
   6   3  -1 83.0641 3.97996   1
  -6   3   1 87.9255 5.00848  22
   6  -3   1 93.1119 5.54927   6
  -6  -3  -1 84.5829 4.12055  24
   6  -3   1 88.4863 8.14558  20
  -6  -3  -1 84.3111 7.32885  25
  -6  -3  -1 83.3937 6.53945  14
  -6  -3  -1 93.2580 5.31085  26
   6  -3   1 85.4103 4.68080  12
   6  -3   1 92.8106 5.09115   1
   6  -3   1 90.8418 4.66067   7
  -6  -3  -1 91.3673 7.71255  28
  -6   3   1 87.0905 8.57061  17
  -6  -3  -1 87.1195 4.05568   3
  -6  -3   1 85.5930 10.9064  27
  -6  -3   1 83.4810 7.62992  25
  -6  -3   1 87.3863 4.40135  19
   6  -3  -1 91.9517 5.18703   1
  -6  -3   1 92.9420 5.10386  23
  -6  -3   1 77.9931 5.78347  14
   6   3   1 96.4996 4.85195   5
  -6  -3   1 88.7429 4.01980   3
   6  -3  -1 88.9594 5.60555   6
   6  -3  -1 70.2554 11.2037  15
   6   3   1 72.9420 14.1329  16
   6   3   1 93.3789 5.56469   4
   6  -3  -1 91.3102 4.41105   7
   6   3   1 81.5667 4.50834   7
   6   3   1 87.3601 7.71848  21
   6  -3  -1 86.6023 8.05539  20
   6   3   1 91.5586 4.04038   1
  -6  -3   1 90.4819 3.72172  10
  -6   3  -1 91.2035 3.56633   8
   8  -3   1 22.3803 3.30042   1
   8   3  -1 25.8709 3.36957   7
   8   3  -1 20.9284 3.07299   5
  -8   3   1 20.5669 2.65057   9
   8  -3   1 25.5766 3.47286   7
   8   3  -1 24.4034 4.44021   4
   8   3  -1 23.4402 2.58590   1
   8   3  -1 26.8523 12.5689  16
   8   3  -1 31.2690 5.94632  21
   8   3   1 24.9088 3.49331   5
   8   3   1 20.5729 3.17562   7
  -8   3  -1 26.3348 2.88336   9
   8   3   1 23.2947 2.52724   1
   8  -3  -1 21.9604 3.25595   1
   8   3   1 17.5022 4.80179  21
   8   3   1 28.7554 12.2724  16
   8  -3  -1 25.7749 3.59158  12
  -1  -4  -1 68.5434 4.12027  28
  -1   4   1 69.9937 3.40835  22
   1   4  -1 77.1089 2.66176  24
   1  -4   1 67.0401 5.30629  14
  -1  -4  -1 74.6001 3.25952  19
  -1  -4  -1 74.6562 2.77788  10
  -1  -4  -1 74.5881 4.00379  14
   1   4  -1 75.5695 2.86790   5
   1   4  -1 71.1972 2.11414   9
  -1   4   1 69.7575 4.84458  13
  -1   4   1 77.8268 2.53950   8
   1  -4   1 75.3094 2.69504   6
   1   4  -1 73.7446 3.05736  26
  -1  -4  -1 76.8352 2.82677  24
   1   4  -1 72.3929 3.89671  28
  -1   4   1 78.2745 5.41217  17
   1   4  -1 70.7857 4.62483  18
   1  -4   1 75.6513 4.68268  15
  -1  -4  -1 77.0184 3.27734  26
   1  -4   1 74.0923 2.80970   1
   1  -4   1 67.6414 3.62176  19
  -1   4   1 70.0633 3.82894  18
   1   4  -1 63.6062 7.77222  16
   1  -4   1 71.2666 2.68545   3
   1   4  -1 73.7078 3.72071  21
   1   4  -1 71.3967 3.39487  22
   1   4  -1 66.7916 5.98469  17
   1  -4   1 69.1003 2.46537  11
   1  -4   1 76.0583 3.10548  10
   1   4  -1 69.6512 6.48125  13
   1   4  -1 76.8446 2.23427   8
  -1   4   1 70.8201 2.57740   2
   1  -4   1 72.6882 3.14741  20
   1  -4  -1 76.7340 3.05682  10
   1  -4  -1 78.0074 5.95567  14
  -1  -4   1 74.2800 2.74375  24
   1   4   1 75.1590 2.21355   8
  -1   4  -1 59.3172 4.51345  28
   1   4   1 71.4047 3.99531  28
   1   4   1 74.7751 5.19178  17
  -1   4  -1 75.0179 2.50669   8
   1   4   1 70.1897 2.65173  24
   1   4   1 78.8518 7.18018  13
   1  -4  -1 72.0261 3.69257  19
   1  -4  -1 69.8769 4.96746  15
  -1  -4   1 68.8994 3.98091  28
  -1   4  -1 75.4821 5.03059  13
   1  -4  -1 71.2826 2.41593  11
  -1   4  -1 71.3699 2.88753  24
  -1   4  -1 69.6244 3.37808  22
  -1  -4   1 76.2749 3.23430  19
  -1  -4   1 73.3962 3.14968  26
   1   4   1 75.3349 3.38108  22
  -1  -4   1 75.4218 2.74288  10
  -1  -4   1 70.2323 3.88895  14
   1  -4  -1 75.9339 3.48028  25
   1  -4  -1 74.2419 2.86295   6
  -1   4  -1 68.7789 3.79475  18
   1  -4  -1 79.4125 5.12892  27
   1  -4  -1 77.5893 3.42127  20
  -1   4  -1 62.3279 5.92315  17
   1   4   1 72.5953 3.10767  26
   1   4   1 74.2810 4.70170  18
  -1  -4   1 74.2412 2.76157   3
   1  -4  -1 73.2665 2.57794  23
   1  -4  -1 71.3902 2.64270   3
  -1   4  -1 78.5044 3.47431  26
   3  -4   1 81.2825 2.60815   2
  -3  -4  -1 92.2756 3.85930  19
  -3  -4  -1 92.4473 3.85529  23
  -3   4   1 93.5043 3.28144   8
  -3  -4  -1 89.9021 3.53753   3
   3  -4   1 97.4824 4.31664   6
   3  -4   1 87.3274 4.00921   1
   3  -4   1 86.8383 2.63949  23
  -3  -4  -1 100.361 8.28577  27
  -3   4   1 98.4078 7.02018  17
   3   4  -1 90.9586 3.35662  24
  -3   4   1 92.2381 2.82373   2
   3   4  -1 92.6276 3.92438  26
  -3  -4  -1 91.2202 3.29083  24
   3  -4   1 89.6651 3.54486   7
  -3  -4  -1 94.1222 2.55573   9
   3  -4   1 87.4536 8.92668  15
   3  -4   1 87.4477 5.10548  20
  -3  -4  -1 87.8618 4.65884  14
  -3  -4  -1 89.4952 3.33006  10
  -3  -4  -1 87.1213 4.86719  28
   3  -4   1 91.1370 2.76638  23
   3  -4   1 89.7831 3.39796  25
  -3  -4  -1 87.1694 3.78994  26
   3   4  -1 92.8921 3.98264   5
   3  -4   1 86.8410 3.85629  12
   3  -4   1 89.8086 4.20315  27
  -3   4   1 94.0619 4.41780  22
   3  -4   1 83.3356 4.03243  27
   3  -4   1 93.2131 3.54145   3
   3   4  -1 89.1878 4.25913   4
  -3  -4  -1 90.1688 5.43714  25
   3   4  -1 88.0433 5.15903  28
   3  -4   1 84.2761 3.22330  25
   3   4  -1 92.2173 12.4853  16
   3   4  -1 92.5955 5.25621  21
  -3   4  -1 96.4105 3.25689   8
   3  -4  -1 94.5300 4.41434   6
   3  -4  -1 92.4028 5.33853  20
   3   4   1 91.9706 5.26556  21
  -3  -4   1 93.1995 3.20104  24
   3   4   1 90.5266 11.4655  16
   3  -4  -1 90.7390 3.88834  12
  -3   4  -1 92.1804 4.29303  22
  -3  -4   1 97.4010 3.82910  19
  -3  -4   1 96.0989 3.84653  23
  -3  -4   1 92.3323 4.53412  14
  -3  -4   1 95.8433 5.50064  25
   3  -4  -1 87.9753 3.38429   3
   3   4   1 91.4158 3.52843  24
  -3   4  -1 98.1673 6.78058  17
  -3  -4   1 100.483 3.62081   3
  -3  -4   1 91.5679 3.26203  10
   3   4   1 95.0865 4.20194  26
  -3  -4   1 92.8229 7.89827  27
   3   4   1 98.8597 4.06843   5
  -3  -4   1 93.9522 4.81647  28
   3  -4  -1 90.3046 4.10661   1
   3   4   1 95.1884 5.62833  28
  -3  -4   1 96.1189 3.76190  26
   3  -4  -1 93.9705 3.35350   7
   3   4   1 90.3625 4.11912   4
   3  -4  -1 94.7956 9.51688  15
   3   4   1 91.4231 3.66104   7
   5   4  -1 92.9277 3.65087   1
  -5  -4  -1 102.039 6.01088  14
  -5   4   1 107.649 9.88585  17
  -5  -4  -1 113.727 8.50936  25
  -5   4   1 98.0653 5.13000  22
  -5  -4  -1 96.1287 3.81007  24
  -5  -4  -1 103.634 4.27894   3
   5  -4   1 95.9553 5.38343   6
   5   4  -1 94.3114 5.56967   4
   5  -4   1 98.8444 4.87902  12
  -5  -4  -1 84.0600 6.20841  28
   5   4  -1 116.049 10.0452  18
  -5   4   1 93.1627 3.71080   8
   5  -4   1 109.248 8.73743  20
   5  -4   1 96.3711 12.6887  15
  -5  -4  -1 99.5914 3.90607  10
   5   4  -1 115.428 12.6856  13
  -5  -4  -1 95.0934 4.59919  19
  -5  -4  -1 110.948 11.2726  27
  -5  -4  -1 94.4798 4.82269  23
   5  -4   1 91.0940 4.95893   1
   5  -4   1 99.4178 4.46265   7
  -5  -4  -1 98.2436 4.64988  26
   5   4  -1 101.706 4.51341   7
  -5  -4   1 94.5541 4.44874  26
  -5  -4   1 94.6575 7.26933  25
   5   4   1 96.3197 4.47697   7
  -5  -4   1 97.7016 3.68700  24
  -5  -4   1 97.8111 3.76967  10
  -5   4  -1 102.677 3.80319   8
   5   4   1 100.556 11.5592  13
  -5  -4   1 84.3973 6.07053  28
  -5   4  -1 91.2025 4.90814  22
   5  -4  -1 101.642 5.23120   1
   5  -4  -1 96.9427 4.17725   7
   5   4   1 89.0677 5.25223   4
   5  -4  -1 99.4166 5.28756  12
   5  -4  -1 95.3651 5.50587   6
   5   4   1 88.2841 8.24246  18
  -5   4  -1 98.9449 8.87306  17
   5  -4  -1 96.5500 8.25490  20
   5   4   1 90.5692 3.59352   1
  -5  -4   1 91.3545 9.98462  27
  -5  -4   1 99.0770 4.50624  19
  -5  -4   1 93.6950 5.59232  14
   5  -4  -1 96.0843 12.7779  15
  -5  -4   1 96.5547 4.09881   3
  -5  -4   1 96.8585 4.71921  23
   7   4  -1 68.1114 7.47532  21
   7   4  -1 68.1607 4.22487   7
   7  -4   1 66.1119 4.43915   7
  -7   4   1 73.7209 3.61706   8
   7   4  -1 61.3112 5.09931   5
  -7  -4  -1 68.7529 3.99458   3
   7  -4   1 57.9789 4.96625  12
   7  -4   1 58.5315 5.11811   1
   7   4  -1 70.0416 6.36899   4
   7   4  -1 67.4714 3.35901   1
   7   4  -1 61.0491 14.4486  16
   7   4   1 75.2591 6.20869   4
   7   4   1 72.0490 5.65150   5
   7   4   1 63.9426 15.7091  16
  -7   4  -1 66.5799 3.44293   8
   7  -4  -1 71.9394 14.5977  15
   7   4   1 73.0232 4.46609   7
   7  -4  -1 64.3150 6.06178   6
   7   4   1 74.8764 8.17391  21
  -7   4  -1 69.0217 4.04906   9
   7  -4  -1 59.8174 5.25147   1
   7  -4  -1 76.6226 8.98079  20
  -7  -4   1 66.6682 4.38121  11
  -7  -4   1 62.6611 3.84065   3
   0  -5  -1 149.671 7.39099  14
   0   5  -1 150.267 6.81906  28
   0  -5   1 143.227 4.82826  11
   0  -5  -1 150.326 4.91735  23
   0   5   1 146.598 4.84213  24
   0   5   1 152.260 6.96144  28
   0   5   1 152.041 4.37862   8
   0   5  -1 148.088 4.75657   5
   0   5  -1 150.510 5.77810  21
   0  -5  -1 154.588 5.17849  10
   0  -5   1 144.237 5.93170  19
   0   5  -1 144.447 5.41899  26
   0   5   1 151.730 7.12145  18
   0   5  -1 145.132 4.80032  24
   0  -5  -1 159.171 6.10734  19
   0  -5   1 149.034 5.11828  10
   0  -5  -1 143.757 6.28633  25
   0   5  -1 143.088 8.61194  13
   0   5  -1 147.003 4.37070   8
   0   5   1 143.123 5.46574  26
   0  -5   1 147.726 7.37980  14
   0  -5  -1 152.592 7.96512  27
   0   5  -1 147.798 5.88655  22
   0   5  -1 151.074 7.25563  18
   0   5   1 141.744 8.56757  13
   0   5  -1 153.752 8.70163  17
   0   5  -1 158.828 10.6499  16
   0  -5  -1 150.913 4.82649   3
   2   5  -1 100.465 4.27004  26
  -2  -5  -1 108.694 8.97596  27
   2  -5   1 97.3693 5.94494  27
  -2  -5  -1 99.1449 3.69984  24
  -2   5   1 94.8182 4.51992  18
  -2  -5  -1 99.9018 3.78835   3
  -2  -5  -1 93.4020 5.25918  14
  -2  -5  -1 92.6935 5.58584  25
   2   5  -1 100.045 6.60404  18
   2   5  -1 96.0904 2.80169   8
   2   5  -1 96.3298 6.16318  28
   2   5  -1 95.5278 9.29676  13
  -2   5   1 101.069 4.79406  22
   2  -5   1 99.6007 3.94569   6
   2  -5   1 106.068 3.18398  11
   2   5  -1 93.2664 3.58422  24
   2   5  -1 104.103 5.41411  21
   2  -5   1 92.0750 4.00199   3
  -2  -5  -1 99.9411 4.11109  23
   2   5  -1 103.334 4.12436   5
   2  -5   1 103.050 4.82562  20
   2  -5   1 103.523 7.33566  15
   2   5  -1 101.835 7.25473  17
  -2  -5  -1 100.733 4.37731  19
   2  -5   1 106.398 3.37136  23
   2  -5   1 103.880 4.44556  25
  -2  -5  -1 92.6561 4.24537  26
  -2  -5  -1 97.1882 3.68652  10
   2  -5   1 101.089 4.09585   1
  -2   5   1 99.3280 5.93903  13
  -2  -5  -1 98.6618 5.61913  28
   2   5  -1 95.6326 4.61261  22
  -2   5   1 111.399 9.65997  17
   2   5  -1 95.8442 12.0909  16
  -2  -5   1 100.151 5.71675  25
  -2  -5   1 99.1871 3.74073   3
   2   5   1 96.3726 3.72069  24
   2   5   1 99.2680 5.41671  21
   2  -5  -1 100.648 3.31119  23
   2  -5  -1 99.7801 4.33007  25
   2  -5  -1 99.8064 2.98842  11
   2   5   1 101.810 9.85202  13
  -2   5  -1 90.2028 6.91566  28
  -2  -5   1 105.822 4.32285  26
  -2   5  -1 99.1968 4.69185  22
  -2  -5   1 99.8939 4.04096  23
   2   5   1 88.8950 4.29711  26
  -2  -5   1 96.8231 4.23711  19
   2  -5  -1 98.0420 4.88252  20
  -2   5  -1 99.3156 4.86488  26
   2   5   1 97.0526 2.75228   8
  -2  -5   1 100.445 8.27271  27
   2   5   1 91.4605 11.7764  16
  -2   5  -1 93.1768 4.00102  24
   2  -5  -1 94.0521 8.30411  15
  -2  -5   1 98.6875 3.61974  10
   2  -5  -1 93.3461 4.08912   1
  -2  -5   1 101.030 5.31691  14
   2   5   1 103.619 6.75395  18
   2  -5  -1 100.616 3.70220   3
   2  -5  -1 102.555 4.16357   6
   2  -5  -1 96.9551 4.27971  10
   2   5   1 87.7390 6.15075  28
  -2  -5   1 97.1486 3.63281  24
  -2   5  -1 105.191 6.21140  13
   2   5   1 98.9398 3.46787   7
  -2   5  -1 94.7324 4.66634  18
  -2   5  -1 85.2482 7.68033  17
   2  -5  -1 93.0140 5.85535  27
   2   5   1 94.6748 4.51162  22
  -2  -5   1 105.456 5.61083  28
   2   5   1 100.504 8.49499  17
   4   5  -1 42.6129 10.0880  16
   4   5  -1 38.6936 2.58963  24
   4   5  -1 36.2915 3.62980   4
  -4  -5  -1 35.9741 4.80048  25
  -4   5   1 48.9907 6.97086  17
   4   5  -1 43.8771 3.61860   5
  -4  -5  -1 33.5798 2.91183  26
  -4  -5  -1 33.9473 2.13451  24
   4   5  -1 38.3345 4.64516  21
   4  -5   1 33.0176 3.05494   6
   4  -5   1 38.6391 3.47634   1
   4   5  -1 41.9524 5.96603  18
  -4  -5  -1 37.3671 3.08693  19
   4   5  -1 38.0569 2.33123   7
  -4  -5  -1 32.8570 3.72495  14
   4   5  -1 35.0249 7.50286  13
   4  -5   1 37.4989 7.83697  15
   4  -5   1 41.0190 2.52987   7
  -4  -5  -1 34.9160 2.75880   3
  -4  -5  -1 35.8877 2.19039  10
  -4  -5  -1 30.3247 3.95195  28
  -4   5   1 34.9694 3.46891  22
  -4  -5  -1 38.4367 3.21749  23
  -4   5   1 39.9380 2.46050   8
   4  -5   1 43.2243 4.87718  20
   4   5  -1 36.6468 3.24552  26
   4  -5   1 38.0148 3.24847  12
   4   5  -1 37.2149 5.05500  28
  -4  -5  -1 34.6445 6.77941  27
   4  -5  -1 41.7882 4.84499  20
  -4  -5   1 41.3762 3.32537  23
   4   5   1 44.8734 5.84363  18
   4  -5  -1 40.6977 3.47359  12
  -4  -5   1 38.1352 2.16784  10
   4   5   1 38.8984 3.45454  24
   4   5   1 31.8793 8.79912  16
  -4  -5   1 36.3602 2.94397  19
  -4   5  -1 34.2361 2.24311   8
   4  -5  -1 43.9296 8.26480  15
   4   5   1 45.4465 5.26811  21
  -4  -5   1 38.3384 4.22994  28
   4   5   1 39.3329 5.24455  26
   4   5   1 34.2192 3.25111   4
  -4  -5   1 37.8003 2.99805  26
   4   5   1 40.4489 3.43232   5
  -4  -5   1 40.5904 5.16617  25
  -4  -5   1 37.0635 3.78580  14
  -4   5  -1 33.3497 3.17798  22
   4   5   1 38.9317 2.44033   7
   4   5   1 38.6406 7.73819  28
   4   5   1 35.9255 7.25608  13
  -4  -5   1 38.0636 2.35736   3
  -4  -5   1 44.8724 7.71037  27
   4  -5  -1 37.5361 3.59832   6
   4  -5  -1 45.4258 3.94200   1
  -4  -5   1 36.2078 2.14356  24
   4  -5  -1 36.4132 2.25509   7
  -4   5  -1 34.8955 5.51935  17
   6  -5   1 7.87501 2.01152  12
  -6  -5  -1 13.3976 4.00084  14
   6  -5   1 11.8974 2.17524   7
  -6  -5  -1 9.68657 2.50562  19
  -6   5   1 10.0968 1.57469   8
   6   5  -1 12.2630 4.76646  18
   6  -5   1 11.4993 2.63319   6
   6  -5   1 10.0750 2.37923   1
   6   5  -1 9.25786 7.13013  13
  -6  -5  -1 7.72303 1.46327  10
   6   5  -1 11.2243 1.95180   7
  -6   5   1 12.8107 6.48651  17
  -6  -5  -1 9.28594 1.62439   3
  -6   5   1 13.4033 3.05184  22
   6   5  -1 10.7295 2.93864   4
   6  -5  -1 14.7320 4.56448  20
   6  -5  -1 7.21474 7.78027  15
   6   5   1 13.9675 3.10014   4
  -6   5  -1 12.4564 1.72399   8
   6   5   1 12.5017 7.98116  13
  -6  -5   1 8.69242 1.62186   3
   6  -5  -1 11.6977 2.69375   6
   6  -5  -1 10.5069 2.50073   1
   6   5   1 9.86646 4.40592  18
   6   5   1 9.56880 1.87768   7
   6  -5  -1 10.8491 2.49463  12
   1   6  -1 3.46097 2.16642  18
   1   6  -1 5.81189 3.07353  17
   1  -6   1 3.60795 1.66169  25
   1  -6   1 2.97668 1.01404  10
   1  -6   1 2.22709 2.91626  27
  -1   6   1 4.21823 1.96121  18
   1   6  -1 4.56127 0.63627   8
  -1   6   1 1.60582 0.54111   8
  -1   6   1 2.62772 2.99974  13
   1   6  -1 5.43407 1.67692  21
   1   6  -1 4.33648 3.59209  13
  -1   6   1 2.07112 2.20428  17
   1  -6   1 3.72152 1.00257   1
  -1  -6  -1 3.83160 1.09994  23
   1   6  -1 1.99064 1.06790  22
  -1  -6  -1 4.02579 2.10536  25
   1   6  -1 3.28262 0.83839  24
  -1   6   1 2.55379 1.13184  22
   1  -6   1 3.63377 0.89571  23
  -1  -6  -1 5.65776 2.00342  14
   1   6  -1 2.60910 1.31235  26
   1   6  -1 3.92928 0.95013   5
   1  -6   1 3.16413 0.73712   3
   1  -6   1 2.96776 0.72058  11
   1   6  -1 0.54575 2.36554  28
  -1  -6  -1 6.16343 1.42802  19
  -1  -6  -1 6.53917 1.03107  10
  -1  -6  -1 1.57547 3.40223  27
   1   6  -1 5.85836 4.01758  16
   1  -6  -1 2.71898 2.36369  14
   1   6   1 2.07698 1.26675  21
   1   6   1 5.16868 0.63984   8
  -1   6  -1 2.32649 1.81657  18
  -1  -6   1 3.06571 0.85222  11
  -1   6  -1 4.21266 2.36638  17
  -1   6  -1 3.40226 0.69010   8
  -1   6  -1 2.84316 2.94292  13
   1  -6  -1 3.57575 0.72883  11
  -1  -6   1 0.92977 3.17925  27
   1  -6  -1 2.95303 0.77541   3
  -1  -6   1 1.73701 0.87489  23
   1   6   1 4.18678 1.41255  26
   1  -6  -1 3.82222 1.00277  10
   1   6   1 4.68500 2.60587  17
   1   6   1 1.88262 3.21724  16
   1  -6  -1 2.31632 1.60229  25
   1  -6  -1 3.81737 1.15260  20
   1   6   1 4.15233 1.22642  22
   1   6   1 3.96447 2.57107  28
  -1   6  -1 3.63624 1.12022  22
  -1  -6   1 4.78239 1.00647  10
   1  -6  -1 3.99339 2.36805  15
   1   6   1 1.61692 1.92295  18
  -1  -6   1 5.44698 1.46555  19
  -1  -6   1 5.36743 2.39000  14
  -1  -6   1 2.22740 1.80495  25
   1  -6  -1 3.01480 0.88984  23
   1  -6  -1 5.34669 1.11940   1
   1  -6  -1 2.88189 0.69716   6
   1   6   1 6.50119 1.11744  24
   1  -6  -1 3.77253 1.56634  19
   1  -6  -1 1.66852 2.83944  27
   1   6   1 1.57184 3.20378  13
   3  -6   1 0.74265 2.40026  25
   3  -6   1 0.38386 1.67915  20
  -3  -6  -1 0.62404 5.08914  27
   3   6  -1 2.27060 3.79807  28
   3   6  -1 0.44714 1.53370  21
   3   6  -1 4.54941 2.10698  26
   3  -6   1 0.64099 0.78649   3
   3  -6   1 1.62292 4.62860  27
   3   6  -1 0.73421 1.16744   4
   3   6  -1 -0.3285 3.31869  13
   3  -6   1 0.06148 2.96233  27
  -3   6   1 0.62925 2.91407  17
  -3  -6  -1 0.74817 1.41219  26
   3  -6   1 0.10645 0.72217  23
   3  -6   1 0.37224 1.57679  25
  -3  -6  -1 0.09897 0.62523  10
  -3   6   1 0.84021 1.28001  22
   3   6  -1 0.86819 0.94774   5
   3   6  -1 -0.4504 3.81535  16
  -3  -6  -1 0.54477 1.19596  23
   3  -6   1 0.02783 1.06096  23
   3  -6   1 1.34338 0.87319   7
   3  -6   1 0.21667 0.82168  12
   3  -6   1 1.58818 3.87977  15
   3  -6   1 0.93784 1.19773   6
  -3  -6  -1 0.68391 2.79646  28
  -3  -6  -1 -0.3492 2.57129  25
   3   6  -1 5.26043 1.40907  24
  -3  -6  -1 0.98039 1.15582  19
   3   6  -1 -0.2477 1.98249  18
  -3  -6  -1 1.32104 0.87702  24
  -3  -6  -1 1.69452 2.07124  14
   3  -6   1 0.28779 1.12499   1
  -3  -6  -1 -0.0681 0.53925   3
   3  -6  -1 0.54511 1.04824   6
  -3   6  -1 -0.6264 2.72627  17
  -3  -6   1 1.34956 1.43859  26
   3  -6  -1 0.93442 2.68446  27
   3  -6  -1 -0.3777 4.09561  15
   3  -6  -1 1.05078 1.15111   1
  -3  -6   1 0.28579 4.37076  27
   3   6   1 -0.4782 3.89741  16
   3  -6  -1 0.12387 1.41222  25
   3  -6  -1 0.09114 0.75334   3
   3  -6  -1 -0.1474 1.20855  23
  -3  -6   1 1.12724 0.69745  10
  -3  -6   1 0.75349 1.22071  19
   3  -6  -1 1.77461 4.83979  27
   3  -6  -1 0.80461 1.87776  20
  -3   6  -1 0.51630 1.23486  22
  -3  -6   1 0.36113 1.14948  23
   3  -6  -1 0.56043 0.73908   7
   3   6   1 0.28690 2.05658  18
   3  -6  -1 0.81554 2.70071  25
  -3  -6   1 0.27007 2.66158  28
  -3   6  -1 -0.0015 0.59149   8
   3  -6  -1 0.23196 0.66502  23
  -3  -6   1 -0.2421 2.40193  25
  -3  -6   1 2.12792 0.80786   3
  -3  -6   1 1.04945 0.83140  24
   3   6   1 -0.1946 1.48581  21
   3   6   1 0.41881 0.85043   5
  -3  -6   1 -0.1819 2.05808  14
   3   6   1 -0.9552 3.57768  13
   3   6   1 0.91727 1.19036   4
   5   6  -1 6.16405 3.15723  21
   5   6  -1 4.53556 2.52907   4
   5   6  -1 3.59149 3.62658  18
   5   6  -1 3.02391 6.54813  16
  -5  -6  -1 4.05231 1.97120  19
  -5   6   1 3.17828 1.06567   8
   5  -6   1 1.57182 1.54692   6
   5   6  -1 5.65798 1.86020   5
   5   6  -1 6.58072 5.95763  13
   5  -6   1 3.83119 1.78043   1
  -5   6   1 3.76767 5.24339  17
   5  -6   1 4.46251 1.70922  12
  -5  -6  -1 4.95623 1.28153  10
  -5  -6  -1 2.32085 3.21431  14
  -5   6   1 4.35101 2.31580  22
  -5  -6  -1 4.53628 1.29415   3
  -5   6  -1 1.92793 4.98707  17
   5   6   1 3.16667 3.38048  18
   5  -6  -1 6.49648 3.47462  20
   5   6   1 5.34847 2.49147   4
  -5   6  -1 3.22020 1.11156   8
  -5  -6   1 2.97643 2.41351  19
   5  -6  -1 4.72683 1.81310  12
  -5  -6   1 2.64914 4.10278  14
  -5  -6   1 4.51390 1.26929  10
   5   6   1 3.10913 2.58806  21
   5  -6  -1 1.07651 1.56589   1
   5  -6  -1 4.73714 1.94570   6
   5   6   1 2.79256 1.13075   7
   5   6   1 6.21115 6.02469  13
   5   6   1 5.25938 6.78906  16
  -5  -6   1 3.93137 1.17695   3
   5   6   1 2.37059 1.50583   5
   5  -6  -1 1.29954 6.58992  15
  -5   6  -1 1.43177 2.13473  22
  -7  -6  -1 7.76939 2.12620   3
   7  -6   1 6.87193 2.48318   1
  -7  -6  -1 8.72569 2.57096  11
   7  -6   1 7.52019 2.67481  12
  -7   6   1 6.83289 1.84279   8
   7   6   1 10.2376 4.91350  21
  -7   6  -1 7.35571 1.78321   8
   7  -6  -1 10.1402 2.88906   1
   7   6   1 11.3077 11.3659  16
   7   6   1 5.40269 2.46292   5
  -7  -6   1 7.04833 2.40222  11
  -7  -6   1 6.45048 1.87550   3
  -7   6  -1 5.03107 1.88161   9
   7  -6  -1 4.95468 3.98776  12
   0   7   1 75.6829 4.92147  21
   0  -7   1 69.1745 3.76415  10
   0   7   1 74.6851 2.88934   8
   0  -7  -1 71.8809 6.11653  25
   0  -7   1 78.1782 5.99397  19
   0   7   1 80.0560 3.64719   5
   0  -7   1 78.1553 3.57175   3
   0  -7   1 68.9313 7.40825  14
   0  -7   1 72.5683 3.40499  11
   0  -7  -1 78.9322 8.18594  14
   0  -7  -1 77.3800 3.43738  11
   0  -7   1 73.8730 3.73112  23
   0  -7  -1 79.6533 3.52118   3
   0  -7  -1 75.5732 3.85756  10
   0  -7  -1 84.2710 5.22935  19
   0  -7  -1 76.7388 3.83514  23
   0   7   1 79.7940 11.6155  16
   0   7  -1 77.1809 3.44874   5
   0   7  -1 63.4153 9.39864  16
   0   7  -1 84.9374 7.16859  18
   0  -7   1 83.2714 6.36721  25
   0  -7  -1 80.1618 8.50164  27
   0   7   1 77.6067 6.82786  18
   0  -7   1 99.9806 9.21194  27
   0   7  -1 72.0372 2.87698   8
   0   7  -1 76.5961 4.78378  21
   0   7  -1 80.8161 9.12218  13
   0   7   1 73.9920 8.70420  13
  -2   7   1 61.2032 2.80436   8
   2   7  -1 52.8482 10.3748  16
   2  -7   1 59.5129 3.24982   3
  -2   7   1 66.3798 9.02799  17
  -2  -7  -1 66.6040 9.74909  27
   2  -7   1 63.5477 4.82992  25
  -2  -7  -1 55.9755 6.26266  25
  -2  -7  -1 61.2545 4.37405  23
   2  -7   1 55.3369 3.07498  23
   2   7  -1 67.7878 5.44470  22
   2   7  -1 49.2716 6.36502  18
   2  -7   1 58.6551 3.53987   1
   2   7  -1 54.8623 8.59757  13
   2   7  -1 59.4357 2.19560   8
  -2  -7  -1 53.7048 3.27581  10
  -2  -7  -1 55.5557 4.60617  19
   2  -7   1 60.2284 2.59881  11
  -2  -7  -1 57.7714 6.03896  14
   2   7  -1 55.3765 3.39109   5
  -2   7   1 62.4650 5.15301  22
   2   7  -1 68.4353 9.01820  17
   2  -7   1 72.8257 7.03349  27
   2   7  -1 58.0079 5.39486  21
   2   7   1 66.3715 5.78513  21
   2  -7  -1 64.3118 3.68771   1
   2   7   1 66.7256 5.36048  22
  -2  -7   1 65.2306 8.93235  27
   2   7   1 60.4829 2.13918   8
  -2  -7   1 56.8537 4.00615  23
   2  -7  -1 55.6711 6.49738  27
   2  -7  -1 60.4232 4.71642  25
  -2  -7   1 59.9417 3.40514  11
   2   7   1 63.8878 7.20560  18
   2  -7  -1 61.8505 3.18351  23
   2   7   1 53.8472 3.40415   5
  -2  -7   1 58.0189 6.43118  14
   2   7   1 72.9811 10.3292  13
   2   7   1 47.4413 10.2519  16
  -2  -7   1 61.2622 3.23388  10
   2  -7  -1 59.5260 2.47564  11
   2   7   1 67.9004 9.20370  17
  -2  -7   1 65.4204 6.47155  25
  -2  -7   1 58.0277 3.15673   3
   2  -7  -1 54.3856 3.11883   3
  -2  -7   1 59.0717 4.60804  19
  -2   7  -1 59.1174 8.62504  17
  -2   7  -1 63.1839 5.18666  22
  -2   7  -1 56.0162 2.71928   8
   4  -7   1 39.0610 3.99470  12
  -4   7   1 27.1553 6.66753  17
  -4   7   1 27.8792 2.43635   8
  -4  -7  -1 29.6077 2.69824  10
   4   7  -1 32.1565 6.56919  18
   4   7  -1 33.1836 5.21243  21
  -4  -7  -1 30.5162 3.46025  19
  -4  -7  -1 30.5031 2.93647   3
   4  -7   1 28.1202 3.00308   3
   4   7  -1 30.6111 10.6370  16
   4  -7   1 22.7436 2.91792   1
   4   7  -1 40.3808 9.53104  13
   4   7  -1 35.6118 4.34617   4
  -4  -7  -1 30.9646 5.12483  14
  -4   7   1 23.3644 3.44013  22
   4   7  -1 30.4040 3.32711   5
   4  -7  -1 27.5674 4.37415  20
   4  -7  -1 30.5311 3.64920  12
  -4  -7   1 25.4768 3.20512  19
   4  -7  -1 28.3190 3.14743   6
   4   7   1 23.3769 5.38096  18
  -4  -7   1 29.4910 2.84981   3
  -4   7  -1 36.0355 7.78373  17
   4   7   1 35.8555 4.09490   4
  -4  -7   1 30.8404 2.55572  10
   4   7   1 31.3816 3.50600   5
  -4   7  -1 27.1724 2.35171   8
   4  -7  -1 23.8621 2.70742   3
   4   7   1 21.2891 7.50692  13
   4  -7  -1 26.2610 8.00119  15
   4   7   1 25.6052 9.60769  16
   4  -7  -1 29.1287 3.40054   1
  -4   7  -1 31.0706 3.92484  22
  -4  -7   1 24.9596 4.77499  14
   4   7   1 28.4063 4.75834  21
   6   7  -1 8.34369 4.12278   4
  -6   7   1 10.0629 1.79551   8
   6   7  -1 9.99535 5.58872  18
   6   7  -1 10.8694 9.87240  16
   6   7  -1 11.3535 2.79597   5
   6  -7   1 8.76853 2.65132  12
   6   7  -1 9.62511 4.20972  21
   6  -7   1 8.56356 2.53499   1
   6   7  -1 6.69372 8.42929  13
  -6  -7  -1 7.85054 1.86702   3
   6  -7  -1 10.1921 2.98193  12
   6   7   1 9.58116 4.45166  21
   6  -7  -1 9.30199 2.70562   1
   6   7   1 7.50035 2.66096   5
  -6  -7   1 10.9261 2.15400   3
  -6  -7   1 12.5554 2.71997  11
  -6   7  -1 8.46897 1.80789   8
   6   7   1 7.34697 9.31533  16
  -1   8   1 36.4763 2.63526   5
  -1  -8  -1 29.3862 3.90846  19
   1  -8   1 34.8946 2.38104  11
  -1   8   1 30.6790 7.69299  16
  -1  -8  -1 32.3454 2.98099  10
   1   8  -1 34.6028 8.48584  18
  -1   8   1 36.5899 7.27823  17
  -1   8   1 27.4910 4.39171  18
   1   8  -1 33.4383 2.90994   5
  -1  -8  -1 30.9382 8.28144  27
  -1   8   1 36.4421 4.39946  22
  -1  -8  -1 30.9875 5.09565  25
  -1   8   1 33.8399 3.68037  21
  -1   8   1 28.0921 6.50085  13
  -1   8   1 32.5654 2.32191   8
   1   8  -1 31.4838 1.90416   8
   1   8  -1 39.5486 7.82159  17
   1   8  -1 21.9013 7.60017  16
   1  -8   1 35.8428 3.01914  23
   1  -8   1 33.3076 2.86468   3
   1  -8   1 33.7623 4.83204  25
   1   8  -1 38.3348 4.38055  21
   1  -8   1 43.6088 8.15636  27
  -1  -8  -1 31.1058 5.59437  14
  -1  -8  -1 36.1130 2.95713   3
   1   8  -1 41.8399 12.0727  13
  -1  -8  -1 29.3421 3.00401  23
  -1  -8  -1 34.5051 2.85632  11
   1   8  -1 31.0015 4.00395  22
   1  -8   1 31.5350 2.84022   1
  -1  -8   1 38.7412 8.53060  27
   1   8   1 23.6623 3.67485  21
   1  -8  -1 38.8543 3.03361  23
  -1   8  -1 32.4588 7.05533  13
   1  -8  -1 43.6153 8.17037  27
  -1  -8   1 30.9326 2.85882  10
   1  -8  -1 31.2387 2.63873   3
   1   8   1 36.6111 2.02809   8
  -1  -8   1 37.2421 3.05303  11
   1  -8  -1 36.5829 3.66542  10
  -1   8  -1 32.9507 2.31275   8
  -1  -8   1 31.7977 5.22746  25
   1  -8  -1 33.6979 4.78796  25
  -1   8  -1 32.3507 4.04547  22
   1   8   1 36.5836 3.10224   5
  -1   8  -1 35.5209 7.65267  17
   1   8   1 33.0011 7.47048  17
  -1  -8   1 42.7163 6.80365  14
   1  -8  -1 32.4526 2.27195  11
  -1  -8   1 33.6111 3.20516  23
   1   8   1 42.1951 4.77494  22
  -1   8  -1 31.8374 4.83657  18
   1   8   1 25.7058 8.17669  16
  -1  -8   1 29.7878 4.00950  19
   1  -8  -1 33.6014 2.97336   1
   3  -8   1 33.7535 3.17496   3
  -3  -8  -1 38.7441 3.27720  10
   3   8  -1 34.3666 5.24856  21
   3   8  -1 28.5274 3.14010   5
   3   8  -1 34.2228 4.17761   4
  -3  -8  -1 32.0449 3.96459  19
   3  -8   1 26.0529 3.13158  12
  -3   8   1 37.8754 4.72034  22
  -3   8   1 33.5524 2.73555   8
   3   8  -1 29.5554 8.62828  13
   3   8  -1 33.7589 11.3482  16
  -3  -8  -1 34.3386 6.24594  14
  -3  -8  -1 28.7012 2.78364   3
  -3   8   1 35.4262 8.30449  17
   3   8  -1 34.9794 6.60851  18
   3  -8   1 27.2896 4.79617   1
   3   8   1 37.6923 11.6249  16
  -3  -8   1 34.6460 4.26295  19
  -3   8  -1 33.2706 4.42336  22
   3  -8  -1 36.4004 3.68866   1
   3   8   1 34.3313 4.00218   4
  -3  -8   1 32.5608 6.33580  14
   3   8   1 30.4201 8.55186  13
  -3  -8   1 42.4870 3.46416  10
   3   8   1 42.0024 5.76836  21
  -3   8  -1 34.7938 2.70667   8
  -3  -8   1 36.4505 3.58874  11
  -3   8  -1 44.6927 8.91393  17
   3   8   1 29.8343 3.46405   5
   3   8   1 39.3390 6.94204  18
  -3  -8   1 40.8151 3.44786   3
   3  -8  -1 31.2129 2.96614   3
  -5   8   1 33.6663 3.17408   8
  -5  -8  -1 31.3056 3.80990  11
   5  -8   1 27.7675 3.59410   1
  -5  -8  -1 35.9477 3.56629   3
   5   8  -1 29.0409 4.82601   4
  -5   8   1 25.2061 4.49149  22
  -5   8   1 29.5902 9.44927  17
   5   8  -1 27.2856 3.79364   5
   5   8  -1 29.4465 5.93223  21
   5  -8   1 38.3121 4.52584  12
   5   8  -1 26.8222 11.8451  16
  -5  -8   1 25.7127 3.37461  11
   5  -8  -1 30.6082 4.22823  12
  -5   8  -1 34.0269 9.97729  17
   5  -8  -1 26.6202 3.71773   1
   5   8   1 31.3773 3.97839   5
  -5  -8   1 28.4677 3.07113   3
   5   8   1 22.1505 11.9436  16
   5   8   1 28.2698 5.76676  21
  -5   8  -1 27.2060 4.54525  22
  -5   8  -1 29.9955 2.84030   8
   0  -9  -1 182.700 6.85132   3
   0  -9  -1 171.871 7.58172  10
   0   9  -1 175.545 5.83389   8
   0  -9   1 183.072 6.68453  11
   0   9   1 196.928 16.9123  13
   0   9   1 183.305 5.84019   8
   0  -9  -1 173.187 6.55001  11
   0  -9   1 166.438 6.71528   3
   0   9  -1 175.930 16.2886  13
   0   9   1 192.684 18.2680  17
   0   9   1 170.701 6.73780   5
   0  -9   1 173.791 7.64921  10
   0   9   1 183.042 9.18105  22
   0  -9  -1 165.738 9.44215  19
   0   9   1 169.512 9.08295  21
   0   9   1 168.258 10.9901  18
   0   9  -1 166.159 11.2058  18
   0  -9  -1 171.537 14.8817  14
   0   9   1 154.809 18.4909  16
  -2  -9  -1 146.633 7.42984   3
  -2  -9  -1 161.617 8.67288  19
   2  -9   1 161.734 6.59409   3
   2   9  -1 159.763 16.7544  13
  -2   9   1 166.005 16.9866  17
   2   9  -1 145.745 6.66687   5
   2   9  -1 159.962 9.64201  21
  -2  -9  -1 154.862 6.70348  10
  -2  -9  -1 150.869 6.58249  11
  -2   9   1 144.594 5.59006   8
   2   9  -1 140.893 12.5913  18
   2   9  -1 153.957 21.6294  16
  -2   9   1 146.666 8.48350  22
  -2  -9  -1 142.561 12.4022  14
   2   9   1 147.615 9.49849  21
  -2  -9   1 143.108 12.6682  14
   2   9   1 164.073 17.2606  17
  -2   9  -1 152.926 8.49548  22
   2   9   1 148.693 6.73713   5
   2  -9  -1 149.033 6.88641   1
   2   9   1 162.898 17.4961  13
  -2   9  -1 176.970 17.6433  17
   2  -9  -1 159.509 6.44608   3
  -2  -9   1 156.489 6.65760  11
   2   9   1 145.868 8.39011  22
   2   9   1 131.808 20.1163  16
  -2   9  -1 152.240 5.63091   8
  -2  -9   1 141.649 6.48600  10
  -2  -9   1 154.234 8.74193  19
   2   9   1 158.461 13.5879  18
   4   9  -1 78.3942 17.6745  16
   4   9  -1 112.520 12.9297  18
   4  -9   1 94.8476 6.10499  12
   4  -9   1 88.5852 5.77238   3
  -4  -9  -1 96.9966 5.60245  11
   4   9  -1 99.1285 6.03093   5
  -4   9   1 99.7214 4.60238   8
  -4   9   1 92.3054 13.7655  17
  -4  -9  -1 98.0415 5.09694   3
  -4   9   1 97.5832 8.21131  22
   4   9  -1 102.328 16.0466  13
   4   9  -1 85.6128 8.78326  21
   4   9  -1 95.6770 7.57715   4
  -4   9  -1 112.753 15.4341  17
  -4   9  -1 100.386 4.59323   8
   4   9   1 91.6236 9.40721  21
   4   9   1 94.4258 19.6368  16
   4  -9  -1 86.0441 6.14099   1
   4  -9  -1 84.9877 5.59357   3
  -4   9  -1 103.017 8.69339  22
   4   9   1 93.8534 5.88612   5
   4   9   1 99.9193 15.7867  13
   4   9   1 101.255 12.1908  18
  -4  -9   1 96.5801 5.11884   3
   4  -9  -1 96.5303 7.26799  12
  -4  -9   1 86.1179 5.41701  11
  -1 -10  -1 13.3472 4.44313  19
  -1 -10  -1 18.2154 2.69440  11
  -1 -10  -1 12.5830 2.72809  10
  -1 -10  -1 12.9208 2.26766   3
  -1  10   1 12.5918 1.84326   8
   1 -10   1 10.7295 2.07929   3
   1  10  -1 17.6954 8.76385  13
   1  10  -1 13.2383 8.41082  17
  -1 -10  -1 15.2851 8.18101  14
   1  10  -1 15.3217 3.99222  22
   1  10  -1 11.7735 5.39829  18
   1  10   1 10.7393 8.56492  13
  -1  10  -1 13.8828 8.37991  17
  -1 -10   1 12.4377 2.62227  10
  -1 -10   1 13.4568 2.41028  11
   1  10   1 10.7091 3.65639  22
  -1  10  -1 13.8148 4.13964  22
   1  10   1 12.7989 8.68009  17
   1 -10  -1 15.5315 2.42412   3
  -1 -10   1 9.98147 2.09836   3
  -1  10  -1 11.2860 1.85993   8
   1  10   1 13.0490 5.66200  18
   3  10  -1 14.2669 12.4243  16
  -3 -10  -1 10.0442 2.81672  10
  -3  10   1 12.2953 13.5433  17
   3 -10   1 13.1859 2.75924   3
   3  10  -1 15.6964 6.48853  18
   3  10  -1 12.4811 5.35112  21
   3  10  -1 14.1619 3.85257   4
  -3  10   1 11.5625 2.05534   8
   3  10  -1 10.9161 9.30607  13
  -3  10   1 23.9802 6.94531  22
   3 -10   1 14.8190 3.20965  12
  -3 -10  -1 15.4903 2.90000  11
   3  10  -1 10.0515 2.87083   5
  -3  10  -1 15.2200 2.30594   8
   3 -10  -1 14.8198 2.92588   3
  -3 -10   1 15.7195 2.93813  11
   3 -10  -1 12.3995 3.01543  12
   3  10   1 11.7408 2.99547   5
  -3 -10   1 11.2432 2.26690   3
   3  10   1 12.9080 6.09904  18
  -3  10  -1 13.5627 5.20028  22
   3  10   1 13.8373 5.24384  21
   3  10   1 8.53088 11.3871  16
   3  10   1 12.2381 9.33400  13
  -3  10  -1 12.1865 11.3927  17
   0 -11   1 38.8965 3.80074   3
   0 -11  -1 43.9400 4.12274   3
   0   0   2 962.045 23.8603  27
   0   0  -2 883.911 22.9506  11
   0   0  -2 920.792 23.3663  25
   0   0   2 1007.48 22.9107  24
   0   0   2 883.173 23.2221  14
   0   0  -2 959.036 22.9371   2
   0   0   2 989.752 23.1743  28
   0   0  -2 956.273 22.8957   8
   0   0  -2 939.587 23.8233  27
   0   0   2 888.662 22.8863   8
   0   0   2 990.102 23.0348  23
   0   0   2 988.356 22.9870  26
   0   0   2 974.845 23.4091  25
   0   0   2 1037.39 22.9506   2
   0   0  -2 922.041 23.0074  23
   0   0   2 902.382 22.9751  19
   0   0  -2 942.892 22.8838   9
   0   0   2 889.062 22.8747   9
   0   0   2 881.759 22.9500  11
   2   0  -2 408.248 10.4607   7
   2   0   2 402.689 14.9851  16
   2   0   2 418.341 11.0821  21
   2   0  -2 390.425 11.1316  18
   2   0   2 406.561 10.5079  12
  -2   0  -2 402.323 10.4776  24
   2   0  -2 403.451 10.4190  12
  -2   0  -2 403.157 10.8730  26
   2   0   2 411.724 10.9087  25
  -2   0  -2 397.213 10.0630  22
  -2   0  -2 387.323 10.9557  25
   2   0  -2 337.013 11.4292   1
   2   0   2 413.707 11.8240  27
  -2   0  -2 390.380 10.1933  23
  -2   0  -2 379.126 9.89039   2
   2   0   2 406.901 10.6790   4
  -2   0  -2 391.135 9.86044   8
   2   0   2 411.479 10.1728  23
   2   0   2 389.732 10.5443   1
   2   0  -2 397.365 12.0064  13
  -2   0  -2 393.052 10.8242  17
  -2   0  -2 398.074 10.1563   9
   2   0   2 390.962 10.2749   5
  -2   0  -2 398.531 11.9246  27
  -2   0  -2 390.997 11.7772  28
  -4   0   2 82.6477 3.77006  26
  -4   0   2 87.9206 2.86725  23
   4   0  -2 83.8686 3.49393  12
  -4   0   2 81.7894 3.67601  22
   4   0  -2 86.5537 3.57181   7
  -4   0  -2 84.6244 3.02961   9
  -4   0  -2 87.4396 4.53174  17
  -4   0  -2 86.5285 3.11703  22
   4   0   2 91.2529 4.01317   1
  -4   0   2 90.5833 4.92021  27
   4   0  -2 89.5672 4.32946   4
   4   0   2 91.3983 4.61069   6
   4   0   2 84.8971 3.78318   7
  -4   0  -2 83.9861 4.06836  25
   4   0   2 94.5525 8.86841  16
  -4   0  -2 83.7930 2.58769   8
  -4   0   2 83.4450 5.65807  17
   4   0  -2 91.0254 11.6666  15
  -4   0  -2 91.4350 3.52064  24
  -4   0  -2 83.5754 5.70382  27
   4   0  -2 88.2752 5.95361  20
  -4   0   2 84.4423 4.95277  28
   4   0  -2 83.7817 3.36175   5
  -4   0  -2 88.3969 6.28386  28
   4   0   2 79.3987 3.85179   4
  -4   0   2 86.4502 3.31676  24
   4   0  -2 85.0157 4.42318  21
   4   0  -2 86.9901 10.5532  16
   4   0   2 69.0223 8.89370  15
  -4   0   2 88.5018 3.75100  25
   4   0   2 82.6894 5.43139  20
   4   0  -2 84.3142 3.78081   1
   4   0  -2 82.9248 4.21275   6
   4   0   2 80.9871 3.27029   5
  -4   0  -2 86.5595 4.01306  26
  -4   0  -2 87.7950 3.06247  23
   4   0   2 81.4297 3.48262  12
   4   0   2 85.8023 4.33283  21
   4   0  -2 86.9522 5.80864  13
   4   0  -2 88.9587 4.55839  18
  -6   0  -2 12.1339 3.86128  28
   6   0  -2 17.5179 2.00639   5
  -6   0   2 20.9875 4.30472  28
   6   0   2 15.6052 1.82979   5
   6   0  -2 30.1248 8.05271  15
   6   0   2 12.7758 2.57397  21
  -6   0   2 13.5434 1.44964   9
  -6   0  -2 13.4410 1.88370  24
  -6   0  -2 14.4264 2.50412  19
   6   0  -2 17.2431 2.81242   4
   6   0   2 14.8445 6.10011  16
  -6   0   2 14.8952 1.40334   8
   6   0   2 13.2697 2.19225   6
  -6   0  -2 7.50162 3.72186  14
  -6   0   2 13.0921 2.11490  22
   6   0   2 15.8507 2.31102   7
   6   0  -2 16.5637 3.78365  20
  -6   0   2 14.4646 1.82574  24
  -6   0   2 16.5531 2.59452  26
  -6   0  -2 16.6105 1.69780   9
   6   0  -2 13.0254 5.61302  16
   6   0  -2 14.6269 1.99136   7
  -6   0   2 10.4143 3.87293  14
  -6   0   2 13.1430 2.16413  19
   6   0  -2 14.4503 2.70353   6
   6   0  -2 14.7142 2.61130  21
   6   0  -2 20.5761 2.37608  12
  -6   0  -2 11.4912 2.39468  26
  -6   0   2 10.1706 3.87203  17
   8   0   2 2.40485 8.14247  16
  -8   0  -2 0.17840 3.00012  19
   8   0   2 2.80191 1.61501  12
   8   0   2 0.97777 1.70959   5
   8   0  -2 0.85662 1.60045   5
   8   0   2 1.21523 1.49631   1
   8   0  -2 2.08993 1.53711  12
  -8   0  -2 0.80343 1.61022  10
   8   0   2 2.20642 1.94645   7
  -8   0  -2 2.28750 6.66926  14
   8   0  -2 2.32403 1.79412   7
   8   0   2 1.73564 3.39183  21
   8   0  -2 3.25116 2.41101   6
   8   0  -2 2.41189 1.66682   1
  -1  -1  -2 9038.91 221.658  20
  -1   1   2 9024.89 220.722  11
   1   1  -2 8923.38 223.048  15
   1   1  -2 8687.85 221.861  21
  -1  -1  -2 9503.77 220.895   9
   1   1  -2 9115.25 221.052   1
  -1   1   2 8526.07 220.954   7
  -1  -1  -2 8303.29 222.920  27
  -1  -1  -2 8917.76 221.050  22
  -1   1   2 9323.89 224.485  16
   1  -1   2 9412.48 220.782   5
  -1   1   2 8550.76 220.797  23
  -1   1   2 8474.72 220.987  25
   1  -1   2 9486.90 221.043  23
  -1  -1  -2 9740.33 221.377  26
  -1   1   2 9245.60 220.971   2
   1  -1   2 8959.96 221.266   1
   1   1  -2 9390.25 221.258  28
   1  -1   2 9150.63 221.942  20
   1  -1   2 9346.70 221.585  25
   1  -1   2 9789.24 222.328  27
  -1  -1  -2 8013.60 221.943  25
   1  -1   2 9041.10 220.909  21
   1   1  -2 8872.49 221.032   3
  -1  -1  -2 8595.22 221.063   2
  -1  -1  -2 9012.08 221.771  17
  -1  -1  -2 9340.01 221.276   6
   1   1  -2 9240.46 226.545  16
  -1   1   2 8990.54 223.280  17
   1  -1   2 9923.48 221.916  16
   1   1  -2 9461.55 220.848   8
   1   1  -2 8715.49 221.243   5
  -1  -1  -2 8923.04 223.045  15
   1   1  -2 9464.83 221.449  14
  -1   1   2 9076.52 221.638  22
  -1   1   2 8770.50 221.472  19
  -1   1   2 8643.06 221.232  27
   1  -1   2 8718.57 221.397   6
  -1  -1  -2 9926.25 221.448  19
   1  -1   2 8106.45 222.228  17
   1   1  -2 9227.11 221.315   6
  -1   1   2 9193.87 220.854   3
   1   1  -2 9397.88 220.978  26
   1   1  -2 9446.83 221.019  19
   1  -1   2 9304.66 221.232  12
  -1  -1  -2 9844.38 222.009  28
   1   1  -2 9418.83 220.874  24
  -1   1   2 8642.51 222.067  14
  -1  -1  -2 9848.16 222.245  14
   1   1  -2 9630.22 221.002  12
   1  -1   2 9328.46 220.720   2
  -1   1   2 9043.30 221.143  10
   1   1  -2 8311.56 221.127   7
  -1  -1  -2 9798.65 221.134  24
   1  -1   2 9528.31 221.011  11
  -1   1   2 9211.44 221.500  21
   1   1  -2 8865.26 221.628  20
  -1  -1  -2 9687.88 221.166  10
  -1   1  -2 9162.62 222.337  17
   1  -1  -2 9164.43 221.585   4
  -1   1  -2 8740.71 221.919  16
   1   1   2 9164.85 221.809  17
  -1  -1   2 9675.50 220.933  26
  -1  -1   2 8996.09 222.756  15
   1   1   2 9189.07 221.073  22
   1  -1  -2 9215.08 220.973   2
  -1  -1   2 9349.54 220.858  10
   1  -1  -2 9562.11 221.340  27
  -1  -1   2 9667.51 220.961  19
  -1  -1   2 8967.29 221.054  12
   1   1   2 9326.15 220.909   9
  -1   1  -2 9070.20 221.247  22
  -1  -1   2 9250.25 220.820   8
   1   1   2 9300.69 220.739   8
  -1   1  -2 8344.28 221.095   3
  -1   1  -2 8898.56 220.981  11
  -1   1  -2 8334.60 220.924  21
   1  -1  -2 9257.91 221.344   1
   1  -1  -2 9490.68 221.048  25
   1  -1  -2 8872.86 221.625   6
   1  -1  -2 9407.80 224.272  15
   1   1   2 8555.71 221.297   7
   1  -1  -2 8514.90 220.937   7
  -1   1  -2 8513.42 220.950   8
  -1  -1   2 8463.06 221.227   6
  -1   1  -2 8575.52 220.791   5
  -1  -1   2 9786.90 221.211  14
  -1  -1   2 9710.14 220.837  24
  -1  -1   2 8816.52 221.495  20
   1  -1  -2 9595.77 222.184  20
   1   1   2 9940.43 221.135   4
  -1  -1   2 9695.25 221.171  28
   1   1   2 9536.22 221.077  12
   1  -1  -2 9651.86 220.818  23
   1  -1  -2 9611.55 220.884   3
  -1  -1   2 9008.08 220.748   9
  -3  -1  -2 3321.23 81.8637  28
   3  -1   2 3363.71 86.6843  16
  -3   1   2 3291.60 79.2600   2
  -3   1   2 3278.95 83.6585  17
  -3  -1  -2 3348.40 79.3759   9
   3  -1   2 3366.95 80.2881  12
   3  -1   2 3268.41 79.2568  23
   3  -1   2 3273.24 80.0005  25
  -3  -1  -2 3165.64 79.4458  22
   3   1  -2 3160.09 80.1061   1
   3  -1   2 3165.50 82.1943  20
   3   1  -2 3278.40 80.8048   6
   3   1  -2 3204.73 79.8943  12
   3   1  -2 3280.27 84.1379  13
  -3  -1  -2 3234.87 78.9081   8
  -3   1   2 3285.10 80.5625  22
  -3  -1  -2 3315.94 80.5930  19
   3  -1   2 3213.39 80.8465  27
   3  -1   2 3321.83 80.5691  21
   3   1  -2 3294.81 82.0181  20
  -3  -1  -2 3280.96 79.8877  24
  -3  -1  -2 3231.68 81.3146  25
  -3  -1  -2 3258.24 80.4242  26
   3  -1   2 3157.23 79.5474   5
  -3  -1  -2 3230.29 83.1499  27
  -3  -1  -2 3167.74 79.8238  23
  -3   1   2 2931.64 79.1666  11
   3   1  -2 3268.12 82.1690  18
   3  -1   2 3256.21 80.4150   1
   3   1  -2 3265.91 81.0575   4
   3  -1   2 3292.35 80.9265   6
   3  -1   2 3249.74 87.1406  15
  -3  -1  -2 3154.82 80.7842  17
   3   1  -2 3347.94 86.7536  15
  -3  -1  -2 3343.53 82.7924  14
   3  -1   2 3245.65 80.3507   7
  -3  -1   2 3345.24 81.1040  28
  -3  -1   2 3377.70 80.1117  19
   3  -1  -2 3096.56 79.9319   7
   3  -1  -2 3088.73 80.5519  13
  -3   1  -2 3045.51 78.8568   2
   3   1   2 3349.82 85.8027  15
   3   1   2 3453.76 91.4628  16
   3   1   2 3294.14 81.5556  21
  -3  -1   2 3310.28 80.0020  26
   3   1   2 3217.36 80.0685   5
   3  -1  -2 3650.32 81.2086   1
  -3   1  -2 3283.52 80.2034  25
   3  -1  -2 3342.36 79.7423   5
   3   1   2 3198.09 82.2085  18
  -3   1  -2 3192.26 78.8566   2
   3   1   2 3266.54 80.5215   4
   3   1   2 3169.80 80.4366   7
   3  -1  -2 3115.63 79.8569  18
   3  -1  -2 3341.30 82.6985  20
  -3   1  -2 3334.19 79.3243  23
  -3  -1   2 3231.43 80.8337  25
   3   1   2 3306.28 80.0008  12
   3  -1  -2 3292.63 81.1834   6
   3   1   2 3327.91 81.7825  20
  -3   1  -2 3228.86 79.2848   8
  -3   1  -2 3263.19 80.8787  26
  -3  -1   2 3220.81 82.2409  27
  -3   1  -2 3251.97 81.2621  27
   3  -1  -2 3321.89 80.8605  21
   3   1   2 3189.88 84.3810  13
  -3  -1   2 3328.47 79.5841  24
  -3  -1   2 3232.65 79.6145  23
  -3   1  -2 3243.84 79.8136  22
   3  -1  -2 3257.18 88.1067  15
   3  -1  -2 3376.85 87.8538  16
   3   1   2 3200.10 80.4772   6
  -3   1  -2 3317.77 82.7577  28
  -3   1  -2 3227.16 81.7013  17
  -3  -1   2 3295.14 81.6358  14
   5  -1   2 1365.09 34.5011   7
   5   1  -2 1286.54 43.8767  15
  -5  -1  -2 1235.73 31.8186   8
  -5  -1  -2 1305.60 34.4664  19
   5   1  -2 1304.21 35.3537   4
   5   1  -2 1275.09 34.0067   1
  -5   1   2 1303.18 34.1616  22
  -5  -1  -2 1318.09 35.4660  25
   5  -1   2 1296.81 34.8998  21
  -5  -1  -2 1305.73 33.5341  10
   5   1  -2 1278.88 48.9616  16
  -5  -1  -2 1304.10 38.1575  27
  -5  -1  -2 1286.20 32.7364  22
  -5   1   2 1309.75 32.4751   8
  -5   1   2 1339.91 37.3290  28
  -5  -1  -2 1304.77 33.1570  23
  -5  -1  -2 1285.23 37.6106  14
   5   1  -2 1279.66 36.0815  21
   5  -1   2 1329.00 33.1133   5
  -5   1   2 1352.85 33.7807  24
   5   1  -2 1291.46 36.5315  18
   5   1  -2 1291.02 39.4127  13
  -5  -1  -2 1277.42 34.8868  17
   5   1  -2 1307.90 33.8528   5
  -5   1   2 1323.47 34.7338  26
  -5  -1  -2 1270.27 36.4464  28
   5   1  -2 1321.03 37.1706  20
   5  -1   2 1298.62 34.3903   1
   5  -1   2 1359.97 45.0732  16
  -5  -1  -2 1264.75 33.3594  24
  -5   1   2 1291.85 38.4734  17
   5   1  -2 1281.30 33.5641  12
   5   1  -2 1280.13 33.9900   7
  -5   1   2 1292.77 32.2587   2
  -5  -1  -2 1300.40 34.3499  26
   5  -1   2 1299.64 34.0832  12
   5   1  -2 1295.27 35.0840   6
   5  -1  -2 1301.24 35.0155  21
  -5   1  -2 1317.25 32.2307  23
   5  -1  -2 1305.20 33.2309   5
  -5  -1   2 1342.75 33.9891  19
  -5  -1   2 1301.20 36.5882  14
  -5  -1   2 1283.65 33.8223  26
  -5  -1   2 1337.06 37.3765  27
   5  -1  -2 1256.08 35.0759   4
   5   1   2 1291.29 33.9027   1
  -5   1  -2 1332.03 37.7991  28
   5   1   2 1305.19 36.7007  20
  -5   1  -2 1337.87 35.1028  26
  -5  -1   2 1272.20 35.7577  28
  -5   1  -2 1287.71 33.0907  22
  -5   1  -2 1290.19 33.3173  25
  -5  -1   2 1299.39 32.5789   9
   5  -1  -2 1358.12 34.1865  12
  -5   1  -2 1319.62 35.9306  17
  -5  -1   2 1293.49 31.9840   8
  -5   1  -2 1336.22 32.4208   8
  -5  -1   2 1307.89 32.9663  23
   5   1   2 1289.73 34.6857   6
  -5  -1   2 1309.32 33.1238  24
   5   1   2 1326.38 35.0224   4
  -5   1  -2 1310.02 33.1749   9
  -5  -1   2 1309.98 33.1565  10
   5   1   2 1298.24 33.7584   5
   5  -1  -2 1302.11 33.7855   7
  -5  -1   2 1321.68 34.8695  25
   5  -1  -2 1310.73 45.2925  16
  -5   1  -2 1341.60 34.6906  27
  -5   1  -2 1287.84 33.8676  24
   5   1   2 1304.79 36.0424  21
   5   1   2 1290.61 49.2635  16
   7  -1   2 566.537 17.3686   7
   7   1  -2 585.622 21.2525  20
   7  -1   2 550.910 15.7369   5
  -7  -1  -2 575.354 15.3261   9
  -7  -1  -2 540.662 21.0906  14
   7   1  -2 552.696 18.5580   4
  -7  -1  -2 572.354 16.3683  10
   7   1  -2 544.891 19.3547  21
   7   1  -2 533.907 31.9713  16
  -7  -1  -2 580.318 17.7153  19
   7   1  -2 554.479 18.3550   6
   7  -1   2 561.167 17.9579  21
   7   1  -2 557.624 16.7615   5
  -7   1   2 571.980 15.9431   9
   7   1  -2 553.040 16.5783  12
   7   1  -2 565.422 16.9918   7
   7   1  -2 592.014 29.6793  15
   7   1  -2 567.401 17.1277   1
   7  -1   2 570.730 28.2646  16
   7  -1   2 584.374 17.6732   1
   7   1   2 566.574 16.6986  12
   7  -1  -2 548.429 21.7100  20
   7  -1  -2 582.275 16.0815   5
  -7  -1   2 569.458 16.2421  10
   7   1   2 571.251 16.9755   1
  -7   1  -2 564.528 15.9271   9
   7   1   2 569.092 17.5099   7
   7   1   2 573.703 16.7289   5
   7   1   2 580.034 19.5284  21
   7  -1  -2 579.738 16.8876   7
  -7   1  -2 587.205 18.6821  19
   7   1   2 562.489 32.2012  16
  -7  -1   2 533.845 15.8818   3
   7  -1  -2 556.970 17.1056  12
   7  -1  -2 568.185 18.9972   6
   7  -1  -2 591.236 30.9133  15
  -7   1  -2 586.295 23.6910  14
   7  -1  -2 577.839 17.8616   1
   0   2  -2 567.340 16.7063  13
   0  -2  -2 552.522 14.1372   7
   0  -2   2 598.071 15.6505  14
   0  -2  -2 568.371 14.8477  19
   0  -2   2 564.793 14.4117  10
   0  -2  -2 566.416 16.5423  17
   0   2   2 549.634 15.2425  14
   0   2  -2 581.261 15.2537  14
   0   2   2 586.317 15.6473  18
   0   2  -2 535.463 16.4755  17
   0  -2   2 562.907 14.8573  22
   0   2   2 578.878 14.0472   7
   0   2   2 578.408 16.6485  13
   0  -2  -2 557.780 14.8604  22
   0  -2  -2 586.199 14.8898  26
   0  -2   2 562.501 16.5217  17
   0   2  -2 574.719 14.2427   5
   0   2   2 578.358 14.7791  26
   0  -2  -2 611.640 14.4936   3
   0  -2  -2 599.225 14.5436  24
   0  -2   2 574.537 14.3704   3
   0  -2  -2 568.149 15.4882  14
   0   2  -2 571.023 14.3549  20
   0   2  -2 568.795 15.0730  15
   0   2  -2 524.595 14.8158  22
   0   2  -2 592.802 14.7116  21
   0   2  -2 556.340 14.1379   6
   0   2  -2 584.471 14.6822  19
   0   2   2 544.134 14.7064  19
   0   2   2 549.846 14.2394   9
   0   2  -2 581.499 14.4867  10
   0   2   2 575.832 14.4343  24
   0  -2  -2 585.443 14.4906  10
   0   2  -2 558.632 15.6675  18
   0   2   2 573.383 15.5367  28
   0   2   2 570.318 14.3914   2
   0  -2  -2 613.240 15.8295  28
   0  -2   2 577.114 14.8374  19
   0   2  -2 617.837 17.5338  16
   2   2  -2 305.922 8.86154  20
   2  -2   2 293.840 8.63934   6
   2   2  -2 288.684 7.83388   1
   2   2  -2 284.100 8.00913  26
   2   2  -2 298.280 9.35124  21
   2   2  -2 301.266 8.30993   5
  -2  -2  -2 291.879 8.03217  22
  -2  -2  -2 302.179 9.27670  14
  -2  -2  -2 301.731 10.8719  27
   2   2  -2 294.577 8.72474  28
   2   2  -2 299.814 11.6639  13
   2  -2   2 291.865 10.4037  17
  -2  -2  -2 302.187 8.35656  19
  -2  -2  -2 294.085 8.27223  26
   2   2  -2 313.424 15.0781  16
   2   2  -2 291.140 10.1386  18
   2   2  -2 297.224 8.25185   6
  -2  -2  -2 291.443 8.18007  23
   2   2  -2 313.055 8.20302   7
   2   2  -2 289.766 7.75451  24
  -2  -2  -2 294.583 7.47847   9
   2  -2   2 298.953 12.1750  15
   2  -2   2 282.697 8.21454  25
  -2   2   2 280.887 8.68381  22
   2  -2   2 286.583 8.96389  27
  -2  -2  -2 294.992 9.12851  28
   2  -2   2 290.518 7.63030  11
   2  -2   2 278.467 8.39194  22
  -2   2   2 293.823 10.9499  17
   2   2  -2 304.361 10.9706  15
   2  -2   2 301.228 9.50981  20
  -2   2   2 295.344 7.60781   2
  -2  -2  -2 302.477 9.45462  25
   2   2  -2 292.382 8.61653   4
  -2  -2  -2 293.550 7.88639  24
  -2  -2  -2 292.162 9.42394  17
  -2  -2  -2 297.395 7.94965  10
   2  -2   2 299.057 8.35853   1
   2  -2   2 297.956 7.62766  23
   2  -2   2 316.363 8.09471   3
   2  -2   2 313.928 8.32718  12
  -2   2  -2 280.616 7.93945  21
  -2  -2   2 309.585 7.95893  19
  -2   2  -2 298.772 8.39176  22
  -2  -2   2 291.916 7.92754   3
  -2   2  -2 299.243 10.2602  17
  -2  -2   2 300.802 7.87943  26
   2   2   2 297.337 8.48831  26
  -2   2  -2 311.631 10.5861  16
   2   2   2 308.075 9.40433  21
   2  -2  -2 302.136 7.86141   7
  -2   2  -2 283.327 7.57288  11
   2  -2  -2 298.637 9.73087  20
   2   2   2 306.469 9.51252  28
   2   2   2 291.879 8.04351  24
  -2   2  -2 268.108 7.52063   5
  -2  -2   2 283.120 7.31426   8
   2  -2  -2 302.562 8.51287   1
   2   2   2 299.777 8.26856   4
  -2  -2   2 292.591 7.67235  10
   2  -2  -2 297.767 8.88157   6
   2  -2  -2 281.054 7.66991   2
  -2  -2   2 303.995 8.50055  14
  -2  -2   2 305.644 8.47788  28
  -2  -2   2 291.576 7.23845   9
   2  -2  -2 285.723 7.73102   3
   2   2   2 313.992 15.0093  16
  -2  -2   2 303.435 7.62930  24
  -2   2  -2 290.609 8.68198  13
   2   2   2 313.027 8.39917   7
   2   2   2 288.506 7.84023   1
  -2   2  -2 301.652 7.76195   8
   2  -2  -2 324.848 13.0808  15
  -2   2  -2 278.036 8.07049  18
   2   2   2 335.307 8.76021   5
  -4  -2  -2 72.5887 3.18105  23
   4   2  -2 72.3945 7.44568  13
   4  -2   2 74.8013 2.54055   5
   4  -2   2 75.8634 6.23147  16
  -4  -2  -2 74.2149 3.42262  19
   4   2  -2 69.2170 2.90094  12
  -4   2   2 78.6061 7.92728  17
  -4  -2  -2 71.2442 3.31133  26
   4  -2   2 75.9660 3.41759   7
  -4  -2  -2 64.3524 3.27107  22
  -4  -2  -2 65.5029 6.40494  27
  -4   2   2 71.1633 2.22384   2
   4  -2   2 72.1656 3.84392   6
   4   2  -2 73.0957 4.49196  20
   4   2  -2 66.7373 3.05429   1
   4  -2   2 71.5284 3.50425   1
   4   2  -2 61.8185 5.50012  18
  -4   2   2 73.7689 4.23363  22
   4  -2   2 64.4202 5.49774  20
   4  -2   2 70.9071 3.23174  21
   4   2  -2 70.1726 3.54313   6
   4   2  -2 75.0895 4.01449   4
   4   2  -2 69.2548 7.63096  15
  -4  -2  -2 65.7152 4.79042  25
  -4  -2  -2 70.3926 2.88400  10
  -4  -2  -2 73.9614 4.38435  28
   4  -2   2 80.8342 3.53954  12
  -4  -2  -2 71.0962 2.35333   9
  -4  -2  -2 71.4192 2.82474  24
  -4  -2  -2 74.3228 6.49372  17
  -4  -2  -2 62.9053 4.96134  14
   4  -2   2 73.7093 8.68395  15
   4  -2  -2 67.8931 3.98023   6
  -4  -2   2 68.2707 2.97678  23
  -4  -2   2 76.8175 3.12827  19
  -4  -2   2 69.1251 4.31959  25
   4   2   2 72.2206 3.05803   1
   4  -2  -2 69.0629 9.09933  15
   4   2   2 66.1148 4.31321  21
  -4   2  -2 71.5961 2.54780   8
  -4  -2   2 82.3604 6.62000  27
   4   2   2 72.0719 3.61514   4
  -4  -2   2 68.4038 2.62345  10
  -4  -2   2 71.1161 4.09674  14
   4   2   2 63.3466 5.40780  18
  -4  -2   2 61.9533 3.73435  28
   4   2   2 68.1380 3.68907   5
  -4   2  -2 74.0192 3.22271  22
   4  -2  -2 76.5148 6.21232  20
  -4  -2   2 69.7510 2.24126   9
   4   2   2 72.0258 7.49221  13
   4   2   2 69.1447 3.37913   7
   4  -2  -2 76.2592 3.70109   1
  -4  -2   2 71.6864 2.81476   3
   4   2   2 68.2996 3.34884   6
   4  -2  -2 71.1058 3.08808   7
   4   2   2 76.6077 11.1354  16
  -4   2  -2 73.8651 5.07069  17
  -4  -2   2 66.2369 2.94232  26
  -4  -2   2 69.8726 1.90802   8
  -4  -2   2 67.0974 2.55444  24
   6   2  -2 12.7324 3.93415  18
  -6  -2  -2 14.1001 2.18263  19
   6   2  -2 13.2928 1.94939   7
   6   2  -2 13.1111 5.98945  13
  -6  -2  -2 14.8842 2.83230  23
  -6   2   2 10.2823 2.14943  22
   6   2  -2 13.2397 3.00851   1
   6   2  -2 10.2342 2.32637   4
   6  -2   2 12.9861 3.55539  20
   6   2  -2 5.57133 5.35724  16
  -6  -2  -2 15.2658 3.54145  14
   6  -2   2 10.6990 2.19104   6
  -6   2   2 11.9893 2.96394  26
  -6  -2  -2 14.6775 3.97387  28
   6   2  -2 10.3391 1.55407  12
  -6  -2  -2 18.3444 6.72496  25
  -6   2   2 11.7472 4.43158  17
   6   2  -2 17.3658 6.68793  15
  -6  -2  -2 12.7419 1.16956   9
   6  -2   2 11.6093 2.13919   1
  -6  -2  -2 11.5540 2.25400  26
  -6   2   2 14.3361 1.40001   8
   6   2  -2 10.0121 2.92285  20
   6   2  -2 12.5024 1.94967   5
  -6   2   2 13.6366 2.11724  24
  -6   2   2 10.9621 4.94937  28
  -6  -2  -2 11.5991 1.54417  10
   6  -2   2 10.6341 6.01096  15
   6   2  -2 15.6347 2.43519   6
  -6  -2  -2 14.2405 1.79995  24
   6  -2   2 16.5276 2.33235   7
   6  -2   2 9.30281 1.72255  12
  -6  -2  -2 16.9690 11.0961  27
   6   2  -2 13.8439 3.12756  21
   6   2   2 13.5755 1.98013   5
   6   2   2 12.9400 2.39364   4
   6  -2  -2 13.4125 1.86387   7
  -6  -2   2 9.13722 2.98419  14
   6  -2  -2 14.5251 2.50389   1
   6  -2  -2 12.6220 6.86236  15
  -6  -2   2 13.6005 1.53230  10
   6   2   2 10.4335 6.73760  16
  -6   2  -2 9.57683 4.96172  28
  -6   2  -2 11.5257 1.60245   9
  -6   2  -2 12.4479 1.22415   8
  -6   2  -2 17.1348 2.48686  24
   6  -2  -2 17.6227 4.05905  20
  -6  -2   2 12.4465 1.50353   3
  -6   2  -2 15.5421 3.22267  26
  -6  -2   2 12.1397 1.90834  19
   6  -2  -2 17.2533 3.03075   6
   6  -2  -2 10.7021 1.90968  12
   6   2   2 14.4725 1.91445  12
   6   2   2 19.0063 3.53036  21
   6   2   2 12.6008 1.76389   1
   8  -2   2 2.00133 1.75958   1
   8   2  -2 -0.2341 7.74336  16
   8  -2   2 0.61490 2.05341   7
   8   2  -2 -0.5225 2.89240   4
   8   2  -2 1.16575 3.48966  21
   8   2  -2 1.25637 1.45634   1
   8   2  -2 1.93918 1.73440   7
  -8  -2  -2 2.39561 1.99302   3
  -8   2   2 2.67725 1.79500   9
  -8   2  -2 6.33681 8.16594  14
   8  -2  -2 0.06363 1.92777   7
   8  -2  -2 2.27581 1.81713  12
   8   2   2 1.33377 8.91903  16
   8   2   2 2.71657 1.88905   7
   8   2   2 1.46778 1.33598   1
   8   2   2 3.09458 2.01053   5
  -8   2  -2 2.44952 3.56850  19
  -8   2  -2 1.18009 1.60657   9
   8   2   2 1.46315 3.70917  21
  -1  -3  -2 4597.72 114.348  15
  -1  -3  -2 4715.35 113.860  26
  -1  -3  -2 4781.30 113.325  10
  -1  -3  -2 4860.41 114.788  14
  -1  -3  -2 4899.45 113.905  19
   1   3  -2 4627.83 113.408   5
  -1  -3  -2 4695.21 112.887   9
   1   3  -2 4713.70 113.070  24
  -1   3   2 4619.28 114.083  26
  -1   3   2 4672.78 114.234  22
  -1   3   2 4516.29 113.083   2
   1   3  -2 4596.69 118.173  13
   1   3  -2 4793.32 114.433  28
  -1   3   2 4638.86 115.504  28
  -1  -3  -2 4762.74 113.324  24
   1   3  -2 4551.06 114.227  14
   1  -3   2 4577.55 113.020  11
  -1   3   2 4540.29 114.215  18
   1  -3   2 4710.75 113.990  20
  -1   3   2 4685.99 117.479  17
   1  -3   2 4673.18 116.158  15
  -1   3   2 4599.16 113.491  24
   1   3  -2 4773.77 121.796  16
   1   3  -2 4560.58 113.482  19
  -1  -3  -2 4696.62 115.096  28
   1   3  -2 4743.94 114.507  21
  -1  -3  -2 4544.38 113.203  20
   1  -3   2 4653.92 113.328   6
   1  -3   2 4745.31 113.332   1
  -1  -3  -2 4407.55 112.865   6
   1   3  -2 4558.83 112.531   9
   1   3  -2 4534.78 116.020  18
   1   3  -2 4786.27 113.483  26
   1   3  -2 4607.81 112.732   8
  -1   3   2 4504.94 115.306  13
  -1   3  -2 4603.84 114.090  22
   1   3   2 4749.01 116.603  17
  -1   3  -2 4775.64 115.876  13
   1   3   2 4717.02 113.460   2
   1  -3  -2 4755.14 116.104  14
   1   3   2 4795.93 114.946  28
   1   3   2 4519.91 113.138   7
   1  -3  -2 4626.12 113.034  23
   1  -3  -2 4678.56 113.108   3
   1  -3  -2 4610.10 117.240  15
   1  -3  -2 4535.29 113.670   6
  -1  -3   2 4595.07 114.474  28
  -1  -3   2 4695.51 113.534  26
   1   3   2 4630.56 113.264  24
  -1  -3   2 4755.65 113.311   3
  -1  -3   2 4723.53 113.626  19
  -1  -3   2 4641.30 113.135  10
   1  -3  -2 4541.21 114.302  20
   1  -3  -2 4774.00 113.631  10
   1   3   2 4522.88 116.006  18
  -1  -3   2 4692.29 114.460  14
   1  -3  -2 4610.19 114.958  27
   1   3   2 4791.32 113.764  26
  -1   3  -2 4490.18 116.928  17
   1  -3  -2 4698.66 113.932  25
   1   3   2 4525.51 118.184  13
  -1  -3   2 4628.71 113.137  24
   1   3   2 4769.80 113.943  22
  -1   3  -2 4637.97 114.501  18
   1   3   2 4652.51 112.696   8
   1  -3  -2 4692.67 114.474  19
  -3  -3  -2 2385.87 59.9255  28
  -3  -3  -2 2341.42 59.8026  14
  -3  -3  -2 2334.16 63.2449  27
   3   3  -2 2353.44 58.3696   7
  -3  -3  -2 2327.15 60.5655  25
   3  -3   2 2358.98 58.6971  12
   3   3  -2 2431.47 58.4047  26
   3   3  -2 2412.98 59.7185  28
   3  -3   2 2268.70 58.1337   3
   3  -3   2 2336.44 58.4457   7
   3  -3   2 2380.42 58.8079   1
   3   3  -2 2383.61 62.3515  18
   3   3  -2 2419.54 58.7428   5
   3   3  -2 2401.82 58.3715   6
   3  -3   2 2247.20 57.7543  25
   3  -3   2 2313.56 60.7083  20
  -3  -3  -2 2273.30 57.1379   9
  -3   3   2 2312.20 57.3036   2
   3  -3   2 2318.50 59.2264   6
   3   3  -2 2482.83 73.4299  16
   3   3  -2 2320.58 57.6985   1
   3   3  -2 2260.41 60.9181  21
   3   3  -2 2326.02 65.1657  13
  -3  -3  -2 2350.51 58.1898   3
   3   3  -2 2304.50 59.2581   4
   3   3  -2 2327.78 62.7533  15
   3  -3   2 2284.92 58.5166  27
  -3  -3  -2 2329.61 58.4572  19
   3  -3   2 2354.72 66.0922  15
  -3  -3  -2 2346.99 57.9399  10
  -3  -3  -2 2350.62 58.4331  23
  -3  -3  -2 2410.65 57.8761  24
   3   3  -2 2318.01 59.2368  20
   3  -3   2 2291.97 57.1657  23
   3   3  -2 2424.13 57.8676  24
  -3  -3  -2 2412.58 58.4994  26
   3   3   2 2335.55 60.6946  28
  -3   3  -2 2269.09 62.0729  17
  -3  -3   2 2439.71 60.4815  25
   3   3   2 2526.79 73.8772  16
  -3  -3   2 2372.11 58.1534  19
  -3   3  -2 2294.10 58.7452  22
   3   3   2 2326.31 61.0352  21
   3  -3  -2 2378.03 59.0854   1
  -3  -3   2 2376.47 59.0924  14
  -3  -3   2 2365.18 57.5654  24
  -3  -3   2 2409.94 58.3582  23
   3   3   2 2334.16 58.5909   7
   3  -3  -2 2358.02 61.1494  20
   3   3   2 2349.56 57.7216   1
  -3  -3   2 2384.61 58.0717   3
   3  -3  -2 2320.11 59.5633   6
   3   3   2 2378.29 58.8210   4
   3  -3  -2 2298.76 66.9711  15
   3   3   2 2326.28 65.3643  13
   3  -3  -2 2327.08 57.9077   7
   3   3   2 2359.52 58.9095  26
  -3  -3   2 2386.05 58.0434  26
  -3   3  -2 2333.01 57.6917   8
  -3   3  -2 2280.74 57.2175  11
   3   3   2 2442.81 58.7776   5
  -3  -3   2 2341.52 57.6535  10
   3   3   2 2272.58 62.0855  18
  -3  -3   2 2429.70 62.9018  27
   3   3   2 2336.80 58.2141  24
  -3  -3   2 2375.89 59.1464  28
  -5  -3  -2 1104.85 28.8720   3
  -5   3   2 1133.96 28.2045   8
   5   3  -2 1105.93 37.8986  13
   5  -3   2 1121.22 33.1863  20
   5  -3   2 1108.13 30.7515   6
   5  -3   2 1125.47 30.1448   1
  -5  -3  -2 1100.28 29.4380  19
  -5  -3  -2 1181.10 36.3537  27
  -5  -3  -2 1060.18 31.2207  28
   5  -3   2 1118.53 40.4048  15
   5   3  -2 1080.50 33.8088  18
   5   3  -2 1100.04 31.4549  20
  -5  -3  -2 1117.30 28.5841  10
  -5  -3  -2 1094.22 31.4817  14
   5   3  -2 1088.69 29.5822   6
   5   3  -2 1106.76 28.7191   1
   5  -3   2 1139.06 29.9384  12
   5   3  -2 1090.63 36.9123  15
  -5   3   2 1090.93 35.0044  17
  -5  -3  -2 1127.18 28.4522  24
   5   3  -2 1120.03 31.0360   4
   5   3  -2 1128.53 29.4727   7
  -5  -3  -2 1101.12 27.4478   9
  -5   3   2 1107.87 29.9851  22
  -5  -3  -2 1104.95 32.2615  25
  -5  -3  -2 1107.11 29.2089  23
   5  -3   2 1112.08 29.5303   7
  -5  -3  -2 1110.67 29.3160  26
   5  -3  -2 1139.13 33.7627  20
  -5  -3   2 1134.82 35.1715  27
  -5  -3   2 1116.71 30.4210  28
   5   3   2 1135.92 29.7972   5
   5  -3  -2 1093.66 30.3039   1
   5  -3  -2 1151.02 41.9321  15
  -5  -3   2 1118.95 28.9841  23
  -5  -3   2 1122.71 31.7071  25
  -5   3  -2 1114.16 28.1400   8
   5   3   2 1148.41 32.7813  21
   5   3   2 1128.72 48.5421  16
   5   3   2 1088.43 29.6944   7
  -5   3  -2 1082.19 29.2239  22
  -5  -3   2 1096.83 30.3373  14
   5   3   2 1069.79 28.6021   1
  -5  -3   2 1114.11 28.6441   3
   5  -3  -2 1057.79 29.6160   7
   5  -3  -2 1108.35 31.2124   6
   5   3   2 1116.91 34.1383  18
   5   3   2 1060.84 30.0840   4
   5   3   2 1157.35 38.3183  13
  -5  -3   2 1086.78 28.7638  19
  -5  -3   2 1103.80 28.0262  24
  -5   3  -2 1109.09 33.1931  17
  -5  -3   2 1085.12 28.6937  26
  -7  -3  -2 495.254 15.0847  10
   7   3  -2 489.975 33.3355  16
   7  -3   2 515.730 16.4457   1
   7   3  -2 505.830 15.5414   7
   7   3  -2 515.652 19.3049  21
   7  -3   2 502.773 15.6783   7
   7   3  -2 506.563 15.8796   5
   7   3  -2 496.433 14.6960   1
   7   3  -2 510.952 17.5405   4
  -7   3   2 521.957 13.9237   8
   7  -3   2 511.060 16.1280  12
  -7  -3  -2 484.638 14.7953   3
  -7  -3  -2 487.960 15.4854  19
  -7  -3  -2 459.237 17.7150  14
  -7  -3   2 508.570 15.2624  11
   7   3   2 499.239 19.2240  21
   7  -3  -2 485.611 15.9013  12
  -7  -3   2 491.022 14.4683   3
  -7   3  -2 513.283 13.8695   8
   7   3   2 519.324 16.6468   4
   7  -3  -2 502.476 20.7134  20
   7  -3  -2 496.180 29.0403  15
   7   3   2 501.827 15.8186   5
  -7   3  -2 500.628 14.8667   9
   7  -3  -2 494.653 16.5522   1
   7  -3  -2 483.896 17.4920   6
   7   3   2 498.435 14.6799   1
   7  -3  -2 499.636 14.9087   7
   7   3   2 503.218 33.8649  16
   0   4   2 236.166 7.44555  26
   0   4  -2 238.749 6.43003   8
   0  -4  -2 232.290 9.52664  27
   0  -4   2 241.183 7.78495  19
   0  -4   2 241.651 9.09141  14
   0  -4  -2 239.514 8.23798  15
   0   4  -2 243.477 7.79255  22
   0  -4   2 251.948 6.90403  11
   0   4  -2 241.784 10.5581  13
   0   4   2 229.158 6.81817  24
   0  -4  -2 218.832 8.66785  14
   0   4  -2 240.511 6.68094   5
   0  -4  -2 248.675 8.25698  25
   0  -4  -2 240.477 6.77404   3
   0  -4   2 237.436 6.99898  10
   0   4   2 242.726 8.97279  18
   0   4  -2 240.021 8.96815  18
   0   4  -2 248.585 11.8420  16
   0   4  -2 239.232 10.4239  17
   0   4   2 233.381 6.41898   8
   0   4  -2 234.141 8.47221  28
   0   4  -2 237.429 6.82657  24
   0  -4  -2 239.990 6.49674   6
   0   4   2 238.490 8.67681  28
   0  -4  -2 238.343 6.82330  20
   0   4   2 240.724 6.88887   2
   0  -4  -2 229.527 7.67970  19
   0   4   2 241.828 10.5297  13
   0   4  -2 249.787 7.53741  21
   0  -4  -2 244.736 6.96323  23
   0   4  -2 237.150 7.34189  26
  -2  -4  -2 149.053 6.32622  14
   2  -4   2 145.309 5.00038   1
  -2   4   2 147.880 5.70135  22
   2  -4   2 139.384 8.19991  15
   2  -4   2 149.002 5.94769  20
  -2  -4  -2 143.057 6.95162  15
  -2  -4  -2 145.395 4.04872   9
  -2  -4  -2 144.252 8.15552  27
   2  -4   2 151.602 4.22969  11
  -2  -4  -2 143.217 4.92009  20
  -2  -4  -2 149.261 5.20729  26
   2   4  -2 140.125 9.13035  13
   2  -4   2 139.669 4.72930   3
   2   4  -2 134.297 7.28428  18
  -2   4   2 141.407 4.96865  24
   2  -4   2 142.652 5.04114   6
  -2  -4  -2 149.631 5.41382  19
   2   4  -2 147.452 5.83687  28
   2   4  -2 144.211 3.86793   8
  -2  -4  -2 145.150 5.03752  23
  -2  -4  -2 144.954 4.62919  24
   2   4  -2 155.136 4.93416  26
   2   4  -2 143.416 6.22364  21
  -2  -4  -2 144.199 4.68133  10
  -2   4   2 154.745 8.42754  17
   2   4  -2 140.809 11.3293  16
  -2   4   2 146.387 4.35334   2
   2   4  -2 141.408 4.98341   5
  -2  -4  -2 138.506 6.25007  28
   2   4  -2 141.998 4.40518  24
  -2  -4  -2 147.362 4.77890   3
  -2   4   2 144.573 5.65735  26
  -2   4   2 143.979 7.16044  28
  -2  -4  -2 135.500 6.45294  25
   2   4   2 147.600 4.71395  24
   2   4   2 147.597 5.09295   5
   2  -4  -2 145.520 6.23161  20
  -2  -4   2 143.493 4.71507   3
   2  -4  -2 147.839 4.96261  25
   2   4   2 144.200 4.67644   7
   2   4   2 143.317 7.54539  18
  -2   4  -2 147.047 4.43953   8
   2  -4  -2 153.816 4.19303  23
  -2  -4   2 144.575 5.93007  28
   2  -4  -2 153.552 4.27288   7
   2   4   2 144.256 5.33222  22
  -2   4  -2 141.718 4.40553  21
   2  -4  -2 148.747 5.88031  27
   2  -4  -2 149.598 5.38953   6
  -2  -4   2 146.159 5.00289  19
  -2  -4   2 150.044 4.52630  10
   2  -4  -2 151.779 4.57798   3
  -2  -4   2 146.656 4.94448  26
   2   4   2 146.820 6.45672  28
   2  -4  -2 136.639 3.78066  11
  -2   4  -2 144.565 5.36959  18
  -2   4  -2 142.894 6.42702  13
   2   4   2 146.219 7.60747  17
   2  -4  -2 146.698 3.77843  11
   2   4   2 158.915 12.1655  16
   2  -4  -2 148.968 9.13693  15
   2   4   2 148.728 5.26940  26
   2  -4  -2 142.569 5.12142   1
   2   4   2 142.204 3.72485   8
   2   4   2 147.850 9.45676  13
  -2   4  -2 144.686 6.75807  16
  -2  -4   2 147.541 4.47754  24
   2   4   2 148.348 6.33884  21
  -2  -4   2 148.244 5.84529  14
   4   4  -2 45.2449 2.40982  24
   4  -4   2 45.7635 2.85147  12
  -4  -4  -2 54.8117 5.51540  25
  -4   4   2 46.9405 2.25134   8
  -4  -4  -2 46.0634 2.32207  10
   4   4  -2 46.0189 3.40477   4
   4  -4   2 44.0583 3.42815   1
  -4  -4  -2 47.4950 2.54122   3
  -4  -4  -2 46.1602 4.14690  14
  -4   4   2 36.1605 5.40677  17
  -4  -4  -2 42.1266 1.54089   9
  -4  -4  -2 43.1983 6.73589  27
   4   4  -2 46.9707 7.22007  13
   4   4  -2 47.8721 2.61940   7
  -4  -4  -2 42.5945 3.09685  19
  -4  -4  -2 49.9485 4.48760  28
   4   4  -2 45.0075 5.50574  18
  -4  -4  -2 42.6600 3.10449  26
   4   4  -2 41.8811 4.30775  28
   4   4  -2 42.2863 1.97352   1
  -4   4   2 40.5531 3.45310  22
   4   4  -2 49.4521 5.07506  21
  -4  -4  -2 42.8295 2.19760  24
   4   4  -2 47.7568 3.23502  26
  -4  -4  -2 49.7850 3.44991  23
   4  -4   2 40.6824 4.28308  20
   4  -4   2 40.8450 6.96983  15
   4   4  -2 43.6773 2.85291   5
   4   4  -2 42.3119 9.68348  16
   4  -4   2 46.8832 3.22898   6
   4  -4   2 45.4405 2.67898   7
   4  -4  -2 47.8288 3.45949   6
  -4  -4   2 47.4671 4.79296  25
   4  -4  -2 39.8124 4.73695  20
   4   4   2 43.8253 2.73576  24
   4   4   2 45.2098 5.21170  28
  -4   4  -2 48.2159 3.55871  22
  -4  -4   2 44.0617 2.09661  10
  -4  -4   2 46.4063 2.09379  24
  -4  -4   2 46.2910 2.64611  19
  -4  -4   2 48.3015 6.60338  27
  -4  -4   2 45.0876 2.63929  26
   4  -4  -2 41.3322 3.56255   1
   4   4   2 48.4349 5.82095  18
   4   4   2 39.9816 7.28467  13
  -4  -4   2 43.9953 2.38886   3
   4  -4  -2 46.9174 7.99997  15
  -4   4  -2 48.8587 6.12154  17
  -4  -4   2 41.9550 3.69279  28
   4  -4  -2 47.7658 2.39605   7
   4   4   2 47.0620 3.73310  26
   4   4   2 51.5614 10.1801  16
   4   4   2 48.2978 4.95707  21
  -4  -4   2 46.3195 3.73426  14
   4   4   2 42.4274 3.52149   5
  -4   4  -2 43.5556 2.16180   8
   4   4   2 52.2382 2.82329   7
  -4  -4   2 43.9004 3.10467  23
   4   4   2 42.7941 3.14108   4
  -6  -4  -2 10.7085 13.5569  27
   6  -4   2 10.6521 2.37095   6
   6   4  -2 7.76651 1.54812   7
  -6  -4  -2 7.76816 3.08556  14
   6   4  -2 9.92559 2.61192   4
   6   4  -2 4.60388 3.74807  18
  -6   4   2 9.82576 1.40810   8
  -6  -4  -2 12.3021 7.68340  25
  -6  -4  -2 9.61082 2.08228  19
  -6  -4  -2 10.0551 3.75153  23
   6  -4   2 9.65124 1.94180  12
  -6  -4  -2 7.75709 1.34170  10
   6  -4   2 11.1350 1.99213   7
  -6  -4  -2 11.0643 1.78597   3
   6   4  -2 12.0928 6.71745  13
   6   4  -2 8.80068 1.31736   1
   6  -4   2 11.7673 2.46098   1
  -6   4   2 8.13123 2.53380  22
  -6   4   2 9.21158 5.39842  17
   6   4   2 10.8843 2.63180   4
  -6  -4   2 10.2136 2.52482  23
   6   4   2 9.23457 3.18653  21
   6  -4  -2 16.4213 4.46489  20
   6   4   2 8.30757 1.74847   7
  -6  -4   2 8.25084 5.18458  25
  -6  -4   2 9.72490 1.49412   3
  -6   4  -2 11.7358 1.44422   8
   6  -4  -2 10.1400 2.75594   6
   6   4   2 4.83964 6.14677  16
   6   4   2 11.9106 2.38417   5
   6  -4  -2 7.90165 1.58935   7
  -6  -4   2 7.21240 9.33506  27
   6  -4  -2 10.2350 2.35479   1
   6  -4  -2 7.87491 7.31328  15
   8  -4   2 1.40834 1.86147   1
  -8  -4  -2 0.37485 2.00260   3
  -8   4   2 1.34606 1.82243   9
   8   4  -2  0.0000 1.58356   7
   8   4  -2 0.85395 2.03535   5
   8   4  -2 -0.5691 9.58160  16
   8  -4   2 0.34368 2.05512  12
   8   4  -2 1.46157 4.14000  21
   8   4  -2 0.04200 5.46072   4
   8   4   2 0.41726 1.84705   7
   8  -4  -2 0.70592 1.89432   1
  -8   4  -2 1.35971 1.85178   9
   8   4   2 1.10232 2.24739   5
   8   4   2 1.98821 10.7841  16
   8   4   2 1.49504 4.67219  21
   8  -4  -2 2.24679 2.24108  12
   8  -4  -2 1.27690 2.56468   6
  -1   5   2 2190.00 64.5480  28
   1   5  -2 2320.49 55.3917  24
   1  -5   2 2188.98 55.2484  11
  -1  -5  -2 2229.26 58.7136  28
  -1   5   2 2202.24 57.3628  24
   1  -5   2 2282.42 55.5676   1
  -1  -5  -2 2209.45 58.4364  14
   1   5  -2 2187.87 54.7652   8
  -1   5   2 2268.86 55.1979   8
   1   5  -2 2286.58 63.1653  13
  -1   5   2 2056.40 58.5702  26
  -1  -5  -2 2242.12 60.8563  27
   1   5  -2 2257.10 57.3874  21
   1   5  -2 2321.62 56.1153  26
   1   5  -2 2185.87 61.9184  17
  -1  -5  -2 2253.96 55.9346  23
  -1   5   2 2275.21 60.1884  13
   1   5  -2 2251.83 55.7320   5
  -1   5   2 2206.06 55.4172   2
  -1  -5  -2 2248.93 58.2410  25
  -1  -5  -2 2209.51 56.7080  19
  -1   5   2 2176.59 62.1384  17
  -1   5   2 2307.02 57.9577  18
  -1   5   2 2187.26 57.0928  22
   1  -5   2 2257.65 55.6634   3
  -1  -5  -2 2251.80 55.8065  24
   1   5  -2 2292.95 60.0742  18
   1   5  -2 2328.57 68.1640  16
   1   5  -2 2190.81 57.0772  22
   1  -5   2 2263.29 56.3527  10
   1   5  -2 2301.98 57.7838  28
  -1  -5  -2 2235.34 55.7424  10
  -1  -5  -2 2260.52 56.6583  26
   1   5   2 2232.11 58.0849  28
   1  -5  -2 2271.04 56.4053  20
   1   5   2 2217.82 54.7381   8
   1  -5  -2 2284.13 57.7050  19
  -1  -5   2 2313.82 55.6890  10
   1  -5  -2 2246.65 55.5780   6
   1  -5  -2 2284.86 55.4027  23
   1  -5  -2 2243.16 55.5118   3
   1   5   2 2265.09 56.3156  26
   1  -5  -2 2272.48 59.6909  15
  -1   5  -2 2250.74 55.8399  24
   1  -5  -2 2225.94 60.2952  14
   1  -5  -2 2201.28 56.9542  10
   1   5   2 2288.32 63.3451  13
   1  -5  -2 2235.65 57.0383  25
   1   5   2 2177.12 61.3908  17
  -1   5  -2 2218.83 60.3231  13
  -1   5  -2 2270.04 56.7731  26
  -1  -5   2 2174.00 56.2747   3
   1  -5  -2 2273.59 59.0930  27
   1   5   2 2280.26 59.9372  18
  -1   5  -2 2154.23 61.7189  17
   1   5   2 2254.02 55.5397  24
  -1   5  -2 2150.65 56.9871  22
  -1   5  -2 2215.08 58.8570  28
   1  -5  -2 2296.70 55.1489  11
  -1   5  -2 2221.26 55.1324   8
  -1   5  -2 2286.86 58.1244  18
   1   5   2 2210.16 56.9029  22
  -3  -5  -2 1520.56 41.0465  14
  -3  -5  -2 1558.43 39.5404  19
   3  -5   2 1561.49 37.4985  23
   3   5  -2 1562.66 57.1757  16
  -3  -5  -2 1515.76 39.3826  26
  -3   5   2 1444.65 38.1442   8
  -3   5   2 1485.99 37.6868   2
  -3  -5  -2 1517.80 38.5174  10
   3   5  -2 1513.22 39.3299   5
   3   5  -2 1555.73 38.2794  24
   3   5  -2 1533.38 40.2777   4
   3   5  -2 1558.24 39.0080  26
   3  -5   2 1546.25 40.7249  27
  -3  -5  -2 1504.71 42.1622  25
  -3  -5  -2 1518.63 38.7245   3
   3   5  -2 1559.01 40.7995  28
  -3  -5  -2 1533.11 38.4507  24
   3  -5   2 1530.66 38.7838   3
   3  -5   2 1482.52 39.2286   1
  -3   5   2 1556.38 46.2714  17
   3  -5   2 1532.31 39.0358  25
   3  -5   2 1529.99 40.9454  20
   3   5  -2 1561.75 42.0863  21
   3   5  -2 1426.58 46.1166  18
   3  -5   2 1563.71 38.5069  25
   3  -5   2 1550.52 46.4407  15
  -3  -5  -2 1528.48 41.5476  28
  -3   5   2 1501.48 40.3213  22
   3  -5   2 1496.11 39.2977   6
   3  -5   2 1457.79 37.2884  11
  -3  -5  -2 1493.34 39.1413  23
   3  -5   2 1507.31 39.2515  12
   3  -5   2 1567.94 39.7429  27
   3  -5   2 1541.36 37.6941  23
   3   5  -2 1462.92 51.2017  13
  -3  -5  -2 1464.81 45.5266  27
  -3  -5   2 1579.90 39.1690  19
  -3  -5   2 1483.24 38.9824  23
   3   5   2 1433.75 38.5058   7
   3   5   2 1562.44 39.6276   4
  -3  -5   2 1523.75 38.1545  24
  -3  -5   2 1462.51 44.9783  27
   3   5   2 1501.83 48.4434  13
  -3   5  -2 1549.35 38.2044   8
   3   5   2 1478.03 41.8385  21
   3   5   2 1490.55 56.4867  16
   3   5   2 1568.38 38.8360  24
   3   5   2 1572.14 42.3307  28
   3  -5  -2 1553.99 39.5190  12
  -3  -5   2 1506.74 41.9477  25
   3  -5  -2 1536.59 47.9168  15
   3  -5  -2 1494.92 39.8319   6
  -3   5  -2 1557.33 45.4885  17
   3  -5  -2 1510.72 39.6153   1
   3   5   2 1578.37 44.6554  18
  -3  -5   2 1504.74 40.6501  28
   3   5   2 1486.81 39.3485   5
  -3  -5   2 1533.67 38.2404  10
  -3   5  -2 1545.26 40.1176  22
  -3  -5   2 1516.23 38.8942  26
   3  -5  -2 1545.20 38.4852   3
   3  -5  -2 1484.13 41.4920  20
   3  -5  -2 1518.01 37.7703   7
  -3  -5   2 1546.98 40.6393  14
   3   5   2 1538.05 39.7329  26
  -5  -5  -2 869.036 27.7012  25
   5   5  -2 833.039 23.8921   5
  -5   5   2 810.764 30.4424  17
   5   5  -2 816.739 34.1748  13
  -5  -5  -2 811.553 32.0912  27
   5   5  -2 804.851 22.8101   7
  -5  -5  -2 829.783 23.4938  23
   5   5  -2 859.030 25.3022   4
   5  -5   2 856.560 24.0816   1
  -5  -5  -2 853.269 23.5292  19
   5  -5   2 832.699 24.3319   6
  -5  -5  -2 819.491 23.3510  26
   5  -5   2 827.956 22.8228   7
  -5  -5  -2 848.995 25.4546  14
  -5  -5  -2 848.534 22.4221  10
   5  -5   2 794.816 23.7417  12
  -5  -5  -2 832.914 25.9836  28
   5   5  -2 837.260 27.2345  21
  -5  -5  -2 848.904 22.2902  24
  -5  -5  -2 841.337 22.8580   3
   5   5  -2 819.426 29.3947  18
   5   5  -2 803.809 42.8414  16
  -5   5   2 854.237 22.1775   8
  -5   5   2 852.269 24.5156  22
  -5  -5   2 843.471 22.7031   3
   5  -5  -2 816.474 27.3032  20
   5   5   2 787.153 42.6772  16
   5  -5  -2 855.760 35.9642  15
   5   5   2 791.648 23.0036   7
   5   5   2 793.949 29.2368  18
  -5   5  -2 858.672 22.1205   8
  -5  -5   2 841.482 24.5836  14
   5   5   2 891.596 27.7820  21
   5  -5  -2 848.957 24.4240   1
  -5  -5   2 835.620 23.3310  23
   5   5   2 848.478 34.6925  13
  -5  -5   2 851.233 23.0022  19
   5  -5  -2 840.693 24.9460   6
  -5  -5   2 855.100 22.0415  10
  -5  -5   2 835.107 27.2051  25
   5   5   2 887.232 24.4207   4
   5  -5  -2 855.359 21.9982   7
  -5   5  -2 865.422 29.9097  17
  -5  -5   2 837.611 32.0671  27
  -5   5  -2 819.311 23.9247  22
   7   5  -2 384.867 13.5275   5
   7  -5   2 392.395 13.7338  12
  -7   5   2 391.249 11.5333   8
   7  -5   2 390.639 13.8158   1
   7   5  -2 392.322 17.1053  21
   7   5  -2 387.938 12.4925   7
   7   5  -2 305.145 29.1103  16
   7   5  -2 399.283 25.7510  13
  -7  -5  -2 371.993 12.2673   3
   7   5  -2 384.085 14.9642   4
   7   5  -2 387.640 19.6432  18
  -7   5  -2 377.882 12.3432   9
   7  -5  -2 387.533 14.7282   6
   7  -5  -2 356.233 17.4750  20
   7   5   2 377.483 13.5240   5
   7   5   2 395.800 12.9237   7
   7  -5  -2 411.639 14.9455  12
   7   5   2 308.898 29.5333  16
   7   5   2 385.684 17.1459  21
   7  -5  -2 387.179 27.2835  15
   7  -5  -2 404.995 14.2708   1
  -7  -5   2 393.487 13.1331  11
  -7   5  -2 385.098 11.4493   8
  -7  -5   2 376.284 12.0273   3
   0   6   2 98.9078 6.21153  18
   0  -6   2 86.7262 5.27867  25
   0   6  -2 84.9617 6.14585  18
   0  -6  -2 89.2154 3.59577   3
   0   6  -2 87.2769 6.28449  28
   0   6  -2 80.8551 8.18244  13
   0   6   2 96.3140 3.18783   8
   0  -6  -2 107.340 8.07344  14
   0  -6   2 96.1076 7.70434  27
   0   6   2 101.572 5.55445  22
   0  -6   2 97.2315 4.55680  11
   0  -6  -2 104.109 5.68755  25
   0  -6  -2 93.8701 3.86998  23
   0   6   2 82.0038 9.54149  17
   0   6   2 87.7899 3.73662  24
   0  -6   2 93.1676 3.98083  10
   0   6  -2 83.8174 4.28604  26
   0  -6  -2 94.9367 4.04874  10
   0   6   2 84.2247 8.38621  13
   0   6  -2 87.0161 3.54539  24
   0  -6   2 99.2811 7.85550  14
   0  -6   2 101.639 5.14408  19
   0   6   2 82.1580 4.61143  26
   0   6   2 86.3160 6.73910  28
   0   6  -2 93.9824 3.59760   5
   0  -6  -2 88.7925 4.89141  19
   0   6  -2 88.4169 10.0823  16
   0   6  -2 95.5621 4.67205  21
   0   6  -2 99.6356 4.93025  22
   0  -6  -2 91.0506 7.89443  27
   0   6  -2 84.1689 8.68039  17
   0  -6   2 92.9624 3.81397  23
   2   6  -2 63.7397 3.34312   5
   2  -6   2 65.6291 4.34057  25
  -2  -6  -2 64.0671 3.87632  26
   2   6  -2 52.8312 7.20286  17
   2   6  -2 39.1474 4.76188  28
  -2  -6  -2 66.3697 5.91400  28
   2  -6   2 57.8792 5.43882  27
  -2  -6  -2 67.6200 3.15190  10
   2   6  -2 59.1143 7.88878  13
   2   6  -2 42.8962 3.50335  26
  -2  -6  -2 67.3272 3.88630  19
  -2  -6  -2 64.1985 3.15505  24
   2  -6   2 64.0222 3.34696   1
   2  -6   2 61.6333 3.10049   3
  -2  -6  -2 68.2653 5.92641  14
   2   6  -2 64.9994 4.85513  22
   2   6  -2 73.2642 4.86643  21
  -2   6   2 64.4838 4.84791  22
   2  -6   2 67.7828 2.59924  11
   2   6  -2 60.5537 10.5990  16
  -2   6   2 63.7265 2.73185   8
  -2   6   2 65.3069 8.03172  17
   2   6  -2 64.1947 2.17170   8
   2   6  -2 59.9288 6.20887  18
   2  -6   2 64.3360 2.80124  23
   2  -6  -2 62.4671 2.97719   3
   2  -6  -2 63.4734 3.61033  10
   2   6   2 65.2136 2.07910   8
   2  -6  -2 64.3445 5.63625  27
   2   6   2 68.2483 3.48206   5
   2  -6  -2 62.5939 3.51326   1
  -2  -6   2 63.6921 3.76965  19
  -2  -6   2 64.3572 3.08208   3
   2  -6  -2 65.4673 7.19486  15
  -2   6  -2 63.0161 3.11729  21
   2  -6  -2 64.2937 4.19825  25
   2  -6  -2 64.7913 2.30286  11
   2   6   2 58.8417 10.6909  16
   2   6   2 65.2126 5.67734  21
  -2   6  -2 67.2157 2.74762   8
  -2   6  -2 50.8512 3.99116  22
   2  -6  -2 64.7478 4.21920  20
  -2   6  -2 57.1304 6.90223  17
   2   6   2 71.0736 8.92506  13
  -2   6  -2 62.2557 6.52278  16
  -2  -6   2 68.9914 5.84017  14
  -2   6  -2 66.7713 6.22505  13
   2  -6  -2 66.6462 3.31559   6
   2   6   2 58.2182 7.12465  17
   2   6   2 69.5859 4.19466  22
  -2   6  -2 65.1531 4.71401  18
  -2  -6   2 74.6174 3.16240  10
   2  -6  -2 65.9763 2.78999  23
   2   6   2 65.6012 6.56151  18
   4  -6   2 31.4863 2.55313   7
  -4  -6  -2 28.2201 2.60191   3
   4  -6   2 25.4389 2.93544   1
   4  -6   2 28.8862 3.00143  12
  -4   6   2 31.6153 3.69911  22
   4   6  -2 26.0955 4.28416  21
  -4  -6  -2 24.9364 2.80887  19
  -4  -6  -2 23.4488 4.63358  28
  -4  -6  -2 27.2058 3.06601  23
  -4  -6  -2 23.9792 2.21216  24
   4   6  -2 21.3530 8.29029  16
  -4   6   2 25.2662 2.06869   8
   4  -6   2 25.1376 2.64955   6
  -4  -6  -2 23.9330 7.54424  27
  -4  -6  -2 25.7153 3.86996  14
  -4  -6  -2 29.0622 2.48269  10
  -4  -6  -2 20.2087 4.72518  25
  -4  -6  -2 24.2492 2.96023  26
   4   6  -2 29.3425 3.05645   5
  -4   6   2 34.7564 6.67344  17
   4  -6   2 32.3573 2.86028   3
   4   6  -2 25.6034 3.36990   4
   4   6   2 24.9100 4.13886  21
   4  -6  -2 29.5483 7.82855  15
  -4  -6   2 28.6964 3.16224  23
  -4  -6   2 31.6803 2.62900   3
   4  -6  -2 26.4663 2.96627  12
  -4   6  -2 28.9383 6.05275  17
  -4  -6   2 24.7182 3.83775  14
  -4  -6   2 32.1209 5.54520  25
  -4  -6   2 28.0349 2.21629  10
   4   6   2 21.2931 7.97444  16
   4  -6  -2 23.6151 2.29004   3
  -4  -6   2 21.5327 7.89410  27
   4   6   2 20.9337 2.64836   5
   4   6   2 23.5106 2.13985   7
  -4   6  -2 23.1448 3.06501  22
   4  -6  -2 23.6970 2.97884   6
  -4   6  -2 19.1836 1.79641   8
  -4  -6   2 27.4782 2.78967  19
   4  -6  -2 23.3581 3.05810   1
   4   6   2 29.5006 3.35489   4
   4  -6  -2 27.8778 4.41674  20
   6   6  -2 11.8426 8.12334  13
   6   6  -2 4.80410 1.85421   5
  -6   6   2 6.65497 3.15427  22
   6   6  -2 7.03973 4.62409  18
   6  -6   2 7.35597 2.27550   1
   6  -6   2 9.53336 2.46838  12
   6   6  -2 7.10425 3.58332  21
   6   6  -2 8.39505 8.04622  16
   6   6  -2 5.05631 3.17605   4
  -6   6   2 7.92234 1.65278   8
  -6   6   2 9.28102 7.59244  17
  -6  -6  -2 7.75368 1.70100   3
  -6   6  -2 6.24365 1.46041   8
  -6   6  -2 4.69961 1.61694   9
   6  -6  -2 9.96202 4.52137  20
  -6  -6   2 5.28684 1.51920   3
   6  -6  -2 4.29198 2.24856   6
   6  -6  -2 7.37939 2.35220   1
   6  -6  -2 9.06339 9.39180  15
  -6  -6   2 6.96890 1.90182  11
   6   6   2 9.47641 1.86851   7
  -1  -7  -2 1277.14 38.3703  14
  -1   7   2 1289.33 36.7240  18
   1  -7   2 1218.13 32.8098  11
   1   7  -2 1316.58 35.7787  22
  -1   7   2 1281.15 39.9063  13
  -1  -7  -2 1267.55 33.7412  10
   1  -7   2 1255.63 33.1261  23
   1  -7   2 1327.53 33.6234   3
  -1  -7  -2 1284.12 33.7982  23
  -1  -7  -2 1276.11 37.0586  25
   1   7  -2 1293.30 42.6746  17
   1   7  -2 1297.94 32.2097   8
   1   7  -2 1300.32 43.2385  13
  -1  -7  -2 1307.28 33.3920   3
   1  -7   2 1269.10 33.1234   1
  -1   7   2 1303.77 42.5651  17
   1   7  -2 1278.88 35.6919  21
   1  -7   2 1304.48 35.7873  25
  -1  -7  -2 1296.79 35.4712  19
   1  -7   2 1298.04 38.6793  27
  -1   7   2 1286.28 35.6033  22
   1   7  -2 1248.40 39.0882  18
   1   7  -2 1334.25 33.5469   5
   1   7  -2 1249.03 48.1465  16
  -1   7   2 1266.89 32.6065   8
  -1  -7  -2 1292.00 41.0808  27
  -1   7  -2 1324.62 42.7684  17
  -1  -7   2 1313.14 40.7037  27
  -1  -7   2 1301.18 36.9663  25
   1   7   2 1315.92 43.4038  13
  -1   7  -2 1314.49 42.8731  16
  -1   7  -2 1324.09 35.7255  22
  -1   7  -2 1299.85 36.9981  18
  -1   7  -2 1283.02 40.1469  13
   1   7   2 1311.10 35.4948  22
   1  -7  -2 1248.75 33.2848   3
  -1   7  -2 1335.31 34.1119  21
  -1  -7   2 1255.41 33.6739  23
   1  -7  -2 1288.58 36.5421  19
   1  -7  -2 1248.79 34.3079  10
   1  -7  -2 1316.13 38.8300  27
  -1   7  -2 1302.16 32.6600   5
   1   7   2 1213.84 49.1993  16
   1  -7  -2 1312.35 33.7152   1
  -1  -7   2 1329.29 33.7447  10
   1  -7  -2 1292.93 33.1442  23
   1   7   2 1279.44 32.5722   8
   1  -7  -2 1337.32 32.7568  11
   1   7   2 1234.77 35.9824  21
  -1  -7   2 1288.75 38.4155  14
   1   7   2 1340.91 42.4895  17
   1   7   2 1294.71 39.0084  18
   1   7   2 1284.43 33.7280   5
   1  -7  -2 1304.97 35.6228  25
  -1  -7   2 1299.18 35.4044  19
  -1   7  -2 1298.48 32.6382   8
  -1  -7   2 1308.26 33.6863  11
   1  -7  -2 1279.27 40.3972  14
   3   7  -2 965.544 26.5724   5
  -3  -7  -2 953.959 27.0556  26
   3   7  -2 952.825 33.0660  18
   3  -7   2 957.232 26.7199  12
  -3  -7  -2 918.053 29.9334  28
   3  -7   2 966.968 26.2037   3
   3   7  -2 928.632 44.9593  16
  -3  -7  -2 917.518 25.8071   3
  -3   7   2 966.588 35.2583  17
  -3  -7  -2 967.230 25.8121  10
   3   7  -2 959.959 29.5991  21
  -3  -7  -2 957.422 29.7394  14
  -3  -7  -2 954.266 27.2063  19
  -3   7   2 987.433 28.2488  22
  -3  -7  -2 970.886 25.8349  24
   3  -7   2 977.721 25.2420   7
   3   7  -2 951.804 37.9481  13
  -3   7   2 1010.06 25.3062   8
   3  -7   2 951.380 26.2341   1
   3   7   2 1015.26 33.5906  18
   3  -7  -2 962.243 27.9174  20
   3  -7  -2 966.139 26.1898   6
   3  -7  -2 860.221 25.7524   3
  -3  -7   2 1015.20 25.6466  10
   3   7   2 993.970 47.0865  16
  -3  -7   2 958.482 26.5476  11
   3  -7  -2 1001.51 34.2606  15
   3   7   2 1024.43 38.9245  13
  -3  -7   2 993.378 27.1169  19
   3  -7  -2 984.843 26.9555   1
  -3  -7   2 958.122 25.8878   3
  -3   7  -2 987.987 35.3742  17
   3   7   2 909.409 26.9837   4
  -3   7  -2 976.820 28.0815  22
   3   7   2 984.380 30.1319  21
   3   7   2 943.585 26.7195   5
  -3  -7   2 995.882 29.8298  14
   5  -7   2 595.068 18.3089  12
   5   7  -2 549.984 21.4903  21
   5   7  -2 577.444 30.1439  13
   5  -7   2 580.540 17.8845   1
  -5   7   2 583.307 16.2040   8
   5   7  -2 563.990 17.9923   5
  -5   7   2 608.166 27.1841  17
   5   7  -2 582.131 24.9479  18
  -5  -7  -2 582.167 16.8985   3
  -5  -7  -2 551.104 20.4282  14
  -5  -7  -2 579.640 16.4420  10
   5   7  -2 559.692 19.4959   4
  -5   7   2 572.354 19.1574  22
   5   7  -2 495.910 36.0321  16
  -5  -7  -2 550.818 17.8377  19
   5   7   2 572.916 18.3969   4
   5  -7  -2 566.960 20.5717  20
  -5  -7   2 570.388 16.6568   3
   5   7   2 546.142 29.5347  13
  -5   7  -2 573.499 18.7656  22
  -5  -7   2 549.658 17.5613  11
   5   7   2 552.820 21.7215  21
   5  -7  -2 582.341 18.2263   6
   5   7   2 555.653 18.0505   5
   5  -7  -2 595.915 29.0508  15
   5   7   2 596.000 25.0935  18
   5  -7  -2 571.704 18.3915   1
   5   7   2 474.496 36.5673  16
   5  -7  -2 570.706 18.4704  12
  -5   7  -2 576.238 16.0802   8
  -5   7  -2 566.862 26.0755  17
   0  -8   2 42.2526 2.78857  11
   0   8   2 45.1307 7.82484  13
   0   8   2 43.0539 4.51503  22
   0   8   2 53.5613 5.02974  21
   0  -8   2 44.9267 2.86136   3
   0  -8  -2 42.3780 2.76962   3
   0  -8   2 39.0418 3.27786  23
   0  -8   2 47.4758 8.48080  27
   0   8  -2 45.9322 2.89228   5
   0  -8  -2 40.0196 8.00992  27
   0   8   2 53.2321 8.39866  17
   0   8   2 48.0958 10.4294  16
   0   8   2 40.7981 3.04952   5
   0  -8   2 43.3294 3.70847  10
   0  -8  -2 39.8671 4.80539  19
   0  -8  -2 30.7343 2.89771  23
   0   8  -2 46.8730 2.36359   8
   0  -8  -2 48.3751 4.08320  10
   0   8   2 43.3702 5.64590  18
   0   8   2 43.9324 2.27929   8
   0   8  -2 47.2663 6.17737  18
   0  -8  -2 42.0131 5.24548  25
   0  -8   2 47.4065 5.62835  25
   0  -8  -2 45.5394 7.23095  14
   0   8  -2 47.8357 8.31814  13
   0   8  -2 50.0985 4.51659  21
   0  -8  -2 41.4130 2.72066  11
   0   8  -2 55.6087 9.97894  16
  -2  -8  -2 32.2976 5.62903  14
   2   8  -2 34.4921 3.18207   5
   2   8  -2 43.1535 11.0005  16
   2   8  -2 31.7319 5.80215  18
  -2   8   2 34.7258 2.53739   8
  -2  -8  -2 33.7565 3.04240  10
   2   8  -2 38.9530 4.93852  21
  -2   8   2 32.4789 7.72366  17
   2  -8   2 31.9215 2.91849   3
   2   8  -2 33.5040 7.95605  13
   2  -8   2 36.2264 3.16078   1
  -2  -8  -2 32.7828 3.97454  19
  -2   8   2 42.6446 4.88790  22
  -2   8  -2 29.7686 6.83007  17
   2   8   2 40.3698 4.57929  22
  -2   8  -2 30.7909 2.31568   8
   2   8   2 29.6138 2.99772   5
   2   8   2 22.0654 4.83483  18
   2   8   2 38.2646 10.2578  16
   2   8   2 30.6984 7.56757  13
  -2  -8   2 40.8600 4.29037  19
  -2   8  -2 36.3795 4.24698  22
   2   8   2 34.1525 4.75237  21
  -2  -8   2 38.7878 6.17099  14
  -2  -8   2 32.5698 2.89883   3
   2  -8  -2 40.8410 3.21033   3
  -2  -8   2 35.8887 3.07653  10
   2  -8  -2 35.1703 3.40057   1
  -2  -8   2 35.6623 3.26088  11
   2   8   2 43.8123 8.53154  17
   4  -8   2 13.9331 2.53652   3
   4   8  -2 16.3303 2.69948   5
  -4  -8  -2 17.0222 2.34303   3
   4  -8   2 17.4904 3.05896  12
   4   8  -2 15.5914 4.14948  21
   4   8  -2 12.7252 9.37258  16
   4   8  -2 14.2371 7.66340  13
  -4   8   2 19.6651 3.90182  22
   4  -8   2 16.0130 2.75580   1
  -4  -8  -2 16.5844 2.31850  10
  -4  -8  -2 20.9652 5.65555  14
  -4  -8  -2 15.5889 3.34523  19
   4   8  -2 15.3765 5.42190  18
  -4   8   2 19.4995 7.54694  17
   4   8  -2 18.3614 3.82403   4
  -4   8  -2 17.2368 3.73352  22
   4  -8  -2 15.9472 2.83659  12
   4  -8  -2 12.6432 2.39558   3
   4   8   2 16.7618 2.72863   5
   4   8   2 22.1677 3.75534   4
   4   8   2 15.1205 7.55913  13
   4   8   2 17.9164 5.53931  18
   4   8   2 12.9401 9.52371  16
  -4   8  -2 16.1240 7.38256  17
   4  -8  -2 21.9078 3.35097   1
   4   8   2 12.8036 4.12236  21
  -4  -8   2 19.1160 2.47364   3
  -6  -8  -2 4.91252 2.02431   3
   6   8  -2 2.17939 4.81222  21
   6   8  -2 8.03586 5.71977  18
   6   8  -2 7.08952 9.36844  13
   6  -8   2 3.94651 2.59906   1
  -6   8   2 6.11784 1.95867   8
   6   8  -2 4.32244 2.58728   5
   6  -8   2 4.83886 2.71493  12
  -6  -8  -2 2.95506 2.22825  11
   6   8  -2 3.94485 10.8417  16
   6   8   2 3.04738 11.3630  16
  -6   8  -2 4.30781 2.07524   9
   6  -8  -2 5.31236 2.90285  12
  -6  -8   2 5.69084 2.42645  11
  -6   8  -2 4.33151 1.79367   8
   6   8   2 3.26375 5.64495  21
   6   8   2 3.56662 2.64560   5
  -6  -8   2 3.94921 1.98326   3
   6  -8  -2 1.14560 2.42398   1
  -1  -9  -2 721.945 28.4255  14
  -1   9   2 760.631 20.3908   8
   1   9  -2 710.788 37.5476  16
   1   9  -2 785.195 19.8867   8
  -1  -9  -2 749.517 22.0993  10
  -1  -9  -2 764.507 21.4804   3
   1   9  -2 744.233 32.6340  17
   1   9  -2 793.223 24.4568  21
   1  -9   2 742.204 21.5222   3
  -1  -9  -2 772.528 21.5541  11
   1  -9   2 753.931 20.7222  11
   1   9  -2 780.717 33.5101  13
   1   9  -2 809.884 28.7496  18
  -1  -9  -2 721.175 24.3040  19
   1   9  -2 739.355 24.4765  22
   1   9  -2 798.957 21.5673   5
   1   9   2 776.384 28.1796  18
   1  -9  -2 778.310 23.0186   1
  -1  -9   2 807.688 21.7791  11
  -1  -9   2 775.957 22.3128  10
  -1   9  -2 738.749 30.7800  18
   1   9   2 761.180 21.7516   5
   1   9   2 751.263 24.2757  22
   1   9   2 793.852 32.8081  17
   1   9   2 748.187 39.3872  16
   1   9   2 775.055 19.8949   8
  -1   9  -2 758.945 20.3871   8
   1  -9  -2 765.542 22.8750  10
  -1   9  -2 758.889 32.9957  17
  -1   9  -2 798.591 24.8775  22
   1  -9  -2 758.385 21.4613   3
  -1   9  -2 736.558 37.2532  13
   1   9   2 785.629 24.9324  21
   1   9   2 734.523 32.5943  13
   3   9  -2 596.012 31.0739  13
  -3  -9  -2 599.174 18.1091  11
  -3   9   2 591.197 16.5523   8
   3  -9   2 580.075 18.4919  12
   3   9  -2 485.448 35.2737  16
  -3  -9  -2 596.135 19.9855  19
   3   9  -2 583.050 17.9982   5
  -3   9   2 596.327 20.3246  22
   3   9  -2 604.680 19.8857   4
   3  -9   2 589.304 17.8478   3
   3   9  -2 597.452 21.6766  21
  -3   9   2 626.959 29.2648  17
   3   9  -2 582.834 25.4261  18
  -3  -9  -2 591.432 17.6436  10
  -3  -9  -2 607.853 24.1576  14
  -3   9  -2 583.287 20.1421  22
  -3  -9   2 586.623 17.4137   3
   3   9   2 588.147 18.8456   4
   3   9   2 566.507 21.8090  21
   3  -9  -2 570.819 17.3685   3
  -3  -9   2 627.356 21.0361  10
  -3  -9   2 581.657 17.9470  11
   3  -9  -2 561.041 18.5848  12
   3   9   2 477.481 35.4731  16
   3   9   2 596.854 18.4085   5
   3   9   2 585.609 30.5235  13
  -3   9  -2 590.695 16.5318   8
  -3   9  -2 582.729 28.4514  17
   3   9   2 577.372 25.1355  18
   3  -9  -2 596.643 18.2842   1
  -5  -9  -2 363.793 13.0028  11
   5  -9   2 372.418 13.7618  12
   5   9  -2 351.391 16.9641  21
   5   9  -2 356.717 13.1549   5
   5   9  -2 358.458 30.0737  13
   5   9  -2 295.483 35.0472  16
  -5  -9  -2 361.947 12.1956   3
   5   9  -2 400.356 20.9841  18
  -5   9   2 350.363 11.3330   8
   5  -9  -2 363.606 13.3597   1
   5   9   2 358.779 17.4817  21
   5  -9  -2 373.543 14.1456  12
  -5   9  -2 339.036 11.9130   9
  -5   9  -2 344.788 11.2398   8
   5   9   2 322.648 38.0759  16
   0  10  -2 25.2146 2.23416   8
   0 -10  -2 21.4751 2.57430   3
   0  10  -2 20.9123 8.92784  13
   0  10   2 22.2146 2.12041   8
   0 -10   2 29.7651 3.38702   3
   0 -10  -2 31.2796 3.93874  10
   0  10  -2 16.5414 5.51786  18
   0  10   2 22.8281 4.48177  22
   0  10   2 20.4166 8.57028  17
   0 -10   2 29.6527 3.05351  11
  -2  10   2 16.9964 2.21936   8
   2 -10   2 17.3753 3.74743   3
  -2 -10  -2 24.1431 3.20092  11
  -2 -10  -2 17.6346 2.91043  10
  -2  10   2 26.1786 9.64030  17
  -2  10   2 23.6879 4.95604  22
   2  10  -2 11.8800 8.44629  13
  -2 -10  -2 25.9906 3.18064   3
   2  10  -2 18.5339 5.80305  18
  -2 -10  -2 18.0209 4.90604  19
  -2 -10  -2 19.2931 8.38972  14
   2  10   2 23.3443 5.55757  21
   2 -10  -2 21.0474 2.89862   3
  -2  10  -2 17.4514 9.21491  17
  -2  10  -2 19.4798 4.01519   8
   2  10   2 28.0506 7.10002  18
  -2 -10   2 23.5484 3.46649  10
   2  10   2 21.5077 3.28326   5
  -2 -10   2 23.2509 3.21708  11
   2  10   2 21.9183 11.9774  16
   2  10   2 17.2878 9.35363  13
  -2  10  -2 23.4214 4.92856  22
  -1 -11  -2 421.551 14.9915  10
   1  11  -2 414.659 26.1947  13
   1  11  -2 417.314 20.9076  18
   1 -11   2 414.691 13.9653   3
  -1  11   2 427.191 12.5224   8
  -1 -11  -2 424.306 13.7530   3
  -1 -11   2 424.044 14.0097  11
  -1  11  -2 430.421 12.5294   8
  -1 -11   2 404.190 13.8557   3
   1 -11  -2 449.609 13.8898   3
  -1   0  -3 1653.64 39.7806  23
  -1   0  -3 1607.47 39.6895   4
   1   0  -3 1661.57 39.6081  11
  -1   0  -3 1624.35 39.4489   8
  -1   0   3 1652.85 39.5948   9
  -1   0  -3 1582.45 39.4719   2
  -1   0  -3 1617.72 41.3571  27
   1   0  -3 1662.61 39.6442  12
  -1   0  -3 1592.93 40.4599  25
   1   0  -3 1651.67 40.2524  21
  -1   0   3 1658.75 39.9111  14
  -1   0   3 1646.49 44.1075  16
   1   0  -3 1695.05 39.8251   1
  -1   0  -3 1668.21 39.7472  11
   1   0   3 1622.25 39.8438  24
   1   0  -3 1714.87 43.7317  16
  -1   0   3 1642.35 39.3682   3
   1   0   3 1568.80 39.4443   8
   1   0   3 1608.54 40.1001  26
   1   0  -3 1597.05 40.4818  18
   1   0   3 1634.81 39.7322   1
  -1   0   3 1635.36 39.6175  19
  -1   0   3 1686.44 39.4701  10
  -1   0   3 1458.37 39.6369   7
   1   0  -3 1628.68 39.6065   7
   1   0   3 1598.31 40.8189  28
   1   0  -3 1673.83 41.3051  13
  -1   0   3 1652.21 39.6023  11
  -1   0   3 1591.48 40.3471  21
   1   0  -3 1628.18 39.7282   5
  -1   0  -3 1479.65 39.8285  12
   1   0   3 1622.75 39.4926   2
  -1   0  -3 1696.19 39.6062   9
   1   0   3 1615.25 39.7206  12
   1   0  -3 1606.17 40.1942   4
  -1   0   3 1610.44 39.6217  12
   3   0  -3 645.072 16.6733   7
   3   0   3 623.510 16.8586   1
  -3   0  -3 651.627 16.7627  24
  -3   0  -3 646.687 18.9930  27
   3   0  -3 620.761 16.6024   5
   3   0   3 649.151 16.2845  23
   3   0   3 627.459 18.5736  27
  -3   0   3 653.642 16.9104  26
   3   0   3 627.220 17.5807  21
  -3   0   3 631.431 15.9961  23
   3   0  -3 616.649 19.0068  13
  -3   0   3 647.523 18.0760  28
  -3   0  -3 631.616 16.3378  23
  -3   0  -3 644.483 17.3585  26
  -3   0  -3 640.679 17.5525  25
  -3   0  -3 644.922 17.0123  17
   3   0  -3 645.561 16.7107  12
  -3   0   3 623.461 17.6157  27
   3   0  -3 618.400 17.6907  18
   3   0   3 641.929 16.7805  12
   3   0  -3 651.030 17.9042  21
  -3   0  -3 657.729 18.8559  28
   3   0   3 618.370 16.4581   5
  -3   0  -3 638.336 15.8231   8
   3   0   3 621.287 16.9688   4
   3   0  -3 644.654 17.0500   1
   3   0   3 645.989 23.7844  16
   3   0   3 645.525 17.3693  25
  -3   0   3 649.277 16.4349  24
  -3   0   3 633.862 16.7721  25
  -3   0  -3 653.315 16.2845   9
  -3   0  -3 637.564 15.9986  22
   3   0  -3 617.387 24.2795  16
   5   0  -3 185.969 7.79599   4
   5   0  -3 202.062 15.2204  16
  -5   0  -3 191.356 7.51614  25
  -5   0   3 183.539 6.64006  25
   5   0   3 182.284 7.77169  21
  -5   0  -3 188.293 9.36633  28
  -5   0  -3 192.143 5.90549  23
   5   0   3 199.217 6.77317  12
  -5   0   3 190.998 6.25071  24
  -5   0  -3 193.492 5.95503   9
   5   0   3 190.308 7.06387   7
   5   0  -3 199.917 7.93479   6
  -5   0   3 188.112 6.95132  26
   5   0  -3 190.380 6.44232   5
   5   0  -3 192.329 8.03869  21
   5   0   3 180.021 6.72931   1
   5   0   3 189.156 7.10269   4
   5   0  -3 187.191 6.59024  12
  -5   0   3 193.871 5.40385   8
  -5   0  -3 187.402 6.53031  24
  -5   0  -3 193.252 5.24751   8
  -5   0  -3 186.038 5.51134  22
  -5   0   3 193.257 8.82029  28
   5   0   3 177.129 13.9356  16
   5   0  -3 189.124 15.9296  15
  -5   0  -3 189.812 7.37637  26
   5   0  -3 188.792 9.81262  13
  -5   0  -3 191.327 7.02993  17
  -5   0   3 180.776 6.93525  22
  -5   0   3 192.419 10.1421  17
   5   0   3 188.642 7.37508   6
  -5   0   3 189.167 5.68663   2
   5   0  -3 193.942 7.05334   1
   5   0  -3 197.941 7.96728  18
   5   0  -3 189.071 6.63041   7
  -5   0   3 187.335 8.12963  27
  -5   0  -3 205.999 9.79109  27
  -5   0   3 192.489 5.53476  23
   5   0  -3 187.655 9.23126  20
   7   0  -3 69.8675 5.22413   6
   7   0   3 74.6282 13.3665  16
   7   0  -3 52.9050 10.5739  16
  -7   0  -3 69.5095 3.36059   9
  -7   0   3 70.0135 3.75161  10
  -7   0   3 69.2266 10.4959  14
   7   0  -3 80.2095 6.73119   4
   7   0  -3 71.4257 13.3000  15
  -7   0  -3 67.3752 5.40979  19
  -7   0  -3 66.5018 3.95968  10
   7   0  -3 67.5111 7.98709  20
   7   0  -3 72.1764 4.15838  12
  -7   0   3 62.4859 6.84039  19
   7   0   3 68.6687 3.87065   5
  -7   0   3 69.8740 3.45330   9
   7   0   3 67.3346 4.44272   7
   7   0   3 75.9700 6.39796  21
   7   0  -3 71.4651 4.48615   1
   7   0  -3 73.6640 3.89495   5
   7   0  -3 67.8934 4.06383   7
  -7   0  -3 67.7328 8.48340  14
   7   0  -3 69.6133 6.04494  21
   0   1  -3 914.247 23.5544  18
   0   1  -3 892.583 22.6213  21
   0  -1   3 897.333 22.5568  11
   0   1   3 912.699 23.1864  25
   0   1  -3 895.282 22.5572  11
   0   1   3 888.182 23.2197  28
   0  -1   3 942.078 22.3913   5
   0  -1  -3 863.823 22.4850   2
   0  -1   3 982.764 24.5795  16
   0  -1   3 885.404 22.3427   9
   0  -1  -3 932.685 22.8443  22
   0  -1  -3 928.017 24.0218  17
   0  -1   3 916.718 22.6644  21
   0   1   3 913.718 22.5320  11
   0   1  -3 942.203 22.4662  10
   0   1  -3 914.033 22.3360   9
   0   1   3 915.263 22.3487   7
   0   1   3 899.533 23.0678  14
   0   1   3 887.279 22.5118   4
   0   1   3 888.721 22.7169  26
   0   1  -3 933.396 22.3757   5
   0   1   3 940.135 23.9708  27
   0  -1  -3 949.686 22.4645   9
   0   1   3 910.826 22.5109  24
   0  -1  -3 938.053 22.5424  24
   0   1   3 900.410 22.6875  19
   0   1   3 898.841 22.4968  10
   0  -1  -3 968.450 22.7938  26
   0   1   3 953.398 22.6108  23
   0  -1   3 895.465 22.3631   8
   0   1  -3 900.170 24.3926  13
   0   1   3 901.341 22.5075   2
   0   1  -3 936.097 24.3865  16
   0  -1  -3 904.146 22.5105  11
   0  -1  -3 951.632 23.3444  28
   2  -1   3 577.708 17.8018  16
   2   1  -3 563.940 15.8379  21
  -2  -1  -3 557.457 14.0060   8
   2  -1   3 570.849 15.8799  17
   2   1  -3 582.736 18.7730  15
   2   1  -3 568.177 14.8459   5
   2  -1   3 576.074 15.2307  25
  -2   1   3 577.506 14.0970  11
  -2  -1  -3 579.851 14.7978  23
  -2  -1  -3 570.094 14.6756  24
  -2  -1  -3 570.206 14.2125  22
  -2   1   3 542.901 14.1810   3
  -2  -1  -3 569.273 17.2442  27
   2   1  -3 554.772 14.7460   1
   2  -1   3 542.208 15.9673  20
  -2   1   3 586.341 14.5839  27
  -2  -1  -3 576.099 15.9620  25
  -2  -1  -3 566.977 14.8480  17
   2   1  -3 596.192 16.0235  20
   2  -1   3 564.993 14.8504  12
   2  -1   3 583.179 16.1964  27
  -2  -1  -3 586.388 16.0735  28
  -2   1   3 540.421 16.0240  14
   2  -1   3 572.634 14.8219  21
  -2   1   3 578.479 14.0218  23
   2  -1   3 562.967 14.3136   5
   2   1  -3 551.342 17.5555  13
   2   1  -3 562.105 16.3285  18
   2  -1   3 565.253 14.4351  23
   2  -1   3 571.278 15.2041   6
  -2  -1  -3 584.349 15.1672  19
   2  -1   3 575.912 14.6361  22
  -2   1   3 577.687 14.3496   2
  -2   1   3 569.372 14.2663  25
   2  -1   3 563.345 14.5175  11
   2   1  -3 567.718 15.2080   6
   2  -1   3 567.324 18.6710  15
  -2  -1  -3 574.985 16.5303  14
   2  -1   3 571.418 14.9403   1
   2   1  -3 569.273 14.5745  12
  -2  -1  -3 588.243 14.3144   9
  -2  -1  -3 593.546 15.1168  26
  -2   1   3 544.418 15.0903  19
   2   1  -3 610.111 22.0484  16
  -2  -1  -3 542.325 14.6922  10
   2   1   3 584.149 15.7096  21
   2   1   3 575.563 14.9655  24
   2   1   3 585.510 14.7976   5
   2  -1  -3 584.898 16.4822  20
   2   1   3 545.996 14.0123   8
  -2   1  -3 557.679 14.4254  23
   2   1   3 563.007 17.9723  13
   2   1   3 583.928 14.7539  23
   2   1   3 545.676 16.3958  18
  -2   1  -3 570.613 14.5432  22
  -2  -1   3 586.906 14.2864  10
   2   1   3 598.342 17.0006  28
  -2   1  -3 558.271 15.6531  17
   2   1   3 588.469 17.1473  27
  -2   1  -3 576.702 15.2543  25
  -2   1  -3 574.387 14.3097   8
   2  -1  -3 586.521 14.8441  12
   2  -1  -3 559.982 15.3151  13
   2   1   3 577.944 15.0482   7
   2  -1  -3 594.212 15.6393   6
  -2   1  -3 561.194 16.1843  27
   2   1   3 621.336 21.4225  16
   2  -1  -3 595.120 15.3037  21
   2  -1  -3 578.060 14.5686   7
   2   1   3 582.727 14.8021   4
   2  -1  -3 584.196 15.5321   4
   2   1   3 581.152 14.6825  12
  -2  -1   3 574.812 14.4815  26
   2   1   3 587.922 15.4981  26
  -2  -1   3 582.098 14.4204   3
   2  -1  -3 566.091 14.7879  18
   2  -1  -3 633.808 19.9637  16
   2  -1  -3 586.739 14.5573   5
   2   1   3 587.771 15.8713  25
   2  -1  -3 587.922 19.7679  15
  -2  -1   3 571.411 15.1795  14
  -2  -1   3 550.381 14.1523   8
  -2  -1   3 574.157 14.2790  24
  -2  -1   3 592.608 15.0131  28
  -2  -1   3 569.615 14.4773  19
   4   1  -3 311.974 18.1583  16
   4   1  -3 301.038 11.8268  20
   4  -1   3 345.896 11.2688   6
   4   1  -3 324.852 9.76650   7
  -4  -1  -3 312.219 8.48911  22
  -4  -1  -3 305.793 9.18238  24
  -4  -1  -3 319.776 10.0438  19
   4   1  -3 322.642 10.5458   4
  -4  -1  -3 299.489 9.78129  26
   4  -1   3 305.091 11.5363  20
   4  -1   3 311.704 9.76696   7
  -4  -1  -3 322.887 10.7905  25
   4  -1   3 337.390 9.90433  12
   4  -1   3 312.039 9.91863  21
   4   1  -3 312.288 13.3337  13
   4  -1   3 315.750 15.5358  15
  -4  -1  -3 326.766 8.62959   9
  -4   1   3 318.962 9.99474  22
  -4  -1  -3 324.091 9.14078  23
   4   1  -3 323.103 9.59746   1
  -4  -1  -3 299.494 11.3526  28
  -4  -1  -3 310.340 8.39388  22
   4   1  -3 323.422 9.26563  12
  -4   1   3 317.375 8.47116   2
   4   1  -3 308.238 9.43069   5
   4   1  -3 318.376 11.4836  18
  -4   1   3 308.489 8.36336  11
   4  -1   3 322.989 8.89605   5
  -4   1   3 315.954 13.0416  17
   4  -1   3 314.345 15.4635  16
   4   1  -3 333.016 10.4657   6
   4  -1   3 320.107 9.75889   1
  -4  -1  -3 336.145 12.4603  14
   4   1  -3 324.673 16.6150  15
   4   1  -3 302.389 10.9418  21
  -4  -1  -3 316.660 8.01384   8
  -4  -1  -3 311.151 9.73389  17
  -4  -1  -3 307.170 9.55266  17
  -4  -1  -3 303.407 12.5582  27
  -4  -1   3 328.495 10.6168  28
  -4   1  -3 311.135 10.5984  17
  -4   1  -3 309.896 10.2780  26
   4   1   3 324.102 9.43243   5
   4  -1  -3 346.913 11.6054   6
  -4   1  -3 314.987 8.82429  22
   4   1   3 316.283 18.3241  16
   4  -1  -3 316.132 9.27575   7
  -4  -1   3 333.331 9.41302  26
   4  -1  -3 315.159 9.36857  18
   4   1   3 294.961 10.7449  21
  -4  -1   3 322.691 8.85756  23
  -4  -1   3 307.342 11.0252  14
   4  -1  -3 323.301 10.5012  13
   4   1   3 324.541 9.96084   6
  -4   1  -3 319.276 8.55330  23
   4   1   3 328.795 9.94869   4
  -4   1  -3 305.207 12.0032  28
   4  -1  -3 306.404 16.2344  16
  -4   1  -3 309.240 10.9683  27
  -4  -1   3 329.424 9.43676  19
   4  -1  -3 315.919 12.0442  20
  -4  -1   3 328.555 8.85009  24
   4  -1  -3 350.538 17.2808  15
  -4  -1   3 311.350 11.6252  27
  -4   1  -3 313.935 9.52682  24
   4  -1  -3 312.083 9.02999   5
  -4  -1   3 311.924 10.1634  25
   4   1   3 345.401 10.0847  12
   4  -1  -3 330.393 9.81733  12
   4  -1  -3 325.823 10.3670  21
  -4   1  -3 331.813 9.75430  25
  -4   1  -3 325.424 8.47049   8
  -4   1  -3 321.311 9.01966   9
  -6  -1  -3 250.613 9.32344  26
  -6   1   3 245.535 12.1477  28
   6  -1   3 247.841 9.13617   7
   6   1  -3 253.780 10.2382   4
   6   1  -3 246.191 8.49840   5
   6  -1   3 249.716 9.43986  21
  -6   1   3 259.423 9.16924  22
  -6  -1  -3 256.124 12.4041  14
  -6  -1  -3 240.864 8.23379  10
  -6   1   3 238.931 13.0651  17
   6   1  -3 261.160 10.8085  21
   6   1  -3 258.391 11.2433  18
  -6   1   3 249.236 7.16660   8
   6  -1   3 256.711 16.7261  16
  -6   1   3 250.863 8.42970  24
   6   1  -3 247.081 8.33562  12
   6   1  -3 249.338 9.85530   6
   6  -1   3 255.673 9.04393   1
   6   1  -3 247.956 14.1896  13
   6   1  -3 261.290 17.8094  15
  -6  -1  -3 252.735 8.21168  24
  -6  -1  -3 266.650 9.52120  19
   6   1  -3 250.167 11.8081  20
   6   1  -3 244.128 8.59501   7
   6   1  -3 261.339 9.91668   1
   6   1  -3 235.845 19.3633  16
  -6  -1  -3 234.467 7.31120   9
  -6   1   3 247.251 9.48796  26
   6  -1   3 235.062 8.69901  12
  -6  -1  -3 245.680 11.7178  28
   6  -1   3 255.627 7.85304   5
  -6  -1   3 250.000 7.79897  10
   6  -1  -3 238.475 9.82287   4
   6  -1  -3 258.578 8.85956  12
  -6  -1   3 248.290 10.7814  28
   6   1   3 266.133 10.9208  21
   6   1   3 248.292 9.16627   7
   6  -1  -3 246.218 9.27154   1
  -6   1  -3 260.344 13.0339  28
   6  -1  -3 250.071 9.76587  21
  -6   1  -3 249.261 8.73501  24
   6  -1  -3 248.165 7.98826   5
  -6  -1   3 260.076 7.70554   3
  -6  -1   3 253.262 8.68126  19
   6   1   3 247.814 8.59085   1
   6   1   3 256.999 8.54376   5
   6   1   3 259.237 19.9531  16
  -6  -1   3 246.021 7.75405  24
  -6  -1   3 243.068 8.64324  26
   6  -1  -3 248.712 8.47954   7
  -6  -1   3 249.842 7.60840   2
  -6  -1   3 253.676 9.02137  22
   6   1   3 251.023 9.27740   4
  -6  -1   3 254.626 7.96141  11
  -6   1  -3 247.904 7.90308   9
  -6  -1   3 247.742 11.1162  14
  -6   1  -3 237.135 9.84207  26
   6  -1  -3 237.663 16.9571  16
  -6  -1   3 253.992 13.1024  17
  -6   1  -3 257.443 7.07503   8
  -6  -1   3 247.584 7.33468   9
   8   1  -3 152.891 6.92070   1
   8  -1   3 145.513 6.91574   1
   8   1  -3 153.499 9.25089  21
   8   1  -3 134.025 19.6415  16
   8   1  -3 151.135 6.78673   7
   8   1  -3 163.388 6.58970  12
  -8  -1  -3 154.907 6.52073   3
   8   1  -3 151.208 8.49728   4
   8   1  -3 143.713 6.45411   5
   8  -1   3 147.540 7.18894   7
   8   1  -3 152.966 8.04439   6
  -8  -1  -3 155.068 6.51134  10
  -8   1  -3 155.554 8.70192  19
   8  -1  -3 124.798 18.0595  15
   8   1   3 155.822 6.87048  12
  -8   1  -3 151.613 6.83570  10
   8  -1  -3 160.461 7.47325   1
   8   1   3 161.477 6.77540   5
   8  -1  -3 151.295 8.35051   6
  -8   1  -3 161.053 6.11336   9
   8   1   3 148.070 7.26238   7
  -8   1  -3 150.851 14.0765  14
   8   1   3 155.157 9.31145  21
   8  -1  -3 144.298 6.54416   7
   8  -1  -3 149.712 6.84792  12
   8   1   3 150.418 20.7794  16
   8  -1  -3 121.021 11.3165  20
   8   1   3 149.654 6.57567   1
  -1  -2  -3 3062.42 71.3261  24
  -1  -2  -3 2897.90 71.5533  23
   1   2  -3 2939.69 71.4454   5
   1   2  -3 2870.89 70.9145   8
  -1   2   3 2924.17 72.2155  27
  -1   2   3 2963.84 71.4755  24
  -1  -2  -3 2921.71 71.6869  26
  -1   2   3 3000.48 73.0026  28
   1   2  -3 2932.99 71.6261  14
  -1  -2  -3 2916.92 71.3249  10
  -1  -2  -3 3027.22 72.4621  14
   1   2  -3 2927.96 71.5525  28
  -1   2   3 2796.98 72.0587  22
  -1  -2  -3 3004.08 71.7107  19
  -1   2   3 2769.19 74.4220  17
   1   2  -3 2715.83 70.9931  10
   1   2  -3 3004.58 72.3510  21
  -1  -2  -3 2910.53 74.1764  27
  -1  -2  -3 2842.69 71.5222  22
   1   2  -3 2974.93 71.1342  26
   1   2  -3 3051.81 78.2020  16
   1  -2   3 2940.46 71.3297   1
  -1  -2  -3 2870.52 73.1035  17
   1   2  -3 2936.11 71.2141  19
   1  -2   3 2797.77 73.6104  17
   1   2  -3 2930.38 72.8089  15
   1   2  -3 2963.31 71.2421   6
   1  -2   3 2869.22 71.1542  11
  -1   2   3 2823.57 71.7627  19
  -1   2   3 2944.11 71.0360  23
   1   2  -3 2982.22 70.8514   1
  -1   2   3 2896.63 71.5662  25
  -1   2   3 2854.86 72.5482  14
  -1  -2  -3 2876.47 70.9901   9
   1   2  -3 2858.99 73.3399  18
  -1   2   3 2851.43 71.0068   3
  -1   2   3 3041.57 71.9579  26
   1   2  -3 3011.97 71.5404  20
  -1   2   3 2912.95 71.1767   2
  -1  -2  -3 2905.62 72.5733  28
  -1  -2  -3 2915.09 72.7626  25
   1   2  -3 2924.70 74.9579  13
   1   2  -3 3023.68 70.9607  24
   1  -2   3 2765.43 71.6993  22
   1  -2  -3 2954.33 72.4468  20
   1  -2  -3 3213.64 73.0141  27
   1   2   3 2700.20 73.2994  18
  -1  -2   3 2920.97 71.0154  24
  -1   2  -3 2941.73 71.1114   8
   1   2   3 2813.88 75.0950  13
  -1   2  -3 2888.00 72.2503  18
  -1  -2   3 2955.98 71.2748   3
  -1  -2   3 2904.99 71.2832  19
  -1  -2   3 2883.97 71.2048  26
   1  -2  -3 2981.53 75.1308  15
   1   2   3 2920.79 71.4968  23
   1  -2  -3 3085.24 71.1438  23
   1   2   3 3015.04 73.2740  17
   1   2   3 3018.30 74.0562  27
  -1  -2   3 2813.62 71.0229  10
  -1   2  -3 2977.52 73.8407  17
   1   2   3 2990.55 72.6900  25
  -1  -2   3 2963.06 71.7438  14
  -1   2  -3 2950.71 71.7865  22
   1  -2  -3 2885.22 71.8520   6
   1  -2  -3 2938.59 70.7469   7
   1  -2  -3 2939.82 70.8869  11
  -1  -2   3 2849.10 70.8925   8
   1   2   3 2842.96 71.3946   7
   1  -2  -3 2953.66 71.0335   3
   1   2   3 2995.16 71.5834  22
   1  -2  -3 3139.09 71.9197  25
  -1  -2   3 2913.57 71.7072  28
  -1   2  -3 2902.52 73.3156  13
   3  -2   3 1205.63 29.9625  12
  -3  -2  -3 1125.00 29.9457  19
   3  -2   3 1170.93 30.0184   1
   3  -2   3 1171.20 28.7405   5
   3  -2   3 1157.33 29.3306  21
   3  -2   3 1191.15 28.8430  23
  -3  -2  -3 1226.82 33.9369  27
   3  -2   3 1215.48 29.6900  25
   3  -2   3 1171.86 31.9016  20
  -3  -2  -3 1143.35 30.6438  17
  -3  -2  -3 1138.36 29.0935  22
   3   2  -3 1147.27 31.1732  20
   3  -2   3 1189.49 30.6480  27
  -3  -2  -3 1173.88 28.7652   9
  -3  -2  -3 1190.19 29.8963  26
  -3  -2  -3 1177.67 29.3242  24
  -3  -2  -3 1173.51 31.2430  28
   3   2  -3 1164.58 31.5426  21
  -3  -2  -3 1178.42 31.6065  25
  -3   2   3 1174.69 34.1606  17
   3   2  -3 1215.76 30.7727   4
   3   2  -3 1130.87 29.4232   1
   3  -2   3 1190.76 30.0383   7
  -3  -2  -3 1154.86 31.7092  14
   3  -2   3 1212.61 36.6887  15
  -3   2   3 1156.37 28.8073   2
   3   2  -3 1128.09 40.5248  16
  -3   2   3 1173.65 30.4939  22
   3   2  -3 1142.97 29.8515   5
   3   2  -3 1144.54 35.0420  15
  -3  -2  -3 1148.36 29.4090  10
   3  -2   3 1153.45 30.4387   6
   3   2  -3 1166.95 30.1429   6
   3  -2   3 1198.11 33.0278  16
   3   2  -3 1159.32 34.8177  13
   3   2  -3 1158.72 29.2511  12
  -3  -2  -3 1188.15 29.7006  23
   3   2  -3 1147.10 32.3903  18
   3   2   3 1192.15 41.1187  16
  -3  -2   3 1145.51 29.9832  28
   3   2   3 1155.37 29.9155   4
   3   2   3 1161.62 32.6907  18
   3  -2  -3 1183.43 30.3035   1
   3   2   3 1154.53 31.9855  28
   3  -2  -3 1164.29 29.3213   7
  -3   2  -3 1189.05 29.6477  22
  -3  -2   3 1155.33 29.2122  26
   3   2   3 1149.87 29.6680  24
   3   2   3 1178.00 29.3806   1
  -3  -2   3 1167.49 28.8758  24
   3  -2  -3 1147.85 30.5777   4
   3  -2  -3 1151.74 29.8450  12
   3   2   3 1207.42 30.1219   7
   3  -2  -3 1220.73 31.0467   6
  -3  -2   3 1189.51 30.1947  14
  -3  -2   3 1173.35 29.2384   3
  -3  -2   3 1072.30 28.4505   8
  -3  -2   3 1190.15 29.2950  19
   3   2   3 1191.11 29.4144  12
   3   2   3 1176.05 31.4660  21
   3   2   3 1186.83 29.8753   5
  -3   2  -3 1195.33 32.0396  17
   3   2   3 1162.81 35.2246  13
  -3   2  -3 1156.42 29.0096   8
  -3  -2   3 1143.34 28.8925  10
   3   2   3 1163.14 30.3462  26
  -3  -2   3 1163.02 28.5484   9
   3  -2  -3 1187.57 32.4550  20
   3  -2  -3 1166.53 37.8588  15
  -5  -2  -3 471.765 12.8165  24
  -5  -2  -3 452.814 11.9666   9
  -5   2   3 450.874 18.1677  17
   5  -2   3 460.824 13.8864   1
  -5  -2  -3 458.559 13.8072  19
   5  -2   3 448.526 21.9843  15
  -5  -2  -3 458.709 15.6173  25
   5  -2   3 457.871 13.8046   7
   5  -2   3 455.655 13.3438  21
  -5  -2  -3 435.787 18.4222  27
   5   2  -3 448.767 13.2063   1
   5  -2   3 460.295 14.5326   6
   5   2  -3 460.259 14.2466   6
   5  -2   3 456.723 13.7250  12
   5   2  -3 469.175 15.9422  21
   5   2  -3 458.175 13.5392   5
   5   2  -3 457.203 13.3594   7
   5  -2   3 459.817 16.4325  20
  -5  -2  -3 464.233 15.5538  28
  -5   2   3 445.638 13.9711  22
   5   2  -3 457.922 21.2154  15
  -5  -2  -3 461.973 12.9370  10
   5   2  -3 453.914 15.8676  20
  -5   2   3 427.401 11.6813   2
   5  -2   3 447.207 19.3012  16
   5   2  -3 444.849 26.1739  16
   5   2  -3 482.467 17.0779  18
   5   2  -3 480.051 19.9535  13
   5  -2   3 467.549 12.1822   5
  -5  -2  -3 453.559 13.1013  23
  -5  -2  -3 456.435 13.6087  26
  -5   2   3 450.983 12.2433   8
   5   2  -3 452.312 12.8646  12
  -5  -2  -3 476.003 16.3622  14
   5   2  -3 445.406 14.7005   4
  -5  -2   3 465.575 14.6132  14
  -5  -2   3 433.112 12.7467  26
   5   2   3 466.134 13.1511   1
  -5   2  -3 451.414 13.6492  24
   5  -2  -3 460.601 17.1501  20
   5   2   3 474.714 15.9646  21
   5  -2  -3 441.948 14.0730   1
  -5   2  -3 465.443 12.8053  22
   5  -2  -3 458.241 13.6554  12
  -5   2  -3 470.946 14.8904  26
  -5  -2   3 457.487 12.5597   3
   5   2   3 446.828 13.4687   5
  -5  -2   3 451.579 12.9334  19
  -5  -2   3 462.711 12.3497  10
  -5  -2   3 441.306 12.1862  24
   5  -2  -3 474.730 23.7718  15
  -5   2  -3 454.020 12.8828   9
   5  -2  -3 450.633 15.0852   6
  -5   2  -3 444.146 17.4150  28
  -5  -2   3 457.602 11.7798   9
  -5   2  -3 462.252 12.1485   8
   5  -2  -3 461.517 13.0099   7
  -5   2  -3 454.657 15.4441  17
  -5  -2   3 473.697 15.0354  25
  -5  -2   3 413.404 14.0437  28
   5   2   3 454.626 13.8315   7
   5   2   3 455.625 26.6513  16
  -5  -2   3 458.566 12.8075  23
   5   2   3 477.906 14.0999   4
  -5  -2   3 452.721 17.6009  27
  -7  -2  -3 184.809 10.9169  14
  -7  -2  -3 178.182 6.84388   3
   7   2  -3 182.715 7.16761   1
   7   2  -3 180.660 7.33360   7
   7   2  -3 179.885 9.02066   4
   7  -2   3 180.822 7.60249  12
   7   2  -3 177.840 9.80610  21
  -7  -2  -3 176.892 7.93193  19
  -7  -2  -3 185.317 6.81992  10
   7   2  -3 182.281 7.41821   5
   7   2  -3 178.687 6.66917  12
   7   2  -3 206.059 19.5952  15
   7  -2   3 172.525 7.65539   1
   7  -2   3 176.878 7.71024   7
  -7   2   3 186.393 6.66469   8
   7   2  -3 178.224 8.26034   6
   7   2  -3 185.553 10.6911  20
   7   2  -3 179.249 22.8600  16
   7   2   3 183.317 8.08133   4
  -7  -2   3 185.994 8.43489   3
  -7  -2   3 183.922 6.86047  11
   7  -2  -3 185.132 9.65159   6
  -7   2  -3 188.993 6.76839   9
   7  -2  -3 173.309 7.49278  12
   7   2   3 177.582 7.36860   5
   7   2   3 174.880 9.85043  21
   7   2   3 201.914 8.88788   7
   7  -2  -3 181.677 6.96731   7
   7  -2  -3 180.612 11.1897  20
   7   2   3 186.690 7.02571   1
   7   2   3 165.592 22.0754  16
   7  -2  -3 144.636 17.5586  15
   0   3  -3 1299.24 30.9157   5
   0  -3  -3 1277.55 31.2095  23
   0   3  -3 1263.90 33.1243  18
   0   3  -3 1213.73 31.0398  24
   0  -3   3 1289.62 31.2317  10
   0   3  -3 1273.01 30.7723   8
   0   3  -3 1197.25 31.0037  20
   0  -3  -3 1251.01 32.8938  14
   0  -3   3 1301.93 33.2211  14
   0   3  -3 1240.73 32.4475  28
   0   3  -3 1252.88 34.7527  13
   0  -3  -3 1243.90 31.8350  19
   0  -3   3 1296.43 31.9141  19
   0   3  -3 1235.67 31.4491  26
   0   3  -3 1270.46 31.9535  22
   0  -3  -3 1280.61 33.3031  28
   0  -3  -3 1248.30 31.3457  24
   0  -3  -3 1279.72 33.9445  27
   0  -3  -3 1227.64 31.0093   3
   0   3  -3 1274.27 35.7915  16
   0   3  -3 1279.44 34.8349  17
   0   3   3 1269.70 33.1376  18
   0  -3   3 1300.22 31.1490   3
   0   3  -3 1269.29 31.5531  21
   0  -3  -3 1119.83 30.7076   7
   0  -3  -3 1276.09 31.2818  10
   0  -3  -3 1259.34 31.9229  26
   0   3   3 1255.88 31.1406   2
   0   3  -3 1195.58 32.0576  15
   0  -3  -3 1260.37 32.3989  25
   0   3  -3 1196.20 30.7201   6
   0   3   3 1251.97 34.7551  13
   0  -3   3 1263.60 31.1693  11
   2  -3   3 930.717 23.4957  23
   2   3  -3 947.636 24.6246   4
   2   3  -3 935.879 23.3598  24
  -2  -3  -3 943.388 25.5446  28
   2   3  -3 898.191 23.7824  19
  -2  -3  -3 918.347 23.1712   9
   2  -3   3 907.328 25.8464  27
   2   3  -3 944.308 24.4851  28
   2  -3   3 946.742 25.3362  20
  -2  -3  -3 942.424 24.3151  19
   2  -3   3 952.835 24.3407   6
   2  -3   3 929.069 24.0725   1
   2  -3   3 916.319 24.5749  25
  -2  -3  -3 957.948 28.1065  27
   2   3  -3 917.158 23.1842   1
  -2  -3  -3 955.219 24.1586  23
  -2   3   3 918.573 24.8676  22
   2   3  -3 965.714 23.7138   6
   2  -3   3 918.210 28.5021  15
   2  -3   3 914.591 22.9853   2
  -2  -3  -3 929.988 23.6995  24
  -2  -3  -3 950.091 23.7815  10
  -2  -3  -3 931.664 25.3479  14
   2   3  -3 941.801 24.2623  20
  -2   3   3 922.584 23.4096   2
   2   3  -3 891.330 24.9001  14
   2  -3   3 968.931 24.1043  12
  -2   3   3 930.508 28.3182  17
   2   3  -3 981.634 34.3321  16
   2  -3   3 918.939 23.8665   3
  -2  -3  -3 950.260 25.9260  25
   2   3  -3 951.880 23.0470   8
   2  -3   3 954.343 23.3854  11
   2   3  -3 965.263 26.5022  15
   2   3  -3 969.389 24.1949   5
   2   3  -3 944.479 25.5743  21
   2   3  -3 934.823 23.6808  26
  -2  -3  -3 969.466 23.9170   3
  -2  -3  -3 931.367 24.2492  26
   2   3  -3 956.818 23.8002   7
   2   3   3 951.098 24.0326   7
   2   3   3 937.297 29.5412  13
  -2   3  -3 883.822 22.9351   5
   2   3   3 955.038 26.4059  28
  -2  -3   3 900.854 23.0034   8
   2  -3  -3 949.941 25.9419  20
   2   3   3 996.047 24.0435   4
  -2   3  -3 947.326 25.4848  13
   2  -3  -3 964.410 23.2749   7
  -2  -3   3 917.409 24.4602  14
   2   3   3 980.679 24.3077   5
  -2   3  -3 933.401 24.4285  18
   2  -3  -3 943.878 23.6172  25
   2   3   3 1002.88 24.0195  24
  -2  -3   3 943.103 23.7203  26
   2  -3  -3 957.994 30.1057  15
   2  -3  -3 908.620 24.7480   6
  -2   3  -3 925.150 24.7705  16
  -2   3  -3 947.569 23.5274   8
   2  -3  -3 918.110 24.1974  27
   2   3   3 964.615 34.6337  16
   2  -3  -3 961.149 24.3555  10
  -2  -3   3 947.012 24.5499  28
  -2   3  -3 876.261 23.1486  21
   2  -3  -3 942.014 23.0951  23
   2  -3  -3 949.291 24.3787   1
   2   3   3 964.270 25.7987  21
   2   3   3 956.086 24.8061  26
  -2  -3   3 962.816 23.7927   3
   2  -3  -3 962.959 23.4960   3
   2   3   3 936.205 24.1478  22
  -2  -3   3 940.711 23.3533  24
  -2   3  -3 948.233 27.4405  17
   2   3   3 907.972 26.9531  18
   2   3   3 956.034 26.5657  17
  -2  -3   3 938.227 23.8147  19
  -2   3  -3 949.416 24.5224  22
  -2  -3   3 940.592 23.4304  10
   4   3  -3 617.931 18.0834   5
   4  -3   3 647.533 18.0485   7
   4   3  -3 631.870 31.2972  16
  -4  -3  -3 645.365 17.9147  26
   4   3  -3 648.414 17.2565   1
   4   3  -3 631.200 20.2826  21
  -4  -3  -3 648.814 17.2214  24
  -4   3   3 645.772 16.4575   2
  -4  -3  -3 666.972 19.8499  14
   4  -3   3 679.216 26.1344  15
   4   3  -3 703.735 25.1432  13
  -4   3   3 637.458 22.7885  17
   4   3  -3 659.442 19.4076  20
   4   3  -3 652.420 21.7321  18
  -4  -3  -3 674.656 17.4141  10
   4  -3   3 688.142 18.3433  12
  -4   3   3 656.398 18.7023  22
  -4  -3  -3 646.561 18.0732  19
   4   3  -3 634.791 19.1447   4
  -4  -3  -3 660.939 16.4449   9
   4  -3   3 656.413 20.6646  20
  -4  -3  -3 658.549 20.4417  25
   4   3  -3 664.275 18.1431   6
   4  -3   3 664.878 18.8484   6
   4   3  -3 671.148 23.9018  15
  -4  -3  -3 666.594 17.9538  23
  -4  -3  -3 654.780 23.3775  27
  -4  -3  -3 626.833 19.4766  28
   4   3  -3 674.273 17.8870   7
   4  -3   3 661.634 18.3774   1
  -4  -3   3 640.966 18.3734  28
  -4  -3   3 669.454 17.3921  19
   4   3   3 657.342 18.1911   5
   4  -3  -3 571.598 18.5070  12
  -4  -3   3 651.421 17.3117   3
   4   3   3 673.683 25.3269  13
   4  -3  -3 671.133 19.5035   6
   4  -3  -3 650.384 17.2768   7
  -4   3  -3 647.689 16.9717   8
  -4  -3   3 651.770 16.8478  10
   4   3   3 692.155 22.1803  18
  -4  -3   3 669.323 17.6897  23
   4  -3  -3 647.787 21.1467  20
   4   3   3 625.562 17.7376  24
  -4   3  -3 657.993 21.3266  17
  -4  -3   3 661.824 19.9189  25
   4   3   3 627.958 18.5806  26
  -4   3  -3 671.667 17.9927  22
  -4  -3   3 666.590 16.7535  24
  -4  -3   3 652.432 22.3773  27
   4   3   3 678.741 18.4258   4
   4   3   3 646.786 20.3892  21
   4   3   3 638.938 20.9360  28
   4   3   3 664.965 18.1985   7
  -4  -3   3 667.129 17.2777  26
  -4  -3   3 669.809 18.4121  14
   4   3   3 669.744 31.9544  16
   4   3   3 644.752 17.2273   1
   4  -3  -3 657.038 18.7295   1
   4  -3  -3 678.942 27.8233  15
   6   3  -3 431.791 16.6084  21
  -6  -3  -3 445.334 13.9224  19
  -6   3   3 434.369 12.2670   8
  -6   3   3 439.841 14.3927  22
   6   3  -3 473.555 18.7492  18
   6  -3   3 453.156 15.0482   6
   6   3  -3 448.528 15.4941   4
   6   3  -3 438.793 16.1033  20
  -6   3   3 452.694 15.3888  24
  -6   3   3 443.555 17.1443  26
  -6   3   3 431.829 21.7854  28
  -6  -3  -3 436.625 12.8567  10
   6   3  -3 442.203 14.1216   6
  -6  -3  -3 468.444 17.4974  25
   6   3  -3 387.470 28.0070  16
  -6   3   3 477.049 20.2755  17
   6  -3   3 455.140 14.4443   1
  -6  -3  -3 447.642 16.2690  14
  -6  -3  -3 445.354 13.8131  26
  -6  -3  -3 461.449 22.4635  27
   6  -3   3 445.849 14.1242  12
   6  -3   3 460.971 14.1285   7
   6   3  -3 451.096 14.0170   5
   6   3  -3 447.218 22.4684  13
  -6  -3  -3 437.092 12.7094  24
  -6  -3  -3 430.046 16.2575  28
  -6  -3  -3 459.716 13.7224  23
   6   3  -3 400.007 21.6789  15
  -6  -3  -3 446.960 13.1617   3
   6  -3  -3 422.601 17.8128  20
   6   3   3 421.382 13.9269   7
   6   3   3 443.672 16.9184  21
   6   3   3 447.182 14.0421   5
   6  -3  -3 443.697 14.0762  12
  -6  -3   3 438.141 12.7066   3
  -6   3  -3 434.899 13.0439   9
   6   3   3 455.271 12.9357   1
   6   3   3 432.166 29.3767  16
   6  -3  -3 430.307 14.5877   1
   6  -3  -3 422.384 12.8397   7
  -6   3  -3 449.858 12.2254   8
   6  -3  -3 402.325 24.6204  15
   6  -3  -3 435.244 15.5706   6
   6   3   3 435.901 14.2631   4
   8   3  -3 240.218 8.35097   1
   8  -3   3 243.370 9.83500   1
  -8  -3  -3 239.200 8.80276   3
   8  -3   3 225.304 9.50567  12
   8   3  -3 237.521 11.4660   4
   8   3  -3 239.990 12.6209  21
  -8   3   3 234.965 8.56616   9
   8   3  -3 237.788 9.43363   5
   8   3  -3 243.936 29.0563  16
   8  -3   3 237.559 9.48343   7
   8   3  -3 229.292 8.93967   7
  -8   3  -3 240.703 8.55032   9
   8  -3  -3 232.630 11.0540   6
   8   3   3 242.821 12.9691  21
   8  -3  -3 239.098 9.66503  12
   8  -3  -3 245.947 10.2420   1
   8   3   3 227.967 9.35045   5
   8   3   3 205.583 27.4009  16
   8  -3  -3 233.109 25.9651  15
   8  -3  -3 246.477 14.2596  20
  -1  -4  -3 1405.76 36.9395  14
   1   4  -3 1438.75 35.0914  26
   1  -4   3 1372.24 34.6866   1
  -1  -4  -3 1354.16 35.5463  23
  -1  -4  -3 1371.14 34.9435  24
  -1   4   3 1389.96 35.0445  24
  -1  -4  -3 1417.36 35.7286  26
   1   4  -3 1369.65 34.8624   5
  -1  -4  -3 1278.26 40.4683  27
   1   4  -3 1390.47 36.2012  21
  -1   4   3 1399.07 34.6851   2
  -1   4   3 1405.77 37.6626  28
   1   4  -3 1386.86 44.1347  16
  -1  -4  -3 1405.58 34.9104  10
   1   4  -3 1368.07 33.8786   9
   1  -4   3 1378.48 34.5602  11
   1   4  -3 1382.85 40.8480  13
  -1   4   3 1385.81 38.0543  13
  -1   4   3 1550.33 43.8259  17
  -1  -4  -3 1366.84 37.9237  25
   1   4  -3 1441.41 34.5616  24
  -1  -4  -3 1392.91 37.3843  28
  -1   4   3 1380.45 36.3819  18
   1   4  -3 1341.87 38.1837  18
   1   4  -3 1380.26 34.1387   8
  -1   4   3 1394.35 35.8315  26
   1   4  -3 1419.27 36.3140  28
  -1  -4  -3 1419.86 35.6621  19
   1   4  -3 1321.34 33.8675   9
  -1   4   3 1593.38 37.8350  22
   1  -4  -3 1334.67 33.9297   7
   1   4   3 1354.18 36.9132  28
   1  -4  -3 1380.09 39.2727  15
   1   4   3 1386.70 40.6895  13
  -1  -4   3 1434.76 35.4633  19
   1  -4  -3 1393.35 34.6065   3
  -1  -4   3 1396.79 35.0901  11
  -1  -4   3 1432.91 36.8313  14
   1   4   3 1387.15 34.8030  24
   1  -4  -3 1423.14 36.0272  20
  -1   4  -3 1391.30 38.5073  13
   1  -4  -3 1530.56 41.3048  14
   1  -4  -3 1382.03 35.1660   6
   1  -4  -3 1372.02 35.7852  25
   1   4   3 1372.16 34.9984   2
   1  -4  -3 1398.12 34.5896  23
  -1   4  -3 1429.50 36.7914  18
  -1   4  -3 1345.37 35.8297  22
  -1   4  -3 1376.28 34.6906  21
  -1  -4   3 1410.70 34.7116  10
   1  -4  -3 1457.09 35.3552  10
  -1   4  -3 1385.90 34.1614   5
  -1   4  -3 1358.48 34.4197   8
   1   4   3 1421.26 34.1036   8
   1   4   3 1407.98 35.4775  26
  -1   4  -3 1413.41 38.4458  16
  -1  -4   3 1412.55 34.8539   3
   1   4   3 1312.32 38.9677  17
  -1   4  -3 1352.84 39.5564  17
   1   4   3 1300.24 35.5967  22
   1   4   3 1412.98 34.4454   7
   1   4   3 1358.83 38.0552  18
   1  -4  -3 1365.04 37.2929  27
   3   4  -3 770.550 20.3831  24
   3  -4   3 804.292 22.7426  27
  -3  -4  -3 809.663 21.4222  23
   3   4  -3 825.253 20.9899  26
  -3  -4  -3 808.400 21.5812  19
  -3  -4  -3 788.979 20.6457  24
   3   4  -3 797.852 23.7647  15
  -3  -4  -3 809.409 23.9588  25
  -3  -4  -3 845.771 27.0495  27
  -3   4   3 812.076 20.1668   2
   3   4  -3 809.223 20.8915   7
   3  -4   3 791.378 21.7115   6
   3   4  -3 805.031 22.2931   4
  -3  -4  -3 792.942 22.8612  14
   3   4  -3 817.117 22.3350  28
  -3  -4  -3 814.178 21.5157  10
   3  -4   3 776.898 21.3673  12
   3  -4   3 781.601 21.4254   1
   3   4  -3 791.492 21.4570   5
   3   4  -3 802.141 20.4840   6
  -3  -4  -3 850.609 21.1141   3
  -3  -4  -3 801.152 21.4091  26
   3  -4   3 804.795 27.8175  15
  -3   4   3 832.156 22.4963  22
   3   4  -3 825.504 35.3125  16
   3   4  -3 795.082 21.2686  20
  -3  -4  -3 786.473 23.0418  28
   3  -4   3 798.856 20.1270  23
  -3   4   3 822.779 27.1986  17
   3   4  -3 799.002 23.5586  21
   3  -4   3 783.612 21.2649  25
   3  -4   3 795.434 23.1516  20
   3  -4   3 792.090 20.0282  11
  -3  -4  -3 773.661 19.8582   9
  -3  -4   3 797.669 22.0502  28
  -3  -4   3 808.689 20.8295  26
  -3   4  -3 790.147 21.8032  22
  -3  -4   3 797.948 23.5015  25
  -3  -4   3 813.751 21.0099  19
   3  -4  -3 791.796 21.8183   1
   3  -4  -3 797.245 20.5404   3
   3   4   3 787.115 23.6243  21
   3   4   3 794.685 21.1578   7
  -3  -4   3 774.387 25.9156  27
   3   4   3 797.057 21.5702   5
   3  -4  -3 797.910 20.2104   7
   3   4   3 797.329 21.9265  26
  -3  -4   3 811.582 21.2158  23
  -3   4  -3 758.687 25.4638  17
   3   4   3 764.909 21.3553   4
   3   4   3 766.348 23.7614  28
  -3  -4   3 829.808 20.9142   3
   3   4   3 818.764 35.4252  16
   3   4   3 801.331 21.0826  24
  -3  -4   3 793.448 20.3858  10
   3  -4  -3 792.311 22.2668   6
  -3  -4   3 795.610 20.2632  24
  -3  -4   3 831.039 22.0888  14
  -3   4  -3 782.666 20.4861   8
  -5  -4  -3 379.542 14.1432  28
  -5   4   3 375.942 10.7126   8
   5   4  -3 392.682 26.8160  16
   5   4  -3 384.332 11.5963   7
  -5  -4  -3 366.226 11.8257  26
   5   4  -3 365.584 16.3476  18
  -5  -4  -3 367.358 13.5349  14
   5  -4   3 374.683 12.1876  12
  -5  -4  -3 377.371 15.0709  25
   5   4  -3 383.977 14.7647  21
   5   4  -3 388.137 12.1633   5
   5  -4   3 370.143 12.6734   6
   5  -4   3 378.584 11.7921   7
   5   4  -3 364.981 10.5599   1
  -5  -4  -3 373.482 10.8586  24
  -5  -4  -3 390.872 11.0834  10
   5   4  -3 409.112 20.6392  13
   5   4  -3 357.360 13.2019   4
   5   4  -3 383.747 11.4951   6
  -5  -4  -3 364.837 11.2849   3
   5  -4   3 391.988 12.4223   1
  -5  -4  -3 379.610 19.0225  27
  -5   4   3 396.673 12.8933  22
  -5  -4  -3 376.348 11.9245  19
  -5   4   3 370.900 17.6640  17
  -5  -4  -3 374.994 11.8799  23
   5   4   3 399.736 16.9144  18
   5   4   3 384.269 11.9487   7
  -5  -4   3 373.413 11.0503   3
   5   4   3 358.176 19.8942  13
  -5  -4   3 373.711 10.6023  10
  -5  -4   3 370.579 12.3863  14
   5  -4  -3 355.495 21.5597  15
  -5  -4   3 379.370 18.3876  27
   5   4   3 370.425 12.1078   5
   5   4   3 369.060 14.7371  21
   5   4   3 348.195 25.6681  16
   5   4   3 376.164 12.2412   4
  -5  -4   3 380.998 11.1913  19
  -5   4  -3 378.429 11.9324  22
   5  -4  -3 366.219 13.2206   6
   5  -4  -3 372.574 10.7184   7
  -5  -4   3 369.596 14.4328  25
  -5   4  -3 380.667 10.6727   8
   5  -4  -3 410.452 16.8593   1
  -5  -4   3 360.673 11.5324  23
  -5   4  -3 364.458 15.7840  17
   5  -4  -3 374.800 15.3408  20
   7  -4   3 153.874 7.30156  12
   7   4  -3 152.515 8.67408   4
   7   4  -3 161.503 7.32305   5
   7   4  -3 193.930 18.8229  13
   7  -4   3 156.523 7.03227   7
  -7  -4  -3 157.281 6.52962   3
   7   4  -3 160.893 10.2210  21
   7   4  -3 158.457 5.73811   1
  -7   4   3 153.578 5.73363   8
   7   4  -3 167.082 12.1084  18
   7  -4   3 156.631 7.49212   1
   7   4  -3 127.411 20.8251  16
  -7  -4  -3 163.443 6.25161  10
   7  -4  -3 162.419 20.8921  15
   7   4   3 156.137 7.24386   5
   7  -4  -3 156.169 8.48684   6
  -7   4  -3 151.181 5.59095   8
   7   4   3 154.639 9.95075  21
  -7  -4   3 151.181 6.14609   3
  -7  -4   3 163.461 6.89159  11
   7  -4  -3 163.009 7.44905  12
   7   4   3 152.247 7.02021   7
   7  -4  -3 141.240 12.2441  20
  -7   4  -3 154.777 6.43613   9
   7  -4  -3 134.170 7.40294   1
   7   4   3 125.968 20.7959  16
   0   5  -3 216.315 6.06945   8
   0   5  -3 226.041 7.41666  21
   0  -5  -3 223.532 8.35477  25
   0  -5   3 211.933 6.61185  11
   0  -5  -3 219.101 9.28536  14
   0  -5   3 231.105 7.97496  19
   0   5   3 217.886 6.59628  24
   0  -5  -3 212.895 8.31970  15
   0   5   3 213.599 9.08887  18
   0   5  -3 219.187 9.53957  18
   0   5  -3 242.684 11.8659  13
   0   5   3 207.980 7.22466  26
   0   5  -3 218.747 6.47837  24
   0  -5  -3 221.878 6.73539  23
   0   5  -3 212.169 8.45535  28
   0   5   3 214.890 6.08492   8
   0  -5  -3 213.428 6.49812   3
   0  -5   3 223.165 9.58341  14
   0   5  -3 193.626 10.5018  17
   0   5   3 208.714 10.6131  17
   0   5   3 211.700 8.72760  28
   0  -5  -3 214.666 10.0808  27
   0   5   3 210.617 6.63151   2
   0   5  -3 225.970 6.39699   5
   0  -5  -3 225.801 6.17122   6
   0  -5  -3 228.914 6.62512  20
   0   5   3 207.521 7.61653  22
   0  -5   3 220.656 6.86561  10
   0  -5  -3 215.528 7.78890  19
   0   5   3 233.120 11.3356  13
   0   5  -3 207.933 7.66683  22
   0   5  -3 223.738 12.3461  16
   0   5  -3 210.016 7.06065  26
  -2  -5  -3 237.963 9.64592  28
   2   5  -3 221.237 8.79224  21
  -2   5   3 229.140 6.63153   2
   2   5  -3 227.065 7.25269  26
   2   5  -3 227.842 8.66721  28
  -2   5   3 227.079 9.99273  28
   2   5  -3 211.311 10.4277  18
   2   5  -3 207.394 15.3428  16
  -2   5   3 214.019 8.04997  26
  -2  -5  -3 234.841 7.07286  24
   2   5  -3 232.472 7.33418   5
   2   5  -3 226.417 12.9154  13
  -2   5   3 215.902 8.20426  22
  -2   5   3 224.477 11.8218  17
  -2  -5  -3 228.229 7.75853  19
   2  -5   3 215.380 7.10543   1
  -2  -5  -3 201.592 8.67495  14
   2   5  -3 220.477 6.61355  24
  -2  -5  -3 241.171 7.94522  26
   2  -5   3 230.938 7.09181   3
   2   5  -3 219.984 5.96601   8
  -2  -5  -3 224.533 6.98118  10
   2  -5   3 220.197 6.42660  11
  -2   5   3 231.148 7.27989  24
   2  -5  -3 230.016 6.80833   3
   2   5   3 228.513 16.3012  16
  -2   5  -3 216.152 5.90529   5
   2   5   3 227.842 10.6030  18
   2   5   3 219.902 6.99748  24
   2   5   3 213.014 12.7642  13
   2  -5  -3 222.239 7.51427   1
   2   5   3 223.607 9.03719  21
  -2  -5   3 226.473 7.45702  19
   2   5   3 233.133 7.99592  22
   2   5   3 221.833 7.40511   5
  -2  -5   3 223.237 6.68219  10
  -2   5  -3 215.962 11.3271  17
   2  -5  -3 235.589 12.5064  15
   2  -5  -3 242.967 5.99235   7
   2   5   3 217.314 7.75785  26
   2  -5  -3 221.344 5.93414   7
   2  -5  -3 222.440 5.88575  11
  -2   5  -3 223.804 9.77853  13
  -2   5  -3 217.387 6.38190  21
   2   5   3 203.468 9.37414  28
   2  -5  -3 228.188 7.58609   6
   2   5   3 217.991 6.64937   7
  -2  -5   3 236.851 7.01089   3
  -2   5  -3 219.585 8.17399  18
  -2   5  -3 224.398 8.10593  22
   2  -5  -3 226.368 6.43842  23
  -2   5  -3 224.687 8.87238  16
   2  -5  -3 241.919 9.24744  27
   2   5   3 223.307 5.80027   8
   2   5   3 250.459 11.5907  17
   2  -5  -3 233.591 7.65802  25
   2  -5  -3 236.666 8.74105  20
  -2  -5   3 231.750 8.71698  14
  -4  -5  -3 218.189 9.86031  28
   4   5  -3 206.590 8.77723   4
  -4  -5  -3 219.544 7.06346  10
  -4  -5  -3 215.220 7.24187   3
  -4  -5  -3 204.993 6.87353  24
  -4   5   3 206.400 8.45039  22
  -4  -5  -3 222.222 16.0901  27
   4   5  -3 222.458 19.1799  16
   4   5  -3 207.563 14.2785  13
  -4  -5  -3 217.946 10.7131  25
  -4  -5  -3 222.388 7.92691  19
   4   5  -3 217.491 6.76844  24
   4   5  -3 224.238 7.94203   5
  -4   5   3 214.130 6.75828   8
  -4  -5  -3 217.049 7.82469  23
   4  -5   3 215.800 7.37335   7
   4   5  -3 220.006 10.0542  21
   4   5  -3 215.519 9.74461  28
   4  -5   3 197.968 7.72412  12
  -4  -5  -3 218.715 7.87476  26
   4   5  -3 205.721 7.47882  26
  -4   5   3 210.393 12.5888  17
   4  -5   3 203.642 7.85704   6
  -4  -5  -3 204.689 9.10180  14
   4   5  -3 217.249 11.8358  18
   4  -5   3 212.803 7.86433   1
   4  -5  -3 233.098 13.3428  20
  -4   5  -3 220.255 6.71592   8
   4  -5  -3 211.685 8.24901   1
   4  -5  -3 211.999 8.52757   6
   4   5   3 208.888 19.1767  16
  -4  -5   3 207.128 8.82021  28
  -4  -5   3 242.744 15.9493  27
  -4  -5   3 208.099 7.19443  26
  -4  -5   3 218.686 6.51639  24
  -4   5  -3 212.385 8.10664  22
  -4  -5   3 225.266 7.77539  23
   4   5   3 210.284 10.1194  21
   4  -5  -3 207.856 22.9812  15
   4   5   3 224.016 8.38205   4
  -4  -5   3 215.681 7.37426  19
   4  -5  -3 215.260 6.27626   7
   4   5   3 219.217 11.8652  18
   4   5   3 236.805 7.53303   7
  -4  -5   3 217.041 8.68365  14
  -4  -5   3 214.737 7.09465   3
  -4   5  -3 217.705 11.9564  17
  -4  -5   3 207.130 10.3040  25
   4   5   3 216.553 7.98401   5
   4   5   3 177.785 15.1110  13
  -4  -5   3 207.471 6.64195  10
  -6  -5  -3 158.507 6.43093   3
   6   5  -3 152.370 7.15075   5
   6  -5   3 155.887 6.79677   7
   6   5  -3 161.516 16.8035  13
  -6  -5  -3 164.968 6.15269  10
  -6  -5  -3 172.955 7.36546  19
   6   5  -3 122.723 20.6770  16
  -6  -5  -3 169.425 9.31883  14
   6   5  -3 142.955 9.56172  21
  -6   5   3 167.947 5.92838   8
   6  -5   3 162.709 7.44086   1
   6  -5   3 163.593 7.40531  12
   6   5  -3 169.580 6.53507   7
  -6   5   3 166.006 8.18414  22
   6   5  -3 166.860 8.84809   4
   6   5  -3 164.933 12.0406  18
  -6   5   3 168.534 14.3784  17
  -6   5  -3 155.691 6.46949   9
   6  -5  -3 135.778 16.8777  15
   6  -5  -3 160.933 8.31574   6
   6   5   3 173.352 8.00474   4
   6   5   3 164.397 6.85123   7
   6   5   3 138.771 21.6918  16
   6   5   3 152.154 7.23540   5
   6   5   3 161.866 10.0061  21
   6  -5  -3 157.512 7.72102   1
  -6  -5   3 160.463 6.93981  11
  -6   5  -3 164.531 5.80099   8
   6  -5  -3 153.719 10.1974  20
   6  -5  -3 174.770 7.72244  12
  -6  -5   3 164.156 6.25364   3
  -1   6   3 350.006 11.6731  22
  -1  -6  -3 342.263 10.3279  23
   1   6  -3 360.550 16.4715  17
   1   6  -3 348.651 9.10531   8
   1   6  -3 354.265 9.71518  24
   1  -6   3 344.951 10.1366   3
   1   6  -3 341.526 16.7622  13
  -1   6   3 353.206 14.8109  13
  -1  -6  -3 339.402 9.91505   3
  -1   6   3 337.463 9.44681   8
  -1  -6  -3 334.569 10.1621  10
   1  -6   3 330.361 9.74347   1
   1   6  -3 362.813 10.6050  26
   1   6  -3 366.952 12.5217  28
   1   6  -3 343.309 14.1105  18
  -1   6   3 339.291 12.3857  18
   1   6  -3 342.066 8.76494   9
  -1  -6  -3 319.329 15.1624  27
  -1  -6  -3 351.728 12.7854  25
   1   6  -3 351.851 11.7625  22
  -1  -6  -3 340.498 13.0934  14
   1   6  -3 340.186 10.0335   5
  -1  -6  -3 336.103 11.2704  19
   1  -6   3 339.304 9.67977  11
  -1  -6   3 336.541 10.0697  10
  -1   6  -3 300.013 13.8173  28
   1  -6  -3 327.534 11.6072  25
  -1   6  -3 328.737 10.5205  24
  -1   6  -3 343.309 16.0007  17
  -1  -6   3 335.377 11.2204  19
   1  -6  -3 332.803 13.3695  15
  -1   6  -3 345.009 15.5301  16
  -1  -6   3 327.645 10.1649  11
  -1   6  -3 329.443 14.8279  13
   1   6   3 362.118 17.1323  13
   1  -6  -3 344.510 9.85584  23
   1  -6  -3 353.227 14.7550  14
  -1   6  -3 346.250 10.2782  21
   1  -6  -3 332.179 9.42831  11
   1   6   3 350.932 11.4500  22
  -1  -6   3 325.052 9.97559   3
   1  -6  -3 342.494 10.5142  20
  -1   6  -3 349.356 12.8180  18
   1   6   3 339.923 9.02841   8
  -1   6  -3 345.657 9.44985   8
  -1   6  -3 304.145 11.4814  26
   1   6   3 356.671 14.1871  18
  -1   6  -3 342.461 11.5959  22
   1  -6  -3 342.652 9.76246   6
   1  -6  -3 339.554 10.6007  10
   1  -6  -3 335.203 9.82868   3
  -1   6  -3 348.762 9.30626   5
   1   6   3 376.421 16.0521  17
   1  -6  -3 346.126 12.1279  19
   1  -6  -3 362.042 14.1092  27
  -1  -6   3 316.726 13.0117  14
  -3  -6  -3 256.423 10.5297  14
   3  -6   3 226.537 8.11687  12
   3   6  -3 207.099 17.9044  16
   3   6  -3 240.606 7.25218  24
   3   6  -3 236.053 9.21105   4
  -3   6   3 218.579 13.3359  17
   3   6  -3 246.632 12.6743  18
   3  -6   3 235.397 8.11862  25
   3   6  -3 222.001 8.03315   5
  -3  -6  -3 233.877 8.19365  23
   3  -6   3 221.208 7.49619  23
  -3  -6  -3 229.563 7.63257   3
  -3  -6  -3 228.729 7.47806  10
   3  -6   3 238.792 7.86348   3
   3   6  -3 243.352 10.4192  21
   3  -6   3 211.295 6.36783  11
   3   6  -3 234.896 10.2594  28
  -3  -6  -3 250.869 16.7888  27
  -3  -6  -3 224.574 10.6298  28
   3  -6   3 217.642 10.0150  25
  -3  -6  -3 231.964 7.53838  24
  -3  -6  -3 231.248 8.55276  19
   3  -6   3 231.825 7.97104   1
  -3   6   3 226.691 9.15418  22
   3  -6   3 199.281 12.6580  27
   3  -6   3 227.434 9.95074  27
  -3  -6  -3 240.188 8.63442  26
   3  -6   3 239.849 6.68486  23
  -3  -6  -3 229.476 10.9748  25
   3   6  -3 236.966 8.11150  26
   3   6  -3 225.612 14.9326  13
   3  -6  -3 235.274 7.54085   3
   3  -6  -3 226.672 9.69848  20
   3  -6  -3 230.852 7.07151  25
  -3   6  -3 226.462 7.07479   8
   3   6   3 208.784 9.18748   4
   3  -6  -3 228.544 6.16588  23
  -3  -6   3 225.277 10.6176  25
   3  -6  -3 225.845 8.35641   6
   3   6   3 226.545 19.5678  16
  -3  -6   3 228.878 9.74043  14
  -3  -6   3 225.022 7.97151  23
  -3   6  -3 222.940 12.9670  17
   3  -6  -3 229.557 8.41090  27
  -3   6  -3 228.825 8.92358  22
   3   6   3 218.470 12.0783  18
  -3  -6   3 226.084 7.49447   3
  -3  -6   3 235.294 7.17851  10
   3   6   3 219.101 8.14933   5
   3   6   3 229.396 10.4098  21
  -3  -6   3 209.031 14.4929  27
   3   6   3 217.104 15.0430  13
   3  -6  -3 227.137 14.5600  15
  -3  -6   3 235.708 8.19555  19
   3  -6  -3 232.142 8.49393   1
   5   6  -3 128.425 10.3714  21
   5   6  -3 130.901 15.2017  13
  -5   6   3 139.628 13.4768  17
  -5   6   3 126.881 7.00178  22
  -5  -6  -3 107.910 5.99637  19
   5  -6   3 116.983 5.94548   1
   5   6  -3 120.432 11.7098  18
  -5  -6  -3 120.228 5.28370   3
   5   6  -3 115.228 7.21270   4
   5  -6   3 121.386 6.06210  12
  -5  -6  -3 129.102 9.05500  14
   5  -6   3 115.655 5.33824   7
   5   6  -3 115.371 5.91172   5
  -5  -6  -3 119.048 5.03897  10
  -5   6   3 119.720 4.75717   8
   5   6  -3 106.079 19.1364  16
   5  -6  -3 123.047 6.45174   1
   5   6   3 125.694 21.4920  16
   5   6   3 114.425 9.90106  21
   5   6   3 122.343 6.10888   5
   5   6   3 118.462 11.3980  18
  -5   6  -3 118.436 4.68336   8
   5  -6  -3 122.150 6.60026   6
  -5   6  -3 108.576 10.8591  17
   5   6   3 123.274 6.61975   4
   5  -6  -3 127.039 15.4029  15
   5   6   3 122.871 5.29509   7
   5   6   3 112.588 13.9153  13
  -5   6  -3 116.822 6.47256  22
   5  -6  -3 114.424 9.48340  20
  -5  -6   3 112.143 5.62024  11
  -5  -6   3 122.126 5.18935   3
   7   6  -3 50.0397 8.91138  18
  -7   6   3 53.2304 3.84395   8
   7   6  -3 62.2175 13.5040  13
   7  -6   3 40.2303 4.29653   1
   7   6  -3 49.8135 7.50627  21
  -7  -6  -3 57.9242 4.60215   3
   7  -6   3 63.8185 5.86400  12
   7   6  -3 49.0355 15.5561  16
   7   6  -3 43.8895 4.75758   5
   7   6  -3 48.1845 6.19011   4
   7   6   3 53.6978 7.78169  21
  -7  -6   3 54.4409 4.04467   3
  -7   6  -3 49.4329 3.61734   8
  -7   6  -3 52.0542 4.36130   9
  -7  -6   3 49.4696 4.88795  11
   7  -6  -3 56.9736 5.72698  12
   7   6   3 57.3425 4.69033   7
   7  -6  -3 58.6703 5.86147   1
   7  -6  -3 44.9000 5.54264   6
   7   6   3 31.6226 13.2866  16
   7   6   3 47.8952 4.98786   5
   0  -7   3 145.978 5.68223  23
   0  -7   3 154.210 6.13437  10
   0   7  -3 157.612 12.7897  16
   0  -7  -3 151.880 11.4702  27
   0   7   3 163.382 12.8470  13
   0   7  -3 157.253 4.89530   8
   0  -7  -3 145.119 5.73674  23
   0  -7   3 172.730 12.1980  27
   0  -7  -3 148.241 5.40322   3
   0   7  -3 150.244 8.75164  18
   0   7   3 151.906 4.85005   8
   0  -7   3 144.740 7.91284  25
   0   7  -3 168.722 13.1926  13
   0  -7  -3 163.997 11.5006  14
   0  -7  -3 144.820 7.19341  19
   0   7   3 129.174 11.3890  17
   0   7  -3 165.641 14.4790  17
   0   7   3 147.969 6.97656  22
   0   7   3 151.258 8.80083  18
   0  -7  -3 149.845 7.94791  25
   0   7  -3 156.713 6.78721  21
   0   7  -3 159.705 5.34112   5
   0  -7  -3 161.702 6.21767  10
   0  -7   3 150.671 5.55081  11
   0   7  -3 147.355 7.12769  22
   2   7  -3 154.538 4.48905   8
   2  -7   3 154.511 5.40639  23
   2   7  -3 144.104 13.8153  13
  -2  -7  -3 152.993 5.81760  10
  -2  -7  -3 146.118 6.86376  19
  -2  -7  -3 136.284 8.73560  25
  -2   7   3 150.203 13.4262  17
   2   7  -3 143.569 7.73033  21
   2   7  -3 158.755 10.1250  18
   2   7  -3 164.996 18.8803  16
  -2  -7  -3 131.767 12.7904  27
   2  -7   3 158.042 7.56089  25
   2   7  -3 150.571 5.95718   5
  -2  -7  -3 151.154 6.26584  23
  -2   7   3 153.004 5.18330   8
  -2  -7  -3 155.210 8.85090  14
   2  -7   3 147.434 5.82148   3
   2  -7   3 140.720 4.98912  11
  -2   7   3 154.410 7.29805  22
  -2  -7  -3 157.169 10.7127  28
   2  -7   3 159.569 10.0814  27
   2  -7   3 146.384 5.77875   1
   2  -7  -3 151.033 7.50239  25
  -2  -7   3 157.526 5.74806  10
   2  -7  -3 144.954 6.46454  10
  -2   7  -3 133.948 11.9735  17
   2   7   3 159.376 13.1382  17
   2  -7  -3 138.995 5.45729   3
  -2  -7   3 144.693 8.69916  25
   2   7   3 151.179 8.19435  21
   2  -7  -3 149.791 11.1085  15
   2  -7  -3 148.818 6.77151  20
   2   7   3 159.590 10.0779  18
  -2  -7   3 139.417 6.00595  23
   2   7   3 155.084 19.2348  16
   2  -7  -3 147.447 5.59739   6
  -2   7  -3 161.285 7.37920  22
   2   7   3 147.429 6.11782   5
  -2  -7   3 153.632 6.92327  19
   2  -7  -3 144.743 6.20914   1
  -2  -7   3 154.750 13.3625  27
   2   7   3 186.888 16.5517  13
   2  -7  -3 159.935 10.1449  27
  -2  -7   3 150.381 5.68255   3
   2   7   3 151.043 4.29598   8
   2   7   3 158.077 7.29523  22
  -2  -7   3 150.014 8.95767  14
   2  -7  -3 156.759 5.37116  23
  -2  -7   3 148.162 5.96791  11
  -2   7  -3 148.364 5.10339   8
  -4   7   3 142.128 5.14517   8
  -4   7   3 126.724 13.3044  17
   4   7  -3 142.852 8.75159  21
   4  -7   3 132.240 6.03084   3
  -4  -7  -3 120.744 8.93063  14
   4  -7   3 134.977 6.31299   1
   4   7  -3 120.613 6.03102   5
  -4  -7  -3 135.001 5.46666  10
   4   7  -3 110.985 7.32894   4
   4  -7   3 131.057 6.27009   7
   4   7  -3 162.819 14.2471  18
  -4  -7  -3 133.097 6.58459  19
   4  -7   3 121.368 6.17675  12
   4   7  -3 108.298 17.7833  16
   4   7  -3 178.482 18.8044  13
  -4   7   3 129.795 7.30148  22
   4  -7  -3 129.389 6.53462  12
   4  -7  -3 137.433 8.39486  20
   4  -7  -3 133.883 6.43661   6
  -4   7  -3 130.297 5.00031   8
  -4   7  -3 135.377 7.23630  22
   4  -7  -3 125.007 5.49755   3
  -4  -7   3 129.973 5.47453   3
   4   7   3 116.849 9.70199  21
  -4  -7   3 137.744 6.15327  11
  -4   7  -3 130.725 12.7004  17
   4   7   3 115.283 13.8577  13
   4   7   3 124.608 6.22999   5
   4   7   3 136.623 21.0473  16
   4  -7  -3 149.511 15.2065  15
   4   7   3 131.455 6.69563   4
   4  -7  -3 127.447 6.56970   1
   4   7   3 108.524 10.5298  18
   6   7  -3 104.484 8.67888   4
   6   7  -3 92.2024 5.86161   5
  -6  -7  -3 98.5413 5.12342   3
   6  -7   3 92.0677 6.04868  12
   6  -7   3 89.2640 5.74864   1
  -6   7   3 117.628 14.3775  17
  -6   7   3 98.7363 7.67742  22
   6   7  -3 89.6405 19.8930  16
   6   7  -3 102.840 10.5492  21
  -6   7   3 100.288 4.72630   8
   6   7  -3 78.3303 13.2572  13
   6   7  -3 82.0760 10.2389  18
   6  -7  -3 94.8989 6.52243   6
  -6   7  -3 109.171 5.71487   9
  -6  -7   3 102.201 5.13496   3
   6  -7  -3 101.602 7.56731   1
  -6  -7   3 90.7588 5.51288  11
   6   7   3 118.965 24.2579  16
  -6   7  -3 90.9241 4.45630   8
   6  -7  -3 94.4805 9.22066  20
   6   7   3 106.472 10.9149  21
   6   7   3 97.3579 6.17155   5
  -1  -8  -3 470.754 14.4160  10
   1   8  -3 479.890 12.5462   8
  -1  -8  -3 472.897 13.7897   3
   1   8  -3 458.739 13.7925   5
  -1   8   3 487.941 13.0383   8
   1  -8   3 450.252 20.4011  27
   1   8  -3 481.079 19.6396  18
  -1  -8  -3 479.017 18.5035  25
   1   8  -3 469.179 16.4062  22
   1   8  -3 478.748 16.3002  21
  -1  -8  -3 481.452 16.3697  19
  -1  -8  -3 456.403 19.2733  14
   1  -8   3 490.885 13.4081  11
   1  -8   3 478.608 14.1125   3
  -1  -8  -3 487.492 23.6218  27
  -1  -8  -3 481.841 14.5177  23
   1  -8   3 485.436 13.7935  23
   1  -8   3 442.180 16.5890  25
   1   8  -3 454.591 26.7855  16
   1   8  -3 480.546 23.1237  17
   1   8  -3 439.178 22.9406  13
  -1  -8   3 441.573 14.2044  23
   1   8   3 389.265 20.9092  18
   1  -8  -3 445.540 16.7651  19
  -1   8  -3 457.831 21.3079  13
   1   8   3 460.237 16.6880  21
  -1  -8   3 450.234 19.3857  14
   1  -8  -3 485.277 13.7343   3
   1   8   3 456.470 14.0702   5
   1   8   3 469.561 15.9977  22
  -1  -8   3 461.845 16.0780  19
   1  -8  -3 442.703 20.5306  14
  -1  -8   3 486.910 14.1113  11
  -1   8  -3 464.125 22.7558  17
   1  -8  -3 464.532 13.7468  23
   1  -8  -3 447.500 20.7195  27
  -1  -8   3 449.142 22.0262  27
  -1   8  -3 476.316 17.9515  18
  -1  -8   3 448.643 17.9153  25
  -1   8  -3 477.059 16.3008  22
   1   8   3 428.235 26.6190  13
   1   8   3 483.422 12.4664   8
   1  -8  -3 458.204 12.9861  11
   1  -8  -3 457.276 14.8491  10
   1   8   3 472.173 28.9654  16
  -1   8  -3 484.412 13.0171   8
   1   8   3 486.239 22.7540  17
  -1  -8   3 467.027 14.2418  10
   1  -8  -3 444.294 14.1211   1
   1  -8  -3 459.585 16.8308  25
   3   8  -3 345.263 13.3427   4
  -3   8   3 349.484 13.4298  22
   3  -8   3 339.300 11.8877  12
   3   8  -3 344.366 14.4466  21
  -3  -8  -3 339.645 15.4235  14
  -3  -8  -3 337.634 12.7432  19
  -3  -8  -3 340.692 11.1010  10
  -3   8   3 337.211 19.7157  17
   3   8  -3 341.472 11.6722   5
   3   8  -3 354.883 22.2037  13
   3  -8   3 338.412 11.4608   3
   3   8  -3 318.247 26.2226  16
   3  -8   3 344.967 11.3116   1
   3   8  -3 351.246 17.8119  18
  -3   8   3 355.763 10.4440   8
   3  -8  -3 305.068 10.8878   3
  -3  -8   3 347.010 15.8668  14
  -3   8  -3 343.626 19.8023  17
   3   8   3 310.296 26.3012  16
  -3  -8   3 342.705 10.8448  10
   3   8   3 339.371 11.8719   5
  -3   8  -3 356.860 13.4089  22
   3  -8  -3 342.192 12.0671   1
   3   8   3 341.739 21.9440  13
  -3  -8   3 359.248 11.2180   3
  -3   8  -3 340.449 10.3373   8
   3   8   3 370.088 12.4027   4
  -3  -8   3 339.396 11.6155  11
   3   8   3 368.548 17.9605  18
  -3  -8   3 354.932 12.7306  19
   3   8   3 319.995 14.6443  21
  -5   8   3 190.821 10.1566  22
   5   8  -3 197.775 10.5908   4
  -5  -8  -3 194.224 7.75423   3
  -5  -8  -3 181.943 8.08651  10
   5   8  -3 157.944 24.1884  16
  -5   8   3 168.568 16.8983  17
   5  -8   3 186.296 8.71490  12
   5  -8   3 197.662 8.37204   1
   5   8  -3 195.179 11.7447  21
   5   8  -3 196.538 8.64248   5
  -5   8   3 205.178 7.21558   8
  -5  -8   3 199.480 7.64537   3
   5  -8  -3 195.409 9.04342   1
  -5  -8   3 194.532 8.32304  11
   5   8   3 183.052 11.9047  21
   5   8   3 149.148 25.2128  16
   5   8   3 191.720 8.81055   5
  -5   8  -3 187.692 6.96938   8
  -5   8  -3 202.108 7.74770   9
  -5   8  -3 203.402 18.1725  17
  -5   8  -3 204.297 10.2692  22
   5  -8  -3 187.689 9.19887  12
   0  -9  -3 222.851 10.9949  19
   0   9   3 224.268 20.3884  16
   0   9   3 211.093 10.1961  22
   0  -9   3 229.732 8.01274  11
   0  -9   3 220.132 8.24058   3
   0   9  -3 262.939 19.5529  13
   0  -9  -3 225.990 16.6849  14
   0   9   3 249.477 20.4545  17
   0  -9  -3 231.023 7.85514  11
   0  -9  -3 219.641 8.19497   1
   0   9   3 231.762 7.07182   8
   0   9   3 221.554 10.7331  21
   0  -9  -3 217.084 7.91904   3
   0   9  -3 226.248 7.06603   8
   0  -9  -3 215.568 8.80668  10
   0   9  -3 235.075 13.0503  18
   0   9   3 230.901 8.23669   5
   2   9  -3 220.408 13.9064  18
  -2   9   3 209.017 19.1857  17
  -2   9   3 191.245 9.89555  22
  -2  -9  -3 211.038 8.34721  10
   2   9  -3 202.157 19.1606  13
   2   9  -3 211.327 8.20765   5
  -2  -9  -3 207.756 8.10348  11
  -2  -9  -3 208.262 10.1999  19
   2   9  -3 206.172 24.4845  16
  -2   9   3 218.467 7.12836   8
  -2  -9  -3 212.212 15.1422  14
   2  -9   3 204.552 8.45305   3
   2   9  -3 210.700 10.8863  21
  -2  -9  -3 199.713 7.68330   3
   2   9   3 210.456 10.3525  22
  -2  -9   3 208.397 8.17443  11
  -2  -9   3 209.333 7.87920   3
  -2   9  -3 215.609 10.4684  22
   2   9   3 242.937 20.3338  17
   2   9   3 190.638 24.6427  16
  -2   9  -3 223.856 19.7113  17
   2  -9  -3 205.636 7.74061   3
   2   9   3 225.631 14.0417  18
  -2  -9   3 208.223 8.13223  10
   2   9   3 201.406 8.35676   5
  -2   9  -3 200.944 7.01496   8
   2   9   3 211.106 11.1404  21
   2  -9  -3 203.157 8.42436   1
  -2  -9   3 207.162 10.3043  19
   2   9   3 241.696 21.4919  13
  -2  -9   3 174.957 13.9450  14
   4   9  -3 164.316 7.75571   5
  -4  -9  -3 164.542 6.98332   3
  -4   9   3 158.688 9.51923  22
  -4  -9  -3 160.039 7.00168  10
  -4  -9  -3 167.779 9.67949  19
   4   9  -3 163.006 10.7947  21
   4   9  -3 162.011 9.53196   4
  -4   9   3 149.250 16.8146  17
   4  -9   3 149.828 7.55290   3
  -4  -9  -3 187.616 14.7768  14
  -4  -9  -3 156.018 7.36206  11
   4   9  -3 135.759 13.7705  18
   4   9  -3 149.176 24.3286  16
  -4   9   3 156.487 6.27851   8
   4  -9   3 165.261 8.05767  12
   4   9  -3 158.834 18.6782  13
  -4   9  -3 181.975 19.3663  17
  -4  -9   3 161.774 7.48914  11
   4   9   3 149.954 12.0393  21
   4  -9  -3 158.702 7.85377   1
   4   9   3 138.520 24.0668  16
  -4  -9   3 163.707 6.88553   3
  -4   9  -3 172.265 9.73712  22
  -4   9  -3 166.009 6.27510   8
   4   9   3 160.959 7.89741   5
  -4   9  -3 172.908 6.89569   9
   4  -9  -3 153.167 8.08557  12
   1 -10   3 297.050 10.5023   3
  -1 -10  -3 299.821 21.0110  14
  -1 -10  -3 281.872 10.1289  11
  -1  10   3 308.444 9.23315   8
  -1 -10  -3 286.488 10.9970  10
   1  10  -3 315.796 17.1798  18
  -1 -10  -3 289.353 13.8059  19
  -1 -10  -3 291.314 10.1530   3
   1  10  -3 337.884 22.7422  13
   1  10   3 304.246 20.9774  17
  -1  10  -3 307.338 9.28459   8
  -1 -10   3 284.557 10.1598  11
   1 -10  -3 314.306 10.3206   3
   1  10   3 310.871 13.2869  22
  -1  10  -3 293.370 20.8961  17
   1  10   3 213.889 25.2273  16
   1  10   3 275.790 13.5839  21
  -1 -10   3 302.401 10.4465   3
  -1  10  -3 273.641 13.0467  22
  -3 -10  -3 214.340 11.8620  19
   3 -10   3 234.700 9.31742   3
  -3  10   3 232.026 7.96348   8
  -3 -10  -3 215.740 9.02012  10
  -3 -10  -3 222.472 9.14629  11
  -3 -10  -3 219.350 17.8084  14
  -3 -10  -3 228.762 8.69135   3
   3  10  -3 224.415 9.30625   5
   3 -10   3 229.756 9.78583  12
   3  10  -3 230.878 11.0254   4
   3  10   3 227.499 29.9127  16
   3 -10  -3 229.609 10.2313   3
   3  10   3 206.118 13.1362  21
  -3 -10   3 221.263 8.82212   3
  -3  10  -3 234.431 8.34518   9
   3  10   3 226.208 9.70373   5
  -3 -10   3 222.008 9.19653  11
  -3  10  -3 234.189 7.99977   8
   0 -11  -3 34.1307 3.66495   3
   0 -11   3 40.7771 4.10417   3
   0   0  -4 1526.50 37.1438  25
   0   0   4 1446.86 36.3311  23
   0   0  -4 1534.82 36.2335   4
   0   0  -4 1490.92 36.2419  19
   0   0  -4 1512.68 38.0349  27
   0   0   4 1429.76 36.0843   8
   0   0  -4 1463.15 36.1056   3
   0   0  -4 1419.98 36.1705   2
   0   0   4 1444.60 37.9285  27
   0   0  -4 1507.73 36.6866  14
   0   0   4 1557.23 36.3042  26
   0   0   4 1438.70 36.0630   9
   0   0   4 1538.85 36.6848  28
   0   0  -4 1479.61 35.9233  12
   0   0   4 1532.96 36.1396  24
   0   0  -4 1513.57 36.3597  23
   0   0   4 1436.48 37.0382  25
   0   0   4 1462.08 36.2420  11
   0   0  -4 1518.42 36.0970  10
   0   0  -4 1434.21 36.0964   8
  -2   0   4 1039.72 26.3818  10
  -2   0  -4 1073.36 26.4767   9
  -2   0  -4 1043.68 26.6738  23
   2   0   4 1085.17 27.7333  25
   2   0  -4 1101.14 26.6974  12
   2   0   4 1069.56 26.8177   1
  -2   0  -4 1098.04 27.3694  26
  -2   0   4 1086.99 26.4309  11
   2   0   4 1085.42 29.0701  27
  -2   0  -4 1091.30 26.8866  24
  -2   0  -4 1079.02 27.8264  25
   2   0   4 1080.41 27.1622   7
   2   0   4 1082.95 26.6829  23
   2   0   4 1063.76 27.3300  21
   2   0   4 1077.53 26.7981  12
   2   0  -4 1068.95 27.8257  18
   2   0   4 1035.88 26.5448   5
   2   0  -4 1080.65 26.9937   1
  -2   0  -4 992.568 26.1778   2
   2   0  -4 1043.27 27.5284   4
   2   0   4 1074.08 26.2447   2
  -2   0  -4 1111.97 29.2436  27
  -2   0  -4 1069.90 26.1839   8
   2   0  -4 1063.07 28.9403  13
  -2   0  -4 1101.52 28.6159  28
   2   0  -4 1072.02 26.5960   7
   2   0   4 1072.31 31.9381  16
  -4   0   4 307.970 9.31593  26
  -4   0  -4 305.947 9.88756  26
  -4   0   4 313.911 10.7069  28
  -4   0   4 309.876 9.20374  25
   4   0   4 309.301 8.53704  23
   4   0  -4 313.804 11.7976  20
  -4   0   4 308.975 8.23206  23
   4   0  -4 287.849 11.5284  21
  -4   0  -4 284.649 11.7502  27
   4   0   4 309.189 11.3977  27
  -4   0  -4 299.875 7.87631  22
   4   0   4 307.090 16.7017  16
   4   0   4 309.650 9.39939   4
   4   0  -4 312.108 9.13620  12
  -4   0  -4 297.155 8.60519  17
   4   0  -4 304.148 10.3641  18
   4   0  -4 310.882 10.3906   4
  -4   0   4 309.861 8.48863   2
   4   0  -4 325.501 16.6049  15
  -4   0   4 309.371 8.74914  24
   4   0   4 307.211 10.1918  21
  -4   0   4 316.272 12.9311  17
   4   0   4 308.927 9.87916  25
  -4   0   4 309.057 8.48102  11
   4   0  -4 315.423 9.10132   7
   4   0   4 301.678 8.86689   5
   4   0  -4 302.335 11.8756  13
   4   0  -4 312.930 18.7619  16
  -4   0  -4 317.143 11.7128  28
  -4   0  -4 308.306 8.58122   9
  -4   0   4 314.108 10.4495  27
  -4   0   4 306.784 9.72021  22
   4   0  -4 313.141 9.05215   5
   4   0   4 310.254 9.40820  12
  -4   0  -4 305.485 9.14219  24
  -4   0  -4 313.047 8.71586  23
   4   0  -4 315.093 10.3714   6
   4   0   4 310.396 9.31736   1
   4   0  -4 297.718 9.48201   1
  -4   0  -4 308.414 10.2124  25
  -4   0  -4 311.069 8.00558   8
   6   0   4 87.1594 12.3671  16
   6   0  -4 104.087 8.89480  20
   6   0  -4 102.790 5.92873   6
  -6   0   4 111.468 3.94591   3
  -6   0   4 105.761 7.50601  28
   6   0  -4 128.892 15.9666  16
   6   0   4 110.981 4.58917   5
   6   0  -4 113.606 4.67721   5
   6   0  -4 108.382 14.1826  15
  -6   0   4 110.034 4.47986  24
   6   0   4 112.292 5.06687   1
  -6   0   4 105.285 9.17918  17
   6   0   4 112.959 5.49609   7
   6   0   4 106.996 4.87011  12
   6   0   4 112.226 6.37411  21
  -6   0   4 111.024 5.31977  19
  -6   0   4 105.950 5.42054  26
  -6   0  -4 92.5510 8.13536  28
  -6   0  -4 103.222 4.76918  24
  -6   0   4 104.461 3.52640   8
   6   0  -4 109.041 4.77809   7
   6   0  -4 109.212 4.84580  12
  -6   0   4 92.0569 7.64712  14
  -6   0   4 104.285 3.83736   2
   6   0  -4 120.641 6.35962   4
  -6   0  -4 100.562 5.75292  26
  -6   0  -4 105.814 5.83577  19
  -6   0   4 105.261 5.48089  22
  -6   0  -4 105.333 4.06709   9
   6   0  -4 99.5739 6.05522  21
  -6   0  -4 96.1589 8.99174  14
   8   0   4 34.0103 3.90723   7
   8   0  -4 30.6500 4.25892   6
  -8   0  -4 35.1471 4.47625  19
   8   0  -4 33.4887 3.74754   1
   8   0  -4 38.4581 6.62507  20
   8   0  -4 31.5199 11.7314  15
   8   0   4 49.1319 4.68218  12
   8   0  -4 42.9979 4.00715  12
  -8   0  -4 34.1774 7.66739  14
   8   0  -4 36.2470 3.47222   7
  -8   0  -4 43.1099 3.81054  10
  -1   1   4 4481.25 105.859  26
   1   1  -4 4383.38 105.686   5
   1   1  -4 4358.66 105.450   1
  -1  -1  -4 4434.79 105.375   9
  -1  -1  -4 4264.19 106.318  17
  -1   1   4 4252.62 105.495   2
   1  -1   4 4538.52 106.633  25
  -1  -1  -4 4341.56 106.872  25
  -1  -1  -4 4432.56 105.934  26
   1  -1   4 4306.98 105.641  22
   1  -1   4 4375.96 105.570   1
  -1  -1  -4 4374.18 105.250   8
  -1   1   4 4390.87 105.409  23
   1  -1   4 4479.95 105.609  12
   1   1  -4 4265.21 105.339   8
   1  -1   4 4554.31 107.842  27
  -1  -1  -4 4296.40 105.935  19
   1  -1   4 4442.21 105.698   3
  -1   1   4 3973.66 105.284   7
   1   1  -4 4566.15 105.287  12
  -1  -1  -4 4144.28 105.779  23
  -1   1   4 4378.46 105.552  24
   1  -1   4 4340.15 105.567  11
  -1   1   4 4389.14 106.668  27
  -1  -1  -4 4466.35 105.616  24
   1  -1   4 4311.90 106.752  17
   1   1  -4 4508.17 106.122   4
  -1   1   4 4093.76 105.720  19
  -1  -1  -4 4263.55 108.161  27
  -1  -1  -4 4409.47 106.672  28
   1  -1   4 4230.15 105.228   2
  -1   1   4 4285.75 106.248  22
  -1  -1  -4 4312.29 106.888  14
  -1   1   4 4416.64 105.309  11
   1   1  -4 4509.27 111.325  16
  -1   1   4 4348.63 105.956  25
  -1   1   4 4145.12 106.211  14
   1  -1   4 4492.37 105.684  23
  -1  -1  -4 4432.44 105.636  10
  -1  -1  -4 4254.22 105.484  22
  -1   1   4 4327.32 108.449  17
  -1   1   4 4354.98 106.559  28
   1   1  -4 4388.83 106.399  21
   1   1  -4 4111.10 105.241   9
  -1   1   4 4065.09 105.444  10
   1   1   4 4191.14 107.227  14
   1  -1  -4 4428.41 105.426  23
  -1  -1   4 4231.33 105.366  12
   1   1   4 4292.92 105.554   2
   1   1   4 4271.43 105.681  24
   1   1   4 4500.65 108.085  27
   1   1   4 4489.11 105.800  23
   1  -1  -4 4387.09 105.548  10
   1  -1  -4 4396.68 109.096  15
  -1  -1   4 4511.44 105.694  11
   1   1   4 4471.17 106.850  25
   1  -1  -4 4311.95 105.928  19
   1   1   4 4409.86 105.795   7
   1  -1  -4 4168.83 105.094   3
   1   1   4 4469.34 105.188   4
  -1  -1   4 4285.94 105.305   8
   1  -1  -4 4388.09 106.772  27
  -1  -1   4 4258.49 105.178   9
   1   1   4 4298.72 106.062  19
   1  -1  -4 4351.94 105.284  11
   1  -1  -4 4302.16 106.617  14
   1   1   4 4261.27 105.461  22
   1   1   4 4110.11 105.218   8
   1  -1  -4 4477.52 106.155   4
   1   1   4 4260.46 106.276  17
   1  -1  -4 4440.35 106.031  25
  -1   1  -4 4352.87 105.383   8
  -1   1  -4 4425.61 106.855  17
  -1  -1   4 4415.91 105.391   3
  -1   1  -4 4382.83 105.669  22
   1  -1  -4 4597.01 106.767  20
   1  -1  -4 4395.00 106.194   6
   1   1   4 4443.63 106.902  28
  -3   1   4 1519.43 38.2445  23
   3  -1   4 1634.67 40.0362  25
   3   1  -4 1542.58 43.5382  13
  -3  -1  -4 1619.44 40.0889  19
   3  -1   4 1539.50 39.6332  21
  -3  -1  -4 1593.37 38.7152   9
  -3   1   4 1586.99 38.7343   2
   3   1  -4 1571.71 46.3413  15
  -3  -1  -4 1491.14 39.8257  26
  -3   1   4 1607.09 38.4689  11
   3  -1   4 1644.40 41.4510  27
  -3   1   4 1568.85 40.1472  22
  -3  -1  -4 1545.29 38.2482   8
   3   1  -4 1586.73 41.5749  20
  -3   1   4 1538.59 38.2260  23
   3  -1   4 1575.71 40.0587   6
  -3  -1  -4 1642.58 43.2476  27
  -3  -1  -4 1534.52 41.3777  28
  -3  -1  -4 1596.79 39.3193  23
   3  -1   4 1603.76 39.6579   1
   3  -1   4 1566.77 39.5273  12
  -3   1   4 1529.33 38.9459  27
  -3   1   4 1546.11 38.5595  25
   3   1  -4 1568.48 41.5982  18
  -3  -1  -4 1590.53 42.3456  14
   3   1  -4 1547.00 39.1189  12
   3   1  -4 1553.61 39.4488   1
   3  -1   4 1552.47 39.7875   7
  -3   1   4 1570.09 43.6392  17
   3  -1   4 1626.92 38.8658  23
   3   1  -4 1577.12 39.3061   7
   3   1  -4 1621.72 40.3137   6
   3  -1   4 1630.87 45.5578  16
  -3   1   4 1534.50 38.6424  25
  -3  -1  -4 1599.59 41.0168  25
   3  -1   4 1558.66 38.8088   5
  -3   1   4 1589.09 39.1645  27
   3  -1  -4 1557.67 40.5189  13
  -3  -1   4 1539.26 39.8884  28
  -3   1  -4 1580.56 40.2935  26
  -3   1  -4 1540.42 38.7503  22
   3  -1  -4 1515.64 40.4480   4
   3   1   4 1593.39 40.6993  25
  -3  -1   4 1590.25 39.0801  19
   3   1   4 1623.91 42.5312  27
   3  -1  -4 1589.42 40.2447  21
   3   1   4 1589.86 39.8975   7
  -3   1  -4 1570.23 39.5834  24
   3   1   4 1574.60 39.3688   5
  -3   1  -4 1535.74 38.5845   8
  -3  -1   4 1574.09 40.3123  14
  -3  -1   4 1536.81 38.6800  24
  -3  -1   4 1584.58 38.7547   3
   3   1   4 1537.08 41.9545  28
   3   1   4 1587.61 49.4519  16
  -3   1  -4 1577.79 42.1671  28
  -3   1  -4 1580.22 41.5767  27
  -3   1  -4 1548.79 40.1269  17
   3   1   4 1588.69 39.1490  23
  -3   1  -4 1621.05 39.0837   9
  -3   1  -4 1590.26 40.1040  25
   3  -1  -4 1545.72 39.5714  18
   3  -1  -4 1594.95 39.0545   5
   3   1   4 1556.93 40.7607  21
   3  -1  -4 1590.32 39.1185   7
   3   1   4 1589.63 39.3047  12
   3  -1  -4 1567.51 39.4460  12
   3  -1  -4 1590.81 47.7095  15
   3   1   4 1581.18 39.5022   4
  -3  -1   4 1513.09 38.9976  26
   3   1   4 1539.79 40.1831  26
  -3   1  -4 1619.18 38.8774  23
   3  -1  -4 1643.29 47.5588  16
   3  -1  -4 1601.83 40.7388   6
   3  -1  -4 1591.24 42.1620  20
   3   1   4 1517.29 39.4751  24
   5   1  -4 568.286 16.7518   1
  -5   1   4 598.905 21.8445  17
   5   1  -4 587.638 16.5232   7
  -5  -1  -4 573.863 16.2283  24
  -5  -1  -4 585.081 18.3039  25
   5   1  -4 606.321 19.3211  18
   5  -1   4 598.765 17.0231   1
   5   1  -4 588.600 21.7957  13
   5  -1   4 587.619 17.2194   7
   5  -1   4 593.283 16.8250  12
  -5  -1  -4 594.636 19.4186  28
  -5  -1  -4 592.371 17.2104  26
   5  -1   4 600.823 25.3777  16
  -5   1   4 585.947 17.3045  22
  -5  -1  -4 569.886 20.8963  27
  -5  -1  -4 586.458 16.4003  10
  -5  -1  -4 611.173 15.5286   9
  -5  -1  -4 616.146 20.6159  14
  -5   1   4 627.850 17.4096  26
  -5  -1  -4 591.279 16.0843  23
  -5  -1  -4 590.300 17.3935  19
   5   1  -4 592.773 16.2987  12
  -5   1   4 616.570 19.7498  28
   5   1  -4 584.798 25.8714  15
   5  -1   4 599.922 18.4360   6
   5   1  -4 606.797 18.0327   6
   5   1  -4 570.724 16.5033   5
   5   1  -4 616.744 29.5871  16
   5   1  -4 572.444 18.4795  21
   5  -1   4 579.678 17.2863  21
  -5   1   4 588.944 15.1072  11
   5   1  -4 601.900 18.3449   4
  -5   1   4 613.737 16.4317  24
   5  -1   4 616.810 15.8651   5
   5   1  -4 593.648 19.8484  20
  -5   1   4 593.275 15.2987   2
  -5  -1   4 603.434 15.7027  10
   5   1   4 601.536 17.0025   4
   5  -1  -4 574.868 15.9870   5
  -5  -1   4 592.305 15.5871   3
  -5   1  -4 610.530 18.9220  17
  -5  -1   4 619.886 17.5936  25
  -5   1  -4 592.772 15.1815   8
  -5  -1   4 598.648 19.6559  27
   5   1   4 614.131 16.5903   5
   5   1   4 570.596 28.4388  16
  -5   1  -4 587.507 15.3649  23
  -5   1  -4 601.479 16.9386  25
   5  -1  -4 590.793 16.3501   7
   5   1   4 564.885 16.3591  12
  -5   1  -4 584.186 17.7440  26
  -5  -1   4 585.828 16.3594  19
  -5   1  -4 589.804 15.9461  22
  -5   1  -4 580.705 15.9056   9
   5  -1  -4 576.888 26.3764  16
  -5  -1   4 591.025 18.4866  14
   5   1   4 588.236 18.6036  21
   5  -1  -4 588.163 16.7337  12
  -5  -1   4 591.721 16.3770  26
  -5  -1   4 606.379 15.7608  24
  -5   1  -4 572.903 20.1859  28
   5  -1  -4 577.139 17.2810   1
   5  -1  -4 557.984 17.9545   4
   5  -1  -4 562.724 17.6462  21
  -5   1  -4 587.478 18.6693  27
  -5  -1   4 603.587 15.7352  23
  -5  -1   4 559.680 16.5615  11
  -5   1  -4 599.599 16.7501  24
  -5  -1   4 589.862 18.0942  28
   7  -1   4 236.040 9.00832   1
  -7  -1  -4 223.200 12.8351  14
   7  -1   4 226.351 17.2808  16
  -7  -1  -4 228.707 8.24084  10
   7   1  -4 239.222 8.53233   5
   7  -1   4 238.910 9.37107   7
   7   1  -4 255.160 12.8517  20
   7  -1   4 234.679 9.64056  21
  -7  -1  -4 237.664 7.25390   9
  -7  -1  -4 229.496 9.46165  19
   7   1  -4 234.255 8.89479   1
   7  -1   4 234.401 7.62018   5
   7   1  -4 234.591 21.7692  15
   7   1  -4 234.360 8.30252  12
   7   1  -4 216.845 19.9187  16
   7   1  -4 236.854 8.55376   7
   7   1  -4 230.772 10.0257   6
   7  -1   4 229.327 8.78386  12
   7   1  -4 225.818 10.7212  21
  -7   1   4 239.851 7.91689   9
   7   1  -4 238.571 10.4941   4
   7  -1  -4 242.593 8.35654   7
   7   1   4 217.390 20.3022  16
   7  -1  -4 248.378 24.5245  15
   7  -1  -4 241.075 12.9492  20
  -7   1  -4 202.872 14.5911  14
   7  -1  -4 230.010 9.39092   1
   7  -1  -4 227.548 8.71927  12
   7  -1  -4 213.826 10.1712   6
   7   1   4 255.552 9.27802  12
   7   1   4 222.496 8.44094   1
   7   1   4 235.872 9.25622   7
   7   1   4 239.425 11.0967  21
  -7   1  -4 236.835 10.3269  19
  -7   1  -4 240.799 7.81276   9
   7   1   4 220.419 8.37054   5
   0  -2  -4 3865.30 95.1466  23
   0   2   4 4028.80 96.1238  25
   0   2   4 3718.38 95.3635  19
   0  -2  -4 3884.73 97.7962  17
   0  -2  -4 4122.11 96.6711  28
   0   2  -4 3893.19 96.0426  14
   0   2   4 3982.10 95.1095  23
   0   2  -4 3738.75 94.9229  10
   0  -2  -4 3857.07 95.6097  22
   0   2  -4 3894.97 98.1845  13
   0  -2   4 3889.74 95.2343  21
   0   2  -4 3933.55 95.2510  21
   0  -2  -4 4057.79 95.5904  26
   0   2  -4 3864.66 97.8264  17
   0   2   4 3964.58 97.2887  27
   0  -2  -4 3893.65 97.4304  27
   0   2   4 3906.15 95.4524  26
   0  -2  -4 3906.84 94.8772   3
   0  -2   4 4013.76 95.0235   3
   0   2  -4 4069.64 94.8094   5
   0   2  -4 3945.13 95.3333  19
   0  -2  -4 3991.84 95.1304  24
   0  -2   4 3973.31 98.2421  16
   0  -2  -4 3964.72 94.9706   9
   0   2   4 3703.98 95.0002   2
   0   2   4 4017.13 94.6644   7
   0   2  -4 3876.65 96.7505  18
   0   2   4 3857.14 95.0497  24
   0   2   4 3735.75 96.0378  14
   0   2  -4 3921.83 95.6508  22
   0   2  -4 3940.21 94.7226   9
   0   2  -4 3848.55 98.3659  16
   0   2   4 3973.89 96.4325  28
   0  -2   4 3817.14 94.7623   5
   0  -2  -4 3815.48 96.1527  25
   2   2  -4 2204.67 54.1579  26
  -2  -2  -4 2226.75 54.5002  10
   2  -2   4 2062.98 54.7386  22
  -2  -2  -4 2107.69 56.1970  14
   2  -2   4 2236.13 55.3772  25
   2  -2   4 2221.60 55.0470   6
   2  -2   4 2217.90 56.6403  27
   2   2  -4 2229.89 54.8124   5
   2   2  -4 2234.96 59.3929  13
   2   2  -4 2223.50 58.5659  15
  -2   2   4 2225.54 54.1720   2
   2  -2   4 2239.05 54.7463  12
  -2  -2  -4 2177.64 56.4186  25
  -2  -2  -4 2261.62 54.9618  26
   2  -2   4 2182.53 54.2793  23
  -2   2   4 2106.48 53.8808   3
   2   2  -4 2276.44 54.9318   6
  -2  -2  -4 2283.29 54.4527  24
   2   2  -4 2175.37 53.9548  24
  -2  -2  -4 2160.89 55.6825  17
  -2  -2  -4 2137.55 54.2955  22
   2   2  -4 2216.49 55.5877  20
  -2  -2  -4 2080.93 58.2577  27
  -2  -2  -4 2185.67 54.8019  23
   2  -2   4 2043.73 56.7782  17
   2   2  -4 2242.85 64.3684  16
  -2  -2  -4 2205.45 53.9886   9
   2   2  -4 2185.52 57.2345  18
  -2   2   4 2197.66 58.8381  17
   2   2  -4 2255.44 54.5110   7
   2  -2   4 2236.40 54.7559   1
   2   2  -4 2241.82 56.1463  21
   2   2  -4 2204.48 54.6917  28
  -2   2   4 2216.12 55.5488  22
  -2  -2  -4 2228.83 56.1123  28
   2  -2   4 2335.40 54.3011  11
   2   2  -4 2257.49 54.2797   1
  -2  -2  -4 2189.48 54.9883  19
   2   2   4 2186.17 55.7695  17
   2  -2  -4 2274.81 61.1753  15
  -2  -2   4 2262.00 54.5314  14
  -2  -2   4 2287.21 53.8600  24
   2  -2  -4 2268.12 54.7569  10
  -2   2  -4 2214.42 56.7806  17
   2  -2  -4 2272.33 55.6471   6
   2  -2  -4 2176.67 54.3751  18
   2  -2  -4 2242.98 54.9495  13
   2   2   4 2275.61 54.6715  24
   2  -2  -4 2331.28 54.0450   7
  -2   2  -4 2182.82 54.6913  22
  -2   2  -4 2236.28 54.1758   8
   2   2   4 2219.96 56.5349  28
  -2  -2   4 2162.23 54.2794   3
  -2  -2   4 2297.67 54.0589  26
   2   2   4 2194.85 55.1900  26
  -2  -2   4 2091.80 53.5994   9
  -2  -2   4 2264.40 54.4997  28
   2  -2  -4 2200.56 53.9716   3
   2   2   4 2208.78 54.4833   2
   2   2   4 2187.81 54.4638   4
   2   2   4 2140.96 54.8734   7
  -2  -2   4 2236.67 53.9238  10
   2  -2  -4 2289.80 55.0558   1
   2   2   4 2199.70 54.3410  22
   2   2   4 2176.99 53.6446   8
   2  -2  -4 2361.22 55.4885   4
   2  -2  -4 2244.04 56.6682  20
   2   2   4 2348.37 54.4816   1
  -2  -2   4 2246.98 54.1287  19
   4  -2   4 892.246 25.9801  20
   4   2  -4 882.122 22.7707  12
  -4  -2  -4 883.824 28.0782  27
  -4  -2  -4 882.397 23.5778  26
   4  -2   4 879.401 23.6282   1
  -4  -2  -4 876.807 23.7223  19
  -4  -2  -4 884.569 25.4183  25
   4  -2   4 912.611 23.0490  21
  -4  -2  -4 862.099 22.3760  22
   4   2  -4 892.364 26.6902  18
   4  -2   4 897.989 24.1097  27
  -4  -2  -4 901.618 22.9943  10
   4  -2   4 905.054 23.7874   7
   4  -2   4 886.724 23.5764  12
  -4  -2  -4 875.672 24.2155  17
  -4   2   4 857.299 24.1135  22
   4  -2   4 895.508 28.1606  16
   4  -2   4 909.832 23.0108  25
   4   2  -4 861.498 23.0685   1
  -4  -2  -4 907.504 26.1419  14
   4   2  -4 894.152 24.0902   6
  -4   2   4 848.123 28.3829  17
  -4  -2  -4 897.434 22.8539  24
   4   2  -4 869.799 29.2539  13
   4  -2   4 883.357 24.2188   6
   4  -2   4 896.775 22.0473  23
  -4   2   4 877.989 22.1071   2
   4   2  -4 875.664 25.5894  20
   4  -2   4 888.233 22.1446   5
  -4  -2  -4 907.416 25.3950  28
  -4  -2  -4 875.337 23.1508  23
  -4  -2  -4 884.846 22.1248   9
   4  -2   4 882.486 31.5023  15
   4   2  -4 862.591 30.7807  15
  -4  -2   4 872.150 22.5909  26
  -4   2  -4 858.882 23.5295  24
  -4  -2   4 853.412 22.1370  24
  -4  -2   4 902.992 22.7046  19
  -4  -2   4 911.006 23.9488  14
   4  -2  -4 855.953 24.7893   6
  -4   2  -4 869.529 22.2726   8
  -4  -2   4 848.142 23.5408  28
   4   2   4 903.739 36.9087  16
  -4   2  -4 912.724 22.8489  22
  -4  -2   4 858.759 24.6062  25
  -4  -2   4 890.808 22.2258  10
  -4  -2   4 900.624 26.8857  27
   4  -2  -4 880.768 24.0603   1
   4  -2  -4 869.159 23.5886  12
  -4   2  -4 903.855 25.3918  17
  -4   2  -4 911.309 27.2143  28
   4  -2  -4 802.541 24.9003   4
  -4  -2   4 880.506 22.5589   3
  -4   2  -4 856.905 24.5239  26
   4  -2  -4 884.961 33.3691  15
   4   2   4 883.041 22.9418   1
  -4  -2   4 860.354 21.8573   9
   4   2   4 875.757 23.7830   7
   4  -2  -4 911.720 22.7970   7
   4   2   4 898.602 22.9560  12
   4   2   4 910.419 25.6351  21
  -4  -2   4 899.286 22.8404  23
   4  -2  -4 889.062 26.8279  20
  -4   2  -4 861.104 22.8764   9
   4   2   4 902.314 23.5608   4
   6  -2   4 366.434 12.1311  12
   6   2  -4 374.315 15.5868  18
  -6   2   4 367.054 11.7934  24
  -6  -2  -4 377.250 12.4276  19
   6   2  -4 364.966 11.9118   5
  -6  -2  -4 356.334 11.8643  23
  -6  -2  -4 387.348 11.4347  10
   6   2  -4 397.524 19.4540  13
  -6  -2  -4 363.737 11.1809  24
   6  -2   4 375.646 10.4512   5
  -6   2   4 367.735 10.4305   8
  -6   2   4 380.920 17.6931  17
  -6  -2  -4 368.898 10.2229   9
   6   2  -4 393.154 13.1089   6
  -6  -2  -4 379.156 20.1108  27
  -6  -2  -4 352.903 14.5296  28
  -6  -2  -4 364.788 12.2427  26
   6   2  -4 380.253 15.0680  20
  -6   2   4 391.814 12.7410  22
  -6  -2  -4 365.503 15.2170  25
   6   2  -4 376.844 25.3071  16
  -6   2   4 386.577 13.1801  26
   6   2  -4 356.218 11.9228   1
   6  -2   4 354.608 12.2222   1
   6  -2   4 373.442 12.4651   7
   6   2  -4 380.194 13.7640   4
   6   2  -4 365.985 11.1603  12
   6   2  -4 363.651 20.9765  15
   6   2  -4 353.807 11.6335   7
   6   2  -4 366.455 14.2882  21
  -6  -2  -4 393.069 15.4000  14
  -6   2   4 395.393 16.6559  28
  -6   2  -4 381.950 11.2511   9
   6  -2  -4 376.523 12.1748  12
  -6  -2   4 415.189 12.2874  10
   6  -2  -4 383.339 11.3426   7
  -6  -2   4 380.243 11.3806  11
  -6   2  -4 373.222 10.3126   8
   6   2   4 368.178 11.4427   1
   6   2   4 372.071 12.3641   7
   6   2   4 359.407 14.2898  21
  -6  -2   4 375.719 10.7918   3
   6   2   4 383.596 12.0587   5
   6  -2  -4 377.321 13.8390   6
   6   2   4 389.371 26.4805  16
   6  -2  -4 357.957 22.5357  15
   6   2   4 380.959 12.2757   4
   6  -2  -4 380.761 16.1647  20
   8   2  -4 110.125 18.1887  16
   8  -2   4 140.253 7.04294   7
  -8  -2  -4 133.538 6.08484  10
  -8   2   4 136.455 5.91276   9
   8  -2   4 141.875 6.76162  12
   8  -2   4 135.831 6.76038   1
  -8  -2  -4 133.655 6.16636   3
   8   2  -4 132.839 6.46641   5
   8   2  -4 131.710 6.08552   7
   8   2  -4 144.117 8.50251   4
   8   2  -4 137.166 6.21229   1
   8   2  -4 124.930 9.96751  21
   8   2   4 136.556 6.95024   7
   8  -2  -4 148.343 7.35876   1
   8   2   4 142.550 6.00012   1
  -8   2  -4 132.234 5.73673   9
  -8   2  -4 148.174 9.85713  19
   8   2   4 140.856 6.61359   5
   8  -2  -4 133.826 6.61984  12
   8   2   4 130.838 20.9447  16
   8  -2  -4 138.438 6.03437   7
   8   2   4 136.234 10.3778  21
  -8   2  -4 149.228 14.7523  14
   1  -3   4 828.150 20.6713  11
   1   3  -4 804.510 20.4235  24
   1   3  -4 835.774 21.8969  15
  -1  -3  -4 864.763 21.4802  19
   1   3  -4 784.538 21.8541  21
  -1   3   4 824.918 21.0009  24
   1   3  -4 802.198 20.2947   8
   1   3  -4 820.054 21.5008  28
  -1   3   4 858.777 21.9262  22
  -1  -3  -4 819.079 20.8808  10
   1   3  -4 796.226 20.8375  19
   1  -3   4 807.130 20.6424   1
   1   3  -4 811.182 21.4970  14
  -1   3   4 847.584 25.0442  17
  -1  -3  -4 798.798 20.8203  24
   1   3  -4 817.911 20.6706  20
   1   3  -4 811.603 27.9185  16
  -1   3   4 835.123 21.6348  26
  -1   3   4 836.771 23.0595  28
   1   3  -4 800.275 19.9763   9
   1   3  -4 832.950 20.4199   6
   1   3  -4 832.669 20.8926   5
  -1   3   4 822.316 20.6881   2
   1   3  -4 802.327 20.7363  26
  -1  -3  -4 830.723 20.4844   9
  -1  -3  -4 870.182 22.4435  14
   1   3  -4 771.060 25.3076  13
  -1  -3  -4 841.764 22.7517  28
   1   3  -4 785.481 23.4253  18
  -1  -3   4 855.194 21.1005  19
  -1   3  -4 805.532 20.0550   5
  -1   3  -4 800.997 24.1361  17
   1  -3  -4 799.988 20.3694  11
  -1   3  -4 854.172 22.4971  18
   1   3   4 803.486 23.7495  17
  -1  -3   4 829.969 20.5782  10
   1   3   4 809.218 20.9988  23
   1  -3  -4 826.762 24.9874  15
   1   3   4 837.491 21.3915  22
  -1  -3   4 858.719 20.8276   3
   1   3   4 821.437 20.9364   2
   1  -3  -4 830.837 21.3825   6
  -1   3  -4 844.920 21.6392  16
  -1  -3   4 858.549 22.0178  14
   1  -3  -4 886.200 22.1910  20
   1  -3  -4 813.796 20.5135   3
   1   3   4 817.483 20.6984   7
   1  -3  -4 837.254 21.6608  25
   1   3   4 798.488 22.3846  25
   1   3   4 829.849 23.5305  18
  -1   3  -4 812.372 23.8906  13
   1  -3  -4 827.177 22.8335  27
  -1   3  -4 793.973 20.2360  21
   1   3   4 841.214 25.6130  13
  -1   3  -4 772.179 21.4495  22
   1   3   4 835.165 24.1212  27
   1  -3  -4 827.626 20.6466  23
   3   3  -4 350.105 9.44832  24
  -3  -3  -4 352.573 11.7760  28
   3  -3   4 352.890 11.8646  27
   3   3  -4 356.158 9.85543  26
   3   3  -4 347.672 10.2921   6
  -3  -3  -4 360.397 14.6032  27
   3  -3   4 367.558 9.48921  23
  -3   3   4 355.884 14.7550  17
   3   3  -4 347.715 11.1642  20
   3   3  -4 355.133 9.57276   1
  -3  -3  -4 366.703 10.4101  23
   3   3  -4 358.776 10.4443   5
   3   3  -4 353.686 10.0429   7
  -3  -3  -4 356.355 10.4385  26
   3  -3   4 381.590 10.6736  25
  -3  -3  -4 351.996 11.7903  14
  -3  -3  -4 361.358 9.83872  24
   3   3  -4 390.902 21.6461  16
  -3  -3  -4 368.448 9.96396  10
   3   3  -4 348.305 14.2305  15
   3  -3   4 352.536 10.4021  12
  -3  -3  -4 362.527 10.5393  19
   3   3  -4 359.079 13.4285  21
   3   3  -4 360.343 15.7949  13
   3  -3   4 367.627 10.5120   1
   3  -3   4 367.147 9.54023  11
   3   3  -4 364.406 11.3243   4
  -3  -3  -4 359.144 12.4403  25
   3   3  -4 347.345 10.7643  28
  -3  -3  -4 334.087 9.15029   9
  -3   3   4 358.139 11.2548  22
  -3   3   4 354.000 9.39452   2
   3  -3   4 366.198 10.8221   6
   3   3  -4 367.145 13.5632  18
   3  -3  -4 358.382 12.7330  20
  -3  -3   4 348.756 9.63038  26
   3  -3  -4 363.682 10.4592  12
   3   3   4 365.404 13.5220  18
   3   3   4 358.143 10.4566   7
   3   3   4 343.769 10.8427  26
   3   3   4 361.380 12.6239  28
  -3   3  -4 349.456 13.0243  17
  -3  -3   4 347.447 9.35143  10
  -3   3  -4 350.443 11.1643  13
   3   3   4 350.944 10.1929  24
  -3  -3   4 357.087 9.73636  19
   3  -3  -4 359.683 11.4141   6
  -3  -3   4 364.378 10.4257  14
   3   3   4 329.854 15.4053  13
   3  -3  -4 351.273 9.45903   7
  -3   3  -4 353.870 9.57050   8
  -3  -3   4 353.782 9.27825  24
  -3  -3   4 376.566 9.23583   8
   3  -3  -4 385.693 17.7607  15
   3  -3  -4 348.196 10.7642   1
   3   3   4 358.817 10.3277   4
  -3  -3   4 357.607 10.4653  28
  -3  -3   4 344.857 9.77311   3
  -3   3  -4 368.131 10.2572  18
  -3   3  -4 352.025 10.4336  22
  -5  -3  -4 131.837 4.83401  24
  -5  -3  -4 138.769 8.14393  25
   5   3  -4 132.683 11.9169  13
   5   3  -4 134.042 5.81538   6
  -5  -3  -4 129.450 7.23355  14
   5   3  -4 157.725 13.4668  15
  -5  -3  -4 134.843 7.55572  28
   5   3  -4 127.164 8.43568  18
   5   3  -4 131.630 6.61834   4
  -5   3   4 142.474 9.99194  17
  -5  -3  -4 138.550 4.98763  10
  -5   3   4 126.029 4.51406   8
   5  -3   4 130.948 6.12433   6
  -5  -3  -4 131.283 5.53546  23
  -5  -3  -4 133.172 5.67918  26
  -5  -3  -4 127.188 10.8744  27
  -5   3   4 128.321 6.09196  22
   5  -3   4 133.610 5.77331   1
  -5  -3  -4 136.549 4.05976   9
   5  -3   4 129.129 5.64952   7
   5   3  -4 127.481 4.86659   1
  -5  -3  -4 127.935 5.60770  19
   5  -3   4 142.211 5.80733  12
   5   3  -4 151.932 7.41459  20
  -5   3  -4 125.485 4.99579   9
  -5  -3   4 130.928 4.21254  24
   5   3   4 128.223 7.36028  21
  -5  -3   4 135.282 4.83602  26
   5   3   4 125.385 4.76156   1
  -5  -3   4 134.688 4.78340   3
   5  -3  -4 134.128 6.10710   1
   5   3   4 146.533 5.82840   7
   5   3   4 131.423 5.73648   4
  -5  -3   4 143.791 5.36039  23
   5  -3  -4 128.445 6.74146   6
   5   3   4 136.572 17.5525  16
  -5  -3   4 136.052 5.92796  14
  -5   3  -4 131.800 7.91525  17
  -5   3  -4 112.005 9.34783  28
  -5  -3   4 131.223 6.11980  28
  -5  -3   4 134.652 10.6911  27
  -5   3  -4 136.064 5.81081  24
  -5   3  -4 130.369 6.91790  26
   5   3   4 134.684 5.64669   5
   5  -3  -4 137.295 8.39597  20
  -5   3  -4 129.675 5.19541  22
  -5  -3   4 130.806 4.29977  10
   5  -3  -4 149.346 15.6952  15
  -5   3  -4 139.922 4.50945   8
  -5  -3   4 136.713 4.88841  19
   5  -3  -4 144.304 4.89639   7
  -5  -3   4 132.145 7.59593  25
   5  -3  -4 129.172 5.60851  12
  -7  -3  -4 54.7231 3.60324   3
   7   3  -4 50.5612 5.69339   4
   7   3  -4 59.7240 7.06579  21
   7   3  -4 53.5370 3.35465   1
   7  -3   4 50.4073 4.36057   7
   7  -3   4 52.7251 4.75597   1
   7  -3   4 56.5175 5.02126  12
   7   3  -4 52.5500 10.7533  13
   7   3  -4 49.8380 4.62808   6
  -7   3   4 57.0960 3.21238   8
  -7  -3  -4 56.3372 3.42155  10
   7   3  -4 56.8449 7.76091  18
   7   3  -4 39.7945 12.4384  16
  -7  -3  -4 59.1264 6.79481  14
   7   3  -4 54.5928 3.61259   7
   7   3  -4 61.2294 4.91119   5
  -7  -3  -4 52.0882 4.64617  19
   7  -3  -4 57.2666 3.57559   7
   7   3   4 53.9222 3.16654   1
   7   3   4 58.3212 5.08046   7
   7  -3  -4 51.9826 5.08159   1
  -7  -3   4 56.4775 3.81466  11
  -7   3  -4 45.7099 3.55596   9
   7   3   4 56.0889 4.75318   5
   7  -3  -4 50.7149 4.49082  12
   7  -3  -4 58.8714 8.18083  20
   7  -3  -4 68.8004 13.9844  15
   7   3   4 41.0494 12.5449  16
   7  -3  -4 50.2950 5.80513   6
   7   3   4 49.6806 6.23864  21
  -7   3  -4 47.4148 2.96002   8
   0  -4  -4 1661.99 42.3733  10
   0   4  -4 1784.98 48.8104  16
   0   4   4 1713.43 47.1790  13
   0   4  -4 1699.18 45.0631  18
   0  -4  -4 1682.41 42.4757  24
   0  -4   4 1763.52 45.2608  14
   0   4  -4 1627.61 43.1013  15
   0  -4  -4 1704.30 42.2925  23
   0   4  -4 1697.11 43.4495  22
   0   4  -4 1714.77 47.6491  17
   0  -4  -4 1685.93 43.2363  19
   0  -4  -4 1729.98 42.1307   6
   0   4  -4 1735.88 41.8723   5
   0   4  -4 1716.40 42.7623  21
   0   4   4 1751.63 43.3246  22
   0  -4  -4 1716.10 44.8654  15
   0   4  -4 1698.56 47.3352  13
   0  -4  -4 1685.02 45.8625  27
   0  -4  -4 1736.21 44.8814  14
   0   4  -4 1698.92 42.0434  24
   0  -4   4 1707.29 41.5483   1
   0  -4   4 1683.27 42.1967   3
   0  -4  -4 1696.99 43.9624  25
   0  -4   4 1659.15 42.3252  10
   0   4  -4 1668.50 42.5691  26
   0   4  -4 1653.94 43.9020  28
   0  -4  -4 1732.36 45.1321  28
   0  -4  -4 1744.13 42.6165  20
   0   4   4 1704.89 42.2356   2
   0  -4  -4 1737.27 43.2865  26
   0  -4   4 1747.74 43.3148  19
   0  -4   4 1597.35 42.1804  11
   0   4  -4 1659.34 41.6728   8
   0  -4  -4 1710.72 42.0040   3
   0   4  -4 1598.46 41.4944   6
   0   4  -4 1618.08 41.8315  20
   0   4   4 1779.81 47.1995  17
   0   4   4 1689.75 44.7915  18
   2   4  -4 1258.37 31.3584   8
   2   4  -4 1289.43 39.5833  13
  -2  -4  -4 1302.01 33.0278  26
  -2   4   4 1240.34 33.3360  26
  -2  -4  -4 1288.01 31.5916   9
  -2  -4  -4 1309.78 35.1211  25
   2   4  -4 1248.01 36.3359  18
   2   4  -4 1272.16 34.3410  21
   2   4  -4 1300.12 32.0763  26
   2  -4   4 1259.31 31.8035  11
  -2   4   4 1273.03 32.5354  24
   2   4  -4 1279.93 31.8622  20
  -2  -4  -4 1294.70 33.0314  19
  -2  -4  -4 1312.66 32.3321  10
   2   4  -4 1280.41 31.6532  24
  -2   4   4 1319.07 38.6089  17
  -2  -4  -4 1235.63 34.6160  28
  -2  -4  -4 1310.26 34.3736  14
   2   4  -4 1276.88 33.2863  15
  -2  -4  -4 1283.39 32.2387  24
   2   4  -4 1315.08 44.6087  16
  -2   4   4 1247.80 35.4059  28
  -2  -4  -4 1274.57 37.6767  27
   2  -4   4 1249.78 32.3585   3
  -2  -4  -4 1301.24 32.7354  23
   2   4  -4 1300.74 32.6229   5
  -2   4   4 1274.37 31.8767   2
  -2   4   4 1340.43 33.8740  22
   2  -4   4 1226.62 32.3503   1
   2   4  -4 1284.82 31.4748   6
   2   4  -4 1298.85 33.0639  28
  -2  -4   4 1312.49 31.8529  10
  -2   4  -4 1267.38 35.0328  13
  -2  -4   4 1311.70 32.6917  11
   2   4   4 1315.72 36.6669  18
   2  -4  -4 1340.77 33.0005  10
   2  -4  -4 1295.82 31.6072  23
   2   4   4 1265.15 33.0965  26
  -2   4  -4 1262.15 33.4749  18
   2  -4  -4 1299.84 33.8244  27
   2  -4  -4 1275.49 33.3020   6
   2  -4  -4 1192.11 31.0444   7
   2  -4  -4 1348.85 34.4222  19
   2   4   4 1256.15 32.3493  24
   2  -4  -4 1269.29 31.8711   3
   2   4   4 1254.60 31.1113   8
  -2  -4   4 1313.26 33.5611  14
  -2   4  -4 1266.02 31.8814   8
   2  -4  -4 1228.09 39.2815  15
   2   4   4 1249.52 32.8353  22
   2   4   4 1275.46 36.2873  17
  -2  -4   4 1301.83 32.4684  19
   2  -4  -4 1279.47 32.9643   1
   2  -4  -4 1290.32 32.5888  25
   2   4   4 1250.55 34.8379  28
   2   4   4 1246.04 39.4330  13
   2   4   4 1176.81 31.1391   8
   2   4   4 1267.77 32.2418   7
   2  -4  -4 1269.63 34.5862  20
  -2  -4   4 1279.71 32.2046   3
   2  -4  -4 1336.91 37.0914  14
   4   4  -4 673.822 18.0838   6
   4  -4   4 653.325 18.5041   7
  -4  -4  -4 607.716 24.4794  27
   4   4  -4 649.342 17.1510   1
   4  -4   4 670.419 19.1450   6
   4   4  -4 687.249 23.4231  18
  -4   4   4 698.327 25.0253  17
  -4   4   4 666.778 16.9384   2
  -4  -4  -4 649.425 16.7366   9
  -4  -4  -4 651.300 17.6877  24
   4   4  -4 671.530 21.2408  21
   4   4  -4 673.714 19.2724  20
   4   4  -4 666.840 33.7652  16
   4   4  -4 671.452 26.7318  13
  -4  -4  -4 671.494 21.5696  25
   4  -4   4 655.846 17.1559  25
   4  -4   4 651.757 16.5336  23
   4   4  -4 647.265 19.8592   4
  -4  -4  -4 666.533 17.8791  10
  -4  -4  -4 671.811 18.7570  19
   4  -4   4 653.326 18.7205   1
   4   4  -4 643.091 18.0118   7
  -4   4   4 666.568 19.5792  22
   4  -4   4 688.022 18.8461  12
  -4  -4  -4 667.383 18.6537  26
   4  -4   4 648.662 17.9365  27
  -4  -4  -4 674.742 18.6647  23
  -4  -4  -4 661.158 18.1331   3
   4   4  -4 697.547 23.5057  15
  -4  -4  -4 647.095 20.3050  14
  -4  -4  -4 675.596 20.7087  28
   4   4  -4 660.770 18.7211   5
  -4   4  -4 669.249 18.6793  22
  -4   4  -4 678.130 17.4954   8
  -4  -4   4 707.457 21.1944  25
   4  -4  -4 639.926 19.2062   1
   4   4   4 660.858 26.5911  13
   4  -4  -4 655.813 28.4518  15
   4   4   4 689.382 23.4015  18
  -4  -4   4 661.343 17.6614  26
  -4  -4   4 656.591 18.9422  28
   4  -4  -4 656.079 17.1519   7
  -4  -4   4 663.103 18.8336  14
   4   4   4 702.510 18.7674   4
   4   4   4 674.884 18.6047   7
  -4  -4   4 702.769 24.2207  27
   4  -4  -4 683.827 22.0177  20
  -4  -4   4 674.628 17.2175  10
   4  -4  -4 659.961 18.8018  12
  -4   4  -4 684.085 22.7852  17
  -4  -4   4 700.703 18.4091  23
  -4  -4   4 661.554 17.0884  24
   4  -4  -4 624.951 19.7667   6
  -4  -4   4 664.538 17.8503   3
  -4  -4   4 676.056 17.8538  19
  -6  -4  -4 307.055 12.8457  14
  -6   4   4 314.427 9.28040   8
   6   4  -4 333.905 20.1835  13
   6   4  -4 317.626 12.6288   4
   6  -4   4 300.920 10.9987   1
   6   4  -4 291.410 9.25988   1
   6   4  -4 305.090 15.4401  18
  -6   4   4 326.290 11.6755  22
  -6  -4  -4 291.771 10.6583  19
  -6  -4  -4 310.787 9.74112  10
   6  -4   4 310.315 10.6772   7
  -6   4   4 292.658 16.9584  17
   6  -4   4 296.712 10.8172  12
  -6  -4  -4 297.851 9.96245   3
   6  -4  -4 335.884 11.5453   7
   6  -4  -4 300.760 12.2868   6
   6  -4  -4 291.516 10.8425  12
   6   4   4 319.497 10.9799   4
   6  -4  -4 311.523 27.1045  15
   6   4   4 269.699 24.6009  16
   6   4   4 304.860 10.8671   5
  -6  -4   4 296.545 9.54612   3
   6  -4  -4 300.749 14.5905  20
  -6   4  -4 307.259 9.13453   8
   6  -4  -4 306.205 11.5240   1
   6   4   4 309.870 13.8008  21
   6   4   4 323.120 10.8323   7
  -6  -4   4 304.554 10.3936  11
  -6   4  -4 300.592 9.91468   9
   8   4  -4 94.4019 7.99037   4
  -8  -4  -4 108.441 5.71355   3
   8  -4   4 111.543 6.29866   1
  -8   4   4 113.542 5.79138   9
   8   4  -4 116.240 6.31013   5
   8   4  -4 93.2838 10.5625  21
   8   4  -4 75.4783 17.1342  16
   8  -4   4 112.461 6.40697  12
   8   4   4 130.643 11.5440  21
   8   4   4 105.398 6.29147   5
   8  -4  -4 122.399 7.04145   1
   8  -4  -4 129.382 24.3699  15
   8  -4  -4 135.329 15.6503  20
  -8   4  -4 112.736 5.53171   9
   8   4   4 120.136 23.2713  16
   8  -4  -4 110.832 6.48319  12
   8  -4  -4 105.661 7.59869   6
   8   4   4 121.613 6.40878   7
  -1  -5  -4 1140.00 33.6390  27
   1   5  -4 1117.81 27.3039   8
   1   5  -4 1093.06 29.6507  21
   1   5  -4 1096.80 26.9064   9
   1   5  -4 1157.85 27.7834  24
  -1  -5  -4 1130.99 28.4821  23
   1   5  -4 1088.87 32.2924  18
  -1  -5  -4 1074.54 27.5796  20
  -1   5   4 1133.98 29.6682  22
  -1   5   4 1107.21 30.0753  26
  -1  -5  -4 1108.50 29.2749  19
  -1   5   4 1082.28 28.7793  24
  -1   5   4 1085.86 32.6746  28
   1   5  -4 1104.43 28.1297   5
  -1   5   4 1099.60 34.2836  17
   1   5  -4 1148.06 28.4467  26
   1   5  -4 1046.98 26.9127   9
  -1  -5  -4 1106.66 29.0688  15
  -1  -5  -4 1127.81 30.7818  25
  -1  -5  -4 1121.82 29.2867  26
   1   5  -4 1149.52 39.1599  16
  -1  -5  -4 1080.35 28.3144  24
  -1  -5  -4 1129.70 31.0353  14
  -1   5   4 1086.59 27.9693   2
  -1  -5  -4 1105.15 31.4070  28
   1  -5   4 1072.76 27.7591   1
  -1  -5  -4 1104.67 28.3976  10
   1   5  -4 1143.72 30.0147  28
  -1  -5  -4 1061.14 27.2828   6
   1   5  -4 1062.31 35.1330  13
   1  -5   4 1030.47 27.7864  11
   1  -5  -4 1070.25 27.8309   3
   1   5   4 1080.66 30.6929  28
  -1   5  -4 1095.04 27.9691  21
  -1   5  -4 1104.02 27.2668   5
  -1   5  -4 1082.90 28.2279  24
   1  -5  -4 1039.68 26.8452   7
  -1   5  -4 1098.66 29.0799  26
  -1   5  -4 1079.04 29.4676  22
   1   5   4 1089.38 29.2914  22
   1  -5  -4 1106.16 31.6819  27
  -1   5  -4 1091.65 30.8015  18
   1   5   4 1096.19 32.1623  18
   1  -5  -4 1129.94 29.3887  20
  -1  -5   4 1072.24 30.8046  14
   1   5   4 1062.79 33.5125  17
   1  -5  -4 1078.66 32.3331  14
   1  -5  -4 1132.77 27.9551  23
   1  -5  -4 1143.48 33.2423  15
   1  -5  -4 1132.23 28.3941   6
  -1   5  -4 1102.15 31.1011  28
   1  -5  -4 1124.10 29.7166  25
   1   5   4 1099.08 27.2461   8
  -1  -5   4 1118.64 28.1586   3
  -1  -5   4 1147.05 28.1077  10
   1   5   4 1148.85 35.5753  13
   1   5   4 1090.46 28.8600  26
  -1   5  -4 1111.98 33.1885  13
  -1  -5   4 1095.92 29.0465  19
  -1   5  -4 1081.21 32.4123  16
   1   5   4 1098.98 28.0909  24
   1  -5  -4 1089.68 28.6823  10
   1  -5  -4 1076.21 29.9550  19
  -1   5  -4 1117.47 34.3349  17
   3  -5   4 723.689 22.5033  27
  -3  -5  -4 700.215 26.1940  27
  -3  -5  -4 701.042 22.1391  28
  -3   5   4 727.971 18.5494   2
  -3  -5  -4 719.087 19.8781  23
   3  -5   4 741.767 20.3672  25
  -3  -5  -4 714.076 18.1295   9
   3   5  -4 716.038 20.6292  28
  -3  -5  -4 711.827 20.0564  26
  -3  -5  -4 749.301 20.2993  19
   3  -5   4 720.311 19.7020   1
   3   5  -4 731.231 19.8769   5
  -3   5   4 728.180 26.2660  17
   3   5  -4 755.010 35.0992  16
   3   5  -4 720.675 18.5577  24
  -3   5   4 698.538 20.8959  22
   3  -5   4 703.059 19.4597   3
  -3  -5  -4 701.434 19.1944  10
  -3  -5  -4 725.329 19.1304  24
   3  -5   4 728.372 18.6134  23
  -3  -5  -4 732.152 23.0047  25
   3  -5   4 713.800 19.8267  12
   3  -5   4 724.555 18.3877  11
   3   5  -4 700.013 22.0156  21
   3   5  -4 698.206 20.9016   4
  -3  -5  -4 759.683 21.9909  14
   3   5  -4 717.290 19.1390  26
  -3  -5  -4 696.896 19.2741   3
  -3  -5   4 742.188 22.4897  25
   3  -5  -4 720.416 22.2933  20
  -3  -5   4 708.548 18.5635  24
  -3  -5   4 733.237 18.6842  10
   3   5   4 694.877 19.6738   4
  -3  -5   4 722.470 19.2140   3
   3   5   4 757.321 28.6693  13
  -3  -5   4 714.698 19.4239  19
   3  -5  -4 739.513 18.9101   3
  -3  -5   4 704.465 20.6490  28
   3   5   4 735.231 20.1291   5
  -3  -5   4 727.911 19.6401  23
  -3  -5   4 709.215 19.7710  11
   3  -5  -4 729.193 20.8083   6
   3  -5  -4 703.072 17.6926   7
  -3   5  -4 718.632 25.1135  17
  -3  -5   4 726.995 20.8642  14
  -3  -5   4 710.469 19.1836  26
   3   5   4 742.854 35.5809  16
  -3  -5   4 737.295 25.6163  27
   3  -5  -4 682.075 27.7501  15
  -3   5  -4 729.418 20.5140  22
   3   5   4 679.904 19.1803   7
   3   5   4 713.906 22.4584  21
   3  -5  -4 717.931 20.2955   1
  -3   5  -4 709.530 18.7582   8
   3   5   4 720.110 24.5800  18
  -5  -5  -4 366.511 11.4342   3
   5   5  -4 376.385 17.3178  18
   5   5  -4 384.743 14.0730   4
  -5  -5  -4 356.600 14.8836  28
   5   5  -4 381.015 15.1252  21
  -5  -5  -4 351.298 10.9346  24
   5  -5   4 379.653 12.3597  12
   5  -5   4 362.125 11.6780   7
  -5   5   4 358.925 10.7199   8
  -5  -5  -4 378.622 12.2355  19
   5   5  -4 342.482 26.2555  16
  -5   5   4 371.938 18.6040  17
   5   5  -4 373.570 21.1868  13
   5  -5   4 369.985 12.1783   1
  -5  -5  -4 356.994 12.1763  26
  -5  -5  -4 374.987 11.1304  10
  -5   5   4 381.564 13.1951  22
   5   5  -4 366.341 12.1547   5
  -5  -5  -4 371.687 14.1097  14
   5  -5  -4 380.894 22.7994  15
  -5   5  -4 363.935 16.9310  17
  -5  -5   4 372.342 20.0565  27
  -5   5  -4 356.504 10.5985   8
   5   5   4 364.705 12.1496   4
   5  -5  -4 362.464 12.3621  12
  -5  -5   4 353.960 11.7734  23
   5   5   4 369.524 11.7315   7
   5  -5  -4 360.939 12.7413   1
  -5   5  -4 389.731 12.3669  22
   5  -5  -4 365.588 13.3247   6
  -5  -5   4 369.998 11.9527  11
   5  -5  -4 364.588 15.5317  20
  -5  -5   4 351.075 15.1877  25
   7   5  -4 160.161 18.2874  13
   7  -5   4 154.241 7.51738  12
   7   5  -4 159.880 9.51412   4
   7  -5   4 151.470 7.42917   1
  -7   5   4 162.191 6.09445   8
  -7  -5  -4 158.111 6.71716   3
   7   5  -4 154.593 13.8541  18
   7   5   4 139.318 24.5237  16
   7  -5  -4 157.055 7.79335  12
   7   5   4 172.953 7.29759   7
  -7   5  -4 146.675 5.76988   8
  -7   5  -4 149.883 6.50477   9
   7  -5  -4 151.269 8.04742   1
   7  -5  -4 155.323 8.73114   6
   7  -5  -4 126.300 11.5274  20
  -7  -5   4 152.209 6.28280   3
   7  -5  -4 126.007 17.4978  15
   7   5   4 150.561 7.50300   5
  -7  -5   4 161.153 7.15358  11
   7   5   4 148.350 11.8776  21
   0   6  -4 293.097 8.29271   5
   0   6  -4 270.398 10.9894  28
   0  -6  -4 281.001 10.1665  15
   0   6  -4 300.553 12.1477  18
   0  -6  -4 278.158 8.42521   3
   0  -6   4 277.848 9.02453  10
   0  -6  -4 306.503 8.91282  23
   0   6  -4 297.371 14.6053  13
   0  -6  -4 289.117 10.2411  19
   0   6  -4 273.692 9.19830  26
   0   6   4 268.043 13.8592  13
   0   6   4 300.431 11.9354  18
   0  -6   4 284.300 8.65319   1
   0  -6  -4 275.920 7.77485   6
   0  -6  -4 327.071 14.0395  27
   0  -6  -4 301.669 11.1229  25
   0   6  -4 293.946 15.7435  16
   0   6  -4 275.934 8.39310  24
   0   6   4 269.854 9.90205  22
   0  -6  -4 278.818 8.22725  20
   0  -6   4 287.417 8.69295  11
   0   6  -4 303.757 10.3377  22
   0  -6  -4 295.653 12.3311  14
   0   6  -4 287.481 7.97020   8
   0   6  -4 310.007 9.70645  21
   0   6   4 279.884 13.9036  17
   0   6  -4 293.660 14.5159  17
   2  -6   4 227.210 7.36711   1
  -2  -6  -4 230.305 7.94799  23
   2   6  -4 229.457 7.68153   5
   2   6  -4 227.644 14.2663  13
   2   6  -4 225.347 11.6355  18
  -2  -6  -4 220.232 9.94020  14
   2   6  -4 232.789 6.31945   8
  -2   6   4 225.571 7.13703   2
  -2   6   4 220.302 6.95488   8
   2   6  -4 233.013 17.2998  16
   2   6  -4 183.261 9.27727  28
   2  -6   4 225.420 6.89537  11
  -2  -6  -4 233.525 7.59386  24
   2   6  -4 228.351 9.45139  21
  -2  -6  -4 237.187 13.5338  27
  -2   6   4 241.819 9.11299  22
  -2   6   4 235.976 13.0166  17
  -2  -6  -4 243.753 10.8997  28
   2  -6   4 235.966 7.64905   3
  -2  -6  -4 219.632 8.40854  26
  -2  -6  -4 229.285 8.48388  19
  -2  -6  -4 230.405 10.5021  25
  -2  -6  -4 230.894 7.52418  10
   2   6   4 217.184 7.85816   5
   2   6   4 256.073 13.2323  17
  -2  -6   4 229.929 8.28093  19
   2  -6  -4 241.563 8.58036  25
   2   6   4 231.298 14.3338  13
  -2   6  -4 252.146 11.6857  13
  -2  -6   4 219.531 7.70010  11
   2   6   4 238.323 11.7025  18
   2  -6  -4 230.743 6.20663  11
  -2   6  -4 242.378 13.0992  17
   2   6   4 236.773 6.11063   8
  -2  -6   4 251.246 8.12676  10
   2   6   4 227.586 17.9457  16
   2  -6  -4 240.818 10.7135  27
   2   6   4 241.731 8.80855  22
  -2   6  -4 237.983 8.89843  22
  -2   6  -4 229.918 6.93380   8
   2   6   4 222.991 9.76892  21
   2  -6  -4 237.866 9.12800  20
   2  -6  -4 245.114 13.5677  15
   2  -6  -4 234.173 8.12228   1
  -2  -6   4 234.291 10.1347  14
  -2   6  -4 212.640 9.17699  18
  -2  -6   4 234.820 7.42504   3
   2  -6  -4 238.474 7.97521   6
   2  -6  -4 235.304 6.90425  23
   2  -6  -4 220.401 7.21918   3
   4   6  -4 134.620 8.12132  21
  -4  -6  -4 139.046 5.50777   3
   4  -6   4 129.475 5.94845  12
  -4   6   4 147.740 13.6214  17
   4   6  -4 131.496 5.95832   5
   4   6  -4 100.834 16.0411  16
   4   6  -4 139.260 7.35014   4
   4  -6   4 149.046 5.95538   3
  -4  -6  -4 129.909 5.26543  24
  -4  -6  -4 142.595 6.61080  26
  -4  -6  -4 133.687 6.30740  19
   4  -6   4 131.257 5.87523   1
  -4  -6  -4 157.826 14.7460  25
   4  -6   4 137.249 5.63775   7
  -4  -6  -4 157.861 20.1322  27
  -4  -6  -4 138.988 5.51331  10
  -4  -6  -4 135.642 9.09941  28
  -4  -6  -4 143.548 8.33343  23
  -4  -6  -4 131.903 7.88322  14
  -4   6   4 130.953 6.83579  22
  -4   6   4 134.221 4.96040   8
  -4   6  -4 136.746 4.92258   8
   4   6   4 147.792 5.45027   7
   4   6   4 133.376 6.11654   5
   4   6   4 143.707 8.49458  21
  -4  -6   4 130.089 6.05894  19
  -4   6  -4 126.012 11.1853  17
  -4  -6   4 121.718 7.36832  14
  -4  -6   4 148.341 13.7906  27
  -4  -6   4 131.447 5.24641   3
  -4   6  -4 140.012 6.69882  22
   4  -6  -4 132.373 8.05093  20
  -4  -6   4 133.507 6.32171  23
   4  -6  -4 129.181 6.43466   1
  -4  -6   4 122.633 5.70339  11
   4  -6  -4 143.553 15.2075  15
   4   6   4 127.117 6.03382   4
  -4  -6   4 127.622 9.74383  25
  -4  -6   4 131.182 4.72564  10
   4  -6  -4 135.529 6.59380   6
   4   6   4 123.997 18.3143  16
   6   6  -4 66.2786 6.90812   4
  -6  -6  -4 66.8227 4.03472   3
   6   6  -4 58.0948 7.25729  21
   6  -6   4 66.7696 5.38688   1
  -6   6   4 59.2600 5.60055  22
   6   6  -4 65.8337 5.45609   5
   6   6  -4 71.5712 9.89978  18
  -6  -6  -4 65.5426 3.88779  10
   6   6  -4 70.7101 13.0014  13
  -6   6   4 69.6553 3.66830   8
  -6  -6  -4 63.3735 5.39359  19
  -6  -6  -4 62.4275 7.07930  14
   6   6  -4 58.0204 15.1216  16
   6  -6   4 64.4573 5.51648  12
  -6   6   4 70.8221 10.7555  17
  -6  -6   4 58.3002 3.67238   3
  -6   6  -4 55.4499 4.23898   9
   6  -6  -4 69.0107 8.32615  20
   6  -6  -4 74.5136 14.4701  15
  -6  -6   4 62.5087 4.33153  11
   6  -6  -4 62.4842 6.05114   6
  -6   6  -4 59.6508 3.75562   8
   6  -6  -4 57.0768 5.30923   1
   6   6   4 66.0533 4.08493   7
   6  -6  -4 66.4280 5.84222  12
   1   7  -4 616.256 16.1236   8
  -1  -7  -4 646.494 21.1655  25
   1   7  -4 616.071 29.6264  16
  -1  -7  -4 644.264 17.2583   3
   1   7  -4 518.255 23.2115  22
  -1  -7  -4 610.766 21.7047  14
   1   7  -4 610.805 26.1063  13
   1  -7   4 627.316 17.4831   3
   1   7  -4 634.118 19.2909  21
  -1  -7  -4 663.227 25.1437  27
  -1   7   4 628.827 16.5581   8
   1   7  -4 598.475 22.5563  18
   1   7  -4 620.448 17.1945   5
  -1  -7  -4 635.415 19.2743  19
  -1  -7  -4 629.417 17.7227  10
   1  -7   4 627.562 16.9051  11
  -1  -7  -4 633.150 17.8021  23
  -1  -7   4 603.072 20.3400  25
  -1   7  -4 628.255 21.0163  18
   1   7   4 600.469 25.8784  13
  -1  -7   4 626.908 17.4098   3
   1  -7  -4 651.139 23.0469  27
   1  -7  -4 645.870 17.1807  23
   1  -7  -4 627.008 23.5357  14
  -1  -7   4 617.508 17.5312  23
   1  -7  -4 616.843 16.5206  11
   1   7   4 605.815 22.1851  18
  -1   7  -4 641.290 19.4704  22
   1   7   4 584.610 31.1380  16
   1  -7  -4 621.203 18.1464  10
   1  -7  -4 661.074 19.9193  25
  -1  -7   4 581.319 23.4738  27
  -1  -7   4 629.275 22.1109  14
  -1  -7   4 636.176 17.5555  10
  -1   7  -4 606.473 25.3536  17
  -1  -7   4 610.847 17.5265  11
   1  -7  -4 603.195 19.9665  19
   1  -7  -4 634.112 17.0586   3
  -1  -7   4 612.180 19.0757  19
   1   7   4 625.527 19.1407  22
  -1   7  -4 618.753 16.5146   8
  -1   7  -4 659.108 24.2088  13
   1   7   4 628.114 24.9094  17
  -3  -7  -4 446.331 14.8333  26
   3   7  -4 381.316 15.0385   4
  -3  -7  -4 444.050 13.4400  24
  -3  -7  -4 442.556 14.6298  19
   3   7  -4 449.311 13.9207   5
   3   7  -4 416.442 28.1965  16
  -3  -7  -4 451.877 18.0935  28
  -3  -7  -4 438.025 16.8125  14
   3   7  -4 450.295 19.7880  18
  -3   7   4 449.514 21.7319  17
  -3  -7  -4 448.070 13.3547  10
   3  -7   4 448.361 13.4895   1
   3  -7   4 436.570 13.9257  12
  -3   7   4 446.258 15.4562  22
  -3   7   4 445.180 12.7476   8
   3   7  -4 469.160 23.9063  13
   3  -7   4 463.689 13.8179   3
   3   7  -4 448.489 16.6365  21
  -3   7  -4 473.164 15.4485  22
   3   7   4 451.007 14.1057   4
  -3  -7   4 449.514 13.2877   3
   3  -7  -4 464.155 17.2839   1
   3   7   4 451.530 14.2331   5
  -3   7  -4 470.318 21.5228  17
   3  -7  -4 442.273 13.8995   6
  -3  -7   4 454.740 14.3862  19
   3   7   4 424.625 16.8486  21
  -3  -7   4 476.288 13.1309  10
   3   7   4 451.191 19.5175  18
  -3  -7   4 450.648 16.8273  14
   3  -7  -4 457.668 21.6401  15
   3   7   4 427.633 29.5128  16
   3  -7  -4 459.855 15.7426  20
   3   7   4 502.386 24.6341  13
  -5  -7  -4 245.521 8.61014  10
   5  -7   4 256.361 9.94795  12
  -5   7   4 253.421 8.24450   8
   5   7  -4 227.986 12.4016  21
   5  -7   4 253.658 9.47563   1
  -5  -7  -4 257.187 8.99243   3
  -5  -7  -4 238.621 12.5458  14
   5   7  -4 179.403 25.5153  16
   5   7  -4 229.850 11.4559   4
   5   7  -4 271.184 15.6986  18
  -5  -7  -4 225.034 9.84744  19
  -5   7   4 279.906 18.5569  17
   5   7  -4 239.462 9.57275   5
   5   7  -4 261.663 23.0564  13
  -5   7   4 255.627 11.1930  22
  -5  -7   4 243.502 8.66684   3
  -5   7  -4 254.581 8.18500   8
   5  -7  -4 232.137 12.3600  20
   5   7   4 237.251 29.4739  16
   5  -7  -4 211.654 19.8097  15
  -5  -7   4 245.384 9.45258  11
  -5   7  -4 257.395 10.7427  22
   5   7   4 252.672 13.2257  21
  -5   7  -4 245.953 8.80777   9
  -5   7  -4 262.235 17.5989  17
   5   7   4 238.040 9.84720   5
   5  -7  -4 245.979 10.2126   6
   5  -7  -4 229.649 10.0779   1
   0   8  -4 536.143 14.5507   9
   0  -8  -4 481.804 17.4627  19
   0   8  -4 500.936 23.9318  17
   0  -8  -4 499.846 15.6204  10
   0  -8   4 538.980 14.9151  11
   0   8  -4 579.044 16.7554   5
   0   8  -4 503.544 13.8821   8
   0   8   4 535.849 13.9323   8
   0  -8   4 508.909 22.4817  27
   0   8   4 505.153 17.1556  22
   0   8  -4 507.689 23.6109  13
   0  -8  -4 511.688 18.5832  25
   0  -8   4 501.420 15.0837  23
   0  -8  -4 519.232 15.2735  23
   0   8  -4 509.368 20.0808  18
   0   8  -4 495.932 17.3109  22
   0  -8  -4 481.046 14.6328   3
   0  -8  -4 477.594 20.7728  14
   0   8   4 531.920 23.8944  17
   0  -8   4 530.101 18.6642  25
   0  -8  -4 504.077 22.5866  27
   0  -8  -4 507.412 14.6156  11
  -2  -8  -4 431.763 13.5650  10
   2   8  -4 446.572 13.5797   5
   2   8  -4 413.130 27.5153  16
   2  -8   4 428.712 13.6100   3
   2  -8   4 455.795 14.6554  23
  -2  -8  -4 442.139 13.2619   3
   2   8  -4 425.499 19.3816  18
  -2   8   4 451.220 15.6571  22
  -2   8   4 451.116 12.5228   8
   2   8  -4 447.340 16.1909  21
   2  -8   4 505.073 21.2592  25
  -2  -8  -4 417.267 15.0702  19
   2   8  -4 449.664 23.6959  13
  -2  -8  -4 425.253 17.9563  14
   2  -8   4 430.269 12.3922  11
   2  -8   4 483.329 27.6598  27
  -2   8   4 397.600 21.3503  17
   2  -8  -4 420.324 14.4524  10
   2   8   4 456.066 14.1933   5
  -2   8  -4 429.393 12.4531   8
   2   8   4 428.281 16.6874  21
  -2  -8   4 452.256 13.8355  11
  -2   8  -4 435.269 22.3300  17
   2   8   4 467.222 22.1619  17
   2   8   4 419.065 29.5160  16
  -2  -8   4 436.378 13.3083   3
  -2  -8   4 434.741 15.1429  19
   2   8   4 466.271 15.5618  22
  -2  -8   4 453.127 13.3778  10
   2   8   4 440.033 19.4170  18
   2   8   4 417.388 23.2013  13
  -2   8  -4 426.621 15.4755  22
  -2  -8   4 437.912 18.5066  14
   2  -8  -4 424.274 13.0167   3
  -4   8   4 270.452 12.0302  22
  -4   8   4 264.203 18.6917  17
   4   8  -4 279.132 10.4722   5
  -4  -8  -4 290.230 9.79230  10
  -4  -8  -4 286.722 9.82684   3
  -4  -8  -4 302.623 14.6101  14
   4  -8   4 287.570 10.1327   1
   4  -8   4 268.100 10.6541  12
   4   8  -4 284.167 13.4904  21
   4   8  -4 299.764 16.7598  18
   4   8  -4 265.078 30.6465  16
   4   8  -4 253.870 12.4051   4
   4   8  -4 326.030 27.1880  13
   4  -8   4 279.692 10.4138   3
  -4  -8  -4 297.087 11.5665  19
  -4   8  -4 273.283 18.6082  17
  -4  -8   4 287.713 9.77244   3
  -4   8  -4 280.503 9.57011   9
   4   8   4 275.462 10.7773   5
   4  -8  -4 285.153 11.0986   1
   4   8   4 276.563 14.2574  21
   4   8   4 249.376 31.4009  16
  -4   8  -4 284.623 11.9349  22
   4  -8  -4 258.044 11.0296  12
   1  -9   4 114.536 5.00569  11
   1   9  -4 130.649 11.8160  18
  -1   9   4 120.212 4.63425   8
   1   9  -4 113.426 4.27485   8
  -1  -9  -4 115.917 8.46161  19
  -1  -9  -4 118.139 5.17041   3
  -1  -9  -4 113.494 5.70267  10
  -1  -9  -4 109.409 11.4401  14
  -1  -9  -4 120.887 5.44280  11
   1  -9   4 109.285 5.32577   3
   1   9  -4 118.893 14.6684  13
  -1   9  -4 118.920 4.61849   8
  -1  -9   4 111.777 5.70381  10
   1  -9  -4 116.453 6.21687  10
  -1   9  -4 93.2685 7.74950  22
   1  -9  -4 118.396 5.82413   1
   1   9   4 121.254 7.41708  22
   1  -9  -4 110.263 5.09012   3
  -1   9  -4 121.728 9.89581  18
   1   9   4 130.810 20.0973  16
  -1   9  -4 113.122 13.9765  17
  -1   9  -4 123.198 13.1010  13
   1   9   4 127.450 9.21900  21
   1   9   4 116.693 13.7069  17
  -1  -9   4 117.673 5.47988  11
  -1   9  -4 111.358 4.53835   9
   1   9   4 121.121 5.80949   5
  -3   9   4 85.2829 7.53830  22
  -3   9   4 92.4143 13.5797  17
   3   9  -4 64.3701 15.1708  16
   3   9  -4 90.2215 5.26139   5
  -3  -9  -4 91.1689 4.71696   3
   3   9  -4 93.1176 6.81484   4
   3   9  -4 82.7516 10.3154  18
  -3   9   4 89.3458 4.28538   8
  -3  -9  -4 75.7009 9.49420  14
   3   9  -4 72.2158 12.5485  13
   3  -9   4 83.1303 5.29220  12
   3   9  -4 78.5143 7.65535  21
   3  -9   4 78.4995 5.01853   3
  -3  -9  -4 86.3279 4.84332  10
  -3  -9  -4 69.5491 6.42503  19
  -3   9  -4 82.3484 7.38190  22
   3  -9  -4 86.7207 4.91014   3
  -3  -9   4 85.9525 4.66738   3
   3   9   4 54.2742 14.2746  16
   3   9   4 65.2578 7.36317  21
  -3   9  -4 90.4325 4.17762   8
  -3   9  -4 96.4580 14.3381  17
   3   9   4 94.2094 5.65911   5
   3  -9  -4 88.9468 5.67642   1
  -3  -9   4 91.1311 5.13385  11
  -3   9  -4 80.7121 4.43437   9
   5   9  -4 63.3351 7.55803   4
   5   9  -4 53.9794 10.5738  18
   5  -9   4 44.5359 5.16738  12
  -5  -9  -4 51.7148 5.02474  11
   5   9  -4 41.8406 7.35557  21
   5   9  -4 45.4797 4.86611   5
   5   9  -4 61.4987 15.5645  13
   5   9  -4 41.2429 15.6328  16
  -5  -9  -4 48.6001 4.20661   3
   5   9   4 40.0421 8.17453  21
   5  -9  -4 58.3552 5.82461   1
   5   9   4 46.9565 5.26223   5
  -5   9  -4 48.3551 3.73610   8
  -5   9  -4 50.4723 4.36590   9
   5   9   4 35.0795 15.6816  16
   5  -9  -4 40.6275 5.32278  12
   0 -10  -4 272.478 11.0160  10
   0  10   4 288.956 8.79423   8
   0  10  -4 318.366 16.4366  18
   0  10   4 299.145 20.9527  17
   0 -10   4 296.912 10.4647   3
   0 -10  -4 281.936 9.86116   3
   0 -10   4 293.793 9.94477  11
   0  10  -4 296.601 8.89030   8
   0  10   4 297.574 13.0306  22
   0  10  -4 247.004 19.8849  13
   0 -10  -4 289.512 13.8048  19
   0 -10  -4 233.107 18.4014  14
  -2 -10  -4 268.981 19.5525  14
  -2  10   4 260.680 8.48798   8
  -2  10   4 306.529 25.5070  17
  -2 -10  -4 235.301 12.3525  19
   2  10  -4 248.942 15.7526  18
  -2  10   4 235.688 11.9233  22
   2 -10   4 251.866 9.67604   3
   2  10  -4 249.052 11.1180   4
  -2 -10  -4 262.774 9.26994   3
  -2 -10  -4 252.159 9.89391  10
  -2 -10  -4 252.652 9.54036  11
  -2 -10   4 245.168 9.56454  11
   2  10   4 250.952 13.5199  21
  -2  10  -4 266.275 12.5203  22
  -2 -10   4 245.476 9.38103   3
   2  10   4 328.037 25.2848  17
   2 -10  -4 252.175 9.16805   3
  -2  10  -4 254.333 23.3931  17
   2  10   4 259.477 9.99749   5
  -2  10  -4 257.827 8.47664   8
   2  10   4 194.777 26.6632  16
   2  10   4 270.891 12.4287  22
   1 -11   4 194.431 8.49432   3
  -1 -11  -4 192.091 9.20666  10
   1  11  -4 218.528 21.7501  13
  -1 -11  -4 197.152 8.11266   3
   1  11  -4 205.869 14.8815  18
  -1 -11   4 198.548 8.34689   3
  -1  11  -4 201.524 7.22044   8
  -1 -11   4 204.558 8.32807  11
   1 -11  -4 201.274 8.04361   3
   1   0   5 2369.77 57.2979  24
  -1   0   5 2176.85 56.8284  19
  -1   0   5 2377.74 57.1695  23
   1   0   5 2428.06 58.6114  28
  -1   0   5 2397.87 57.0664  11
  -1   0   5 2308.13 56.9312  26
   1   0  -5 2338.23 59.6816  13
   1   0  -5 2383.10 57.2705  14
   1   0   5 2372.95 57.6602  26
  -1   0   5 2202.45 57.0280  14
   1   0  -5 2390.00 57.1303   5
   1   0  -5 2260.23 56.6737   3
  -1   0   5 2371.23 58.0580  25
   1   0  -5 2353.74 56.9065  12
  -1   0  -5 2304.49 57.3180  23
  -1   0   5 2374.78 56.6852   3
  -1   0  -5 2345.18 56.8723   8
  -1   0  -5 2374.56 56.9897   9
   1   0  -5 2488.48 56.7986  10
  -1   0   5 2197.62 56.7269  10
  -1   0   5 2276.76 57.2658  28
   1   0   5 2330.30 57.0284  12
  -1   0  -5 2328.99 59.7736  27
  -1   0  -5 2322.70 58.4261  25
   1   0  -5 2327.15 57.0582  11
   1   0  -5 2401.87 56.9562  19
   1   0   5 2383.31 57.0189   1
   1   0  -5 2334.71 58.4733  18
  -1   0   5 2389.93 57.1425   2
  -1   0   5 2374.49 59.1462  27
  -1   0  -5 2319.10 56.9280   2
   1   0   5 2260.44 56.9297   2
  -1   0   5 2326.49 56.7919  24
   1   0  -5 2376.53 57.7145   4
   1   0  -5 2446.42 57.0614   9
  -3   0  -5 979.304 28.2298  27
  -3   0  -5 979.975 24.1319   8
   3   0   5 974.125 24.7614   5
   3   0   5 970.853 27.7812  27
  -3   0   5 930.729 25.0336  19
   3   0  -5 957.879 25.3461   1
  -3   0   5 964.936 24.4647  11
   3   0  -5 1010.86 28.0317  13
   3   0  -5 997.730 24.8014   7
   3   0   5 994.138 25.0783  12
   3   0  -5 936.974 34.4189  15
   3   0  -5 840.600 27.9203  20
   3   0  -5 1040.43 26.8011   6
   3   0  -5 998.135 26.2295   4
   3   0   5 1039.49 33.1188  16
   3   0   5 983.628 26.1313  25
  -3   0   5 941.580 26.1978  14
   3   0  -5 969.525 24.9232  12
   3   0   5 996.201 25.9628  21
  -3   0   5 1001.25 24.6458   2
  -3   0  -5 980.140 24.8455  23
   3   0   5 967.130 25.0826   1
   3   0   5 975.955 25.5321   7
   3   0  -5 975.239 26.3906  18
  -3   0  -5 1008.75 25.8811  26
   3   0   5 999.879 24.7619  23
  -3   0  -5 977.080 25.1371  24
  -3   0  -5 1006.91 24.5901   9
  -3   0  -5 988.822 27.5071  28
  -3   0  -5 975.140 26.3709  25
   5   0  -5 639.152 18.3578   1
   5   0  -5 644.502 19.6103   4
   5   0  -5 655.287 19.6117  21
  -5   0   5 641.993 19.7566  28
  -5   0  -5 604.907 18.6614  26
  -5   0   5 632.356 16.7891   2
  -5   0   5 650.921 17.9068  26
  -5   0  -5 606.255 17.6548  24
  -5   0  -5 644.336 19.2607  25
   5   0  -5 641.436 17.5154   7
  -5   0  -5 665.686 16.9824   9
   5   0  -5 646.331 21.5463  20
  -5   0   5 647.686 17.5947  25
  -5   0   5 638.572 16.7213  11
   5   0  -5 621.165 29.3061  16
   5   0  -5 650.345 19.3593  18
  -5   0   5 640.954 23.1845  17
  -5   0   5 634.748 16.4994   3
   5   0   5 636.908 28.9068  16
   5   0   5 657.700 17.9829   1
   5   0   5 661.737 19.2864  21
  -5   0   5 646.415 16.3846  23
  -5   0   5 631.034 17.0999  24
  -5   0  -5 638.863 16.1431   8
   5   0   5 649.740 18.2519   5
  -5   0   5 656.421 19.1321  27
   5   0  -5 620.168 17.6131  12
  -5   0  -5 656.401 17.1107  23
  -5   0   5 644.846 18.6054  22
   5   0  -5 626.988 17.5299   5
   5   0   5 636.774 17.8058  12
  -5   0  -5 590.605 20.8615  28
  -5   0  -5 659.431 21.9387  27
   5   0  -5 634.905 19.4827   6
   5   0  -5 657.415 28.5993  15
   5   0  -5 650.291 21.6336  13
   7   0  -5 381.180 14.3673   4
  -7   0   5 442.271 13.7946   9
   7   0  -5 377.863 11.9562   5
   7   0  -5 384.031 13.1350   1
   7   0   5 381.567 14.1508  21
  -7   0  -5 393.687 12.4714  10
   7   0  -5 392.189 14.5285   6
   7   0   5 392.147 25.1059  16
   7   0  -5 394.798 12.2273   7
   7   0  -5 346.434 24.3956  16
  -7   0  -5 377.825 13.8226  19
   7   0   5 385.027 12.5689   1
   7   0   5 377.947 11.7558   5
   7   0   5 391.919 13.4522   7
   7   0  -5 396.714 17.2514  20
   7   0  -5 385.299 14.4724  21
  -7   0  -5 371.347 11.1687   9
   7   0  -5 377.398 12.2995  12
   7   0  -5 387.487 25.2713  15
  -7   0  -5 389.421 18.1883  14
   7   0   5 375.052 12.3721  12
   0   1   5 3841.54 92.6328  25
   0   1   5 3765.19 91.5233   4
   0  -1  -5 3870.66 91.4476   9
   0   1   5 3762.30 91.4761  24
   0  -1   5 3569.29 94.3327  16
   0  -1   5 3703.84 91.3686   5
   0   1   5 3835.32 93.8179  27
   0  -1   5 3724.05 91.3163   9
   0  -1  -5 3619.84 91.6246  10
   0   1  -5 3809.61 91.3853  24
   0   1  -5 3892.51 91.5871  26
   0   1  -5 3808.13 92.0588  28
   0  -1   5 3732.92 91.7815  21
   0   1   5 3846.97 92.4028  28
   0   1   5 3698.60 91.5713  11
   0   1   5 3765.79 91.5379   2
   0   1   5 3672.83 92.3388  14
   0   1   5 3763.51 91.7321  19
   0   1   5 3802.97 91.7508  26
   0   1   5 3821.89 91.6886  23
   0   1  -5 3763.74 91.2923   9
   0  -1   5 3787.08 91.4851   3
   0   1  -5 3704.19 91.3572   8
   0   1   5 3672.35 93.6076  17
   0  -1   5 3904.59 91.6349  11
   0  -1  -5 3982.31 91.5173   4
   0   1   5 3673.99 91.9525  22
  -2  -1  -5 2065.14 51.5123  23
  -2   1   5 1995.29 50.4940   3
  -2  -1  -5 2070.96 51.9285  19
   2  -1   5 2096.03 52.4045  25
   2   1  -5 2162.66 52.8656  20
  -2   1   5 1999.15 51.0472   2
   2   1  -5 2088.23 56.1419  15
  -2  -1  -5 2053.79 50.9686   4
  -2   1   5 2088.89 52.2558  27
   2  -1   5 2055.92 51.0796  22
   2  -1   5 2056.08 52.2884  17
   2   1  -5 2128.26 52.3237   4
   2   1  -5 2132.68 52.0774   6
   2   1  -5 2180.59 60.4017  16
  -2  -1  -5 2101.56 50.6712   8
   2  -1   5 2156.81 51.3103  11
   2   1  -5 2110.65 51.0618  12
   2   1  -5 2089.70 53.4096  18
   2  -1   5 2049.21 50.8357   5
   2  -1   5 2082.04 51.4359   1
   2  -1   5 2062.07 50.5699   2
   2   1  -5 2082.15 51.4943   5
  -2  -1  -5 2108.96 51.4275  10
  -2  -1  -5 2081.73 53.0574  25
   2  -1   5 2061.02 51.4312  12
   2  -1   5 2110.94 51.3696  21
   2  -1   5 2097.05 51.2399  23
   2   1  -5 2049.97 51.3325   1
   2   1  -5 2093.62 55.2329  13
  -2  -1  -5 2100.61 54.9588  27
   2   1  -5 2074.34 52.6707  21
  -2   1   5 2000.51 52.2741  14
  -2  -1  -5 2107.00 53.6514  14
  -2   1   5 1955.04 51.4584  19
  -2  -1  -5 2068.62 50.9216   9
   2  -1   5 2212.11 54.9495  16
  -2   1   5 2107.22 55.4215  17
  -2   1   5 2106.20 50.8267  23
  -2   1   5 2026.23 50.7420  11
   2   1  -5 2055.31 51.1770   7
  -2   1   5 2105.09 51.4848  25
  -2  -1  -5 2178.82 53.1510  28
  -2  -1  -5 2171.88 51.8971  26
   2  -1   5 2115.28 53.8403  27
  -2   1   5 2103.78 52.2995  22
  -2  -1  -5 2148.38 51.3724  24
   2   1   5 2101.23 51.0925   2
   2  -1  -5 2032.47 52.2179   4
   2   1   5 2075.89 51.2349  12
  -2   1  -5 2159.18 51.2675  23
  -2  -1   5 2035.86 51.2596  11
   2  -1  -5 2130.00 53.3333  20
  -2  -1   5 2120.99 51.0906  28
   2  -1  -5 2090.11 50.9415   7
   2  -1  -5 2081.26 57.3061  15
  -2   1  -5 2036.76 50.9965  22
   2   1   5 1975.88 50.6318   8
   2   1   5 2093.76 51.0293   4
  -2   1  -5 2018.43 52.1089  26
   2   1   5 2139.40 52.8202  25
   2  -1  -5 2148.76 52.4143   6
   2   1   5 2143.65 54.5557  27
  -2  -1   5 2033.58 50.8660   3
   2   1   5 2015.90 51.1835   1
  -2   1  -5 2036.07 51.5888  24
  -2   1  -5 2182.01 51.2143   9
   2   1   5 2073.09 51.7503   7
  -2  -1   5 2117.13 50.6027  10
  -2  -1   5 2108.33 50.7215  19
   2  -1  -5 2069.91 52.0079  18
  -2   1  -5 2084.09 52.4904  25
  -2  -1   5 2121.62 51.0956  14
  -2   1  -5 2153.24 50.9021   8
  -2   1  -5 2017.58 53.5289  28
  -2  -1   5 1957.72 50.7399   9
  -2   1  -5 2051.80 52.1464  17
   2  -1  -5 2034.01 52.9764  13
   2   1   5 2144.80 51.4596  23
  -2  -1   5 2132.62 50.6397  24
  -2   1  -5 2172.69 54.0611  27
  -2  -1   5 2117.90 50.7644  26
   4   1  -5 755.996 22.8522  20
   4   1  -5 760.745 19.9225   7
   4   1  -5 755.561 24.8863  13
   4  -1   5 753.730 19.2452  23
   4   1  -5 753.496 20.2299   1
  -4  -1  -5 738.864 22.4982  28
   4  -1   5 773.766 22.2819  27
   4  -1   5 758.347 21.1381  12
  -4   1   5 740.670 20.9064  22
  -4  -1  -5 746.695 19.1575   9
  -4  -1  -5 746.925 19.8312  23
  -4   1   5 730.821 24.8723  17
  -4   1   5 753.838 19.1650   2
   4  -1   5 741.253 27.1576  16
   4  -1   5 769.315 20.3506   1
   4   1  -5 789.923 21.3345   6
  -4  -1  -5 747.865 21.9139  25
  -4  -1  -5 765.528 20.0313  10
  -4  -1  -5 733.215 19.8246  24
   4   1  -5 752.820 22.4774  18
   4   1  -5 734.872 19.7005  12
  -4  -1  -5 756.827 24.3124  27
  -4   1   5 749.151 18.8302  11
   4  -1   5 755.548 19.3427   5
   4  -1   5 754.232 20.5404  21
  -4  -1  -5 743.178 20.8057  19
   4   1  -5 752.121 28.4377  15
  -4  -1  -5 744.164 18.5426   8
   4  -1   5 746.896 20.5788  25
  -4  -1  -5 739.108 20.6417  26
  -4  -1  -5 749.501 23.5779  14
  -4  -1   5 748.112 19.5785  11
   4  -1  -5 747.231 20.2983  18
   4  -1  -5 738.365 19.6179   7
   4   1   5 758.497 20.6641   7
  -4  -1   5 745.671 21.1576  14
   4   1   5 755.602 31.3398  16
  -4  -1   5 748.245 19.6309  26
   4   1   5 773.451 21.8302  21
  -4  -1   5 729.252 19.0958   3
   4   1   5 754.722 20.0666   4
   4   1   5 746.999 23.5489  27
   4   1   5 759.121 20.0114   5
  -4   1  -5 780.428 20.9496  25
   4  -1  -5 797.119 29.7050  16
   4   1   5 791.879 19.9926  12
  -4   1  -5 741.657 18.8688  22
  -4   1  -5 761.465 19.3182  23
  -4  -1   5 735.225 19.3149  23
   4  -1  -5 754.102 21.5524  13
  -4  -1   5 752.078 20.7736  28
   4  -1  -5 769.205 20.7170   1
  -4   1  -5 720.042 23.1121  28
   4   1   5 754.273 21.4563  25
   4  -1  -5 766.642 19.6718   5
  -4  -1   5 746.979 22.4869  27
   4  -1  -5 759.231 20.1463  12
  -4  -1   5 715.387 20.6966  25
  -4  -1   5 742.505 19.5802  19
  -4   1  -5 760.169 22.7345  27
  -4  -1   5 772.535 19.1723  24
   4   1   5 758.867 19.6300  23
  -4   1  -5 753.488 18.9511   8
  -4   1  -5 748.115 20.0951  17
  -4   1  -5 766.697 19.5708   9
  -4  -1   5 738.655 19.1076  10
  -4   1  -5 734.756 21.0790  26
  -4   1  -5 757.750 20.2367  24
   4  -1  -5 750.591 21.1598  21
   6   1  -5 290.724 21.3162  16
   6   1  -5 291.654 12.5618  18
  -6  -1  -5 290.171 10.7830  19
   6   1  -5 297.218 9.53126  12
   6   1  -5 306.785 11.4202   6
   6  -1   5 313.180 18.7709  16
   6  -1   5 316.600 10.8655   7
   6   1  -5 299.728 12.5198   1
   6   1  -5 298.150 11.7955   4
  -6  -1  -5 298.079 9.68406  10
  -6  -1  -5 307.599 14.1659  14
  -6  -1  -5 288.088 9.50588  24
  -6   1   5 307.523 8.53137   8
   6   1  -5 296.035 19.6100  15
   6  -1   5 302.549 10.2204   1
  -6   1   5 270.387 15.0281  17
   6   1  -5 294.921 9.79999   5
  -6   1   5 296.220 10.6856  26
   6  -1   5 292.156 10.6537  21
   6   1  -5 297.163 11.9575  21
  -6  -1  -5 282.415 13.1364  28
   6   1  -5 288.258 13.1862  20
   6   1  -5 308.977 16.1350  13
  -6   1   5 299.879 9.53999  24
  -6   1   5 297.099 10.7515  22
  -6  -1  -5 290.730 8.63874   9
  -6   1   5 301.575 13.5430  28
   6   1  -5 297.803 9.69677   7
   6  -1   5 299.120 8.99099   5
  -6  -1  -5 306.905 10.7938  26
   6  -1   5 301.134 10.1164  12
   6  -1  -5 295.528 11.4045   4
   6  -1  -5 287.431 9.23071   5
  -6  -1   5 306.915 10.7311  22
   6  -1  -5 302.619 10.0416  12
   6   1   5 321.051 22.1497  16
  -6  -1   5 301.921 8.69409   3
  -6   1  -5 290.750 10.1365  24
  -6  -1   5 298.935 9.03681  11
  -6  -1   5 290.775 9.53621  19
   6  -1  -5 306.210 9.47949   7
   6  -1  -5 305.057 10.7604   1
  -6   1  -5 297.811 9.08526   9
  -6   1  -5 310.214 8.27624   8
  -6  -1   5 276.850 11.6335  14
  -6  -1   5 316.818 15.7457  17
   6   1   5 297.329 9.69192  12
  -6  -1   5 307.127 8.57094   9
  -6   1  -5 291.417 11.3812  26
   6   1   5 301.403 9.75229   5
  -6   1  -5 288.017 14.3650  28
   6  -1  -5 311.995 27.6910  15
  -6  -1   5 295.322 8.92687   2
   6  -1  -5 317.339 15.2273  20
   6   1   5 297.888 11.9230  21
   6  -1  -5 313.902 12.8507   6
  -6  -1   5 298.518 8.73296  10
  -8  -1  -5 87.6002 6.54301  19
   8   1  -5 124.946 9.62809  21
   8   1  -5 105.392 5.73133   1
  -8  -1  -5 109.275 5.48385  10
   8   1  -5 127.292 19.7400  16
   8   1  -5 115.777 10.8921  20
   8   1  -5 116.246 12.5721   4
   8   1  -5 112.742 5.31370   7
   8   1  -5 105.350 6.75568  12
  -8  -1  -5 89.5908 9.72837  14
   8   1  -5 112.791 5.47623   5
   8  -1   5 103.523 5.57600  12
   8  -1   5 101.367 6.12117   7
   8  -1   5 114.640 5.80314   1
   8   1  -5 104.145 17.3105  15
   8   1  -5 99.1345 8.71438   6
  -8   1  -5 119.700 8.42682  19
   8   1   5 113.607 5.39426   1
   8  -1  -5 111.196 7.27394   6
  -8   1  -5 110.787 4.93119   9
   8   1   5 115.827 6.42517   7
  -8   1  -5 119.619 12.8925  14
   8   1   5 116.730 5.39513  12
   8   1   5 111.899 5.62792   5
   8  -1  -5 110.736 6.21012   1
   8  -1  -5 110.910 5.35079   7
  -8   1  -5 114.832 5.86925  10
   8  -1  -5 105.104 5.62260  12
   8  -1  -5 89.0622 9.94231  20
   8   1   5 114.599 8.81467  21
   8   1   5 105.684 17.8326  16
   8  -1  -5 72.0782 15.3376  15
   1  -2   5 556.930 14.1992  11
   1   2  -5 531.945 13.7438  10
   1   2  -5 536.503 14.1961  14
  -1   2   5 568.013 15.7596  27
   1   2  -5 526.486 16.2731  18
   1   2  -5 604.221 20.4539  16
  -1  -2  -5 555.680 15.4385  14
   1  -2   5 577.725 14.1994  12
   1  -2   5 590.069 17.0375  27
  -1  -2  -5 584.573 14.2521  24
  -1   2   5 569.752 17.6830  17
   1   2  -5 568.178 13.6651  24
   1   2  -5 569.936 13.7961  26
  -1   2   5 567.128 14.8377  25
   1   2  -5 571.334 15.1665  21
   1  -2   5 564.969 16.5570  17
   1  -2   5 582.303 14.3736   3
  -1   2   5 568.167 15.7350  28
  -1  -2  -5 567.275 15.6637  28
   1   2  -5 575.242 14.1071  28
  -1  -2  -5 564.063 14.6755  26
   1  -2   5 568.271 14.3491  23
  -1  -2  -5 555.809 14.2540  10
  -1   2   5 546.090 14.6664  26
  -1  -2  -5 568.443 17.5482  27
   1   2  -5 561.190 14.2906   5
  -1  -2  -5 547.743 14.4550  22
   1   2  -5 535.951 13.8995  19
  -1  -2  -5 554.393 15.8726  25
  -1  -2  -5 556.616 14.5414  23
   1   2  -5 556.655 13.8678   8
   1  -2   5 560.307 14.0640   1
  -1   2   5 566.278 15.1293  22
   1   2  -5 550.153 18.0201  13
  -1   2   5 554.104 14.0382  23
  -1   2   5 575.069 14.1705   2
  -1  -2  -5 541.697 13.9424   9
   1  -2   5 562.320 15.5423  25
  -1  -2  -5 553.938 16.1389  17
   1   2  -5 551.792 13.6447   9
  -1   2   5 549.628 14.2351  24
   1  -2   5 556.854 14.6041  22
  -1  -2  -5 565.674 14.6717  19
   1   2   5 546.628 14.3980  22
   1  -2  -5 558.468 14.8868   6
  -1   2  -5 563.868 16.6415  17
  -1  -2   5 552.188 13.8089  10
  -1  -2   5 556.507 14.0969   3
   1  -2  -5 571.194 15.4940  20
   1  -2  -5 557.571 14.0936  23
   1  -2  -5 555.701 17.9748  15
  -1   2  -5 559.375 17.0202  13
   1   2   5 543.244 17.0616  27
  -1  -2   5 532.517 13.6439   9
   1  -2  -5 565.451 15.9214  14
  -1   2  -5 562.444 14.6680  22
   1   2   5 570.770 15.7327  25
   1  -2  -5 545.822 13.7819   3
   1  -2  -5 561.412 14.9452  25
  -1  -2   5 567.327 14.4302  11
   1  -2  -5 558.500 14.8987  19
  -1   2  -5 567.389 13.9911   8
   1   2   5 540.506 15.6163  28
   1   2   5 555.056 14.3231   7
   1   2   5 546.471 14.6840  26
   1  -2  -5 553.500 15.9477  27
  -1  -2   5 550.785 14.5679  14
   1  -2  -5 560.497 14.3509  10
  -1  -2   5 554.923 14.0690  19
  -1   2  -5 556.460 15.7286  18
   1   2   5 560.346 14.4551  23
  -1   2  -5 527.950 14.0561   9
   1  -2  -5 519.266 13.8157  11
   1   2   5 561.428 14.2844  24
   1   2   5 548.429 15.9496  17
   1   2   5 507.174 13.8504   8
   3   2  -5 347.010 14.8949  15
   3   2  -5 328.793 9.05743  12
  -3  -2  -5 339.083 9.75904  17
  -3  -2  -5 333.833 8.78734   9
   3   2  -5 344.855 11.3105  21
   3  -2   5 338.820 9.07475  23
   3  -2   5 334.204 9.19995  11
   3  -2   5 324.449 9.81398  22
  -3  -2  -5 341.143 9.71871  23
   3   2  -5 322.791 12.0962  18
   3   2  -5 343.242 10.1720   6
   3  -2   5 346.984 9.80957   1
  -3   2   5 338.939 8.94573   2
   3  -2   5 344.162 9.06899  21
  -3  -2  -5 343.968 9.95874  26
   3  -2   5 337.286 11.6110  27
   3   2  -5 354.435 18.7970  16
  -3  -2  -5 333.660 8.73946  22
  -3  -2  -5 332.822 11.4426  25
  -3  -2  -5 329.501 11.1669  28
  -3  -2  -5 327.783 9.41596  10
   3   2  -5 338.787 11.2363  20
   3   2  -5 336.797 9.38424   1
   3  -2   5 336.768 9.77844  12
   3  -2   5 345.246 10.0280   7
   3  -2   5 316.837 11.9994  17
  -3  -2  -5 339.100 10.0727  19
   3  -2   5 327.148 11.5131  16
   3  -2   5 340.585 8.58320   5
   3  -2   5 339.766 10.2393  25
   3   2  -5 330.112 14.0594  13
  -3  -2  -5 345.599 13.5979  27
  -3  -2  -5 338.548 9.35519  24
   3   2  -5 336.485 9.76553   5
  -3  -2  -5 337.625 11.7082  14
  -3  -2   5 341.185 8.58225  24
   3   2   5 327.535 9.52469  23
   3  -2  -5 338.780 10.1533   1
   3  -2  -5 346.576 9.01787   7
   3   2   5 362.168 11.4035  21
   3   2   5 334.942 10.0067   7
   3   2   5 326.154 9.22992  12
  -3  -2   5 329.354 8.62668  10
  -3  -2   5 334.893 8.87250  19
  -3   2  -5 336.673 11.2609  17
   3   2   5 325.774 11.1286  25
  -3  -2   5 336.843 8.81743  26
   3   2   5 332.176 10.3729  26
   3  -2  -5 357.525 10.6321   4
  -3  -2   5 330.895 9.03920   3
  -3  -2   5 333.909 9.36469  28
  -3   2  -5 332.589 8.92725   8
   3   2   5 345.686 9.74372   5
   3  -2  -5 335.442 10.8006   6
  -3  -2   5 314.241 8.44066   9
   3   2   5 329.606 12.9075  27
  -3  -2   5 334.068 9.53126  11
   3  -2  -5 335.219 9.69204  12
   3  -2  -5 318.704 16.1067  15
   3  -2  -5 339.560 12.0711  20
   3   2   5 346.158 9.74629  24
  -3   2  -5 349.956 9.41721   9
  -3   2  -5 338.929 9.36715  22
   3   2   5 334.221 11.9615  28
  -3  -2   5 343.648 9.43102  14
   3   2   5 342.173 18.3242  16
   3   2   5 347.017 9.49131   4
   5  -2   5 285.366 13.9072  16
   5  -2   5 269.490 9.19138   1
   5   2  -5 253.799 8.60502   7
  -5  -2  -5 279.568 9.49535  19
  -5  -2  -5 288.805 12.0020  14
   5   2  -5 268.757 8.68473   1
  -5  -2  -5 279.514 8.45544  24
   5   2  -5 266.068 9.72644   6
  -5   2   5 272.912 7.54292   2
  -5  -2  -5 267.325 7.60618   9
  -5  -2  -5 268.700 9.28703  26
   5  -2   5 267.541 9.11234  12
  -5  -2  -5 272.990 11.3196  28
   5   2  -5 282.383 12.2619  18
  -5  -2  -5 283.933 11.4535  25
   5   2  -5 263.849 14.5153  13
   5  -2   5 282.244 7.65021   5
  -5   2   5 276.617 9.80440  22
   5   2  -5 270.253 8.30201  12
   5  -2   5 272.614 8.67859  21
   5   2  -5 260.124 11.1668  20
  -5  -2  -5 291.682 8.89132  23
   5   2  -5 266.649 10.4232   4
  -5  -2  -5 269.890 8.53458  10
  -5   2   5 272.488 13.9335  17
   5   2  -5 236.679 15.6623  15
  -5  -2  -5 272.601 14.6274  27
   5  -2   5 268.571 9.38100   7
  -5   2  -5 280.556 7.71456   8
  -5  -2   5 267.687 12.9878  27
  -5   2  -5 277.626 9.23041  24
   5   2   5 274.526 8.99662   5
   5   2   5 268.264 8.47927  12
  -5  -2   5 276.110 7.61988  24
  -5  -2   5 275.925 7.34048   9
  -5  -2   5 270.812 8.51654  11
   5   2   5 249.908 19.1277  16
   5   2   5 284.082 9.10007   4
  -5  -2   5 274.712 8.36102  23
  -5  -2   5 272.121 8.14384  26
  -5   2  -5 270.137 8.36973   9
  -5  -2   5 280.201 8.16787  19
   5  -2  -5 272.232 10.5575   6
   5   2   5 265.371 8.48673   1
  -5  -2   5 276.448 9.39611  14
  -5  -2   5 275.590 7.98685   3
   5   2   5 275.553 9.47597   7
  -5  -2   5 271.775 7.60388  10
  -5  -2   5 271.730 10.4611  25
  -5   2  -5 274.982 10.2883  26
   5   2   5 255.879 10.8320  21
   5  -2  -5 269.568 9.06004  12
   5  -2  -5 271.708 12.3247  20
  -5   2  -5 266.340 9.46096  22
   5  -2  -5 268.731 18.0337  15
  -5  -2   5 273.870 9.38735  28
  -5   2  -5 288.755 13.0597  28
   7  -2   5 193.026 8.26149   7
  -7   2   5 188.556 6.10241   8
  -7  -2  -5 192.418 11.3270  14
  -7  -2  -5 177.318 6.97976  10
   7  -2   5 185.129 7.79334  12
   7   2  -5 211.375 16.6279  13
   7   2  -5 196.922 8.80789   6
   7   2  -5 185.157 9.48639   4
   7   2  -5 163.208 17.5573  15
   7   2  -5 192.084 7.61166   5
   7   2  -5 195.203 7.37043   7
   7   2  -5 194.818 6.87510  12
   7   2  -5 198.236 10.1750  21
   7   2  -5 149.306 20.3687  16
   7   2  -5 188.738 10.9702  20
   7   2  -5 200.632 12.1916  18
   7   2  -5 179.061 7.21770   1
   7  -2   5 190.124 7.88621   1
  -7  -2  -5 191.458 8.35855  19
  -7   2  -5 195.690 6.92386   9
   7  -2  -5 183.236 7.69736  12
   7  -2  -5 191.315 8.43904   1
   7   2   5 152.832 21.0313  16
   7   2   5 173.564 9.91715  21
   7   2   5 186.254 7.54927   5
   7   2   5 180.455 6.96165   1
   7   2   5 184.601 7.01998  12
   7  -2  -5 192.274 6.90973   7
   0   3   5 999.871 27.1423  28
   0  -3  -5 1020.54 26.1449  26
   0   3   5 1007.08 28.0860  27
   0  -3  -5 990.539 28.4612  27
   0  -3  -5 995.024 25.1113   3
   0   3  -5 982.832 24.9280   8
   0   3   5 1009.23 26.6441  25
   0   3   5 1066.41 24.6767   7
   0  -3   5 997.278 25.3002   3
   0   3  -5 1038.11 29.3542  17
   0  -3  -5 1014.94 26.0896  19
   0  -3  -5 1007.57 25.2481   9
   0   3   5 958.670 25.2956  24
   0   3  -5 999.726 26.1930  22
   0  -3  -5 1014.87 25.4706  23
   0   3   5 1018.51 26.1719  22
   0   3   5 1004.38 25.3329   2
   0  -3  -5 1016.38 25.4420  10
   0   3  -5 1007.89 24.9798   5
   0   3   5 1018.21 29.1055  17
   0   3   5 996.078 25.8761  26
   0   3  -5 1046.63 29.7461  16
   0   3  -5 994.179 24.8465   9
   0   3   5 1012.76 25.3635  23
   0  -3   5 997.684 25.3884  11
   0  -3  -5 1008.07 25.4901  24
   0   3  -5 1031.73 25.6573  21
   0  -3  -5 1037.73 26.9343  25
   0  -3  -5 1003.79 27.4914  28
   0   3  -5 979.572 29.4645  13
   0   3  -5 989.917 27.5938  18
   0  -3  -5 1021.74 27.1953  14
   2   3  -5 620.449 25.3957  16
   2   3  -5 604.708 16.0974  19
  -2  -3  -5 623.378 18.1174  14
   2   3  -5 647.012 16.5326   6
  -2   3   5 659.755 17.8022  22
  -2   3   5 651.115 16.6721  24
  -2  -3  -5 645.115 16.9132  23
  -2  -3  -5 612.503 16.4378  10
   2  -3   5 657.047 16.2111  11
   2  -3   5 641.225 19.4178  27
   2   3  -5 640.676 15.7762   8
   2  -3   5 626.734 16.3104  23
   2   3  -5 639.307 17.2014  20
   2   3  -5 636.527 19.7817  15
   2   3  -5 612.094 15.7016   1
   2  -3   5 651.916 16.5983   1
  -2  -3  -5 612.362 15.8751   9
  -2  -3  -5 648.672 21.1977  27
   2   3  -5 624.103 15.9739  26
   2   3  -5 599.818 16.9797  14
  -2   3   5 645.110 16.1721   2
   2   3  -5 601.510 18.0116  21
   2  -3   5 614.131 17.6707  25
   2   3  -5 621.706 16.5287  28
   2  -3   5 615.161 15.5533   2
   2   3  -5 638.183 15.7609  24
  -2  -3  -5 622.780 18.3378  28
  -2   3   5 624.448 17.2922  26
  -2  -3  -5 636.142 17.0399  19
  -2  -3  -5 622.790 16.9945  26
   2   3  -5 642.873 16.7643   5
  -2   3   5 631.842 18.9098  28
  -2  -3  -5 639.680 16.3999  24
   2  -3   5 650.655 16.7267  12
  -2  -3  -5 637.031 18.8226  25
  -2   3   5 661.894 21.4552  17
   2  -3  -5 616.223 15.7992  23
  -2  -3   5 627.441 16.8396  14
  -2  -3   5 642.020 16.3234   3
   2  -3  -5 642.080 17.0880   1
   2   3   5 638.143 19.8376  18
   2  -3  -5 643.247 15.9151   3
   2  -3  -5 650.011 17.6160   6
   2   3   5 631.925 16.5755   2
  -2  -3   5 631.992 15.8574  10
   2   3   5 637.418 17.2571  26
   2   3   5 673.006 16.7914   7
  -2   3  -5 632.137 16.1045   8
   2  -3  -5 649.164 16.8766  10
  -2  -3   5 638.486 16.2210  19
   2  -3  -5 634.744 19.8473  14
   2   3   5 633.758 16.6292  22
   2   3   5 608.204 15.5010   8
   2   3   5 627.529 16.5943  24
  -2   3  -5 626.223 19.6477  17
  -2  -3   5 629.646 16.7476  11
  -2   3  -5 630.120 17.6944  18
   2   3   5 618.699 22.0815  13
   2   3   5 642.235 18.9038  17
   2  -3  -5 635.910 17.8950  19
   2  -3  -5 614.682 15.4218   7
   2  -3  -5 642.211 22.9148  15
   2   3   5 632.363 18.7468  28
   2  -3  -5 623.495 17.4413  27
   2  -3  -5 627.071 18.5997  20
  -2   3  -5 646.258 17.0166  22
  -2   3  -5 614.067 19.0133  13
   2  -3  -5 627.565 16.5586  25
   2   3   5 647.729 16.3078   4
  -4  -3  -5 255.181 8.37369  26
   4   3  -5 243.550 10.0453  21
   4   3  -5 267.055 8.62731   6
   4   3  -5 258.480 9.47791   4
  -4  -3  -5 253.316 13.2856  27
  -4  -3  -5 255.516 6.90317   9
   4   3  -5 253.989 11.5296  18
  -4   3   5 253.386 7.03015   2
   4   3  -5 238.462 8.21659   5
   4   3  -5 267.017 9.76592  20
  -4  -3  -5 262.546 8.27690  23
   4   3  -5 260.950 13.7551  15
  -4  -3  -5 260.589 10.6001  25
   4  -3   5 252.896 6.97883  23
   4   3  -5 256.527 13.8875  13
   4  -3   5 255.657 8.49407   7
   4   3  -5 255.355 7.54182   1
  -4  -3  -5 253.409 7.63780  24
   4  -3   5 243.717 8.28639   1
  -4   3   5 256.605 12.8821  17
   4  -3   5 245.100 9.34694  27
  -4  -3  -5 251.470 8.45995  19
   4   3  -5 276.447 18.9545  16
  -4  -3  -5 246.078 9.97839  14
  -4  -3  -5 247.918 9.91659  28
  -4   3   5 244.770 9.03839  22
   4  -3   5 261.616 8.10876  25
  -4  -3  -5 251.220 7.74053  10
   4  -3   5 257.887 8.44097  12
   4   3   5 243.872 10.1119  21
  -4  -3   5 249.281 8.09623  28
   4  -3  -5 252.069 8.85195   1
   4   3   5 245.724 18.0958  16
   4  -3  -5 253.365 9.55854   6
  -4   3  -5 258.651 7.29290   8
  -4   3  -5 265.632 8.05612  22
   4   3   5 256.817 8.15360   4
   4   3   5 248.245 7.39495   1
   4   3   5 252.445 8.45653   7
  -4  -3   5 256.478 6.95748  10
   4   3   5 231.941 11.1275  28
  -4   3  -5 255.016 7.83838   9
   4  -3  -5 252.792 16.0719  15
  -4  -3   5 244.533 11.8524  27
   4  -3  -5 241.929 8.25754  12
  -4  -3   5 256.317 7.36762  19
  -4  -3   5 262.198 7.25835  26
   4   3   5 247.473 8.33241   5
  -4  -3   5 259.766 6.85444  24
  -4  -3   5 256.247 8.13782  14
  -4  -3   5 256.193 8.11070  11
   4  -3  -5 270.689 7.33659   7
  -4   3  -5 253.112 10.6120  17
  -4  -3   5 254.142 9.85030  25
   4  -3  -5 260.832 11.2080  20
  -4  -3   5 264.316 7.93617  23
   4   3   5 234.730 8.09956  24
   4   3   5 246.565 9.09007  26
  -6  -3  -5 117.889 13.1751  27
   6   3  -5 113.979 16.9557  13
   6   3  -5 100.381 12.2739  15
   6   3  -5 105.981 7.20105  21
   6   3  -5 99.9843 5.80972   1
   6   3  -5 99.3348 6.41613   4
  -6  -3  -5 106.896 8.23451  14
   6  -3   5 102.907 5.31866   1
  -6  -3  -5 106.887 5.72105  23
   6   3  -5 106.339 5.64302   6
   6   3  -5 121.266 13.0893  18
  -6  -3  -5 100.792 5.34347  19
  -6  -3  -5 105.781 8.04256  26
   6  -3   5 101.583 5.21565  12
   6   3  -5 109.801 5.28911   5
   6   3  -5 93.9366 15.8221  16
   6  -3   5 108.734 5.50969   7
  -6  -3  -5 104.417 5.46865  24
  -6   3   5 96.3784 5.93929  22
  -6  -3  -5 110.410 4.64483  10
  -6  -3  -5 111.594 9.09441  25
  -6   3   5 103.402 4.09485   8
   6   3  -5 106.310 4.79290   7
  -6  -3  -5 108.909 11.2510  28
  -6   3   5 125.106 11.7530  17
   6   3  -5 107.663 7.17434  20
   6  -3  -5 126.972 16.6127  15
   6   3   5 99.6754 5.28716   7
   6  -3  -5 101.244 5.17249  12
   6   3   5 110.348 4.43374   1
   6   3   5 98.8186 16.7694  16
   6   3   5 98.1136 5.10153   5
  -6  -3   5 108.783 4.86134  11
  -6   3  -5 98.8801 3.89348   8
   6   3   5 102.431 8.05148  21
   6  -3  -5 112.455 10.0270  20
   6  -3  -5 109.451 5.85545   1
  -6  -3   5 100.042 4.21696   3
   6  -3  -5 103.526 4.24273   7
   6  -3  -5 109.267 6.51268   6
  -6   3  -5 101.918 4.53996   9
   6   3   5 106.190 5.31565   4
   8  -3   5 32.7203 3.81231  12
   8   3  -5 39.5972 6.03908  21
  -8   3   5 41.7642 3.78229   9
   8   3  -5 24.0454 10.8591  16
   8  -3   5 34.8205 3.93839   1
  -8  -3  -5 30.0198 3.19531   3
   8   3  -5 30.2152 5.18544   4
   8  -3   5 32.4374 4.01463   7
   8   3  -5 34.6585 3.07972   1
   8   3  -5 37.8754 4.06673   5
   8   3   5 36.5663 3.98848   5
   8  -3  -5 32.2781 4.95734   6
   8  -3  -5 32.7617 13.8099  15
   8   3   5 32.0412 13.5402  16
   8   3   5 31.8515 4.65285   7
   8  -3  -5 43.4511 7.86590  20
  -8   3  -5 30.5038 2.98768   9
   8  -3  -5 43.6489 4.54198  12
   8   3   5 41.4843 6.78150  21
  -1  -4  -5 298.882 12.2060  27
   1   4  -5 292.425 7.69258  24
  -1  -4  -5 281.057 9.89340  14
  -1   4   5 271.489 10.2448  28
  -1  -4  -5 285.404 8.86176  19
   1  -4   5 264.309 7.88209  11
   1   4  -5 276.187 11.0249  18
   1   4  -5 278.200 7.09251   9
   1   4  -5 285.501 8.09638   5
  -1  -4  -5 280.159 8.19556  10
   1   4  -5 282.260 7.48730   8
   1   4  -5 290.010 13.1096  13
  -1  -4  -5 291.532 8.44918  23
  -1   4   5 290.394 8.04357   2
   1   4  -5 300.694 15.3050  16
   1   4  -5 277.777 9.18384  21
   1   4  -5 290.005 9.11016  28
   1  -4   5 277.517 7.74785   1
  -1  -4  -5 290.522 8.87189  26
  -1  -4  -5 290.213 8.19179  24
   1   4  -5 282.319 8.29027  15
  -1  -4  -5 295.522 8.08247   3
   1   4  -5 280.591 7.21222   6
  -1  -4  -5 287.894 7.79102   9
  -1   4   5 284.281 8.20494  24
   1   4  -5 296.604 8.16430  26
  -1  -4  -5 300.865 10.2938  25
  -1   4   5 272.790 8.83780  26
  -1  -4  -5 277.397 10.1697  28
   1   4  -5 276.556 7.45271  20
  -1   4  -5 280.853 10.1012  18
   1  -4  -5 277.279 7.77983   3
  -1   4  -5 280.946 11.6850  13
   1  -4  -5 287.052 7.96869  23
   1   4   5 290.467 11.6383  17
  -1  -4   5 294.926 7.92296  10
  -1  -4   5 301.278 9.90166  14
   1  -4  -5 287.468 10.7508  27
   1   4   5 280.134 12.8022  13
  -1   4  -5 278.969 7.54186  21
  -1   4  -5 276.725 9.08964  22
   1  -4  -5 281.013 12.0380  15
   1   4   5 277.097 8.79917  22
  -1   4  -5 272.866 12.0856  17
  -1  -4   5 294.441 8.11816   3
  -1   4  -5 281.074 7.22545   5
   1   4   5 277.598 10.8713  18
   1   4   5 271.494 8.07322  24
   1   4   5 289.965 7.73007   7
  -1  -4   5 299.607 8.64325  19
   1  -4  -5 293.197 9.29228  25
   1  -4  -5 280.300 9.28270  20
   1  -4  -5 295.637 8.67049   6
   1   4   5 291.392 8.29397   2
   1   4   5 280.474 10.0841  28
  -1   4  -5 288.391 9.67229  16
   1   4   5 283.111 8.72277  26
   3   4  -5 257.426 8.35579  20
   3  -4   5 256.964 8.21617  12
   3  -4   5 242.159 7.92150   3
   3   4  -5 252.722 8.45025  28
  -3  -4  -5 247.692 7.71837  10
   3  -4   5 261.655 7.35695  23
  -3  -4  -5 248.830 7.61808  24
   3  -4   5 255.643 8.08747   1
  -3  -4  -5 262.849 8.43090  26
   3  -4   5 260.282 8.87096  25
  -3   4   5 243.879 8.86490  26
  -3  -4  -5 251.868 7.83718   3
   3   4  -5 257.914 11.1041  15
   3   4  -5 252.867 9.89381  21
   3  -4   5 265.533 10.8029  27
  -3  -4  -5 265.861 10.0934  28
  -3  -4  -5 258.820 8.45990  19
   3   4  -5 257.519 17.5321  16
  -3  -4  -5 261.454 9.74397  14
  -3   4   5 259.484 12.9409  17
  -3  -4  -5 255.951 10.5335  25
   3   4  -5 266.760 7.63281   6
  -3  -4  -5 256.600 8.29467  23
   3   4  -5 248.532 15.0322  13
   3   4  -5 258.344 12.4938  18
  -3   4   5 265.462 7.24677   2
   3   4  -5 255.497 8.20945   5
  -3   4   5 253.379 9.14437  22
  -3   4   5 248.180 10.9131  28
  -3   4   5 258.710 8.07767  24
  -3  -4  -5 259.637 6.93081   9
  -3  -4  -5 268.317 13.3897  27
   3   4  -5 254.483 9.06400   4
   3   4  -5 244.192 7.41828  26
   3  -4   5 273.832 7.33969  11
   3   4  -5 247.881 7.03618  24
  -3  -4   5 259.735 7.08018  10
   3  -4  -5 246.644 14.7236  15
   3   4   5 252.714 10.9157  28
  -3  -4   5 260.859 7.43675  26
  -3  -4   5 257.501 8.36964  28
  -3   4  -5 255.802 8.37787  18
   3   4   5 265.179 18.2995  16
   3   4   5 263.155 10.1747  21
   3  -4  -5 253.193 8.65298   1
   3  -4  -5 260.306 8.28826  12
   3   4   5 244.000 8.85145  26
  -3  -4   5 260.069 7.64455   3
  -3  -4   5 267.839 7.03943  24
  -3   4  -5 256.025 11.4973  17
   3   4   5 252.450 8.05828  24
   3   4   5 263.433 8.07798   7
  -3   4  -5 250.173 9.62617  13
  -3  -4   5 258.358 8.43766  14
   3   4   5 256.832 8.31204   5
   3  -4  -5 261.793 10.5176  20
  -3   4  -5 256.889 7.34781   8
  -3  -4   5 257.912 8.17697  11
   3   4   5 262.011 7.95604   4
   3  -4  -5 251.023 7.18283   3
   3  -4  -5 240.136 6.59203   7
  -3   4  -5 256.362 8.44942  22
  -3  -4   5 263.022 7.59309  19
   3  -4  -5 257.174 9.12941   6
   5   4  -5 220.393 12.1083  18
  -5  -4  -5 226.505 8.29980  19
  -5  -4  -5 232.379 7.51181  10
   5   4  -5 212.477 10.3435  21
   5   4  -5 218.817 14.9548  13
  -5  -4  -5 227.267 9.97178  14
  -5   4   5 214.101 6.98214   8
   5   4  -5 236.872 8.01500   6
  -5  -4  -5 230.985 10.7336  28
   5  -4   5 230.106 8.30170   7
  -5  -4  -5 232.881 8.35884  23
  -5   4   5 200.908 13.0388  17
   5   4  -5 240.367 9.61351  20
  -5  -4  -5 226.677 7.30325  24
  -5  -4  -5 222.890 7.65519   3
   5  -4   5 212.424 8.23871  12
  -5  -4  -5 237.111 11.6779  25
   5   4  -5 213.468 13.9981  15
   5   4  -5 227.290 7.58948   7
  -5  -4  -5 219.710 8.30944  26
   5   4  -5 223.461 8.20349   5
  -5  -4  -5 225.952 16.5031  27
   5   4  -5 222.026 9.60116   4
   5   4  -5 219.243 6.81353   1
   5  -4   5 222.592 8.23704   1
   5   4  -5 222.963 19.7568  16
  -5   4   5 231.368 9.10027  22
  -5   4  -5 225.269 6.89510   8
   5  -4  -5 214.087 6.60114   7
   5   4   5 220.361 20.2859  16
   5  -4  -5 212.794 8.66721   1
  -5   4  -5 220.510 7.88655  22
   5  -4  -5 212.285 9.46808   6
  -5  -4   5 224.741 10.7725  25
   5   4   5 228.749 10.8033  21
  -5  -4   5 228.781 7.27310   3
  -5   4  -5 211.090 9.93048  26
  -5   4  -5 225.788 7.57597   9
   5  -4  -5 215.015 8.23438  12
  -5   4  -5 217.586 11.4509  17
   5  -4  -5 229.578 11.5404  20
  -5  -4   5 213.308 7.84251  23
   5  -4  -5 247.416 21.8176  15
   5   4   5 229.312 8.24838   7
  -5   4  -5 217.002 8.55608  24
  -5   4  -5 224.868 15.3323  28
   5   4   5 219.969 8.03253   4
  -5  -4   5 221.108 7.92483  11
   5   4   5 222.485 8.35914   5
  -5  -4   5 236.607 15.4061  27
   7   4  -5 144.078 8.83612   4
  -7  -4  -5 144.755 6.34926   3
   7   4  -5 144.519 5.48814   1
  -7   4   5 143.609 5.55940   8
   7   4  -5 161.886 9.94166  21
   7   4  -5 120.684 21.1412  16
   7  -4   5 155.511 7.23277  12
   7  -4   5 158.765 7.17857   1
  -7  -4  -5 124.851 9.42479  14
  -7  -4  -5 142.355 7.39552  19
   7   4  -5 151.777 6.98236   5
  -7  -4  -5 149.987 6.11703  10
   7   4  -5 136.324 15.8227  13
   7  -4   5 139.527 6.93337   7
   7   4  -5 123.214 11.4799  18
   7   4   5 137.571 23.0736  16
   7  -4  -5 145.165 13.0797  20
  -7   4  -5 153.817 5.50515   8
   7   4   5 150.280 6.94534   7
  -7  -4   5 145.142 6.53325  11
   7   4   5 149.041 10.0969  21
   7  -4  -5 139.120 19.5039  15
   7  -4  -5 152.215 7.75130   1
  -7   4  -5 153.527 6.27360   9
   7  -4  -5 144.556 7.16434  12
   7   4   5 148.403 7.09528   5
   0   5   5 996.555 29.2301  18
   0  -5   5 1032.01 25.9889   3
   0  -5  -5 1012.96 26.1697  10
   0   5  -5 1022.50 33.1922  16
   0   5  -5 1001.67 32.0771  17
   0   5   5 949.162 26.0914   2
   0  -5  -5 1006.18 27.2921  19
   0   5  -5 982.154 31.9969  13
   0   5  -5 1007.02 26.4199  26
   0   5   5 1032.02 31.9213  17
   0  -5   5 990.706 24.9688   1
   0   5  -5 1005.62 27.4448  22
   0  -5  -5 1004.85 29.1646  14
   0  -5   5 1025.71 26.1854  10
   0  -5  -5 1034.48 26.0829  23
   0   5  -5 989.350 28.0372  28
   0  -5  -5 1035.58 25.6781   3
   0   5   5 1005.79 31.9965  13
   0  -5  -5 1062.99 30.8074  27
   0  -5  -5 1032.93 28.2418  25
   0   5  -5 1005.80 25.4332   5
   0   5  -5 1003.33 26.5072  21
   0  -5  -5 1023.46 29.0395  15
   0   5  -5 1019.07 25.7130  24
   0  -5  -5 1025.24 25.7497   6
   0   5   5 1013.02 27.2347  22
   0  -5   5 974.838 25.9542  11
   0   5  -5 996.258 25.1424   9
   0   5  -5 982.791 29.3030  18
   0  -5  -5 1007.33 26.3165  20
   2   5  -5 826.904 23.4321  21
   2   5  -5 817.932 21.4444   5
   2  -5   5 794.876 21.0641   1
   2  -5   5 776.136 21.2528   3
  -2  -5  -5 792.754 22.0820  26
   2   5  -5 814.272 20.4497  24
   2   5  -5 826.790 29.4104  13
  -2  -5  -5 782.230 22.1257  19
   2   5  -5 821.345 22.2704  28
  -2   5   5 773.812 22.6735  22
   2  -5   5 820.913 20.6992  11
  -2  -5  -5 767.250 23.5951  14
   2   5  -5 809.524 20.9912  26
  -2   5   5 812.153 20.7702   2
  -2   5   5 770.511 27.4220  17
   2   5  -5 801.111 25.9887  18
  -2  -5  -5 796.495 21.2274  10
   2   5  -5 795.044 20.0636   8
  -2  -5  -5 814.001 20.4148   9
  -2  -5  -5 806.107 21.1651  24
   2   5  -5 804.616 34.0641  16
  -2  -5  -5 805.601 24.1922  28
   2  -5  -5 752.193 19.7624  11
   2   5   5 828.997 26.3232  17
   2   5   5 797.389 29.2412  13
   2   5   5 793.220 22.0020  22
   2  -5  -5 826.054 20.8196   3
   2  -5  -5 809.140 23.6440  27
   2  -5  -5 812.947 22.0996   6
   2  -5  -5 822.959 21.9432  25
   2  -5  -5 792.296 21.8903   1
  -2   5  -5 820.664 27.1377  17
  -2  -5   5 819.095 20.7389  10
   2   5   5 791.981 22.1642  26
   2   5   5 788.682 24.2468  28
   2  -5  -5 791.543 19.7866  11
  -2   5  -5 781.464 22.3569  22
   2  -5  -5 838.443 23.6740  20
  -2   5  -5 786.757 22.9347  18
   2   5   5 788.782 21.2369  24
   2   5   5 786.490 19.8068   8
  -2   5  -5 788.395 24.9361  13
  -2  -5   5 801.050 21.0905   3
   2   5   5 817.429 20.8082   7
  -2  -5   5 852.908 23.3478  14
   2  -5  -5 846.119 29.1194  15
  -2  -5   5 835.038 21.6642  19
   2  -5  -5 807.061 20.4823  23
   2   5   5 810.391 25.8876  18
   4   5  -5 451.325 28.6259  16
  -4  -5  -5 446.791 13.1798  10
   4  -5   5 466.658 13.9129   7
   4   5  -5 439.214 16.3728  21
  -4   5   5 476.079 15.2608  22
  -4  -5  -5 465.555 14.2033  19
  -4  -5  -5 444.296 13.1120  24
  -4  -5  -5 464.374 14.1081  23
   4  -5   5 455.456 13.8992   1
  -4   5   5 463.654 12.9159   8
  -4   5   5 454.775 20.5056  17
   4   5  -5 448.251 14.0149   5
   4  -5   5 462.506 14.1054  12
  -4   5   5 462.978 12.3179   2
  -4  -5  -5 436.065 17.1905  25
  -4  -5  -5 461.872 13.4832   3
  -4  -5  -5 418.753 20.8401  27
   4   5  -5 454.097 18.9065  18
  -4  -5  -5 460.335 16.6192  28
  -4  -5  -5 482.483 16.0750  14
   4   5  -5 467.640 22.6160  13
  -4  -5  -5 446.877 14.1766  26
   4   5  -5 490.213 15.7610   4
  -4  -5   5 454.242 13.7296  23
  -4   5  -5 486.635 14.4132  22
  -4  -5   5 458.516 16.2821  14
  -4   5  -5 468.323 12.7861   8
   4  -5  -5 460.823 23.7014  15
  -4  -5   5 483.200 20.4821  27
  -4   5  -5 480.597 19.0498  17
   4   5   5 441.266 14.1722   5
   4   5   5 477.225 19.3892  18
   4   5   5 465.249 23.1083  13
   4  -5  -5 484.610 15.3810   6
  -4  -5   5 453.324 16.7038  25
   4   5   5 439.966 13.4920   7
   4   5   5 469.909 29.4499  16
   4  -5  -5 471.272 17.2375  20
   4  -5  -5 467.703 14.3647  12
   4   5   5 474.014 13.8121   4
  -4  -5   5 473.787 12.4313  10
  -4  -5   5 452.535 13.8926  11
   4   5   5 466.610 17.0596  21
  -4  -5   5 471.221 13.2228   3
   4  -5  -5 476.424 14.8895   1
  -4  -5   5 466.260 14.3355  19
  -6  -5  -5 217.531 8.02631   3
   6  -5   5 225.312 8.63634   7
   6   5  -5 241.909 21.2172  13
  -6   5   5 224.854 9.83051  22
  -6  -5  -5 211.764 8.84975  19
   6   5  -5 215.257 13.5669  18
   6   5  -5 219.084 10.6696   4
   6   5  -5 200.976 11.1299  21
  -6   5   5 220.432 15.8029  17
   6   5  -5 214.017 8.73396   5
  -6   5   5 213.133 7.28898   8
  -6  -5  -5 218.248 7.71362  10
  -6  -5  -5 217.537 11.1379  14
   6  -5   5 221.517 8.77412   1
   6   5  -5 172.121 22.9641  16
   6  -5   5 211.170 8.73073  12
   6  -5  -5 211.344 12.2760  20
   6   5   5 216.994 8.36955   7
   6  -5  -5 216.481 10.0477   6
   6   5   5 168.527 24.6673  16
   6   5   5 200.588 8.75101   5
  -6  -5   5 215.003 8.39801  11
  -6   5  -5 222.060 7.20319   8
   6  -5  -5 249.512 24.5723  15
   6   5   5 212.904 11.8176  21
  -6   5  -5 206.464 7.81120   9
  -6  -5   5 224.409 7.63341   3
   6  -5  -5 213.091 9.45848   1
   6  -5  -5 228.631 9.21971  12
   1  -6   5 506.846 13.5231   1
   1   6  -5 528.367 16.2630  28
   1   6  -5 521.233 14.0963   5
   1   6  -5 542.588 24.8637  16
   1   6  -5 518.470 18.9017  18
  -1   6   5 498.398 14.0413   2
   1   6  -5 533.996 13.6838  24
   1   6  -5 530.880 14.4777  26
   1   6  -5 483.530 21.5695  13
   1   6  -5 526.955 16.0584  21
  -1  -6  -5 518.441 14.0554   3
   1   6  -5 486.413 12.6150   9
  -1  -6  -5 508.731 17.9082  28
  -1  -6  -5 509.573 14.4755  24
   1   6  -5 526.325 13.2365   8
  -1  -6  -5 505.087 14.5633  23
   1  -6   5 497.329 14.0417  11
  -1  -6  -5 518.277 15.6211  19
  -1  -6  -5 521.978 14.4488  10
  -1  -6  -5 527.320 17.4181  25
  -1  -6  -5 485.456 15.3735  26
  -1  -6  -5 500.190 17.5005  14
  -1  -6  -5 501.936 20.2962  27
  -1   6  -5 508.935 13.5195   8
   1  -6  -5 507.937 14.2115   6
   1   6   5 511.973 20.2413  17
   1  -6  -5 504.489 14.7852  10
  -1   6  -5 461.337 15.0923  26
   1  -6  -5 502.429 18.5469  27
  -1   6  -5 508.948 19.8221  13
  -1  -6   5 499.512 14.9866  10
  -1   6  -5 455.855 14.1354  24
   1   6   5 515.153 13.1087   8
  -1  -6   5 513.483 15.4808  19
   1  -6  -5 534.244 19.4850  15
   1  -6  -5 533.310 13.9482   3
   1   6   5 496.737 21.2509  13
  -1  -6   5 515.866 17.7997  14
  -1   6  -5 506.005 18.4950  16
  -1  -6   5 526.817 14.2709   3
   1  -6  -5 506.904 18.9741  14
  -1   6  -5 499.570 17.2863  18
   1  -6  -5 511.704 14.0107  23
  -1   6  -5 499.304 15.7625  22
  -1  -6   5 515.269 14.4768  11
  -1   6  -5 502.318 13.0595   5
   1  -6  -5 492.912 16.2643  19
  -1   6  -5 439.492 17.1812  28
  -1   6  -5 503.828 13.8262  21
   1  -6  -5 515.685 15.2687  20
   1   6   5 493.237 15.4659  22
   1  -6  -5 510.730 16.1005  25
   1   6   5 502.210 18.3254  18
  -1   6  -5 518.267 20.9768  17
  -3  -6  -5 452.051 17.1657  25
  -3  -6  -5 420.434 15.8582  14
   3   6  -5 455.241 18.8933  18
  -3  -6  -5 454.093 20.9988  27
   3   6  -5 455.899 15.1254   4
   3  -6   5 455.456 13.6873  12
  -3   6   5 462.058 20.8048  17
   3  -6   5 395.043 12.1080  11
  -3  -6  -5 473.628 17.2513  28
   3  -6   5 458.228 13.2699   1
  -3  -6  -5 445.025 13.1003  24
  -3  -6  -5 458.458 14.4071  26
   3  -6   5 453.421 13.4297   3
  -3  -6  -5 443.447 13.1078  10
  -3   6   5 459.442 12.5152   2
  -3  -6  -5 442.961 13.7469  23
   3   6  -5 484.461 22.8474  13
   3   6  -5 444.840 26.7099  16
  -3  -6  -5 449.379 14.2506  19
   3   6  -5 433.719 15.8705  21
  -3   6   5 439.998 14.9865  22
   3   6  -5 464.493 13.6966   5
   3  -6  -5 467.010 22.2565  15
   3  -6  -5 464.049 14.3405   6
   3  -6  -5 438.760 12.7080   3
  -3  -6   5 469.177 13.6652  19
   3   6   5 475.269 22.5142  13
   3   6   5 435.892 28.1949  16
   3   6   5 463.807 19.0929  17
  -3   6  -5 434.993 12.4652   8
  -3  -6   5 456.491 13.0787   3
  -3  -6   5 476.847 20.4334  27
   3   6   5 467.989 14.3387  22
  -3   6  -5 455.617 14.6396  22
  -3   6  -5 435.608 19.4889  17
  -3  -6   5 437.826 16.4831  25
   3   6   5 440.217 12.6824   7
   3  -6  -5 466.699 14.3813   1
   3   6   5 460.603 13.5396   4
   3   6   5 442.091 16.4884  21
   3   6   5 441.884 18.5534  18
   3   6   5 464.931 14.0133   5
  -3  -6   5 456.345 12.5000  10
  -3  -6   5 450.822 15.4747  14
  -3  -6   5 443.736 13.5061  23
  -3  -6   5 452.451 13.6424  11
   3  -6  -5 448.243 15.9642  20
  -5  -6  -5 333.766 10.6942   3
  -5   6   5 309.468 9.89265   8
   5   6  -5 268.975 24.5086  16
   5  -6   5 333.085 11.2428   1
  -5  -6  -5 326.133 10.4154  10
  -5   6   5 308.470 18.3795  17
   5  -6   5 322.084 10.8161   7
   5   6  -5 326.971 21.1427  13
  -5  -6  -5 342.369 13.9952  14
   5   6  -5 324.587 13.4435   4
   5   6  -5 321.280 16.8974  18
  -5  -6  -5 327.393 11.7269  19
   5   6  -5 325.885 14.4449  21
   5  -6   5 324.603 11.4525  12
  -5   6   5 325.568 12.5403  22
   5   6  -5 334.211 11.4970   5
   5  -6  -5 331.627 11.9439  12
   5   6   5 318.291 10.5559   7
   5   6   5 315.865 11.6508   5
  -5   6  -5 342.359 9.93716   8
   5  -6  -5 320.437 12.3956   6
  -5  -6   5 330.328 11.2313  11
  -5   6  -5 329.683 11.8417  22
   5  -6  -5 333.766 12.3047   1
   5   6   5 299.294 27.4388  16
   5  -6  -5 308.168 14.4296  20
   5  -6  -5 345.950 22.3901  15
   5   6   5 307.094 14.5377  21
  -5   6  -5 322.754 17.4997  17
  -5  -6   5 324.214 10.3257   3
  -5   6  -5 312.492 10.4402   9
   7  -6   5 192.525 8.84141  12
   7   6  -5 188.416 16.1486  18
   7   6  -5 112.275 20.5967  16
   7   6  -5 194.188 20.9751  13
  -7   6   5 196.825 7.26687   8
  -7  -6  -5 195.710 7.86951   3
   7   6  -5 191.468 11.0690   4
   7   6  -5 190.502 11.8157  21
   7  -6   5 196.193 8.52049   1
  -7   6  -5 199.896 7.89249   9
   7  -6  -5 204.069 10.0996   6
   7  -6  -5 188.474 9.16024  12
   7   6   5 197.514 9.21482   5
   7   6   5 184.835 7.85723   7
  -7   6  -5 199.247 7.09770   8
   7   6   5 197.011 12.8535  21
   7   6   5 193.201 29.9496  16
   7  -6  -5 198.322 9.53164   1
   7  -6  -5 192.500 22.9840  15
  -7  -6   5 195.290 8.48626  11
   7  -6  -5 180.454 14.4066  20
   0   7  -5 593.771 18.9315  22
   0   7  -5 621.146 15.6217   9
   0   7   5 606.967 15.8395   8
   0   7  -5 618.090 25.2160  17
   0   7   5 607.961 18.6907  22
   0  -7  -5 614.697 22.2086  14
   0  -7  -5 601.739 23.1880  27
   0   7  -5 606.360 21.5767  18
   0   7   5 607.526 24.4806  17
   0   7  -5 632.431 17.8155  21
   0   7  -5 596.822 24.7837  13
   0  -7  -5 587.331 19.0427  19
   0   7  -5 628.482 26.4868  16
   0  -7  -5 609.895 16.9925  23
   0  -7   5 568.211 16.6214  11
   0  -7  -5 594.289 19.7881  25
   0   7  -5 610.680 15.9085   8
   0  -7  -5 571.314 16.4462   3
   0  -7  -5 590.945 17.3316  10
   0   7  -5 613.289 16.1652   5
   2  -7   5 517.720 14.2614  11
  -2  -7  -5 523.115 16.5101  19
  -2  -7  -5 515.817 15.1615  24
  -2  -7  -5 533.546 23.4044  27
  -2  -7  -5 504.840 14.7778   3
   2   7  -5 490.996 28.3824  16
  -2  -7  -5 517.387 18.8825  14
  -2  -7  -5 538.281 19.3330  25
   2  -7   5 547.848 15.3281   3
   2   7  -5 518.803 17.4677  21
  -2   7   5 515.995 23.1102  17
  -2  -7  -5 509.852 15.5255  23
  -2  -7  -5 514.679 15.0741  10
  -2   7   5 507.865 14.2127   8
  -2  -7  -5 527.930 19.5171  28
   2   7  -5 515.794 15.0605   5
   2   7  -5 614.512 36.5407  13
   2   7  -5 528.121 13.5136   8
  -2   7   5 530.810 17.0883  22
  -2  -7  -5 514.389 16.3896  26
  -2   7  -5 509.614 17.5160  18
   2  -7  -5 492.184 14.5387   3
  -2  -7   5 500.828 21.9893  27
  -2  -7   5 527.906 15.3690  11
  -2   7  -5 516.876 14.1937   8
   2   7   5 494.989 15.4575   5
   2   7   5 499.430 25.7146  13
  -2   7  -5 537.329 23.1648  17
   2  -7  -5 525.311 19.5167  27
  -2  -7   5 519.043 14.6861  10
   2  -7  -5 529.465 15.1645   6
  -2  -7   5 495.298 14.7706   3
   2   7   5 525.386 13.1678   8
   2  -7  -5 529.371 16.4706  25
   2   7   5 545.870 18.4510  21
   2  -7  -5 506.760 15.6903   1
  -2   7  -5 518.150 20.5021  13
   2  -7  -5 533.134 14.2542  23
  -2   7  -5 531.578 16.9075  22
  -2  -7   5 489.401 15.1709  23
  -2  -7   5 514.040 18.4698  25
   2   7   5 548.428 22.8626  17
   2   7   5 492.979 21.3223  18
   2   7   5 547.900 16.8402  22
   2   7   5 482.583 29.9871  16
  -2  -7   5 523.321 18.8466  14
  -2  -7   5 507.248 16.0621  19
   4   7  -5 339.256 14.2489  21
  -4   7   5 313.697 18.7100  17
   4   7  -5 323.063 11.2622   5
  -4  -7  -5 335.916 10.5656  10
  -4  -7  -5 326.722 11.9240  19
   4  -7   5 331.601 10.7090   7
  -4  -7  -5 316.535 14.1419  14
  -4  -7  -5 333.962 10.7050   3
   4   7  -5 283.940 12.9778   4
  -4   7   5 319.517 12.6775  22
   4   7  -5 313.523 26.2754  16
  -4   7   5 310.555 9.87153   8
   4  -7   5 331.002 11.4241  12
   4  -7   5 351.294 11.3313   3
   4  -7  -5 310.549 11.8677   1
  -4   7  -5 335.606 9.93977   8
  -4   7  -5 322.327 12.2211  22
   4   7   5 317.137 14.5498  21
  -4  -7   5 337.027 11.2673  11
  -4   7  -5 334.500 10.4902   9
   4  -7  -5 318.689 11.7152   6
   4  -7  -5 302.869 13.5546  20
  -4   7  -5 316.487 18.0664  17
   4   7   5 340.179 11.7406   5
  -4  -7   5 328.910 10.4173   3
   4  -7  -5 298.309 20.1182  15
   4  -7  -5 302.350 9.95462   3
   4   7   5 299.413 26.8650  16
   6  -7   5 162.154 7.49053   1
   6  -7   5 160.489 7.92123  12
   6   7  -5 166.004 7.81686   5
   6   7  -5 153.809 14.3391  18
   6   7  -5 121.122 16.5214  13
  -6   7   5 160.152 9.49891  22
  -6  -7  -5 170.451 6.97655  10
  -6  -7  -5 160.159 6.93059   3
  -6   7   5 125.531 15.0319  17
   6   7  -5 159.067 10.2757   4
   6   7  -5 148.149 24.4005  16
  -6   7   5 157.327 6.24543   8
   6   7  -5 173.349 13.3443  21
   6   7   5 131.413 24.3409  16
  -6  -7   5 163.779 6.66559   3
   6   7   5 168.826 13.9483  21
  -6   7  -5 151.642 6.08662   8
  -6  -7   5 151.237 7.29917  11
  -6   7  -5 162.605 6.80747   9
   6  -7  -5 157.846 8.48084   6
   6  -7  -5 156.096 12.2744  20
   6  -7  -5 164.801 8.49013  12
   6   7   5 149.953 6.43474   7
   6  -7  -5 168.666 20.7011  15
   6  -7  -5 168.719 8.91644   1
   1   8  -5 116.155 10.4998  18
   1   8  -5 120.493 4.97737   5
  -1  -8  -5 122.660 4.91461   3
   1   8  -5 116.113 14.5986  16
   1  -8   5 118.059 5.35829  23
   1  -8   5 118.832 4.78222  11
   1  -8   5 139.921 8.82529  25
   1   8  -5 112.386 13.0985  13
  -1  -8  -5 112.475 10.2542  14
  -1   8   5 110.191 4.28981   8
  -1  -8  -5 100.988 13.5040  27
  -1  -8  -5 113.008 6.34591  23
  -1  -8  -5 118.378 5.39604  10
  -1  -8  -5 99.6263 9.43294  25
   1   8  -5 122.772 4.14325   8
   1   8  -5 116.649 6.85121  21
  -1  -8  -5 120.474 6.94355  19
   1  -8   5 113.049 5.10860   3
   1  -8   5 127.475 11.7156  27
  -1   8  -5 121.230 4.42956   8
  -1   8  -5 96.4488 10.7692  13
   1   8   5 122.099 4.00605   8
   1   8   5 114.910 7.32350  21
  -1  -8   5 109.704 5.12381  11
   1  -8  -5 121.686 5.49644  23
  -1   8  -5 125.427 7.05714  22
   1   8   5 118.289 5.50118   5
   1  -8  -5 114.927 11.3647  14
   1  -8  -5 122.693 11.7537  27
  -1   8  -5 120.207 13.2372  17
  -1   8  -5 103.871 8.58692  18
   1   8   5 111.643 6.50813  22
  -1   8  -5 116.364 4.33685   9
   1  -8  -5 116.566 8.21759  25
   1  -8  -5 109.132 8.14053  19
   1  -8  -5 108.772 4.33692  11
   1  -8  -5 108.095 5.56039  10
   1  -8  -5 110.894 4.76497   3
   1   8   5 129.709 13.3578  17
  -1  -8   5 118.897 5.09907   3
   1   8   5 122.041 17.5470  16
  -1  -8   5 112.248 5.23254  10
  -3  -8  -5 114.430 6.66947  19
  -3   8   5 99.7257 4.41651   8
   3   8  -5 105.901 8.46956  21
  -3   8   5 117.703 13.4385  17
   3   8  -5 104.610 6.76812   4
   3   8  -5 109.705 5.53697   5
   3   8  -5 98.4432 10.5065  18
  -3  -8  -5 110.535 5.18091  10
  -3  -8  -5 105.445 9.67135  14
   3   8  -5 92.2124 16.1196  16
  -3   8   5 102.650 7.47438  22
   3  -8   5 108.944 5.62048  12
   3   8  -5 97.3500 13.0417  13
   3  -8   5 110.488 5.49309   3
   3   8   5 96.5819 8.72293  21
  -3   8  -5 112.383 13.2763  17
   3   8   5 93.5236 17.1679  16
  -3   8  -5 104.934 4.73578   9
   3   8   5 104.794 5.79628   4
  -3   8  -5 109.413 4.50483   8
  -3  -8   5 109.789 4.99774   3
  -3  -8   5 103.898 5.36901  11
   3  -8  -5 108.257 6.01048   1
   3  -8  -5 100.734 4.98128   3
  -3   8  -5 110.991 7.95672  22
   3   8   5 108.059 5.72176   5
   5   8  -5 85.3146 8.39732   4
  -5  -8  -5 86.0180 4.79253  10
   5  -8   5 87.1749 5.67824  12
   5   8  -5 90.6515 5.65049   5
   5   8  -5 59.9384 15.2885  16
  -5  -8  -5 66.6621 6.09429  19
  -5   8   5 80.9079 4.25345   8
  -5   8   5 75.0444 12.5130  17
  -5  -8  -5 70.7155 8.79085  14
   5   8  -5 68.4354 7.61819  21
  -5   8   5 84.2203 7.34441  22
   5   8   5 82.2433 6.65095   5
   5  -8  -5 74.0612 6.04385   1
  -5  -8   5 87.9447 4.72260   3
   5   8   5 60.7501 16.4929  16
  -5  -8   5 81.4831 5.17411  11
  -5   8  -5 83.1960 4.14949   8
   5   8   5 67.5465 8.58080  21
  -5   8  -5 92.3299 4.82909   9
   0   9   5 188.192 6.06007   8
   0  -9  -5 182.877 6.73964  11
   0   9  -5 173.613 9.31823  22
   0  -9  -5 194.239 6.96811   3
   0  -9   5 168.720 6.84285  11
   0   9  -5 206.702 19.2506  17
   0  -9   5 173.295 9.98024   3
   0  -9  -5 178.515 9.83633  19
   0  -9  -5 185.416 15.2322  14
   0   9   5 200.228 9.50999  22
   0   9   5 148.117 18.6003  16
   0   9   5 195.510 18.1026  17
   0   9   5 186.965 7.39445   5
   0   9   5 185.078 9.82239  21
   0   9  -5 188.674 6.13582   8
   0   9  -5 187.401 16.7739  13
   0  -9  -5 183.879 7.80911  10
   0   9  -5 174.262 11.7950  18
  -2  -9  -5 172.608 14.3309  14
  -2   9   5 155.102 5.85262   8
   2   9  -5 193.849 19.4774  13
   2   9  -5 182.256 15.1607  18
  -2  -9  -5 158.739 6.48115   3
  -2  -9  -5 164.525 9.13681  19
  -2   9   5 166.280 8.94043  22
  -2   9   5 176.880 17.9096  17
   2  -9   5 162.939 7.01488   3
  -2  -9  -5 162.127 7.05079  10
   2   9  -5 133.632 18.5141  16
   2   9  -5 162.232 9.64115  21
   2   9  -5 154.929 6.83844   5
   2   9   5 145.475 21.1838  16
  -2  -9   5 158.579 7.01657  11
  -2   9  -5 176.231 16.7488  17
  -2  -9   5 182.796 10.2065  10
  -2   9  -5 151.352 8.92664  22
  -2   9  -5 148.952 5.85480   8
   2  -9  -5 170.602 6.57777   3
  -2  -9   5 159.636 6.70669   3
  -2   9  -5 168.028 6.07066   9
   2  -9  -5 171.453 7.60408   1
   2   9   5 150.995 7.20040   5
   2   9   5 191.207 17.9837  17
   2   9   5 154.106 8.72538  22
   2   9   5 167.914 10.1804  21
  -4   9   5 110.997 15.0027  17
  -4  -9  -5 117.889 8.99749  19
   4   9  -5 108.228 9.72551  21
   4   9  -5 111.298 9.49309   4
  -4   9   5 112.151 8.91561  22
  -4  -9  -5 114.945 5.84327  10
   4   9  -5 99.7934 11.6822  18
   4   9  -5 101.262 15.2389  13
  -4   9   5 116.766 5.16516   8
   4   9  -5 91.9710 19.2779  16
   4  -9   5 103.245 6.15286   3
  -4  -9  -5 136.312 13.2810  14
   4  -9   5 100.973 6.38656  12
   4   9  -5 102.614 6.13873   5
  -4  -9   5 117.249 6.19581  11
   4   9   5 111.917 6.53519   5
  -4   9  -5 81.9554 7.30879  22
  -4   9  -5 109.596 4.96767   8
  -4   9  -5 112.544 5.36902   9
   4  -9  -5 102.745 6.57130   1
  -4  -9   5 111.114 5.56316   3
   4   9   5 105.392 21.9204  16
  -4   9  -5 96.7132 13.6785  17
   4   9   5 114.482 10.9977  21
   4  -9  -5 110.494 6.81808  12
   1  10  -5 47.3949 7.78194  18
  -1 -10  -5 56.0095 5.13703  10
  -1  10   5 62.8661 6.75792  22
   1 -10   5 48.8850 4.22378   3
  -1 -10  -5 55.3055 10.3262  14
  -1 -10  -5 53.9734 4.17228  11
  -1  10   5 37.8602 10.5705  17
  -1 -10  -5 48.9857 3.87973   3
  -1 -10  -5 49.3024 6.72578  19
   1  10  -5 51.8840 11.4659  13
  -1  10   5 52.9034 3.44050   8
   1  10   5 40.6232 13.6192  16
  -1  10  -5 60.8609 7.25285  22
  -1  10  -5 56.2322 3.60547   8
   1  10   5 38.0967 5.89638  21
   1  10   5 71.3104 13.2019  17
   1  10   5 56.0073 6.62146  22
   1 -10  -5 55.5464 5.55388  10
  -1  10  -5 57.2894 12.4321  17
   1 -10  -5 53.4238 3.82460   3
  -1 -10   5 54.3821 4.25168  11
   1  10   5 50.6186 4.33545   5
  -3  10   5 50.0156 3.82296   8
  -3 -10  -5 40.9033 7.55679  19
  -3 -10  -5 55.9463 4.92927  11
  -3 -10  -5 45.7433 4.51536  10
   3  10  -5 40.7636 5.31233   4
   3  10  -5 48.4813 8.74700  18
  -3 -10  -5 51.4554 4.36468   3
   3 -10   5 45.9018 4.52104   3
   3  10  -5 41.7677 11.0408  13
   3 -10   5 49.8335 4.97516  12
  -3 -10  -5 43.3652 12.2810  14
  -3  10  -5 43.1561 3.43900   8
  -3  10  -5 39.5847 3.42191   9
  -3 -10   5 52.6292 4.81754  11
   3 -10  -5 42.8018 4.79825  12
   3  10   5 39.3804 6.85472  21
   3  10   5 28.6493 13.5029  16
   3 -10  -5 42.6515 4.69465   1
  -3 -10   5 45.0683 4.02078   3
   3  10   5 48.9593 5.20707   5
   0 -11   5 221.285 8.88550   3
   0 -11  -5 224.731 8.61141   3
   0 -11  -5 210.735 9.84281  10
   0   0   6 6926.18 172.561  27
   0   0  -6 6963.47 169.832   8
   0   0  -6 6558.17 169.793   3
   0   0   6 7003.25 171.276  25
   0   0  -6 7182.42 169.811  24
   0   0   6 7082.37 170.054  11
   0   0   6 7046.46 170.680  28
   0   0  -6 6940.94 173.632  27
   0   0  -6 7275.97 170.041  26
   0   0  -6 7367.13 170.587  28
   0   0  -6 6897.11 169.552  12
   0   0  -6 7090.39 170.648  14
   0   0  -6 6902.78 169.790  10
   0   0   6 7062.98 170.183  23
   0   0   6 7106.54 170.103  26
   0   0  -6 6868.77 170.017   4
   0   0   6 7250.50 169.884  24
   0   0  -6 6828.67 169.992  19
  -2   0   6 4626.16 109.143  11
   2   0  -6 4498.09 110.421   4
   2   0  -6 4369.53 109.200  12
   2   0   6 4561.60 109.394  12
   2   0   6 4671.44 109.936   7
   2   0   6 4431.88 110.812  25
  -2   0  -6 4567.10 111.623  28
  -2   0  -6 4577.00 109.592  24
   2   0   6 4410.81 111.755  28
  -2   0   6 4201.02 108.766  10
  -2   0   6 4507.42 108.904  24
   2   0  -6 4554.38 112.594  13
  -2   0   6 4520.67 109.791  28
   2   0   6 4521.41 110.274  26
  -2   0   6 4628.20 109.307   2
   2   0   6 4461.29 112.494  27
  -2   0   6 4422.81 108.611   3
   2   0  -6 4544.14 109.072   7
   2   0  -6 4512.22 109.632   1
  -2   0  -6 4523.74 110.140  26
   2   0  -6 4739.12 117.518  16
   2   0   6 4431.47 109.332   1
   2   0  -6 4596.37 110.479  21
   2   0   6 4428.17 109.670  24
  -2   0   6 4195.10 109.414  14
  -2   0   6 4437.78 109.150  26
  -2   0  -6 4560.52 109.120   9
  -2   0  -6 4560.33 109.534  23
   2   0   6 4347.08 108.913   2
   2   0  -6 4527.76 111.037  18
  -2   0  -6 4520.16 111.054  25
   2   0   6 4537.98 109.485  23
  -2   0  -6 4641.10 113.096  27
   2   0  -6 4465.43 109.382   5
  -2   0   6 4231.60 109.005  19
   2   0   6 4520.95 109.578  11
  -2   0  -6 4426.73 108.842   8
   4   0  -6 1786.12 48.6980  20
   4   0   6 1790.24 46.5443  25
  -4   0   6 1786.98 44.1141  23
  -4   0   6 1804.33 44.5760   2
  -4   0  -6 1753.59 46.0893  26
  -4   0   6 1816.95 45.1156  26
   4   0   6 1762.62 48.6595  27
  -4   0   6 1748.49 43.9443   3
   4   0  -6 1792.11 45.0386  12
   4   0   6 1804.37 45.3881  12
  -4   0   6 1772.03 46.5181  27
   4   0  -6 1705.19 45.6202   1
  -4   0  -6 1774.04 43.8778   8
  -4   0  -6 1830.56 44.8614  23
   4   0   6 1827.71 44.8357   5
   4   0   6 1790.75 44.7212  23
   4   0  -6 1769.39 55.7904  15
  -4   0   6 1813.97 44.5478  24
  -4   0   6 1798.70 45.2397  25
  -4   0  -6 1824.43 46.9983  25
   4   0  -6 1816.88 44.8371   7
   4   0   6 1798.59 46.4613  21
  -4   0  -6 1761.53 48.4120  28
  -4   0  -6 1818.73 49.5805  27
   4   0  -6 1802.85 47.0067  18
  -4   0   6 1810.52 44.3925  11
  -4   0   6 1821.86 46.6551  28
   4   0  -6 1810.92 57.8947  16
   4   0  -6 1800.98 46.8852  21
   4   0   6 1802.95 56.0848  16
  -4   0  -6 1784.45 45.2200  24
   4   0  -6 1799.66 49.1060  13
   4   0   6 1767.01 45.2227   1
   6   0   6 803.405 22.2666  12
   6   0   6 788.346 23.1148   7
  -6   0  -6 802.097 23.7584  19
   6   0  -6 757.015 35.8572  16
   6   0   6 818.652 21.6942   5
  -6   0  -6 787.351 21.0647   9
  -6   0   6 825.732 29.2260  17
   6   0  -6 821.857 23.0464   1
   6   0   6 812.305 35.4791  16
  -6   0   6 814.411 25.1852  14
   6   0  -6 812.913 21.8333   7
   6   0  -6 812.664 21.8222   5
   6   0  -6 813.172 27.0925  20
   6   0  -6 802.086 24.3616   6
  -6   0  -6 764.534 26.5956  28
  -6   0   6 817.146 23.3537  22
  -6   0  -6 781.986 23.4367  26
   6   0  -6 819.843 24.5485   4
   6   0  -6 809.547 22.1035  12
   6   0  -6 794.973 35.3652  15
  -6   0  -6 798.282 28.1448  14
  -6   0   6 791.050 20.4325   8
  -6   0   6 801.890 22.1250  19
   6   0  -6 782.871 24.1990  21
  -6   0   6 811.237 20.9465   2
   6   0   6 810.980 22.3632   1
  -6   0  -6 754.249 22.1067  24
   6   0   6 816.252 24.0214  21
   8   0  -6 323.465 10.7509   7
   8   0   6 321.316 11.2122   1
  -8   0  -6 334.975 11.3350  10
   8   0  -6 310.272 16.1950  20
   8   0  -6 329.452 13.4129   6
  -8   0  -6 347.774 18.2924  14
   8   0   6 310.649 12.1574   7
   8   0  -6 334.150 12.0149   1
   8   0  -6 342.382 11.2501  12
   8   0   6 341.364 11.4159  12
   8   0  -6 274.583 25.7332  15
  -8   0  -6 325.947 13.0162  19
  -1   1   6 469.591 11.7950  11
  -1   1   6 467.923 12.7691  22
  -1  -1  -6 471.646 13.5514  25
  -1   1   6 468.055 11.9497   2
  -1   1   6 437.449 11.6084   7
  -1   1   6 467.178 15.0496  17
   1   1  -6 466.954 11.7915   1
   1   1  -6 470.881 16.7270  16
  -1  -1  -6 481.672 11.7882   9
   1  -1   6 487.663 12.1627   3
   1  -1   6 470.459 11.8818  12
  -1   1   6 470.789 11.8383  24
   1  -1   6 469.726 12.1805  23
  -1   1   6 459.560 12.1539  26
  -1   1   6 454.880 13.7510  27
   1   1  -6 481.277 12.0158   5
   1   1  -6 481.350 11.6857   9
  -1   1   6 456.586 12.4977  14
   1   1  -6 457.197 12.7026  21
  -1  -1  -6 461.374 11.6718   8
   1  -1   6 480.387 14.8204  27
  -1   1   6 443.048 12.0049  19
   1   1  -6 460.731 11.7606   8
   1  -1   6 486.346 12.1184  22
   1   1  -6 474.237 12.5491   4
   1   1  -6 465.056 11.7052   3
  -1  -1  -6 468.684 14.9727  27
   1  -1   6 477.027 13.3963  25
  -1   1   6 464.359 12.8702  28
   1  -1   6 459.657 11.6815   2
   1  -1   6 478.853 11.8036   1
  -1   1   6 455.111 11.9233  23
  -1  -1  -6 460.061 12.2674  23
  -1   1   6 475.017 12.8067  25
   1  -1   6 479.956 13.4958  17
   1   1   6 457.365 11.9223   2
   1   1   6 464.557 13.0929  17
  -1  -1   6 464.111 11.6951   3
  -1   1  -6 462.659 11.7409   8
  -1   1  -6 451.336 12.1469  23
   1   1   6 486.826 12.5372  26
   1  -1  -6 470.717 12.5184   4
   1  -1  -6 467.195 11.9531  23
   1  -1  -6 498.381 11.9051  10
  -1   1  -6 453.595 12.4750  26
   1  -1  -6 491.315 12.2905  19
   1   1   6 448.405 13.3509  25
  -1   1  -6 460.982 13.3608  25
  -1   1  -6 465.793 14.6356  27
   1  -1  -6 466.479 11.9783  24
   1  -1  -6 480.472 13.9902  27
  -1  -1   6 472.043 12.0719  11
   1  -1  -6 473.078 11.7798  11
   1   1   6 469.496 11.9680  22
   1   1   6 450.846 12.2073  11
   1   1   6 484.677 13.5102  28
   1  -1  -6 479.475 12.9188  25
   1  -1  -6 478.744 12.9200  14
   1   1   6 450.345 12.1587   7
  -1   1  -6 460.323 13.3953  28
   1  -1  -6 473.025 13.1770  28
  -1  -1   6 445.611 11.5753  12
   1  -1  -6 481.942 12.3569  26
   1   1   6 455.109 14.7478  27
  -1   1  -6 460.839 12.1139  24
   1   1   6 462.710 12.1090  24
  -1  -1   6 443.490 11.5578   9
   3  -1   6 157.105 6.05014  25
   3  -1   6 168.542 7.61818  27
  -3  -1  -6 155.864 6.63084  25
   3  -1   6 171.769 9.09771  16
   3   1  -6 156.788 6.84749  18
   3   1  -6 155.520 6.70610  20
  -3   1   6 159.317 5.92772  22
   3   1  -6 154.427 5.18256   1
  -3  -1  -6 163.052 7.40361  14
  -3  -1  -6 153.155 4.17787   8
  -3  -1  -6 156.784 5.60030  26
  -3  -1  -6 159.533 5.17236  10
   3  -1   6 162.534 5.33986  21
   3   1  -6 165.975 11.6483  16
   3   1  -6 159.997 8.37019  13
  -3   1   6 148.566 4.93898  25
  -3   1   6 149.710 5.71335  27
  -3  -1  -6 145.592 6.59501  28
  -3   1   6 159.668 4.33403  23
   3   1  -6 154.825 4.79799  12
   3   1  -6 160.424 6.36864  21
  -3  -1  -6 159.861 8.26618  27
  -3   1   6 150.962 4.31933  11
   3  -1   6 161.557 5.20897  12
   3   1  -6 155.607 9.65482  15
  -3   1   6 164.452 8.63229  17
  -3  -1  -6 160.286 4.59116   9
   3  -1   6 162.656 4.60474   5
  -3   1   6 147.854 4.08065   3
  -3   1   6 157.197 4.67992   2
   3  -1   6 153.371 4.97384  11
  -3  -1  -6 151.971 5.02870  24
   3   1  -6 152.591 4.88060   7
   3   1  -6 165.610 5.95857   6
   3  -1   6 159.549 5.19781   1
  -3  -1  -6 157.934 5.19012  23
   3   1  -6 162.683 5.20533   5
  -3  -1  -6 167.904 5.78978  19
   3  -1   6 159.188 4.88328  23
   3  -1  -6 155.121 10.1961  15
   3   1   6 179.151 6.44451  21
  -3   1  -6 163.516 6.17846  25
  -3   1  -6 166.233 4.92088  23
   3   1   6 154.715 5.05743   5
   3   1   6 160.918 8.05791  27
   3  -1  -6 152.743 5.06640  12
   3   1   6 151.730 5.27202  24
  -3   1  -6 157.703 4.84578   9
  -3   1  -6 157.684 5.25214  17
   3  -1  -6 163.080 5.58253   1
  -3   1  -6 161.273 7.28651  28
   3  -1  -6 166.683 6.15383   4
   3  -1  -6 161.402 5.83551  18
  -3  -1   6 156.284 4.33440  24
   3   1   6 161.280 5.54051   7
   3  -1  -6 172.811 7.37508  20
   3  -1  -6 156.310 4.87116   5
  -3   1  -6 162.926 4.48749   8
   3   1   6 156.025 4.97126  12
   3   1   6 158.815 10.9426  16
   3  -1  -6 160.213 4.69585   7
   3   1   6 159.868 4.97482   1
   3   1   6 159.422 4.83834   4
   3  -1  -6 143.883 6.69920  13
  -3   1  -6 157.289 4.37340  22
  -3  -1   6 158.794 4.44530   3
  -3  -1   6 157.505 4.51972  19
  -3   1  -6 159.272 5.91551  26
   3   1   6 164.842 6.60609  25
  -3   1  -6 154.526 7.48854  27
  -3  -1   6 154.028 5.13526  28
  -3  -1   6 152.607 4.38905  10
  -3  -1   6 155.797 4.57019  26
  -3   1  -6 149.182 5.24641  24
  -3  -1   6 156.362 4.86930  11
   3   1   6 158.462 7.42630  28
   3   1   6 166.089 5.14904  23
   3   1   6 153.677 5.92055  26
  -3  -1   6 157.666 5.23975  14
   3  -1  -6 166.107 6.26923   6
  -3  -1   6 154.880 4.27476  10
   5   1  -6 30.4226 3.38860   4
   5   1  -6 34.7483 2.18644  12
  -5  -1  -6 37.4183 4.07455  25
  -5  -1  -6 34.7534 3.21328  26
   5   1  -6 32.1688 7.59503  15
   5   1  -6 36.9263 2.29334   7
  -5  -1  -6 32.1220 1.80171   9
  -5  -1  -6 38.6111 3.50815  19
  -5  -1  -6 24.7997 3.88087  28
   5   1  -6 33.9119 4.14718  18
  -5   1   6 33.2394 4.45101  28
  -5   1   6 31.9297 5.46332  17
   5   1  -6 37.2537 3.12733   1
   5  -1   6 39.2494 2.17040  23
   5  -1   6 36.0304 4.79306  27
   5   1  -6 29.9606 7.72702  16
  -5   1   6 35.1031 3.17648  26
  -5   1   6 37.3084 2.35596  24
   5  -1   6 34.5762 6.52942  16
  -5  -1  -6 36.6426 5.91521  27
  -5  -1  -6 41.1640 2.70973  23
   5   1  -6 27.8383 5.20092  13
   5   1  -6 37.0135 4.70438  20
   5  -1   6 36.7012 3.26737  25
   5  -1   6 36.5336 3.22146  21
   5   1  -6 34.0749 2.80404   5
  -5  -1  -6 34.9015 2.33925  10
  -5  -1  -6 33.7043 2.29312  24
   5   1  -6 37.6457 3.77000   6
   5  -1   6 40.3987 2.61510  12
   5   1  -6 36.7855 4.10774  21
  -5   1   6 34.1116 1.84870   2
  -5   1   6 34.5516 3.35325  22
   5  -1   6 37.1785 3.25299   7
   5  -1   6 31.8371 2.78674   1
   5  -1   6 35.4272 2.07698   5
  -5  -1  -6 39.6718 5.26644  14
   5  -1  -6 37.8538 2.18847   7
   5   1   6 35.0085 2.92012   1
   5   1   6 36.0725 8.17607  16
   5   1   6 37.7456 3.90906  21
  -5  -1   6 36.0223 2.42509  11
  -5  -1   6 34.1406 1.81700  24
  -5  -1   6 33.7698 2.41989  19
  -5   1  -6 35.6427 2.07266   9
   5  -1  -6 40.9566 3.69054   1
   5  -1  -6 39.3978 2.98006  12
  -5  -1   6 35.3180 4.94703  27
  -5  -1   6 28.1898 2.31188  26
  -5   1  -6 35.4265 5.12449  28
  -5  -1   6 36.8126 1.80779   3
  -5   1  -6 34.7048 5.08193  27
   5  -1  -6 35.6794 2.17534   5
   5   1   6 35.3034 2.68445   5
  -5   1  -6 34.3492 2.95767  24
  -5   1  -6 32.8926 3.29822  25
  -5   1  -6 35.0650 3.66050  26
  -5  -1   6 39.7906 2.32234  23
  -5  -1   6 34.7317 3.55933  14
  -5  -1   6 31.4550 3.29984  28
  -5   1  -6 37.3777 1.93804   8
   5   1   6 37.1423 2.34788  12
  -5   1  -6 35.3192 2.16954  23
  -5  -1   6 37.4923 3.48577  25
  -5  -1   6 35.3932 2.08943   2
  -5  -1   6 36.6827 1.82352  10
   5   1   6 41.2648 3.60486   7
   7   1  -6 7.38885 4.14634  20
   7  -1   6 5.90337 1.62136  12
   7   1  -6 5.28600 2.22211   6
  -7  -1  -6 10.1732 4.79666  14
   7   1  -6 4.61493 1.68819   1
  -7  -1  -6 4.52363 2.22135  19
  -7  -1  -6 8.24197 1.81275  10
   7  -1   6 11.1423 2.18086   1
   7   1  -6 8.09587 2.70513   4
   7   1  -6 7.44852 1.70156   7
  -7  -1  -6 7.49795 1.31221   9
   7   1  -6 1.83096 5.30896  16
   7   1  -6 8.15397 1.70719  12
   7   1  -6 4.04625 8.30249  15
   7   1  -6 9.57436 1.97511   5
   7  -1   6 8.11022 2.20613   7
   7   1  -6 5.19506 2.51078  21
   7   1   6 5.10021 1.97338   7
   7  -1  -6 6.55772 3.78743  20
  -7   1  -6 7.27046 2.73740  19
  -7   1  -6 7.62520 5.58871  14
   7  -1  -6 8.55699 1.94886  12
   7  -1  -6 9.35803 8.44295  15
  -7   1  -6 7.24505 1.47407   9
   7  -1  -6 5.50317 2.37720   6
   7   1   6 7.16388 7.68499  16
   7  -1  -6 6.40685 2.06879   1
   7  -1  -6 5.66767 1.51348   7
   7   1   6 7.13776 1.61034  12
   7   1   6 6.62812 1.84865   5
   7   1   6 9.45715 3.42718  21
   7  -1  -6 7.17434 2.52270   4
   0   2   6 5326.17 132.943  27
   0   2  -6 5268.09 134.051  13
   0   2   6 5480.36 131.512  28
   0   2   6 5483.39 130.477  26
   0   2  -6 5440.16 133.482  16
   0   2  -6 5348.58 130.347  19
   0   2   6 5208.87 130.039   2
   0   2   6 5378.15 130.022  24
   0   2   6 5392.41 133.284  17
   0   2  -6 5336.16 129.703   5
   0  -2  -6 5316.79 129.794   3
   0   2  -6 5201.99 129.644   9
   0   2  -6 5310.91 132.250  18
   0   2   6 5380.99 130.721  22
   0  -2  -6 5351.84 133.212  27
   0  -2  -6 5347.08 130.206  23
   0  -2   6 5428.97 130.356  21
   0   2   6 5228.35 130.155  23
   0   2  -6 5363.63 131.240  14
   0   2  -6 5269.43 130.197  21
   0   2   6 5236.22 131.387  25
   0  -2  -6 5354.07 131.539  25
   0   2   6 5354.68 129.680   7
   0  -2   6 5540.28 130.046   3
   0  -2   6 5413.03 134.295  16
   0  -2  -6 5482.91 129.976   9
  -2  -2  -6 3461.45 88.1811  25
  -2  -2  -6 3485.86 86.9688  17
  -2  -2  -6 3596.01 85.8936  10
  -2   2   6 3431.37 85.8903  25
  -2   2   6 3617.86 86.4454  26
  -2   2   6 3434.28 86.6820  27
  -2  -2  -6 3639.93 86.5155  19
  -2  -2  -6 3603.80 88.0839  14
   2  -2   6 3693.73 85.8505  23
  -2   2   6 3587.52 87.8632  28
   2   2  -6 3573.55 91.5137  13
   2   2  -6 3617.75 89.1103  18
   2  -2   6 3481.65 85.9615  12
  -2  -2  -6 3453.58 86.2240  23
   2  -2   6 3386.71 88.1414  17
  -2   2   6 3325.12 85.2673   7
  -2  -2  -6 3542.50 85.3649   9
   2  -2   6 3433.13 84.9399   2
   2   2  -6 3695.43 96.7971  16
  -2   2   6 3428.95 87.0739  22
   2  -2   6 3691.19 89.3114  27
   2   2  -6 3573.64 87.5463  21
   2  -2   6 3445.11 86.0060  22
  -2   2   6 3393.92 90.8172  17
   2   2  -6 3496.15 90.3848  15
   2   2  -6 3467.47 86.3460   6
  -2   2   6 3426.90 85.2309  23
   2   2  -6 3501.46 86.0754   5
  -2  -2  -6 3419.56 85.7778  24
  -2   2   6 3538.54 85.8419  24
   2   2  -6 3467.47 87.0966  20
   2  -2   6 3680.74 87.4001  25
   2  -2   6 3535.75 85.7580  11
  -2   2   6 3390.13 85.0526  11
  -2   2   6 3512.69 85.5848   2
  -2  -2  -6 3471.79 90.5347  27
   2   2  -6 3482.58 85.4947   1
  -2   2   6 3408.48 84.9553   3
   2   2  -6 3604.86 86.9273   4
  -2  -2  -6 3528.97 86.3974  26
  -2  -2  -6 3435.65 85.5511  22
   2  -2   6 3441.53 85.8539   1
  -2  -2  -6 3561.00 87.8167  28
  -2  -2   6 3571.28 85.0730  19
  -2   2  -6 3578.56 88.2509  17
   2   2   6 3452.47 85.7893   2
   2  -2  -6 3684.21 93.1600  15
   2   2   6 3410.74 85.2878   4
   2   2   6 3455.89 86.2063   7
  -2  -2   6 3252.51 84.9193   9
   2  -2  -6 3519.19 86.8219   4
  -2  -2   6 3609.85 85.3363  14
   2  -2  -6 3644.06 87.1777   6
   2  -2  -6 3456.10 85.0321  11
  -2  -2   6 3420.83 85.4717   3
   2   2   6 3543.10 85.5005  22
   2  -2  -6 3604.92 88.6173  14
   2  -2  -6 3544.17 88.1778  20
  -2  -2   6 3547.02 84.9459  10
   2   2   6 3387.81 85.0057   8
   2  -2  -6 3540.33 86.8188  19
   2  -2  -6 3516.39 86.3898   1
  -2  -2   6 3646.82 86.0206  11
   2   2   6 3524.28 86.8359  17
   2  -2  -6 3555.20 85.9765  10
  -2   2  -6 3478.12 85.4402   8
  -2   2  -6 3500.79 85.9784  22
  -4  -2  -6 1594.33 41.4152  19
   4   2  -6 1601.64 56.2234  16
   4   2  -6 1587.09 40.9076   5
   4  -2   6 1621.88 43.1327  27
  -4  -2  -6 1603.50 43.4987  25
  -4  -2  -6 1621.72 44.1121  14
   4   2  -6 1516.24 48.2859  20
   4  -2   6 1609.09 40.1793  21
  -4  -2  -6 1596.98 40.5156  10
  -4  -2  -6 1655.70 43.4022  28
  -4  -2  -6 1640.82 40.8036  23
   4   2  -6 1629.76 42.5224   4
   4  -2   6 1605.61 39.3911   5
  -4  -2  -6 1573.19 41.1771  26
  -4  -2  -6 1622.11 40.3709  24
  -4   2   6 1666.95 42.0678  22
   4   2  -6 1617.11 40.5408   1
   4  -2   6 1570.43 40.9372   1
  -4   2   6 1634.00 47.4446  17
   4   2  -6 1596.27 57.0099  15
  -4  -2  -6 1597.48 39.6006   9
   4   2  -6 1606.59 43.2558  21
   4  -2   6 1599.89 39.7869  23
   4   2  -6 1577.82 40.0420  12
   4  -2   6 1641.14 41.0058  12
   4   2  -6 1536.35 40.4071   7
  -4  -2  -6 1559.51 46.5733  27
   4   2  -6 1607.84 44.5358  18
   4  -2   6 1663.94 45.3600  16
   4   2  -6 1676.59 48.0370  13
   4  -2   6 1610.64 41.4208   7
  -4   2   6 1596.24 39.6956   2
   4  -2   6 1620.72 41.3168  25
   4   2  -6 1622.71 41.7421   6
  -4   2  -6 1572.74 41.9567  17
   4   2   6 1612.69 41.3624   7
  -4  -2   6 1644.47 39.6470  26
   4   2   6 1566.57 40.9289  24
  -4   2  -6 1580.13 41.0613  24
  -4   2  -6 1572.23 44.7739  28
   4  -2  -6 1577.68 52.4733  15
  -4   2  -6 1592.48 39.8996  22
  -4  -2   6 1601.65 39.8093   3
   4   2   6 1640.48 40.4941   4
  -4   2  -6 1617.00 40.3114   9
   4  -2  -6 1570.22 40.8280  12
   4   2   6 1596.23 42.0104  26
   4  -2  -6 1633.15 42.1963   4
   4  -2  -6 1615.67 39.8976   7
   4   2   6 1534.85 42.9160  21
   4   2   6 1612.74 40.3346  12
   4   2   6 1563.95 40.9594   5
   4  -2  -6 1614.89 44.7975  20
  -4  -2   6 1643.66 39.2995  24
  -4  -2   6 1576.05 40.3918  14
  -4  -2   6 1586.14 39.6366  19
  -4   2  -6 1554.99 42.0474  26
  -4  -2   6 1581.22 39.3109  10
   4   2   6 1571.42 44.6053  28
  -4  -2   6 1610.95 40.4591  28
   4   2   6 1571.37 55.4841  16
   6   2  -6 777.675 24.5271  21
   6   2  -6 754.865 23.6835   4
   6   2  -6 766.042 20.4725  12
  -6   2   6 787.094 28.8812  17
  -6  -2  -6 741.797 25.0029  25
  -6  -2  -6 724.134 29.5329  27
   6   2  -6 787.494 25.3019  20
  -6   2   6 761.696 21.0917  24
  -6  -2  -6 745.136 19.5666   9
   6  -2   6 757.543 21.6778   1
   6   2  -6 739.916 22.1582   1
   6   2  -6 768.478 29.3677  13
  -6   2   6 788.599 22.4711  26
  -6   2   6 770.059 25.8385  28
   6   2  -6 732.687 25.1351  18
  -6  -2  -6 745.116 21.1852  23
   6   2  -6 773.527 22.7534   6
   6   2  -6 757.870 20.9414   7
   6   2  -6 772.762 32.9364  15
  -6  -2  -6 772.426 22.1561  19
  -6  -2  -6 732.302 28.0935  28
  -6  -2  -6 790.510 25.6259  14
  -6  -2  -6 737.757 23.9877  26
  -6   2   6 776.613 22.6278  22
  -6  -2  -6 761.185 21.9638  24
   6   2  -6 714.482 38.1790  16
   6  -2   6 748.975 22.1304   7
   6  -2   6 768.106 21.6805  12
  -6   2   6 769.128 19.8409   8
   6   2  -6 754.892 21.3787   5
  -6  -2  -6 777.272 20.9502  10
   6  -2  -6 727.434 26.2827  20
  -6   2  -6 750.080 20.5182   9
   6   2   6 732.546 21.2611   5
  -6   2  -6 766.394 19.5976   8
   6   2   6 673.550 36.5030  16
  -6  -2   6 744.348 20.5568  11
   6  -2  -6 728.737 23.6513   6
   6   2   6 758.522 22.1390   7
   6   2   6 750.780 20.6652  12
   6   2   6 751.059 24.1488  21
   6  -2  -6 772.975 22.5067   1
   6  -2  -6 758.410 21.5551  12
  -6  -2   6 756.717 19.8554   3
   6  -2  -6 757.018 20.3007   7
   6   2   6 765.502 20.7953   1
   6  -2  -6 739.265 35.2129  15
   8   2  -6 324.475 12.7028   6
  -8  -2  -6 313.615 10.6745  10
   8   2  -6 318.195 14.2967  21
  -8  -2  -6 332.224 11.0492   3
  -8  -2  -6 296.670 15.7372  14
  -8  -2  -6 298.430 12.1053  19
   8   2  -6 306.343 10.9969   5
   8   2  -6 312.451 10.8250   1
   8  -2   6 335.967 11.5705   1
   8   2  -6 321.256 13.7796   4
   8   2  -6 256.525 24.4505  16
   8  -2   6 310.884 11.3939  12
   8  -2   6 322.430 12.1715   7
   8  -2  -6 327.370 12.3429   1
   8   2   6 333.291 14.7137  21
   8   2   6 322.124 11.1837   5
   8   2   6 321.778 10.4793   1
  -8   2  -6 313.059 13.9309  19
  -8   2  -6 320.089 10.2858   9
   8   2   6 274.237 25.9622  16
   8  -2  -6 315.788 11.3906  12
  -8   2  -6 338.096 22.8738  14
   1   3  -6 252.937 7.20615  19
  -1  -3  -6 252.360 7.28671   3
   1   3  -6 279.641 13.4468  16
  -1   3   6 246.087 7.89616  26
   1   3  -6 256.818 6.91305   8
   1   3  -6 269.218 11.7743  13
  -1  -3  -6 265.306 9.16677  28
   1   3  -6 261.096 7.12358  26
   1  -3   6 264.845 7.33302  11
  -1   3   6 272.028 7.33810   2
   1   3  -6 262.412 8.32022  21
  -1   3   6 255.557 9.14629  28
   1   3  -6 252.927 7.70660  14
   1   3  -6 270.523 6.86426  24
   1   3  -6 257.570 7.34605   5
  -1   3   6 262.132 8.16315  25
  -1   3   6 257.891 7.17400  23
  -1  -3  -6 266.192 7.93312  19
  -1  -3  -6 269.351 8.84743  14
   1   3  -6 260.725 9.90555  18
  -1   3   6 251.383 7.38640  24
   1   3  -6 269.260 7.76500  28
  -1  -3  -6 270.605 7.11975   9
  -1   3   6 267.248 9.29267  27
   1  -3   6 263.304 7.01794   1
   1  -3   6 261.572 7.46944   3
  -1  -3  -6 260.167 7.41454  10
   1   3  -6 271.279 6.59386   9
  -1  -3   6 267.376 7.28542   3
   1  -3  -6 253.194 7.57512  10
   1  -3  -6 253.216 8.57083  20
   1  -3  -6 260.375 6.97874   3
   1   3   6 273.080 7.50195   2
   1   3   6 261.000 7.58075  23
   1  -3  -6 253.494 9.45082  14
  -1   3  -6 257.974 8.01575  22
  -1   3  -6 263.682 10.6239  13
   1   3   6 272.968 10.0025  17
   1   3   6 265.523 10.5695  27
   1  -3  -6 268.259 8.05546   6
  -1   3  -6 272.382 10.5075  17
   1  -3  -6 266.537 11.2462  15
   1  -3  -6 258.450 8.31439  19
   1  -3  -6 265.386 8.39132  25
   1   3   6 263.520 7.81508  22
  -1   3  -6 264.410 9.22574  18
   1  -3  -6 265.583 7.28329  23
   1   3   6 264.698 7.27395   7
   1   3   6 265.922 9.04036  25
  -1   3  -6 263.520 7.14244   9
   1  -3  -6 265.219 9.60651  27
  -1  -3   6 262.631 7.59692  11
  -1  -3   6 276.754 7.10627  10
   3   3  -6 106.025 5.01535  20
   3  -3   6 107.700 3.62340  11
  -3  -3  -6 100.844 5.23323  17
  -3  -3  -6 107.694 4.25860  23
   3   3  -6 97.3980 9.06191  13
  -3   3   6 106.675 4.62063  26
  -3  -3  -6 122.840 9.62540  27
   3   3  -6 108.412 4.18923   5
  -3  -3  -6 107.321 4.37504  19
  -3   3   6 102.079 8.94113  17
  -3   3   6 105.217 4.91774  22
  -3  -3  -6 108.656 5.95512  25
   3  -3   6 108.446 4.09747   1
   3   3  -6 106.174 5.43625  21
  -3  -3  -6 109.573 3.24743   9
  -3  -3  -6 102.710 5.40232  14
   3  -3   6 114.612 7.04354  27
   3   3  -6 104.482 3.43022   1
  -3   3   6 104.968 6.13683  28
  -3  -3  -6 100.520 3.63516  22
   3   3  -6 96.0315 8.32035  15
  -3  -3  -6 108.758 3.77726  24
   3   3  -6 108.898 6.57327  18
   3  -3   6 103.194 4.84289  25
  -3  -3  -6 110.393 5.56728  28
   3  -3   6 110.006 4.20301  12
   3   3  -6 107.246 4.25724   6
   3   3  -6 117.436 11.0318  16
   3   3  -6 104.161 4.91222   4
  -3   3   6 99.3118 3.91029  24
  -3  -3  -6 96.5720 4.18472  26
   3  -3   6 111.896 3.66385  23
  -3   3   6 103.390 3.44798   2
   3   3   6 109.043 4.28970   7
   3  -3  -6 103.966 4.94998   6
  -3  -3   6 102.284 3.34427  19
  -3   3  -6 99.2858 6.04629  13
   3   3   6 89.3251 5.65535  21
  -3  -3   6 100.133 3.81866  14
   3   3   6 105.588 8.40357  27
   3   3   6 98.9306 4.02037  23
   3   3   6 104.179 4.10550  24
   3   3   6 108.786 5.75447  25
  -3   3  -6 103.799 5.98678  17
  -3   3  -6 101.550 4.78459  18
  -3   3  -6 98.2779 4.01171  22
   3   3   6 104.561 4.78531  26
  -3  -3   6 103.898 3.07188  10
   3  -3  -6 111.458 6.15860  20
   3   3   6 107.213 3.77694   4
  -3  -3   6 107.381 2.98651  24
  -3  -3   6 106.355 3.21593  26
   3   3   6 98.4631 6.78975  28
   3  -3  -6 127.486 12.2580  15
   3  -3  -6 110.626 3.08690   7
  -3  -3   6 109.504 3.76882  28
   3   3   6 113.850 4.32552   5
   3  -3  -6 112.625 4.63016   1
  -3  -3   6 98.7871 3.80504   3
   3  -3  -6 108.802 4.16179  12
  -5  -3  -6 25.2830 4.17562  28
  -5  -3  -6 28.6278 3.02693  26
  -5   3   6 27.3669 1.65553   2
   5   3  -6 26.3322 3.64771   4
   5   3  -6 32.4757 4.19796  20
  -5  -3  -6 25.6486 6.89897  27
   5   3  -6 34.8055 7.66222  15
   5   3  -6 27.1419 2.84083   6
  -5  -3  -6 30.1852 1.57425   9
  -5   3   6 25.8244 3.20492  22
   5  -3   6 28.9780 3.00562   7
   5   3  -6 26.6262 2.17575   1
  -5   3   6 23.5039 5.34164  17
  -5  -3  -6 23.7974 2.55218  23
   5   3  -6 27.5132 2.81521   5
   5   3  -6 24.7834 4.63100  18
  -5  -3  -6 30.0459 3.03088  19
  -5  -3  -6 31.4413 2.12205  10
   5  -3   6 31.7351 3.01553  12
  -5  -3  -6 27.7160 4.44559  25
   5   3  -6 31.1595 4.26040  21
   5   3  -6 27.2956 2.39542   7
   5   3  -6 32.0061 6.69363  13
  -5  -3  -6 30.4389 2.49464  24
  -5  -3  -6 32.8582 4.29561  14
   5   3  -6 26.8702 7.57507  16
   5  -3   6 25.8410 2.62258   1
  -5  -3   6 29.0722 1.92592   3
  -5   3  -6 24.9880 1.78775   8
   5   3   6 26.1864 2.85464   7
   5   3   6 31.9453 2.95589   5
  -5   3  -6 28.0123 3.14090  24
   5   3   6 25.8112 2.01491   1
  -5  -3   6 29.9287 2.49487  23
   5  -3  -6 30.0528 1.84580   7
  -5  -3   6 27.1802 3.85080  25
  -5   3  -6 36.2151 2.83812   9
   5  -3  -6 32.1566 3.85705   6
  -5   3  -6 28.4373 5.56485  28
   5  -3  -6 31.8421 8.73260  15
   5  -3  -6 30.1989 5.09426  20
  -5  -3   6 28.1495 2.54134  11
   5  -3  -6 35.9990 3.62081   1
   5   3   6 28.9923 2.57712   4
  -5   3  -6 36.3287 4.26240  26
  -5  -3   6 21.2188 5.66808  27
   5  -3  -6 24.4688 2.60638  12
   5   3   6 25.2445 8.35803  16
   5   3   6 25.8614 3.97981  21
  -7   3   6 5.30849 1.43665   8
   7   3  -6 5.69879 6.67427  16
  -7  -3  -6 6.52237 4.10627  14
   7  -3   6 5.82383 2.17284   7
   7   3  -6 4.21565 1.53228   1
   7   3  -6 3.86031 2.68992   4
  -7  -3  -6 5.99628 2.44445  19
   7  -3   6 4.32127 1.89268  12
  -7  -3  -6 5.03937 1.48396  10
   7   3  -6 5.14303 9.27817  15
   7   3  -6 2.16593 3.95768  20
   7   3  -6 2.37225 8.00789  13
   7   3  -6 6.15323 1.89609   5
   7  -3   6 4.59340 1.79982   1
   7   3  -6 7.00514 3.22555  21
  -7  -3  -6 4.49489 1.51677   3
   7   3  -6 5.75310 2.41233   6
   7   3  -6 4.71156 4.86950  18
   7   3   6 0.67016 7.68224  16
  -7   3  -6 5.74273 1.50288   9
   7  -3  -6 3.92413 1.71619  12
   7  -3  -6 6.05214 2.48287   6
   7  -3  -6 5.30388 8.67802  15
  -7  -3   6 8.13733 1.92706   2
   7   3   6 4.59063 1.89342   5
   7  -3  -6 2.42839 3.83852  20
  -7   3  -6 2.70367 1.40441   8
  -7  -3   6 6.91627 1.88603  11
   7   3   6 5.09128 3.42191  21
   7   3   6 7.17866 2.17926   7
   0   4   6 2713.20 68.8377  22
   0   4  -6 2745.71 68.0405  26
   0  -4   6 2594.69 67.7612  11
   0  -4   6 2833.58 67.8101   3
   0   4  -6 2732.45 69.3775  28
   0   4  -6 2833.34 67.3148   5
   0   4  -6 2747.85 69.0439  22
   0   4  -6 2740.25 67.2509   8
   0  -4  -6 2814.95 67.9894  10
   0   4   6 2722.43 70.2288  28
   0   4  -6 2816.19 68.1653  21
   0   4  -6 2643.49 69.7878  15
   0   4  -6 2695.01 67.0886   9
   0   4  -6 2720.95 73.6909  13
   0  -4  -6 2780.73 70.9958  28
   0  -4  -6 2854.41 70.5563  14
   0   4  -6 2693.80 71.0350  18
   0  -4  -6 2724.80 67.9394  23
   0  -4  -6 2757.81 72.1844  27
   0  -4  -6 2828.68 68.1273  24
   0  -4  -6 2854.14 68.9146  19
   0   4  -6 2701.33 67.8478  20
   0  -4  -6 2860.85 69.0285  26
   0   4  -6 2802.92 67.5308  24
   0   4  -6 2825.63 74.1068  16
   0   4  -6 2759.04 73.4136  17
   0  -4  -6 2751.78 67.5047   3
   0   4   6 2672.95 68.4614  26
   0  -4  -6 2735.14 69.8799  25
   0   4   6 2674.42 67.7421  24
   0   4   6 2729.73 72.8301  17
   0   4   6 2753.85 67.8176   2
   2   4  -6 2073.29 53.8436   5
  -2  -4  -6 2117.54 59.8269  27
   2   4  -6 2153.17 55.7155  21
   2  -4   6 2173.68 57.9791  27
   2   4  -6 2132.34 53.7824  20
  -2  -4  -6 2168.52 53.0225   9
  -2  -4  -6 2173.48 54.4666  19
   2  -4   6 2149.81 53.8286  12
   2  -4   6 2155.09 53.5327   1
   2   4  -6 2149.18 53.1797   6
   2   4  -6 2136.81 52.7891   8
   2   4  -6 2144.11 61.5334  13
  -2  -4  -6 2170.91 53.6687  24
  -2   4   6 2214.49 60.5520  17
  -2   4   6 2169.16 53.3316   2
  -2  -4  -6 2103.20 56.6866  25
  -2  -4  -6 2141.85 55.8942  14
   2  -4   6 2170.40 53.5381  23
   2   4  -6 2146.50 53.0557  26
   2   4  -6 2158.92 52.7301  24
   2   4  -6 2173.95 58.2497  18
   2  -4   6 2156.95 53.3117  11
   2   4  -6 2203.93 67.0458  16
   2  -4   6 2248.47 55.6595  25
  -2   4   6 2164.86 53.8629  24
   2   4  -6 2175.53 53.8437  28
  -2  -4  -6 2208.42 54.5770  26
   2   4  -6 2183.80 56.2993  15
  -2  -4  -6 2161.81 56.4761  28
  -2   4   6 2115.52 54.7659  26
  -2  -4  -6 2075.11 54.1358  23
  -2   4   6 2208.04 55.3503  22
  -2   4   6 2123.00 56.9187  28
   2  -4  -6 2222.93 54.2794  10
   2   4   6 2124.57 53.6243   7
  -2   4  -6 2185.25 57.7347  13
   2  -4  -6 2113.88 58.2937  14
   2  -4  -6 2123.13 56.1867  20
   2  -4  -6 2159.11 54.9346   6
   2   4   6 2168.24 61.9964  13
  -2   4  -6 2166.92 55.5606  18
  -2  -4   6 2232.65 53.6638  19
   2   4   6 2189.80 53.3924   4
   2  -4  -6 2176.49 55.7233  27
   2  -4  -6 2106.96 52.3473  11
   2  -4  -6 2150.52 55.6741  19
  -2   4  -6 2137.49 58.6627  17
   2   4   6 2160.47 56.8473  28
   2  -4  -6 2112.37 53.0683   3
  -2   4  -6 2142.86 54.5522  22
  -2  -4   6 2216.33 54.8061  14
   2   4   6 2167.40 57.6237  17
  -2  -4   6 2176.54 54.1604  11
  -2   4  -6 2110.89 53.2399   8
   2  -4  -6 2201.19 62.1428  15
   2  -4  -6 2175.81 54.2185  25
   2  -4  -6 2184.44 53.0200  23
   2   4   6 2135.65 53.8226  24
   2   4   6 2173.33 54.1877  22
   2   4   6 2113.44 54.7074  26
  -2  -4   6 2155.93 53.5328   3
  -2  -4   6 2222.11 53.0796  10
   2   4   6 2174.35 58.4415  18
  -4  -4  -6 1236.81 32.3597  23
   4   4  -6 1221.45 37.8872  15
   4   4  -6 1213.86 32.3962   5
  -4  -4  -6 1215.34 39.6691  27
  -4   4   6 1268.02 30.8122   2
  -4  -4  -6 1197.02 31.8295   3
  -4  -4  -6 1233.80 34.5669  14
   4   4  -6 1249.96 35.2194  21
  -4   4   6 1245.81 33.7055  22
   4   4  -6 1236.07 31.9329   6
   4  -4   6 1241.89 32.2531  25
  -4  -4  -6 1263.96 32.6442  26
   4   4  -6 1218.50 33.9863   4
   4   4  -6 1191.11 33.1593  20
   4  -4   6 1179.70 32.1409   1
  -4  -4  -6 1250.01 31.5295  24
  -4  -4  -6 1208.63 30.5250   9
   4  -4   6 1237.60 34.1012  27
  -4  -4  -6 1251.65 31.7129  10
   4  -4   6 1204.90 32.3909  12
  -4  -4  -6 1218.30 35.6545  25
  -4  -4  -6 1258.51 35.0074  28
  -4   4   6 1243.13 39.7629  17
  -4  -4  -6 1233.19 32.6456  19
   4   4  -6 1210.43 37.5070  18
   4  -4   6 1232.78 30.7561  23
   4   4  -6 1258.75 50.0513  16
   4   4  -6 1228.61 30.6917   1
   4   4  -6 1243.71 41.6350  13
   4  -4   6 1192.62 32.5332   7
   4  -4  -6 1291.55 45.1325  15
  -4  -4   6 1253.26 31.9483  23
  -4  -4   6 1221.58 31.3816   3
  -4  -4   6 1199.10 30.9922  19
   4   4   6 1233.81 35.5157  21
  -4  -4   6 1283.83 34.9125  25
   4  -4  -6 1254.10 33.3011   1
  -4  -4   6 1285.09 38.2943  27
   4   4   6 1231.39 32.5749   5
   4  -4  -6 1230.82 34.0100   6
   4   4   6 1199.79 32.2869   7
  -4  -4   6 1212.61 30.5089  10
  -4  -4   6 1147.77 31.1809  26
  -4  -4   6 1250.47 32.2203  11
   4   4   6 1277.25 31.7962   4
  -4  -4   6 1195.70 31.8759  14
  -4   4  -6 1198.72 31.0443   8
  -4   4  -6 1224.84 36.3215  17
   4  -4  -6 1253.82 36.4034  20
   4  -4  -6 1241.15 30.3237   7
   4  -4  -6 1241.09 32.5787  12
  -4   4  -6 1255.24 32.2667  22
  -4  -4   6 1154.27 32.3819  28
  -4  -4   6 1171.34 30.6734  24
   4   4   6 1321.71 52.2614  16
  -6   4   6 643.019 17.1206   8
  -6  -4  -6 624.156 21.3353  14
   6   4  -6 638.813 24.6076  18
   6   4  -6 653.669 22.3133  21
   6   4  -6 608.800 18.6647   5
   6   4  -6 668.669 29.7074  13
   6  -4   6 630.558 18.7853   1
   6  -4   6 603.207 18.7755  12
   6  -4   6 602.434 18.7550   7
   6   4  -6 614.841 20.9341   4
   6   4  -6 641.868 18.4923   6
  -6   4   6 635.729 27.0396  17
  -6  -4  -6 629.609 18.0384   3
  -6  -4  -6 617.081 18.8554  19
  -6   4   6 635.407 19.9338  22
   6   4  -6 636.160 20.5901  20
  -6  -4  -6 650.644 17.7979  10
   6   4  -6 634.320 27.4722  15
   6   4  -6 568.836 35.9956  16
   6  -4  -6 621.644 20.7378   6
   6   4   6 620.750 22.4173  21
   6  -4  -6 590.120 32.0857  15
  -6   4  -6 621.109 16.8520   8
   6   4   6 638.157 18.9735   5
   6   4   6 623.607 18.7608   7
  -6  -4   6 618.864 18.1294  11
   6  -4  -6 571.611 22.9552  20
  -6  -4   6 614.245 17.1432   3
   6   4   6 577.886 37.3545  16
  -6   4  -6 610.854 17.7224   9
   6  -4  -6 624.863 18.9200  12
   6  -4  -6 594.861 19.6500   1
   1   5  -6 117.807 3.59822   8
   1   5  -6 108.631 6.81594  18
   1   5  -6 124.095 4.36113  26
  -1   5   6 115.433 4.29885  24
  -1  -5  -6 113.413 6.54361  28
  -1   5   6 118.275 6.75542  28
   1   5  -6 127.352 5.58497  28
   1   5  -6 117.780 4.15150   5
  -1  -5  -6 115.055 4.35799  24
   1   5  -6 113.683 3.09540   9
  -1  -5  -6 116.085 5.09761  26
   1   5  -6 99.7407 9.17667  13
  -1  -5  -6 117.603 4.35225  10
   1   5  -6 121.612 3.80270  24
   1   5  -6 109.678 3.21140   9
  -1  -5  -6 117.056 4.58040  23
  -1   5   6 114.855 5.03447  26
   1  -5   6 114.537 3.73157   1
  -1  -5  -6 115.049 4.08808   3
  -1   5   6 119.135 4.16415   2
  -1  -5  -6 133.860 6.49133  14
  -1  -5  -6 117.087 9.40984  27
  -1  -5  -6 116.328 6.28589  25
   1  -5   6 121.737 4.12245  11
   1   5  -6 124.567 5.35315  21
   1   5  -6 112.957 9.82783  16
  -1  -5  -6 127.353 5.20529  19
  -1   5  -6 117.562 3.67625  21
  -1   5  -6 114.771 3.78320   8
  -1   5  -6 111.459 7.91250  17
  -1   5  -6 114.316 3.25549   5
  -1  -5   6 125.142 4.21278  10
  -1  -5   6 109.227 4.32918  11
   1   5   6 117.589 5.01684  22
  -1   5  -6 111.948 3.81986   9
  -1   5  -6 102.247 8.49389  13
  -1   5  -6 113.633 5.67954  16
   1   5   6 111.792 4.19953  24
   1   5   6 112.323 4.89173  26
   1  -5  -6 114.173 3.89234   3
   1  -5  -6 119.779 4.16902  23
   1   5   6 108.805 6.37707  28
  -1   5  -6 109.957 5.14416  22
  -1  -5   6 114.259 4.19804   3
   1  -5  -6 117.766 4.63160   6
   1  -5  -6 126.032 8.10047  27
   1   5   6 115.188 3.56194   7
   1   5   6 125.083 7.74485  17
   1  -5  -6 116.161 8.24678  15
   1  -5  -6 120.977 5.64020  25
  -1   5  -6 113.084 6.33477  18
   1  -5  -6 119.641 5.44162  20
   3   5  -6 61.1274 2.27877   6
  -3  -5  -6 65.2132 2.41604   9
   3   5  -6 57.5297 2.30498  24
  -3  -5  -6 66.9505 8.53746  27
   3  -5   6 61.8729 3.20927   1
   3  -5   6 56.6389 3.20549  12
   3   5  -6 62.9586 4.78191  15
  -3   5   6 60.6289 2.62243   2
  -3  -5  -6 60.4139 3.60915  19
  -3   5   6 73.5474 8.70091  17
   3   5  -6 56.2337 3.88815  28
   3  -5   6 55.6048 3.04618   3
   3   5  -6 66.2142 5.51901  21
   3  -5   6 55.9300 2.92307  23
  -3   5   6 66.8277 5.03577  22
  -3  -5  -6 68.1222 5.70015  14
   3  -5   6 49.6168 6.19419  27
   3   5  -6 53.5598 3.10828   5
  -3  -5  -6 53.9354 2.82465  24
  -3  -5  -6 59.8433 3.52861  23
  -3  -5  -6 55.4818 2.86778  10
  -3  -5  -6 54.5575 5.82851  25
  -3  -5  -6 53.9194 3.94264  26
   3  -5   6 59.9165 2.63905  11
   3   5  -6 58.3882 2.78632  26
  -3  -5  -6 51.1765 5.21735  28
   3   5  -6 61.1409 2.88592  20
   3  -5   6 59.8935 4.55460  25
   3   5  -6 68.1278 11.7360  16
   3   5  -6 63.4158 4.08056   4
   3   5   6 66.7117 12.7278  16
   3   5   6 63.5164 3.63599  22
  -3   5  -6 58.2581 6.59098  17
   3  -5  -6 60.2572 2.59506   3
   3   5   6 76.8926 10.1275  13
   3   5   6 62.3651 3.02662   7
  -3   5  -6 56.5363 2.52707   8
   3  -5  -6 50.8752 5.01954  20
   3   5   6 73.8899 7.31777  17
   3  -5  -6 56.5286 3.79479   6
   3  -5  -6 62.0602 3.72927   1
   3   5   6 65.5917 7.28892  18
  -3   5  -6 55.5382 3.87384  22
  -3  -5   6 68.3025 4.65911  14
   3   5   6 61.1767 3.13054   4
  -3  -5   6 62.8844 3.26994  11
   3   5   6 61.3897 3.39326   5
   3  -5  -6 54.8047 8.37070  15
  -3  -5   6 59.1809 2.45509  10
   3   5   6 57.7608 5.44579  21
  -3  -5   6 59.5239 3.16052  19
  -3  -5   6 58.4585 2.85212   3
  -5   5   6 17.9392 3.02867  22
   5  -5   6 21.5280 2.80233  12
   5   5  -6 16.5834 4.72310  18
   5  -5   6 19.4628 2.43112   1
  -5  -5  -6 21.6799 2.71266  24
   5   5  -6 18.5622 6.95042  13
  -5  -5  -6 21.7158 7.16389  28
  -5  -5  -6 20.9541 2.14454  10
   5   5  -6 25.1782 9.20618  16
   5  -5   6 20.8818 2.76432   7
  -5  -5  -6 19.8269 3.80731  14
   5   5  -6 17.5730 3.38298   4
  -5  -5  -6 20.7630 2.82760  19
   5   5  -6 15.9608 3.47960  21
  -5  -5  -6 16.7703 3.99294  26
  -5   5   6 29.4678 2.44929   8
  -5   5   6 17.1623 5.67781  17
   5   5  -6 19.7417 2.56744   5
  -5  -5  -6 22.9209 2.47756   3
   5  -5  -6 19.4933 2.79168  12
  -5  -5   6 18.3659 1.93147   3
   5  -5  -6 19.2098 3.12349   6
  -5   5  -6 17.7281 5.10633  17
   5   5   6 20.0310 2.43704   7
  -5  -5   6 20.2511 2.48518  11
   5   5   6 26.8608 3.18580   5
   5  -5  -6 24.9648 3.56011   1
   5   5   6 23.4633 4.59293  21
   5   5   6 17.1678 8.47990  16
  -5   5  -6 18.9029 2.59133  22
  -5   5  -6 16.4096 1.74576   8
   5  -5  -6 22.5193 4.71728  20
   5  -5  -6 17.6605 8.46753  15
   7  -5   6 5.94514 2.29143  12
   7  -5   6 4.01079 2.59534   7
  -7  -5  -6 4.55933 1.77237  10
  -7  -5  -6 4.80003 5.63077  14
  -7   5   6 5.17180 1.69587   8
   7   5  -6 1.58059 8.92523  13
   7   5  -6 6.28131 2.28639   5
   7   5  -6 3.61415 5.26129  18
  -7  -5  -6 5.16496 3.41848  19
   7   5  -6 1.98760 8.46667  16
   7   5  -6 2.06678 3.61518  21
  -7  -5  -6 5.30979 1.86692   3
   7  -5   6 4.39287 2.08188   1
   7   5  -6 7.43452 3.72782   4
  -7   5  -6 5.07238 1.80697   9
   7  -5  -6 1.16050 10.7191  15
   7  -5  -6 3.69967 4.71319  20
   7   5   6 1.94477 9.48625  16
   7   5   6 5.20685 2.10258   7
   7   5   6 5.08082 2.39451   5
   7  -5  -6 5.79247 2.52336   1
  -7  -5   6 4.60122 2.07369  11
   7   5   6 4.74002 4.53870  21
   7  -5  -6 2.86166 2.21626  12
   7  -5  -6 5.14012 2.97763   6
  -7   5  -6 4.14177 1.69784   8
   0  -6   6 1526.35 39.4094   3
   0   6  -6 1579.02 40.0232  21
   0  -6  -6 1572.87 38.9877   6
   0   6  -6 1564.03 44.1863  18
   0   6  -6 1474.85 38.9191  24
   0  -6  -6 1602.46 45.7584  27
   0   6  -6 1467.45 41.6851  28
   0   6  -6 1551.60 38.5698   8
   0   6   6 1541.59 39.5019   2
   0   6   6 1523.94 46.9217  17
   0  -6  -6 1563.71 43.1421  15
   0  -6  -6 1595.93 39.7871  20
   0   6  -6 1484.36 39.7888  26
   0   6  -6 1543.45 38.6677   5
   0   6  -6 1565.26 41.4010  22
   0   6  -6 1611.03 48.0730  13
   0  -6   6 1526.53 39.3995  11
   0   6  -6 1595.32 47.8244  17
   0  -6  -6 1528.07 39.0493   3
   0  -6  -6 1561.57 41.3927  19
   0  -6  -6 1580.00 39.6098  23
   0   6  -6 1572.00 38.3181   9
   0   6   6 1529.88 41.0693  22
   0  -6  -6 1575.05 44.1314  14
   0  -6  -6 1503.84 39.7973  10
   0  -6  -6 1627.74 42.4835  25
   0   6  -6 1533.60 47.8410  16
  -2   6   6 1339.46 42.8880  17
  -2   6   6 1355.12 33.9046   2
  -2   6   6 1340.73 36.3543  22
  -2  -6  -6 1338.27 38.3312  25
   2   6  -6 1323.32 44.5932  13
  -2  -6  -6 1365.03 34.2420   3
   2  -6   6 1284.41 34.4260   3
  -2  -6  -6 1331.13 38.4167  28
  -2  -6  -6 1298.52 34.8222  23
   2   6  -6 1364.81 40.4297  18
   2   6  -6 1334.11 34.0743  26
  -2  -6  -6 1304.25 34.3333  10
   2   6  -6 1342.62 35.7546  28
  -2  -6  -6 1290.45 37.7459  14
   2  -6   6 1369.70 33.7666  11
   2  -6   6 1332.99 33.7787   1
  -2  -6  -6 1347.19 34.4039  24
  -2  -6  -6 1302.90 35.5715  26
   2   6  -6 1332.19 34.4240   5
  -2  -6  -6 1353.64 42.6271  27
   2   6  -6 1340.18 32.9705   8
   2   6  -6 1321.39 33.3732  24
  -2  -6  -6 1258.27 35.5038  19
   2   6   6 1339.27 44.8923  13
   2  -6  -6 1372.79 35.4864  25
   2   6   6 1337.80 35.5243  22
  -2  -6   6 1323.52 33.7802  10
   2  -6  -6 1199.48 34.3780   3
   2  -6  -6 1292.50 35.1167   1
  -2   6  -6 1359.03 33.6194   8
   2  -6  -6 1356.40 33.5171  23
  -2   6  -6 1360.13 39.8459  13
  -2   6  -6 1324.41 42.1120  17
   2  -6  -6 1305.80 32.6385  11
  -2   6  -6 1323.35 36.8065  18
  -2  -6   6 1369.23 34.7639  11
  -2  -6   6 1309.37 34.1344   3
   2   6   6 1303.98 40.2300  18
  -2   6  -6 1325.69 35.9135  22
  -2  -6   6 1348.47 37.2629  14
   2  -6  -6 1335.41 37.8382  27
   2   6   6 1357.22 32.6569   8
   2  -6  -6 1365.29 35.1308   6
   2   6   6 1330.52 41.0153  17
   2   6   6 1267.88 33.3131   7
  -2  -6   6 1375.70 35.0473  19
  -4  -6  -6 895.590 27.2186  14
  -4  -6  -6 893.212 23.7021   3
  -4  -6  -6 878.970 23.5506  10
   4   6  -6 863.798 26.4455   4
   4  -6   6 885.214 23.8174   1
   4   6  -6 868.888 24.2407   5
  -4   6   6 858.524 32.8974  17
   4   6  -6 836.527 27.1155  21
  -4  -6  -6 882.331 28.1033  28
  -4   6   6 867.164 22.9869   8
  -4   6   6 841.772 25.7041  22
  -4  -6  -6 849.808 23.3993  24
   4  -6   6 875.913 24.3545  12
  -4  -6  -6 860.004 24.8425  19
  -4  -6  -6 863.445 24.8572  26
   4   6  -6 829.968 42.3642  16
   4  -6   6 886.821 24.0426   7
  -4  -6   6 868.360 24.2048  11
   4  -6  -6 873.902 36.1963  15
  -4   6  -6 878.636 24.8981  22
   4   6   6 871.660 28.2051  21
   4   6   6 825.199 24.5248   5
  -4   6  -6 841.854 22.7604   8
   4   6   6 725.769 42.2840  16
  -4   6  -6 859.745 23.4097   9
   4  -6  -6 863.161 25.3817   6
   4  -6  -6 882.421 27.9644  20
   4   6   6 917.516 23.5887   7
   4  -6  -6 867.625 24.9890  12
   4  -6  -6 856.612 25.2142   1
  -4  -6   6 879.675 23.3806   3
  -4   6  -6 864.706 30.8035  17
   4   6   6 860.239 23.7789   4
   6   6  -6 454.083 21.4327  18
  -6   6   6 465.002 16.4797  22
  -6  -6  -6 475.242 13.9789  10
  -6  -6  -6 457.787 18.0069  14
  -6   6   6 463.833 13.4033   8
   6   6  -6 429.102 17.5241   4
  -6  -6  -6 447.944 14.1406   3
  -6   6   6 430.181 23.6524  17
   6   6  -6 453.184 18.7368  21
   6   6  -6 461.962 15.1686   5
   6   6  -6 374.009 31.5158  16
   6  -6   6 447.986 14.6800   1
   6  -6   6 458.038 14.6433   7
   6  -6   6 426.212 14.9549  12
  -6  -6  -6 462.426 15.5581  19
   6   6  -6 492.829 27.4147  13
   6   6   6 375.162 33.6364  16
   6   6   6 453.412 19.3684  21
   6  -6  -6 449.251 15.6915  12
  -6   6  -6 461.380 13.2458   8
  -6  -6   6 459.471 14.7761  11
   6  -6  -6 463.241 19.6531  20
   6  -6  -6 435.618 16.3291   6
   6   6   6 472.339 14.3748   7
   6   6   6 423.823 15.2593   5
   6  -6  -6 470.324 29.6658  15
  -6  -6   6 442.632 13.5851   3
   6  -6  -6 462.873 16.3376   1
   1   7  -6 59.5090 3.10115   5
   1   7  -6 54.3977 2.40491   8
  -1  -7  -6 52.6121 4.65527  19
  -1  -7  -6 53.4911 8.28971  27
  -1  -7  -6 60.4082 3.03658   3
   1  -7   6 58.2989 2.97069  11
  -1  -7  -6 55.3475 6.33025  14
  -1  -7  -6 52.6408 3.72507  23
   1   7  -6 56.9843 2.88392  24
  -1   7   6 59.4888 2.71360   8
   1   7  -6 48.7960 8.75111  16
   1   7  -6 59.0425 4.67985  21
   1   7  -6 68.0892 6.00646  28
   1   7  -6 59.7127 7.03395  18
  -1  -7  -6 46.8550 5.33184  25
   1   7  -6 62.5784 9.35402  13
  -1  -7  -6 57.6265 3.25349  10
  -1   7   6 55.8798 3.09655   2
   1   7  -6 58.8813 3.89693  26
  -1  -7   6 59.0799 3.28482  10
   1  -7  -6 61.1367 5.49657  19
  -1   7  -6 59.5990 2.66298   9
   1  -7  -6 55.1323 2.63910  11
  -1   7  -6 53.9602 7.62214  13
   1  -7  -6 63.5181 7.83738  27
  -1   7  -6 52.1654 5.62913  18
   1  -7  -6 54.1079 3.45043  10
   1   7   6 50.0637 4.23888  22
   1  -7  -6 59.7550 3.44729  23
  -1  -7   6 55.6078 3.21173  11
  -1   7  -6 55.0703 2.61917   8
   1   7   6 54.9437 7.57467  17
   1   7   6 58.6063 2.36270   8
   1  -7  -6 57.9057 5.27163  25
   1  -7  -6 57.2991 2.90342   3
  -1   7  -6 60.7511 5.23891  22
   1  -7  -6 49.3422 6.67430  14
  -1   7  -6 63.4464 8.93777  17
  -1  -7   6 63.3222 3.24171   3
  -3  -7  -6 41.5260 5.60457  14
   3   7  -6 52.4308 11.6423  16
   3  -7   6 43.2769 3.66702   3
  -3  -7  -6 34.6043 6.09936  26
   3   7  -6 24.2244 5.16265  18
   3  -7   6 34.1253 2.81335   1
  -3   7   6 34.7783 2.62906   8
  -3   7   6 26.8784 3.56320  22
  -3  -7  -6 37.3685 3.15383  10
   3  -7   6 32.3127 3.09694  12
   3   7  -6 35.5458 4.33978   4
   3   7  -6 27.1632 3.10674   5
  -3   7   6 36.3044 7.19525  17
   3   7  -6 35.9378 4.51233  21
   3   7  -6 34.8990 7.97073  13
  -3  -7  -6 35.0398 3.86894  19
  -3  -7  -6 44.9522 5.08529  24
   3  -7  -6 30.7179 3.27131   6
   3   7   6 40.4092 4.19293  22
   3   7   6 36.2492 7.19580  17
   3   7   6 33.7619 3.14219   4
   3  -7  -6 38.6580 3.98014   1
  -3   7  -6 39.7028 4.24690  22
  -3   7  -6 31.0785 2.61942   9
   3  -7  -6 35.0852 2.75050   3
   3  -7  -6 33.2748 8.35089  15
  -3  -7   6 36.5818 3.00480   3
   3  -7  -6 25.7967 4.13492  20
   3   7   6 29.2133 10.1318  16
  -3   7  -6 38.1005 7.42596  17
   3   7   6 30.4031 3.30514   5
   3   7   6 35.3059 5.29950  21
  -5  -7  -6 10.5506 1.88839  10
  -5  -7  -6 14.1724 3.17693  19
   5   7  -6 11.4542 4.08884   4
   5   7  -6 10.1935 9.10160  16
   5  -7   6 14.0472 2.76777  12
  -5   7   6 15.9737 2.06401   8
   5   7  -6 8.12805 7.51022  13
  -5  -7  -6 16.7381 5.13794  14
   5   7  -6 19.4491 4.70331  21
  -5   7   6 14.1917 7.44831  17
   5  -7   6 15.5754 4.11001   7
  -5   7   6 16.6801 3.82890  22
  -5  -7  -6 12.5887 2.12952   3
   5  -7   6 12.7295 2.47168   1
   5   7  -6 10.2540 5.13782  18
   5   7   6 9.15701 2.38600   5
  -5  -7   6 15.5165 2.19477   3
  -5  -7   6 14.3210 2.65474  11
   5  -7  -6 13.3490 10.0348  15
   5   7   6 3.58155 7.47911  16
   5   7   6 11.2157 4.00902  21
   5   7   6 16.8911 2.25136   7
  -5   7  -6 14.1875 1.91065   8
   5  -7  -6 11.8982 4.73873  20
   5  -7  -6 12.5788 3.10258   6
   5  -7  -6 11.0015 2.85842  12
   5  -7  -6 14.6684 3.21753   1
  -5   7  -6 15.1706 2.36255   9
   0   8   6 955.632 27.6674  22
   0  -8  -6 895.099 25.8925  10
   0  -8  -6 919.911 31.7793  14
   0   8   6 934.006 35.0930  17
   0   8   6 917.168 23.8926   8
   0  -8   6 897.285 28.6167  25
   0   8  -6 919.956 35.6021  17
   0   8  -6 1022.55 36.4491  18
   0   8  -6 917.008 27.9591  22
   0  -8  -6 940.067 24.7976   3
   0  -8  -6 894.959 30.6979  25
   0   8  -6 952.497 41.4486  13
   0  -8   6 962.420 25.1759  11
   0   8  -6 964.570 24.1106   8
   0  -8  -6 913.068 28.0296  19
   0  -8   6 921.025 25.2808  23
   0  -8   6 975.098 33.3696  27
   0  -8  -6 893.589 36.5038  27
   0  -8  -6 895.656 26.0643  23
   2  -8   6 839.233 24.0021  23
   2   8  -6 820.343 22.8808   5
   2   8  -6 846.480 21.3035   8
  -2  -8  -6 846.483 28.5185  14
   2  -8   6 860.984 36.4689  27
   2  -8   6 808.056 22.0536  11
  -2   8   6 830.879 25.5590  22
  -2  -8  -6 824.063 25.1533  19
  -2   8   6 823.636 22.0130   8
   2   8  -6 789.224 39.1284  16
  -2  -8  -6 822.515 22.7318   3
   2   8  -6 840.019 25.6913  21
  -2   8   6 844.628 33.4341  17
   2   8  -6 840.575 35.0750  13
   2  -8   6 830.954 23.3234   3
   2   8  -6 853.202 30.4145  18
   2  -8   6 866.681 29.0392  25
  -2  -8  -6 830.574 23.2441  10
  -2  -8   6 844.365 22.8241  10
  -2   8  -6 828.690 22.0493   8
  -2  -8   6 817.058 22.9463   3
   2   8   6 786.889 28.0475  21
   2   8   6 805.748 23.5397   5
  -2   8  -6 819.605 32.9707  17
   2   8   6 845.293 25.0543  22
   2   8   6 704.980 41.3720  16
  -2   8  -6 821.694 25.4566  22
  -2  -8   6 800.729 23.2928  11
  -2   8  -6 819.948 22.0483   9
   2   8   6 827.054 32.1463  17
   2  -8  -6 914.654 26.1250  10
   2  -8  -6 841.366 23.8890   1
   2  -8  -6 840.057 22.4260   3
   4   8  -6 577.238 24.9341  18
   4   8  -6 553.013 17.0520   5
   4   8  -6 530.240 20.3514  21
  -4   8   6 567.353 19.4319  22
   4   8  -6 449.875 33.3414  16
  -4  -8  -6 527.422 18.0928  19
   4  -8   6 570.284 17.5203  12
  -4  -8  -6 533.537 21.1995  14
  -4  -8  -6 563.604 16.4885  10
   4   8  -6 463.817 19.3568   4
   4  -8   6 582.716 17.3508   3
  -4   8   6 557.662 27.7659  17
   4   8  -6 600.558 30.7686  13
  -4   8  -6 548.291 18.5584  22
  -4  -8   6 545.704 16.2195   3
  -4   8  -6 551.536 26.3746  17
   4   8   6 466.344 36.4296  16
   4  -8  -6 532.160 17.9397   1
  -4   8  -6 550.393 15.6032   8
   4   8   6 533.264 21.4682  21
   4   8   6 555.029 17.7294   5
  -4   8  -6 569.855 16.0855   9
  -1   9   6 31.3967 2.48727   8
  -1   9   6 27.1612 7.85534  17
   1   9  -6 35.2078 2.42229   8
   1  -9   6 28.8040 2.65446  11
  -1  -9  -6 29.5092 4.59878  19
  -1  -9  -6 32.3314 6.98277  14
   1  -9   6 29.6040 3.07269   3
  -1  -9  -6 32.1819 3.53071  10
  -1  -9  -6 33.8388 2.95261   3
   1   9  -6 19.5209 7.59022  13
  -1   9   6 27.7110 4.35684  22
   1   9  -6 24.4238 5.67412  18
   1   9   6 23.7910 10.0272  16
  -1   9  -6 34.9272 8.62600  17
   1   9   6 32.9470 5.00147  21
   1   9   6 28.6261 3.29615   5
   1  -9  -6 27.4508 3.38607  10
  -1   9  -6 40.3688 9.17291  13
  -1   9  -6 26.1661 4.20676  22
  -1   9  -6 28.6746 5.73836  18
  -1  -9   6 33.2354 3.18170  11
   1  -9  -6 34.8853 8.26451  14
   1  -9  -6 37.1002 5.53124  19
  -1  -9   6 31.0231 2.99477   3
   1   9   6 31.0194 8.72171  17
   1  -9  -6 27.9122 3.31235   1
  -1   9  -6 28.2164 2.42406   8
   1   9   6 36.1866 4.87262  22
   1  -9  -6 33.4786 2.79500   3
  -3   9   6 20.6654 2.32313   8
  -3  -9  -6 15.1588 2.24722   3
   3   9  -6 13.1729 10.2111  16
   3  -9   6 22.4466 3.12358  12
   3  -9   6 23.3374 3.32645   3
   3   9  -6 22.7989 9.47712  13
  -3  -9  -6 16.3107 6.18585  14
   3   9  -6 25.8473 4.60472   4
  -3  -9  -6 18.1043 2.63059  10
  -3   9   6 21.6369 8.33431  17
   3   9  -6 30.9162 7.32427  18
  -3  -9  -6 12.3040 3.53634  19
   3   9  -6 21.4348 3.01705   5
  -3   9   6 22.7750 4.21757  22
   3   9  -6 18.6842 4.78583  21
  -3  -9   6 17.7697 2.76286  11
   3  -9  -6 16.3619 3.08835   1
   3   9   6 12.6154 9.96506  16
  -3   9  -6 23.2281 2.54121   9
  -3   9  -6 21.8495 2.43802   8
  -3  -9   6 18.2052 2.60265   3
   3   9   6 23.5536 5.18736  21
  -3   9  -6 20.1002 4.28048  22
   3   9   6 19.8145 3.24260   5
  -3   9  -6 17.3968 8.59628  17
   0  10   6 517.259 16.4042   5
   0 -10   6 531.760 16.0997  11
   0 -10  -6 577.610 19.1479   1
   0  10  -6 568.641 15.1044   8
   0  10   6 549.323 19.4485  22
   0  10  -6 547.010 22.9370  18
   0  10  -6 567.283 28.7620  13
   0 -10   6 511.696 16.5254   3
   0 -10  -6 537.828 17.6311  10
   0  10   6 529.541 28.0349  17
   0 -10  -6 550.723 16.1560   3
   0 -10  -6 512.704 20.2716  19
   0 -10  -6 517.445 25.4122  14
  -2 -10  -6 477.242 14.7167   3
   2 -10   6 465.184 15.4383  12
   2  10  -6 474.872 28.5385  13
   2  10  -6 462.176 17.1035   4
  -2 -10  -6 480.212 15.6591  10
  -2 -10  -6 481.393 23.1670  14
  -2  10   6 464.591 13.7944   8
  -2 -10  -6 487.990 15.1887  11
   2  10  -6 519.942 23.4753  18
  -2 -10  -6 483.054 18.4679  19
   2 -10   6 500.077 15.6191   3
   2  10   6 465.766 19.4929  21
  -2 -10   6 462.954 15.2245  11
   2 -10  -6 467.701 14.4109   3
   2  10   6 448.527 15.5252   5
   2  10   6 398.283 33.1485  16
   2 -10  -6 474.743 15.8047   1
  -2  10  -6 465.337 27.4872  17
   2  10   6 493.427 18.1714  22
   2  10   6 492.205 27.4221  17
  -2  10  -6 475.767 18.4597  22
  -2  10  -6 484.920 13.8761   8
  -2 -10   6 471.195 15.0637   3
  -1   0   7 1250.98 31.6269  14
  -1   0  -7 1300.52 32.0956  19
  -1   0   7 1293.24 34.3995  27
  -1   0  -7 1279.99 31.2647   8
  -1   0  -7 1265.25 33.3033  25
   1   0  -7 1294.67 32.0061  28
  -1   0  -7 1285.71 31.9966  26
  -1   0   7 1276.60 31.0602  10
   1   0  -7 1293.73 31.1373  12
   1   0  -7 1297.86 31.2209  24
  -1   0  -7 1281.25 33.5053  14
   1   0  -7 1280.80 31.4480  26
  -1   0  -7 1253.99 31.8330  23
  -1   0  -7 1303.20 31.6048  24
  -1   0   7 1256.61 31.5421   2
   1   0   7 1227.99 32.0982  26
   1   0   7 1214.23 33.1069  28
   1   0  -7 1285.07 31.1037  10
  -1   0  -7 1305.46 33.0078  28
   1   0  -7 1295.36 31.6715  14
  -1   0   7 1276.20 31.0954  24
   1   0  -7 1316.65 31.4318   9
  -1   0   7 1292.24 31.0530   3
   1   0   7 1263.33 31.7090  24
  -1   0  -7 1233.09 34.9194  27
   1   0  -7 1233.18 32.0978   4
  -1   0   7 1282.60 32.8967  25
  -1   0   7 1270.35 31.6868  28
   1   0  -7 1256.50 31.0047   3
   1   0  -7 1302.54 31.3177  19
   1   0   7 1256.20 31.7243  11
  -1   0   7 1286.21 31.5040  11
  -1   0   7 1255.39 31.2036  19
   1   0   7 1291.39 31.2682  12
  -1   0   7 1261.44 31.2664  26
   1   0   7 1237.79 31.3321   2
  -1   0   7 1309.23 31.6813  23
  -3   0  -7 515.133 13.6753  23
   3   0  -7 521.355 14.9397   6
   3   0  -7 484.584 13.4158  12
  -3   0  -7 491.876 13.7292  24
  -3   0   7 487.561 13.9895  14
  -3   0   7 488.088 13.2459  19
  -3   0  -7 514.134 13.2181   9
   3   0  -7 506.723 16.9920  13
  -3   0   7 494.090 12.5812   3
   3   0   7 523.641 13.6302  23
  -3   0  -7 520.633 15.5180  25
  -3   0   7 518.288 13.1857  11
   3   0   7 506.870 13.5942   1
   3   0   7 529.349 20.7919  16
   3   0  -7 515.862 15.0155   4
   3   0   7 517.964 14.3092   7
   3   0   7 525.760 13.6913  12
   3   0  -7 503.647 15.3557  18
   3   0  -7 479.709 13.1803   7
   3   0   7 514.524 14.5104  21
  -3   0   7 509.796 13.3948   2
  -3   0  -7 521.585 17.5804  27
  -3   0  -7 506.713 12.8041   8
   3   0   7 510.982 13.3805   5
   3   0  -7 516.601 14.0595   1
   3   0   7 501.174 15.1975  25
  -3   0  -7 499.332 16.0456  28
   3   0  -7 484.772 20.2936  15
   3   0  -7 515.012 16.1122  20
  -3   0  -7 507.395 14.4381  26
   3   0   7 500.314 16.9729  27
  -5   0  -7 174.779 8.12538  25
  -5   0   7 179.383 4.98830   3
  -5   0  -7 172.311 7.33458  19
  -5   0   7 179.698 8.15798  27
  -5   0   7 184.348 6.47540  25
  -5   0  -7 169.186 11.1195  27
   5   0   7 157.868 13.1257  16
   5   0   7 181.921 6.17178   5
   5   0   7 172.239 6.28527   1
  -5   0   7 168.959 7.21009  22
   5   0   7 165.944 5.75537  23
   5   0  -7 168.937 6.72449   1
   5   0  -7 165.753 9.09992  20
   5   0   7 166.294 7.33171  21
  -5   0   7 174.237 5.59339  24
  -5   0  -7 163.619 9.11152  28
   5   0  -7 195.147 14.7832  16
  -5   0  -7 170.459 10.0427  14
   5   0  -7 175.988 7.68125  21
   5   0  -7 174.333 6.06940   5
   5   0  -7 172.014 16.8984  15
  -5   0  -7 171.144 4.90136   8
   5   0  -7 184.704 8.17054  18
  -5   0  -7 166.119 7.10059  26
   5   0  -7 170.119 10.0631  13
  -5   0  -7 170.683 5.54862   9
  -5   0  -7 183.201 6.04166  23
   5   0   7 160.571 6.13979  12
  -5   0   7 172.428 5.15223  23
  -5   0  -7 162.173 6.20013  24
  -5   0   7 179.352 8.00767  28
   5   0   7 164.504 10.1352  27
   5   0  -7 181.049 6.17754  12
   5   0   7 173.873 7.85645  25
  -5   0   7 174.168 5.39091  11
  -5   0   7 168.039 10.9327  17
  -5   0   7 178.537 6.30597  26
  -5   0   7 173.171 5.60533   2
   5   0  -7 168.371 7.60743   6
   5   0  -7 167.006 5.82146   7
   7   0  -7 45.8017 6.64059  20
   7   0  -7 56.6986 3.70087  12
   7   0  -7 51.7118 5.45818   4
  -7   0  -7 56.8865 3.04221   9
   7   0   7 57.4757 3.65874   1
  -7   0  -7 62.3116 8.54860  14
   7   0  -7 57.8495 3.36975   7
   7   0   7 53.4870 3.52374   5
   7   0  -7 57.1558 5.87347   6
   7   0   7 45.8078 3.76685  12
   7   0   7 61.9410 12.6441  16
  -7   0  -7 62.3624 5.68810  19
   7   0  -7 39.8251 10.8959  15
  -7   0  -7 56.3444 3.79085  10
   7   0   7 51.1032 4.83566   7
   7   0  -7 57.3525 4.99872   1
   7   0   7 60.3976 5.85207  21
   0   1   7 194.201 7.68254  27
   0  -1  -7 186.255 5.23401  24
   0   1   7 198.903 5.35927   2
   0   1   7 195.977 5.84803  22
   0   1  -7 189.771 5.16022   8
   0  -1   7 194.656 5.47853  11
   0  -1  -7 190.363 6.04089  14
   0  -1  -7 198.084 5.54402  19
   0  -1   7 203.991 5.32006   3
   0  -1  -7 188.573 5.22113   9
   0  -1   7 195.837 5.75206  21
   0  -1   7 193.694 5.31143   2
   0  -1  -7 197.037 5.32979   4
   0  -1  -7 192.926 5.57031  26
   0   1   7 195.553 5.29162  24
   0   1   7 196.224 5.53838  23
   0  -1  -7 185.788 5.21692  10
   0   1   7 187.812 6.36097  14
   0  -1  -7 189.113 6.23830  28
   0   1   7 189.951 5.24327   4
   0   1  -7 193.200 5.07351   9
   0  -1   7 185.308 4.75557  12
   0   1   7 197.854 6.57694  25
   0   1   7 186.645 5.39977  11
   0   1   7 192.327 6.28009  28
   0  -1   7 192.982 8.44116  16
   0   1  -7 198.581 5.88080  28
   0   1  -7 204.552 5.36843  26
   0   1   7 183.534 5.55209  26
   0   1  -7 200.871 5.13932  24
   0   1   7 180.755 5.52208  19
   0  -1   7 189.614 6.73720  25
   0   1   7 188.953 7.43403  17
   0  -1   7 195.311 8.04053  27
   2   1  -7 128.398 7.19983  13
   2   1  -7 128.912 5.98390  18
  -2  -1  -7 136.332 3.91458   9
  -2   1   7 139.817 3.98205  23
   2  -1   7 142.068 5.59936  25
  -2  -1  -7 134.027 3.70143   8
  -2  -1  -7 127.909 5.94645  14
  -2  -1  -7 140.231 4.54594  23
   2  -1   7 137.165 3.67917   2
  -2   1   7 140.902 5.82656  27
   2   1  -7 137.939 4.26521   1
  -2   1   7 123.877 4.68777  14
   2  -1   7 137.558 4.26721  12
   2  -1   7 139.575 4.18557   1
  -2  -1  -7 135.321 4.79803  19
  -2  -1  -7 132.391 5.79851  25
  -2   1   7 126.518 4.17719  19
   2  -1   7 132.217 4.30546  23
   2   1  -7 140.318 4.91787   6
   2   1  -7 134.636 7.70815  15
  -2   1   7 139.653 4.83905  25
   2  -1   7 132.778 6.71537  27
  -2   1   7 133.571 3.97934  24
  -2  -1  -7 133.440 3.61121   4
  -2  -1  -7 131.527 4.29638  10
  -2   1   7 135.422 3.82501  11
  -2  -1  -7 132.494 4.24490  24
  -2   1   7 133.608 5.10761  28
   2  -1   7 143.918 7.52611  16
   2  -1   7 141.987 3.81000   5
  -2   1   7 135.275 4.35640  26
  -2   1   7 129.610 4.06672   2
   2   1  -7 139.837 4.34991   5
  -2   1   7 135.206 5.07649  22
   2   1  -7 152.211 9.69252  16
   2  -1   7 131.117 4.96772  17
   2  -1   7 142.089 4.94633  21
  -2   1   7 132.049 7.18465  17
  -2  -1  -7 130.358 5.57633  28
   2   1  -7 138.880 5.11273   4
  -2  -1  -7 136.482 4.71663  26
  -2  -1  -7 148.867 7.48217  27
   2   1  -7 134.349 3.83385  12
   2   1  -7 138.862 5.23143  21
   2  -1   7 141.494 4.32827  11
   2   1  -7 140.027 5.53302  20
   2  -1   7 134.931 3.96943  22
   2  -1  -7 138.720 4.58458   1
   2  -1  -7 135.879 5.12952   6
   2   1   7 133.886 4.45611  24
  -2   1  -7 132.487 6.77324  27
   2  -1  -7 137.661 8.31797  15
  -2  -1   7 136.204 4.21252  11
   2  -1  -7 135.491 5.01975   4
   2   1   7 141.453 4.49088  23
   2   1   7 130.924 4.03279  12
   2  -1  -7 136.544 4.18237  12
   2   1   7 147.897 7.24099  27
   2   1   7 134.536 4.04501   2
   2  -1  -7 137.137 4.07123  10
   2   1   7 133.556 5.67729  25
   2   1   7 129.187 5.93516  28
   2   1   7 133.684 4.93438  26
  -2   1  -7 140.289 4.08339   9
   2  -1  -7 130.074 5.68967  20
  -2   1  -7 134.504 4.31507  23
   2  -1  -7 135.244 5.31865  18
  -2  -1   7 135.679 3.72903   3
  -2   1  -7 127.755 3.82095   8
  -2   1  -7 142.937 5.58535  25
   2   1   7 134.244 4.00752   1
   2  -1  -7 138.733 6.39336  13
   2   1   7 130.255 4.56236   7
  -4   1   7 125.133 4.15112   2
  -4   1   7 124.691 8.46795  17
  -4  -1  -7 135.365 4.81092  10
   4   1  -7 119.273 6.75372  20
  -4  -1  -7 121.878 7.22790  14
  -4  -1  -7 131.366 6.84644  28
   4   1  -7 130.263 4.41789  12
   4  -1   7 130.659 4.15035   5
  -4   1   7 130.170 4.60396  25
   4  -1   7 129.016 4.82240   1
  -4   1   7 121.878 4.23292  25
   4  -1   7 131.799 5.16232  21
   4  -1   7 128.234 4.79792  12
  -4  -1  -7 123.436 4.60006  24
   4  -1   7 134.654 9.42468  16
  -4   1   7 127.473 5.19683  27
  -4   1   7 127.689 3.73425  23
   4  -1   7 126.524 5.63906   7
  -4  -1  -7 127.636 5.43588  19
   4  -1   7 120.091 5.69818  25
  -4   1   7 124.802 3.73586  11
  -4   1   7 123.447 3.56471  23
   4   1  -7 127.282 4.88666   1
  -4  -1  -7 143.233 6.85096  25
  -4  -1  -7 133.511 9.60697  27
   4   1  -7 122.747 6.74485  18
  -4   1   7 131.760 5.70512  22
  -4   1   7 129.541 5.59912  27
  -4  -1  -7 127.935 3.55129   8
  -4  -1  -7 125.780 5.30761  26
   4   1  -7 146.121 13.3432  15
  -4   1   7 117.845 3.44069   3
   4  -1   7 124.004 4.32375  23
   4   1  -7 129.842 8.69378  13
   4  -1   7 124.578 7.82067  27
  -4  -1  -7 129.485 4.77193  23
  -4  -1   7 124.433 4.04973  19
   4   1   7 132.683 4.59905   1
   4   1   7 131.024 4.62202  12
   4   1   7 118.745 4.56780   5
   4  -1  -7 119.473 4.64519  12
  -4  -1   7 126.949 3.81004  24
   4  -1  -7 129.557 5.29366   1
   4   1   7 126.675 4.59118  23
   4   1   7 124.286 6.28605  25
   4   1   7 126.622 8.90009  27
   4   1   7 134.033 5.33751   7
  -4   1  -7 124.111 5.57370  26
  -4  -1   7 131.861 3.85162   3
  -4  -1   7 122.753 4.11636  26
  -4  -1   7 124.318 4.94350  28
   4  -1  -7 125.885 6.93579  13
  -4   1  -7 129.765 4.41902  23
  -4   1  -7 131.504 4.35331   9
  -4   1  -7 125.855 8.39434  27
   4   1   7 115.416 6.48604  21
  -4   1  -7 117.336 7.13708  28
   4  -1  -7 127.951 4.24290   7
  -4   1  -7 119.716 4.80523  24
   4   1   7 121.994 13.7148  16
  -4  -1   7 134.009 4.44308  11
  -4   1  -7 128.167 3.86182   8
   4  -1  -7 132.448 5.94311   4
  -4   1  -7 121.041 5.90803  25
   4  -1  -7 124.370 5.54850  18
  -4  -1   7 126.003 5.04809  14
  -4  -1   7 125.408 3.71893  10
   6  -1   7 117.857 5.26608  12
   6   1  -7 110.764 10.4372  13
   6   1  -7 110.481 8.00634  18
  -6   1   7 113.728 4.52832   2
   6  -1   7 116.792 5.85885   7
   6   1  -7 111.791 6.36559   6
  -6  -1  -7 107.860 5.80912  19
   6  -1   7 115.696 5.19290   1
   6  -1   7 113.567 4.32342   5
   6  -1   7 109.423 12.6154  16
   6  -1   7 105.498 5.84843  21
   6   1  -7 112.995 4.74316   7
  -6  -1  -7 134.025 10.7440  14
   6   1  -7 100.390 15.0245  16
   6   1  -7 114.037 4.74404  12
   6   1  -7 108.866 4.91751   5
   6   1  -7 111.881 9.45567  20
  -6   1   7 106.665 6.08214  22
   6   1  -7 115.605 6.70001   4
   6   1  -7 138.654 16.4146  15
   6   1  -7 110.117 6.69147  21
  -6  -1  -7 114.484 4.13280   9
  -6  -1  -7 114.007 5.03070  10
  -6   1   7 100.941 10.0948  17
   6   1   7 121.822 7.03639  21
  -6  -1   7 113.139 6.19993  22
  -6   1  -7 107.903 4.36952   9
  -6  -1   7 111.967 4.45486   2
   6  -1  -7 99.1520 9.50887  20
   6   1   7 114.179 5.00245   5
   6  -1  -7 102.188 4.95705  12
  -6  -1   7 113.914 4.43529  11
   6  -1  -7 110.515 4.51043   7
   6   1   7 112.290 4.84782  12
   6   1   7 115.869 4.94011   1
   6  -1  -7 110.685 6.55655   6
   6  -1  -7 96.3718 14.5079  15
   6  -1  -7 105.043 5.60886   1
   6  -1  -7 109.513 6.36761   4
  -6   1  -7 115.390 3.76911   8
  -6  -1   7 112.804 10.9359  17
   6   1   7 108.350 14.9857  16
  -8  -1  -7 72.7824 4.53427  10
   8  -1   7 68.2632 5.86834   7
   8   1  -7 70.7997 8.71907  20
   8  -1   7 70.5681 4.55608  12
   8   1  -7 64.5623 6.18515   6
   8   1  -7 77.4406 4.88194   1
   8   1  -7 68.7380 6.65082   4
   8   1  -7 69.5817 4.19822  12
  -8  -1  -7 62.2606 9.04003  14
   8  -1   7 73.7031 4.42138   1
  -8  -1  -7 63.0892 5.73993  19
   8   1  -7 68.8858 4.28701   5
   8   1  -7 66.2341 15.1270  15
  -8   1  -7 71.6433 4.75734  10
   8   1   7 62.8201 3.99369  12
   8  -1  -7 76.3154 6.28966   1
   8   1   7 56.0977 5.31708   7
   8  -1  -7 60.3828 6.51379   6
   8  -1  -7 64.1888 9.09483  20
   8  -1  -7 74.2768 5.31990  12
  -8   1  -7 57.4799 5.92196  19
  -8   1  -7 65.1223 3.86114   9
  -8   1  -7 64.7209 10.2182  14
   8  -1  -7 68.4107 16.2579  15
  -1   2   7 301.903 8.61078  26
   1  -2   7 304.443 7.83556   1
  -1  -2  -7 314.515 11.7961  27
   1  -2   7 296.181 7.85510   2
  -1  -2  -7 292.650 9.95190  25
   1  -2   7 301.218 11.3870  27
  -1  -2  -7 294.627 8.65231  26
  -1   2   7 306.910 9.62048  28
   1  -2   7 298.803 7.51500   5
   1  -2   7 295.772 8.23807  11
  -1   2   7 293.752 7.49812   7
  -1   2   7 317.637 10.3556  27
   1   2  -7 291.841 7.67614  19
   1   2  -7 298.096 7.89141   8
  -1   2   7 293.693 7.95375  11
  -1   2   7 303.510 9.13204  25
  -1  -2  -7 294.303 8.52938  23
   1  -2   7 308.911 8.36472   3
   1   2  -7 312.158 7.67424   9
   1   2  -7 305.918 12.2287  13
  -1   2   7 306.810 8.18470   2
  -1  -2  -7 289.193 8.45432  22
   1   2  -7 313.586 9.09500  21
   1   2  -7 288.637 7.90080  14
  -1  -2  -7 298.363 8.18927  24
   1   2  -7 300.672 8.17339   5
   1  -2   7 300.299 7.76503  21
  -1  -2  -7 311.513 9.76570  28
   1  -2   7 312.510 9.30466  16
  -1   2   7 298.444 8.14871  24
   1   2  -7 312.360 13.6816  16
   1   2  -7 283.188 7.53792  10
   1  -2   7 310.018 8.46175  23
   1  -2   7 303.511 8.05902  12
   1   2  -7 297.260 7.68219  28
   1   2  -7 318.701 10.7197  18
  -1  -2  -7 301.445 10.2530  17
   1  -2   7 310.414 9.89984  25
  -1   2   7 313.030 8.15821  23
  -1  -2  -7 297.278 7.95306   9
   1  -2  -7 303.278 9.76579  14
   1   2   7 309.538 8.31344   7
  -1  -2   7 301.087 7.70922  12
  -1  -2   7 281.492 7.63143   9
   1  -2  -7 312.447 8.93890  26
   1   2   7 311.826 8.31958  24
   1  -2  -7 289.922 8.14608  23
   1   2   7 309.981 9.89379  28
   1  -2  -7 311.178 9.34501  25
  -1   2  -7 320.019 10.2014  18
   1   2   7 288.340 11.3095  27
  -1  -2   7 302.733 8.01853   3
   1  -2  -7 311.889 8.28840  10
   1  -2  -7 324.316 10.2160  28
   1   2   7 305.313 8.49953  23
   1  -2  -7 309.066 8.31361   9
   1  -2  -7 303.887 7.64818   3
   1  -2  -7 294.981 8.80326  19
   1   2   7 294.580 9.84705  25
   1   2   7 297.663 10.1046  17
   1   2   7 300.025 8.76169  26
  -1   2  -7 300.371 8.00040   9
  -1   2  -7 291.911 7.91367   8
   1  -2  -7 317.817 8.43041  24
   1   2   7 304.982 8.45145  22
   1  -2  -7 308.684 8.63642   4
  -1   2  -7 319.539 11.7311  13
   1  -2  -7 293.893 10.4791  27
  -1  -2   7 324.718 8.41771  11
  -3   2   7 113.241 3.87709  24
[truncated: 40,171,649 more chars]
