# Supplementary material for: Indium Kα radiation from a MetalJet X-ray source: comparison of the Eiger2 CdTe and Photon III detectors
Source: J Appl Crystallogr. 2023 Sep 5;56(Pt 5):1322–9. doi: 10.1107/S1600576723007215 (PMC10543668; doi:10.1107/S1600576723007215)
Supplement: Supplementary file 2 [file j-56-01322-ScCoC_eigersup2.hkl]

data_ScCoC_eiger                                                                
_shelx_title ' sad5_a.res in Immm'                                              
_shelx_refln_list_code          4                                               
_shelx_F_calc_maximum      128.56                                               
_exptl_crystal_F_000       228.00                                               
_reflns_d_resolution_high  0.3896                                               
                                                                                
loop_                                                                           
 _space_group_symop_operation_xyz                                               
 'x, y, z'                                                                      
 '-x, -y, z'                                                                    
 '-x, y, -z'                                                                    
 'x, -y, -z'                                                                    
 'x+1/2, y+1/2, z+1/2'                                                          
 '-x+1/2, -y+1/2, z+1/2'                                                        
 '-x+1/2, y+1/2, -z+1/2'                                                        
 'x+1/2, -y+1/2, -z+1/2'                                                        
 '-x, -y, -z'                                                                   
 'x, y, -z'                                                                     
 'x, -y, z'                                                                     
 '-x, y, z'                                                                     
 '-x+1/2, -y+1/2, -z+1/2'                                                       
 'x+1/2, y+1/2, -z+1/2'                                                         
 'x+1/2, -y+1/2, z+1/2'                                                         
 '-x+1/2, y+1/2, z+1/2'                                                         
                                                                                
_cell_length_a     3.3830                                                       
_cell_length_b     4.3730                                                       
_cell_length_c    11.9910                                                       
_cell_angle_alpha  90.000                                                       
_cell_angle_beta   90.000                                                       
_cell_angle_gamma  90.000                                                       
                                                                                
_shelx_F_squared_multiplier     1.000                                           
                                                                                
loop_                                                                           
 _refln_index_h                                                                 
 _refln_index_k                                                                 
 _refln_index_l                                                                 
 _refln_F_squared_calc                                                          
 _refln_F_squared_meas                                                          
 _refln_F_squared_sigma                                                         
 _refln_observed_status                                                         
   2   0   0      16527.07      14300.35       225.62 o                         
   4   0   0       5174.57       5062.13        31.65 o                         
   6   0   0       2284.59       2275.26        16.04 o                         
   8   0   0        948.54        917.17        11.82 o                         
   1   1   0         10.39         17.57         0.17 o                         
   3   1   0          1.99          3.47         0.13 o                         
   5   1   0         25.46         25.25         0.43 o                         
   7   1   0         27.56         30.24         0.95 o                         
   0   2   0      12930.00      13046.39       163.03 o                         
   2   2   0       7214.35       7414.75        27.07 o                         
   4   2   0       2729.67       2739.53        13.44 o                         
   6   2   0       1249.07       1250.55         6.94 o                         
   8   2   0        538.71        531.45         5.83 o                         
   1   3   0        604.05        580.73         2.68 o                         
   3   3   0        229.14        230.34         1.37 o                         
   5   3   0         57.60         60.00         1.17 o                         
   7   3   0         10.96         10.45         0.79 o                         
   0   4   0       5330.12       5427.28        38.83 o                         
   2   4   0       3820.38       3881.58        15.39 o                         
   4   4   0       2035.02       2058.07        10.69 o                         
   6   4   0       1021.32       1024.38         6.49 o                         
   8   4   0        448.75        426.02         7.99 o                         
   1   5   0          1.37          1.68         0.16 o                         
   3   5   0         10.67         10.69         0.31 o                         
   5   5   0         20.50         20.53         0.73 o                         
   7   5   0         18.04         18.83         1.17 o                         
   0   6   0       4402.24       4370.91        26.94 o                         
   2   6   0       3706.63       3676.47        16.96 o                         
   4   6   0       2383.91       2396.20        13.21 o                         
   6   6   0       1249.72       1256.07        11.26 o                         
   1   7   0          7.50          6.99         0.42 o                         
   3   7   0         11.89         11.16         0.69 o                         
   5   7   0         14.29         14.05         1.08 o                         
   0   8   0       1523.81       1540.96        11.43 o                         
   2   8   0       1331.36       1349.44        10.23 o                         
   4   8   0        907.51        916.67         7.97 o                         
   6   8   0        499.18        508.23        13.79 o                         
   1   9   0         56.52         60.95         1.38 o                         
   3   9   0         35.51         38.38         1.30 o                         
   5   9   0         13.62         10.26         1.34 o                         
   0  10   0        867.53        874.96        11.06 o                         
   2  10   0        766.46        769.37         7.72 o                         
   1  11   0          1.10          0.87         1.43 o                         
   1   0   1        116.99        161.44         1.05 o                         
   3   0   1          1.29          2.39         0.22 o                         
   5   0   1         11.27          9.87         0.29 o                         
   7   0   1         22.38         24.28         0.77 o                         
   0   1   1        697.59        726.09         2.98 o                         
   2   1   1        419.06        407.00         1.30 o                         
   4   1   1         83.81         84.28         0.52 o                         
   6   1   1         12.81         12.83         0.33 o                         
   8   1   1          1.94          1.67         0.53 o                         
   1   2   1        267.10        288.86         1.04 o                         
   3   2   1        149.68        152.72         0.72 o                         
   5   2   1        158.72        156.44         0.92 o                         
   7   2   1        111.74        114.56         1.50 o                         
   0   3   1       1554.08       1532.04         8.22 o                         
   2   3   1        920.64        914.82         2.86 o                         
   4   3   1        339.50        347.83         1.57 o                         
   6   3   1        117.41        116.92         1.04 o                         
   8   3   1         35.59         30.92         1.09 o                         
   1   4   1        103.18         96.09         0.52 o                         
   3   4   1        122.68        119.75         0.65 o                         
   5   4   1        127.06        126.85         0.97 o                         
   7   4   1         86.65         88.32         1.33 o                         
   0   5   1        193.82        194.67         1.44 o                         
   2   5   1        126.67        129.21         0.70 o                         
   4   5   1         45.63         49.30         0.58 o                         
   6   5   1         13.32         13.78         0.61 o                         
   1   6   1          2.75          4.92         0.19 o                         
   3   6   1          0.24          0.86         0.19 o                         
   5   6   1          4.79          4.91         0.42 o                         
   7   6   1          8.70          9.43         0.84 o                         
   0   7   1         94.52         99.97         1.12 o                         
   2   7   1         72.41         77.86         0.82 o                         
   4   7   1         36.30         38.28         0.82 o                         
   6   7   1         13.31         12.48         0.86 o                         
   1   8   1         46.32         44.26         0.63 o                         
   3   8   1         46.34         44.92         0.94 o                         
   5   8   1         40.46         39.44         1.20 o                         
   0   9   1        228.91        229.61         2.50 o                         
   2   9   1        193.61        198.54         2.01 o                         
   4   9   1        118.85        124.66         1.79 o                         
   1  10   1         16.63         17.07         0.85 o                         
   3  10   1         17.10         17.50         0.93 o                         
   0  11   1         54.53         54.08         3.65 o                         
   0   0   2       1227.76       1292.39        12.83 o                         
   2   0   2        533.24        522.24         2.84 o                         
   4   0   2        109.49        112.07         0.83 o                         
   6   0   2         18.59         19.67         0.65 o                         
   8   0   2          2.87          2.31         0.68 o                         
   1   1   2      13103.88      14229.28        58.35 o                         
   3   1   2       4375.25       4395.63        12.64 o                         
   5   1   2       1710.01       1718.33         5.48 o                         
   7   1   2        750.03        743.27         3.90 o                         
   0   2   2        747.34        756.92         3.18 o                         
   2   2   2        391.46        388.86         1.30 o                         
   4   2   2         90.16         92.72         0.59 o                         
   6   2   2         16.79         17.04         0.40 o                         
   8   2   2          2.64          2.23         0.63 o                         
   1   3   2       6401.26       6412.96        19.38 o                         
   3   3   2       3107.43       3129.60         9.78 o                         
   5   3   2       1458.12       1458.41         5.62 o                         
   7   3   2        660.27        656.30         4.02 o                         
   0   4   2        307.76        313.50         1.82 o                         
   2   4   2        188.20        190.89         0.83 o                         
   4   4   2         56.50         59.07         0.54 o                         
   6   4   2         13.23         12.71         0.50 o                         
   8   4   2          2.17          1.21         0.72 o                         
   1   5   2       3003.56       2980.03         9.73 o                         
   3   5   2       1993.57       2009.31         6.66 o                         
   5   5   2       1095.08       1101.82         4.99 o                         
   7   5   2        514.08        505.20         3.93 o                         
   0   6   2        115.88        121.10         1.41 o                         
   2   6   2         81.39         84.38         0.68 o                         
   4   6   2         33.29         34.52         0.61 o                         
   6   6   2          9.59          9.26         0.65 o                         
   1   7   2       1693.71       1701.22         6.28 o                         
   3   7   2       1263.38       1268.28         6.20 o                         
   5   7   2        745.33        747.37         4.72 o                         
   0   8   2         54.08         57.33         0.97 o                         
   2   8   2         42.16         45.58         0.93 o                         
   4   8   2         20.87         22.19         0.87 o                         
   6   8   2          6.52          5.64         0.80 o                         
   1   9   2        987.72       1005.55         5.52 o                         
   3   9   2        761.31        770.58         4.90 o                         
   5   9   2        462.26        468.39         5.47 o                         
   0  10   2         32.71         33.00         1.83 o                         
   2  10   2         26.40         27.78         1.14 o                         
   1  11   2        548.65        555.81         6.05 o                         
   1   0   3       2293.10       2206.47         9.06 o                         
   3   0   3        844.15        839.24         3.97 o                         
   5   0   3        246.94        249.08         1.50 o                         
   7   0   3         91.42         91.34         1.39 o                         
   0   1   3       1259.25       1227.15         5.17 o                         
   2   1   3        731.06        755.42         2.19 o                         
   4   1   3        425.98        418.04         1.57 o                         
   6   1   3        326.96        327.65         1.57 o                         
   8   1   3        188.86        199.30         1.90 o                         
   1   2   3       3949.81       3988.78        11.41 o                         
   3   2   3       1533.53       1543.88         4.88 o                         
   5   2   3        591.62        598.27         2.33 o                         
   7   2   3        236.42        237.89         1.92 o                         
   0   3   3       1696.22       1665.36         7.41 o                         
   2   3   3       1222.00       1240.84         3.68 o                         
   4   3   3        873.46        860.63         3.26 o                         
   6   3   3        574.96        580.10         3.02 o                         
   8   3   3        296.21        310.22         3.09 o                         
   1   4   3       1854.28       1844.67         6.04 o                         
   3   4   3       1037.49       1051.20         3.78 o                         
   5   4   3        487.57        492.91         2.47 o                         
   7   4   3        204.97        203.83         2.14 o                         
   0   5   3        301.26        285.20         1.75 o                         
   2   5   3        300.95        295.05         1.34 o                         
   4   5   3        283.28        281.29         1.57 o                         
   6   5   3        208.37        212.68         1.89 o                         
   1   6   3        447.25        447.26         1.98 o                         
   3   6   3        294.51        300.44         1.57 o                         
   5   6   3        153.90        156.19         1.60 o                         
   7   6   3         67.75         68.06         1.64 o                         
   0   7   3        202.35        199.68         1.93 o                         
   2   7   3        199.58        196.80         1.29 o                         
   4   7   3        176.20        171.24         2.16 o                         
   6   7   3        128.89        127.19         2.19 o                         
   1   8   3        605.13        613.13         3.02 o                         
   3   8   3        448.14        450.07         3.14 o                         
   5   8   3        255.39        253.67         2.77 o                         
   0   9   3        296.88        295.22         3.01 o                         
   2   9   3        275.24        272.27         2.36 o                         
   4   9   3        217.30        211.53         2.22 o                         
   1  10   3        382.97        388.54         5.05 o                         
   3  10   3        290.39        296.59         3.03 o                         
   0  11   3         44.80         48.86         4.34 o                         
   0   0   4       2126.06       2019.44        12.14 o                         
   2   0   4       1412.64       1419.91         6.96 o                         
   4   0   4        407.23        403.73         2.01 o                         
   6   0   4        141.68        140.44         1.39 o                         
   8   0   4         54.98         50.17         2.01 o                         
   1   1   4       5869.07       6106.27        16.84 o                         
   3   1   4       2031.26       2086.04         6.13 o                         
   5   1   4        765.67        776.48         2.78 o                         
   7   1   4        307.90        306.31         2.13 o                         
   0   2   4       5329.31       5416.05        22.44 o                         
   2   2   4       2990.68       2969.19         8.90 o                         
   4   2   4       1160.26       1161.88         3.96 o                         
   6   2   4        486.82        490.53         2.45 o                         
   8   2   4        187.54        179.55         1.96 o                         
   1   3   4       1062.63       1085.70         3.79 o                         
   3   3   4        462.28        468.28         1.84 o                         
   5   3   4        173.36        174.93         1.07 o                         
   7   3   4         70.38         70.46         1.07 o                         
   0   4   4       2328.42       2255.78         9.38 o                         
   2   4   4       1687.60       1688.98         5.67 o                         
   4   4   4        867.28        874.59         3.44 o                         
   6   4   4        397.79        401.37         2.80 o                         
   8   4   4        156.06        147.06         3.25 o                         
   1   5   4       1442.62       1450.65         4.89 o                         
   3   5   4        928.81        943.96         3.67 o                         
   5   5   4        478.40        481.17         3.03 o                         
   7   5   4        207.22        202.44         2.37 o                         
   0   6   4        377.32        376.80         2.97 o                         
   2   6   4        299.10        302.71         1.61 o                         
   4   6   4        171.75        176.47         1.52 o                         
   6   6   4         83.15         83.33         1.39 o                         
   1   7   4        808.96        818.87         3.95 o                         
   3   7   4        584.43        589.11         3.58 o                         
   5   7   4        325.77        322.28         3.47 o                         
   0   8   4        658.44        674.02         5.06 o                         
   2   8   4        564.90        576.31         3.67 o                         
   4   8   4        365.46        368.01         3.41 o                         
   1   9   4        147.77        151.74         1.60 o                         
   3   9   4        109.91        112.36         2.05 o                         
   5   9   4         62.71         64.00         2.16 o                         
   0  10   4        379.19        378.21         6.26 o                         
   2  10   4        329.26        333.64         4.32 o                         
   1  11   4        254.21        261.16         3.93 o                         
   1   0   5       3092.85       3182.11        13.17 o                         
   3   0   5       1279.83       1292.22         6.28 o                         
   5   0   5        850.04        841.09         4.12 o                         
   7   0   5        491.67        506.11         4.00 o                         
   0   1   5       5282.46       5271.55        24.72 o                         
   2   1   5       2764.05       2794.12         7.74 o                         
   4   1   5        976.46        988.82         3.30 o                         
   6   1   5        390.89        391.49         1.88 o                         
   8   1   5        147.54        143.73         1.89 o                         
   1   2   5        688.28        733.19         2.24 o                         
   3   2   5        439.06        441.74         1.62 o                         
   5   2   5        363.95        357.50         1.64 o                         
   7   2   5        238.72        246.53         2.33 o                         
   0   3   5       1307.66       1333.01         6.15 o                         
   2   3   5        832.52        832.04         2.73 o                         
   4   3   5        331.83        332.85         1.51 o                         
   6   3   5        135.17        137.05         1.21 o                         
   8   3   5         52.37         45.97         1.33 o                         
   1   4   5        362.67        373.30         1.54 o                         
   3   4   5        341.03        336.21         1.41 o                         
   5   4   5        292.04        292.10         1.68 o                         
   7   4   5        189.80        193.12         2.02 o                         
   0   5   5       1342.61       1329.25         6.63 o                         
   2   5   5       1052.99       1056.73         4.23 o                         
   4   5   5        596.30        606.22         2.98 o                         
   6   5   5        282.50        283.14         2.40 o                         
   1   6   5        680.68        666.48         2.79 o                         
   3   6   5        598.93        591.35         2.90 o                         
   5   6   5        430.14        425.35         2.96 o                         
   7   6   5        250.34        254.31         2.86 o                         
   0   7   5        791.00        791.55         5.52 o                         
   2   7   5        668.88        680.28         3.25 o                         
   4   7   5        423.17        424.85         3.20 o                         
   6   7   5        211.34        208.57         2.43 o                         
   1   8   5        154.64        152.65         1.25 o                         
   3   8   5        142.64        139.35         1.65 o                         
   5   8   5        114.44        108.11         2.55 o                         
   0   9   5        242.39        241.34         2.93 o                         
   2   9   5        209.62        211.94         2.76 o                         
   4   9   5        137.83        143.35         1.97 o                         
   1  10   5         69.63         69.50         1.56 o                         
   3  10   5         65.28         60.51         1.45 o                         
   0  11   5        301.29        287.50         6.85 o                         
   0   0   6      10867.64      10384.72        59.40 o                         
   2   0   6       6032.00       6166.74        24.84 o                         
   4   0   6       2341.43       2372.06        10.74 o                         
   6   0   6       1056.72       1052.61         5.96 o                         
   8   0   6        443.01        430.26         5.39 o                         
   1   1   6        621.89        614.94         2.01 o                         
   3   1   6        208.28        206.87         0.79 o                         
   5   1   6         44.58         46.83         0.45 o                         
   7   1   6          9.20          9.43         0.50 o                         
   0   2   6       7595.51       7492.58        35.98 o                         
   2   2   6       4733.73       4749.32        14.33 o                         
   4   2   6       2113.98       2116.74         7.15 o                         
   6   2   6        989.90        993.83         4.42 o                         
   8   2   6        417.75        416.27         3.68 o                         
   1   3   6        350.00        344.80         1.44 o                         
   3   3   6        138.09        138.38         0.78 o                         
   5   3   6         35.35         37.61         0.54 o                         
   7   3   6          7.92          6.75         0.52 o                         
   0   4   6       3769.45       3686.27        16.38 o                         
   2   4   6       2863.58       2868.48         9.25 o                         
   4   4   6       1618.42       1618.13         5.97 o                         
   6   4   6        810.53        817.10         4.74 o                         
   1   5   6        155.27        152.54         0.85 o                         
   3   5   6         76.79         78.08         0.82 o                         
   5   5   6         25.71         27.09         0.69 o                         
   7   5   6          6.37          6.11         0.66 o                         
   0   6   6       2070.85       2047.19        10.51 o                         
   2   6   6       1748.49       1751.70         6.98 o                         
   4   6   6       1126.30       1138.32         5.90 o                         
   6   6   6        591.92        593.63         4.38 o                         
   1   7   6         71.58         75.09         0.78 o                         
   3   7   6         42.95         45.52         0.95 o                         
   5   7   6         17.18         18.09         0.74 o                         
   0   8   6       1232.57       1222.01         8.68 o                         
   2   8   6       1074.78       1090.20         5.84 o                         
   4   8   6        726.05        719.08         7.42 o                         
   1   9   6         41.65         40.69         0.92 o                         
   3   9   6         27.18         26.37         0.91 o                         
   0  10   6        705.07        708.63         7.08 o                         
   2  10   6        620.60        622.56         4.72 o                         
   1   0   7       1715.42       1695.33         6.96 o                         
   3   0   7        660.49        665.95         3.41 o                         
   5   0   7        223.14        226.46         1.43 o                         
   7   0   7         73.69         72.65         1.56 o                         
   0   1   7        241.17        252.82         1.28 o                         
   2   1   7        170.67        177.60         0.72 o                         
   4   1   7        170.75        166.02         0.80 o                         
   6   1   7        145.50        146.89         1.17 o                         
   8   1   7         85.10         89.55         1.47 o                         
   1   2   7        400.31        397.18         1.37 o                         
   3   2   7        144.79        144.94         0.76 o                         
   5   2   7         33.37         35.31         0.48 o                         
   7   2   7          7.59          7.40         0.48 o                         
   0   3   7          9.30          6.94         0.21 o                         
   2   3   7          1.38          1.94         0.12 o                         
   4   3   7          6.28          5.75         0.20 o                         
   6   3   7         18.03         19.71         0.59 o                         
   8   3   7         18.41         20.15         0.97 o                         
   1   4   7        208.70        204.63         1.00 o                         
   3   4   7         93.30         93.53         0.68 o                         
   5   4   7         29.05         30.38         0.61 o                         
   7   4   7          7.81          6.89         0.63 o                         
   0   5   7         93.66         95.48         0.85 o                         
   2   5   7        104.18        104.74         1.01 o                         
   4   5   7        109.89        108.81         1.16 o                         
   6   5   7         84.65         85.33         1.67 o                         
   1   6   7        414.58        410.94         2.59 o                         
   3   6   7        273.40        274.44         1.80 o                         
   5   6   7        134.23        137.63         1.58 o                         
   7   6   7         50.86         46.97         1.35 o                         
   0   7   7         69.17         69.51         1.10 o                         
   2   7   7         70.36         71.51         0.82 o                         
   4   7   7         65.50         66.04         1.14 o                         
   6   7   7         50.24         50.95         1.33 o                         
   1   8   7         79.38         83.06         1.02 o                         
   3   8   7         53.85         56.22         1.18 o                         
   5   8   7         25.97         25.13         0.98 o                         
   0   9   7          1.17          1.10         0.63 o                         
   2   9   7          0.44          0.82         0.48 o                         
   4   9   7          0.20          0.48         0.65 o                         
   1  10   7         59.60         58.28         1.34 o                         
   3  10   7         42.27         45.18         1.43 o                         
   0   0   8        767.14        732.38         4.79 o                         
   2   0   8        420.60        426.04         1.98 o                         
   4   0   8        125.12        131.70         1.00 o                         
   6   0   8         28.13         27.75         0.77 o                         
   8   0   8          4.11          3.40         0.79 o                         
   1   1   8       7158.67       7151.01        22.19 o                         
   3   1   8       3484.86       3458.57        10.37 o                         
   5   1   8       1658.92       1657.49         5.90 o                         
   7   1   8        770.90        759.13         4.42 o                         
   0   2   8          2.47          3.81         0.21 o                         
   2   2   8          0.46          2.14         0.10 o                         
   4   2   8         14.94         14.12         0.28 o                         
   6   2   8         23.78         24.48         0.60 o                         
   8   2   8         17.53         20.16         0.97 o                         
   1   3   8       7459.12       7327.44        23.07 o                         
   3   3   8       4581.76       4576.63        14.81 o                         
   5   3   8       2442.84       2442.73         9.86 o                         
   7   3   8       1133.34       1120.13         6.26 o                         
   0   4   8          0.60          2.01         0.17 o                         
   2   4   8          3.99          4.56         0.15 o                         
   4   4   8         16.70         16.89         0.40 o                         
   6   4   8         20.03         21.59         0.67 o                         
   1   5   8       2684.57       2654.36         9.43 o                         
   3   5   8       1910.02       1912.63         7.56 o                         
   5   5   8       1105.69       1127.70         6.74 o                         
   7   5   8        538.13        539.59         4.25 o                         
   0   6   8        138.13        134.47         1.45 o                         
   2   6   8        102.95        104.82         0.93 o                         
   4   6   8         46.49         44.51         0.93 o                         
   6   6   8         13.37         13.34         0.71 o                         
   1   7   8       1639.75       1639.41         7.84 o                         
   3   7   8       1250.76       1262.14         6.82 o                         
   5   7   8        758.58        749.98         5.72 o                         
   0   8   8          4.27          5.55         0.57 o                         
   2   8   8          5.23          5.67         0.45 o                         
   4   8   8          7.02          7.28         0.62 o                         
   1   9   8       1624.70       1627.55         9.34 o                         
   3   9   8       1259.45       1259.84         8.57 o                         
   0  10   8          1.80          1.48         0.94 o                         
   2  10   8          2.22          2.18         0.70 o                         
   1   0   9       1106.00       1088.40         4.61 o                         
   3   0   9        491.16        492.11         2.34 o                         
   5   0   9        174.01        180.34         1.43 o                         
   7   0   9         56.70         55.81         1.53 o                         
   0   1   9        113.45        118.61         0.76 o                         
   2   1   9        107.00        112.17         0.59 o                         
   4   1   9        130.45        126.44         0.65 o                         
   6   1   9        112.70        113.67         1.04 o                         
   8   1   9         67.33         69.28         1.77 o                         
   1   2   9        244.34        243.67         0.95 o                         
   3   2   9         89.02         91.81         0.77 o                         
   5   2   9         19.38         20.94         0.43 o                         
   7   2   9          3.65          3.29         0.51 o                         
   0   3   9         18.32         17.55         0.41 o                         
   2   3   9          5.34          5.49         0.15 o                         
   4   3   9          1.69          1.98         0.20 o                         
   6   3   9          9.74         11.52         0.52 o                         
   1   4   9        136.45        132.78         0.76 o                         
   3   4   9         61.20         62.65         0.74 o                         
   5   4   9         18.27         19.17         0.54 o                         
   7   4   9          4.26          4.15         0.58 o                         
   0   5   9         69.03         72.76         0.85 o                         
   2   5   9         77.71         77.95         0.70 o                         
   4   5   9         82.78         82.10         0.91 o                         
   6   5   9         65.01         66.88         1.27 o                         
   1   6   9        334.05        331.19         1.80 o                         
   3   6   9        221.85        223.27         1.54 o                         
   5   6   9        108.40        109.08         2.40 o                         
   0   7   9         46.85         48.02         1.47 o                         
   2   7   9         48.20         48.97         0.85 o                         
   4   7   9         46.21         44.88         1.03 o                         
   6   7   9         36.95         36.52         1.19 o                         
   1   8   9         58.30         57.39         1.44 o                         
   3   8   9         39.02         38.33         1.24 o                         
   5   8   9         18.09         16.54         0.94 o                         
   0   9   9          3.92          5.01         0.72 o                         
   2   9   9          2.28          3.04         0.57 o                         
   4   9   9          0.20          0.01         0.75 o                         
   1  10   9         47.89         47.85         1.26 o                         
   3  10   9         33.55         31.43         3.12 o                         
   0   0  10       5816.80       5731.77        34.47 o                         
   2   0  10       3992.15       3965.39        16.22 o                         
   4   0  10       2006.76       1999.51         8.96 o                         
   6   0  10        973.15        977.03         7.32 o                         
   8   0  10        414.66        404.27         4.75 o                         
   1   1  10        299.04        293.40         1.18 o                         
   3   1  10        115.21        118.54         0.66 o                         
   5   1  10         27.37         28.90         0.46 o                         
   7   1  10          5.36          5.71         0.48 o                         
   0   2  10       4639.94       4608.40        20.25 o                         
   2   2  10       3388.31       3350.95        11.21 o                         
   4   2  10       1831.72       1816.98         6.76 o                         
   6   2  10        907.05        915.62         5.37 o                         
   8   2  10        388.63        377.01         3.85 o                         
   1   3  10        191.32        180.67         0.83 o                         
   3   3  10         82.98         83.30         0.70 o                         
   5   3  10         23.08         23.63         0.53 o                         
   7   3  10          4.85          4.47         0.60 o                         
   0   4  10       2934.11       2895.65        14.03 o                         
   2   4  10       2379.32       2345.73         8.50 o                         
   4   4  10       1456.75       1456.70         6.71 o                         
   6   4  10        751.07        753.46         4.84 o                         
   1   5  10         92.98         91.75         0.71 o                         
   3   5  10         48.22         49.21         0.67 o                         
   5   5  10         16.33         17.98         0.69 o                         
   7   5  10          3.57          3.34         0.66 o                         
   0   6  10       1832.59       1797.71        10.36 o                         
   2   6  10       1573.10       1570.78         6.98 o                         
   4   6  10       1037.86       1033.93         6.29 o                         
   6   6  10        552.70        552.62         4.07 o                         
   1   7  10         51.33         51.44         0.75 o                         
   3   7  10         31.22         31.67         0.81 o                         
   5   7  10         12.20         12.72         0.75 o                         
   0   8  10       1121.09       1123.72         9.81 o                         
   2   8  10        981.60        986.94         5.91 o                         
   4   8  10        668.36        668.40         5.96 o                         
   1   9  10         31.85         32.38         1.03 o                         
   3   9  10         20.52         21.86         0.96 o                         
   0  10  10        660.61        655.64         7.82 o                         
   2  10  10        582.40        581.37         6.95 o                         
   1   0  11       1114.17       1089.02         4.89 o                         
   3   0  11        887.47        867.61         4.37 o                         
   5   0  11        655.97        651.31         3.91 o                         
   7   0  11        377.82        381.24         4.19 o                         
   0   1  11       1966.61       1930.10         8.45 o                         
   2   1  11       1393.28       1383.79         4.34 o                         
   4   1  11        686.47        689.00         2.69 o                         
   6   1  11        306.10        307.73         2.14 o                         
   8   1  11        117.78        109.41         2.90 o                         
   1   2  11        346.18        353.59         1.34 o                         
   3   2  11        329.99        319.97         1.43 o                         
   5   2  11        282.93        276.79         1.84 o                         
   7   2  11        184.08        192.67         2.11 o                         
   0   3  11        654.11        638.41         3.46 o                         
   2   3  11        479.20        470.13         1.99 o                         
   4   3  11        241.66        242.53         1.46 o                         
   6   3  11        108.83        111.55         1.37 o                         
   1   4  11        269.47        273.16         1.26 o                         
   3   4  11        267.76        268.50         1.52 o                         
   5   4  11        222.12        221.19         1.79 o                         
   7   4  11        145.42        151.10         1.85 o                         
   0   5  11        917.54        895.73         5.75 o                         
   2   5  11        756.71        749.72         3.41 o                         
   4   5  11        460.07        463.80         3.05 o                         
   6   5  11        224.40        220.77         2.24 o                         
   1   6  11        526.90        530.93         2.79 o                         
   3   6  11        456.58        461.37         3.03 o                         
   5   6  11        326.16        327.52         2.79 o                         
   0   7  11        616.84        620.19         5.92 o                         
   2   7  11        528.40        530.60         3.49 o                         
   4   7  11        340.93        341.39         3.64 o                         
   6   7  11        171.86        171.45         2.70 o                         
   1   8  11        115.88        118.17         1.64 o                         
   3   8  11        106.80        108.62         1.54 o                         
   5   8  11         87.08         86.44         2.42 o                         
   0   9  11        200.51        203.28         3.10 o                         
   2   9  11        173.93        172.61         2.20 o                         
   4   9  11        114.84        113.96         2.81 o                         
   1  10  11         48.82         44.45         1.54 o                         
   0   0  12        721.40        710.95         4.52 o                         
   2   0  12        490.96        483.65         2.46 o                         
   4   0  12        218.75        219.07         1.62 o                         
   6   0  12         94.12         96.44         1.49 o                         
   1   1  12       2069.28       2053.99         6.65 o                         
   3   1  12       1239.58       1229.47         4.46 o                         
   5   1  12        615.36        622.20         3.16 o                         
   7   1  12        266.00        266.29         2.36 o                         
   0   2  12       1750.34       1693.08         7.86 o                         
   2   2  12       1329.42       1316.82         4.97 o                         
   4   2  12        721.91        728.70         3.32 o                         
   6   2  12        336.24        339.67         2.55 o                         
   1   3  12        543.75        532.21         1.94 o                         
   3   3  12        328.27        325.87         1.54 o                         
   5   3  12        162.74        163.98         1.47 o                         
   7   3  12         72.13         68.89         1.41 o                         
   0   4  12       1192.82       1161.01         5.73 o                         
   2   4  12        968.39        956.45         4.04 o                         
   4   4  12        575.86        573.79         3.11 o                         
   6   4  12        278.25        276.07         2.40 o                         
   1   5  12       1028.68       1011.08         4.38 o                         
   3   5  12        732.94        728.04         3.67 o                         
   5   5  12        406.23        406.06         3.26 o                         
   0   6  12        228.15        220.07         2.01 o                         
   2   6  12        190.09        190.28         1.61 o                         
   4   6  12        117.50        121.28         1.54 o                         
   6   6  12         58.18         54.50         1.29 o                         
   1   7  12        661.49        658.21         3.85 o                         
   3   7  12        492.58        489.36         3.54 o                         
   5   7  12        282.36        281.70         2.59 o                         
   0   8  12        464.28        466.13         5.24 o                         
   2   8  12        400.98        403.31         3.39 o                         
   4   8  12        261.85        259.43         2.90 o                         
   1   9  12        144.55        143.78         1.94 o                         
   3   9  12        109.10        106.18         2.14 o                         
   0  10  12        276.54        275.59         7.68 o                         
   2  10  12        240.25        247.53        13.85 o                         
   1   0  13        702.00        702.68         3.33 o                         
   3   0  13        393.31        391.60         2.30 o                         
   5   0  13        182.01        186.71         1.73 o                         
   7   0  13         77.20         76.77         2.39 o                         
   0   1  13        359.67        349.61         1.91 o                         
   2   1  13        350.84        338.33         1.40 o                         
   4   1  13        325.80        316.72         1.65 o                         
   6   1  13        238.34        235.06         1.92 o                         
   1   2  13       1321.05       1296.39         4.26 o                         
   3   2  13        838.61        835.69         3.59 o                         
   5   2  13        426.91        423.53         2.65 o                         
   7   2  13        183.92        179.53         1.96 o                         
   0   3  13        831.18        808.69         4.21 o                         
   2   3  13        783.05        768.07         3.21 o                         
   4   3  13        633.52        629.44         3.12 o                         
   6   3  13        406.88        406.54         3.00 o                         
   1   4  13        972.63        949.49         3.81 o                         
   3   4  13        671.86        668.71         3.20 o                         
   5   4  13        362.65        365.65         2.77 o                         
   7   4  13        159.53        156.24         2.08 o                         
   0   5  13        240.52        244.88         1.79 o                         
   2   5  13        236.68        240.84         1.43 o                         
   4   5  13        207.50        206.36         1.78 o                         
   6   5  13        149.77        151.64         2.49 o                         
   1   6  13        312.32        308.33         1.97 o                         
   3   6  13        226.30        226.37         1.95 o                         
   5   6  13        127.21        125.02         2.07 o                         
   0   7  13        153.99        157.24         2.94 o                         
   2   7  13        148.26        153.09         1.58 o                         
   4   7  13        127.59        126.13         1.86 o                         
   1   8  13        461.59        459.25         3.51 o                         
   3   8  13        347.95        349.54         5.29 o                         
   0   9  13        205.06        208.12         3.41 o                         
   2   9  13        190.69        192.40         3.86 o                         
   1  10  13        297.33        296.52         3.86 o                         
   0   0  14        233.42        236.02         2.15 o                         
   2   0  14        158.13        160.37         1.10 o                         
   4   0  14         61.70         63.85         1.16 o                         
   6   0  14         19.02         19.89         1.04 o                         
   1   1  14       2813.13       2786.49         9.44 o                         
   3   1  14       1892.50       1887.71         6.82 o                         
   5   1  14       1046.40       1056.09         5.33 o                         
   7   1  14        491.72        486.91         3.83 o                         
   0   2  14        199.87        194.56         1.25 o                         
   2   2  14        139.43        139.89         0.89 o                         
   4   2  14         57.87         60.34         0.71 o                         
   6   2  14         18.56         19.63         0.68 o                         
   1   3  14       2252.42       2222.76         7.37 o                         
   3   3  14       1600.07       1602.86         6.81 o                         
   5   3  14        913.27        913.93         5.18 o                         
   7   3  14        433.81        432.93         3.80 o                         
   0   4  14        126.79        120.23         1.28 o                         
   2   4  14         94.24         91.64         0.98 o                         
   4   4  14         44.15         44.45         0.78 o                         
   6   4  14         15.01         15.67         0.78 o                         
   1   5  14       1620.18       1601.65         6.64 o                         
   3   5  14       1211.32       1205.60         6.12 o                         
   5   5  14        715.41        704.86         4.86 o                         
   0   6  14         77.00         74.83         1.08 o                         
   2   6  14         60.95         59.49         1.07 o                         
   4   6  14         31.81         31.44         0.87 o                         
   6   6  14         11.27         10.87         0.84 o                         
   1   7  14       1064.68       1060.99         6.01 o                         
   3   7  14        817.36        805.79         5.67 o                         
   5   7  14        493.94        496.21         6.04 o                         
   0   8  14         51.88         49.62         1.70 o                         
   2   8  14         42.40         43.01         1.33 o                         
   4   8  14         23.25         23.96         1.09 o                         
   1   9  14        657.74        654.95         5.05 o                         
   3   9  14        510.98        502.12         5.00 o                         
   1   0  15          0.12          1.21         0.34 o                         
   3   0  15          5.33          4.93         0.33 o                         
   5   0  15         15.74         15.63         0.66 o                         
   7   0  15         18.62         18.75         1.32 o                         
   0   1  15        173.60        174.90         1.17 o                         
   2   1  15        120.68        120.77         0.78 o                         
   4   1  15         50.38         51.83         0.80 o                         
   6   1  15         16.83         17.97         0.69 o                         
   1   2  15        118.54        117.40         0.71 o                         
   3   2  15        128.42        125.58         0.94 o                         
   5   2  15        111.63        111.23         1.24 o                         
   7   2  15         74.06         73.35         2.19 o                         
   0   3  15        480.57        472.79         2.75 o                         
   2   3  15        380.87        380.15         2.01 o                         
   4   3  15        210.06        212.38         1.67 o                         
   6   3  15         90.03         88.50         1.52 o                         
   1   4  15        102.61        107.04         0.94 o                         
   3   4  15        103.61        103.44         1.18 o                         
   5   4  15         86.55         86.09         1.23 o                         
   0   5  15        103.10         99.69         1.14 o                         
   2   5  15         81.63         79.31         0.93 o                         
   4   5  15         43.84         42.62         0.89 o                         
   6   5  15         17.27         18.25         0.95 o                         
   1   6  15          0.30          0.95         0.27 o                         
   3   6  15          1.74          2.51         0.39 o                         
   5   6  15          5.00          4.68         0.63 o                         
   0   7  15         77.33         72.09         1.57 o                         
   2   7  15         64.06         64.28         1.28 o                         
   4   7  15         37.24         34.59         1.17 o                         
   1   8  15         29.75         32.84         1.05 o                         
   3   8  15         29.12         28.64         1.21 o                         
   0   9  15        172.10        174.83         3.55 o                         
   2   9  15        147.15        144.10         2.72 o                         
   0   0  16       4710.19       4691.79        32.14 o                         
   2   0  16       3943.69       3880.98        18.59 o                         
   4   0  16       2520.04       2512.84        13.25 o                         
   6   0  16       1318.47       1321.16        11.35 o                         
   1   1  16          1.88          2.29         0.13 o                         
   3   1  16          7.84          7.34         0.27 o                         
   5   1  16         13.33         13.45         0.54 o                         
   7   1  16         12.35         13.26         0.87 o                         
   0   2  16       2577.57       2542.34        12.18 o                         
   2   2  16       2172.23       2172.09         8.56 o                         
   4   2  16       1407.47       1422.03         6.88 o                         
   6   2  16        753.70        759.85         5.63 o                         
   1   3  16        145.18        146.11         0.95 o                         
   3   3  16         83.27         85.06         0.86 o                         
   5   3  16         31.06         30.86         0.89 o                         
   7   3  16          7.03          6.00         1.10 o                         
   0   4  16       1997.56       1961.95        10.93 o                         
   2   4  16       1723.92       1718.42         7.14 o                         
   4   4  16       1153.66       1142.37         6.31 o                         
   6   4  16        627.56        627.29         4.98 o                         
   1   5  16          3.67          5.03         0.28 o                         
   3   5  16          6.06          6.91         0.46 o                         
   5   5  16          8.11          8.41         0.66 o                         
   0   6  16       2335.67       2293.57        14.02 o                         
   2   6  16       2043.31       2036.42        10.76 o                         
   4   6  16       1388.44       1375.06         8.48 o                         
   1   7  16          2.70          4.08         0.42 o                         
   3   7  16          3.84          4.70         0.57 o                         
   5   7  16          5.22          4.62         0.81 o                         
   0   8  16        928.64        929.96         8.74 o                         
   2   8  16        820.29        823.34         5.94 o                         
   4   8  16        570.80        566.72         5.89 o                         
   1   9  16         37.59         37.10         1.24 o                         
   1   0  17          4.20          9.39         0.31 o                         
   3   0  17          0.09          3.55         0.32 o                         
   5   0  17          3.00          4.33         0.59 o                         
   7   0  17          6.73          7.07         1.20 o                         
   0   1  17         76.95         78.77         0.77 o                         
   2   1  17         53.40         54.62         0.56 o                         
   4   1  17         21.19         22.42         0.54 o                         
   6   1  17          5.83          6.41         0.61 o                         
   1   2  17         64.42         63.28         0.61 o                         
   3   2  17         71.16         69.47         0.81 o                         
   5   2  17         63.82         62.21         1.08 o                         
   7   2  17         44.78         48.49         1.88 o                         
   0   3  17        306.48        305.11         2.06 o                         
   2   3  17        245.85        244.21         1.58 o                         
   4   3  17        136.58        135.76         1.89 o                         
   6   3  17         56.73         56.41         1.32 o                         
   1   4  17         51.30         54.67         0.65 o                         
   3   4  17         53.31         53.56         1.13 o                         
   5   4  17         47.03         47.21         1.14 o                         
   0   5  17         51.92         50.16         0.97 o                         
   2   5  17         40.66         40.19         0.71 o                         
   4   5  17         20.65         20.32         0.76 o                         
   6   5  17          6.98          6.08         0.89 o                         
   1   6  17          2.89          2.56         0.34 o                         
   3   6  17          0.56          0.74         0.44 o                         
   5   6  17          0.33          0.46         0.69 o                         
   0   7  17         45.89         45.05         1.39 o                         
   2   7  17         37.55         36.51         1.03 o                         
   4   7  17         20.79         21.69         1.02 o                         
   1   8  17         12.32         15.15         0.76 o                         
   3   8  17         13.11         14.46         1.02 o                         
   0   9  17        123.46        110.92         3.28 o                         
   0   0  18         93.02        100.78         1.34 o                         
   2   0  18         67.60         70.86         1.04 o                         
   4   0  18         29.56         31.14         0.85 o                         
   6   0  18          8.81          9.63         1.11 o                         
   1   1  18       2045.05       2054.93         7.78 o                         
   3   1  18       1509.43       1518.18         7.13 o                         
   5   1  18        885.37        894.90         5.28 o                         
   7   1  18        426.82        437.76        23.47 o                         
   0   2  18         79.18         80.97         0.98 o                         
   2   2  18         58.38         60.10         0.67 o                         
   4   2  18         26.16         27.70         0.69 o                         
   6   2  18          7.80          9.02         0.72 o                         
   1   3  18       1758.95       1755.62         7.05 o                         
   3   3  18       1321.50       1329.89         6.83 o                         
   5   3  18        785.08        790.44         5.53 o                         
   0   4  18         60.41         58.98         0.98 o                         
   2   4  18         46.48         45.75         0.77 o                         
   4   4  18         22.48         21.71         0.76 o                         
   6   4  18          6.95          6.85         0.97 o                         
   1   5  18       1317.86       1305.35         6.64 o                         
   3   5  18       1009.21       1011.46         6.60 o                         
   5   5  18        609.45        605.15         5.10 o                         
   0   6  18         42.79         39.48         1.34 o                         
   2   6  18         34.07         33.01         0.87 o                         
   4   6  18         17.40         18.18         0.89 o                         
   1   7  18        915.45        898.59         5.56 o                         
   3   7  18        709.67        704.62         5.56 o                         
   0   8  18         28.02         27.06         1.38 o                         
   2   8  18         22.56         20.79         0.98 o                         
   1   9  18        574.77        571.57        14.46 o                         
   1   0  19        316.27        323.11         2.44 o                         
   3   0  19        219.21        224.12         2.44 o                         
   5   0  19        118.25        117.51         2.21 o                         
   0   1  19        220.05        213.17         1.59 o                         
   2   1  19        216.75        208.97         1.36 o                         
   4   1  19        190.60        187.30         1.70 o                         
   6   1  19        138.45        137.90         2.35 o                         
   1   2  19        670.83        675.21         3.04 o                         
   3   2  19        482.86        491.08         3.05 o                         
   5   2  19        267.65        264.48         2.52 o                         
   0   3  19        498.08        500.67         3.24 o                         
   2   3  19        464.68        463.63         2.49 o                         
   4   3  19        365.72        365.53         2.89 o                         
   6   3  19        237.75        238.69         2.95 o                         
   1   4  19        563.93        561.10         2.92 o                         
   3   4  19        415.25        408.24         3.00 o                         
   5   4  19        234.56        236.28         3.18 o                         
   0   5  19        142.05        148.07         1.82 o                         
   2   5  19        136.91        140.30         1.74 o                         
   4   5  19        118.26        118.41         1.92 o                         
   1   6  19        204.13        198.09         1.83 o                         
   3   6  19        152.44        147.78         1.91 o                         
   5   6  19         87.35         77.60         3.50 o                         
   0   7  19         80.05         91.30         2.55 o                         
   2   7  19         77.55         85.83         1.88 o                         
   4   7  19         69.02         63.31         2.32 o                         
   1   8  19        300.64        295.03         3.99 o                         
   0   0  20        348.94        360.22         3.64 o                         
   2   0  20        293.09        295.43         2.73 o                         
   4   0  20        184.98        190.43         3.93 o                         
   6   0  20         94.36         99.17         3.78 o                         
   1   1  20        739.92        756.25         3.46 o                         
   3   1  20        537.31        546.36         3.69 o                         
   5   1  20        300.37        298.89         3.19 o                         
   0   2  20        900.26        906.17         5.39 o                         
   2   2  20        768.97        773.84         3.73 o                         
   4   2  20        495.64        492.51         3.32 o                         
   6   2  20        251.77        245.65         3.18 o                         
   1   3  20        195.76        200.74         1.35 o                         
   3   3  20        141.31        145.57         1.80 o                         
   5   3  20         78.85         79.70         2.22 o                         
   0   4  20        730.98        714.39         5.36 o                         
   2   4  20        630.14        626.73         3.65 o                         
   4   4  20        412.11        414.46         3.95 o                         
   1   5  20        484.42        477.76         3.23 o                         
   3   5  20        361.67        360.76         3.23 o                         
   5   5  20        206.73        200.58         4.86 o                         
   0   6  20        199.42        192.50         2.56 o                         
   2   6  20        172.95        171.88         2.01 o                         
   4   6  20        114.53        116.40         2.40 o                         
   1   7  20        338.87        332.89         3.38 o                         
   3   7  20        255.39        250.61         2.99 o                         
   0   8  20        345.45        336.04         5.25 o                         
   2   8  20        301.19        294.74         3.78 o                         
   1   0  21        538.40        532.19         3.72 o                         
   3   0  21        461.35        448.78         5.93 o                         
   5   0  21        327.64        318.89         4.96 o                         
   0   1  21        672.60        683.91         4.30 o                         
   2   1  21        573.36        579.88         3.21 o                         
   4   1  21        367.06        369.77         2.83 o                         
   6   1  21        184.18        183.93         4.00 o                         
   1   2  21        204.26        204.24         1.36 o                         
   3   2  21        186.85        184.58         2.00 o                         
   5   2  21        147.11        143.78         1.94 o                         
   0   3  21        278.53        280.33         3.08 o                         
   2   3  21        237.87        239.02         1.98 o                         
   4   3  21        153.01        152.85         2.28 o                         
   1   4  21        161.08        164.46         1.41 o                         
   3   4  21        146.52        149.15         1.88 o                         
   5   4  21        116.47        115.04         2.29 o                         
   0   5  21        483.04        466.54         4.87 o                         
   2   5  21        418.04        414.35         3.13 o                         
   4   5  21        274.64        276.79         2.88 o                         
   1   6  21        259.84        263.85         3.03 o                         
   3   6  21        222.90        223.22         2.66 o                         
   0   7  21        356.83        348.73         6.18 o                         
   2   7  21        310.57        307.80         3.31 o                         
   1   8  21         55.52         58.87         1.72 o                         
   0   0  22       1331.97       1356.33        11.19 o                         
   2   0  22       1158.70       1158.99         8.60 o                         
   4   0  22        779.78        790.25         8.16 o                         
   6   0  22        420.00        422.37         8.64 o                         
   1   1  22         88.78         91.41         0.97 o                         
   3   1  22         58.64         60.95         1.15 o                         
   5   1  22         26.99         26.83         0.98 o                         
   0   2  22       1257.46       1268.64         9.11 o                         
   2   2  22       1096.30       1109.40         5.72 o                         
   4   2  22        740.41        739.49         5.53 o                         
   1   3  22         75.82         76.67         1.04 o                         
   3   3  22         50.81         53.74         1.12 o                         
   5   3  22         23.55         22.95         0.99 o                         
   0   4  22       1028.36       1013.46         8.54 o                         
   2   4  22        900.78        896.97         5.31 o                         
   4   4  22        613.47        615.39         4.37 o                         
   1   5  22         62.98         59.45         1.10 o                         
   3   5  22         43.03         44.41         1.30 o                         
   0   6  22        757.13        745.34         6.47 o                         
   2   6  22        666.02        649.14         4.98 o                         
   1   7  22         43.91         41.84         1.29 o                         
   1   0  23        260.37        273.42         2.59 o                         
   3   0  23        185.26        189.35         2.55 o                         
   5   0  23         96.99        100.21         3.51 o                         
   0   1  23         75.78         77.12         1.46 o                         
   2   1  23         74.02         71.87         0.98 o                         
   4   1  23         65.36         63.18         1.31 o                         
   1   2  23         77.88         82.21         1.00 o                         
   3   2  23         53.31         53.55         1.23 o                         
   5   2  23         25.94         25.35         1.03 o                         
   0   3  23          1.26          1.61         0.54 o                         
   2   3  23          2.15          2.47         0.42 o                         
   4   3  23          4.81          4.76         0.58 o                         
   1   4  23         69.72         71.06         1.22 o                         
   3   4  23         48.64         50.85         1.12 o                         
   0   5  23         38.71         44.43         1.43 o                         
   2   5  23         38.05         40.84         1.11 o                         
   4   5  23         34.96         32.26         1.26 o                         
   1   6  23        170.92        162.59         2.86 o                         
   3   6  23        124.83        124.80         3.16 o                         
   0   7  23         20.73         22.33         1.73 o                         
   0   0  24         83.35         88.85         2.78 o                         
   2   0  24         66.87         68.19         1.47 o                         
   4   0  24         34.82         38.02         2.35 o                         
   1   1  24       1264.89       1293.64         7.06 o                         
   3   1  24        982.19        973.19         5.77 o                         
   5   1  24        606.07        596.67         7.64 o                         
   0   2  24          0.86          0.98         0.52 o                         
   2   2  24          1.26          1.97         0.40 o                         
   4   2  24          2.47          2.77         0.55 o                         
   1   3  24       1797.29       1807.49        10.90 o                         
   3   3  24       1392.44       1400.05         8.10 o                         
   0   4  24          0.66          0.95         0.62 o                         
   2   4  24          0.94          1.34         0.52 o                         
   4   4  24          1.90          2.00         0.64 o                         
   1   5  24        886.19        863.98         5.68 o                         
   3   5  24        694.22        694.96         5.61 o                         
   0   6  24         46.99         46.37         1.84 o                         
   2   6  24         38.05         38.59         1.92 o                         
   1   0  25        146.86        151.05         2.18 o                         
   3   0  25        103.11        104.26         2.28 o                         
   5   0  25         51.63         52.67         2.77 o                         
   0   1  25         23.82         23.82         1.21 o                         
   2   1  25         24.23         24.00         0.73 o                         
   4   1  25         23.78         21.83         0.98 o                         
   1   2  25         30.99         32.72         1.02 o                         
   3   2  25         20.06         21.75         0.88 o                         
   0   3  25          3.60          2.95         0.75 o                         
   2   3  25          2.05          2.53         0.58 o                         
   4   3  25          0.15          0.61         0.63 o                         
   1   4  25         30.99         30.53         1.00 o                         
   3   4  25         20.54         21.14         0.92 o                         
   0   5  25         10.44         10.23         1.24 o                         
   2   5  25         10.96         12.05         0.87 o                         
   1   6  25        101.98         99.09         2.24 o                         
   0   0  26       1041.28       1062.01        14.38 o                         
   2   0  26        915.69        925.73         7.58 o                         
   4   0  26        629.36        635.60         7.04 o                         
   1   1  26         37.78         39.47         1.00 o                         
   3   1  26         24.65         26.33         0.89 o                         
   0   2  26        969.95        988.68         9.86 o                         
   2   2  26        853.67        866.09         5.59 o                         
   4   2  26        587.82        595.12         5.29 o                         
   1   3  26         35.18         34.65         1.13 o                         
   3   3  26         23.09         22.63         0.93 o                         
   0   4  26        817.59        809.69         7.87 o                         
   2   4  26        720.89        724.53         5.36 o                         
   1   5  26         27.14         27.98         1.22 o                         
   1   0  27        226.39        224.09         6.81 o                         
   3   0  27        195.12        195.54         3.69 o                         
   0   1  27        342.92        349.05         7.44 o                         
   2   1  27        297.07        305.93         3.49 o                         
   4   1  27        195.00        197.14         3.13 o                         
   1   2  27         82.86         86.08         2.02 o                         
   3   2  27         76.84         78.84         1.69 o                         
   0   3  27        155.24        151.54         7.37 o                         
   2   3  27        134.42        134.69         2.67 o                         
   1   4  27         61.33         61.38         1.68 o                         
   0   5  27        256.65        256.34         8.52 o                         
   0   0  28        122.18        131.23         7.05 o                         
   2   0  28        105.67        110.28         2.97 o                         
   1   1  28        441.69        450.72         3.89 o                         
   3   1  28        336.71        337.69         4.98 o                         
   0   2  28        325.49        329.97         5.22 o                         
   2   2  28        282.55        286.25         3.25 o                         
   1   3  28        168.51        175.82         4.32 o                         
   0   4  28        274.96        279.35        10.59 o                         
   1   0  29        161.80        163.61         3.18 o                         
   0   1  29         83.11         83.13         3.81 o                         
   2   1  29         80.05         81.09         3.24 o                         
   1   2  29        298.77        303.00         3.74 o                         
   0   3  29        168.69        168.46         5.69 o                         
   0   0  30         55.40         58.16         4.57 o                         
   1   1  30        566.85        572.87         5.19 o                         
   0   2  30         54.70         48.87         2.33 o                         
                                                                                
