# Supplementary material for: Indium Kα radiation from a MetalJet X-ray source: comparison of the Eiger2 CdTe and Photon III detectors
Source: J Appl Crystallogr. 2023 Sep 5;56(Pt 5):1322–9. doi: 10.1107/S1600576723007215 (PMC10543668; doi:10.1107/S1600576723007215)
Supplement: Supplementary file 3 [file j-56-01322-ScCoC_photonsup3.hkl]

data_ScCoC_photon                                                               
_shelx_title ' sad5_a.res in Immm'                                              
_shelx_refln_list_code          4                                               
_shelx_F_calc_maximum      128.64                                               
_exptl_crystal_F_000       228.00                                               
_reflns_d_resolution_high  0.3906                                               
                                                                                
loop_                                                                           
 _space_group_symop_operation_xyz                                               
 'x, y, z'                                                                      
 '-x, -y, z'                                                                    
 '-x, y, -z'                                                                    
 'x, -y, -z'                                                                    
 'x+1/2, y+1/2, z+1/2'                                                          
 '-x+1/2, -y+1/2, z+1/2'                                                        
 '-x+1/2, y+1/2, -z+1/2'                                                        
 'x+1/2, -y+1/2, -z+1/2'                                                        
 '-x, -y, -z'                                                                   
 'x, y, -z'                                                                     
 'x, -y, z'                                                                     
 '-x, y, z'                                                                     
 '-x+1/2, -y+1/2, -z+1/2'                                                       
 'x+1/2, y+1/2, -z+1/2'                                                         
 'x+1/2, -y+1/2, z+1/2'                                                         
 '-x+1/2, y+1/2, z+1/2'                                                         
                                                                                
_cell_length_a     3.3830                                                       
_cell_length_b     4.3700                                                       
_cell_length_c    11.9820                                                       
_cell_angle_alpha  90.000                                                       
_cell_angle_beta   90.000                                                       
_cell_angle_gamma  90.000                                                       
                                                                                
_shelx_F_squared_multiplier     1.000                                           
                                                                                
loop_                                                                           
 _refln_index_h                                                                 
 _refln_index_k                                                                 
 _refln_index_l                                                                 
 _refln_F_squared_calc                                                          
 _refln_F_squared_meas                                                          
 _refln_F_squared_sigma                                                         
 _refln_observed_status                                                         
   2   0   0      16547.89      16171.29       447.28 o                         
   4   0   0       5200.82       5205.43        65.89 o                         
   6   0   0       2311.00       2273.17        20.47 o                         
   8   0   0        968.15        997.36        29.46 o                         
   1   1   0         10.45         16.43         0.27 o                         
   3   1   0          2.02          3.60         0.15 o                         
   5   1   0         25.74         25.00         0.51 o                         
   7   1   0         28.03         27.61         0.75 o                         
   0   2   0      12934.92      11808.00       370.74 o                         
   2   2   0       7225.82       7360.18       104.99 o                         
   4   2   0       2743.84       2740.81        22.25 o                         
   6   2   0       1262.75       1270.99         8.87 o                         
   8   2   0        549.00        529.36         9.57 o                         
   1   3   0        604.61        584.45         2.92 o                         
   3   3   0        230.24        234.44         1.64 o                         
   5   3   0         58.40         59.14         1.07 o                         
   7   3   0         11.32          9.92         0.70 o                         
   0   4   0       5333.27       5382.95        88.57 o                         
   2   4   0       3828.01       3905.98        35.70 o                         
   4   4   0       2046.61       2085.96        11.70 o                         
   6   4   0       1033.06       1026.20         9.48 o                         
   8   4   0        457.59        453.56         7.95 o                         
   1   5   0          1.32          1.67         0.27 o                         
   3   5   0         10.59         10.41         0.60 o                         
   5   5   0         20.57         18.97         0.71 o                         
   7   5   0         18.27         18.26         1.31 o                         
   0   6   0       4419.25       4419.57        52.42 o                         
   2   6   0       3726.15       3668.38        25.74 o                         
   4   6   0       2406.01       2452.18        18.31 o                         
   6   6   0       1269.44       1385.77        20.77 o                         
   1   7   0          7.61          5.41         0.97 o                         
   3   7   0         12.05          9.41         0.95 o                         
   5   7   0         14.54         11.82         1.12 o                         
   0   8   0       1537.65       1575.85        14.01 o                         
   2   8   0       1345.00       1369.58        11.90 o                         
   4   8   0        919.92        993.18        14.02 o                         
   6   8   0        508.86        537.23         9.39 o                         
   1   9   0         57.25         55.25         1.42 o                         
   3   9   0         36.12         33.76         1.63 o                         
   5   9   0         13.98         14.01         1.23 o                         
   0  10   0        877.23        938.70        15.91 o                         
   2  10   0        775.91        810.36        10.41 o                         
   1  11   0          1.04          0.96         0.49 o                         
   1   0   1        117.01        150.19         1.75 o                         
   3   0   1          1.30          1.90         0.15 o                         
   5   0   1         11.35         10.48         0.34 o                         
   7   0   1         22.69         23.59         0.93 o                         
   0   1   1        697.11        656.13         8.20 o                         
   2   1   1        419.10        408.43         1.85 o                         
   4   1   1         83.88         84.42         0.61 o                         
   6   1   1         12.78         13.89         0.34 o                         
   8   1   1          1.90          1.49         0.39 o                         
   1   2   1        266.72        290.68         1.13 o                         
   3   2   1        150.18        151.86         0.76 o                         
   5   2   1        160.27        153.41         0.96 o                         
   7   2   1        113.81        109.88         1.61 o                         
   0   3   1       1554.15       1491.83        11.51 o                         
   2   3   1        922.05        933.26         3.56 o                         
   4   3   1        341.30        351.62         1.65 o                         
   6   3   1        118.73        114.74         1.17 o                         
   8   3   1         36.28         30.89         1.13 o                         
   1   4   1        103.66         97.62         0.59 o                         
   3   4   1        123.66        120.20         0.75 o                         
   5   4   1        128.77        119.00         1.05 o                         
   7   4   1         88.54         88.48         1.82 o                         
   0   5   1        194.58        195.57         1.40 o                         
   2   5   1        127.30        127.83         0.89 o                         
   4   5   1         45.96         45.91         0.83 o                         
   6   5   1         13.43         14.46         0.71 o                         
   1   6   1          2.74          3.97         0.30 o                         
   3   6   1          0.25          0.38         0.46 o                         
   5   6   1          4.85          4.38         1.01 o                         
   7   6   1          8.87          8.80         0.69 o                         
   0   7   1         94.67         96.77         1.35 o                         
   2   7   1         72.56         71.99         0.94 o                         
   4   7   1         36.41         34.55         0.95 o                         
   6   7   1         13.35         13.47         0.84 o                         
   1   8   1         46.42         41.97         1.39 o                         
   3   8   1         46.64         40.50         1.04 o                         
   5   8   1         41.02         39.18         1.39 o                         
   0   9   1        230.90        236.47         2.95 o                         
   2   9   1        195.52        194.75         2.28 o                         
   4   9   1        120.43        119.11         2.13 o                         
   1  10   1         16.90         15.27         0.69 o                         
   3  10   1         17.44         14.73         0.80 o                         
   0  11   1         55.55         51.33         2.30 o                         
   0   0   2       1226.93       1149.33        28.37 o                         
   2   0   2        533.64        496.19         4.84 o                         
   4   0   2        109.97        112.00         1.10 o                         
   6   0   2         18.81         19.10         0.50 o                         
   8   0   2          2.94          2.00         0.46 o                         
   1   1   2      13108.05      13407.93       288.30 o                         
   3   1   2       4387.52       4342.99        40.69 o                         
   5   1   2       1723.10       1759.57         7.81 o                         
   7   1   2        761.25        752.55         5.24 o                         
   0   2   2        747.53        731.90         5.66 o                         
   2   2   2        392.07        392.32         1.54 o                         
   4   2   2         90.67         91.79         0.65 o                         
   6   2   2         17.02         16.79         0.38 o                         
   8   2   2          2.72          1.56         0.34 o                         
   1   3   2       6405.82       6462.65        52.10 o                         
   3   3   2       3118.29       3119.79        18.70 o                         
   5   3   2       1470.50       1477.73         6.46 o                         
   7   3   2        670.72        691.14         9.38 o                         
   0   4   2        308.28        318.43         2.01 o                         
   2   4   2        188.79        191.28         0.99 o                         
   4   4   2         56.94         57.17         0.63 o                         
   6   4   2         13.45         14.18         1.09 o                         
   8   4   2          2.23          1.64         0.43 o                         
   1   5   2       3012.34       3017.03        15.88 o                         
   3   5   2       2004.79       2042.07         7.68 o                         
   5   5   2       1106.69       1104.76         6.15 o                         
   7   5   2        523.30        537.81         7.11 o                         
   0   6   2        116.41        119.03         1.45 o                         
   2   6   2         81.89         82.07         0.78 o                         
   4   6   2         33.66         33.68         1.42 o                         
   6   6   2          9.78         10.83         0.80 o                         
   1   7   2       1704.33       1710.94         6.89 o                         
   3   7   2       1274.45       1284.15         7.19 o                         
   5   7   2        755.50        796.47        11.16 o                         
   0   8   2         54.68         53.61         1.83 o                         
   2   8   2         42.70         41.94         0.79 o                         
   4   8   2         21.23         22.29         0.93 o                         
   6   8   2          6.69          5.95         0.63 o                         
   1   9   2        997.97       1062.89         8.40 o                         
   3   9   2        771.04        836.54         7.98 o                         
   5   9   2        470.39        489.42         6.50 o                         
   0  10   2         33.30         32.29         1.45 o                         
   2  10   2         26.91         25.25         0.90 o                         
   1  11   2        557.26        556.75         5.79 o                         
   1   0   3       2293.02       1940.53        42.89 o                         
   3   0   3        845.44        843.59         4.98 o                         
   5   0   3        247.92        249.20         2.13 o                         
   7   0   3         92.10         86.82         1.89 o                         
   0   1   3       1258.04       1134.21        19.91 o                         
   2   1   3        731.61        742.78         3.47 o                         
   4   1   3        428.05        426.22         2.00 o                         
   6   1   3        330.58        329.27         1.94 o                         
   8   1   3        192.60        198.77         2.91 o                         
   1   2   3       3950.08       3981.76        32.30 o                         
   3   2   3       1537.47       1562.68         6.65 o                         
   5   2   3        595.79        603.38         3.02 o                         
   7   2   3        239.63        226.37         2.72 o                         
   0   3   3       1696.83       1671.86        13.60 o                         
   2   3   3       1224.94       1233.50         5.15 o                         
   4   3   3        879.64        887.72         3.66 o                         
   6   3   3        583.00        573.49         3.42 o                         
   8   3   3        303.16        305.58         4.14 o                         
   1   4   3       1858.33       1845.84         9.10 o                         
   3   4   3       1042.51       1071.91         4.19 o                         
   5   4   3        492.20        483.77         2.78 o                         
   7   4   3        208.27        206.23         2.98 o                         
   0   5   3        302.62        298.00         1.92 o                         
   2   5   3        302.71        294.83         1.34 o                         
   4   5   3        285.93        272.31         1.66 o                         
   6   5   3        211.55        209.23         2.61 o                         
   1   6   3        448.90        451.42         1.96 o                         
   3   6   3        296.12        295.87         2.00 o                         
   5   6   3        155.19        152.59         2.03 o                         
   7   6   3         68.60         64.23         1.90 o                         
   0   7   3        203.02        190.88         2.52 o                         
   2   7   3        200.51        190.41         1.56 o                         
   4   7   3        177.73        171.76         2.16 o                         
   6   7   3        130.88        131.06         2.57 o                         
   1   8   3        608.83        609.57         3.54 o                         
   3   8   3        451.88        454.02         5.17 o                         
   5   8   3        258.64        263.46         3.75 o                         
   0   9   3        299.46        291.58         3.49 o                         
   2   9   3        278.05        276.51         2.99 o                         
   4   9   3        220.50        211.16         3.24 o                         
   1  10   3        388.06        396.97         3.97 o                         
   3  10   3        294.89        298.31         3.80 o                         
   0  11   3         45.55         40.23         1.78 o                         
   0   0   4       2126.26       1866.13        31.07 o                         
   2   0   4       1413.95       1366.06        12.36 o                         
   4   0   4        408.69        411.30         2.66 o                         
   6   0   4        142.80        143.16         1.67 o                         
   8   0   4         55.78         50.37         1.53 o                         
   1   1   4       5871.43       5723.60       100.17 o                         
   3   1   4       2037.77       2036.40        11.23 o                         
   5   1   4        772.27        795.83         3.72 o                         
   7   1   4        313.06        303.72         2.85 o                         
   0   2   4       5327.64       5282.97        99.82 o                         
   2   2   4       2994.52       3023.40        19.13 o                         
   4   2   4       1166.55       1205.01         4.75 o                         
   6   2   4        492.74        493.37         3.00 o                         
   8   2   4        191.60        176.65         2.87 o                         
   1   3   4       1063.37       1107.65         5.03 o                         
   3   3   4        463.54        476.01         2.05 o                         
   5   3   4        174.46        171.12         1.09 o                         
   7   3   4         71.20         68.48         1.38 o                         
   0   4   4       2333.98       2299.06        17.92 o                         
   2   4   4       1694.34       1697.15         7.32 o                         
   4   4   4        874.52        879.00         3.71 o                         
   6   4   4        403.82        403.19         4.01 o                         
   8   4   4        159.91        144.65         3.03 o                         
   1   5   4       1445.43       1480.25         5.37 o                         
   3   5   4        933.24        936.37         3.84 o                         
   5   5   4        483.26        470.93         3.16 o                         
   7   5   4        211.00        200.07         3.31 o                         
   0   6   4        379.17        386.93         2.45 o                         
   2   6   4        300.91        299.77         1.46 o                         
   4   6   4        173.31        169.64         1.68 o                         
   6   6   4         84.29         81.67         1.69 o                         
   1   7   4        815.49        814.02         3.55 o                         
   3   7   4        590.78        592.69         4.20 o                         
   5   7   4        331.06        338.16         6.00 o                         
   0   8   4        662.78        664.73         5.70 o                         
   2   8   4        569.36        568.21         3.97 o                         
   4   8   4        369.79        377.70         4.25 o                         
   1   9   4        149.63        150.17         1.84 o                         
   3   9   4        111.49        111.08         1.82 o                         
   5   9   4         63.84         62.47         1.63 o                         
   0  10   4        385.02        398.03         6.45 o                         
   2  10   4        334.75        342.61         3.87 o                         
   1  11   4        257.77        260.48         3.31 o                         
   1   0   5       3092.86       2940.99        41.97 o                         
   3   0   5       1284.31       1300.47         7.99 o                         
   5   0   5        857.87        848.45         5.52 o                         
   7   0   5        500.24        496.04         8.28 o                         
   0   1   5       5283.64       5298.60       134.11 o                         
   2   1   5       2768.41       2725.05        20.16 o                         
   4   1   5        981.47       1014.45         4.24 o                         
   6   1   5        395.07        396.79         2.32 o                         
   8   1   5        150.24        133.27         2.61 o                         
   1   2   5        689.16        743.87         3.18 o                         
   3   2   5        440.96        452.00         1.83 o                         
   5   2   5        367.32        356.21         1.93 o                         
   7   2   5        242.67        250.10         3.54 o                         
   0   3   5       1309.02       1340.36         9.68 o                         
   2   3   5        834.22        857.73         3.16 o                         
   4   3   5        333.35        333.80         1.55 o                         
   6   3   5        136.24        133.12         1.45 o                         
   8   3   5         53.03         45.10         1.38 o                         
   1   4   5        363.02        381.37         1.57 o                         
   3   4   5        342.43        339.57         1.62 o                         
   5   4   5        294.73        283.85         2.51 o                         
   7   4   5        192.99        198.57         2.84 o                         
   0   5   5       1345.08       1384.29         6.87 o                         
   2   5   5       1056.27       1077.26         3.91 o                         
   4   5   5        600.25        595.68         2.94 o                         
   6   5   5        285.93        293.56         3.58 o                         
   1   6   5        683.80        674.81         2.73 o                         
   3   6   5        603.41        589.83         3.07 o                         
   5   6   5        435.80        440.59         4.30 o                         
   7   6   5        255.74        261.11         4.15 o                         
   0   7   5        796.38        794.02         5.09 o                         
   2   7   5        674.24        671.61         3.28 o                         
   4   7   5        428.02        435.23         4.34 o                         
   6   7   5        214.93        219.79         3.69 o                         
   1   8   5        156.26        149.21         1.41 o                         
   3   8   5        144.47        135.55         1.99 o                         
   5   8   5        116.47        113.16         2.24 o                         
   0   9   5        244.91        244.43         3.03 o                         
   2   9   5        211.97        213.77         2.56 o                         
   4   9   5        139.71        139.49         2.29 o                         
   1  10   5         70.20         64.48         1.22 o                         
   3  10   5         66.02         58.38         1.38 o                         
   0  11   5        305.20        308.54         5.28 o                         
   0   0   6      10868.87      11564.92       368.99 o                         
   2   0   6       6041.04       5989.17        66.71 o                         
   4   0   6       2353.95       2400.84        15.92 o                         
   6   0   6       1068.82       1072.92         7.97 o                         
   8   0   6        451.88        441.24         7.68 o                         
   1   1   6        621.84        618.69         2.55 o                         
   3   1   6        208.80        209.96         0.99 o                         
   5   1   6         44.93         45.03         0.46 o                         
   7   1   6          9.36          7.47         0.66 o                         
   0   2   6       7596.02       7912.76       194.20 o                         
   2   2   6       4741.04       4863.52        37.15 o                         
   4   2   6       2125.51       2147.55         8.41 o                         
   6   2   6       1001.36       1001.64         5.22 o                         
   8   2   6        426.18        416.15         6.00 o                         
   1   3   6        350.75        357.84         1.49 o                         
   3   3   6        138.81        139.61         0.78 o                         
   5   3   6         35.77         36.07         0.59 o                         
   7   3   6          8.09          7.75         0.53 o                         
   0   4   6       3775.38       3753.23        32.90 o                         
   2   4   6       2872.25       2863.40        14.99 o                         
   4   4   6       1629.61       1633.51         6.53 o                         
   6   4   6        821.10        832.11         7.41 o                         
   1   5   6        155.80        154.11         0.86 o                         
   3   5   6         77.29         75.78         0.69 o                         
   5   5   6         26.04         25.90         1.46 o                         
   7   5   6          6.52          5.80         0.56 o                         
   0   6   6       2080.82       2077.80        11.28 o                         
   2   6   6       1759.19       1764.09         6.60 o                         
   4   6   6       1137.40       1156.04         7.14 o                         
   6   6   6        601.34        631.93         7.25 o                         
   1   7   6         72.16         71.21         1.12 o                         
   3   7   6         43.43         42.67         0.81 o                         
   5   7   6         17.48         18.43         0.84 o                         
   0   8   6       1242.76       1252.87         9.16 o                         
   2   8   6       1084.97       1087.17         7.00 o                         
   4   8   6        735.57        773.35         7.93 o                         
   1   9   6         42.32         39.97         0.98 o                         
   3   9   6         27.70         28.47         1.04 o                         
   0  10   6        714.19        752.16         9.69 o                         
   2  10   6        629.38        639.64         6.08 o                         
   1   0   7       1718.39       1674.24        16.16 o                         
   3   0   7        663.52        689.02         3.95 o                         
   5   0   7        225.34        229.91         1.72 o                         
   7   0   7         74.96         67.28         2.17 o                         
   0   1   7        241.45        259.94         1.47 o                         
   2   1   7        171.32        181.07         0.84 o                         
   4   1   7        172.22        167.79         1.09 o                         
   6   1   7        147.76        142.99         1.26 o                         
   8   1   7         87.25         88.45         2.19 o                         
   1   2   7        401.12        410.79         1.62 o                         
   3   2   7        145.30        147.76         0.82 o                         
   5   2   7         33.54         33.86         0.50 o                         
   7   2   7          7.62          7.37         0.61 o                         
   0   3   7          9.37          7.28         0.38 o                         
   2   3   7          1.40          1.58         0.11 o                         
   4   3   7          6.29          5.66         0.32 o                         
   6   3   7         18.20         17.64         1.43 o                         
   8   3   7         18.76         20.64         0.97 o                         
   1   4   7        208.79        209.47         1.02 o                         
   3   4   7         93.43         91.18         0.75 o                         
   5   4   7         29.10         29.54         0.94 o                         
   7   4   7          7.81          8.02         0.60 o                         
   0   5   7         93.82         95.32         0.91 o                         
   2   5   7        104.57        102.76         0.82 o                         
   4   5   7        110.85        105.57         1.03 o                         
   6   5   7         86.04         84.79         1.80 o                         
   1   6   7        417.00        412.46         2.00 o                         
   3   6   7        275.72        275.29         2.15 o                         
   5   6   7        136.03        131.33         1.90 o                         
   7   6   7         51.91         51.70         1.75 o                         
   0   7   7         69.92         69.00         1.45 o                         
   2   7   7         71.22         68.03         1.34 o                         
   4   7   7         66.57         60.61         1.24 o                         
   6   7   7         51.43         49.74         1.56 o                         
   1   8   7         80.37         76.50         1.31 o                         
   3   8   7         54.61         51.11         1.06 o                         
   5   8   7         26.40         24.19         0.99 o                         
   0   9   7          1.19          0.82         0.33 o                         
   2   9   7          0.45          0.53         0.25 o                         
   4   9   7          0.20          0.50         0.32 o                         
   1  10   7         60.21         58.49         1.25 o                         
   3  10   7         42.75         40.53         1.20 o                         
   0   0   8        767.27        750.87         6.51 o                         
   2   0   8        421.54        435.39         2.47 o                         
   4   0   8        126.15        132.60         1.28 o                         
   6   0   8         28.71         27.42         0.77 o                         
   8   0   8          4.30          2.73         0.70 o                         
   1   1   8       7161.62       7352.95        84.24 o                         
   3   1   8       3495.57       3503.60        20.03 o                         
   5   1   8       1671.85       1663.39         6.75 o                         
   7   1   8        782.26        800.86         9.53 o                         
   0   2   8          2.48          3.64         0.17 o                         
   2   2   8          0.46          1.07         0.14 o                         
   4   2   8         15.07         14.30         0.37 o                         
   6   2   8         24.11         23.28         0.93 o                         
   8   2   8         17.92         20.98         1.07 o                         
   1   3   8       7473.24       7428.70        56.29 o                         
   3   3   8       4604.12       4644.50        27.67 o                         
   5   3   8       2467.81       2472.39        11.22 o                         
   7   3   8       1153.77       1242.73        14.44 o                         
   0   4   8          0.62          1.01         0.20 o                         
   2   4   8          4.10          4.78         0.21 o                         
   4   4   8         16.99         16.34         0.47 o                         
   6   4   8         20.44         20.02         0.76 o                         
   1   5   8       2696.91       2693.42        12.47 o                         
   3   5   8       1923.59       1933.22         7.59 o                         
   5   5   8       1118.70       1145.85         8.99 o                         
   7   5   8        548.19        559.43         7.13 o                         
   0   6   8        138.94        133.72         1.21 o                         
   2   6   8        103.76         98.71         0.96 o                         
   4   6   8         47.16         46.33         1.46 o                         
   6   6   8         13.73         12.57         0.73 o                         
   1   7   8       1649.71       1651.62         6.77 o                         
   3   7   8       1261.28       1269.33         8.14 o                         
   5   7   8        768.46        827.16         9.01 o                         
   0   8   8          4.18          4.27         1.83 o                         
   2   8   8          5.15          4.82         0.36 o                         
   4   8   8          6.99          5.75         0.52 o                         
   1   9   8       1642.84       1739.25        13.75 o                         
   3   9   8       1276.75       1333.26        12.01 o                         
   0  10   8          1.83          1.50         0.48 o                         
   2  10   8          2.26          1.89         0.37 o                         
   1   0   9       1107.32       1125.04         7.60 o                         
   3   0   9        493.11        509.26         3.01 o                         
   5   0   9        175.58        174.75         1.51 o                         
   7   0   9         57.62         54.50         1.92 o                         
   0   1   9        113.28        121.38         0.90 o                         
   2   1   9        107.18        111.68         0.66 o                         
   4   1   9        131.40        125.91         0.97 o                         
   6   1   9        114.36        109.49         1.19 o                         
   8   1   9         69.00         73.14         2.02 o                         
   1   2   9        244.98        250.76         1.10 o                         
   3   2   9         89.40         90.71         0.64 o                         
   5   2   9         19.47         21.49         0.52 o                         
   7   2   9          3.65          3.57         0.45 o                         
   0   3   9         18.43         15.90         0.42 o                         
   2   3   9          5.39          5.33         0.25 o                         
   4   3   9          1.68          1.88         0.26 o                         
   6   3   9          9.83         10.05         0.55 o                         
   1   4   9        136.59        132.28         0.81 o                         
   3   4   9         61.31         59.46         0.67 o                         
   5   4   9         18.29         17.64         0.75 o                         
   7   4   9          4.24          2.99         0.43 o                         
   0   5   9         68.98         71.27         0.90 o                         
   2   5   9         77.84         77.63         0.69 o                         
   4   5   9         83.38         79.28         0.85 o                         
   6   5   9         66.02         64.65         1.52 o                         
   1   6   9        335.85        324.51         1.61 o                         
   3   6   9        223.61        219.32         1.56 o                         
   5   6   9        109.78        109.86         1.84 o                         
   0   7   9         47.26         45.34         1.48 o                         
   2   7   9         48.70         47.00         0.72 o                         
   4   7   9         46.91         44.88         1.11 o                         
   6   7   9         37.80         35.99         1.40 o                         
   1   8   9         59.10         55.26         1.54 o                         
   3   8   9         39.60         37.29         1.04 o                         
   5   8   9         18.39         19.36         1.00 o                         
   0   9   9          3.98          3.82         0.48 o                         
   2   9   9          2.32          2.46         0.35 o                         
   4   9   9          0.20          0.57         0.34 o                         
   1  10   9         48.41         44.09         1.30 o                         
   0   0  10       5819.04       5867.65        87.50 o                         
   2   0  10       3999.72       4021.22        40.95 o                         
   4   0  10       2018.46       2039.91        10.99 o                         
   6   0  10        984.80        982.22         9.10 o                         
   8   0  10        423.20        402.37         8.74 o                         
   1   1  10        299.12        305.81         1.22 o                         
   3   1  10        115.53        117.91         0.72 o                         
   5   1  10         27.59         28.35         0.53 o                         
   7   1  10          5.46          5.32         0.52 o                         
   0   2  10       4646.73       4689.85        52.92 o                         
   2   2  10       3398.39       3391.35        19.42 o                         
   4   2  10       1844.41       1883.18         7.37 o                         
   6   2  10        918.90        914.78         6.85 o                         
   8   2  10        397.04        379.49         5.99 o                         
   1   3  10        191.12        186.17         0.93 o                         
   3   3  10         83.07         82.09         0.75 o                         
   5   3  10         23.21         23.21         0.56 o                         
   7   3  10          4.92          4.44         0.47 o                         
   0   4  10       2943.69       2908.09        23.05 o                         
   2   4  10       2390.41       2408.66        10.13 o                         
   4   4  10       1469.13       1473.09         6.26 o                         
   6   4  10        762.04        809.45         9.37 o                         
   1   5  10         93.36         88.22         0.71 o                         
   3   5  10         48.55         47.01         0.81 o                         
   5   5  10         16.54         15.67         0.64 o                         
   7   5  10          3.65          3.24         0.48 o                         
   0   6  10       1842.64       1815.56         9.76 o                         
   2   6  10       1583.72       1575.98         6.41 o                         
   4   6  10       1048.70       1072.09         8.68 o                         
   6   6  10        561.84        575.15         7.44 o                         
   1   7  10         51.81         48.42         1.14 o                         
   3   7  10         31.61         28.86         0.82 o                         
   5   7  10         12.43         11.78         0.72 o                         
   0   8  10       1132.02       1126.12         9.45 o                         
   2   8  10        992.35       1024.15         8.54 o                         
   4   8  10        678.09        712.36         7.22 o                         
   1   9  10         32.26         31.38         0.97 o                         
   3   9  10         20.84         19.48         0.87 o                         
   0  10  10        670.23        692.71         9.45 o                         
   2  10  10        591.57        609.60         6.02 o                         
   1   0  11       1116.84       1147.45         6.30 o                         
   3   0  11        892.63        900.06         4.98 o                         
   5   0  11        663.45        647.91         4.96 o                         
   7   0  11        385.21        400.67         7.16 o                         
   0   1  11       1971.72       1977.91        16.85 o                         
   2   1  11       1398.94       1437.67         5.67 o                         
   4   1  11        691.88        699.95         3.12 o                         
   6   1  11        310.26        307.79         2.83 o                         
   8   1  11        120.28        109.01         2.43 o                         
   1   2  11        346.56        361.55         1.49 o                         
   3   2  11        331.39        328.84         1.50 o                         
   5   2  11        285.59        273.96         1.83 o                         
   7   2  11        187.21        196.70         3.08 o                         
   0   3  11        655.26        650.27         3.47 o                         
   2   3  11        480.51        482.71         2.02 o                         
   4   3  11        242.91        240.41         1.47 o                         
   6   3  11        109.77        107.24         1.72 o                         
   1   4  11        269.71        277.68         1.36 o                         
   3   4  11        268.79        262.69         1.37 o                         
   5   4  11        224.16        215.51         2.84 o                         
   7   4  11        147.91        148.45         2.56 o                         
   0   5  11        921.79        909.09         5.05 o                         
   2   5  11        761.14        743.63         3.02 o                         
   4   5  11        464.37        454.24         3.16 o                         
   6   5  11        227.75        230.79         3.33 o                         
   1   6  11        530.49        529.02         2.47 o                         
   3   6  11        461.00        458.17         3.27 o                         
   5   6  11        331.16        347.36         4.34 o                         
   0   7  11        622.80        604.77         4.55 o                         
   2   7  11        534.13        521.56         3.54 o                         
   4   7  11        345.79        357.60         3.98 o                         
   6   7  11        175.26        176.09         2.92 o                         
   1   8  11        117.06        113.78         2.70 o                         
   3   8  11        108.16        105.63         1.70 o                         
   5   8  11         88.65         86.06         1.88 o                         
   0   9  11        202.81        196.60         3.15 o                         
   2   9  11        176.07        172.11         2.25 o                         
   4   9  11        116.53        113.10         2.04 o                         
   1  10  11         49.17         46.28         1.38 o                         
   0   0  12        720.52        749.48         5.38 o                         
   2   0  12        490.82        504.53         2.81 o                         
   4   0  12        219.23        216.84         2.05 o                         
   6   0  12         94.72         91.66         1.68 o                         
   1   1  12       2074.52       2125.38        10.87 o                         
   3   1  12       1246.45       1274.08         4.74 o                         
   5   1  12        622.15        617.21         3.79 o                         
   7   1  12        271.07        273.28         3.77 o                         
   0   2  12       1752.72       1727.80        11.41 o                         
   2   2  12       1333.23       1362.34         5.06 o                         
   4   2  12        726.98        733.39         3.32 o                         
   6   2  12        340.85        341.57         3.68 o                         
   1   3  12        544.61        545.52         2.14 o                         
   3   3  12        329.47        329.19         1.58 o                         
   5   3  12        163.94        160.53         1.78 o                         
   7   3  12         73.08         69.23         1.53 o                         
   0   4  12       1198.16       1188.03         5.98 o                         
   2   4  12        974.15        975.08         3.81 o                         
   4   4  12        581.67        582.36         3.17 o                         
   6   4  12        282.92        290.84         3.91 o                         
   1   5  12       1033.53       1019.57         3.99 o                         
   3   5  12        738.39        721.96         3.64 o                         
   5   5  12        411.41        433.82         5.10 o                         
   0   6  12        229.22        219.50         1.88 o                         
   2   6  12        191.16        184.81         1.63 o                         
   4   6  12        118.47        117.22         1.71 o                         
   6   6  12         58.92         56.37         1.49 o                         
   1   7  12        668.54        647.91         3.59 o                         
   3   7  12        499.15        499.07         4.70 o                         
   5   7  12        287.61        287.48         3.97 o                         
   0   8  12        468.23        464.00         5.34 o                         
   2   8  12        404.91        412.96         4.20 o                         
   4   8  12        265.42        264.34         3.33 o                         
   1   9  12        146.51        139.64         1.94 o                         
   3   9  12        110.79        106.20         1.81 o                         
   0  10  12        281.34        273.13         4.63 o                         
   1   0  13        704.63        726.89         3.65 o                         
   3   0  13        395.61        398.87         2.59 o                         
   5   0  13        183.67        182.55         2.95 o                         
   7   0  13         78.23         73.25         2.20 o                         
   0   1  13        360.13        365.26         2.10 o                         
   2   1  13        351.87        350.29         1.56 o                         
   4   1  13        328.07        315.11         1.72 o                         
   6   1  13        241.51        230.26         3.37 o                         
   1   2  13       1326.26       1349.72         4.96 o                         
   3   2  13        844.11        851.04         3.43 o                         
   5   2  13        431.73        425.98         2.79 o                         
   7   2  13        187.23        180.55         2.99 o                         
   0   3  13        834.04        857.36         4.40 o                         
   2   3  13        786.96        793.74         3.16 o                         
   4   3  13        639.41        629.70         3.22 o                         
   6   3  13        413.50        435.51         5.16 o                         
   1   4  13        978.88        971.50         3.69 o                         
   3   4  13        677.87        667.64         3.03 o                         
   5   4  13        367.58        362.43         3.99 o                         
   7   4  13        162.77        161.39         2.68 o                         
   0   5  13        242.06        243.90         1.84 o                         
   2   5  13        238.46        238.56         1.34 o                         
   4   5  13        209.81        207.17         2.24 o                         
   6   5  13        152.37        152.67         2.56 o                         
   1   6  13        315.01        296.30         1.84 o                         
   3   6  13        228.64        219.17         2.11 o                         
   5   6  13        128.93        127.90         2.21 o                         
   0   7  13        154.80        157.47         2.91 o                         
   2   7  13        149.25        148.22         1.85 o                         
   4   7  13        128.98        129.81         2.04 o                         
   1   8  13        466.39        470.44         4.24 o                         
   3   8  13        352.35        354.28         3.91 o                         
   0   9  13        207.28        205.67         3.55 o                         
   2   9  13        193.06        191.03         2.57 o                         
   1  10  13        302.42        300.92         3.66 o                         
   0   0  14        234.01        245.96         2.22 o                         
   2   0  14        158.77        161.51         1.26 o                         
   4   0  14         62.22         62.51         1.20 o                         
   6   0  14         19.32         17.93         0.97 o                         
   1   1  14       2819.78       2855.07        16.03 o                         
   3   1  14       1902.03       1937.41         7.23 o                         
   5   1  14       1056.84       1058.60         6.59 o                         
   7   1  14        500.23        516.05         6.43 o                         
   0   2  14        199.92        197.31         1.36 o                         
   2   2  14        139.64        139.19         0.81 o                         
   4   2  14         58.16         57.55         0.78 o                         
   6   2  14         18.77         18.64         0.79 o                         
   1   3  14       2262.24       2262.37         9.44 o                         
   3   3  14       1611.21       1618.17         6.11 o                         
   5   3  14        924.11        943.29         8.39 o                         
   7   3  14        442.11        452.53         5.94 o                         
   0   4  14        127.05        119.65         1.32 o                         
   2   4  14         94.55         90.13         0.76 o                         
   4   4  14         44.46         42.47         0.97 o                         
   6   4  14         15.22         14.18         0.80 o                         
   1   5  14       1629.56       1601.12         6.36 o                         
   3   5  14       1221.34       1209.49         6.46 o                         
   5   5  14        724.81        779.50         8.36 o                         
   0   6  14         77.74         72.33         2.03 o                         
   2   6  14         61.63         55.53         0.83 o                         
   4   6  14         32.30         29.75         1.03 o                         
   6   6  14         11.52         10.65         0.76 o                         
   1   7  14       1074.16       1066.57         8.19 o                         
   3   7  14        826.60        861.77         7.80 o                         
   5   7  14        501.90        524.28         6.33 o                         
   0   8  14         52.49         48.29         1.83 o                         
   2   8  14         42.96         40.37         1.13 o                         
   4   8  14         23.65         21.25         0.96 o                         
   1   9  14        666.93        676.82         6.24 o                         
   3   9  14        519.33        542.44         6.70 o                         
   1   0  15          0.11          0.63         0.23 o                         
   3   0  15          5.22          4.91         0.58 o                         
   5   0  15         15.71         13.48         0.69 o                         
   7   0  15         18.82         20.46         1.35 o                         
   0   1  15        174.42        176.26         1.27 o                         
   2   1  15        121.38        121.45         0.77 o                         
   4   1  15         50.79         50.20         0.69 o                         
   6   1  15         17.00         17.34         0.82 o                         
   1   2  15        119.08        117.19         0.68 o                         
   3   2  15        129.40        120.37         0.93 o                         
   5   2  15        113.14        107.46         1.63 o                         
   7   2  15         75.72         75.72         1.77 o                         
   0   3  15        484.84        486.72         2.91 o                         
   2   3  15        384.85        377.28         1.75 o                         
   4   3  15        213.16        210.30         1.68 o                         
   6   3  15         91.95         87.07         1.71 o                         
   1   4  15        103.51        103.09         0.85 o                         
   3   4  15        104.80        101.53         1.01 o                         
   5   4  15         88.04         85.65         1.68 o                         
   0   5  15        104.24         93.54         1.42 o                         
   2   5  15         82.62         77.17         0.95 o                         
   4   5  15         44.49         43.69         1.14 o                         
   6   5  15         17.57         16.21         0.87 o                         
   1   6  15          0.28          0.59         0.78 o                         
   3   6  15          1.71          1.82         0.28 o                         
   5   6  15          5.01          4.70         0.54 o                         
   0   7  15         78.02         69.77         3.86 o                         
   2   7  15         64.68         59.20         1.22 o                         
   4   7  15         37.67         35.54         1.28 o                         
   1   8  15         29.92         29.13         0.89 o                         
   3   8  15         29.42         28.40         1.02 o                         
   0   9  15        175.02        167.88         3.10 o                         
   2   9  15        149.83        143.77         2.18 o                         
   0   0  16       4730.85       4766.85        58.80 o                         
   2   0  16       3966.66       3959.31        31.40 o                         
   4   0  16       2544.86       2568.39        17.10 o                         
   6   0  16       1340.00       1477.61        21.84 o                         
   1   1  16          1.99          1.58         0.16 o                         
   3   1  16          8.10          7.08         0.42 o                         
   5   1  16         13.71         11.45         1.32 o                         
   7   1  16         12.74         13.17         0.78 o                         
   0   2  16       2587.68       2596.30        16.12 o                         
   2   2  16       2183.48       2200.85         8.47 o                         
   4   2  16       1419.77       1427.73         7.45 o                         
   6   2  16        764.65        824.57         9.47 o                         
   1   3  16        146.03        142.22         1.04 o                         
   3   3  16         84.08         80.62         0.85 o                         
   5   3  16         31.63         31.22         1.01 o                         
   7   3  16          7.27          5.90         0.61 o                         
   0   4  16       2006.97       1995.28        10.93 o                         
   2   4  16       1734.10       1734.19         7.14 o                         
   4   4  16       1164.51       1186.45        11.02 o                         
   6   4  16        637.10        666.11         7.52 o                         
   1   5  16          3.72          3.89         0.53 o                         
   3   5  16          6.15          5.86         0.35 o                         
   5   5  16          8.27          8.05         0.62 o                         
   0   6  16       2356.82       2365.59        16.89 o                         
   2   6  16       2064.47       2090.74        12.83 o                         
   4   6  16       1408.19       1507.49        14.66 o                         
   1   7  16          2.80          3.05         0.32 o                         
   3   7  16          3.98          3.56         0.41 o                         
   5   7  16          5.41          4.93         0.59 o                         
   0   8  16        940.64        970.81        12.47 o                         
   2   8  16        831.81        855.73         7.73 o                         
   4   8  16        580.76        609.17         7.38 o                         
   1   9  16         38.27         33.51         1.11 o                         
   1   0  17          4.35          8.94         0.47 o                         
   3   0  17          0.09          2.64         0.65 o                         
   5   0  17          2.96          4.45         2.82 o                         
   7   0  17          6.77          9.63         1.03 o                         
   0   1  17         77.49         76.97         0.95 o                         
   2   1  17         53.83         54.04         0.70 o                         
   4   1  17         21.41         22.16         0.80 o                         
   6   1  17          5.89          5.29         0.52 o                         
   1   2  17         64.39         60.44         0.68 o                         
   3   2  17         71.43         66.37         0.86 o                         
   5   2  17         64.52         61.36         1.35 o                         
   7   2  17         45.70         45.51         1.49 o                         
   0   3  17        309.04        300.10         2.08 o                         
   2   3  17        248.26        238.93         1.65 o                         
   4   3  17        138.48        136.99         1.64 o                         
   6   3  17         57.88         54.99         1.45 o                         
   1   4  17         51.51         51.86         0.93 o                         
   3   4  17         53.72         52.10         0.93 o                         
   5   4  17         47.71         46.25         1.33 o                         
   0   5  17         52.63         45.96         1.26 o                         
   2   5  17         41.26         36.86         1.02 o                         
   4   5  17         20.99         20.01         0.87 o                         
   6   5  17          7.11          6.37         0.61 o                         
   1   6  17          3.00          1.95         1.02 o                         
   3   6  17          0.60          0.71         0.26 o                         
   5   6  17          0.31          0.37         0.32 o                         
   0   7  17         46.39         39.31         1.33 o                         
   2   7  17         37.98         33.50         0.99 o                         
   4   7  17         21.05         18.87         0.91 o                         
   1   8  17         12.29         14.49         0.65 o                         
   3   8  17         13.16         13.87         0.74 o                         
   0   9  17        125.51        117.81         2.59 o                         
   0   0  18         92.58         96.41         2.31 o                         
   2   0  18         67.32         67.74         0.93 o                         
   4   0  18         29.50         30.82         2.10 o                         
   6   0  18          8.81          9.35         0.95 o                         
   1   1  18       2056.67       2045.32         7.33 o                         
   3   1  18       1521.82       1532.53         7.61 o                         
   5   1  18        896.95        932.90        10.20 o                         
   0   2  18         79.24         79.57         1.20 o                         
   2   2  18         58.48         58.38         0.87 o                         
   4   2  18         26.28         25.70         0.98 o                         
   6   2  18          7.87          7.49         0.62 o                         
   1   3  18       1769.05       1782.43         7.03 o                         
   3   3  18       1332.37       1333.61         7.08 o                         
   5   3  18        795.36        851.28         8.71 o                         
   0   4  18         60.63         55.57         1.16 o                         
   2   4  18         46.70         44.40         1.21 o                         
   4   4  18         22.66         22.42         0.85 o                         
   6   4  18          7.05          6.41         0.60 o                         
   1   5  18       1329.52       1316.01         7.78 o                         
   3   5  18       1020.59       1044.67         8.61 o                         
   5   5  18        619.25        635.94         7.12 o                         
   0   6  18         42.90         38.86         8.02 o                         
   2   6  18         34.19         31.20         0.80 o                         
   4   6  18         17.51         15.73         0.80 o                         
   1   7  18        926.60        962.35         8.51 o                         
   3   7  18        720.01        740.57         7.53 o                         
   0   8  18         28.38         25.57         1.45 o                         
   2   8  18         22.87         20.33         0.88 o                         
   1   0  19        318.14        311.84         2.43 o                         
   3   0  19        220.89        221.62         2.40 o                         
   5   0  19        119.53        117.40         3.11 o                         
   0   1  19        220.24        209.47         1.68 o                         
   2   1  19        217.26        206.81         1.90 o                         
   4   1  19        191.87        179.94         2.82 o                         
   6   1  19        140.34        137.52         2.38 o                         
   1   2  19        677.41        669.03         3.12 o                         
   3   2  19        488.79        481.03         3.18 o                         
   5   2  19        272.18        277.09         3.61 o                         
   0   3  19        502.04        494.22         3.39 o                         
   2   3  19        469.03        461.27         3.03 o                         
   4   3  19        370.67        372.54         3.87 o                         
   6   3  19        242.63        245.69         3.64 o                         
   1   4  19        570.88        558.57         3.14 o                         
   3   4  19        421.36        410.35         3.72 o                         
   5   4  19        239.09        239.29         3.36 o                         
   0   5  19        142.83        138.02         4.11 o                         
   2   5  19        137.85        136.07         1.65 o                         
   4   5  19        119.58        117.00         1.95 o                         
   1   6  19        206.33        198.77         2.24 o                         
   3   6  19        154.33        148.46         2.15 o                         
   0   7  19         80.31         83.91         2.10 o                         
   2   7  19         77.94         78.81         1.38 o                         
   4   7  19         69.72         69.12         1.57 o                         
   1   8  19        305.33        303.07         3.46 o                         
   0   0  20        349.53        348.03         3.65 o                         
   2   0  20        293.86        299.33         3.30 o                         
   4   0  20        185.99        182.79         3.53 o                         
   6   0  20         95.32         91.92         2.66 o                         
   1   1  20        744.65        746.88         3.32 o                         
   3   1  20        542.17        545.42         3.79 o                         
   5   1  20        304.65        316.49         4.20 o                         
   0   2  20        906.50        904.37         5.52 o                         
   2   2  20        775.32        778.48         4.28 o                         
   4   2  20        501.68        513.00         5.26 o                         
   6   2  20        256.47        260.33         3.72 o                         
   1   3  20        195.87        194.66         1.94 o                         
   3   3  20        141.61        141.09         1.67 o                         
   5   3  20         79.28         81.19         1.62 o                         
   0   4  20        738.18        719.63         6.61 o                         
   2   4  20        637.18        640.36         6.55 o                         
   4   4  20        418.31        437.83         4.72 o                         
   1   5  20        488.50        484.08         5.14 o                         
   3   5  20        365.64        367.38         3.83 o                         
   5   5  20        210.05        213.79         3.15 o                         
   0   6  20        201.01        196.59         3.38 o                         
   2   6  20        174.48        173.28         2.18 o                         
   4   6  20        115.86        112.66         1.94 o                         
   1   7  20        343.76        347.83         3.78 o                         
   3   7  20        259.72        260.52         3.44 o                         
   0   8  20        350.31        347.86         5.69 o                         
   2   8  20        305.81        305.21         3.95 o                         
   1   0  21        542.31        528.43         3.72 o                         
   3   0  21        466.02        453.74         5.63 o                         
   5   0  21        332.83        336.35         6.40 o                         
   0   1  21        680.24        683.90         4.74 o                         
   2   1  21        580.59        581.09         3.45 o                         
   4   1  21        373.00        383.62         4.38 o                         
   6   1  21        188.23        186.28         2.97 o                         
   1   2  21        205.36        197.16         2.08 o                         
   3   2  21        188.36        177.53         2.01 o                         
   5   2  21        149.09        153.31         2.54 o                         
   0   3  21        281.83        271.12         2.36 o                         
   2   3  21        240.91        236.26         2.93 o                         
   4   3  21        155.36        153.64         2.14 o                         
   1   4  21        161.90        160.11         2.59 o                         
   3   4  21        147.70        146.56         2.00 o                         
   5   4  21        118.07        117.33         2.20 o                         
   0   5  21        489.43        489.03         6.14 o                         
   2   5  21        424.06        429.04         4.21 o                         
   4   5  21        279.55        277.89         3.50 o                         
   1   6  21        262.69        275.75         3.11 o                         
   3   6  21        226.02        223.33         2.85 o                         
   0   7  21        363.08        361.62         5.38 o                         
   2   7  21        316.37        312.02         3.63 o                         
   1   8  21         56.25         54.92         1.30 o                         
   0   0  22       1342.43       1348.02        12.01 o                         
   2   0  22       1169.21       1195.06         9.49 o                         
   4   0  22        789.65        843.65        11.96 o                         
   6   0  22        427.83        421.84         8.68 o                         
   1   1  22         88.96         87.96         1.12 o                         
   3   1  22         58.87         57.47         1.08 o                         
   5   1  22         27.21         28.02         1.23 o                         
   0   2  22       1266.46       1266.93         8.96 o                         
   2   2  22       1105.47       1127.81         8.21 o                         
   4   2  22        749.28        798.39         7.86 o                         
   1   3  22         76.46         71.87         1.31 o                         
   3   3  22         51.35         50.04         1.12 o                         
   5   3  22         23.91         22.27         1.02 o                         
   0   4  22       1037.30       1045.32         9.63 o                         
   2   4  22        909.68        952.63         7.66 o                         
   4   4  22        621.73        637.24         6.45 o                         
   1   5  22         63.43         58.88         1.07 o                         
   3   5  22         43.43         40.13         1.15 o                         
   0   6  22        766.72        785.54         9.95 o                         
   2   6  22        675.24        690.07         6.71 o                         
   1   7  22         44.40         40.88         1.18 o                         
   1   0  23        265.39        264.23         3.66 o                         
   3   0  23        189.37        192.62         3.81 o                         
   5   0  23         99.68         96.99         2.86 o                         
   0   1  23         76.42         71.88         2.21 o                         
   2   1  23         74.76         69.01         1.16 o                         
   4   1  23         66.33         62.40         1.38 o                         
   1   2  23         79.17         76.76         2.29 o                         
   3   2  23         54.30         52.54         1.16 o                         
   5   2  23         26.52         27.98         1.19 o                         
   0   3  23          1.15          1.04         0.26 o                         
   2   3  23          2.03          1.85         0.27 o                         
   4   3  23          4.70          4.64         0.46 o                         
   1   4  23         70.78         65.43         1.09 o                         
   3   4  23         49.46         49.16         1.20 o                         
   0   5  23         38.98         38.05         1.38 o                         
   2   5  23         38.40         37.40         1.18 o                         
   4   5  23         35.48         30.61         1.11 o                         
   1   6  23        174.75        166.94         2.32 o                         
   3   6  23        127.96        120.66         1.93 o                         
   0   7  23         21.06         22.12         1.28 o                         
   0   0  24         84.21         82.53         1.81 o                         
   2   0  24         67.67         65.07         1.44 o                         
   4   0  24         35.42         35.30         1.65 o                         
   1   1  24       1275.47       1274.36         7.74 o                         
   3   1  24        992.67       1050.04         9.75 o                         
   5   1  24        615.32        648.88         7.71 o                         
   0   2  24          0.93          1.04         0.26 o                         
   2   2  24          1.36          1.68         0.26 o                         
   4   2  24          2.62          2.72         0.39 o                         
   1   3  24       1819.32       1884.99        12.86 o                         
   3   3  24       1413.06       1498.91        13.27 o                         
   0   4  24          0.72          0.37         0.38 o                         
   2   4  24          1.03          1.02         0.28 o                         
   4   4  24          2.04          1.64         0.37 o                         
   1   5  24        897.25        920.78         8.24 o                         
   3   5  24        704.46        727.13         7.23 o                         
   0   6  24         47.76         41.71         1.62 o                         
   2   6  24         38.74         37.02         1.23 o                         
   1   0  25        149.68        143.58         2.05 o                         
   3   0  25        105.38        105.18         2.67 o                         
   5   0  25         53.05         50.85         2.21 o                         
   0   1  25         23.77         22.59         0.77 o                         
   2   1  25         24.25         22.63         0.74 o                         
   4   1  25         23.97         20.82         0.91 o                         
   1   2  25         31.65         29.49         0.76 o                         
   3   2  25         20.53         21.34         0.86 o                         
   0   3  25          3.84          2.97         0.47 o                         
   2   3  25          2.22          2.02         0.32 o                         
   4   3  25          0.18          0.26         0.31 o                         
   1   4  25         31.60         30.13         0.88 o                         
   3   4  25         20.97         20.07         0.86 o                         
   0   5  25         10.36         11.59         1.00 o                         
   2   5  25         10.92         10.24         0.59 o                         
   1   6  25        104.26         94.01         1.64 o                         
   0   0  26       1051.70       1126.39        16.42 o                         
   2   0  26        925.96        972.68        12.35 o                         
   4   0  26        638.68        661.14         9.87 o                         
   1   1  26         37.88         36.64         0.84 o                         
   3   1  26         24.74         24.84         0.95 o                         
   0   2  26        981.43       1054.68        11.89 o                         
   2   2  26        864.79        919.53         7.88 o                         
   4   2  26        597.57        623.25         6.47 o                         
   1   3  26         35.11         34.52         0.95 o                         
   3   3  26         23.07         22.36         0.88 o                         
   0   4  26        828.69        856.61        11.29 o                         
   2   4  26        731.53        756.01         7.09 o                         
   1   5  26         27.34         23.88         0.90 o                         
   1   0  27        229.42        222.23         3.38 o                         
   3   0  27        198.30        196.33         3.74 o                         
   0   1  27        349.73        351.52         4.78 o                         
   2   1  27        303.34        303.22         3.21 o                         
   4   1  27        199.81        197.78         2.73 o                         
   1   2  27         83.14         78.35         1.27 o                         
   3   2  27         77.37         71.44         1.42 o                         
   0   3  27        157.62        152.13         2.92 o                         
   2   3  27        136.60        132.85         1.92 o                         
   1   4  27         61.45         60.22         1.37 o                         
   0   5  27        262.10        262.04         4.68 o                         
   0   0  28        122.29        127.30         3.48 o                         
   2   0  28        105.84        107.27         2.59 o                         
   1   1  28        448.02        457.09         4.23 o                         
   3   1  28        342.38        350.07         4.14 o                         
   0   2  28        329.46        334.36         4.86 o                         
   2   2  28        286.34        286.05         3.29 o                         
   1   3  28        169.78        166.20         2.19 o                         
   0   4  28        279.13        282.19         4.71 o                         
   1   0  29        165.13        165.53         2.86 o                         
   0   1  29         83.64         75.19         1.98 o                         
   2   1  29         80.70         73.95         1.49 o                         
   1   2  29        305.38        307.46         3.31 o                         
   0   3  29        171.05        164.92         3.27 o                         
   0   0  30         56.03         53.12         2.17 o                         
   1   1  30        574.60        568.18         5.89 o                         
   0   2  30         55.12         51.40         1.67 o                         
                                                                                
