# Supplementary material for: Indium Kα radiation from a MetalJet X-ray source: comparison of the Eiger2 CdTe and Photon III detectors
Source: J Appl Crystallogr. 2023 Sep 5;56(Pt 5):1322–9. doi: 10.1107/S1600576723007215 (PMC10543668; doi:10.1107/S1600576723007215)
Supplement: Supplementary file 4 [file j-56-01322-ScPtSi_eigersup4.hkl]

data_ScPtSi_eiger                                                               
_shelx_title ' sad5_a.res in C2/c'                                              
_shelx_refln_list_code          4                                               
_shelx_F_calc_maximum     1849.90                                               
_exptl_crystal_F_000      3144.00                                               
_reflns_d_resolution_high  0.3797                                               
                                                                                
loop_                                                                           
 _space_group_symop_operation_xyz                                               
 'x, y, z'                                                                      
 '-x, y, -z+1/2'                                                                
 'x+1/2, y+1/2, z'                                                              
 '-x+1/2, y+1/2, -z+1/2'                                                        
 '-x, -y, -z'                                                                   
 'x, -y, z-1/2'                                                                 
 '-x+1/2, -y+1/2, -z'                                                           
 'x+1/2, -y+1/2, z-1/2'                                                         
                                                                                
_cell_length_a    12.9760                                                       
_cell_length_b     7.5210                                                       
_cell_length_c     9.7020                                                       
_cell_angle_alpha  90.000                                                       
_cell_angle_beta  116.400                                                       
_cell_angle_gamma  90.000                                                       
                                                                                
_shelx_F_squared_multiplier     1.000                                           
                                                                                
loop_                                                                           
 _refln_index_h                                                                 
 _refln_index_k                                                                 
 _refln_index_l                                                                 
 _refln_F_squared_calc                                                          
 _refln_F_squared_meas                                                          
 _refln_F_squared_sigma                                                         
 _refln_observed_status                                                         
   2   0   0      68991.19      69990.78      2216.55 o                         
   4   0   0     106468.38     122411.13      2983.88 o                         
   6   0   0     604021.44     654839.38     11413.22 o                         
   8   0   0     383149.59     384809.00      7964.58 o                         
  10   0   0      97777.93      92076.76      2043.91 o                         
  12   0   0      61139.95      58548.27      1282.67 o                         
  14   0   0      14759.94      14359.21       599.08 o                         
  16   0   0     117172.73     113587.20      2428.61 o                         
  18   0   0     947860.50     948145.12     25581.52 o                         
  20   0   0       1440.96       2165.80       357.80 o                         
  22   0   0       9512.14       9676.92       756.84 o                         
  24   0   0      58122.33      60185.05      2700.27 o                         
  26   0   0      55248.55      55790.89      2311.97 o                         
  28   0   0        210.01        196.94       484.43 o                         
  30   0   0         35.16        167.87       499.42 o                         
   1   1   0      53270.98      59486.75      1412.21 o                         
   3   1   0     233888.28     246203.22      6559.90 o                         
   5   1   0         69.97        455.42        81.37 o                         
   7   1   0      73617.63      73110.62      1065.41 o                         
   9   1   0    1751786.62    1769879.75     25830.64 o                         
  11   1   0       2308.17       2721.91       167.16 o                         
  13   1   0       1635.58       2044.58       136.55 o                         
  15   1   0     111585.18     106502.15      1717.45 o                         
  17   1   0      46275.45      44570.51      1399.03 o                         
  19   1   0        939.61       1102.48       199.61 o                         
  21   1   0       2904.95       2953.69       308.66 o                         
  23   1   0       1041.95       1433.98       276.02 o                         
  25   1   0      35526.62      37082.31      1491.31 o                         
  27   1   0     125700.48     125212.59      3475.09 o                         
  29   1   0       4295.83       3581.77       569.71 o                         
   0   2   0      68953.21      89787.52      3603.76 o                         
   2   2   0      21737.37      21517.73       800.29 o                         
   4   2   0     102117.75     109829.52      1884.98 o                         
   6   2   0       8511.04      10642.32       360.98 o                         
   8   2   0     100916.98     103110.93      1789.52 o                         
  10   2   0     145117.84     144168.81      2245.95 o                         
  12   2   0      11275.89      11884.05       353.32 o                         
  14   2   0      51941.13      50533.64       908.00 o                         
  16   2   0       2024.26       2501.18       201.81 o                         
  18   2   0      22018.93      22715.61       867.88 o                         
  20   2   0      19173.84      18532.22       867.26 o                         
  22   2   0       8379.01       9279.57       598.81 o                         
  24   2   0      10977.85      11008.24       716.19 o                         
  26   2   0       4633.44       4672.82       496.99 o                         
  28   2   0      21818.11      21256.50      1218.67 o                         
  30   2   0       1646.99       1299.84       397.15 o                         
   1   3   0     401573.91     406587.78      5898.32 o                         
   3   3   0         72.65        446.71        85.48 o                         
   5   3   0      35160.92      36110.22       717.06 o                         
   7   3   0      50322.88      50247.91       902.42 o                         
   9   3   0     256784.12     260565.81      3501.57 o                         
  11   3   0      20020.17      19759.64       644.41 o                         
  13   3   0      16739.88      16363.88       436.82 o                         
  15   3   0        235.28        561.55       122.78 o                         
  17   3   0     103243.68      99795.02      2187.62 o                         
  19   3   0      63608.87      62704.04      1561.91 o                         
  21   3   0         71.22        501.86       362.01 o                         
  23   3   0       5836.56       6180.46       504.59 o                         
  25   3   0       5923.26       5332.62       490.78 o                         
  27   3   0      28478.33      27883.10      1824.53 o                         
  29   3   0       3199.51       3449.71       507.11 o                         
   0   4   0     691068.62     705309.31     15580.03 o                         
   2   4   0       9643.16      10429.73       414.87 o                         
   4   4   0      52902.33      55343.70      1187.35 o                         
   6   4   0        418.18       1004.01        86.51 o                         
   8   4   0      46126.82      45705.93      1134.10 o                         
  10   4   0       4170.05       4446.94       181.26 o                         
  12   4   0       1367.83       2025.81       143.11 o                         
  14   4   0      32025.90      31886.83       669.71 o                         
  16   4   0      30678.68      29725.41      1287.79 o                         
  18   4   0     162909.59     157631.34      3926.31 o                         
  20   4   0       2301.93       2479.27       316.46 o                         
  22   4   0       8794.01       8921.30       683.01 o                         
  24   4   0       1807.80       2043.69       322.27 o                         
  26   4   0      13372.92      13954.79       852.97 o                         
  28   4   0        394.29        374.82       346.69 o                         
   1   5   0      53117.93      56786.86      1737.91 o                         
   3   5   0      33430.17      36268.17       991.41 o                         
   5   5   0     130261.55     129952.95      2185.18 o                         
   7   5   0        429.08        941.35       149.35 o                         
   9   5   0     407186.25     407028.56      5560.93 o                         
  11   5   0      32668.39      32649.27      1008.84 o                         
  13   5   0      69893.23      67809.20      1386.84 o                         
  15   5   0      31073.45      31841.26       778.33 o                         
  17   5   0       1317.96       1963.53       238.40 o                         
  19   5   0      64981.09      65934.51      1728.05 o                         
  21   5   0        987.56       2075.14       306.52 o                         
  23   5   0      36042.14      36842.89      1420.18 o                         
  25   5   0      13480.38      13813.58      1187.84 o                         
  27   5   0      21849.14      20274.87      1996.76 o                         
  29   5   0      15877.62      15493.78      1287.48 o                         
   0   6   0    1062990.88    1090146.50     20269.85 o                         
   2   6   0      51704.64      52418.71      1226.96 o                         
   4   6   0        382.68        769.02       113.41 o                         
   6   6   0     333159.72     327226.09      4745.97 o                         
   8   6   0      19261.07      20251.86       655.79 o                         
  10   6   0     109671.91     109993.16      1699.77 o                         
  12   6   0      53418.48      51460.49      1160.54 o                         
  14   6   0       2291.39       2795.69       210.54 o                         
  16   6   0       4254.99       4418.97       355.96 o                         
  18   6   0     156140.25     151821.89      4146.71 o                         
  20   6   0      51371.70      51030.20      1709.24 o                         
  22   6   0          0.95        159.96       260.26 o                         
  24   6   0      50507.73      47194.55      1773.85 o                         
  26   6   0        440.04        464.69       342.22 o                         
  28   6   0      38141.59      34746.17      2062.01 o                         
   1   7   0      17698.04      17524.05       620.57 o                         
   3   7   0     412900.22     421769.62      6534.73 o                         
   5   7   0     103856.11     101766.20      1761.36 o                         
   7   7   0         26.14        746.52       146.19 o                         
   9   7   0     646760.06     627161.81      8431.66 o                         
  11   7   0      52227.54      51711.77      1019.32 o                         
  13   7   0      96909.12      92152.42      1958.20 o                         
  15   7   0     242264.36     232538.39      4887.18 o                         
  17   7   0       1039.99       1237.91       279.75 o                         
  19   7   0      18335.45      17740.97      1258.61 o                         
  21   7   0      40921.64      41633.30      1681.29 o                         
  23   7   0      18040.75      18276.02      1701.65 o                         
  25   7   0       4285.11       3757.62       524.38 o                         
  27   7   0      64186.68      65170.89      2185.40 o                         
   0   8   0     340924.81     331969.19      7061.81 o                         
   2   8   0         41.16        415.48       115.30 o                         
   4   8   0     116344.18     113990.90      1997.40 o                         
   6   8   0     170298.03     168605.88      2887.36 o                         
   8   8   0       1059.17       1308.14       162.51 o                         
  10   8   0       2190.39       2302.17       176.76 o                         
  12   8   0      89067.81      90103.24      1671.24 o                         
  14   8   0      40175.21      39372.00      1042.14 o                         
  16   8   0       1913.67       2495.00       262.09 o                         
  18   8   0     119845.91     121541.10      3156.36 o                         
  20   8   0       3539.46       4444.41       704.93 o                         
  22   8   0      31926.91      32842.19      1506.01 o                         
  24   8   0      58928.44      58585.31      2617.12 o                         
  26   8   0         88.36        717.46       473.81 o                         
   1   9   0      18260.70      19292.91       661.39 o                         
   3   9   0       3420.75       3492.60       318.01 o                         
   5   9   0       7308.30       7987.07       405.66 o                         
   7   9   0       2304.10       2477.91       226.11 o                         
   9   9   0       3852.09       4169.46       262.22 o                         
  11   9   0      15990.25      16417.95       676.53 o                         
  13   9   0       5983.08       6291.71       380.48 o                         
  15   9   0        106.81        601.06       209.75 o                         
  17   9   0      20942.08      19157.16      1184.37 o                         
  19   9   0       1887.77       1677.55       307.08 o                         
  21   9   0       2970.82       3038.70       424.76 o                         
  23   9   0       3777.04       4512.19       529.75 o                         
  25   9   0        201.80        421.25       581.37 o                         
  27   9   0        311.02        124.43       641.25 o                         
   0  10   0     367885.75     361010.50      8766.11 o                         
   2  10   0      27954.41      28309.53       933.96 o                         
   4  10   0     177521.88     176647.16      3083.85 o                         
   6  10   0     148704.25     144978.44      3156.48 o                         
   8  10   0      52251.24      52236.37      1255.90 o                         
  10  10   0      12125.31      12906.23       648.21 o                         
  12  10   0     111050.80     108965.67      2419.99 o                         
  14  10   0      83913.20      80547.96      1895.70 o                         
  16  10   0        595.22       1007.47       252.64 o                         
  18  10   0     118820.94     115407.41      3053.87 o                         
  20  10   0      28649.47      27100.32      1100.94 o                         
  22  10   0      33910.41      33971.06      2331.99 o                         
  24  10   0      36466.03      38331.02      2002.66 o                         
  26  10   0      16924.36      18128.81      1220.22 o                         
   1  11   0       2706.31       3840.32       405.84 o                         
   3  11   0     197513.41     188525.23      3529.67 o                         
   5  11   0      83270.86      80225.34      2448.34 o                         
   7  11   0      11705.32      12852.50       890.87 o                         
   9  11   0     361203.88     357402.66      7543.04 o                         
  11  11   0      42677.38      42855.54      1183.27 o                         
  13  11   0      40209.44      41053.92      1226.86 o                         
  15  11   0     132770.86     130206.91      3121.52 o                         
  17  11   0       6358.19       6958.12       629.24 o                         
  19  11   0       8205.19       8803.93       684.49 o                         
  21  11   0      22385.45      23234.81      1821.43 o                         
  23  11   0      11616.87      10509.71       951.47 o                         
  25  11   0        861.43        898.52       515.84 o                         
   0  12   0     257906.27     265135.81      7325.38 o                         
   2  12   0      17225.01      19220.34      1018.16 o                         
   4  12   0       9006.19      10208.84       601.18 o                         
   6  12   0      79938.57      81918.81      2241.38 o                         
   8  12   0      11992.16      12696.47       598.23 o                         
  10  12   0      51914.26      51121.84      1377.14 o                         
  12  12   0      12777.99      13042.10       598.94 o                         
  14  12   0       6151.91       6236.56       458.82 o                         
  16  12   0       1313.71       1327.42       309.82 o                         
  18  12   0      63953.59      64201.96      2327.27 o                         
  20  12   0      20861.66      20808.35      1084.74 o                         
  22  12   0       1247.23       1333.33       545.39 o                         
  24  12   0      25923.71      23193.72      1347.29 o                         
   1  13   0      53751.41      52221.96      3014.21 o                         
   3  13   0       1383.52       1561.03       284.98 o                         
   5  13   0      84871.21      83136.65      4169.60 o                         
   7  13   0       6714.90       6331.51       565.09 o                         
   9  13   0      81154.08      80625.18      2231.56 o                         
  11  13   0       2600.19       2597.09       354.02 o                         
  13  13   0      34010.70      36175.07      1305.51 o                         
  15  13   0       8170.60       7963.71       531.83 o                         
  17  13   0       7224.46       7243.52       620.17 o                         
  19  13   0      27932.00      26202.98      1229.40 o                         
  21  13   0       2311.02       2917.44       579.94 o                         
  23  13   0      22430.67      24346.37      2511.76 o                         
   0  14   0      85294.77      86979.40      5927.32 o                         
   2  14   0      22871.66      23289.55      1324.24 o                         
   4  14   0      18121.15      17834.09       948.81 o                         
   6  14   0        363.41        746.25       326.68 o                         
   8  14   0       3306.35       3478.29       403.58 o                         
  10  14   0       1675.94       2212.53       346.58 o                         
  12  14   0       1409.07       1631.39       414.27 o                         
  14  14   0      19934.78      19745.39       940.39 o                         
  16  14   0      16197.47      17535.60       929.41 o                         
  18  14   0      37529.34      38380.97      2014.47 o                         
  20  14   0       3071.08       3520.61       594.52 o                         
   1  15   0       3734.58       3711.07       458.80 o                         
   3  15   0         99.54        102.24       274.53 o                         
   5  15   0        920.12        933.11       308.50 o                         
   7  15   0      20175.25      20267.36      1005.21 o                         
   9  15   0      23913.92      24345.97      1204.13 o                         
  11  15   0      32591.67      32560.53      1360.49 o                         
  13  15   0       1103.22        735.87       370.34 o                         
  15  15   0        917.28       1330.14       410.14 o                         
  17  15   0         10.85         76.59       442.11 o                         
  19  15   0       5805.46       4685.12       769.00 o                         
   0  16   0      26371.93      27034.98      1678.26 o                         
   2  16   0      11730.95      13790.53      1129.65 o                         
   4  16   0       1720.79       1424.01       361.86 o                         
   6  16   0       2457.31       2821.73       474.04 o                         
   8  16   0       2736.95       2555.83       415.40 o                         
  10  16   0        500.31        608.51       365.67 o                         
  12  16   0       1821.86       2679.30       485.76 o                         
  14  16   0       1746.33       1573.21       440.27 o                         
  16  16   0        546.48        373.91       540.29 o                         
   1  17   0      22273.94      23047.84      1993.02 o                         
   3  17   0      15350.32      19857.59      1278.34 o                         
   5  17   0       1475.37       1898.67       478.51 o                         
   7  17   0        852.60       1148.68       397.00 o                         
   9  17   0     182698.09     180959.72      6823.60 o                         
  11  17   0       2186.38       2149.57       495.36 o                         
  13  17   0        244.60        361.86       444.02 o                         
  15  17   0      14286.40      12498.32      2020.40 o                         
   0  18   0     273671.66     293457.25     10258.60 o                         
   2  18   0       1237.78       2226.43       418.56 o                         
   4  18   0       1068.60       1336.63       627.44 o                         
   6  18   0      25026.79      24437.15      1371.75 o                         
   8  18   0      22574.61      21947.47      2260.82 o                         
  10  18   0       5600.80       5933.12       898.87 o                         
  12  18   0       5655.40       4644.75       641.22 o                         
   1  19   0       2149.20       2652.28       485.37 o                         
   3  19   0       4324.36       5046.00       674.99 o                         
   5  19   0       3868.87       4610.94       766.00 o                         
   7  19   0       3632.64       3862.06       665.55 o                         
 -31   1   1      37085.61      36121.65      1490.01 o                         
 -29   1   1        235.48        674.64       315.44 o                         
 -27   1   1       2068.43       2296.36       341.89 o                         
 -25   1   1       2488.01       2457.36       314.50 o                         
 -23   1   1     109478.06     106468.51      2925.70 o                         
 -21   1   1      15225.07      16067.33       797.73 o                         
 -19   1   1      27654.71      27829.01      1301.38 o                         
 -17   1   1      12694.20      12545.65       513.51 o                         
 -15   1   1     185869.14     182027.06      2646.22 o                         
 -13   1   1     268660.59     270440.66      3832.16 o                         
 -11   1   1       1716.33       2435.98       141.66 o                         
  -9   1   1       1229.28       1548.66       102.08 o                         
  -7   1   1      14583.38      15326.38       468.97 o                         
  -5   1   1     564762.25     591858.62     10257.23 o                         
  -3   1   1      88925.16      95755.09      2142.36 o                         
  -1   1   1      21666.10      25063.42       901.18 o                         
   1   1   1      23445.91      29229.18      1510.42 o                         
   3   1   1     521384.16     614424.06     17348.53 o                         
   5   1   1     350761.69     366904.81      5780.52 o                         
   7   1   1      30727.25      32624.73       615.42 o                         
   9   1   1       2010.35       2874.31       249.00 o                         
  11   1   1       3105.49       3905.90       161.94 o                         
  13   1   1      87195.70      85015.94      1425.23 o                         
  15   1   1      39464.78      39026.45       964.48 o                         
  17   1   1       2573.59       2869.33       251.30 o                         
  19   1   1       1663.90       1724.95       229.63 o                         
  21   1   1     109478.39     110810.59      2723.42 o                         
  23   1   1      22090.73      23554.83      1335.30 o                         
  25   1   1      10569.69      10956.42       909.45 o                         
  27   1   1       4861.33       4974.64       506.21 o                         
  29   1   1        414.18        310.09       349.78 o                         
 -30   2   1      15435.56      15856.48       932.66 o                         
 -28   2   1      13488.24      12810.96      1099.21 o                         
 -26   2   1        604.25        765.94       295.41 o                         
 -24   2   1      40514.26      40228.73      1330.31 o                         
 -22   2   1     125192.61     123825.02      3024.76 o                         
 -20   2   1         16.20        235.16       168.80 o                         
 -18   2   1      76457.09      75852.09      1583.15 o                         
 -16   2   1      17613.90      18895.53       643.46 o                         
 -14   2   1     268849.97     265351.59      3518.02 o                         
 -12   2   1     386271.47     370198.69      5756.42 o                         
 -10   2   1      10445.42      10702.14       323.07 o                         
  -8   2   1       1034.51       1424.93       147.94 o                         
  -6   2   1     795718.25     788492.56     11128.96 o                         
  -4   2   1     420870.59     446340.34      6446.40 o                         
  -2   2   1      34883.98      41206.92      1389.29 o                         
   0   2   1     227366.06     252551.98      5037.21 o                         
   2   2   1      71632.31      74162.11      1252.93 o                         
   4   2   1     272253.75     297157.47      4648.71 o                         
   6   2   1     738030.38     730185.44     10477.72 o                         
   8   2   1      31926.03      32141.89       609.71 o                         
  10   2   1       2870.22       3457.52       174.14 o                         
  12   2   1     483150.22     472171.19      7615.07 o                         
  14   2   1      47141.42      45326.56       821.55 o                         
  16   2   1      60457.56      57597.98      1416.69 o                         
  18   2   1       6242.65       7379.30       429.57 o                         
  20   2   1       2394.81       2755.40       329.95 o                         
  22   2   1       2437.70       2816.38       352.42 o                         
  24   2   1      39761.16      38414.18      1577.86 o                         
  26   2   1      20397.12      20979.08       992.50 o                         
  28   2   1        563.85        780.27       347.73 o                         
 -29   3   1        203.32        349.56       308.44 o                         
 -27   3   1      87623.12      87898.67      2354.82 o                         
 -25   3   1       4309.09       3406.80       371.89 o                         
 -23   3   1      15268.57      17519.10       871.32 o                         
 -21   3   1     258711.14     243602.91      6028.74 o                         
 -19   3   1        698.06       1121.51       202.49 o                         
 -17   3   1      20626.88      20380.55       617.19 o                         
 -15   3   1      45937.37      44638.20      1216.35 o                         
 -13   3   1      10437.33      10558.33       342.95 o                         
 -11   3   1         71.73        506.85        96.65 o                         
  -9   3   1     791999.69     808816.25     10617.86 o                         
  -7   3   1      43952.96      44476.08       870.60 o                         
  -5   3   1       3645.42       3750.39       152.32 o                         
  -3   3   1    2983913.25    2876371.50     57440.65 o                         
  -1   3   1     130463.70     137260.73      2433.99 o                         
   1   3   1     156359.27     168288.02      2561.73 o                         
   3   3   1     634636.25     680919.62      9252.70 o                         
   5   3   1      21535.87      22132.14       613.58 o                         
   7   3   1      65547.23      66781.30      1088.59 o                         
   9   3   1     287746.38     282067.59      4071.45 o                         
  11   3   1      12916.27      12521.47       332.79 o                         
  13   3   1      46636.93      44317.93       875.23 o                         
  15   3   1     513106.47     512391.06      6801.35 o                         
  17   3   1     106014.97     100434.52      2352.15 o                         
  19   3   1      27641.58      26767.39      1045.23 o                         
  21   3   1      81050.05      75928.31      2607.42 o                         
  23   3   1      10928.06      11656.53       824.57 o                         
  25   3   1      34775.04      34504.89      1334.45 o                         
  27   3   1      12532.78      14225.48       964.73 o                         
  29   3   1         21.46        103.51       368.56 o                         
 -30   4   1      79734.28      82118.51      2623.35 o                         
 -28   4   1       3034.85       3284.08       497.30 o                         
 -26   4   1       1784.32       1996.09       347.62 o                         
 -24   4   1       1745.14       1841.05       300.88 o                         
 -22   4   1       1754.62       1896.73       281.45 o                         
 -20   4   1       3262.56       3387.10       413.32 o                         
 -18   4   1     216873.05     213496.00      4850.06 o                         
 -16   4   1        556.50        887.75       140.52 o                         
 -14   4   1      20813.66      20743.62       641.58 o                         
 -12   4   1    1037830.50    1028923.31     13596.73 o                         
 -10   4   1       2093.54       3140.60       173.26 o                         
  -8   4   1      30328.40      30639.67       703.84 o                         
  -6   4   1      25470.22      27149.85       944.07 o                         
  -4   4   1     103748.77     104168.65      1825.94 o                         
  -2   4   1       5962.87       6873.32       348.34 o                         
   0   4   1     694264.81     712374.62     10703.75 o                         
   2   4   1        566.29       1141.27       142.11 o                         
   4   4   1     306244.72     308513.91      4230.03 o                         
   6   4   1    1783795.50    1732293.88     24452.42 o                         
   8   4   1     113530.43     110951.58      1693.18 o                         
  10   4   1      56876.17      54347.66       949.39 o                         
  12   4   1      50493.04      50847.45       909.76 o                         
  14   4   1     117363.80     109536.78      2163.29 o                         
  16   4   1      17246.17      18087.23       668.91 o                         
  18   4   1      65446.95      64787.35      1672.36 o                         
  20   4   1        618.74        723.57       235.48 o                         
  22   4   1      95799.20      93816.03      2441.61 o                         
  24   4   1     174120.97     168682.58      4817.96 o                         
  26   4   1      28763.19      29214.04      1380.97 o                         
  28   4   1       6985.30       7616.23       674.82 o                         
 -29   5   1       2432.39       2253.85       466.35 o                         
 -27   5   1       5571.35       7268.20       927.65 o                         
 -25   5   1       3754.42       5089.84       546.24 o                         
 -23   5   1       1705.28       2076.17       329.62 o                         
 -21   5   1     123335.48     121744.20      3154.32 o                         
 -19   5   1      31069.90      31479.99      1020.19 o                         
 -17   5   1      22797.79      22728.47       964.46 o                         
 -15   5   1        135.10        611.29       148.73 o                         
 -13   5   1        710.59        995.78       119.37 o                         
 -11   5   1       4278.69       4518.90       214.00 o                         
  -9   5   1       2915.96       3776.98       319.05 o                         
  -7   5   1      40241.73      41619.41      1022.16 o                         
  -5   5   1      62759.80      61648.90      1203.04 o                         
  -3   5   1     587617.06     581228.44      9178.58 o                         
  -1   5   1      45166.11      44947.35      1156.28 o                         
   1   5   1      34583.11      35910.19       819.87 o                         
   3   5   1         99.14        758.13       130.74 o                         
   5   5   1      13779.58      14575.50       554.24 o                         
   7   5   1        926.61       1302.30       117.32 o                         
   9   5   1       3573.70       4463.54       208.19 o                         
  11   5   1      38391.47      39122.87       750.02 o                         
  13   5   1      66361.13      63902.88      1181.16 o                         
  15   5   1     243475.42     243159.41      4331.76 o                         
  17   5   1        822.69       1106.63       225.82 o                         
  19   5   1       3366.53       2932.96       333.11 o                         
  21   5   1       7294.64       7653.74       582.18 o                         
  23   5   1       7546.59       7757.58       648.86 o                         
  25   5   1          5.55        296.48       322.02 o                         
  27   5   1       3872.89       3796.62       523.42 o                         
 -28   6   1      17639.16      18931.46      1140.56 o                         
 -26   6   1      30258.92      31953.11      1484.81 o                         
 -24   6   1        732.55        506.43       285.71 o                         
 -22   6   1       8331.44       7946.51       662.82 o                         
 -20   6   1         58.55        556.56       272.68 o                         
 -18   6   1      62668.30      62405.98      1924.17 o                         
 -16   6   1      29469.55      29417.51      1054.25 o                         
 -14   6   1        148.55        463.96       119.79 o                         
 -12   6   1       1940.68       2960.59       212.52 o                         
 -10   6   1     130682.41     127237.79      1947.17 o                         
  -8   6   1     166554.84     167630.66      2503.37 o                         
  -6   6   1        627.85        949.37       117.41 o                         
  -4   6   1      67666.44      66657.38      1271.63 o                         
  -2   6   1      10020.68      10624.81       485.36 o                         
   0   6   1     291218.16     285336.41      4642.02 o                         
   2   6   1      75252.52      72914.48      1550.41 o                         
   4   6   1      12335.40      12848.60       510.13 o                         
   6   6   1       4707.67       5396.23       287.47 o                         
   8   6   1     203631.62     201596.55      3085.04 o                         
  10   6   1     146227.98     143307.33      2129.47 o                         
  12   6   1        255.07        636.56       108.29 o                         
  14   6   1      52275.35      51827.84      1196.10 o                         
  16   6   1       5312.89       5278.73       303.94 o                         
  18   6   1      84107.34      83413.05      2104.46 o                         
  20   6   1      22819.07      22772.35      1049.75 o                         
  22   6   1       1889.26       2082.34       366.19 o                         
  24   6   1        370.76        477.00       328.24 o                         
  26   6   1      25105.47      25934.04      1990.64 o                         
  28   6   1      13522.91      15567.85      1267.72 o                         
 -29   7   1       3287.26       2678.19       514.83 o                         
 -27   7   1      30506.68      29052.74      1685.22 o                         
 -25   7   1       1010.36       1178.26       434.49 o                         
 -23   7   1       1529.76       2085.87       419.92 o                         
 -21   7   1      91355.56      89919.95      3012.60 o                         
 -19   7   1       3440.48       4336.33       425.15 o                         
 -17   7   1      18387.69      19578.55       799.93 o                         
 -15   7   1       8435.22       8893.14       559.41 o                         
 -13   7   1      17707.89      18288.44       716.94 o                         
 -11   7   1       7960.94       7798.83       245.62 o                         
  -9   7   1     152009.75     151189.33      2535.97 o                         
  -7   7   1      15795.96      15039.14       671.85 o                         
  -5   7   1       5978.14       6415.92       317.19 o                         
  -3   7   1     439914.88     437526.78      6865.86 o                         
  -1   7   1      80732.57      80660.43      2219.89 o                         
   1   7   1      87946.54      88298.91      1992.64 o                         
   3   7   1      13761.89      14521.10       650.42 o                         
   5   7   1     112201.02     110069.81      1947.47 o                         
   7   7   1         56.62        550.90       293.65 o                         
   9   7   1     177712.23     171509.22      2900.08 o                         
  11   7   1       8523.16       8623.81       330.86 o                         
  13   7   1      29809.25      30100.82      1326.29 o                         
  15   7   1     192219.83     187782.19      4275.35 o                         
  17   7   1      66063.40      65166.09      2017.00 o                         
  19   7   1      18714.58      19125.29       995.07 o                         
  21   7   1       8832.74       8257.20       609.35 o                         
  23   7   1      35940.11      35266.94      1948.45 o                         
  25   7   1       4069.97       3865.77       501.49 o                         
  27   7   1       8443.81       8469.15      1263.47 o                         
 -28   8   1      26481.56      21828.01      1227.78 o                         
 -26   8   1      10995.23      11067.23      1052.13 o                         
 -24   8   1       1034.67       1008.17       344.16 o                         
 -22   8   1      15667.63      16121.75       903.27 o                         
 -20   8   1      25277.16      23259.85      1037.35 o                         
 -18   8   1       8865.90      10011.60       582.22 o                         
 -16   8   1       5817.62       5793.77       401.88 o                         
 -14   8   1      31031.54      31597.89       841.29 o                         
 -12   8   1     487753.47     482809.25      7056.02 o                         
 -10   8   1      46830.50      46503.44       968.02 o                         
  -8   8   1      21745.29      21714.96       616.05 o                         
  -6   8   1      92917.77      96697.50      2235.34 o                         
  -4   8   1          9.14        309.72       124.40 o                         
  -2   8   1      53787.80      51964.00      1222.26 o                         
   0   8   1       7148.48       8326.62       354.37 o                         
   2   8   1       4054.84       4312.29       343.88 o                         
   4   8   1       4243.73       4996.50       341.83 o                         
   6   8   1     731697.50     732270.94     10963.23 o                         
   8   8   1       3028.71       3228.04       228.86 o                         
  10   8   1      20782.08      20890.08       635.93 o                         
  12   8   1      93037.80      91207.09      1739.94 o                         
  14   8   1       7686.04       8877.81       636.33 o                         
  16   8   1        198.70        461.27       205.54 o                         
  18   8   1       2934.65       3829.50       465.01 o                         
  20   8   1       5892.87       5602.29       513.72 o                         
  22   8   1       8479.06       8363.14       725.78 o                         
  24   8   1      82368.07      78853.27      2719.39 o                         
  26   8   1       2863.20       2636.77       586.12 o                         
 -27   9   1         40.14         93.97       437.58 o                         
 -25   9   1       5706.50       5371.90       586.89 o                         
 -23   9   1      34358.88      32121.27      1346.99 o                         
 -21   9   1     149689.84     149935.94      4247.14 o                         
 -19   9   1     109534.96     109316.60      2946.38 o                         
 -17   9   1      66100.33      68140.32      1917.73 o                         
 -15   9   1      24396.63      26762.93      1093.96 o                         
 -13   9   1      59061.25      58489.96      1428.02 o                         
 -11   9   1      46936.97      46226.71      1155.74 o                         
  -9   9   1        134.79        818.35       158.79 o                         
  -7   9   1      33117.85      33674.24       998.26 o                         
  -5   9   1      57159.66      56807.98      1835.28 o                         
  -3   9   1     861878.88     852025.88     12027.34 o                         
  -1   9   1     113458.71     109752.97      2060.43 o                         
   1   9   1     141602.11     140844.06      3077.93 o                         
   3   9   1     204331.75     207651.19      3573.58 o                         
   5   9   1      12199.05      13179.28       656.06 o                         
   7   9   1       4883.60       4971.74       332.78 o                         
   9   9   1      34807.71      34865.39      1298.01 o                         
  11   9   1      29353.48      29293.93      1032.02 o                         
  13   9   1         99.65        470.90       144.90 o                         
  15   9   1     270438.72     261708.73      5566.85 o                         
  17   9   1       6456.83       6514.65       415.92 o                         
  19   9   1      32978.53      33365.20      1229.30 o                         
  21   9   1      50332.46      48467.77      2577.73 o                         
  23   9   1         40.17       -120.29       514.94 o                         
  25   9   1       1370.32       2079.57       707.98 o                         
 -26  10   1       6385.75       7981.16       925.21 o                         
 -24  10   1        437.10        814.57       385.15 o                         
 -22  10   1      12096.85      12419.53       798.51 o                         
 -20  10   1       3454.08       3502.43       435.53 o                         
 -18  10   1      16349.50      15967.45       972.18 o                         
 -16  10   1       2767.46       2777.39       288.38 o                         
 -14  10   1       7229.57       7302.88       422.65 o                         
 -12  10   1     304340.06     297131.16      5824.43 o                         
 -10  10   1      45811.62      46550.50      1144.71 o                         
  -8  10   1      34322.66      33505.90      1052.72 o                         
  -6  10   1      40672.12      41079.33      1492.67 o                         
  -4  10   1      20798.48      21144.08       626.06 o                         
  -2  10   1       1327.51       1972.54       260.26 o                         
   0  10   1      12682.13      14917.54       706.01 o                         
   2  10   1      26059.74      26629.73       828.15 o                         
   4  10   1       8276.95       8905.69       487.78 o                         
   6  10   1     422880.38     411544.56      6436.02 o                         
   8  10   1        905.86       1190.72       196.67 o                         
  10  10   1       9266.67       9618.99       588.18 o                         
  12  10   1      59239.10      56956.83      1536.26 o                         
  14  10   1          1.40        627.90       335.97 o                         
  16  10   1       4885.30       5239.72       384.85 o                         
  18  10   1        859.43       1659.34       531.90 o                         
  20  10   1       7536.92       7622.37       644.79 o                         
  22  10   1      11762.41      14506.45      1303.55 o                         
  24  10   1      62842.04      63401.86      2832.12 o                         
 -25  11   1       1104.06       1131.70       509.36 o                         
 -23  11   1       4757.75       5256.79       639.48 o                         
 -21  11   1      43267.19      43185.58      1923.69 o                         
 -19  11   1       1715.48       1856.95       384.66 o                         
 -17  11   1       4282.86       4762.91       499.27 o                         
 -15  11   1         43.78        731.67       243.40 o                         
 -13  11   1         58.91        318.46       215.23 o                         
 -11  11   1      31860.98      31051.41       893.90 o                         
  -9  11   1     119716.79     118545.82      2471.62 o                         
  -7  11   1        728.11       1256.15       203.42 o                         
  -5  11   1      47019.69      46710.17      1332.66 o                         
  -3  11   1     134225.62     135452.61      3411.05 o                         
  -1  11   1      14194.45      15699.35       678.62 o                         
   1  11   1      22536.55      22311.46       870.20 o                         
   3  11   1       5265.53       5880.46       433.62 o                         
   5  11   1         26.16        299.81       164.19 o                         
   7  11   1      36379.88      35951.21      1162.50 o                         
   9  11   1      76707.53      76809.04      2143.74 o                         
  11  11   1        490.56        950.73       232.56 o                         
  13  11   1      38336.09      37592.59      1205.65 o                         
  15  11   1      68881.91      69173.27      1943.58 o                         
  17  11   1      15434.13      15128.03       845.09 o                         
  19  11   1      10772.88       9360.33      1163.15 o                         
  21  11   1       9429.97       7857.38       723.02 o                         
  23  11   1        596.48        842.00       508.78 o                         
 -24  12   1        811.73        770.98       513.35 o                         
 -22  12   1         11.41         11.76       437.53 o                         
 -20  12   1      42206.43      42520.48      1591.34 o                         
 -18  12   1      43425.78      42433.54      1545.79 o                         
 -16  12   1       3346.54       3906.18       387.30 o                         
 -14  12   1      27091.64      28879.39      1304.96 o                         
 -12  12   1       2253.72       2456.49       327.16 o                         
 -10  12   1      27349.65      28117.20      1081.68 o                         
  -8  12   1      29775.06      28734.94       983.57 o                         
  -6  12   1        474.52       1267.97       375.28 o                         
  -4  12   1       2398.65       3384.33       311.64 o                         
  -2  12   1      71236.33      68585.06      2144.48 o                         
   0  12   1      66281.21      66529.96      2166.70 o                         
   2  12   1       5997.84       6577.84       519.13 o                         
   4  12   1      17048.85      18799.11       856.50 o                         
   6  12   1       3700.04       4753.21       582.42 o                         
   8  12   1       9013.37      10722.76       682.70 o                         
  10  12   1      23746.17      22484.84      1307.74 o                         
  12  12   1        974.10       1217.06       280.90 o                         
  14  12   1      10323.97      10716.63       604.27 o                         
  16  12   1      19610.61      21007.01       887.05 o                         
  18  12   1      17036.53      20435.23      1103.62 o                         
  20  12   1        517.74        696.84       406.06 o                         
  22  12   1       3114.34       3428.97       554.72 o                         
 -23  13   1       1544.84       1360.32       554.41 o                         
 -21  13   1      60235.05      57263.14      1962.29 o                         
 -19  13   1       1726.10       1680.52       412.48 o                         
 -17  13   1          2.14        224.40       349.98 o                         
 -15  13   1        273.97        233.69       270.47 o                         
 -13  13   1      20269.11      20998.93      1359.07 o                         
 -11  13   1      45020.39      43746.76      1177.02 o                         
  -9  13   1       7313.54       7039.32       494.84 o                         
  -7  13   1        117.79        314.41       222.16 o                         
  -5  13   1        581.92        737.59       246.48 o                         
  -3  13   1     218394.05     212528.05      6102.80 o                         
  -1  13   1       1180.64       1556.04       342.15 o                         
   1  13   1        551.53        609.24       281.61 o                         
   3  13   1        680.51        880.24       256.25 o                         
   5  13   1      73291.73      74527.63      3697.63 o                         
   7  13   1      19553.21      18969.64      1797.29 o                         
   9  13   1       8155.66       7497.53       518.30 o                         
  11  13   1        567.24        609.15       253.97 o                         
  13  13   1       9537.80       9502.00       638.02 o                         
  15  13   1      99194.64      94828.84      2623.42 o                         
  17  13   1      10210.62      10658.84       874.85 o                         
  19  13   1        353.71        350.93       424.71 o                         
  21  13   1        106.56         75.85       517.87 o                         
 -22  14   1       1511.56       1602.96       519.05 o                         
 -20  14   1       5716.32       4769.14       632.48 o                         
 -18  14   1      69792.46      72917.81      2490.50 o                         
 -16  14   1        244.26        376.71       367.70 o                         
 -14  14   1        759.93       1118.06       316.29 o                         
 -12  14   1     247209.38     241188.75      6553.94 o                         
 -10  14   1      11935.11      11193.27      1613.95 o                         
  -8  14   1      21707.47      21601.64       993.57 o                         
  -6  14   1       7975.25       7614.00      1036.97 o                         
  -4  14   1      50307.43      53025.59      1741.62 o                         
  -2  14   1       4922.31       5196.62       493.39 o                         
   0  14   1     122968.09     124386.17      4627.33 o                         
   2  14   1       3432.29       3357.27       396.99 o                         
   4  14   1      17534.14      17674.14       912.19 o                         
   6  14   1     332313.09     324088.78     11086.89 o                         
   8  14   1      44153.46      42778.84      1481.27 o                         
  10  14   1      14088.62      12868.93       747.47 o                         
  12  14   1      13421.54      14775.11       966.63 o                         
  14  14   1      53366.53      53769.99      2380.29 o                         
  16  14   1       3215.90       2718.02       430.45 o                         
  18  14   1      24838.43      22069.50      2094.31 o                         
  20  14   1         91.34        305.44       521.19 o                         
 -19  15   1          8.31        126.24       453.53 o                         
 -17  15   1       1970.16       1765.81       523.81 o                         
 -15  15   1      10793.54      11266.84       746.94 o                         
 -13  15   1       7812.29       7577.48       792.01 o                         
 -11  15   1        864.75       1359.81       386.60 o                         
  -9  15   1      89052.21      89040.11      2667.02 o                         
  -7  15   1       1167.11       1234.77       330.03 o                         
  -5  15   1       4105.67       4900.69       619.31 o                         
  -3  15   1     215029.97     218620.16      5982.06 o                         
  -1  15   1      16575.60      18377.27      1091.63 o                         
   1  15   1       5696.27       5504.41       690.60 o                         
   3  15   1      63153.95      64048.39      2066.29 o                         
   5  15   1        133.54        401.60       288.96 o                         
   7  15   1      13697.29      14214.86       925.68 o                         
   9  15   1      41361.23      39975.18      1448.03 o                         
  11  15   1       1749.47       1909.40       411.80 o                         
  13  15   1       3059.63       2637.76       434.34 o                         
  15  15   1      97197.72      95332.08      4103.12 o                         
  17  15   1      21253.93      17418.32      1271.18 o                         
  19  15   1       5176.06       5652.60       885.74 o                         
 -18  16   1      11645.66      10409.63      1028.55 o                         
 -16  16   1        340.44        252.77       493.87 o                         
 -14  16   1      33264.41      30412.45      1275.60 o                         
 -12  16   1      26203.16      24275.76      1514.91 o                         
 -10  16   1       4734.08       5027.48       558.26 o                         
  -8  16   1       6422.28       5541.70       522.96 o                         
  -6  16   1      57437.53      60671.50      2002.19 o                         
  -4  16   1      86143.45      89254.38      2738.23 o                         
  -2  16   1      23143.62      22818.17      1129.11 o                         
   0  16   1       6329.08       7802.67       739.07 o                         
   2  16   1        191.87       1044.49       513.90 o                         
   4  16   1      17993.39      18433.87      1182.92 o                         
   6  16   1      36957.41      37296.01      1640.68 o                         
   8  16   1        168.41        172.85       321.25 o                         
  10  16   1        950.97       1335.81       373.03 o                         
  12  16   1      75626.72      74998.34      2709.83 o                         
  14  16   1      31200.89      31851.36      2194.95 o                         
  16  16   1      14421.30      15773.42      1853.14 o                         
 -15  17   1       8380.49      10762.41      1121.15 o                         
 -13  17   1      46446.94      49868.46      1827.96 o                         
 -11  17   1      18426.46      19192.09      1381.34 o                         
  -9  17   1        107.07        136.38       367.78 o                         
  -7  17   1        468.50        383.38       351.42 o                         
  -5  17   1       8221.84       8617.28       773.82 o                         
  -3  17   1       1511.09       2032.96       428.57 o                         
  -1  17   1      11583.99      11245.64      1221.23 o                         
   1  17   1       9215.66       8856.79       642.34 o                         
   3  17   1      30720.18      27831.65      1472.37 o                         
   5  17   1      79069.06      78248.90      2771.79 o                         
   7  17   1      15865.30      14763.11      1165.19 o                         
   9  17   1       2797.18       2808.52       481.12 o                         
  11  17   1       3203.79       2406.12       530.82 o                         
  13  17   1       5310.42       4665.86       641.83 o                         
  15  17   1        507.94        645.14      1808.55 o                         
 -12  18   1         77.61        538.85       491.00 o                         
 -10  18   1       1538.16       1599.43       474.90 o                         
  -8  18   1       1038.77       1360.14       494.48 o                         
  -6  18   1       2018.00       1962.71       445.25 o                         
  -4  18   1       4627.40       4960.48       639.72 o                         
  -2  18   1      12583.01      12850.33       867.68 o                         
   0  18   1          3.98        100.31       357.56 o                         
   2  18   1       3296.11       3514.83       507.70 o                         
   4  18   1       9584.79       8638.72      1151.57 o                         
   6  18   1        668.73        726.42       438.07 o                         
   8  18   1       5657.43       6000.48       640.18 o                         
  10  18   1        702.56        796.71       491.50 o                         
  12  18   1        164.89        897.95       506.84 o                         
  -9  19   1          4.38        131.98       802.86 o                         
  -7  19   1       2926.60       2834.06       614.76 o                         
  -5  19   1      56496.24      56636.07      2213.57 o                         
  -3  19   1       7550.56       7691.13       768.16 o                         
  -1  19   1        511.43        890.52       456.90 o                         
   1  19   1        108.91        208.80       416.42 o                         
   3  19   1      32743.87      30758.25      2771.77 o                         
   5  19   1       2632.34       1964.35       665.68 o                         
   7  19   1       1234.46       1476.79       524.92 o                         
 -30   0   2      27393.15      20688.51      2288.93 o                         
 -28   0   2      24940.03      26352.77      1941.54 o                         
 -26   0   2       1495.83       1621.82       391.29 o                         
 -24   0   2     190202.53     195227.52      6072.86 o                         
 -22   0   2       7093.36       6706.28       786.86 o                         
 -20   0   2      27339.37      27622.52      1778.87 o                         
 -18   0   2      31209.29      32892.61      1179.14 o                         
 -16   0   2          4.42        427.67       164.36 o                         
 -14   0   2        167.58        770.56       198.38 o                         
 -12   0   2     288528.62     296255.41      6455.04 o                         
 -10   0   2     186179.88     185337.59      4198.31 o                         
  -8   0   2     118531.73     121863.68      2652.14 o                         
  -6   0   2    2973240.75    3025683.00     76365.74 o                         
  -2   0   2      88800.23     114384.40      3554.81 o                         
   0   0   2      19508.84      22659.99       965.84 o                         
   2   0   2     127661.99     135384.48      3201.17 o                         
   4   0   2      91358.65      95194.93      2737.11 o                         
   6   0   2      95953.71      94434.89      2020.32 o                         
   8   0   2     214178.08     213032.98      5059.24 o                         
  10   0   2     332814.94     331730.09      6773.56 o                         
  12   0   2     771618.12     781336.69     14384.67 o                         
  14   0   2      94500.17      92008.02      2036.75 o                         
  16   0   2      10315.37      11324.42       853.90 o                         
  18   0   2       1074.49       2350.69       381.69 o                         
  20   0   2      46499.99      47035.73      2137.33 o                         
  22   0   2      44426.87      45193.00      1932.73 o                         
  24   0   2       1289.05       1659.63       404.02 o                         
  26   0   2      35422.54      31955.66      2918.41 o                         
  28   0   2      78551.00      78600.24      3850.51 o                         
 -31   1   2      13681.79      13130.14      1066.72 o                         
 -29   1   2       6336.50       7607.10       708.77 o                         
 -27   1   2       1448.91       2002.12       338.89 o                         
 -25   1   2       8588.16       7539.70       520.80 o                         
 -23   1   2       4541.60       4948.44       396.21 o                         
 -21   1   2      48541.59      47321.48      1369.31 o                         
 -19   1   2      12983.72      13881.38       541.03 o                         
 -17   1   2       1264.62       1687.16       152.33 o                         
 -15   1   2     639590.69     643841.56      7930.38 o                         
 -13   1   2      25404.37      26612.68       563.94 o                         
 -11   1   2      25410.81      25688.23       542.78 o                         
  -9   1   2      35466.05      36713.18       690.32 o                         
  -7   1   2         28.87        816.24       104.97 o                         
  -5   1   2        188.92        772.97        88.72 o                         
  -3   1   2     196259.20     221378.56      3374.07 o                         
  -1   1   2      83415.16      91678.32      2097.83 o                         
   1   1   2      93018.56     104590.62      2306.96 o                         
   3   1   2    2212315.50    2262688.75     34231.69 o                         
   5   1   2      18664.58      19962.81       818.92 o                         
   7   1   2       6078.38       6920.93       301.90 o                         
   9   1   2      89745.04      92654.38      1448.02 o                         
  11   1   2      36351.14      34501.98       822.39 o                         
  13   1   2      16448.94      16359.33       448.80 o                         
  15   1   2       7304.93       7125.67       306.62 o                         
  17   1   2      21678.32      21426.85       674.66 o                         
  19   1   2      66544.92      63263.41      1602.92 o                         
  21   1   2     187705.09     184586.47      4089.71 o                         
  23   1   2      17227.84      18656.47       909.97 o                         
  25   1   2        361.74        388.05       282.40 o                         
  27   1   2      12669.86      11021.04      1354.41 o                         
  29   1   2       8356.70       9442.91       787.79 o                         
 -30   2   2       4181.25       4127.22       470.21 o                         
 -28   2   2       8720.29       8064.67       574.67 o                         
 -26   2   2      33334.11      34033.28      1371.03 o                         
 -24   2   2      75438.16      75011.86      1877.38 o                         
 -22   2   2      48176.84      48437.45      1306.14 o                         
 -20   2   2         21.01        241.46       147.09 o                         
 -18   2   2     122694.98     121144.09      1997.60 o                         
 -16   2   2      43867.02      42689.41       776.29 o                         
 -14   2   2      32245.94      31306.68       772.03 o                         
 -12   2   2       2367.68       3548.15       236.27 o                         
 -10   2   2      59723.34      61819.19      1110.53 o                         
  -8   2   2     133483.52     134708.73      2076.49 o                         
  -6   2   2     572133.69     575674.00      7418.77 o                         
  -4   2   2     138095.08     147267.81      2139.19 o                         
  -2   2   2      12599.08      13807.89      1264.36 o                         
   0   2   2     560951.50     640659.38      9427.09 o                         
   2   2   2      48308.39      52075.57       958.33 o                         
   4   2   2      37317.65      38616.27       717.74 o                         
   6   2   2      13266.11      14215.46       544.56 o                         
   8   2   2      46357.46      47495.36       873.48 o                         
  10   2   2      24048.89      24501.25       587.90 o                         
  12   2   2     317103.72     309433.28      4095.32 o                         
  14   2   2       6993.47       7652.17       278.22 o                         
  16   2   2       5498.61       5920.17       381.35 o                         
  18   2   2     164430.88     161979.53      3359.52 o                         
  20   2   2        631.15        670.02       226.40 o                         
  22   2   2        931.14       1242.03       277.65 o                         
  24   2   2       3694.69       4086.15       442.76 o                         
  26   2   2       5008.97       4539.62       505.42 o                         
  28   2   2        306.14        443.40       390.83 o                         
 -31   3   2       1375.29       2112.08       444.14 o                         
 -29   3   2       3159.52       2705.11       389.84 o                         
 -27   3   2      26370.19      26006.49      1648.89 o                         
 -25   3   2      10899.28      11024.42       635.25 o                         
 -23   3   2        143.32        246.55       188.85 o                         
 -21   3   2        210.34        662.79       185.83 o                         
 -19   3   2      51529.65      49646.83      1248.41 o                         
 -17   3   2      53857.12      54076.86      1273.41 o                         
 -15   3   2        699.39       1187.10       149.47 o                         
 -13   3   2      15488.85      16626.48       455.70 o                         
 -11   3   2      32469.17      33393.34       753.23 o                         
  -9   3   2     238360.02     238528.67      3301.50 o                         
  -7   3   2     102838.57     102929.31      1520.58 o                         
  -5   3   2       8002.98       9508.97       602.15 o                         
  -3   3   2        625.46        967.14       128.24 o                         
  -1   3   2     252921.05     276018.75      4325.94 o                         
   1   3   2     269335.38     288588.22      4428.26 o                         
   3   3   2       4405.58       5372.17       340.35 o                         
   5   3   2      49344.62      51732.45       975.40 o                         
   7   3   2      27647.13      28306.80       602.73 o                         
   9   3   2     202724.45     199624.36      3075.35 o                         
  11   3   2      79716.45      77743.72      1293.57 o                         
  13   3   2       2878.44       3243.57       158.83 o                         
  15   3   2        794.72       1174.90       151.77 o                         
  17   3   2      39566.94      38590.23      1073.31 o                         
  19   3   2      42985.13      41954.75      1269.56 o                         
  21   3   2        746.54       1179.41       267.51 o                         
  23   3   2       4741.84       4574.35       474.35 o                         
  25   3   2       5139.36       5368.06       544.54 o                         
  27   3   2      24151.63      26330.03      1258.94 o                         
 -30   4   2        212.29        315.25       354.52 o                         
 -28   4   2       1221.25       1181.02       327.07 o                         
 -26   4   2       5230.08       5686.12       587.88 o                         
 -24   4   2     101748.00      96167.59      2457.80 o                         
 -22   4   2      41692.70      40652.45      1300.38 o                         
 -20   4   2      11966.45      12544.31       605.78 o                         
 -18   4   2       9200.82       9334.15       480.57 o                         
 -16   4   2        549.82        904.49       167.23 o                         
 -14   4   2      84909.39      83659.43      1436.11 o                         
 -12   4   2       2039.16       2674.20       163.78 o                         
 -10   4   2       5251.93       6298.90       228.51 o                         
  -8   4   2        925.90       1307.08       118.40 o                         
  -6   4   2     731864.44     704156.31      9287.86 o                         
  -4   4   2      75608.20      74662.94      1400.48 o                         
  -2   4   2      17607.76      18937.83       639.46 o                         
   0   4   2      26789.45      29706.16       710.72 o                         
   2   4   2      66417.30      67593.09      1234.82 o                         
   4   4   2      94464.65      96369.24      1597.01 o                         
   6   4   2       1344.78       1897.69       167.49 o                         
   8   4   2       5489.85       6222.24       341.98 o                         
  10   4   2      16557.48      16778.06       493.63 o                         
  12   4   2     423399.41     413079.81      5564.62 o                         
  14   4   2       1010.69       1709.24       172.90 o                         
  16   4   2       3484.12       4822.51       560.90 o                         
  18   4   2      21255.56      22011.98       983.45 o                         
  20   4   2      29992.16      29111.42      1109.59 o                         
  22   4   2       3010.82       3791.70       436.32 o                         
  24   4   2       5878.06       7209.97       608.91 o                         
  26   4   2        736.73        691.64       369.14 o                         
  28   4   2       7675.12       6917.98       687.07 o                         
 -29   5   2       1019.67       1389.62       411.37 o                         
 -27   5   2      24358.89      25179.26      1241.99 o                         
 -25   5   2      21824.89      20054.72       937.99 o                         
 -23   5   2      67202.19      71044.18      2202.27 o                         
 -21   5   2       9803.95      11396.67       627.43 o                         
 -19   5   2      18363.50      19665.64       812.50 o                         
 -17   5   2     115282.03     113405.40      2521.12 o                         
 -15   5   2     714326.50     683794.25     10028.37 o                         
 -13   5   2     179969.12     171662.39      2435.34 o                         
 -11   5   2        313.12        771.71       115.29 o                         
  -9   5   2     501316.97     493234.28      6621.88 o                         
  -7   5   2      10317.43      11350.09       503.44 o                         
  -5   5   2     301568.03     297945.00      4511.72 o                         
  -3   5   2      11341.02      13333.73       835.06 o                         
  -1   5   2     108173.62     109161.77      1979.38 o                         
   1   5   2     133732.12     137927.78      2361.37 o                         
   3   5   2    1816260.88    1798139.62     27246.45 o                         
   5   5   2      88232.89      86033.91      1598.08 o                         
   7   5   2        973.63       1184.73       122.84 o                         
   9   5   2     541288.31     531159.75      7235.71 o                         
  11   5   2       3996.86       4613.27       237.57 o                         
  13   5   2      28239.14      26727.54       675.63 o                         
  15   5   2       2655.24       2774.36       256.28 o                         
  17   5   2      10987.54      11420.20       571.72 o                         
  19   5   2          0.84        248.61       219.44 o                         
  21   5   2     213327.47     202221.88      5537.05 o                         
  23   5   2         89.14        315.76       318.25 o                         
  25   5   2        411.69        119.66       330.52 o                         
  27   5   2      67205.44      68212.15      2286.49 o                         
 -30   6   2      25911.51      24933.91      1769.10 o                         
 -28   6   2       5766.21       6774.59       685.51 o                         
 -26   6   2      47671.95      49458.62      2144.75 o                         
 -24   6   2     134919.52     125649.39      4561.04 o                         
 -22   6   2      27975.02      26698.13      1352.06 o                         
 -20   6   2       1699.40       1887.30       273.54 o                         
 -18   6   2     102967.42      99920.00      2290.32 o                         
 -16   6   2      70827.45      68434.14      1496.96 o                         
 -14   6   2      16202.83      16591.22       582.01 o                         
 -12   6   2     181786.48     178866.88      2501.19 o                         
 -10   6   2      46227.97      45994.48       878.87 o                         
  -8   6   2     152490.66     148395.98      2390.74 o                         
  -6   6   2    1343627.75    1345698.00     18984.93 o                         
  -4   6   2       7450.73       7398.79       493.93 o                         
  -2   6   2      19359.45      19963.66       574.54 o                         
   0   6   2     866646.12     845550.38     12856.82 o                         
   2   6   2      26456.12      29339.51      1062.50 o                         
   4   6   2        971.16       2332.57       353.82 o                         
   6   6   2      57219.07      56096.45      1119.92 o                         
   8   6   2      34579.51      33813.99      1189.89 o                         
  10   6   2       6590.71       7464.10       354.66 o                         
  12   6   2     485349.84     476187.25      6421.19 o                         
  14   6   2      14763.53      15308.80       591.85 o                         
  16   6   2      10477.88      11453.30       471.10 o                         
  18   6   2     199996.64     198104.25      4927.66 o                         
  20   6   2         55.97        228.38       256.86 o                         
  22   6   2      12245.32      11277.29       803.89 o                         
  24   6   2        539.47       1061.31       405.35 o                         
  26   6   2       1416.62       1919.25       449.91 o                         
 -29   7   2        255.36        408.11       475.89 o                         
 -27   7   2        319.59        140.25       458.87 o                         
 -25   7   2      32519.53      34656.18      1599.29 o                         
 -23   7   2      22297.79      23621.85      1140.28 o                         
 -21   7   2     135780.48     138199.86      3918.59 o                         
 -19   7   2         37.05        460.30       258.40 o                         
 -17   7   2      13811.73      15566.01       690.02 o                         
 -15   7   2     145395.03     142875.38      3022.81 o                         
 -13   7   2      27527.64      27038.54       970.13 o                         
 -11   7   2       2441.46       2723.84       184.98 o                         
  -9   7   2      58605.94      58647.96      1284.93 o                         
  -7   7   2      89469.90      90251.87      1695.53 o                         
  -5   7   2     227048.14     228838.42      3548.75 o                         
  -3   7   2     410790.69     405259.91      6048.73 o                         
  -1   7   2       4311.64       4882.36       252.60 o                         
   1   7   2       6085.65       7451.81       333.52 o                         
   3   7   2     355977.41     353137.12      5851.85 o                         
   5   7   2     212306.89     210537.20      3518.86 o                         
   7   7   2      25238.03      24164.64       696.60 o                         
   9   7   2     118814.72     119918.23      2517.72 o                         
  11   7   2       6732.06       7524.05       346.36 o                         
  13   7   2     153826.31     154185.62      4185.65 o                         
  15   7   2      72140.09      70398.03      1666.90 o                         
  17   7   2       1024.89       1330.58       217.82 o                         
  19   7   2      15354.93      15822.42       942.91 o                         
  21   7   2      43006.50      43434.00      2186.13 o                         
  23   7   2      60241.62      59642.07      2171.37 o                         
  25   7   2       4894.10       3859.41       849.95 o                         
  27   7   2      25629.87      24730.58      2043.08 o                         
 -28   8   2        935.38       1095.97       406.10 o                         
 -26   8   2        182.96         87.05       327.60 o                         
 -24   8   2       4812.59       4734.19       672.70 o                         
 -22   8   2      11841.49      11413.82       726.92 o                         
 -20   8   2        310.29        667.15       253.24 o                         
 -18   8   2       1031.35       1495.04       361.62 o                         
 -16   8   2      26796.52      27259.71       901.01 o                         
 -14   8   2     141661.16     139726.83      2911.23 o                         
 -12   8   2     128211.87     125731.35      2233.33 o                         
 -10   8   2      15634.00      16442.43       456.49 o                         
  -8   8   2      20806.26      21319.27       597.36 o                         
  -6   8   2      19452.95      20771.99       972.15 o                         
  -4   8   2     100805.74      99701.09      1864.33 o                         
  -2   8   2       1717.57       2167.53       208.63 o                         
   0   8   2         69.82        363.24       117.97 o                         
   2   8   2      39669.69      40160.38      1419.04 o                         
   4   8   2     248465.66     247088.56      4705.30 o                         
   6   8   2     144152.38     144049.48      2722.13 o                         
   8   8   2      26785.71      26212.73       753.90 o                         
  10   8   2      34022.65      33500.55      1066.70 o                         
  12   8   2      22363.11      23116.39       683.94 o                         
  14   8   2      81107.48      81721.27      2031.37 o                         
  16   8   2       3042.44       3491.08       336.32 o                         
  18   8   2       7610.43       7824.59       548.27 o                         
  20   8   2       3395.46       3796.04       432.75 o                         
  22   8   2      54364.98      54888.20      2210.34 o                         
  24   8   2       6891.26       6779.24       759.38 o                         
  26   8   2       3495.94       3695.57       640.65 o                         
 -27   9   2        444.10        428.51       382.03 o                         
 -25   9   2        421.28        477.35       340.58 o                         
 -23   9   2       7434.33       8283.38       817.91 o                         
 -21   9   2        129.47        309.66       276.10 o                         
 -19   9   2        600.74        800.52       275.45 o                         
 -17   9   2       8969.08       9753.26       557.72 o                         
 -15   9   2        159.33        541.44       245.49 o                         
 -13   9   2       3338.68       3357.54       259.14 o                         
 -11   9   2       2079.17       2335.76       179.99 o                         
  -9   9   2        373.58       1180.14       151.67 o                         
  -7   9   2       9030.20       9425.33       377.63 o                         
  -5   9   2      10023.54      11067.80       437.99 o                         
  -3   9   2       2239.10       3466.11       265.52 o                         
  -1   9   2       2367.38       2513.31       248.23 o                         
   1   9   2       3501.48       4908.34       327.90 o                         
   3   9   2       1543.41       1780.67       229.05 o                         
   5   9   2      21502.42      22630.47       795.95 o                         
   7   9   2       4737.11       4575.74       353.01 o                         
   9   9   2        410.43       1268.23       195.19 o                         
  11   9   2      23491.72      23859.78       724.69 o                         
  13   9   2       2287.75       2774.57       234.70 o                         
  15   9   2       3031.23       2903.75       323.67 o                         
  17   9   2       3571.67       4289.75       387.12 o                         
  19   9   2        908.21       1708.63       469.00 o                         
  21   9   2         64.16        957.02       523.94 o                         
  23   9   2       2857.66       2656.87       540.17 o                         
  25   9   2         29.12         41.86       489.56 o                         
 -26  10   2       5765.00       6060.45       614.41 o                         
 -24  10   2       4660.11       4415.77       498.15 o                         
 -22  10   2      21661.05      23656.64      1451.18 o                         
 -20  10   2       3162.31       3486.82       431.55 o                         
 -18  10   2        379.86        321.59       257.09 o                         
 -16  10   2       2839.83       2901.30       272.76 o                         
 -14  10   2      14957.27      15697.06       643.33 o                         
 -12  10   2      99523.81      96493.37      2201.78 o                         
 -10  10   2        275.59        823.28       162.74 o                         
  -8  10   2       2774.56       3016.91       232.36 o                         
  -6  10   2      40313.89      39575.21       941.10 o                         
  -4  10   2     162377.31     160138.80      2718.25 o                         
  -2  10   2      21347.52      21318.00       733.85 o                         
   0  10   2       1765.38       2237.43       332.31 o                         
   2  10   2       5113.81       5853.40       358.78 o                         
   4  10   2      58125.51      57158.11      1821.93 o                         
   6  10   2     149612.09     144510.59      2738.72 o                         
   8  10   2        300.60        631.47       213.50 o                         
  10  10   2       3495.03       4032.43       391.28 o                         
  12  10   2      29579.00      29607.70       995.27 o                         
  14  10   2     147958.39     145325.86      3456.19 o                         
  16  10   2       5423.94       5281.57       413.58 o                         
  18  10   2       2072.09       2026.19       584.28 o                         
  20  10   2       8959.62       7905.31       749.43 o                         
  22  10   2      37043.85      38202.50      1863.88 o                         
  24  10   2      14602.69      13752.94      1448.83 o                         
 -25  11   2      20347.57      17801.75      1244.45 o                         
 -23  11   2       1773.86       1801.68       404.75 o                         
 -21  11   2      69846.70      72365.51      2600.16 o                         
 -19  11   2        148.84        172.51       303.43 o                         
 -17  11   2      25481.73      26063.02      1230.05 o                         
 -15  11   2     109901.41     108654.64      2668.57 o                         
 -13  11   2      23309.61      25525.38       996.84 o                         
 -11  11   2      12099.14      11575.68       464.50 o                         
  -9  11   2      57833.03      56093.13      1765.05 o                         
  -7  11   2       8296.64       9317.21       435.61 o                         
  -5  11   2      14229.26      14503.81       739.37 o                         
  -3  11   2     174405.16     169944.22      3485.28 o                         
  -1  11   2       5668.59       6239.66       460.34 o                         
   1  11   2      10196.19      10357.22       582.46 o                         
   3  11   2     233603.62     237398.91      4438.01 o                         
   5  11   2     105014.73     105838.91      2253.46 o                         
   7  11   2      12537.97      12206.24       860.41 o                         
   9  11   2      81252.79      80334.58      3177.55 o                         
  11  11   2        620.74        968.55       241.51 o                         
  13  11   2      53160.69      54208.10      1511.47 o                         
  15  11   2      42996.43      43550.76      1308.28 o                         
  17  11   2        234.47        265.95       277.21 o                         
  19  11   2       4566.18       4479.67       632.48 o                         
  21  11   2      33607.32      27227.79      1925.35 o                         
  23  11   2      57099.23      56738.21      2722.14 o                         
 -24  12   2      74027.89      75024.77      2736.07 o                         
 -22  12   2      20865.42      20285.96      1892.47 o                         
 -20  12   2         59.97        239.55       347.58 o                         
 -18  12   2      52275.20      48271.84      1661.32 o                         
 -16  12   2      34681.43      36429.84      1210.66 o                         
 -14  12   2      12081.30      12654.76       638.68 o                         
 -12  12   2      46011.72      47167.88      1409.84 o                         
 -10  12   2      12568.50      13729.17       797.11 o                         
  -8  12   2      65775.26      64928.87      1917.71 o                         
  -6  12   2     443810.38     432086.44      8685.16 o                         
  -4  12   2       6797.00       7307.62       548.11 o                         
  -2  12   2       1747.96       2233.56       327.21 o                         
   0  12   2     271756.31     278195.19      5167.40 o                         
   2  12   2       7608.53       7956.38       661.11 o                         
   4  12   2        368.67        574.29       307.45 o                         
   6  12   2      14409.95      14701.47       771.39 o                         
   8  12   2      14141.50      16384.01       993.16 o                         
  10  12   2       4456.47       5190.62       429.17 o                         
  12  12   2     234643.75     231058.55      5733.36 o                         
  14  12   2       2042.94       2901.12       399.54 o                         
  16  12   2       3881.24       4252.39       456.41 o                         
  18  12   2     111006.31     109955.29      3693.09 o                         
  20  12   2         29.68        249.42       488.04 o                         
  22  12   2       2033.02       1352.75       592.30 o                         
 -23  13   2      12662.52      13004.34      1145.80 o                         
 -21  13   2       4351.92       4024.53       536.12 o                         
 -19  13   2       2806.75       3288.92       475.27 o                         
 -17  13   2      19686.97      21132.00      1423.90 o                         
 -15  13   2     198907.92     199960.14      5470.78 o                         
 -13  13   2      73274.17      74055.10      1938.42 o                         
 -11  13   2       6889.93       6384.80       403.89 o                         
  -9  13   2      87676.80      85250.17      2791.54 o                         
  -7  13   2      20483.30      20163.98       843.64 o                         
  -5  13   2      14693.26      14460.73      1147.12 o                         
  -3  13   2        741.52       1357.65       797.55 o                         
  -1  13   2        848.05       1310.95       344.20 o                         
   1  13   2       4549.15       4817.32       601.99 o                         
   3  13   2     353855.16     358984.69      9226.21 o                         
   5  13   2      33226.37      32139.44      1206.47 o                         
   7  13   2        667.34        824.62       277.53 o                         
   9  13   2     136542.77     134386.17      3468.81 o                         
  11  13   2       1519.70       1677.03       296.99 o                         
  13  13   2       4792.03       4831.13       479.69 o                         
  15  13   2       4962.26       4765.46       478.44 o                         
  17  13   2        505.23       1037.08       479.83 o                         
  19  13   2        116.50        128.75       501.65 o                         
  21  13   2      82657.70      77520.55      3268.23 o                         
 -22  14   2      10550.23      11349.48       987.69 o                         
 -20  14   2      10351.03      11661.45       856.51 o                         
 -18  14   2       1272.76       1368.10       420.87 o                         
 -16  14   2        602.51        796.45       371.24 o                         
 -14  14   2       1632.67       1854.97       350.47 o                         
 -12  14   2        977.48       1610.78       401.61 o                         
 -10  14   2      12817.02      11977.47       570.42 o                         
  -8  14   2      19842.38      19800.99       870.87 o                         
  -6  14   2      83228.65      83012.54      2483.19 o                         
  -4  14   2      24132.13      27382.99      1466.11 o                         
  -2  14   2      17432.91      17187.98      1167.07 o                         
   0  14   2        400.49        848.38       295.90 o                         
   2  14   2       4601.91       4700.66       478.20 o                         
   4  14   2       1294.60       1718.66       329.90 o                         
   6  14   2       1886.99       2135.75       365.24 o                         
   8  14   2      26128.74      25937.13      1104.29 o                         
  10  14   2      17511.48      18222.73      1143.33 o                         
  12  14   2      52754.84      53266.65      1682.94 o                         
  14  14   2       6328.58       6592.88       632.53 o                         
  16  14   2       6414.66       6165.53       611.74 o                         
  18  14   2       4205.03       4685.21      1182.88 o                         
  20  14   2        586.82        297.85       551.38 o                         
 -21  15   2       1942.43       1966.02      1577.99 o                         
 -19  15   2      19530.05      18814.96      1228.92 o                         
 -17  15   2      57772.45      57218.93      2728.84 o                         
 -15  15   2       1014.22       1544.99       382.52 o                         
 -13  15   2       1533.42       1752.59       386.23 o                         
 -11  15   2      12205.02      11412.58       744.27 o                         
  -9  15   2      55921.15      57231.61      1708.12 o                         
  -7  15   2         12.23        388.04       327.16 o                         
  -5  15   2      47804.72      47147.93      1835.12 o                         
  -3  15   2        135.70        964.61       348.48 o                         
  -1  15   2      56817.45      58486.66      1960.53 o                         
   1  15   2      72662.29      75599.55      2679.95 o                         
   3  15   2       4376.06       5570.26       786.70 o                         
   5  15   2         83.38        350.13       288.84 o                         
   7  15   2      14936.15      15601.78      1326.82 o                         
   9  15   2      35872.80      36199.65      1944.23 o                         
  11  15   2       4681.50       4426.45       569.43 o                         
  13  15   2      18442.08      17076.47      1366.53 o                         
  15  15   2        479.17        516.74       410.90 o                         
  17  15   2      34323.04      34380.49      2003.37 o                         
 -18  16   2      19521.70      18518.86      1653.85 o                         
 -16  16   2          4.31        452.82       496.99 o                         
 -14  16   2      38762.77      37059.36      1468.89 o                         
 -12  16   2        720.13       1233.13       400.05 o                         
 -10  16   2      11834.60      12384.94       827.76 o                         
  -8  16   2      37001.51      37359.31      1322.42 o                         
  -6  16   2      85039.55      83825.59      2588.70 o                         
  -4  16   2       1700.08       1741.97       417.79 o                         
  -2  16   2       3334.11       3760.29       428.25 o                         
   0  16   2      48809.20      50316.38      2438.84 o                         
   2  16   2       5731.47       6220.68       669.29 o                         
   4  16   2      29840.91      30518.89      1335.91 o                         
   6  16   2        662.38       1299.22       452.38 o                         
   8  16   2      11515.72      12321.44       973.78 o                         
  10  16   2      13935.45      12092.17       786.03 o                         
  12  16   2      51425.47      51766.04      4433.53 o                         
  14  16   2       1257.81       1156.55       454.84 o                         
  16  16   2         67.31        105.96       517.20 o                         
 -15  17   2      80601.48      74500.99      2762.95 o                         
 -13  17   2        191.83        438.85       416.56 o                         
 -11  17   2       1258.71       1308.69       434.51 o                         
  -9  17   2        643.03       1031.79       416.78 o                         
  -7  17   2       5182.35       5798.63       566.11 o                         
  -5  17   2       3476.48       4773.77       601.02 o                         
  -3  17   2      12399.69      11355.17       723.89 o                         
  -1  17   2       6043.33       6368.00       629.89 o                         
   1  17   2       1063.11       1138.89       414.87 o                         
   3  17   2     130793.15     138459.56      8505.01 o                         
   5  17   2       8474.69       8247.55       911.50 o                         
   7  17   2       2957.45       3171.31       521.64 o                         
   9  17   2       3680.47       3656.63       534.33 o                         
  11  17   2      14298.24      14663.30      1239.70 o                         
  13  17   2       1511.54       1090.73       475.76 o                         
 -12  18   2      19538.71      17558.57      1076.54 o                         
 -10  18   2      26537.21      25210.53      1483.03 o                         
  -8  18   2       6949.85       6858.25       705.78 o                         
  -6  18   2     106778.33     109668.16      3269.17 o                         
  -4  18   2       6372.80       5210.75       647.76 o                         
  -2  18   2       9617.33      10789.21       901.54 o                         
   0  18   2        293.57       1348.29       421.19 o                         
   2  18   2       5484.12       6777.97       724.19 o                         
   4  18   2       9407.78       9463.29      1260.78 o                         
   6  18   2       8203.01       8128.84       747.58 o                         
   8  18   2      22294.48      21127.12      1175.51 o                         
  10  18   2      26354.11      25317.79      2661.63 o                         
  -9  19   2       1256.33        930.80       504.56 o                         
  -7  19   2       4258.09       4415.17       641.09 o                         
  -5  19   2       4150.91       4019.99       558.72 o                         
  -3  19   2       5062.80       5063.31       714.32 o                         
  -1  19   2       8445.80       9497.12      1310.45 o                         
   1  19   2       4392.22       4823.67       599.30 o                         
   3  19   2      62098.46      65294.88      2540.58 o                         
   5  19   2          8.98         76.38       462.97 o                         
   7  19   2       1881.74       2443.35      1122.02 o                         
 -31   1   3      21170.05      20428.13      1346.56 o                         
 -29   1   3      16366.49      15951.78      1033.29 o                         
 -27   1   3      70892.00      70369.55      1839.30 o                         
 -25   1   3       3775.59       3905.88       363.52 o                         
 -23   1   3      38460.66      38578.92      1127.84 o                         
 -21   1   3     102004.59      99219.78      1905.66 o                         
 -19   1   3       2870.90       3248.88       223.84 o                         
 -17   1   3      21588.99      21424.80       601.02 o                         
 -15   1   3     133792.66     136849.06      2112.17 o                         
 -13   1   3     192753.42     192979.64      2817.45 o                         
 -11   1   3      52550.74      54711.04       967.31 o                         
  -9   1   3     660808.25     691019.25     11541.27 o                         
  -7   1   3       1175.17       1750.50       144.90 o                         
  -5   1   3     451866.34     477793.31      6742.75 o                         
  -3   1   3     649790.38     710294.94     11376.68 o                         
  -1   1   3      15841.21      17234.41       654.05 o                         
   1   1   3      41615.35      45025.78       817.44 o                         
   3   1   3     447228.56     460458.56      6138.03 o                         
   5   1   3     332021.81     329246.34      4567.90 o                         
   7   1   3       6482.65       7325.27       309.11 o                         
   9   1   3     620709.25     602877.88      8467.89 o                         
  11   1   3      24187.56      24527.02       525.04 o                         
  13   1   3     148950.14     146329.03      2076.04 o                         
  15   1   3     245235.84     238082.89      3902.07 o                         
  17   1   3      15207.87      15108.79       643.49 o                         
  19   1   3        241.17        348.19       206.17 o                         
  21   1   3      15663.35      15058.49       837.40 o                         
  23   1   3      38343.67      41057.10      1564.74 o                         
  25   1   3        283.40        317.72       314.36 o                         
  27   1   3      31246.70      30438.44      2535.24 o                         
 -30   2   3      18987.10      18221.14       903.33 o                         
 -28   2   3      23537.33      25249.60      1031.44 o                         
 -26   2   3       4155.41       4540.37       401.13 o                         
 -24   2   3     110547.89     110487.50      2577.54 o                         
 -22   2   3      48334.31      48464.30      1298.12 o                         
 -20   2   3      80867.54      79865.76      1566.16 o                         
 -18   2   3     429376.00     414467.47      5385.25 o                         
 -16   2   3       3102.50       3236.01       202.69 o                         
 -14   2   3     101865.73     103872.15      1700.72 o                         
 -12   2   3     495871.81     517164.16      7620.17 o                         
 -10   2   3      34704.40      34718.33       662.75 o                         
  -8   2   3      13054.15      12786.14       425.58 o                         
  -6   2   3     593635.00     602328.44      8155.70 o                         
  -4   2   3     381305.31     392667.97      5797.71 o                         
  -2   2   3     135773.39     143649.81      3371.18 o                         
   0   2   3    2211705.00    2416911.75     33632.71 o                         
   2   2   3      58413.70      60555.22      1107.55 o                         
   4   2   3     279278.94     282075.62      4063.86 o                         
   6   2   3     911598.44     902587.06     12854.50 o                         
   8   2   3       1308.42       1657.38       125.84 o                         
  10   2   3       8752.83       9135.77       323.51 o                         
  12   2   3     122764.80     118284.34      1730.65 o                         
  14   2   3      74420.47      72201.25      1271.83 o                         
  16   2   3        504.62        611.86       174.98 o                         
  18   2   3     246430.41     237130.17      5080.02 o                         
  20   2   3      45460.68      44872.79      1468.20 o                         
  22   2   3      41994.19      43614.20      1932.64 o                         
  24   2   3     116544.07     117749.77      3259.25 o                         
  26   2   3       3310.06       3436.35       544.80 o                         
  28   2   3       7844.67       7637.45       887.80 o                         
 -31   3   3        958.82       1299.04       366.48 o                         
 -29   3   3      28218.01      28054.50      2174.58 o                         
 -27   3   3      52142.12      52183.66      1581.69 o                         
 -25   3   3       8438.34       9474.50       590.75 o                         
 -23   3   3       5527.49       5542.44       402.85 o                         
 -21   3   3      21061.42      20860.67       780.13 o                         
 -19   3   3     120073.43     116616.39      2530.01 o                         
 -17   3   3       4434.58       5057.20       284.25 o                         
 -15   3   3     163322.56     167936.69      2505.71 o                         
 -13   3   3       3184.97       3935.08       213.45 o                         
 -11   3   3     114693.00     111947.69      1661.81 o                         
  -9   3   3     990079.25     993642.25     13856.69 o                         
  -7   3   3       2853.00       3964.30       168.77 o                         
  -5   3   3      10040.90      10471.66       460.17 o                         
  -3   3   3     667804.69     698240.38     10490.03 o                         
  -1   3   3     158354.03     166382.94      2594.28 o                         
   1   3   3     130689.42     133900.67      2195.31 o                         
   3   3   3      74842.43      76526.45      1386.62 o                         
   5   3   3       8817.41       9641.34       454.75 o                         
   7   3   3        691.58       1477.90       130.72 o                         
   9   3   3     459082.94     455037.56      6299.26 o                         
  11   3   3      76807.95      74965.76      1250.96 o                         
  13   3   3         70.47        375.68       101.90 o                         
  15   3   3     153308.75     151620.64      2810.74 o                         
  17   3   3       3497.89       3555.90       293.93 o                         
  19   3   3      68346.45      66413.67      1688.17 o                         
  21   3   3       1706.92       1430.60       349.67 o                         
  23   3   3       4315.81       3958.94       456.99 o                         
  25   3   3       9179.73       9287.46       698.43 o                         
  27   3   3      30100.94      29592.58      2694.00 o                         
 -30   4   3       2204.26       2213.95       403.38 o                         
 -28   4   3      41921.18      41384.14      1885.83 o                         
 -26   4   3       2147.68       2516.38       345.81 o                         
 -24   4   3       8872.51       9831.00       609.15 o                         
 -22   4   3      43007.46      41362.71      1330.04 o                         
 -20   4   3      18948.22      20593.78       807.16 o                         
 -18   4   3     149329.28     149176.53      2821.16 o                         
 -16   4   3      21353.10      22114.98       533.43 o                         
 -14   4   3     141022.03     139664.17      1936.47 o                         
 -12   4   3      10553.00      12271.61       357.55 o                         
 -10   4   3     159464.23     159970.00      2316.82 o                         
  -8   4   3      67705.84      68748.84      1146.59 o                         
  -6   4   3      16641.21      17986.27       403.52 o                         
  -4   4   3     275902.44     284635.09      4574.32 o                         
  -2   4   3        661.18       1494.84       121.85 o                         
   0   4   3     706031.44     718276.88     10249.12 o                         
   2   4   3      11050.35      11350.04       419.37 o                         
   4   4   3     134707.27     137228.62      2091.54 o                         
   6   4   3      75331.98      77069.87      1430.84 o                         
   8   4   3      23249.94      23614.78       792.84 o                         
  10   4   3      90185.14      87746.98      1665.56 o                         
  12   4   3       1876.86       2640.48       168.08 o                         
  14   4   3      88212.32      83241.50      1561.04 o                         
  16   4   3      23151.87      23252.55       734.26 o                         
  18   4   3      88073.75      84975.20      2303.22 o                         
  20   4   3      16992.22      16737.53       965.50 o                         
  22   4   3      16155.81      14905.58       843.72 o                         
  24   4   3      15211.06      13223.60      1269.86 o                         
  26   4   3        413.71        391.69       390.99 o                         
 -31   5   3       3409.17       3312.06       503.59 o                         
 -29   5   3         38.81        256.80       320.82 o                         
 -27   5   3      49277.91      53674.60      1882.94 o                         
 -25   5   3      24822.54      27610.62      1260.92 o                         
 -23   5   3      23369.66      24191.10      1357.77 o                         
 -21   5   3        267.92        690.33       232.26 o                         
 -19   5   3       2310.17       2667.19       273.93 o                         
 -17   5   3       1915.51       2589.64       246.54 o                         
 -15   5   3        119.71        731.04       128.02 o                         
 -13   5   3      42183.89      41643.38       824.97 o                         
 -11   5   3      18680.28      18294.00       663.88 o                         
  -9   5   3     323408.50     320725.03      4373.65 o                         
  -7   5   3      58041.41      58904.95      1034.28 o                         
  -5   5   3      64831.72      65806.69      1246.51 o                         
  -3   5   3         89.45        541.44       101.47 o                         
  -1   5   3        239.15        663.35       196.34 o                         
   1   5   3       1464.43       1816.52       167.01 o                         
   3   5   3         55.62        563.04       110.67 o                         
   5   5   3      77626.73      76191.68      1583.18 o                         
   7   5   3      58173.33      57594.83      1678.81 o                         
   9   5   3     331641.38     324568.19      4544.45 o                         
  11   5   3       4812.63       4953.90       234.27 o                         
  13   5   3      16065.59      16153.33       470.06 o                         
  15   5   3      13424.10      13826.65       531.17 o                         
  17   5   3       4352.97       4616.00       290.60 o                         
  19   5   3        100.44        647.51       273.78 o                         
  21   5   3      10710.49      10739.69       751.27 o                         
  23   5   3      12016.68      11768.81       865.28 o                         
  25   5   3      16678.09      14788.58       915.54 o                         
  27   5   3      21386.21      21831.53      1360.43 o                         
 -30   6   3         87.86        219.91       438.10 o                         
 -28   6   3      14346.93      15098.95      2186.23 o                         
 -26   6   3       8193.67       8086.27       802.77 o                         
 -24   6   3        288.39       1029.61       282.30 o                         
 -22   6   3       3798.19       4370.45       366.60 o                         
 -20   6   3      30516.82      29870.92       971.52 o                         
 -18   6   3      75441.55      75781.62      1698.02 o                         
 -16   6   3      29309.07      30167.48       744.92 o                         
 -14   6   3       7540.30       8190.12       357.41 o                         
 -12   6   3         14.88        423.22       117.19 o                         
 -10   6   3      72071.95      71080.42      1399.24 o                         
  -8   6   3      80083.36      81669.13      1303.83 o                         
  -6   6   3        596.95        893.15       108.09 o                         
  -4   6   3      14952.28      15695.24       629.25 o                         
  -2   6   3      62882.45      61814.33      1511.33 o                         
   0   6   3     185100.84     191169.12      3071.81 o                         
   2   6   3     108049.62     108203.48      1998.99 o                         
   4   6   3       5039.30       5901.57       282.07 o                         
   6   6   3        819.54       1477.03       139.46 o                         
   8   6   3      28313.60      28811.58       923.39 o                         
  10   6   3      54494.41      53762.62      1365.97 o                         
  12   6   3       2122.45       2367.11       189.09 o                         
  14   6   3       1028.25       1232.43       159.78 o                         
  16   6   3      18320.78      17439.78       926.28 o                         
  18   6   3      44016.50      43582.44      1434.51 o                         
  20   6   3      18064.33      20653.26       967.17 o                         
  22   6   3       2991.11       3450.45       663.88 o                         
  24   6   3        335.19       1040.32       531.46 o                         
  26   6   3       5438.64       4575.32       690.63 o                         
 -29   7   3      15187.46      14701.79      1529.03 o                         
 -27   7   3       4899.22       4853.24       521.12 o                         
 -25   7   3        981.37       1269.43       333.72 o                         
 -23   7   3      10425.34      10316.67       697.55 o                         
 -21   7   3       3239.12       3199.79       344.96 o                         
 -19   7   3      31387.28      32337.53      1686.21 o                         
 -17   7   3        283.76        554.96       190.80 o                         
 -15   7   3       1569.56       1591.35       191.65 o                         
 -13   7   3      16665.06      16608.46       470.93 o                         
 -11   7   3      39000.76      37918.30       823.52 o                         
  -9   7   3      51915.52      50518.40       976.01 o                         
  -7   7   3       6857.55       6949.03       331.00 o                         
  -5   7   3      19577.19      20047.09       780.74 o                         
  -3   7   3      14795.37      14869.76       524.01 o                         
  -1   7   3      12975.91      13862.86       526.22 o                         
   1   7   3      12576.30      13607.54       435.19 o                         
   3   7   3      16272.31      17423.92       504.59 o                         
   5   7   3      19847.70      20585.27       676.77 o                         
   7   7   3       3478.75       3615.61       249.66 o                         
   9   7   3      72102.56      71507.48      1789.10 o                         
  11   7   3      40844.87      39131.16      1122.79 o                         
  13   7   3       8381.75       8757.26       375.47 o                         
  15   7   3      15525.92      16527.37       868.81 o                         
  17   7   3        607.48        709.10       211.58 o                         
  19   7   3      19296.55      21515.34      1127.72 o                         
  21   7   3        316.02        615.02       322.37 o                         
  23   7   3       2992.44       3282.48       588.47 o                         
  25   7   3       1195.31        605.70       524.77 o                         
 -28   8   3       2178.77       2404.05       441.60 o                         
 -26   8   3      27393.12      27073.12      1376.56 o                         
 -24   8   3      17515.88      16377.39       923.33 o                         
 -22   8   3        124.81        281.88       255.67 o                         
 -20   8   3      10963.18      11241.49       737.01 o                         
 -18   8   3     418941.66     412872.00     13812.82 o                         
 -16   8   3      37651.64      37110.20      1097.36 o                         
 -14   8   3        517.36        713.79       170.99 o                         
 -12   8   3      82382.18      79191.45      1845.69 o                         
 -10   8   3      10670.01      10727.66       374.12 o                         
  -8   8   3     121732.34     116916.50      1947.23 o                         
  -6   8   3      46082.20      45791.07      1212.19 o                         
  -4   8   3       7975.04       8984.92       387.96 o                         
  -2   8   3        728.64       1491.21       188.41 o                         
   0   8   3    1236853.12    1215634.38     16829.34 o                         
   2   8   3       5608.26       6029.21       302.92 o                         
   4   8   3       1392.52       2010.38       234.46 o                         
   6   8   3     160208.41     159062.91      2794.94 o                         
   8   8   3      59703.23      55686.10      1813.04 o                         
  10   8   3      11450.84      11710.02       465.09 o                         
  12   8   3       4774.60       5191.48       513.54 o                         
  14   8   3        123.27        218.03       158.23 o                         
  16   8   3      25518.95      25765.70      1040.66 o                         
  18   8   3     254992.62     245578.95      6690.76 o                         
  20   8   3       7379.19       6757.42       611.42 o                         
  22   8   3       1201.87        911.13       453.07 o                         
  24   8   3      25714.52      26147.12      1922.51 o                         
 -27   9   3     191027.95     184543.67      5200.60 o                         
 -25   9   3      45269.07      45465.74      1647.33 o                         
 -23   9   3        702.00        889.86       324.78 o                         
 -21   9   3      16529.16      19361.17      1069.24 o                         
 -19   9   3       2401.31       3288.61       358.62 o                         
 -17   9   3     104235.54     105753.95      2827.87 o                         
 -15   9   3      67990.49      67263.25      1604.76 o                         
 -13   9   3      10962.99      10902.02       566.91 o                         
 -11   9   3        393.34        548.51       158.93 o                         
  -9   9   3    1451087.75    1402327.38     23427.73 o                         
  -7   9   3      64244.62      62408.50      1395.24 o                         
  -5   9   3      10335.21      11750.90       459.77 o                         
  -3   9   3     257117.80     253403.30      3889.43 o                         
  -1   9   3      87006.49      81773.07      1940.98 o                         
   1   9   3     113193.64     112726.64      2349.80 o                         
   3   9   3      27657.55      27273.88      1381.45 o                         
   5   9   3      16030.92      16908.80       635.61 o                         
   7   9   3      37852.51      37614.06      1180.70 o                         
   9   9   3    1012703.75     987623.00     16560.61 o                         
  11   9   3       1987.70       2214.70       234.65 o                         
  13   9   3      13199.91      12924.44       569.74 o                         
  15   9   3     109053.56     106930.02      2842.03 o                         
  17   9   3      59452.94      56736.54      1695.10 o                         
  19   9   3       8621.19       8820.04       709.16 o                         
  21   9   3         25.78        584.49       410.66 o                         
  23   9   3        855.69        959.46       508.79 o                         
  25   9   3      25285.02      22074.98      2108.47 o                         
 -26  10   3       3341.22       3254.71       473.44 o                         
 -24  10   3      18975.81      18543.72      1011.10 o                         
 -22  10   3        341.50        582.48       309.82 o                         
 -20  10   3       1590.29       1590.99       314.16 o                         
 -18  10   3     232065.81     237145.78      5880.41 o                         
 -16  10   3      29624.81      29913.38      1163.22 o                         
 -14  10   3       6593.00       6659.68       421.57 o                         
 -12  10   3      27863.22      27663.19       836.27 o                         
 -10  10   3       5007.96       5426.35       290.96 o                         
  -8  10   3       1185.08       1177.73       171.50 o                         
  -6  10   3      35820.59      35084.34       868.21 o                         
  -4  10   3       6594.05       7260.50       370.38 o                         
  -2  10   3      12045.57      12781.95       564.27 o                         
   0  10   3     630784.94     623992.31      9564.55 o                         
   2  10   3       2793.47       3065.43       291.57 o                         
   4  10   3         27.55        544.42       213.42 o                         
   6  10   3      99758.83      99271.28      2202.62 o                         
   8  10   3       3887.64       4446.77       382.19 o                         
  10  10   3          0.95        326.72       242.85 o                         
  12  10   3        562.46        971.52       242.12 o                         
  14  10   3       1797.24       2144.30       320.08 o                         
  16  10   3      17939.49      17245.59       884.69 o                         
  18  10   3     155429.80     154672.86      4926.37 o                         
  20  10   3        260.05        294.68       496.15 o                         
  22  10   3         24.83        119.08       490.68 o                         
  24  10   3      30463.38      30147.57      2829.58 o                         
 -25  11   3        311.35        104.19       419.53 o                         
 -23  11   3      16221.46      16590.17      1271.01 o                         
 -21  11   3        232.55        502.13       381.03 o                         
 -19  11   3      45514.18      47673.00      1673.05 o                         
 -17  11   3      57286.40      58522.10      1744.37 o                         
 -15  11   3       5968.72       5945.40       424.13 o                         
 -13  11   3      30347.44      30491.65       922.99 o                         
 -11  11   3         38.54        359.29       149.65 o                         
  -9  11   3       2121.01       3530.29       393.43 o                         
  -7  11   3        113.13        402.34       157.85 o                         
  -5  11   3      38016.73      38402.43      1093.78 o                         
  -3  11   3       2044.68       2499.11       269.34 o                         
  -1  11   3     117373.45     115455.06      3139.40 o                         
   1  11   3     109506.10     106244.63      3310.50 o                         
   3  11   3        989.36       1746.02       453.25 o                         
   5  11   3      61234.71      60598.59      1804.24 o                         
   7  11   3       1017.69       1623.61       278.82 o                         
   9  11   3       3575.16       4834.70       478.75 o                         
  11  11   3       4333.72       4276.72       397.97 o                         
  13  11   3      14432.85      14409.91       701.04 o                         
  15  11   3      12048.12      11173.22       751.63 o                         
  17  11   3      30257.68      28278.07      1262.58 o                         
  19  11   3      33351.95      37750.35      4444.93 o                         
  21  11   3       3064.96       2524.82      1410.38 o                         
  23  11   3      12649.63      12705.72      1644.67 o                         
 -24  12   3       1813.68       1830.75       513.43 o                         
 -22  12   3       2867.65       2455.41       513.80 o                         
 -20  12   3        633.35        840.62       350.76 o                         
 -18  12   3      41654.27      43386.88      1558.46 o                         
 -16  12   3       6261.42       6629.21       530.22 o                         
 -14  12   3       6585.65       7531.08       458.71 o                         
 -12  12   3       1169.98       1499.44       256.07 o                         
 -10  12   3      83392.80      80315.20      1773.69 o                         
  -8  12   3     137845.44     135241.47      3158.06 o                         
  -6  12   3        190.61        301.27       232.92 o                         
  -4  12   3      18201.47      17768.10      1286.63 o                         
  -2  12   3        513.88        793.44       221.86 o                         
   0  12   3     116933.87     113913.61      3367.60 o                         
   2  12   3       2330.66       2460.83       447.38 o                         
   4  12   3      14503.92      15620.07       731.25 o                         
   6  12   3        148.57        262.95       214.62 o                         
   8  12   3     128702.34     130012.50      3669.82 o                         
  10  12   3      88384.88      86391.73      2376.88 o                         
  12  12   3        317.74        451.60       272.82 o                         
  14  12   3      17563.48      16116.43      1036.39 o                         
  16  12   3        429.76        432.64       343.85 o                         
  18  12   3      36757.07      37907.06      2063.91 o                         
  20  12   3       1369.50       1195.35       554.40 o                         
  22  12   3        475.65        493.17       549.81 o                         
 -23  13   3       4896.34       3782.13       582.59 o                         
 -21  13   3          6.05        239.25       434.87 o                         
 -19  13   3        243.35        381.34       354.54 o                         
 -17  13   3      22782.84      22749.28      1113.62 o                         
 -15  13   3        219.64        557.48       286.25 o                         
 -13  13   3       7176.51       6800.76       444.01 o                         
 -11  13   3       4798.05       4988.38       448.73 o                         
  -9  13   3     105805.83     100657.91      2303.38 o                         
  -7  13   3       1389.61       1553.21       269.25 o                         
  -5  13   3       8451.87       9918.26       653.00 o                         
  -3  13   3       1735.93       2741.88       433.26 o                         
  -1  13   3      18090.86      18062.12       897.52 o                         
   1  13   3      23001.50      25949.99      1477.17 o                         
   3  13   3         46.38        492.59       733.91 o                         
   5  13   3       6588.53       7669.88       600.26 o                         
   7  13   3         48.55        188.68       253.84 o                         
   9  13   3      95659.85      96370.23      2629.00 o                         
  11  13   3       3404.51       3250.36       376.37 o                         
  13  13   3       8364.45       8725.04       712.42 o                         
  15  13   3       1520.51       1704.75       419.47 o                         
  17  13   3      21911.34      21577.92      1379.27 o                         
  19  13   3        102.60        526.94       553.93 o                         
 -22  14   3      15082.46      12079.54      1234.54 o                         
 -20  14   3      15338.43      14560.21       898.43 o                         
 -18  14   3      39030.17      38171.83      1504.94 o                         
 -16  14   3        204.66        162.46       342.99 o                         
 -14  14   3      19657.77      19300.98       866.99 o                         
 -12  14   3       5225.67       5784.00       736.55 o                         
 -10  14   3      15772.09      15760.97      1164.64 o                         
  -8  14   3        391.65        750.44       253.60 o                         
  -6  14   3       2906.29       3664.02       385.11 o                         
  -4  14   3      26174.09      25287.28      1563.98 o                         
  -2  14   3      11643.86      12578.70       831.08 o                         
   0  14   3     102034.05     104210.90      3044.51 o                         
   2  14   3       8585.64       8587.61       938.62 o                         
   4  14   3      29510.07      30580.63      1226.30 o                         
   6  14   3      17074.80      16558.97      1722.95 o                         
   8  14   3        843.88        763.35       314.96 o                         
  10  14   3      17628.01      17711.90      1694.09 o                         
  12  14   3        194.57        436.67       348.43 o                         
  14  14   3      18352.52      17866.85      1200.90 o                         
  16  14   3       1602.42       1726.61       449.53 o                         
  18  14   3      21688.52      19321.83      1513.24 o                         
 -21  15   3       7638.01       6556.72       643.47 o                         
 -19  15   3      29919.10      31272.21      1500.20 o                         
 -17  15   3       1158.82       1104.90       443.24 o                         
 -15  15   3      29983.91      28615.28      1243.91 o                         
 -13  15   3        916.35       1113.12       344.26 o                         
 -11  15   3      21912.86      22304.08       998.98 o                         
  -9  15   3     112396.21     112323.03      2723.50 o                         
  -7  15   3       2970.41       3294.58       379.83 o                         
  -5  15   3       1060.53       1423.31       350.53 o                         
  -3  15   3      64206.50      65186.52      1917.00 o                         
  -1  15   3      14685.29      14878.18       841.02 o                         
   1  15   3      17621.25      18659.76      1876.76 o                         
   3  15   3      17893.48      19133.71       916.33 o                         
   5  15   3        485.11        576.09       330.26 o                         
   7  15   3        462.97        905.02       398.26 o                         
   9  15   3      84250.55      85912.73      2912.34 o                         
  11  15   3      17605.58      15896.58       924.45 o                         
  13  15   3        117.31        252.93       402.29 o                         
  15  15   3      44353.67      41863.11      1660.54 o                         
  17  15   3        708.32       1264.00       567.09 o                         
 -18  16   3      66843.95      66808.07      2833.55 o                         
 -16  16   3       1062.75        955.29       541.76 o                         
 -14  16   3       8201.26       8029.91       673.17 o                         
 -12  16   3      49883.97      48139.23      2502.19 o                         
 -10  16   3      11958.95      11456.42       779.22 o                         
  -8  16   3       2857.26       3225.60       417.33 o                         
  -6  16   3      57262.09      58822.85      1947.21 o                         
  -4  16   3      14725.47      15341.30      1089.58 o                         
  -2  16   3       1238.50       1591.03       328.85 o                         
   0  16   3     143942.52     147786.19      4673.37 o                         
   2  16   3       2830.58       3199.78       519.38 o                         
   4  16   3      23913.10      24420.88      1143.25 o                         
   6  16   3      99887.26     102166.34      3951.22 o                         
   8  16   3       1766.82       2301.85       484.17 o                         
  10  16   3       3570.12       3776.42       529.14 o                         
  12  16   3      14796.64      13212.00       943.08 o                         
  14  16   3       9173.18       9944.42       844.14 o                         
 -15  17   3      24691.08      21165.31      1395.83 o                         
 -13  17   3       9943.57      10046.03      1592.77 o                         
 -11  17   3        973.89       1138.26       462.71 o                         
  -9  17   3      42785.99      42537.61      1902.55 o                         
  -7  17   3       1871.31       1324.37       407.48 o                         
  -5  17   3      11306.47      11431.72       852.10 o                         
  -3  17   3      32033.04      33800.21      1655.75 o                         
  -1  17   3       8185.70       9078.50       821.01 o                         
   1  17   3       2802.83       2868.89       522.88 o                         
   3  17   3      12877.54      13882.86      1174.81 o                         
   5  17   3       4673.84       5183.27       706.91 o                         
   7  17   3        666.74        513.98       394.38 o                         
   9  17   3      33990.84      34283.30      1521.51 o                         
  11  17   3        155.28        404.61       454.59 o                         
  13  17   3       9047.56       9421.34       848.84 o                         
 -14  18   3       3122.85       4307.16      1790.43 o                         
 -12  18   3       2921.04       2871.27       559.66 o                         
 -10  18   3       6473.86       5987.55       681.65 o                         
  -8  18   3      18473.03      19113.72      1220.77 o                         
  -6  18   3        439.15        934.77       425.27 o                         
  -4  18   3       7379.10       7896.77       685.41 o                         
  -2  18   3       8643.07       8658.03       864.99 o                         
   0  18   3       4232.41       5423.37       605.17 o                         
   2  18   3       5725.89       5360.92       636.31 o                         
   4  18   3       4774.63       4527.46       741.04 o                         
   6  18   3        641.90       1167.34       609.00 o                         
   8  18   3      20147.44      19806.32      1150.97 o                         
  10  18   3       6959.87       7710.56       809.74 o                         
  -9  19   3      55375.52      55041.46      2162.69 o                         
  -7  19   3       2296.72       2855.96       576.90 o                         
  -5  19   3      29625.98      29593.49      2440.51 o                         
  -3  19   3      41858.29      46835.69      2044.10 o                         
  -1  19   3      11891.91      13416.26      1025.91 o                         
   1  19   3      18685.26      21826.48      1149.87 o                         
   3  19   3      19479.10      21950.41      1290.66 o                         
   5  19   3      33819.64      32112.51      1549.67 o                         
 -32   0   4      24539.55      24510.51      1706.22 o                         
 -30   0   4      72550.61      72107.50      3821.37 o                         
 -28   0   4      96207.41      96193.20      3897.30 o                         
 -26   0   4      60985.01      61414.91      2759.51 o                         
 -24   0   4      12769.28      12245.63       829.77 o                         
 -22   0   4      92711.90      91006.61      3597.61 o                         
 -20   0   4      54510.24      54361.50      1682.32 o                         
 -18   0   4       2539.76       3099.03       344.96 o                         
 -16   0   4      43518.68      43756.10      1567.04 o                         
 -14   0   4     148026.53     142094.44      4098.89 o                         
 -12   0   4    1271515.50    1201235.38     32825.11 o                         
 -10   0   4     411228.16     414292.09     13780.33 o                         
  -8   0   4     369921.34     395271.72     13049.21 o                         
  -6   0   4     670223.31     715216.81     16553.75 o                         
  -4   0   4     187569.00     194688.94      4456.02 o                         
  -2   0   4      78551.23      82522.70      2513.52 o                         
   0   0   4     234105.80     253959.12      5272.83 o                         
   2   0   4     123797.12     129842.05      3718.39 o                         
   4   0   4      19432.21      20591.09      1158.52 o                         
   6   0   4    1126494.75    1128918.88     20955.35 o                         
   8   0   4      64752.44      62911.70      1468.31 o                         
  10   0   4     123915.63     117805.94      2351.32 o                         
  12   0   4     207588.62     206628.28      4046.56 o                         
  14   0   4       2208.87       2532.49       335.55 o                         
  16   0   4        115.13        329.74       170.32 o                         
  18   0   4      56851.89      56334.61      1894.83 o                         
  20   0   4      27373.75      28497.60      2271.58 o                         
  22   0   4       7700.28       9276.64      1976.87 o                         
  24   0   4      97997.19      98735.66      4001.86 o                         
  26   0   4         23.08        -88.08       546.52 o                         
 -31   1   4      18412.90      20540.71      1019.91 o                         
 -29   1   4       8180.93       8416.99       604.06 o                         
 -27   1   4       4737.00       5284.55       478.73 o                         
 -25   1   4       5425.10       5429.08       443.97 o                         
 -23   1   4      25868.86      25571.72       896.45 o                         
 -21   1   4     289403.88     278486.41      5396.67 o                         
 -19   1   4      88210.13      85171.91      1599.36 o                         
 -17   1   4      43756.02      43218.02       894.23 o                         
 -15   1   4      79905.58      80576.69      1482.44 o                         
 -13   1   4      49735.22      50423.78      1190.47 o                         
 -11   1   4      35262.23      35599.63       743.00 o                         
  -9   1   4       6840.58       8350.40       303.00 o                         
  -7   1   4      32307.43      32556.32       662.32 o                         
  -5   1   4      16615.13      17770.12       344.36 o                         
  -3   1   4    2106941.25    2468459.75     39929.67 o                         
  -1   1   4      59109.95      62062.64      1064.91 o                         
   1   1   4      49124.82      55312.94      1273.90 o                         
   3   1   4     372070.53     392763.41      5228.88 o                         
   5   1   4         11.58        496.84       103.53 o                         
   7   1   4       1302.74       1547.22       124.43 o                         
   9   1   4       5055.67       6135.90       299.00 o                         
  11   1   4      17787.13      17683.95       433.62 o                         
  13   1   4      15681.20      16032.33       574.78 o                         
  15   1   4     342340.38     332866.00      5874.71 o                         
  17   1   4        954.13       2253.97       518.43 o                         
  19   1   4       4127.04       4094.09       351.39 o                         
  21   1   4      57840.44      59616.69      1712.39 o                         
  23   1   4       3332.13       3237.35       472.98 o                         
  25   1   4       2511.81       2390.86       449.24 o                         
  27   1   4      10546.41       9424.40       943.95 o                         
 -32   2   4          8.80        117.10       323.29 o                         
 -30   2   4      37146.22      38764.11      1399.47 o                         
 -28   2   4          6.83        421.29       271.16 o                         
 -26   2   4       5220.41       5245.27       427.25 o                         
 -24   2   4       2563.22       2710.18       301.53 o                         
 -22   2   4         24.27        573.82       203.98 o                         
 -20   2   4       1184.99       1635.62       195.40 o                         
 -18   2   4     111370.26     112168.67      1936.37 o                         
 -16   2   4       4758.40       5327.42       265.03 o                         
 -14   2   4      14818.06      16587.58       474.64 o                         
 -12   2   4     341501.66     337905.25      4954.06 o                         
 -10   2   4      30764.62      31290.59       703.18 o                         
  -8   2   4     102930.91     104909.58      1601.75 o                         
  -6   2   4      27739.38      30547.84       587.02 o                         
  -4   2   4      41025.32      42134.54       805.85 o                         
  -2   2   4      11503.01      12981.56       464.04 o                         
   0   2   4     469728.69     506524.38      7056.89 o                         
   2   2   4      15159.52      15572.44       566.95 o                         
   4   2   4      84462.20      86730.70      1429.36 o                         
   6   2   4     593034.94     616298.50      9102.08 o                         
   8   2   4      79330.84      79776.07      1338.69 o                         
  10   2   4      69461.70      68288.66      1150.05 o                         
  12   2   4      65367.11      65606.45      1128.37 o                         
  14   2   4      31950.76      30308.81       873.15 o                         
  16   2   4       8988.56       9030.76       415.42 o                         
  18   2   4      21275.23      22003.09       792.30 o                         
  20   2   4       1898.70       1614.54       285.42 o                         
  22   2   4      23753.12      24464.65      1136.13 o                         
  24   2   4      34048.32      33471.85      3408.28 o                         
  26   2   4      14379.11      14773.61      1422.11 o                         
 -31   3   4       1331.12       1201.48       363.62 o                         
 -29   3   4       9177.95       8075.19       743.40 o                         
 -27   3   4      38672.35      37731.84      1243.20 o                         
 -25   3   4      11066.72      11207.64       593.90 o                         
 -23   3   4       8955.29       8996.93       651.19 o                         
 -21   3   4         58.91        906.55       229.54 o                         
 -19   3   4      55770.85      55484.51      1228.02 o                         
 -17   3   4      86033.26      85188.73      1335.10 o                         
 -15   3   4        293.28        662.76       102.30 o                         
 -13   3   4       9116.56      10423.81       386.29 o                         
 -11   3   4      54953.32      55659.15       916.60 o                         
  -9   3   4     249226.91     255146.19      3507.83 o                         
  -7   3   4      68739.62      68135.77      1075.25 o                         
  -5   3   4      34938.16      33992.09       715.12 o                         
  -3   3   4         56.11        847.97       219.15 o                         
  -1   3   4     172991.14     176317.41      2569.72 o                         
   1   3   4     214563.72     224595.02      3383.54 o                         
   3   3   4       1314.37       2292.71       163.05 o                         
   5   3   4       3271.32       3415.78       176.26 o                         
   7   3   4      51050.73      49575.94      1155.74 o                         
   9   3   4     145460.53     140524.83      2144.78 o                         
  11   3   4      22777.11      22512.21       547.73 o                         
  13   3   4      10758.41      11500.00       388.70 o                         
  15   3   4          4.03        576.03       251.82 o                         
  17   3   4      35014.23      34255.52       943.56 o                         
  19   3   4      42644.73      42840.27      1518.56 o                         
  21   3   4        654.19       1157.82       391.42 o                         
  23   3   4        564.55        967.63       358.00 o                         
  25   3   4       3714.12       2798.31       518.53 o                         
  27   3   4      17221.90      15673.57      1283.27 o                         
 -30   4   4      46731.22      48544.50      1802.61 o                         
 -28   4   4      13723.46      14430.19       769.08 o                         
 -26   4   4       4493.72       4872.56       485.07 o                         
 -24   4   4         81.36        418.55       233.85 o                         
 -22   4   4       1004.89        943.02       219.91 o                         
 -20   4   4      32852.88      32702.20       885.17 o                         
 -18   4   4       1082.87       1396.13       156.35 o                         
 -16   4   4       8958.06       9861.20       341.68 o                         
 -14   4   4       2016.32       2850.47       218.46 o                         
 -12   4   4     429083.75     427746.84      5372.50 o                         
 -10   4   4      22184.49      22312.37       505.20 o                         
  -8   4   4       4122.01       4730.09       198.55 o                         
  -6   4   4       2968.84       3942.85       245.32 o                         
  -4   4   4      88205.10      88905.65      1523.10 o                         
  -2   4   4      88198.55      90095.64      1534.21 o                         
   0   4   4      22164.81      23543.82       607.31 o                         
   2   4   4      11201.66      12222.22       400.24 o                         
   4   4   4      44444.69      43967.23       883.02 o                         
   6   4   4     680176.69     698647.75      9754.69 o                         
   8   4   4        372.38        669.64       116.39 o                         
  10   4   4       1095.19       1302.52       134.22 o                         
  12   4   4      20296.85      20787.21       722.94 o                         
  14   4   4      67740.20      64220.00      1409.73 o                         
  16   4   4       3507.00       3987.32       306.77 o                         
  18   4   4       1971.08       2358.84       305.79 o                         
  20   4   4       2144.52       2710.10       415.93 o                         
  22   4   4      21731.07      19538.13       986.39 o                         
  24   4   4      46748.12      46615.04      2099.42 o                         
  26   4   4       1067.08        673.03       529.33 o                         
 -31   5   4        113.80        117.20       420.96 o                         
 -29   5   4       5264.07       6186.33       712.24 o                         
 -27   5   4      67639.84      68788.02      2402.03 o                         
 -25   5   4        203.92        485.18       229.12 o                         
 -23   5   4         49.81        349.12       224.47 o                         
 -21   5   4     385329.84     368796.22      8217.73 o                         
 -19   5   4        256.29        331.08       158.81 o                         
 -17   5   4      23638.21      24052.59       715.61 o                         
 -15   5   4      32156.21      31368.61       797.41 o                         
 -13   5   4      33385.91      32860.76       660.52 o                         
 -11   5   4      31013.15      29057.44       638.60 o                         
  -9   5   4     332548.59     329996.53      4398.32 o                         
  -7   5   4      11956.03      12031.45       426.25 o                         
  -5   5   4      42015.12      41872.21      1097.42 o                         
  -3   5   4    1942785.12    1853726.38     25058.55 o                         
  -1   5   4      54074.92      55324.30      1051.61 o                         
   1   5   4      87644.32      86564.87      1473.78 o                         
   3   5   4     149714.66     149527.53      2322.47 o                         
   5   5   4     175995.34     174173.67      2862.54 o                         
   7   5   4        456.09        821.02       131.78 o                         
   9   5   4     137370.64     133100.91      2204.37 o                         
  11   5   4       1492.48       1762.04       159.51 o                         
  13   5   4     113618.84     106458.02      2155.22 o                         
  15   5   4     447437.50     415661.69      8040.72 o                         
  17   5   4      67749.56      63480.10      1510.12 o                         
  19   5   4      25564.75      24982.94      1053.80 o                         
  21   5   4      26883.14      25003.61      1445.78 o                         
  23   5   4      54425.54      53480.63      1939.30 o                         
  25   5   4       4396.04       3064.76       627.42 o                         
 -30   6   4      58892.62      59972.72      2559.00 o                         
 -28   6   4       2964.63       3419.86       471.51 o                         
 -26   6   4       2639.23       3057.72       418.92 o                         
 -24   6   4      16580.54      19069.38       882.81 o                         
 -22   6   4      26921.68      25536.17       985.75 o                         
 -20   6   4        384.90        637.41       229.61 o                         
 -18   6   4     190766.97     189272.81      3801.58 o                         
 -16   6   4       9113.88       9916.19       406.01 o                         
 -14   6   4      32055.88      31873.03       780.47 o                         
 -12   6   4     832339.56     806213.94     10346.96 o                         
 -10   6   4       4753.09       6047.49       246.07 o                         
  -8   6   4      35551.78      34959.93       697.60 o                         
  -6   6   4     433648.91     419604.28      5911.14 o                         
  -4   6   4       4440.91       4953.40       306.20 o                         
  -2   6   4      13498.84      14268.42       555.36 o                         
   0   6   4     221644.81     222858.92      3284.87 o                         
   2   6   4      21655.25      21393.01       596.60 o                         
   4   6   4       4006.63       4311.11       228.12 o                         
   6   6   4     768163.06     758985.38     10106.19 o                         
   8   6   4      82652.94      80652.12      1561.98 o                         
  10   6   4      49574.24      48649.51       962.16 o                         
  12   6   4     204421.47     194956.88      4060.55 o                         
  14   6   4       7990.04       8114.02       372.67 o                         
  16   6   4      26868.21      27225.57      1060.06 o                         
  18   6   4      24931.99      24314.78       947.33 o                         
  20   6   4       1792.02       1529.85       341.39 o                         
  22   6   4      17493.34      19555.55      1408.01 o                         
  24   6   4      82495.90      83133.65      3640.58 o                         
  26   6   4      31924.26      26976.99      1824.41 o                         
 -29   7   4       1384.82       1552.99       412.11 o                         
 -27   7   4      15756.02      16648.27      1016.11 o                         
 -25   7   4        962.26       1522.87       336.41 o                         
 -23   7   4      88021.25      90091.24      2702.79 o                         
 -21   7   4      57744.98      58844.92      1736.90 o                         
 -19   7   4      17121.85      18895.30       975.34 o                         
 -17   7   4       8227.67       8440.45       491.31 o                         
 -15   7   4     177839.44     173036.78      3044.53 o                         
 -13   7   4     273512.91     269445.00      3866.01 o                         
 -11   7   4      30343.75      30642.54       744.01 o                         
  -9   7   4      43611.62      43913.55       779.45 o                         
  -7   7   4       1140.94       1207.86       124.37 o                         
  -5   7   4     151009.28     149936.23      2688.39 o                         
  -3   7   4     316476.41     316511.75      4698.25 o                         
  -1   7   4        625.20       1260.44       162.19 o                         
   1   7   4         26.68        339.52       123.38 o                         
   3   7   4     527586.44     520583.75      7347.17 o                         
   5   7   4     152992.31     149040.06      2565.19 o                         
   7   7   4      46953.12      44657.31      1054.08 o                         
   9   7   4       1855.57       2234.23       216.16 o                         
  11   7   4       1937.74       2447.48       218.34 o                         
  13   7   4      20509.26      21542.50       675.77 o                         
  15   7   4      72714.11      72117.36      1729.08 o                         
  17   7   4       8790.68       9173.71       544.18 o                         
  19   7   4        268.58        434.24       341.30 o                         
  21   7   4     124653.12     125831.18      4776.76 o                         
  23   7   4      16852.91      18427.91      1286.15 o                         
  25   7   4      18164.22      19131.62      1687.72 o                         
 -28   8   4       9502.81       9794.13       737.64 o                         
 -26   8   4       8792.72       9291.68      1040.05 o                         
 -24   8   4      23536.08      24513.64      1297.99 o                         
 -22   8   4      95237.28      92892.09      2564.53 o                         
 -20   8   4      15010.49      16066.81      1134.95 o                         
 -18   8   4         79.12        432.07       242.51 o                         
 -16   8   4        148.89        498.07       209.67 o                         
 -14   8   4      68286.46      67143.23      1473.80 o                         
 -12   8   4       7103.63       8137.42       400.06 o                         
 -10   8   4      23203.38      22065.41       753.52 o                         
  -8   8   4      23523.44      23453.97       622.01 o                         
  -6   8   4     143455.16     144584.47      2377.75 o                         
  -4   8   4     304317.19     301909.47      4645.15 o                         
  -2   8   4      45862.93      46177.09      1552.28 o                         
   0   8   4        825.17       1815.23       187.09 o                         
   2   8   4       4211.10       5171.98       280.76 o                         
   4   8   4      65733.70      63397.79      2375.57 o                         
   6   8   4      19229.82      19924.33       695.99 o                         
   8   8   4       2466.21       2593.56       257.69 o                         
  10   8   4       9645.43      10259.62       593.75 o                         
  12   8   4     141742.27     142309.14      3551.80 o                         
  14   8   4      89848.42      89158.56      2073.05 o                         
  16   8   4      20317.71      21361.92       883.64 o                         
  18   8   4      12896.44      12508.52       755.51 o                         
  20   8   4        961.75        952.34       383.02 o                         
  22   8   4       5510.26       6557.08       694.86 o                         
  24   8   4         19.22        223.95       538.91 o                         
 -29   9   4       4089.40       4290.78       539.14 o                         
 -27   9   4       1360.42       1668.80       405.90 o                         
 -25   9   4         28.84        144.76       304.70 o                         
 -23   9   4      10523.50      10421.46       672.44 o                         
 -21   9   4        201.38        326.40       247.33 o                         
 -19   9   4        167.18        680.90       252.10 o                         
 -17   9   4         63.80        321.88       198.65 o                         
 -15   9   4       1766.53       1966.44       258.22 o                         
 -13   9   4        953.10       1302.37       191.23 o                         
 -11   9   4      13501.41      13427.19       507.32 o                         
  -9   9   4        162.65        483.37       121.49 o                         
  -7   9   4       3210.61       3563.12       231.50 o                         
  -5   9   4      16097.23      16051.60       560.95 o                         
  -3   9   4       1660.53       2094.59       212.13 o                         
  -1   9   4       6183.93       6622.42       411.48 o                         
   1   9   4       3751.78       4423.63       376.04 o                         
   3   9   4       1766.87       2459.87       248.16 o                         
   5   9   4      18783.44      18781.90       711.70 o                         
   7   9   4      12816.68      12542.33       574.84 o                         
   9   9   4        619.26        859.54       232.58 o                         
  11   9   4      10124.92      11557.67       973.13 o                         
  13   9   4       7238.91       6977.24       447.96 o                         
  15   9   4        674.32       1204.64       289.85 o                         
  17   9   4        945.49       1253.66       294.45 o                         
  19   9   4         16.77        437.71       378.84 o                         
  21   9   4         32.98         15.37       472.44 o                         
  23   9   4       2645.96       3162.50       694.98 o                         
 -28  10   4       4534.07       4195.81       523.88 o                         
 -26  10   4       2596.60       3380.21       484.58 o                         
 -24  10   4      33460.11      33909.82      2419.19 o                         
 -22  10   4      60168.42      61946.69      1874.75 o                         
 -20  10   4       3746.53       4185.30       425.07 o                         
 -18  10   4       1026.59       1111.10       254.58 o                         
 -16  10   4       2726.71       3094.36       320.68 o                         
 -14  10   4     181566.08     180477.31      4126.67 o                         
 -12  10   4      14601.31      15604.73       631.82 o                         
 -10  10   4       4436.93       5075.63       365.70 o                         
  -8  10   4       3321.85       4201.77       271.95 o                         
  -6  10   4     166008.42     161192.83      2810.43 o                         
  -4  10   4      83490.63      82761.11      1833.49 o                         
  -2  10   4       2560.27       3139.15       292.10 o                         
   0  10   4         85.84        600.74       179.88 o                         
   2  10   4       8990.92       9595.73       496.42 o                         
   4  10   4     154547.05     153359.41      3297.28 o                         
   6  10   4      32171.07      30692.17      1156.44 o                         
   8  10   4       4038.00       4378.54       500.19 o                         
  10  10   4       2776.08       3425.52       354.39 o                         
  12  10   4     110724.42     110863.20      3594.32 o                         
  14  10   4       9335.24       9411.89       540.56 o                         
  16  10   4       4119.72       4279.37       497.13 o                         
  18  10   4       3249.10       2960.11       578.35 o                         
  20  10   4       3338.75       3470.55       638.72 o                         
  22  10   4      13538.71      14721.78      1244.59 o                         
 -27  11   4      11276.82      10717.22       884.47 o                         
 -25  11   4       1173.69       1356.90       471.60 o                         
 -23  11   4      71523.67      69949.16      2539.48 o                         
 -21  11   4      53579.14      53086.37      1850.84 o                         
 -19  11   4       3665.82       4710.67       640.72 o                         
 -17  11   4         89.25        409.78       263.20 o                         
 -15  11   4     123029.60     121023.14      2890.40 o                         
 -13  11   4      73441.56      75590.12      1807.96 o                         
 -11  11   4       1945.80       2117.19       255.22 o                         
  -9  11   4      23648.19      24918.97       802.77 o                         
  -7  11   4      13332.05      13542.51       607.81 o                         
  -5  11   4     151425.47     151928.69      3082.76 o                         
  -3  11   4     203217.81     198966.73      3592.93 o                         
  -1  11   4       3208.73       3313.99       402.65 o                         
   1  11   4         51.95        414.44       196.76 o                         
   3  11   4     258716.23     257923.81      5109.07 o                         
   5  11   4      28060.02      27000.74      1551.42 o                         
   7  11   4      12691.15      13819.80       721.61 o                         
   9  11   4       4879.63       4577.80       435.82 o                         
  11  11   4       3589.91       3360.14       355.67 o                         
  13  11   4      12799.28      14682.95       697.48 o                         
  15  11   4      53112.51      52959.74      2471.92 o                         
  17  11   4      23906.31      24202.12      1498.19 o                         
  19  11   4        718.12       1077.40      1297.98 o                         
  21  11   4      62274.41      59916.84      6143.67 o                         
 -26  12   4       2115.75       1838.04       515.92 o                         
 -24  12   4       6196.48       6250.29       683.89 o                         
 -22  12   4       7157.88       8617.12       839.87 o                         
 -20  12   4        464.77        595.12       391.38 o                         
 -18  12   4      90929.88      91633.77      2533.39 o                         
 -16  12   4       1925.17       2554.81       362.65 o                         
 -14  12   4       5575.85       6118.60       464.34 o                         
 -12  12   4     339469.91     331607.28      6921.03 o                         
 -10  12   4       5688.12       6124.99       354.14 o                         
  -8  12   4      13772.02      15062.23       611.01 o                         
  -6  12   4     106239.68     106072.77      2446.62 o                         
  -4  12   4        401.61        759.53       258.46 o                         
  -2  12   4       4644.30       4817.17       434.81 o                         
   0  12   4      97819.62      97541.59      3611.14 o                         
   2  12   4       4836.01       4585.38       454.82 o                         
   4  12   4       6967.07       7195.42       576.54 o                         
   6  12   4     331898.31     333502.66      7937.86 o                         
   8  12   4      39631.11      41600.55      1469.20 o                         
  10  12   4      20989.22      20679.52      1428.48 o                         
  12  12   4      77927.18      76476.48      2362.43 o                         
  14  12   4       8028.73       9428.71       818.09 o                         
  16  12   4      11653.90      11311.86       787.43 o                         
  18  12   4      12109.49      10684.96       923.20 o                         
  20  12   4        319.08        507.93       707.03 o                         
 -23  13   4       3735.41       3265.94       585.68 o                         
 -21  13   4     127780.73     125769.43      4132.09 o                         
 -19  13   4        597.22        721.18       369.71 o                         
 -17  13   4        508.88        787.19       326.46 o                         
 -15  13   4       1061.47       2135.64       598.40 o                         
 -13  13   4       1868.23       2159.07       296.39 o                         
 -11  13   4       1915.98       2980.18       336.97 o                         
  -9  13   4      88083.52      85267.18      1976.20 o                         
  -7  13   4       3029.54       2936.95       297.06 o                         
  -5  13   4      50921.09      52059.36      2040.62 o                         
  -3  13   4     393239.69     398993.91     11180.66 o                         
  -1  13   4       8944.19      10001.79       810.75 o                         
   1  13   4      12094.90      13972.63       914.65 o                         
   3  13   4      25618.45      28015.51      1338.18 o                         
   5  13   4      21964.46      21269.03      1052.98 o                         
   7  13   4       2697.09       3021.72       458.99 o                         
   9  13   4      26349.05      25454.54      1107.11 o                         
  11  13   4        906.71       1081.63       334.59 o                         
  13  13   4      47327.96      50281.62      2087.32 o                         
  15  13   4     149001.23     148462.16      4327.12 o                         
  17  13   4       9251.51       9305.51       918.43 o                         
  19  13   4       5445.98       5378.87       793.66 o                         
 -22  14   4        586.58        901.18       507.09 o                         
 -20  14   4       1623.31       1503.50       426.41 o                         
 -18  14   4       1102.66       1400.83       403.40 o                         
 -16  14   4      10941.09      10314.00       905.92 o                         
 -14  14   4      16038.19      17476.00      1032.62 o                         
 -12  14   4      62769.18      62182.09      1680.10 o                         
 -10  14   4      17959.46      19395.23       810.56 o                         
  -8  14   4      14836.33      15602.16       713.31 o                         
  -6  14   4         20.52       1170.01       882.87 o                         
  -4  14   4       4051.35       5997.25       918.79 o                         
  -2  14   4       1549.61       1729.58       316.59 o                         
   0  14   4        766.59       1051.84       279.68 o                         
   2  14   4      30003.53      28759.09      2198.27 o                         
   4  14   4      22597.27      24481.51      2545.17 o                         
   6  14   4      70887.56      72557.08      2535.02 o                         
   8  14   4       7406.90       7495.03       669.25 o                         
  10  14   4       7089.12       7010.56       589.56 o                         
  12  14   4       5418.91       5471.08       532.24 o                         
  14  14   4        453.00        537.08       387.08 o                         
  16  14   4        253.07        516.40       407.91 o                         
  18  14   4       6228.71       5641.45       880.42 o                         
 -21  15   4        909.57        981.50       478.46 o                         
 -19  15   4      18672.78      16283.12      1277.62 o                         
 -17  15   4      29180.39      27418.05      1324.78 o                         
 -15  15   4       1135.07       1300.36       445.49 o                         
 -13  15   4      20880.79      20820.67      1138.21 o                         
 -11  15   4       5194.87       6221.38       528.97 o                         
  -9  15   4      39882.51      38357.57      1443.20 o                         
  -7  15   4      25875.12      27470.25      1386.01 o                         
  -5  15   4        590.37       1016.03       340.66 o                         
  -3  15   4       8395.15       8750.67       578.81 o                         
  -1  15   4      57053.00      62394.05      2246.84 o                         
   1  15   4      57038.20      61378.14      2238.65 o                         
   3  15   4        270.15        501.34       348.40 o                         
   5  15   4      55303.41      54003.09      2024.35 o                         
   7  15   4       1763.56       3188.43       601.23 o                         
   9  15   4      46497.92      47503.60      1877.31 o                         
  11  15   4      28398.24      27783.36      1293.99 o                         
  13  15   4          6.37        273.32       403.48 o                         
  15  15   4       3274.00       3516.62       540.00 o                         
 -18  16   4      13043.51      13563.08       949.67 o                         
 -16  16   4       1816.53       1940.46       497.51 o                         
 -14  16   4       3374.47       3453.67       454.90 o                         
 -12  16   4      64929.84      67278.80      2423.33 o                         
 -10  16   4       6456.16       7497.49       618.91 o                         
  -8  16   4      11575.53      10991.24       645.80 o                         
  -6  16   4       8401.47       8989.54       619.90 o                         
  -4  16   4      24635.80      29548.79      1852.51 o                         
  -2  16   4      12072.14      12933.01       944.76 o                         
   0  16   4      25898.49      29368.50      2882.36 o                         
   2  16   4       6297.36       6224.86       563.01 o                         
   4  16   4         41.83        205.26       398.16 o                         
   6  16   4      79652.04      84695.41      3491.00 o                         
   8  16   4      22972.19      21276.76      2318.88 o                         
  10  16   4       6330.82       6992.47       671.02 o                         
  12  16   4       6273.78       6953.53       754.75 o                         
  14  16   4      34598.93      33431.62      1757.85 o                         
 -17  17   4       7472.17       6922.95       993.36 o                         
 -15  17   4       9952.37       8470.20      1083.52 o                         
 -13  17   4       2371.78       2939.68       558.09 o                         
 -11  17   4      16986.78      18195.71      1720.92 o                         
  -9  17   4        284.59        418.29       397.84 o                         
  -7  17   4       2923.53       3082.38       473.93 o                         
  -5  17   4      14860.66      15369.97      1158.89 o                         
  -3  17   4     119797.05     127225.98      3714.65 o                         
  -1  17   4       2700.93       3501.45       509.98 o                         
   1  17   4      11806.67      10824.26       722.88 o                         
   3  17   4      29789.65      30747.21      1856.91 o                         
   5  17   4        963.67       2175.55       620.74 o                         
   7  17   4       2651.11       3665.82       572.06 o                         
   9  17   4       3225.94       3182.21       545.24 o                         
  11  17   4       1795.27       1812.15       523.61 o                         
 -14  18   4      14495.24      11507.04      1103.13 o                         
 -12  18   4      74068.85      76112.91      2720.59 o                         
 -10  18   4      18519.19      19572.53      1212.62 o                         
  -8  18   4      32862.21      32388.61      1656.13 o                         
  -6  18   4      23602.65      23630.29      1168.94 o                         
  -4  18   4       9798.14      10674.42       807.00 o                         
  -2  18   4       1735.78       1881.10       639.97 o                         
   0  18   4       9755.00      11230.36       817.63 o                         
   2  18   4      11587.77      11917.71       899.04 o                         
   4  18   4       2539.04       2358.33       519.37 o                         
   6  18   4      76173.74      73866.04      3135.87 o                         
   8  18   4       5143.88       5359.47       684.31 o                         
  -9  19   4       2246.87       2536.39       585.26 o                         
  -7  19   4       6431.88       6912.30       844.80 o                         
  -5  19   4        740.65       1097.13       469.76 o                         
  -3  19   4      60748.76      64425.82      2456.12 o                         
  -1  19   4       1240.21       1325.32       619.09 o                         
   1  19   4       3746.02       3704.49       554.67 o                         
   3  19   4      14312.17      11967.00       973.71 o                         
 -31   1   5       6051.16       5821.12       535.10 o                         
 -29   1   5        197.56        255.05       286.53 o                         
 -27   1   5          3.04        149.85       240.56 o                         
 -25   1   5      16962.72      17713.94       794.75 o                         
 -23   1   5      39277.98      39748.65      1147.42 o                         
 -21   1   5      87946.45      85709.84      1860.39 o                         
 -19   1   5       4978.47       5225.35       367.70 o                         
 -17   1   5          0.75        559.14       141.75 o                         
 -15   1   5      31969.31      33373.50       853.45 o                         
 -13   1   5     141612.42     147337.00      3287.27 o                         
 -11   1   5      22276.78      22809.11       612.94 o                         
  -9   1   5       1563.89       2776.71       316.77 o                         
  -7   1   5      13083.44      14262.82       329.32 o                         
  -5   1   5     251244.22     260021.09      3424.95 o                         
  -3   1   5     530202.56     573994.19     10102.90 o                         
  -1   1   5       6562.47       6999.50       287.86 o                         
   1   1   5      22079.03      23544.23       542.71 o                         
   3   1   5     184289.88     188142.86      2829.45 o                         
   5   1   5     325319.91     322763.25      4486.11 o                         
   7   1   5      29924.38      29515.27      1259.65 o                         
   9   1   5      39884.95      41102.23       783.91 o                         
  11   1   5       1192.28       1506.05       149.29 o                         
  13   1   5     114257.89     110934.09      1832.49 o                         
  15   1   5      40883.16      39839.21       975.26 o                         
  17   1   5       1085.02       1282.23       214.23 o                         
  19   1   5      16327.50      17019.79      1080.54 o                         
  21   1   5       3610.07       3464.39       476.79 o                         
  23   1   5      57752.83      58923.18      2195.71 o                         
  25   1   5       3996.46       4436.36       621.98 o                         
 -32   2   5       4721.71       4556.42       509.88 o                         
 -30   2   5      56087.57      55407.95      1909.17 o                         
 -28   2   5          1.37        139.67       249.95 o                         
 -26   2   5      24266.91      25781.83      1080.35 o                         
 -24   2   5      79586.72      81536.01      2001.19 o                         
 -22   2   5       5314.44       7372.30       518.64 o                         
 -20   2   5       4604.15       4894.87       319.40 o                         
 -18   2   5      69371.27      67863.91      1259.84 o                         
 -16   2   5      85803.28      85422.30      1551.01 o                         
 -14   2   5      46744.73      48782.47      1068.21 o                         
 -12   2   5     327831.72     338237.28      5653.69 o                         
 -10   2   5       2382.63       2795.34       163.05 o                         
  -8   2   5      40236.89      40383.55       697.72 o                         
  -6   2   5     777539.25     792810.94     11482.21 o                         
  -4   2   5     224818.67     226594.05      3639.80 o                         
  -2   2   5      63744.36      65810.52      1113.77 o                         
   0   2   5     436766.50     461157.50      6906.61 o                         
   2   2   5      21175.16      21939.20       539.39 o                         
   4   2   5     191720.53     195998.83      2902.30 o                         
   6   2   5     207390.95     211512.34      3153.78 o                         
   8   2   5        748.15       1218.74       127.01 o                         
  10   2   5       9858.03       9920.17       404.44 o                         
  12   2   5     203872.70     194514.05      2924.83 o                         
  14   2   5     170532.95     167010.12      3356.98 o                         
  16   2   5      25467.17      24649.03       707.70 o                         
  18   2   5      87329.35      88686.35      2150.66 o                         
  20   2   5       1096.76       1349.92       321.88 o                         
  22   2   5      53211.16      54408.21      3177.26 o                         
  24   2   5       7335.60       7683.85       710.00 o                         
  26   2   5         71.36         80.03       437.45 o                         
 -31   3   5      24846.53      22929.23      1553.80 o                         
 -29   3   5         93.29        305.01       258.29 o                         
 -27   3   5      44957.09      45409.11      1710.90 o                         
 -25   3   5      72546.86      72683.49      1995.36 o                         
 -23   3   5      15533.98      16756.32       844.40 o                         
 -21   3   5      54198.73      53497.49      1196.05 o                         
 -19   3   5      18049.52      19786.20       599.51 o                         
 -17   3   5     180224.11     179472.80      3123.51 o                         
 -15   3   5     790669.75     766390.12     11173.02 o                         
 -13   3   5      69548.74      70094.36      1416.56 o                         
 -11   3   5       1576.20       2148.13       154.28 o                         
  -9   3   5     985041.25     968483.06     12300.69 o                         
  -7   3   5     147338.78     143636.52      2095.59 o                         
  -5   3   5      16041.41      15774.51       500.62 o                         
  -3   3   5      30488.70      30885.89      1025.92 o                         
  -1   3   5      66052.08      68302.32      1168.93 o                         
   1   3   5     100100.58     102695.16      1728.67 o                         
   3   3   5    1179752.12    1216955.38     16044.54 o                         
   5   3   5        298.12        637.29        88.99 o                         
   7   3   5      21607.78      21513.17       679.99 o                         
   9   3   5     581184.00     561571.19      7715.58 o                         
  11   3   5       3276.69       3524.00       209.86 o                         
  13   3   5       3066.59       2787.47       210.38 o                         
  15   3   5       1409.99       2188.31       408.67 o                         
  17   3   5       8103.24       8250.15       426.35 o                         
  19   3   5        292.23        448.87       260.18 o                         
  21   3   5     135730.28     134581.70      3335.59 o                         
  23   3   5      11164.24      11095.60       822.33 o                         
  25   3   5       5537.04       4845.17       595.14 o                         
 -32   4   5      17736.04      13988.86      1046.74 o                         
 -30   4   5       1533.92       2058.14       412.38 o                         
 -28   4   5       2127.47       2734.58       408.96 o                         
 -26   4   5      50760.93      50424.40      1547.00 o                         
 -24   4   5     229318.12     227582.59      4898.29 o                         
 -22   4   5     135248.95     130434.40      2906.49 o                         
 -20   4   5       9795.61       9980.33       428.54 o                         
 -18   4   5     189380.56     191201.16      3197.83 o                         
 -16   4   5      67640.17      68340.37      1306.96 o                         
 -14   4   5     104752.01     103849.28      1610.01 o                         
 -12   4   5        166.84        981.54       132.19 o                         
 -10   4   5      15419.65      15662.53       406.36 o                         
  -8   4   5     118957.15     120572.23      1851.94 o                         
  -6   4   5    1604323.38    1539144.12     21470.63 o                         
  -4   4   5     240932.27     245006.91      3793.11 o                         
  -2   4   5        845.31       1048.87       109.33 o                         
   0   4   5     896244.81     916160.88     12025.90 o                         
   2   4   5      12440.47      12466.91       513.10 o                         
   4   4   5      94568.72      93914.02      1598.62 o                         
   6   4   5      20039.73      21793.65       834.94 o                         
   8   4   5      13921.96      14158.38       465.61 o                         
  10   4   5       7549.59       7850.12       314.38 o                         
  12   4   5     515445.09     485260.03      7438.88 o                         
  14   4   5      19245.03      18239.43       585.53 o                         
  16   4   5         35.61        412.83       192.23 o                         
  18   4   5     197689.25     194457.91      4272.18 o                         
  20   4   5        166.72        299.73       280.58 o                         
  22   4   5       2414.33       2816.25       470.95 o                         
  24   4   5      18799.91      18738.47      1730.09 o                         
  26   4   5        407.15        207.32       532.26 o                         
 -31   5   5      17884.02      18141.35      2601.44 o                         
 -29   5   5       9527.52       9113.11       667.27 o                         
 -27   5   5          2.24        252.01       249.14 o                         
 -25   5   5       1433.69       1813.32       306.30 o                         
 -23   5   5       4946.44       5254.94       395.12 o                         
 -21   5   5         49.11        129.41       209.19 o                         
 -19   5   5      13766.74      14599.41       539.75 o                         
 -17   5   5       4953.88       5340.59       276.42 o                         
 -15   5   5     231591.19     232628.00      3184.29 o                         
 -13   5   5      64399.94      64088.90      1032.78 o                         
 -11   5   5      29229.81      29510.33       916.94 o                         
  -9   5   5       5118.85       6408.16       228.20 o                         
  -7   5   5          8.98       1293.65       216.20 o                         
  -5   5   5      21663.40      21579.64       774.14 o                         
  -3   5   5        191.01        498.96        96.00 o                         
  -1   5   5      45548.94      45383.46      1162.02 o                         
   1   5   5      32889.94      32723.29       720.27 o                         
   3   5   5     521621.44     524073.69      7603.96 o                         
   5   5   5      28091.05      27093.69       928.77 o                         
   7   5   5      17562.24      16781.15       632.61 o                         
   9   5   5      45759.54      46401.15      1172.39 o                         
  11   5   5       4388.73       4536.72       260.98 o                         
  13   5   5       2502.85       2708.30       227.28 o                         
  15   5   5      21641.31      20776.46       683.70 o                         
  17   5   5      11747.78      12070.33       562.54 o                         
  19   5   5      17312.46      18413.91       952.74 o                         
  21   5   5      46894.81      48942.09      2000.88 o                         
  23   5   5       1444.26       1430.48       512.29 o                         
  25   5   5       1482.17       1260.05       618.82 o                         
 -30   6   5       1344.48       1570.37       410.36 o                         
 -28   6   5      16836.32      18213.19      1007.00 o                         
 -26   6   5      51939.21      52642.99      1552.08 o                         
 -24   6   5        320.67       1062.08       271.51 o                         
 -22   6   5       5550.47       5699.58       415.97 o                         
 -20   6   5       9246.31       9829.16       606.52 o                         
 -18   6   5      96128.12      91889.23      1845.41 o                         
 -16   6   5      18602.48      20130.14       576.81 o                         
 -14   6   5      37323.92      36419.16       741.14 o                         
 -12   6   5       2078.74       2154.49       159.37 o                         
 -10   6   5     126849.53     124804.82      1780.87 o                         
  -8   6   5     220641.16     213869.38      3120.39 o                         
  -6   6   5        783.36       1320.12       135.35 o                         
  -4   6   5      10449.63      10362.60       358.88 o                         
  -2   6   5      48446.96      47196.52      1161.16 o                         
   0   6   5     229568.17     227792.64      3453.79 o                         
   2   6   5       7937.30       8069.71       355.92 o                         
   4   6   5      55768.89      55301.14      1478.04 o                         
   6   6   5        241.83        837.92       149.61 o                         
   8   6   5     131594.12     126584.05      2253.87 o                         
  10   6   5     126624.23     122868.98      2745.38 o                         
  12   6   5        266.13        438.05       160.34 o                         
  14   6   5       4402.42       4874.19       308.52 o                         
  16   6   5       6397.78       6132.73       407.10 o                         
  18   6   5      43265.60      42814.23      1495.69 o                         
  20   6   5       2285.26       2513.64       515.10 o                         
  22   6   5       2968.24       3091.61       596.48 o                         
  24   6   5          4.32         73.11       495.67 o                         
 -29   7   5         30.20        140.44       318.76 o                         
 -27   7   5      29235.62      30079.19      1657.30 o                         
 -25   7   5      13373.81      14280.40       905.33 o                         
 -23   7   5      34458.70      36484.05      1329.93 o                         
 -21   7   5         59.41        439.05       206.70 o                         
 -19   7   5      14189.43      15231.81       679.06 o                         
 -17   7   5      93465.08      90914.98      1970.90 o                         
 -15   7   5     161667.09     160859.41      2810.78 o                         
 -13   7   5      43157.20      41855.71      1037.38 o                         
 -11   7   5       3060.62       3094.93       182.21 o                         
  -9   7   5     215057.52     210110.59      3193.94 o                         
  -7   7   5       5570.99       6722.69       377.51 o                         
  -5   7   5     115287.70     115157.30      2046.53 o                         
  -3   7   5       1856.55       2367.79       211.76 o                         
  -1   7   5      56644.74      54113.91      1218.44 o                         
   1   7   5     100102.51      98451.05      1786.39 o                         
   3   7   5     366988.22     359836.06      5292.74 o                         
   5   7   5       6837.43       7505.38       366.71 o                         
   7   7   5       3186.84       3179.30       252.07 o                         
   9   7   5     215169.97     204241.52      3747.72 o                         
  11   7   5       3318.66       3983.09       327.53 o                         
  13   7   5      12484.68      14039.03       725.50 o                         
  15   7   5       4117.22       5016.71       337.48 o                         
  17   7   5      15910.66      15835.82       733.87 o                         
  19   7   5       4586.92       4439.26       496.23 o                         
  21   7   5      32795.95      32417.01      1676.77 o                         
  23   7   5          4.36         86.11       570.09 o                         
 -30   8   5      10283.61       8155.28       646.59 o                         
 -28   8   5       7094.64       7506.54       655.28 o                         
 -26   8   5       2578.60       2941.32       419.36 o                         
 -24   8   5     139622.00     139476.92      3679.21 o                         
 -22   8   5       8856.97       9121.73       603.87 o                         
 -20   8   5       5687.97       7169.48       520.65 o                         
 -18   8   5       7499.82       7546.60      1163.98 o                         
 -16   8   5        480.31        999.72       199.33 o                         
 -14   8   5      19101.40      20677.78       756.35 o                         
 -12   8   5      27168.18      28607.62       800.51 o                         
 -10   8   5      17594.57      17246.72       540.15 o                         
  -8   8   5        107.76        456.74       103.40 o                         
  -6   8   5     719254.44     701764.12      9353.23 o                         
  -4   8   5        106.33        613.79       146.30 o                         
  -2   8   5      11086.59      11374.96       453.38 o                         
   0   8   5      65592.66      66669.80      1361.32 o                         
   2   8   5      23206.77      23055.11       642.29 o                         
   4   8   5        236.49        673.60       149.90 o                         
   6   8   5       7160.92       7293.31       388.16 o                         
   8   8   5      20749.49      19868.42       767.77 o                         
  10   8   5      40768.12      39136.48      2760.81 o                         
  12   8   5     283778.97     274237.12      7249.58 o                         
  14   8   5      26834.28      26237.57       855.99 o                         
  16   8   5        328.72        399.85       284.65 o                         
  18   8   5      17948.29      18676.34      1494.76 o                         
  20   8   5      25508.78      26472.11      2480.74 o                         
  22   8   5       4283.74       4198.14       662.21 o                         
  24   8   5        849.78       1134.97       635.23 o                         
 -29   9   5       8619.67       8808.80       892.67 o                         
 -27   9   5       9095.86       8954.34       691.22 o                         
 -25   9   5       2988.94       3952.86       448.68 o                         
 -23   9   5         21.29        151.25       265.16 o                         
 -21   9   5      42801.28      45371.61      1477.00 o                         
 -19   9   5      52043.43      52824.30      1597.99 o                         
 -17   9   5       7902.45       7319.53       449.44 o                         
 -15   9   5     431752.09     431187.88      9444.69 o                         
 -13   9   5        221.77        426.61       168.96 o                         
 -11   9   5      28718.38      28671.25       983.48 o                         
  -9   9   5       2820.66       3256.20       242.17 o                         
  -7   9   5       7987.83       8219.69       333.83 o                         
  -5   9   5       9867.66      10429.25       445.57 o                         
  -3   9   5      38956.74      38241.12      1530.57 o                         
  -1   9   5     105347.78     102569.66      2818.31 o                         
   1   9   5     118497.50     115933.91      2175.53 o                         
   3   9   5     591505.62     585974.81      9890.61 o                         
   5   9   5      41191.91      39728.91      1194.73 o                         
   7   9   5       6342.82       6772.25       431.20 o                         
   9   9   5       6602.14       7275.14       606.04 o                         
  11   9   5      37907.73      36955.54      1288.34 o                         
  13   9   5      21394.12      20077.74       916.51 o                         
  15   9   5       2294.75       3219.02       561.86 o                         
  17   9   5      36499.46      36887.91      3446.87 o                         
  19   9   5      75327.23      76156.77      2504.73 o                         
  21   9   5      95986.02     100050.87      3513.92 o                         
  23   9   5      26058.09      24785.39      1665.97 o                         
 -28  10   5       4575.84       4544.01       544.08 o                         
 -26  10   5        725.40        607.66       348.06 o                         
 -24  10   5      90058.97      89189.75      2534.86 o                         
 -22  10   5      13191.60      13993.62       774.33 o                         
 -20  10   5      13676.59      15866.85       844.84 o                         
 -18  10   5       3770.33       3848.86       422.63 o                         
 -16  10   5      13920.03      13536.42      1110.98 o                         
 -14  10   5       1457.39       2005.38       251.13 o                         
 -12  10   5      24732.35      25058.48       785.74 o                         
 -10  10   5      28723.61      29294.21       843.17 o                         
  -8  10   5       9934.87       9517.96       386.44 o                         
  -6  10   5     442684.88     428149.91      6282.95 o                         
  -4  10   5        475.41        633.18       188.00 o                         
  -2  10   5       4345.75       4717.20       381.79 o                         
   0  10   5      63228.45      63592.66      1764.17 o                         
   2  10   5        109.76        431.39       175.47 o                         
   4  10   5       3159.36       3537.50       365.72 o                         
   6  10   5       1582.00       2167.87       296.00 o                         
   8  10   5      15943.75      19257.13      1532.55 o                         
  10  10   5      27062.82      25893.88      1492.10 o                         
  12  10   5     194076.08     190409.73      5238.75 o                         
  14  10   5       3067.53       2820.88       346.41 o                         
  16  10   5        385.03        534.03       345.99 o                         
  18  10   5      30162.27      28072.00      4261.70 o                         
  20  10   5       1799.19       1713.46       602.35 o                         
  22  10   5       4396.63       4943.74       858.36 o                         
 -27  11   5      15381.57      15905.56      1524.79 o                         
 -25  11   5      18011.96      18966.54      1326.51 o                         
 -23  11   5         12.19        168.92       350.92 o                         
 -21  11   5       1381.12       1680.01       383.14 o                         
 -19  11   5       5431.60       5692.20       593.51 o                         
 -17  11   5      12823.68      12964.25       770.11 o                         
 -15  11   5      61536.38      61680.52      1606.56 o                         
 -13  11   5      42427.93      40966.11      1244.41 o                         
 -11  11   5         92.70        247.20       185.24 o                         
  -9  11   5     106238.38     102227.84      2155.08 o                         
  -7  11   5      65290.25      65446.49      2370.83 o                         
  -5  11   5        384.25        555.93       207.84 o                         
  -3  11   5         13.41        733.26       202.49 o                         
  -1  11   5       3740.38       4327.52       401.49 o                         
   1  11   5      15351.65      16391.19       723.25 o                         
   3  11   5     102746.97     101363.78      2343.52 o                         
   5  11   5      23045.69      23934.99      1123.10 o                         
   7  11   5        185.08        470.07       242.28 o                         
   9  11   5     137475.36     138814.08      4367.50 o                         
  11  11   5      24889.30      21480.41      1262.42 o                         
  13  11   5         43.68        213.32       335.98 o                         
  15  11   5       7764.97       8230.33       913.17 o                         
  17  11   5       1390.45       1497.89       423.11 o                         
  19  11   5        990.96        948.79       508.96 o                         
  21  11   5      14603.40      11752.54      1449.52 o                         
 -26  12   5       1120.88       1174.20       472.06 o                         
 -24  12   5        244.39       1046.43       459.27 o                         
 -22  12   5       2817.90       3135.72       529.09 o                         
 -20  12   5       2920.04       2666.21       462.71 o                         
 -18  12   5      25569.47      25446.87      1297.28 o                         
 -16  12   5      27093.72      27211.84      1085.35 o                         
 -14  12   5       6934.79       7736.97       500.37 o                         
 -12  12   5          1.89        716.63       242.97 o                         
 -10  12   5      19307.30      18309.78       638.08 o                         
  -8  12   5      14788.99      15482.37       682.98 o                         
  -6  12   5       8849.29       9239.01       470.10 o                         
  -4  12   5      19457.93      20281.51      1201.83 o                         
  -2  12   5       1415.89       2147.47       380.48 o                         
   0  12   5      53327.41      52260.50      2389.11 o                         
   2  12   5      95089.16      92031.82      2773.80 o                         
   4  12   5       6944.83       8433.47       814.33 o                         
   6  12   5       1971.45       2905.20       838.62 o                         
   8  12   5       4677.22       4887.17       565.85 o                         
  10  12   5      12891.70      12593.77       785.38 o                         
  12  12   5       5640.68       6020.09       553.26 o                         
  14  12   5       8114.92       7861.21       711.59 o                         
  16  12   5       3242.54       3983.53       594.91 o                         
  18  12   5      23377.66      19496.38      3627.29 o                         
  20  12   5      26745.89      28351.88      3150.79 o                         
 -25  13   5        112.40        568.23       492.59 o                         
 -23  13   5      33416.73      32366.97      2129.45 o                         
 -21  13   5       1995.77       1828.21       475.41 o                         
 -19  13   5        339.06        660.24       323.21 o                         
 -17  13   5      16250.83      16145.02       841.01 o                         
 -15  13   5     100776.20      98144.93      2427.68 o                         
 -13  13   5      17928.35      17571.24       852.23 o                         
 -11  13   5       2740.45       3041.46       339.85 o                         
  -9  13   5      19778.02      19416.88       717.03 o                         
  -7  13   5      10331.97      11294.99       551.05 o                         
  -5  13   5      78112.23      78214.38      2395.53 o                         
  -3  13   5       1733.79       1822.19       316.27 o                         
  -1  13   5        223.19        699.86       596.86 o                         
   1  13   5       6777.21       6229.66       734.65 o                         
   3  13   5     179353.09     179486.80      6432.75 o                         
   5  13   5       1218.85       1575.56       327.45 o                         
   7  13   5       2410.96       2555.37       473.02 o                         
   9  13   5      20073.77      20955.95      1070.32 o                         
  11  13   5      33673.05      33704.67      1339.67 o                         
  13  13   5      12941.09      13463.71      1188.96 o                         
  15  13   5       2842.03       2532.36       469.89 o                         
  17  13   5        825.77        771.90       515.08 o                         
  19  13   5        871.08        889.86       551.69 o                         
 -22  14   5      30283.09      26109.23      1422.41 o                         
 -20  14   5        281.79        236.53       382.22 o                         
 -18  14   5      69385.83      62824.72      2057.91 o                         
 -16  14   5       9459.33       8943.43       658.78 o                         
 -14  14   5      65207.02      64019.12      1835.09 o                         
 -12  14   5        110.20        760.17       284.49 o                         
 -10  14   5      12081.57      11956.65       750.85 o                         
  -8  14   5      78684.84      78602.52      2163.98 o                         
  -6  14   5     282765.69     279499.31      6818.57 o                         
  -4  14   5      30492.88      32844.84      1883.75 o                         
  -2  14   5        467.52        454.95       279.70 o                         
   0  14   5     183353.28     189816.67      5211.81 o                         
   2  14   5         43.33        438.27       480.57 o                         
   4  14   5      31018.71      31151.61      2157.55 o                         
   6  14   5       3309.12       3880.73       492.75 o                         
   8  14   5       9188.22       8024.29       665.87 o                         
  10  14   5      10532.49      10657.99       730.61 o                         
  12  14   5     138193.83     136207.17      3929.51 o                         
  14  14   5        486.34       1131.31       433.26 o                         
  16  14   5         81.09        136.00       428.15 o                         
 -21  15   5      18109.19      16468.65      1720.30 o                         
 -19  15   5       1239.60       1440.65       514.48 o                         
 -17  15   5      30329.23      29088.08      2640.11 o                         
 -15  15   5     116838.86     118397.90      3827.68 o                         
 -13  15   5       1656.08       2141.94       391.70 o                         
 -11  15   5        192.06        348.37       339.41 o                         
  -9  15   5     102988.41     102985.73      2755.56 o                         
  -7  15   5      16870.88      16745.39       823.15 o                         
  -5  15   5         28.59        317.81       279.06 o                         
  -3  15   5      11855.17      11494.80       850.04 o                         
  -1  15   5       4538.76       4611.80       496.27 o                         
   1  15   5      12275.48      12625.74      1114.93 o                         
   3  15   5     151393.88     145514.31      6565.21 o                         
   5  15   5       1898.20       2192.00       438.15 o                         
   7  15   5       2295.95       2140.89       479.88 o                         
   9  15   5     110195.80     110134.08      3640.22 o                         
  11  15   5       1952.12       1842.98       463.56 o                         
  13  15   5       2410.29       3302.77       544.75 o                         
  15  15   5         30.80        332.44       426.24 o                         
 -18  16   5       2225.71       2144.02       564.94 o                         
 -16  16   5      19455.99      20691.35      1366.44 o                         
 -14  16   5      40908.93      40373.20      4940.36 o                         
 -12  16   5      57249.86      57909.42      1936.52 o                         
 -10  16   5       3918.39       4071.84       505.51 o                         
  -8  16   5       1327.10       1405.00       343.63 o                         
  -6  16   5      45602.76      46519.23      1772.60 o                         
  -4  16   5      30296.65      31845.95      1666.91 o                         
  -2  16   5       2329.62       2438.92       421.68 o                         
   0  16   5      24089.70      26947.79      1931.41 o                         
   2  16   5      11421.07      10228.18       703.54 o                         
   4  16   5      52378.76      54172.08      2452.25 o                         
   6  16   5      22684.29      20536.05      2051.53 o                         
   8  16   5       2980.96       3174.13       528.30 o                         
  10  16   5       4476.53       4491.33       592.58 o                         
  12  16   5      19005.29      15651.68      1156.38 o                         
  14  16   5      25458.75      20779.37      2998.01 o                         
 -17  17   5       8846.15       9305.92       906.67 o                         
 -15  17   5       2293.64       2786.26       605.77 o                         
 -13  17   5       7554.70       7909.02       676.17 o                         
 -11  17   5         13.03         43.36       379.69 o                         
  -9  17   5        178.67        562.17       383.94 o                         
  -7  17   5      16698.50      18597.93       897.28 o                         
  -5  17   5      62769.80      63855.62      1919.58 o                         
  -3  17   5      21717.87      22453.10      1150.85 o                         
  -1  17   5      14711.76      16967.58      1093.86 o                         
   1  17   5      14683.26      14416.49       852.78 o                         
   3  17   5       2278.73       2081.95       438.50 o                         
   5  17   5      16384.57      19616.17      1545.74 o                         
   7  17   5        157.76        439.55       426.61 o                         
   9  17   5       1556.20       1765.36       505.53 o                         
  11  17   5       8006.19       7305.80       875.01 o                         
 -14  18   5       8493.67       8712.92       991.40 o                         
 -12  18   5        247.97        297.22       483.43 o                         
 -10  18   5       1741.40       1476.57       513.66 o                         
  -8  18   5       7454.77       7742.06       860.35 o                         
  -6  18   5        873.49        954.63       435.41 o                         
  -4  18   5       7071.00       7436.51       675.07 o                         
  -2  18   5       1920.84       1919.97       538.83 o                         
   0  18   5         39.68        303.14       371.13 o                         
   2  18   5      14741.78      14679.79      1304.67 o                         
   4  18   5       5071.13       4772.63       523.52 o                         
   6  18   5       1875.84       1654.31       531.88 o                         
   8  18   5       4738.33       4850.57       647.73 o                         
  -9  19   5       1092.95        840.99       673.43 o                         
  -7  19   5       1219.27       1304.12       522.01 o                         
  -5  19   5       1179.26       1105.86       521.99 o                         
  -3  19   5      22049.29      20537.21      1237.15 o                         
  -1  19   5         46.91        136.01       497.61 o                         
   1  19   5       1772.73       1564.30       496.71 o                         
   3  19   5       8120.62       8070.44       782.08 o                         
 -32   0   6         54.44        141.20       469.87 o                         
 -30   0   6       8945.76       8868.90      1504.39 o                         
 -28   0   6        999.54       1580.21       445.27 o                         
 -26   0   6      86343.98      84836.33      2947.36 o                         
 -24   0   6      30477.53      32798.18      1603.23 o                         
 -22   0   6       6541.03       6567.19       619.50 o                         
 -20   0   6      15072.66      16181.89       917.40 o                         
 -18   0   6    1354235.12    1315984.12     50075.68 o                         
 -16   0   6     192637.34     191410.81      5735.71 o                         
 -14   0   6       2087.11       2877.16       390.20 o                         
 -12   0   6     487320.44     489160.97     14074.68 o                         
 -10   0   6      28100.89      28248.19      1128.32 o                         
  -8   0   6     386038.09     401513.38      9516.00 o                         
  -6   0   6      13060.44      15617.19       704.81 o                         
  -4   0   6      42894.95      43750.68       952.99 o                         
  -2   0   6      14046.29      14811.05       820.57 o                         
   0   0   6    3422124.75    3313657.75     71898.41 o                         
   2   0   6      64823.73      66083.27      1957.81 o                         
   4   0   6      40358.58      40185.95      1257.17 o                         
   6   0   6     461185.44     473875.25      8993.56 o                         
   8   0   6     141381.88     134668.55      3279.39 o                         
  10   0   6      83469.49      83132.62      1999.34 o                         
  12   0   6        512.65       1088.44       222.64 o                         
  14   0   6       7473.74       7271.44       775.98 o                         
  16   0   6      50447.98      50047.28      1805.37 o                         
  18   0   6     512933.06     489951.22     14396.64 o                         
  20   0   6        313.74        455.27       431.83 o                         
  22   0   6       9658.53      12227.37      1481.48 o                         
  24   0   6      75900.20      78018.80      6992.86 o                         
  26   0   6      35338.12      36037.27      3992.68 o                         
 -33   1   6       7610.57       7354.99       643.36 o                         
 -31   1   6        431.96        700.35       300.28 o                         
 -29   1   6       7526.61       7092.05       534.72 o                         
 -27   1   6     183186.05     178051.00      4268.21 o                         
 -25   1   6      47483.53      48668.12      1342.30 o                         
 -23   1   6       4241.45       4619.48       364.69 o                         
 -21   1   6      42887.25      43392.46      1162.23 o                         
 -19   1   6       9567.47      10595.45       446.17 o                         
 -17   1   6      51972.65      51349.97      1129.95 o                         
 -15   1   6      26760.96      27325.76       807.63 o                         
 -13   1   6        429.30        859.03       134.26 o                         
 -11   1   6       4749.13       5367.75       301.01 o                         
  -9   1   6    1691742.50    1749005.75     25667.50 o                         
  -7   1   6      66481.26      67593.71      1240.91 o                         
  -5   1   6         58.45        597.01        80.79 o                         
  -3   1   6     465012.62     471937.91      7739.36 o                         
  -1   1   6      15919.50      16518.55       533.25 o                         
   1   1   6      52845.25      52724.25      1007.59 o                         
   3   1   6       2729.02       4029.25       292.00 o                         
   5   1   6         20.15        439.52        92.26 o                         
   7   1   6      25097.97      24844.66       641.97 o                         
   9   1   6     806945.12     760233.19     12719.59 o                         
  11   1   6        209.92        640.01       134.25 o                         
  13   1   6       2248.92       2497.57       226.52 o                         
  15   1   6     127934.82     130666.61      2846.45 o                         
  17   1   6      23085.32      21770.99       993.14 o                         
  19   1   6        208.12        662.89       284.24 o                         
  21   1   6       4888.63       5771.95       580.98 o                         
  23   1   6        224.05        368.97       396.30 o                         
  25   1   6      17822.81      17884.72      1416.44 o                         
 -32   2   6       9453.66       9223.37       763.31 o                         
 -30   2   6          2.08         85.25       270.37 o                         
 -28   2   6      35966.65      36330.78      1330.26 o                         
 -26   2   6      15477.06      14184.94       929.31 o                         
 -24   2   6       2661.37       3476.46       350.75 o                         
 -22   2   6      26360.10      25671.27      1119.30 o                         
 -20   2   6       7689.76       7665.66       413.42 o                         
 -18   2   6      10464.77      12035.91       650.14 o                         
 -16   2   6        684.44        962.93       140.62 o                         
 -14   2   6      36381.88      34789.09       718.63 o                         
 -12   2   6       4794.38       6312.38       295.61 o                         
 -10   2   6     125861.20     128220.33      2242.91 o                         
  -8   2   6      91331.11      91547.49      1325.50 o                         
  -6   2   6      21681.41      23295.02       570.46 o                         
  -4   2   6      95889.01      95761.55      1554.30 o                         
  -2   2   6       3880.54       4449.63       233.82 o                         
   0   2   6     114559.54     116155.86      1890.20 o                         
   2   2   6      28565.17      28590.15       627.33 o                         
   4   2   6      32825.44      33405.93       752.39 o                         
   6   2   6      69432.22      70776.06      1265.11 o                         
   8   2   6      34995.83      34739.93      1134.27 o                         
  10   2   6      69738.84      67813.48      1317.10 o                         
  12   2   6       5306.25       5525.18       286.12 o                         
  14   2   6      25536.91      25390.40       767.63 o                         
  16   2   6       2260.70       2409.54       238.29 o                         
  18   2   6       1695.30       3101.78       361.76 o                         
  20   2   6      12479.84      12044.70       824.39 o                         
  22   2   6       2855.34       3369.50       503.56 o                         
  24   2   6       4445.48       4581.92       883.92 o                         
 -31   3   6       1642.64       1232.09       371.10 o                         
 -29   3   6       1065.58       1179.46       313.19 o                         
 -27   3   6      34124.79      36611.84      1342.02 o                         
 -25   3   6      14071.66      13943.80       687.91 o                         
 -23   3   6       3075.63       4962.06       557.60 o                         
 -21   3   6        771.56        956.95       185.77 o                         
 -19   3   6      61922.66      61308.69      1339.65 o                         
 -17   3   6     125750.85     120780.27      2168.36 o                         
 -15   3   6       2239.16       2647.43       223.68 o                         
 -13   3   6      21238.80      21921.52       611.35 o                         
 -11   3   6      11613.49      12403.58       408.34 o                         
  -9   3   6     257674.84     255684.84      3416.08 o                         
  -7   3   6      67651.77      66321.77      1021.11 o                         
  -5   3   6      25538.06      25465.55       614.23 o                         
  -3   3   6       4839.39       5121.92       244.92 o                         
  -1   3   6     227876.33     232020.77      3458.67 o                         
   1   3   6     286108.56     291527.38      4407.95 o                         
   3   3   6       2117.07       2794.84       160.05 o                         
   5   3   6      36341.85      34885.84       842.09 o                         
   7   3   6       7163.28       7576.69       386.82 o                         
   9   3   6     142353.92     137508.53      2096.33 o                         
  11   3   6      31071.65      31153.14       740.22 o                         
  13   3   6       3777.06       4278.94       289.57 o                         
  15   3   6        501.89        885.79       178.16 o                         
  17   3   6      42530.88      39881.52      1175.47 o                         
  19   3   6      38384.28      38527.82      1241.02 o                         
  21   3   6        371.37        550.89       336.50 o                         
  23   3   6       3544.06       4116.90       713.13 o                         
  25   3   6       1730.16       1545.58       987.48 o                         
 -32   4   6       9252.41      10262.85       806.75 o                         
 -30   4   6        274.62        836.78       316.41 o                         
 -28   4   6       2240.33       2100.30       310.94 o                         
 -26   4   6       9704.08      10533.70       557.69 o                         
 -24   4   6       1125.80       1619.79       260.43 o                         
 -22   4   6      20547.88      22125.39      1015.95 o                         
 -20   4   6        955.04       1571.33       177.44 o                         
 -18   4   6     148183.02     145122.64      2424.61 o                         
 -16   4   6      26932.02      26784.70       624.50 o                         
 -14   4   6      31609.31      32927.80       771.25 o                         
 -12   4   6       1509.24       2358.08       221.00 o                         
 -10   4   6       3746.87       4104.41       195.09 o                         
  -8   4   6      54128.55      54467.15       975.25 o                         
  -6   4   6        129.58        734.88       153.26 o                         
  -4   4   6      43460.72      44029.81      1141.72 o                         
  -2   4   6       3362.23       4209.81       210.53 o                         
   0   4   6     588462.62     597446.56      8285.04 o                         
   2   4   6       5206.12       5911.48       348.15 o                         
   4   4   6      30387.93      30522.43       821.64 o                         
   6   4   6      37070.18      37591.77       853.66 o                         
   8   4   6      31653.91      30430.71       885.57 o                         
  10   4   6       4919.51       5436.84       277.58 o                         
  12   4   6      17989.27      17902.49       651.30 o                         
  14   4   6      11259.12      10646.08       458.60 o                         
  16   4   6      14666.44      14679.55       591.53 o                         
  18   4   6      57971.24      55732.36      1940.76 o                         
  20   4   6        284.72        708.14       326.14 o                         
  22   4   6       4562.83       4514.27       641.24 o                         
  24   4   6       1121.79       1270.58       588.33 o                         
 -31   5   6      19877.52      17640.69      1227.23 o                         
 -29   5   6      14343.94      15977.20      1159.25 o                         
 -27   5   6      39016.41      37414.13      1214.82 o                         
 -25   5   6       9169.70       9728.15       553.32 o                         
 -23   5   6      45382.78      46065.87      1259.57 o                         
 -21   5   6       5377.15       6039.12       423.94 o                         
 -19   5   6      84518.43      84288.62      1723.54 o                         
 -17   5   6       2306.02       2558.26       200.03 o                         
 -15   5   6       2395.63       3427.29       195.56 o                         
 -13   5   6     101362.01     100188.66      1601.84 o                         
 -11   5   6      37022.14      37734.10       814.99 o                         
  -9   5   6     367146.28     368109.66      6193.54 o                         
  -7   5   6         25.92        342.48        54.88 o                         
  -5   5   6     138477.06     138334.28      2158.95 o                         
  -3   5   6     100743.63     101449.55      1754.72 o                         
  -1   5   6      49389.93      50033.81      1035.40 o                         
   1   5   6      56567.00      59484.02      1511.69 o                         
   3   5   6       1147.88       1839.59       227.66 o                         
   5   5   6     114984.95     112594.67      1936.42 o                         
   7   5   6       6793.39       6405.84       320.71 o                         
   9   5   6     188515.70     181352.69      3008.74 o                         
  11   5   6      40458.63      38394.73      1325.58 o                         
  13   5   6      22416.26      22555.08       695.76 o                         
  15   5   6      34697.52      33990.82       963.19 o                         
  17   5   6        276.29        555.98       290.91 o                         
  19   5   6      29441.80      28143.15      1309.28 o                         
  21   5   6       7404.67       7198.06       694.58 o                         
  23   5   6      15381.32      17981.27      1791.71 o                         
  25   5   6      10186.99       9583.69      3323.73 o                         
 -30   6   6       5642.96       6080.60       611.63 o                         
 -28   6   6      62150.27      62718.74      1873.17 o                         
 -26   6   6        909.51       1377.45       295.31 o                         
 -24   6   6      38634.48      39677.20      1186.60 o                         
 -22   6   6       2493.18       2525.79       296.78 o                         
 -20   6   6      69311.74      70898.74      1949.74 o                         
 -18   6   6     245449.16     239539.27      5797.32 o                         
 -16   6   6       2344.00       2712.42       213.98 o                         
 -14   6   6       8390.72       9320.16       330.89 o                         
 -12   6   6     256798.77     250613.38      3667.84 o                         
 -10   6   6     142126.17     137312.67      1888.63 o                         
  -8   6   6      29997.02      29989.12       666.76 o                         
  -6   6   6      39939.37      41235.42       889.94 o                         
  -4   6   6       5186.35       5079.27       266.21 o                         
  -2   6   6      25692.54      26127.20       667.74 o                         
   0   6   6     491442.06     491902.16      6748.48 o                         
   2   6   6      40918.60      41048.41      1044.72 o                         
   4   6   6        312.97        574.04       129.69 o                         
   6   6   6     270218.34     259962.03      4213.44 o                         
   8   6   6      14158.82      14446.82       645.08 o                         
  10   6   6      53467.50      52819.02      1502.78 o                         
  12   6   6       5778.05       6329.41       392.88 o                         
  14   6   6       2575.40       3115.80       310.24 o                         
  16   6   6       3924.98       3726.39       391.53 o                         
  18   6   6      83594.64      85004.20      2458.54 o                         
  20   6   6      38683.07      38064.05      1550.06 o                         
  22   6   6       1118.19        724.49       535.21 o                         
  24   6   6      53326.72      49040.70      4209.83 o                         
 -31   7   6      10780.26       8887.13       676.22 o                         
 -29   7   6      24607.46      28539.40      1351.42 o                         
 -27   7   6      88167.20      90761.23      2574.32 o                         
 -25   7   6       7085.32       7020.02       587.07 o                         
 -23   7   6      12906.11      14746.32       762.42 o                         
 -21   7   6     117124.64     112215.52      2586.64 o                         
 -19   7   6      47390.22      48086.94      1250.59 o                         
 -17   7   6        119.20        754.29       233.48 o                         
 -15   7   6     138431.78     140023.94      2568.22 o                         
 -13   7   6      63418.23      61599.02      1161.30 o                         
 -11   7   6      44527.25      44510.46       995.94 o                         
  -9   7   6     648475.19     607290.75      9017.55 o                         
  -7   7   6        845.69       1052.05       139.47 o                         
  -5   7   6     125866.43     121397.53      2014.21 o                         
  -3   7   6     643167.94     630875.62      8610.37 o                         
  -1   7   6      14150.36      13457.57       523.52 o                         
   1   7   6        107.13        773.97       143.18 o                         
   3   7   6      88330.11      86817.88      1944.95 o                         
   5   7   6      84176.09      79095.58      1620.80 o                         
   7   7   6       4829.91       5217.53       343.75 o                         
   9   7   6     353584.12     339273.03      6054.42 o                         
  11   7   6      17326.51      20074.91       890.42 o                         
  13   7   6      58583.73      57670.03      1527.02 o                         
  15   7   6     236472.03     231582.36      5209.92 o                         
  17   7   6         41.28        333.16       278.68 o                         
  19   7   6       5346.45       4754.70       608.36 o                         
  21   7   6       2183.54       2330.96       594.75 o                         
  23   7   6       9660.88       8609.48       941.66 o                         
 -30   8   6      15712.89      15932.73       946.85 o                         
 -28   8   6       3936.86       4685.62       525.86 o                         
 -26   8   6         14.81        222.73       287.28 o                         
 -24   8   6      35921.54      35061.31      1245.51 o                         
 -22   8   6      30077.87      31765.20      1244.12 o                         
 -20   8   6       3317.17       3243.78       367.06 o                         
 -18   8   6     122779.73     126202.20      3985.92 o                         
 -16   8   6       3839.54       3559.50       322.63 o                         
 -14   8   6      56695.07      56593.01      1337.96 o                         
 -12   8   6     139950.14     139895.89      2361.46 o                         
 -10   8   6      10236.74      10179.84       414.51 o                         
  -8   8   6        841.74       1185.80       144.57 o                         
  -6   8   6     102250.21     100136.88      1796.48 o                         
  -4   8   6      76518.89      72084.83      1464.18 o                         
  -2   8   6       2843.95       2800.66       201.85 o                         
   0   8   6     315144.06     308093.75      4669.29 o                         
   2   8   6         22.57        210.84       124.08 o                         
   4   8   6      81357.75      76539.10      1921.89 o                         
   6   8   6     253154.03     241278.20      4734.48 o                         
   8   8   6       1415.67       2141.75       341.62 o                         
  10   8   6          1.21        223.27       201.74 o                         
  12   8   6       7370.30       7588.85       518.31 o                         
  14   8   6      27092.83      28746.37      1142.85 o                         
  16   8   6        197.37        381.52       310.92 o                         
  18   8   6      45843.01      47979.48      1876.34 o                         
  20   8   6        799.85        790.22       441.11 o                         
  22   8   6      21711.94      21753.93      1363.39 o                         
 -29   9   6       5803.43       5463.03       560.52 o                         
 -27   9   6          1.00        248.92       342.17 o                         
 -25   9   6          8.90         49.24       275.35 o                         
 -23   9   6        555.59        911.55       300.92 o                         
 -21   9   6       1872.74       2048.52       319.49 o                         
 -19   9   6       1214.38       1494.77       292.02 o                         
 -17   9   6      14472.91      14691.92       767.77 o                         
 -15   9   6          2.82        506.62       230.46 o                         
 -13   9   6       5980.26       6213.52       367.46 o                         
 -11   9   6      13393.50      14333.16       632.50 o                         
  -9   9   6       5226.21       6287.17       416.63 o                         
  -7   9   6       2759.33       3163.33       194.77 o                         
  -5   9   6       9202.78       9671.20       498.64 o                         
  -3   9   6       4741.25       4969.28       292.95 o                         
  -1   9   6      25837.93      26378.53       876.95 o                         
   1   9   6      26043.88      26613.17       791.75 o                         
   3   9   6       1909.01       2160.21       283.30 o                         
   5   9   6      20427.76      20325.24      1093.31 o                         
   7   9   6       9378.01       9014.28       914.66 o                         
   9   9   6       3930.95       3897.44       543.08 o                         
  11   9   6       1443.75       1842.53       333.31 o                         
  13   9   6        549.37        776.60       262.34 o                         
  15   9   6        110.35        395.80       336.90 o                         
  17   9   6       7494.72       8315.03       683.81 o                         
  19   9   6        505.45        776.55       467.05 o                         
  21   9   6        991.38        590.76       563.32 o                         
 -28  10   6       1735.16       1907.43       429.12 o                         
 -26  10   6      19305.45      19539.05      1102.92 o                         
 -24  10   6      17814.61      17871.76      1139.88 o                         
 -22  10   6      41633.93      40225.43      1386.02 o                         
 -20  10   6      48409.86      48725.00      1548.71 o                         
 -18  10   6     119035.71     117626.86      3412.08 o                         
 -16  10   6        543.39        947.62       243.98 o                         
 -14  10   6      73952.22      71271.03      1790.60 o                         
 -12  10   6     171672.92     165395.86      3564.40 o                         
 -10  10   6       2842.71       3827.09       407.79 o                         
  -8  10   6      71964.96      71814.13      2026.22 o                         
  -6  10   6      76716.81      75614.16      1655.11 o                         
  -4  10   6     158829.52     143985.69      2700.07 o                         
  -2  10   6      60188.50      58427.81      1390.27 o                         
   0  10   6     320023.81     304684.91      5700.75 o                         
   2  10   6       9038.07       8670.55       555.47 o                         
   4  10   6      93748.70      92008.38      3884.04 o                         
   6  10   6     213585.41     210458.38      6419.20 o                         
   8  10   6      29333.78      30401.89      1856.78 o                         
  10  10   6      11759.53      10756.70       732.77 o                         
  12  10   6      19712.54      19827.41      1328.52 o                         
  14  10   6      73083.13      71678.24      2076.66 o                         
  16  10   6       2637.96       2918.34       459.23 o                         
  18  10   6      55100.53      59101.09      2518.49 o                         
  20  10   6       7438.46       7957.89      1035.40 o                         
 -27  11   6      57235.89      56406.35      2194.15 o                         
 -25  11   6       1510.14       1697.37       480.82 o                         
 -23  11   6      11837.30      12381.79       953.66 o                         
 -21  11   6      78081.80      78309.77      2484.65 o                         
 -19  11   6      16285.81      19045.54      1186.72 o                         
 -17  11   6      13655.45      14272.29       761.50 o                         
 -15  11   6      56509.19      53844.93      1590.53 o                         
 -13  11   6      43811.00      41719.27      1176.99 o                         
 -11  11   6      84350.05      81821.37      1908.05 o                         
  -9  11   6     326462.06     315664.78      6166.03 o                         
  -7  11   6       1870.35       2013.62       218.60 o                         
  -5  11   6      39026.62      38188.16      1195.11 o                         
  -3  11   6     309724.81     302341.28      5462.29 o                         
  -1  11   6        854.27       1253.65       269.47 o                         
   1  11   6        943.19       1015.72       295.51 o                         
   3  11   6      45093.99      50089.70      3278.43 o                         
   5  11   6      47358.29      46385.89      1728.15 o                         
   7  11   6       9290.38       8405.76       642.39 o                         
   9  11   6     203117.66     205115.86      6248.16 o                         
  11  11   6      28486.96      28552.08      1304.14 o                         
  13  11   6      31437.52      30103.62      1395.57 o                         
  15  11   6     127889.77     121964.72      3664.95 o                         
  17  11   6       5823.47       6105.91       615.45 o                         
  19  11   6       1483.30       1338.71       543.89 o                         
 -26  12   6       1609.23       1849.37       517.45 o                         
 -24  12   6      17487.30      17677.78      1123.18 o                         
 -22  12   6       7140.58       7332.72       967.89 o                         
 -20  12   6      24075.49      26461.29      1296.64 o                         
 -18  12   6      88996.61      89122.03      2467.72 o                         
 -16  12   6          8.92        292.66       268.08 o                         
 -14  12   6      10272.58      10755.98       563.34 o                         
 -12  12   6      62168.79      62949.29      1574.70 o                         
 -10  12   6      52400.39      53100.98      1447.02 o                         
  -8  12   6      18663.16      18890.50       716.43 o                         
  -6  12   6      12520.24      11612.23       622.30 o                         
  -4  12   6      10963.92      11908.39      1021.22 o                         
  -2  12   6       7015.83       7953.80       656.39 o                         
   0  12   6     163685.14     161071.38      5521.88 o                         
   2  12   6      15690.95      15509.93       932.68 o                         
   4  12   6       2178.39       2077.89       399.25 o                         
   6  12   6      95529.59      97345.46      3211.30 o                         
   8  12   6       9520.53      11793.57      1370.26 o                         
  10  12   6      26814.36      28350.08      1619.23 o                         
  12  12   6         44.43        311.32       319.12 o                         
  14  12   6       5658.44       5370.43       679.66 o                         
  16  12   6       1076.44        860.32       474.60 o                         
  18  12   6      32213.42      34528.35      2370.59 o                         
 -25  13   6       4753.63       4055.19       614.48 o                         
 -23  13   6      30275.19      29364.54      2638.52 o                         
 -21  13   6         86.77        107.53       380.60 o                         
 -19  13   6      38778.78      40139.09      1419.37 o                         
 -17  13   6      18888.86      19907.38      1587.96 o                         
 -15  13   6       2115.71       2210.00       356.82 o                         
 -13  13   6      64661.56      63533.50      1802.56 o                         
 -11  13   6        648.32       1028.82       275.18 o                         
  -9  13   6      85804.08      83918.89      2102.15 o                         
  -7  13   6         13.25        163.53       213.76 o                         
  -5  13   6      44307.65      43610.71      1508.95 o                         
  -3  13   6      13761.25      14196.78       820.00 o                         
  -1  13   6      28814.43      30552.43      1425.76 o                         
   1  13   6      32056.45      31469.04      2537.61 o                         
   3  13   6       2989.47       3723.28       565.45 o                         
   5  13   6      62233.77      61573.12      2622.45 o                         
   7  13   6       6959.03       6469.81       570.58 o                         
   9  13   6      47490.97      46260.75      1685.73 o                         
  11  13   6       3405.44       4183.17       504.04 o                         
  13  13   6      17072.63      16435.55      1008.79 o                         
  15  13   6      13426.63      14965.54      1065.83 o                         
  17  13   6       4299.37       4393.19       874.35 o                         
 -22  14   6       6334.18       7569.12       768.38 o                         
 -20  14   6       8339.77       9000.41       841.19 o                         
 -18  14   6      42877.23      42367.41      1829.25 o                         
 -16  14   6      15594.66      15130.93      1310.25 o                         
 -14  14   6      12144.16      14075.83       727.48 o                         
 -12  14   6         10.22         70.15       306.87 o                         
 -10  14   6       4567.33       4673.95       435.70 o                         
  -8  14   6       1405.29       1934.63       315.74 o                         
  -6  14   6        603.36        767.59       279.84 o                         
  -4  14   6      32115.72      31415.56      1582.80 o                         
  -2  14   6      22197.84      22853.28      1110.73 o                         
   0  14   6      71750.76      75706.25      2975.86 o                         
   2  14   6       7472.44       8495.62      1120.24 o                         
   4  14   6      10276.59      10088.70      1148.48 o                         
   6  14   6       4405.39       4255.64       854.73 o                         
   8  14   6        997.88       1772.20       468.60 o                         
  10  14   6       1052.23       1028.49       374.19 o                         
  12  14   6       7340.39       7393.67       611.90 o                         
  14  14   6      15110.22      14021.88       993.28 o                         
  16  14   6      15573.96      14933.52      1664.42 o                         
 -21  15   6          6.55        -52.24       529.79 o                         
 -19  15   6       5276.75       6068.58       849.04 o                         
 -17  15   6       1070.00        991.99       475.21 o                         
 -15  15   6         42.74        172.76       393.91 o                         
 -13  15   6       1083.08        903.66       343.79 o                         
 -11  15   6      26328.08      29729.53      1990.69 o                         
  -9  15   6      21835.87      23167.21      1144.17 o                         
  -7  15   6      24372.49      25254.75      1302.31 o                         
  -5  15   6        716.96       1438.12       330.60 o                         
  -3  15   6         32.71        391.17       357.85 o                         
  -1  15   6        297.33       1154.29       342.47 o                         
   1  15   6       2860.82       3322.11       501.50 o                         
   3  15   6        827.02        764.54       453.58 o                         
   5  15   6        261.66        390.72       347.95 o                         
   7  15   6      18876.90      18201.23      1305.56 o                         
   9  15   6      14841.47      16943.04      1076.66 o                         
  11  15   6      15759.25      15688.74       977.93 o                         
  13  15   6       2573.34       2875.14       527.47 o                         
  15  15   6        738.58        900.05       468.71 o                         
 -20  16   6      17795.85      16078.23      2079.40 o                         
 -18  16   6       7104.52       8605.01      1080.30 o                         
 -16  16   6        207.47        166.83       495.38 o                         
 -14  16   6       3513.63       4068.91       649.54 o                         
 -12  16   6       4821.78       5998.62       596.91 o                         
 -10  16   6       1346.96       1562.40       410.03 o                         
  -8  16   6       2363.67       2622.70       461.21 o                         
  -6  16   6        140.33        245.92       314.95 o                         
  -4  16   6       2276.61       2406.19       398.52 o                         
  -2  16   6      14906.47      14675.30       946.31 o                         
   0  16   6      20867.99      21910.54      1225.67 o                         
   2  16   6      11382.61      10869.74       928.65 o                         
   4  16   6       4291.15       5244.26       811.20 o                         
   6  16   6       5682.14       5702.48       909.19 o                         
   8  16   6       4239.72       4225.03       573.57 o                         
  10  16   6       1460.01       1535.82       482.09 o                         
  12  16   6         15.99        164.76       638.99 o                         
 -17  17   6      29022.96      29370.53      2379.76 o                         
 -15  17   6       1800.74       1895.51       565.70 o                         
 -13  17   6        322.27        579.87       535.57 o                         
 -11  17   6       8067.74       8133.02       685.30 o                         
  -9  17   6     168783.05     172582.77      5453.03 o                         
  -7  17   6       3385.66       4065.15       534.42 o                         
  -5  17   6         17.24        131.83       348.72 o                         
  -3  17   6      38461.80      41055.53      2137.39 o                         
  -1  17   6      11320.55      12043.66      1811.90 o                         
   1  17   6      16737.89      17114.46       972.41 o                         
   3  17   6        364.42        604.36       391.38 o                         
   5  17   6        835.06       1777.54       534.51 o                         
   7  17   6        352.74        602.45       596.86 o                         
   9  17   6     120143.02     122060.39      3999.23 o                         
 -14  18   6         78.89        -86.86       714.22 o                         
 -12  18   6      26910.02      25998.94      2356.46 o                         
 -10  18   6       3945.37       4622.17       563.79 o                         
  -8  18   6      22088.39      21441.52      1170.14 o                         
  -6  18   6       2851.20       2730.95       510.66 o                         
  -4  18   6       1571.60       1553.13       423.17 o                         
  -2  18   6        591.46        881.55       456.92 o                         
   0  18   6     220132.11     223328.58      6428.19 o                         
   2  18   6       3715.18       4049.81       518.21 o                         
   4  18   6       1637.53       1317.37       426.40 o                         
   6  18   6      47578.89      45556.90      2045.59 o                         
  -7  19   6       1355.70       1026.51       529.09 o                         
  -5  19   6       1179.01       1394.56       555.40 o                         
  -3  19   6      15197.13      12720.35      1574.41 o                         
  -1  19   6       1547.64       2237.89       531.75 o                         
   1  19   6        469.32        849.17       673.43 o                         
 -33   1   7      13066.88      12806.49       845.00 o                         
 -31   1   7      63570.33      64026.70      1985.08 o                         
 -29   1   7       1288.92       1124.97       274.13 o                         
 -27   1   7        465.82        726.46       253.17 o                         
 -25   1   7        252.43        153.55       181.86 o                         
 -23   1   7     107342.65     108836.93      2860.73 o                         
 -21   1   7       2864.99       3529.37       300.08 o                         
 -19   1   7      14499.76      15003.80       657.20 o                         
 -17   1   7      16145.44      16678.82       539.07 o                         
 -15   1   7     163404.09     160516.52      3399.13 o                         
 -13   1   7     290154.19     291096.84      6063.68 o                         
 -11   1   7       4195.72       5106.43       216.49 o                         
  -9   1   7        600.38       1065.69       146.70 o                         
  -7   1   7        852.14       1371.23       144.72 o                         
  -5   1   7     359471.09     353927.91      5584.91 o                         
  -3   1   7      88404.16      92939.16      1532.86 o                         
  -1   1   7       3789.07       4173.77       233.56 o                         
   1   1   7      20828.50      21433.80       629.27 o                         
   3   1   7     467479.16     469283.06      6798.98 o                         
   5   1   7     168420.61     169138.56      2700.70 o                         
   7   1   7      19904.99      20925.26       650.07 o                         
   9   1   7      31086.15      30754.11       962.52 o                         
  11   1   7        323.06        621.25       144.82 o                         
  13   1   7      46442.55      44862.05      1197.89 o                         
  15   1   7        799.17       1300.10       222.29 o                         
  17   1   7       1640.16       1834.84       253.81 o                         
  19   1   7       1810.59       1848.45       358.21 o                         
  21   1   7      48133.50      48009.43      1659.62 o                         
  23   1   7      15072.67      13831.34      2351.95 o                         
  25   1   7       7632.07       7578.33      1053.47 o                         
 -32   2   7      55081.21      55671.30      2009.08 o                         
 -30   2   7      22151.18      20875.06      1213.12 o                         
 -28   2   7      12239.07      12097.40       708.04 o                         
 -26   2   7       3225.14       3272.43       319.61 o                         
 -24   2   7     102893.08     101620.69      2347.98 o                         
 -22   2   7     191495.61     192676.64      3929.89 o                         
 -20   2   7        780.67       1188.29       161.58 o                         
 -18   2   7      17682.97      18999.66       563.79 o                         
 -16   2   7       2842.82       3123.11       216.61 o                         
 -14   2   7     296526.66     288029.34      4625.66 o                         
 -12   2   7     310335.78     319609.53      5830.61 o                         
 -10   2   7       5031.36       5011.86       212.85 o                         
  -8   2   7       1846.36       2269.64       126.95 o                         
  -6   2   7     880819.94     859725.81     11400.45 o                         
  -4   2   7     331168.47     334780.44      5161.13 o                         
  -2   2   7      30823.57      31005.56       768.58 o                         
   0   2   7       5079.99       6556.71       355.97 o                         
   2   2   7       7547.60       7973.84       298.56 o                         
   4   2   7     108763.04     107326.75      1818.09 o                         
   6   2   7     241938.98     243997.16      3569.76 o                         
   8   2   7      26602.87      26307.61       849.94 o                         
  10   2   7       2523.94       2558.77       206.23 o                         
  12   2   7     337177.91     331274.69      6451.99 o                         
  14   2   7      23199.77      23273.90       770.11 o                         
  16   2   7      26551.30      26723.91       865.20 o                         
  18   2   7       2614.09       2586.22       364.56 o                         
  20   2   7       1414.56       1186.40       344.76 o                         
  22   2   7       1371.57       2135.56       473.92 o                         
  24   2   7      10448.29      10599.05      1165.05 o                         
 -33   3   7       4755.32       4553.81       626.16 o                         
 -31   3   7      20960.81      22218.33      2213.13 o                         
 -29   3   7        799.40        962.29       286.96 o                         
 -27   3   7      72294.48      75068.22      1915.74 o                         
 -25   3   7       2096.54       2218.88       311.92 o                         
 -23   3   7      30126.07      30285.23       991.41 o                         
 -21   3   7     396328.50     386845.59      8150.71 o                         
 -19   3   7       2268.21       2481.05       249.10 o                         
 -17   3   7      10940.56      11238.19       383.66 o                         
 -15   3   7     287813.25     278231.56      4560.92 o                         
 -13   3   7      32584.36      32092.58       697.40 o                         
 -11   3   7        206.75        825.69       102.77 o                         
  -9   3   7     169204.19     169758.06      2360.39 o                         
  -7   3   7      17150.29      18185.28       377.02 o                         
  -5   3   7       2808.00       3097.65       183.61 o                         
  -3   3   7    1285254.50    1341272.50     21873.44 o                         
  -1   3   7      60689.01      62760.74      1268.60 o                         
   1   3   7      92970.50      92678.17      1659.48 o                         
   3   3   7     450202.12     447475.47      6398.19 o                         
   5   3   7       7168.62       7273.16       382.06 o                         
   7   3   7      14197.37      14100.18       493.26 o                         
   9   3   7      66489.55      61595.97      1564.18 o                         
  11   3   7       7421.59       6967.56       329.95 o                         
  13   3   7      21857.55      22385.08      1038.49 o                         
  15   3   7     282752.06     272652.19      5764.65 o                         
  17   3   7      58947.50      60883.48      1669.24 o                         
  19   3   7      26361.69      25838.72      1287.93 o                         
  21   3   7      95003.72      97692.20      3151.03 o                         
  23   3   7      10352.74      12284.91      1633.60 o                         
 -32   4   7         77.10        228.64       315.21 o                         
 -30   4   7     120855.59     123309.34      3145.65 o                         
 -28   4   7       4513.07       5485.66       452.76 o                         
 -26   4   7       1461.49       1525.63       277.67 o                         
 -24   4   7       6049.60       6375.21       399.49 o                         
 -22   4   7         73.11        462.34       203.69 o                         
 -20   4   7       4485.03       4902.49       341.42 o                         
 -18   4   7     131124.38     130335.41      2685.09 o                         
 -16   4   7         27.29        343.97       140.63 o                         
 -14   4   7      25044.81      25763.51       709.82 o                         
 -12   4   7    1117315.38    1067191.75     13301.77 o                         
 -10   4   7       2330.18       3064.56       167.68 o                         
  -8   4   7      56166.91      55043.07       920.86 o                         
  -6   4   7     180173.42     182146.34      2807.49 o                         
  -4   4   7      76150.88      74664.05      1330.50 o                         
  -2   4   7       5739.16       5301.29       252.92 o                         
   0   4   7     135395.77     134098.91      2333.92 o                         
   2   4   7       1484.28       1732.07       178.52 o                         
   4   4   7     113998.36     112082.71      1873.92 o                         
   6   4   7     895618.81     834260.19     11158.00 o                         
   8   4   7      36996.97      34812.11      1119.44 o                         
  10   4   7      41849.77      41305.47       941.99 o                         
  12   4   7      94558.71      93605.70      2116.32 o                         
  14   4   7      58520.54      55291.70      1475.36 o                         
  16   4   7       1738.92       1950.49       259.55 o                         
  18   4   7       4568.17       5476.80       528.48 o                         
  20   4   7          2.51        183.31       379.46 o                         
  22   4   7      48100.81      48642.89      2410.00 o                         
  24   4   7      79606.65      83264.17      5586.05 o                         
 -31   5   7        560.68        631.88       325.36 o                         
 -29   5   7       1055.43       1159.05       308.21 o                         
 -27   5   7        511.45       1045.53       262.07 o                         
 -25   5   7      10760.52      11011.07       602.91 o                         
 -23   5   7       6112.61       6541.33       416.15 o                         
 -21   5   7     123760.63     119824.94      2732.19 o                         
 -19   5   7      26214.55      26617.60       786.60 o                         
 -17   5   7      13795.04      14732.61       500.12 o                         
 -15   5   7        235.91        612.40       141.81 o                         
 -13   5   7        293.80        513.83       118.54 o                         
 -11   5   7      11170.08      12027.08       387.16 o                         
  -9   5   7       1507.57       2159.91       148.07 o                         
  -7   5   7      42719.24      42697.51       779.30 o                         
  -5   5   7      40042.80      38325.59       869.79 o                         
  -3   5   7     531573.31     525895.62      7446.73 o                         
  -1   5   7      21377.07      21709.09       701.28 o                         
   1   5   7      14911.79      15885.43       533.41 o                         
   3   5   7      42978.48      43909.30      1069.03 o                         
   5   5   7       9032.35       9666.65       408.39 o                         
   7   5   7       2821.78       3238.81       286.18 o                         
   9   5   7      17766.33      18828.17       697.51 o                         
  11   5   7      18651.20      18212.58       831.04 o                         
  13   5   7      34161.27      34355.14      1328.60 o                         
  15   5   7      85047.66      82784.77      2156.82 o                         
  17   5   7        732.92        822.36       317.25 o                         
  19   5   7        848.49       1023.94       430.31 o                         
  21   5   7       4371.51       4657.36       632.72 o                         
  23   5   7       3547.67       3673.41       707.72 o                         
 -32   6   7        141.01        365.30       368.64 o                         
 -30   6   7        122.18        307.27       333.02 o                         
 -28   6   7      16517.56      16110.01       778.30 o                         
 -26   6   7      31469.37      30849.48      1068.27 o                         
 -24   6   7       1421.54       1645.78       275.39 o                         
 -22   6   7      10466.85      10480.23       563.37 o                         
 -20   6   7         13.53        432.70       217.73 o                         
 -18   6   7      75451.95      71497.81      1616.82 o                         
 -16   6   7      45632.06      42837.88       837.36 o                         
 -14   6   7        142.97        494.66       114.20 o                         
 -12   6   7       9274.32      10227.80       417.82 o                         
 -10   6   7     103124.66      97887.88      1498.00 o                         
  -8   6   7     184167.20     176890.72      2846.27 o                         
  -6   6   7       7544.06       7414.61       312.08 o                         
  -4   6   7      75141.63      74468.19      2027.64 o                         
  -2   6   7        311.61        652.87       123.82 o                         
   0   6   7     170871.30     166458.23      2776.94 o                         
   2   6   7     105160.23     103753.73      1911.57 o                         
   4   6   7         39.18        368.71       131.73 o                         
   6   6   7       8713.62      11224.81       516.35 o                         
   8   6   7      63648.23      63662.57      1744.54 o                         
  10   6   7      70642.07      68494.45      2813.99 o                         
  12   6   7       1020.06       1309.52       252.51 o                         
  14   6   7      22293.03      21027.99       791.09 o                         
  16   6   7       1861.04       1473.62       361.29 o                         
  18   6   7      41293.11      43910.33      1914.26 o                         
  20   6   7      16541.34      14843.88      1200.68 o                         
  22   6   7        599.64        878.46       511.91 o                         
 -31   7   7        142.84        416.04       348.91 o                         
 -29   7   7       3019.19       3169.54       433.22 o                         
 -27   7   7      18084.35      17857.39       914.48 o                         
 -25   7   7       1043.78       1258.14       291.65 o                         
 -23   7   7       2219.56       2111.05       349.91 o                         
 -21   7   7      98058.38      94528.63      2376.69 o                         
 -19   7   7       2166.12       2900.51       332.66 o                         
 -17   7   7      23008.90      23947.23       689.18 o                         
 -15   7   7      22577.56      21673.09       685.71 o                         
 -13   7   7      15004.33      16098.87       556.56 o                         
 -11   7   7      21206.61      20440.78       542.12 o                         
  -9   7   7     109350.16     106018.70      1864.95 o                         
  -7   7   7      21557.72      20589.11       512.93 o                         
  -5   7   7          9.43        405.02       126.82 o                         
  -3   7   7     441347.41     420859.44      6362.43 o                         
  -1   7   7      37551.17      35629.52      1016.20 o                         
   1   7   7      50204.89      48147.34      1312.34 o                         
   3   7   7      87239.77      85613.35      2087.10 o                         
   5   7   7      72910.32      70613.58      1511.06 o                         
   7   7   7       1098.21       1770.22       280.10 o                         
   9   7   7      27122.37      26030.93      1766.45 o                         
  11   7   7      15916.73      14793.90       876.62 o                         
  13   7   7      10778.82      10668.12       674.22 o                         
  15   7   7      82340.21      78501.69      2167.35 o                         
  17   7   7      22392.46      23956.96      1207.19 o                         
  19   7   7      12407.02      11558.52       874.23 o                         
  21   7   7       8752.11       8332.26       872.11 o                         
  23   7   7      18715.76      19885.38      3466.90 o                         
 -30   8   7      51357.00      53112.70      1874.53 o                         
 -28   8   7      27749.48      26996.10      1366.69 o                         
 -26   8   7      17042.24      16565.78       961.03 o                         
 -24   8   7      16375.46      16037.16       877.96 o                         
 -22   8   7      27860.45      29315.77      1150.63 o                         
 -20   8   7      28488.95      29380.60      1127.14 o                         
 -18   8   7       1530.69       2492.22       343.71 o                         
 -16   8   7      13802.87      15094.52       631.50 o                         
 -14   8   7      52990.73      50845.37      1238.64 o                         
 -12   8   7     411438.34     406238.31      6702.08 o                         
 -10   8   7      49910.77      46813.57       932.29 o                         
  -8   8   7      52193.59      50605.96      1034.19 o                         
  -6   8   7     164051.89     160910.97      2624.83 o                         
  -4   8   7       6828.74       7722.51       401.58 o                         
  -2   8   7      18087.42      17584.50       648.67 o                         
   0   8   7      13885.80      14251.50       622.78 o                         
   2   8   7      15237.80      15064.37       640.71 o                         
   4   8   7        489.48        938.98       221.00 o                         
   6   8   7     365616.25     360609.47      6788.74 o                         
   8   8   7         32.77        337.38       253.63 o                         
  10   8   7       7819.67       7464.29       608.51 o                         
  12   8   7      87593.20      88125.62      2961.22 o                         
  14   8   7       7744.67       7955.62       579.19 o                         
  16   8   7        206.49        234.79       329.58 o                         
  18   8   7      15493.11      13234.43      1017.29 o                         
  20   8   7       1377.97       1234.20       498.76 o                         
  22   8   7       3812.14       3408.00       745.78 o                         
 -29   9   7       8891.05       7705.97       991.18 o                         
 -27   9   7       2435.18       3546.36       530.78 o                         
 -25   9   7      22300.54      21887.90      1605.33 o                         
 -23   9   7      43527.70      44419.18      1485.11 o                         
 -21   9   7     178493.00     181823.38      4624.16 o                         
 -19   9   7      97719.88     100006.23      2735.34 o                         
 -17   9   7     107381.47     102588.23      3000.56 o                         
 -15   9   7      95143.54      93882.53      2480.34 o                         
 -13   9   7      85317.72      86712.04      2026.74 o                         
 -11   9   7      19875.11      18599.96       659.70 o                         
  -9   9   7      61925.93      59443.62      1457.66 o                         
  -7   9   7      62209.25      60972.95      1199.06 o                         
  -5   9   7      32971.25      32063.03       801.36 o                         
  -3   9   7     457196.34     446489.94      6817.12 o                         
  -1   9   7      65284.43      62630.76      1783.51 o                         
   1   9   7     100220.15      97340.68      2199.17 o                         
   3   9   7     174486.31     170125.16      3479.95 o                         
   5   9   7      15842.89      16744.78       946.27 o                         
   7   9   7       2633.92       2827.40       512.08 o                         
   9   9   7      68693.89      68176.85      2741.39 o                         
  11   9   7      31995.37      30333.42      1321.56 o                         
  13   9   7        140.56        481.34       283.62 o                         
  15   9   7     125522.62     123559.45      3671.79 o                         
  17   9   7        919.73       1084.42       416.84 o                         
  19   9   7      17581.65      15795.59      2012.62 o                         
  21   9   7      46165.35      44982.98      3545.75 o                         
 -28  10   7      20168.21      20021.93      1431.87 o                         
 -26  10   7      12716.57      13916.35       940.16 o                         
 -24  10   7       6953.37       8379.12       636.85 o                         
 -22  10   7      24960.67      28504.29      1236.44 o                         
 -20  10   7        385.92        425.68       252.60 o                         
 -18  10   7       2679.07       2895.07       395.94 o                         
 -16  10   7      16081.68      16965.16      1131.88 o                         
 -14  10   7       1162.44       1729.94       309.76 o                         
 -12  10   7     301017.72     298901.34      6651.50 o                         
 -10  10   7      21855.01      22649.48       746.52 o                         
  -8  10   7      15149.68      16648.73       539.87 o                         
  -6  10   7     103386.38      99992.60      2031.14 o                         
  -4  10   7      13558.88      13386.78       678.54 o                         
  -2  10   7        370.74        446.52       197.13 o                         
   0  10   7       4176.54       4322.37       475.65 o                         
   2  10   7      18009.19      18622.95       873.80 o                         
   4  10   7       2291.36       2896.43       471.29 o                         
   6  10   7     230780.09     234656.28      8018.35 o                         
   8  10   7        988.80       1340.05       387.18 o                         
  10  10   7       5954.47       6539.65       830.15 o                         
  12  10   7      68100.75      67841.91      2794.69 o                         
  14  10   7        402.24        477.58       294.26 o                         
  16  10   7       2268.82       2280.12       459.03 o                         
  18  10   7      12752.10      12011.57      1038.79 o                         
  20  10   7       7755.82       6779.55       793.17 o                         
 -27  11   7      31304.97      30824.44      1605.74 o                         
 -25  11   7        947.38        868.60       468.37 o                         
 -23  11   7       9340.58       8726.20       764.96 o                         
 -21  11   7      54839.79      51691.60      1797.03 o                         
 -19  11   7       1535.90       1701.86       376.11 o                         
 -17  11   7      13802.72      13516.34      1275.19 o                         
 -15  11   7       4995.67       5115.14       427.69 o                         
 -13  11   7        104.24        345.92       199.20 o                         
 -11  11   7      14517.32      15477.88       642.45 o                         
  -9  11   7      82250.25      79593.75      1727.70 o                         
  -7  11   7         18.38        247.61       175.68 o                         
  -5  11   7      34978.99      34963.93      1054.65 o                         
  -3  11   7     141719.58     138259.38      3598.85 o                         
  -1  11   7      16384.32      16312.07      1040.86 o                         
   1  11   7      26123.53      27541.36      1338.67 o                         
   3  11   7      31508.05      30703.17      1291.51 o                         
   5  11   7        689.26       1366.30       390.27 o                         
   7  11   7      14507.25      14730.00       908.04 o                         
   9  11   7      16260.59      15588.83      1765.14 o                         
  11  11   7          4.52        131.03       362.51 o                         
  13  11   7      25748.92      23889.67      1341.59 o                         
  15  11   7      32329.91      33409.86      1792.97 o                         
  17  11   7       8601.55       8483.97       703.64 o                         
  19  11   7      12993.37      13283.56      2075.16 o                         
 -26  12   7      13239.74      12437.71      1641.46 o                         
 -24  12   7          4.87        209.47       384.40 o                         
 -22  12   7        217.57        466.07       362.46 o                         
 -20  12   7      28591.11      31413.82      1456.98 o                         
 -18  12   7      42596.00      42372.84      1486.62 o                         
 -16  12   7       6152.23       4919.31       487.81 o                         
 -14  12   7      23438.60      22306.40       834.67 o                         
 -12  12   7       1036.85       1956.08       346.11 o                         
 -10  12   7      20389.47      19334.84      1364.58 o                         
  -8  12   7      32201.92      32366.32      1080.50 o                         
  -6  12   7         31.42        435.34       211.08 o                         
  -4  12   7       4015.04       4314.62       458.28 o                         
  -2  12   7      55757.12      56062.99      2236.19 o                         
   0  12   7      52202.00      51236.54      1888.26 o                         
   2  12   7       1150.02       1581.40       431.80 o                         
   4  12   7      22578.49      25481.94      1563.37 o                         
   6  12   7       1234.21       1573.10       359.24 o                         
   8  12   7      13664.49      13665.13      1058.68 o                         
  10  12   7      31929.32      32699.25      1362.30 o                         
  12  12   7        960.91        922.32       359.79 o                         
  14  12   7       2529.32       2382.59       465.34 o                         
  16  12   7       5692.48       6678.54       664.21 o                         
  18  12   7      11899.60      11838.75      1043.58 o                         
 -25  13   7        948.58       1050.35       496.36 o                         
 -23  13   7       3176.68       3396.75       533.43 o                         
 -21  13   7      63505.59      60642.69      2060.51 o                         
 -19  13   7       4357.71       4999.83       542.99 o                         
 -17  13   7        282.69        394.55       302.50 o                         
 -15  13   7       3930.09       4340.90       453.79 o                         
 -13  13   7      13324.29      12792.94       938.02 o                         
 -11  13   7      50343.00      50872.26      1857.54 o                         
  -9  13   7        695.55        783.57       248.27 o                         
  -7  13   7        104.97        439.26       229.78 o                         
  -5  13   7        744.58       1201.56       311.88 o                         
  -3  13   7     186528.08     189758.45      5814.36 o                         
  -1  13   7        325.32        748.67       310.85 o                         
   1  13   7        295.38        472.04       294.96 o                         
   3  13   7      10329.42      11310.26      1785.83 o                         
   5  13   7      55727.91      59306.41      2173.71 o                         
   7  13   7      12608.57      14225.54      1091.90 o                         
   9  13   7         16.51        219.67       315.30 o                         
  11  13   7        348.30        561.09       362.28 o                         
  13  13   7       5283.14       5400.60       697.52 o                         
  15  13   7      53376.55      50459.26      2148.82 o                         
  17  13   7       2398.66       1720.63       580.31 o                         
 -24  14   7       4346.76       4760.97       695.46 o                         
 -22  14   7        968.19       1328.83       470.68 o                         
 -20  14   7      11918.61      11195.95       822.41 o                         
 -18  14   7      33599.05      30450.93      1702.05 o                         
 -16  14   7        995.13       1357.01       418.37 o                         
 -14  14   7        622.40       1032.08       356.19 o                         
 -12  14   7     244525.98     245767.03      6623.14 o                         
 -10  14   7       4229.84       4125.14       431.21 o                         
  -8  14   7      10978.21      11102.66       676.35 o                         
  -6  14   7      38929.77      39383.24      1366.70 o                         
  -4  14   7      30064.07      30017.68      1295.12 o                         
  -2  14   7       4523.43       5207.30       532.50 o                         
   0  14   7      37582.56      39722.76      1673.58 o                         
   2  14   7       3096.31       4102.59       934.74 o                         
   4  14   7      11944.39      13559.27      1163.59 o                         
   6  14   7     223609.02     226352.59      6243.20 o                         
   8  14   7      28016.58      29578.98      1560.13 o                         
  10  14   7      15582.07      15145.67      1357.11 o                         
  12  14   7      26945.62      25182.52      2453.10 o                         
  14  14   7      43895.03      45497.08      2496.23 o                         
 -21  15   7      69079.80      75270.88      3805.46 o                         
 -19  15   7        214.59        390.65       443.34 o                         
 -17  15   7        961.51       1316.90       442.47 o                         
 -15  15   7      42440.23      45999.02      1933.78 o                         
 -13  15   7       8203.61       7841.66       628.17 o                         
 -11  15   7       1202.89       1222.46       372.48 o                         
  -9  15   7      29921.75      33401.77      1483.20 o                         
  -7  15   7       1296.74       1048.45       313.42 o                         
  -5  15   7       2612.69       3176.04       418.51 o                         
  -3  15   7     162237.23     166198.12      5212.56 o                         
  -1  15   7       9784.88      10982.45       769.75 o                         
   1  15   7       8280.25       9768.72       815.37 o                         
   3  15   7      91691.30      94441.15      3225.42 o                         
   5  15   7         54.02        472.20       474.07 o                         
   7  15   7       3732.79       3757.51       601.15 o                         
   9  15   7       5826.07       5662.74       625.43 o                         
  11  15   7        990.60       1053.52       418.31 o                         
  13  15   7        791.71       1376.68       472.37 o                         
 -20  16   7      10015.72       9620.74       968.56 o                         
 -18  16   7       4169.22       4326.35       704.86 o                         
 -16  16   7       1304.94       1345.31       617.60 o                         
 -14  16   7      20467.91      22421.02      1476.82 o                         
 -12  16   7      23553.26      23184.12      1232.66 o                         
 -10  16   7        445.54        744.70       391.29 o                         
  -8  16   7       2771.38       2679.26       475.41 o                         
  -6  16   7      82459.69      81820.91      2324.51 o                         
  -4  16   7      71584.90      73440.34      2162.77 o                         
  -2  16   7      16244.18      16130.99      1001.89 o                         
   0  16   7        257.58        522.09       383.81 o                         
   2  16   7       1069.10        959.83       374.17 o                         
   4  16   7      13581.49      15638.04      1400.28 o                         
   6  16   7      16306.87      17180.51      1659.16 o                         
   8  16   7        504.79        707.76       432.71 o                         
  10  16   7        738.53        671.03       442.59 o                         
 -17  17   7       5603.67       4702.76       708.17 o                         
 -15  17   7      12374.26      13180.22      1085.77 o                         
 -13  17   7      59052.27      65827.78      2484.83 o                         
 -11  17   7      19360.52      18821.69      1097.71 o                         
  -9  17   7        668.37        890.36       422.04 o                         
  -7  17   7       7272.98       6927.16       748.99 o                         
  -5  17   7       4399.40       5222.37       528.04 o                         
  -3  17   7        175.24        641.39       375.32 o                         
  -1  17   7       1591.41       1823.66       553.44 o                         
   1  17   7       6922.32       7123.55       647.02 o                         
   3  17   7      27728.80      32244.58      1437.35 o                         
   5  17   7      54201.68      55462.57      3373.54 o                         
   7  17   7      16259.89      15093.20      1260.33 o                         
   9  17   7       6542.65       6731.34       721.79 o                         
 -12  18   7         59.17        396.12       474.06 o                         
 -10  18   7        834.11        336.06       420.10 o                         
  -8  18   7        179.34        500.61       420.16 o                         
  -6  18   7       2023.72       2847.59       515.45 o                         
  -4  18   7       5189.82       5398.11       542.79 o                         
  -2  18   7      11432.49      12041.94       839.76 o                         
   0  18   7         12.81        648.34       463.32 o                         
   2  18   7       7010.50       7853.22       685.75 o                         
   4  18   7      13628.23      14171.93       890.23 o                         
  -5  19   7      60564.78      63307.77      2174.13 o                         
  -3  19   7       2844.34       2694.95       523.59 o                         
 -32   0   8        147.82        -69.87       380.51 o                         
 -30   0   8      22180.17      21541.37      1242.56 o                         
 -28   0   8      38506.27      38758.36      2003.83 o                         
 -26   0   8       1068.57        990.71       359.66 o                         
 -24   0   8     297534.69     296027.50      8913.72 o                         
 -22   0   8       6307.46       6835.52       514.79 o                         
 -20   0   8      36957.27      36965.77      1274.07 o                         
 -18   0   8       5283.57       6565.97       903.62 o                         
 -16   0   8       1708.64       2555.11       264.13 o                         
 -14   0   8       1572.65       2467.22       282.92 o                         
 -12   0   8      30356.39      31281.04      1118.68 o                         
 -10   0   8     196423.92     197509.02      4009.48 o                         
  -8   0   8     118304.55     116979.37      2498.62 o                         
  -6   0   8    1333108.12    1363021.50     24385.51 o                         
  -4   0   8      34784.78      34806.22       930.01 o                         
  -2   0   8      14435.80      15522.65       990.23 o                         
   0   0   8      31438.19      32581.63      1128.01 o                         
   2   0   8      69734.95      70333.48      2055.25 o                         
   4   0   8      17005.71      16790.38      1062.34 o                         
   6   0   8      14829.93      15435.62       696.75 o                         
   8   0   8      91090.16      85500.78      2938.81 o                         
  10   0   8     176107.72     165069.69      4359.44 o                         
  12   0   8     427093.03     412220.19     13800.12 o                         
  14   0   8      58463.63      57820.14      2333.79 o                         
  16   0   8         62.57        471.00       306.74 o                         
  18   0   8      17960.29      16219.95      1573.74 o                         
  20   0   8      39276.11      39344.99      4570.18 o                         
  22   0   8      10569.82      12044.57      1670.35 o                         
  24   0   8       4173.95       4077.35      2412.56 o                         
 -33   1   8      53688.20      55619.97      1742.10 o                         
 -31   1   8      13389.45      13230.75       876.54 o                         
 -29   1   8       9993.12      10579.04       571.17 o                         
 -27   1   8       2249.80       4633.61       758.35 o                         
 -25   1   8      17307.98      17632.13       733.24 o                         
 -23   1   8       3022.53       3420.96       312.98 o                         
 -21   1   8      13931.28      14274.66       563.49 o                         
 -19   1   8      29742.01      30251.73       770.37 o                         
 -17   1   8        566.47       1204.10       184.45 o                         
 -15   1   8     629183.25     622308.88     12617.18 o                         
 -13   1   8      14376.73      13921.39       486.18 o                         
 -11   1   8      17202.76      18034.47       449.77 o                         
  -9   1   8     144365.50     151816.38      2588.96 o                         
  -7   1   8        377.00        823.45        84.04 o                         
  -5   1   8       2611.54       2773.11       139.41 o                         
  -3   1   8       3547.82       4191.27       288.98 o                         
  -1   1   8      43725.58      45243.73      1091.96 o                         
   1   1   8      34676.38      35626.61      1003.58 o                         
   3   1   8     788228.25     786687.50     11142.96 o                         
   5   1   8       8392.25       7883.07       424.52 o                         
   7   1   8        764.07       1132.48       159.06 o                         
   9   1   8     107590.65     108027.74      2140.03 o                         
  11   1   8      18803.12      18034.81       631.00 o                         
  13   1   8       3076.73       3208.73       330.67 o                         
  15   1   8       4280.02       4301.67       349.14 o                         
  17   1   8       9066.04       9171.74       736.79 o                         
  19   1   8      33594.88      32325.47      1849.62 o                         
  21   1   8      73727.17      75759.84      3192.16 o                         
  23   1   8       9700.35       8809.65       943.83 o                         
 -32   2   8       3011.47       2999.20       488.13 o                         
 -30   2   8         17.23        219.64       258.69 o                         
 -28   2   8       2428.70       2855.82       308.20 o                         
 -26   2   8      33816.12      33296.82       913.98 o                         
 -24   2   8      57810.20      59358.72      1377.82 o                         
 -22   2   8      44095.49      45405.67      1074.05 o                         
 -20   2   8        134.76        477.84       139.42 o                         
 -18   2   8     137170.84     130818.21      2641.15 o                         
 -16   2   8      62612.61      61873.85      1314.36 o                         
 -14   2   8      36193.69      35753.15       791.86 o                         
 -12   2   8         11.94        460.30       173.35 o                         
 -10   2   8      27292.67      27562.75       562.14 o                         
  -8   2   8     132953.36     131433.95      1831.16 o                         
  -6   2   8     430579.69     426545.66      5765.94 o                         
  -4   2   8      79269.22      78169.70      1371.14 o                         
  -2   2   8        178.54        509.30       143.74 o                         
   0   2   8     550590.50     552502.06      7722.83 o                         
   2   2   8      38979.26      37899.07       820.72 o                         
   4   2   8      16835.32      16595.42       511.79 o                         
   6   2   8      32695.34      31917.35       871.93 o                         
   8   2   8      14370.85      15054.49       593.06 o                         
  10   2   8      19070.27      19659.00       700.32 o                         
  12   2   8      69153.41      68491.84      1722.64 o                         
  14   2   8       5180.43       5189.90       614.45 o                         
  16   2   8       1096.64       1892.51       342.37 o                         
  18   2   8      77852.08      77943.88      2287.60 o                         
  20   2   8       1984.97       2214.43       510.36 o                         
  22   2   8        492.80        699.16       493.82 o                         
  24   2   8       5679.05       6242.03       968.11 o                         
 -33   3   8        254.51        302.48       397.06 o                         
 -31   3   8       2040.44       1335.65       423.63 o                         
 -29   3   8       3012.31       2749.29       357.74 o                         
 -27   3   8      33875.20      36126.15      1050.05 o                         
 -25   3   8      18596.05      19406.38       753.77 o                         
 -23   3   8        213.96        456.66       171.26 o                         
 -21   3   8        408.67        558.65       148.95 o                         
 -19   3   8      43486.88      44412.95      1018.47 o                         
 -17   3   8      71058.99      66264.41      1202.99 o                         
 -15   3   8       5654.67       6755.65       321.54 o                         
 -13   3   8      18310.15      19244.31       521.34 o                         
 -11   3   8      10031.04      10754.06       327.41 o                         
  -9   3   8     166051.34     164824.06      2273.82 o                         
  -7   3   8     114011.84     110491.55      1683.08 o                         
  -5   3   8        184.64        340.98        83.17 o                         
  -3   3   8       2989.71       3139.21       183.22 o                         
  -1   3   8      71689.19      70497.45      1402.34 o                         
   1   3   8     114329.30     113079.95      2060.23 o                         
   3   3   8       8158.94       8450.41       457.37 o                         
   5   3   8      15290.80      15278.58       501.55 o                         
   7   3   8      10539.93      10064.99       456.93 o                         
   9   3   8      91531.62      88774.02      1856.43 o                         
  11   3   8      45162.48      44110.46      1177.82 o                         
  13   3   8       1242.16       1258.61       224.79 o                         
  15   3   8       1263.30       1465.47       240.12 o                         
  17   3   8      16259.74      16857.20      1402.46 o                         
  19   3   8      25957.86      25902.57      1377.58 o                         
  21   3   8       1246.40       1953.59       515.35 o                         
  23   3   8       2802.33       2321.41       650.88 o                         
 -32   4   8      10820.87      10905.13      1047.31 o                         
 -30   4   8       1690.39       1576.91       369.73 o                         
 -28   4   8       5349.23       5671.45       521.83 o                         
 -26   4   8       4677.15       4027.54       531.33 o                         
 -24   4   8      91725.30      89337.84      2275.37 o                         
 -22   4   8      39757.18      38956.89      1116.23 o                         
 -20   4   8      13972.32      15000.92       655.43 o                         
 -18   4   8      13460.80      13999.63       513.94 o                         
 -16   4   8         16.07        297.25       132.81 o                         
 -14   4   8      92336.89      92907.11      1681.48 o                         
 -12   4   8       4986.55       4715.15       220.16 o                         
 -10   4   8       6329.96       7193.46       276.80 o                         
  -8   4   8       7159.15       7078.61       242.45 o                         
  -6   4   8     602386.44     581570.81      8788.07 o                         
  -4   4   8      53684.02      51792.35      1016.83 o                         
  -2   4   8      21761.46      21537.68       932.77 o                         
   0   4   8     118669.27     121142.80      2251.87 o                         
   2   4   8      24819.84      25850.85       753.95 o                         
   4   4   8      48534.60      48058.93      1246.03 o                         
   6   4   8      37064.88      37124.18      1290.41 o                         
   8   4   8       1779.97       2037.27       255.01 o                         
  10   4   8       4548.10       4267.42       317.95 o                         
  12   4   8     132934.50     129044.77      3341.09 o                         
  14   4   8       2250.53       2236.11       290.91 o                         
  16   4   8       2672.61       2529.14       322.04 o                         
  18   4   8      10760.92      12097.84       921.23 o                         
  20   4   8      11998.51      11241.19       950.22 o                         
  22   4   8       2022.85       2333.93       599.06 o                         
 -31   5   8      52582.42      54745.66      1660.85 o                         
 -29   5   8       5059.55       4909.20       443.09 o                         
 -27   5   8      68129.47      67276.46      1742.14 o                         
 -25   5   8      49106.12      48065.14      1349.31 o                         
 -23   5   8      68720.31      68695.52      1710.33 o                         
 -21   5   8       3488.02       3920.15       311.32 o                         
 -19   5   8       4682.95       4957.47       330.52 o                         
 -17   5   8     168789.64     162753.28      2948.15 o                         
 -15   5   8     569665.00     552183.56      8395.37 o                         
 -13   5   8     182825.25     184328.36      2818.25 o                         
 -11   5   8      12450.47      12267.61       406.26 o                         
  -9   5   8     618548.94     603515.56      7549.40 o                         
  -7   5   8      47338.66      46968.34       907.92 o                         
  -5   5   8     142465.61     139419.81      2356.31 o                         
  -3   5   8      34366.14      33777.14       833.95 o                         
  -1   5   8      17956.05      18391.58       682.47 o                         
   1   5   8      75024.20      77691.79      1592.85 o                         
   3   5   8     727328.12     695691.19     10146.47 o                         
   5   5   8      36759.69      35608.69      1297.49 o                         
   7   5   8         73.01        511.74       210.55 o                         
   9   5   8     388549.19     365289.78      7292.97 o                         
  11   5   8        864.64        915.31       225.69 o                         
  13   5   8      21045.36      19225.10      1410.16 o                         
  15   5   8      30638.62      28220.45      1003.71 o                         
  17   5   8       6521.46       6514.16       552.75 o                         
  19   5   8        757.88        762.38       454.38 o                         
  21   5   8      79001.98      78098.04      2911.76 o                         
  23   5   8        580.91        497.63       562.41 o                         
 -32   6   8       2487.98       2871.71       564.85 o                         
 -30   6   8      13917.89      14212.39       841.09 o                         
 -28   6   8       1179.61       1405.48       308.67 o                         
 -26   6   8      69706.50      67842.16      1739.82 o                         
 -24   6   8     173201.80     178896.16      4232.68 o                         
 -22   6   8      29721.23      31882.72      1034.56 o                         
 -20   6   8        569.44        824.46       254.19 o                         
 -18   6   8     274508.62     268183.16      5466.54 o                         
 -16   6   8     118835.23     116367.80      2504.18 o                         
 -14   6   8       5639.24       6068.50       303.80 o                         
 -12   6   8       9266.91      10283.00       375.33 o                         
 -10   6   8      11717.03      11753.31       343.99 o                         
  -8   6   8     116080.84     113894.59      1889.25 o                         
  -6   6   8     650130.31     638369.56      9258.71 o                         
  -4   6   8       3444.43       3304.74       225.46 o                         
  -2   6   8       9354.62       9325.25       411.43 o                         
   0   6   8     620848.81     605905.81      8733.35 o                         
   2   6   8      29769.89      31173.60       902.62 o                         
   4   6   8          2.99        227.84       156.70 o                         
   6   6   8        764.77       1120.86       346.19 o                         
   8   6   8       9741.73      10749.58       613.74 o                         
  10   6   8       6008.06       6485.91       637.03 o                         
  12   6   8     229179.41     218380.22      5875.05 o                         
  14   6   8      10665.61      11030.03       869.47 o                         
  16   6   8       7076.83       6455.09       466.98 o                         
  18   6   8     168818.80     172063.84      5475.69 o                         
  20   6   8         26.34        111.06       478.85 o                         
  22   6   8       3222.05       2601.50       676.12 o                         
 -31   7   8        814.02        975.91       381.92 o                         
 -29   7   8        105.65        262.63       289.18 o                         
 -27   7   8       7461.68       7206.77       554.47 o                         
 -25   7   8      44808.28      43974.17      1830.05 o                         
 -23   7   8      33530.16      33697.34      1126.80 o                         
 -21   7   8     100011.91      96134.04      2248.45 o                         
 -19   7   8       1763.74       2335.65       292.27 o                         
 -17   7   8       3912.08       4547.30       291.70 o                         
 -15   7   8     172224.80     168168.88      3398.02 o                         
 -13   7   8      46099.81      43412.70      1005.21 o                         
 -11   7   8      16261.00      16058.13       487.78 o                         
  -9   7   8     157935.98     151838.16      2451.20 o                         
  -7   7   8      50000.25      47020.04      1108.03 o                         
  -5   7   8     101944.95     100547.99      1887.47 o                         
  -3   7   8     117511.72     114429.04      2111.83 o                         
  -1   7   8        672.95       1520.99       206.00 o                         
   1   7   8       1190.48       1468.57       207.29 o                         
   3   7   8     183852.70     183037.80      3126.27 o                         
   5   7   8     111799.92     108005.74      2223.90 o                         
   7   7   8      19305.28      19207.77       884.52 o                         
   9   7   8     127876.44     124340.02      4385.09 o                         
  11   7   8       4285.60       4401.09       451.08 o                         
  13   7   8      70714.29      69938.98      2163.17 o                         
  15   7   8       8779.71       8979.58       614.50 o                         
  17   7   8        844.49        875.60       374.56 o                         
  19   7   8      11001.39      10491.59       945.05 o                         
  21   7   8      13721.86      15368.04      1303.13 o                         
 -30   8   8      28761.64      28928.82      1268.77 o                         
 -28   8   8       2344.92       2546.65       490.72 o                         
 -26   8   8       3289.05       3040.53       427.63 o                         
 -24   8   8       7027.53       7909.22       566.37 o                         
 -22   8   8      19976.81      21672.96      1322.22 o                         
 -20   8   8       1900.51       2856.93       406.29 o                         
 -18   8   8         22.93       1269.79       370.33 o                         
 -16   8   8      21306.83      22802.90       820.16 o                         
 -14   8   8     105149.10     105890.38      2463.79 o                         
 -12   8   8     116952.03     114530.05      2286.45 o                         
 -10   8   8      16686.60      16455.06       507.12 o                         
  -8   8   8      22208.87      21232.41       547.89 o                         
  -6   8   8      46357.68      45289.39      1014.34 o                         
  -4   8   8      99817.01      94958.45      2074.46 o                         
  -2   8   8       7803.45       7802.00       424.51 o                         
   0   8   8      20918.18      21217.17       765.69 o                         
   2   8   8      11648.65      12284.63       552.51 o                         
   4   8   8     126388.20     122294.16      2592.43 o                         
   6   8   8      30688.92      29016.09      1292.91 o                         
   8   8   8      10768.81      10899.37       822.02 o                         
  10   8   8      27175.84      26183.03      1685.90 o                         
  12   8   8       5181.13       5655.57       483.35 o                         
  14   8   8      49325.26      49543.73      1883.43 o                         
  16   8   8       7273.28       7736.26       668.15 o                         
  18   8   8       4947.72       5036.29       772.40 o                         
  20   8   8        827.70        736.73       513.97 o                         
 -29   9   8        135.49        153.17       332.62 o                         
 -27   9   8         55.27        248.86       347.86 o                         
 -25   9   8        436.96        334.31       269.09 o                         
 -23   9   8       4609.29       5112.96       459.11 o                         
 -21   9   8          5.67        310.43       244.80 o                         
 -19   9   8        932.44       1267.05       274.70 o                         
 -17   9   8       7445.31       8412.58       606.98 o                         
 -15   9   8        802.12       1497.65       449.33 o                         
 -13   9   8       3109.35       3450.17       262.07 o                         
 -11   9   8       3185.51       3358.97       265.49 o                         
  -9   9   8       1362.76       2013.68       285.86 o                         
  -7   9   8      13702.19      14599.54       535.22 o                         
  -5   9   8      16851.09      18037.80       839.61 o                         
  -3   9   8        736.09       1664.80       296.26 o                         
  -1   9   8      11302.64      10147.10       542.18 o                         
   1   9   8      12686.53      12934.85       651.26 o                         
   3   9   8       1192.16       1639.09       366.90 o                         
   5   9   8       2421.31       3539.75       507.77 o                         
   7   9   8          4.52        148.20       232.19 o                         
   9   9   8         12.87        449.03       335.41 o                         
  11   9   8       7064.05       6306.07       575.18 o                         
  13   9   8        170.15        229.58       286.65 o                         
  15   9   8       1067.56       1189.25       376.63 o                         
  17   9   8       1652.85       1754.53       463.84 o                         
  19   9   8        371.45        764.73       512.09 o                         
 -28  10   8        903.44       1211.26       375.13 o                         
 -26  10   8       5258.66       4780.18       547.15 o                         
 -24  10   8       5703.49       7463.37       582.59 o                         
 -22  10   8      24089.04      24500.95      1465.93 o                         
 -20  10   8       4744.60       5370.27       509.92 o                         
 -18  10   8       2959.17       3000.59       392.04 o                         
 -16  10   8       2041.04       2201.09       299.50 o                         
 -14  10   8       8818.73       9873.31       591.60 o                         
 -12  10   8      79517.39      77993.04      1936.13 o                         
 -10  10   8          0.68        224.67       167.78 o                         
  -8  10   8       5577.32       5605.29       327.55 o                         
  -6  10   8      56714.22      53905.20      1838.66 o                         
  -4  10   8     122768.31     120426.20      3244.46 o                         
  -2  10   8      13169.29      15350.48       870.55 o                         
   0  10   8      22940.90      23496.78      1093.32 o                         
   2  10   8       9157.32       9777.16       806.59 o                         
   4  10   8      33959.21      33817.89      1860.23 o                         
   6  10   8      44440.32      41199.51      1900.95 o                         
   8  10   8       1551.27       1749.30       414.62 o                         
  10  10   8       2689.46       2550.15       413.10 o                         
  12  10   8      11856.08      13496.65      1512.98 o                         
  14  10   8      70756.88      66913.38      1994.75 o                         
  16  10   8       5968.45       6360.47       635.59 o                         
  18  10   8       2544.80       3734.77       683.62 o                         
 -27  11   8      11207.40      10652.19       880.10 o                         
 -25  11   8      26014.08      26400.65      1517.95 o                         
 -23  11   8       1144.77       1117.04       365.85 o                         
 -21  11   8      34767.07      34326.32      1431.97 o                         
 -19  11   8          5.57         63.23       289.65 o                         
 -17  11   8      37605.18      37067.60      1419.65 o                         
 -15  11   8      98821.02      94966.14      2548.85 o                         
 -13  11   8      18920.14      19448.66       751.40 o                         
 -11  11   8       3179.64       2814.77       310.49 o                         
  -9  11   8     104076.66     103453.45      2315.02 o                         
  -7  11   8      13211.98      14124.04       833.16 o                         
  -5  11   8      19035.72      19613.41       949.75 o                         
  -3  11   8      55037.06      54286.05      2013.83 o                         
  -1  11   8       1258.11       1962.11       331.03 o                         
   1  11   8       2784.36       3888.49       612.77 o                         
   3  11   8     135737.30     132446.86      4495.90 o                         
   5  11   8      81849.95      84491.05      3329.25 o                         
   7  11   8      16454.79      19654.62      1141.39 o                         
   9  11   8      85333.16      83031.52      3311.74 o                         
  11  11   8       3116.29       2567.04       572.75 o                         
  13  11   8      18921.82      19826.38      1063.13 o                         
  15  11   8       7790.26       8128.59       724.24 o                         
  17  11   8       2630.17       3365.07       643.38 o                         
 -26  12   8      38644.36      41622.00      1655.43 o                         
 -24  12   8      85123.50      83205.35      2666.15 o                         
 -22  12   8      17635.32      15899.24       933.43 o                         
 -20  12   8       1319.21       1466.53       391.01 o                         
 -18  12   8     117681.40     114357.23      3367.88 o                         
 -16  12   8      49099.40      46579.62      1455.47 o                         
 -14  12   8       5664.07       6071.52       484.41 o                         
 -12  12   8       1402.98       1873.28       324.23 o                         
 -10  12   8       4260.09       4323.46       408.75 o                         
  -8  12   8      54238.82      51113.18      1381.42 o                         
  -6  12   8     273625.47     275375.03      6663.38 o                         
  -4  12   8       6215.50       8182.49       646.25 o                         
  -2  12   8        966.52       2354.68      1079.73 o                         
   0  12   8     270652.25     274123.88      8218.45 o                         
   2  12   8      13843.76      14676.32      1099.82 o                         
   4  12   8       1302.09       1366.39       461.26 o                         
   6  12   8       1099.16       1864.30       372.50 o                         
   8  12   8       3962.23       4053.69       615.88 o                         
  10  12   8       5758.60       6075.33       637.29 o                         
  12  12   8     111078.09     109274.31      3018.40 o                         
  14  12   8       2025.09       2298.58       533.74 o                         
  16  12   8       1806.75       2089.10       491.06 o                         
 -25  13   8      19961.17      18982.71      1084.51 o                         
 -23  13   8       6873.26       7645.46       724.48 o                         
 -21  13   8         15.89        329.88       382.38 o                         
 -19  13   8         83.88        214.34       361.58 o                         
 -17  13   8      14157.78      15282.36      1034.43 o                         
 -15  13   8     181495.92     188519.80      5285.79 o                         
 -13  13   8      53356.74      53022.61      1719.55 o                         
 -11  13   8       4685.07       4925.71       454.34 o                         
  -9  13   8     142518.95     142506.64      4488.02 o                         
  -7  13   8      23853.88      24544.93      1073.57 o                         
  -5  13   8      18053.11      19995.59      1003.04 o                         
  -3  13   8      15709.15      18178.25      1111.25 o                         
  -1  13   8         17.02        158.24       287.11 o                         
   1  13   8       8977.18      10061.46       773.63 o                         
   3  13   8     184739.30     190272.47      9592.16 o                         
   5  13   8      25056.05      24840.26      1321.28 o                         
   7  13   8       2299.01       2452.14       429.10 o                         
   9  13   8     124517.73     124781.14      3666.31 o                         
  11  13   8       4924.92       5848.20       590.47 o                         
  13  13   8       2503.56       2079.70       479.59 o                         
  15  13   8      22956.27      21977.25      1202.95 o                         
 -24  14   8      30725.82      31217.65      2947.83 o                         
 -22  14   8      10232.14      11181.55       962.30 o                         
 -20  14   8       6062.31       5653.51       751.97 o                         
 -18  14   8          4.74        383.32       386.75 o                         
 -16  14   8       2475.99       2941.55       514.88 o                         
 -14  14   8        620.04        606.12       370.71 o                         
 -12  14   8        108.37        436.14       309.92 o                         
 -10  14   8      24188.12      25439.12      1093.90 o                         
  -8  14   8      18727.66      18680.37       916.99 o                         
  -6  14   8      69025.92      68703.57      1991.53 o                         
  -4  14   8       8337.50       7800.30       606.72 o                         
  -2  14   8      10432.51      12698.67       925.26 o                         
   0  14   8       4925.50       5086.55       678.86 o                         
   2  14   8       1816.27       2600.37       651.49 o                         
   4  14   8        961.80        826.31       457.46 o                         
   6  14   8       9697.23       9703.06       742.23 o                         
   8  14   8      19816.30      19811.32      2711.01 o                         
  10  14   8      16529.71      14894.39       898.88 o                         
  12  14   8      23022.41      24660.31      1418.73 o                         
  14  14   8       2387.13       2200.90       558.77 o                         
 -21  15   8       2881.59       2461.25       648.81 o                         
 -19  15   8      18280.49      17252.48      1441.24 o                         
 -17  15   8      66424.41      63293.67      2326.22 o                         
 -15  15   8        242.29        408.85       401.77 o                         
 -13  15   8       2773.02       3144.24       456.02 o                         
 -11  15   8       4923.39       6377.89       607.89 o                         
  -9  15   8      51765.06      55424.05      1890.17 o                         
  -7  15   8         70.80        276.46       294.62 o                         
  -5  15   8      40564.71      41396.73      1761.53 o                         
  -3  15   8       1676.26       2022.67       401.67 o                         
  -1  15   8      53775.97      57576.32      2064.82 o                         
   1  15   8      83261.62      84002.81      3006.42 o                         
   3  15   8       1158.87       1157.90       406.26 o                         
   5  15   8       2149.16       2779.11       631.20 o                         
   7  15   8       1309.43       1106.64       459.32 o                         
   9  15   8      25704.19      25101.36      1339.33 o                         
  11  15   8        204.46        348.91       441.56 o                         
 -18  16   8      28810.89      23696.52      1866.04 o                         
 -16  16   8       1629.86       1733.53       564.74 o                         
 -14  16   8      34761.38      36611.07      1970.96 o                         
 -12  16   8       1122.69       1628.72       444.64 o                         
 -10  16   8       6396.51       7304.51       652.53 o                         
  -8  16   8      50090.46      49420.43      1789.55 o                         
  -6  16   8      58187.61      59254.54      1806.85 o                         
  -4  16   8       1850.88       1837.55       399.93 o                         
  -2  16   8         66.64         22.14       402.79 o                         
   0  16   8      54305.81      58237.95      1981.54 o                         
   2  16   8       3168.01       3902.81       512.47 o                         
   4  16   8      14775.49      14209.71       989.56 o                         
   6  16   8       1811.38       1839.54       819.21 o                         
   8  16   8      10975.76      10917.01       909.32 o                         
  10  16   8      10849.33      10722.04       888.73 o                         
 -17  17   8       2011.06       2432.06       616.22 o                         
 -15  17   8      74655.56      78860.49      4053.52 o                         
 -13  17   8         49.63        -33.11       501.42 o                         
 -11  17   8       3949.71       3388.13       589.07 o                         
  -9  17   8       6841.28       6323.54       729.46 o                         
  -7  17   8       2804.41       2737.95       493.58 o                         
  -5  17   8       1383.22       1778.02       413.93 o                         
  -3  17   8        863.17       1131.59       397.78 o                         
  -1  17   8       5708.93       6087.59       696.84 o                         
   1  17   8       1476.81       1454.22       501.02 o                         
   3  17   8      86819.52      93211.42      2871.81 o                         
   5  17   8       7582.07       7696.29       763.98 o                         
   7  17   8        959.80       1103.94       508.05 o                         
 -12  18   8       6171.72       6503.66      1041.94 o                         
 -10  18   8      20944.70      20180.67      1324.86 o                         
  -8  18   8       9823.03       9744.87       754.40 o                         
  -6  18   8      93184.57      93375.98      2916.12 o                         
  -4  18   8       5067.48       5323.82       543.21 o                         
  -2  18   8       3067.94       2825.52       523.12 o                         
   0  18   8       2491.64       2632.03       546.79 o                         
   2  18   8       4507.40       4776.29       576.74 o                         
 -33   1   9      11479.65      10559.74       933.21 o                         
 -31   1   9      16732.62      15658.80       705.55 o                         
 -29   1   9      19717.36      21069.39      1104.58 o                         
 -27   1   9      65457.60      67373.53      1697.71 o                         
 -25   1   9       4693.50       5207.27       387.74 o                         
 -23   1   9      40370.45      40352.04      1119.08 o                         
 -21   1   9     138634.92     137078.67      2712.35 o                         
 -19   1   9       7462.48       7889.69       350.01 o                         
 -17   1   9      38208.99      37936.70       904.16 o                         
 -15   1   9      79291.37      80452.91      1761.30 o                         
 -13   1   9     160687.86     156571.67      2598.90 o                         
 -11   1   9      90132.66      89908.98      1334.06 o                         
  -9   1   9     561272.25     548875.88      7534.03 o                         
  -7   1   9       2528.12       2974.66       128.63 o                         
  -5   1   9     159809.98     155888.39      2687.53 o                         
  -3   1   9     691129.31     683078.75      9570.77 o                         
  -1   1   9         91.58        479.75       132.57 o                         
   1   1   9      27197.95      26362.75       707.47 o                         
   3   1   9      16490.58      17921.30       667.99 o                         
   5   1   9     140634.66     136554.84      2322.71 o                         
   7   1   9      12886.06      13150.36       486.11 o                         
   9   1   9     159999.64     162095.03      3037.00 o                         
  11   1   9       3615.92       4324.20       384.59 o                         
  13   1   9      60419.63      60002.86      1665.62 o                         
  15   1   9     124710.63     122443.59      3126.42 o                         
  17   1   9       2946.45       2897.99       324.95 o                         
  19   1   9        794.57        870.17       464.57 o                         
  21   1   9       2289.01       2376.07       526.71 o                         
  23   1   9      18775.62      20601.18      2440.36 o                         
 -32   2   9       3926.78       4099.29       407.35 o                         
 -30   2   9      55522.44      55053.46      1376.16 o                         
 -28   2   9      43950.97      44956.47      1153.00 o                         
 -26   2   9       4337.19       4395.01       331.36 o                         
 -24   2   9      46705.57      46316.29      1354.03 o                         
 -22   2   9      30813.51      29749.22       850.95 o                         
 -20   2   9     108123.63     108051.83      2407.06 o                         
 -18   2   9     380494.44     377232.78      7300.73 o                         
 -16   2   9       4784.42       4931.51       279.30 o                         
 -14   2   9      54567.62      55239.50      1027.07 o                         
 -12   2   9     669669.81     670325.75      8991.15 o                         
 -10   2   9      59485.20      58835.48       971.50 o                         
  -8   2   9       8617.32       8351.58       249.37 o                         
  -6   2   9      86718.30      85819.36      1418.60 o                         
  -4   2   9     131119.80     130038.02      2049.98 o                         
  -2   2   9      73616.69      74048.21      1458.73 o                         
   0   2   9     736505.62     721537.12     10577.68 o                         
   2   2   9      20045.20      19970.49       570.71 o                         
   4   2   9     115886.36     112895.66      1986.85 o                         
   6   2   9     606249.50     589498.38      8573.64 o                         
   8   2   9         58.98        349.18       188.72 o                         
  10   2   9        226.92        709.80       171.08 o                         
  12   2   9       5707.70       5634.01       416.45 o                         
  14   2   9      41664.04      39344.00      1198.71 o                         
  16   2   9        294.57        378.52       266.07 o                         
  18   2   9      87126.24      86752.95      2821.61 o                         
  20   2   9      17011.38      17706.75      1783.38 o                         
  22   2   9      22704.85      25361.84      1564.99 o                         
 -33   3   9      13357.91      12481.57       804.14 o                         
 -31   3   9       5685.52       5607.76       511.68 o                         
 -29   3   9      35323.57      38092.12      1222.15 o                         
 -27   3   9      75971.85      77454.79      1726.52 o                         
 -25   3   9       5522.16       6070.41       425.81 o                         
 -23   3   9      15112.72      16639.19       835.29 o                         
 -21   3   9     100384.39      99439.61      2185.36 o                         
 -19   3   9     159817.61     156704.27      3118.65 o                         
 -17   3   9      16817.50      17536.32       534.66 o                         
 -15   3   9      12798.03      13616.86       433.85 o                         
 -13   3   9      24731.52      25844.94       593.47 o                         
 -11   3   9      57459.32      56617.75       903.86 o                         
  -9   3   9     418650.19     416917.72      5206.17 o                         
  -7   3   9      13168.98      14261.21       456.10 o                         
  -5   3   9       2654.84       3027.64       199.02 o                         
  -3   3   9     384541.38     376311.00      5282.91 o                         
  -1   3   9      68755.71      67318.47      1427.85 o                         
   1   3   9      47380.58      47721.20      1085.41 o                         
   3   3   9       5835.50       5822.15       340.16 o                         
   5   3   9       9527.42       9322.60       453.75 o                         
   7   3   9         15.38        189.12       191.42 o                         
   9   3   9     217210.09     209739.92      4173.57 o                         
  11   3   9      52537.13      52380.59      1674.92 o                         
  13   3   9        778.58        980.83       265.54 o                         
  15   3   9     141892.14     135731.77      3789.22 o                         
  17   3   9        179.07        566.00       346.06 o                         
  19   3   9      23907.98      25601.07      2112.38 o                         
  21   3   9       6262.59       6810.71       754.64 o                         
 -32   4   9      26235.45      27769.44      1477.15 o                         
 -30   4   9         47.79        759.88       702.56 o                         
 -28   4   9      55175.36      57064.57      1776.09 o                         
 -26   4   9       8632.96       9480.89       809.77 o                         
 -24   4   9       1476.01       1578.93       229.67 o                         
 -22   4   9      80046.62      80665.01      1715.09 o                         
 -20   4   9       6040.26       6506.04       340.67 o                         
 -18   4   9     149686.73     148052.27      2738.81 o                         
 -16   4   9       3281.68       3615.10       252.22 o                         
 -14   4   9      94560.49      93684.30      1702.98 o                         
 -12   4   9      52192.66      50845.48       855.90 o                         
 -10   4   9     103429.77     101616.71      1462.21 o                         
  -8   4   9      39417.36      38858.10       733.17 o                         
  -6   4   9       6541.94       6586.56       405.58 o                         
  -4   4   9     179834.44     174556.31      2801.33 o                         
  -2   4   9       1310.16       1798.46       205.27 o                         
   0   4   9     255517.23     254887.45      4138.13 o                         
   2   4   9      12367.70      12186.67       523.18 o                         
   4   4   9      57480.54      57487.67      1389.91 o                         
   6   4   9      73246.31      72414.92      1904.16 o                         
   8   4   9      10302.85      10160.19       639.81 o                         
  10   4   9      46079.89      46593.33      1525.23 o                         
  12   4   9      20136.54      19360.59      1052.30 o                         
  14   4   9      52750.34      52910.90      1911.02 o                         
  16   4   9      18499.85      17720.09      1390.17 o                         
  18   4   9      25076.27      25626.20      1726.16 o                         
  20   4   9      16123.54      19221.29      1310.28 o                         
  22   4   9       3675.38       3619.83       654.20 o                         
 -31   5   9       9052.65       9391.19       720.61 o                         
 -29   5   9       1236.19       1785.50       406.02 o                         
 -27   5   9      47921.61      47636.54      1676.16 o                         
 -25   5   9      18692.36      22504.17      1246.29 o                         
 -23   5   9      16950.12      17308.79      1016.28 o                         
 -21   5   9         49.37        553.96       198.86 o                         
 -19   5   9       2933.90       3569.15       283.65 o                         
 -17   5   9       4242.62       5037.97       299.78 o                         
 -15   5   9        644.46       1338.30       179.27 o                         
 -13   5   9      47978.81      47772.83       967.52 o                         
 -11   5   9      11472.38      12380.06       410.35 o                         
  -9   5   9     310692.59     299981.09      3922.92 o                         
  -7   5   9      28897.22      27704.83       612.83 o                         
  -5   5   9      39957.29      39006.11       864.42 o                         
  -3   5   9      36643.09      37391.20      1096.67 o                         
  -1   5   9         41.00        685.95       153.65 o                         
   1   5   9        973.97       1162.00       177.61 o                         
   3   5   9      36109.29      34719.07       966.40 o                         
   5   5   9      43693.75      42265.98      1128.28 o                         
   7   5   9      31437.23      31249.08      1151.45 o                         
   9   5   9      92617.10      93608.02      3544.50 o                         
  11   5   9       1574.61       1795.77       315.88 o                         
  13   5   9       5304.27       6167.44       498.69 o                         
  15   5   9       5206.52       6228.61       713.59 o                         
  17   5   9       1892.84       2595.35       464.66 o                         
  19   5   9         17.65        198.85       457.23 o                         
  21   5   9       8722.80       8437.34       863.37 o                         
 -32   6   9        924.07        522.19       341.48 o                         
 -30   6   9        332.13        534.76       303.91 o                         
 -28   6   9      12616.32      14068.84       873.86 o                         
 -26   6   9      15794.94      17433.71       824.80 o                         
 -24   6   9        307.14        360.86       243.30 o                         
 -22   6   9       4540.65       4641.60       419.45 o                         
 -20   6   9      18121.47      18795.04       951.84 o                         
 -18   6   9      63731.80      64047.21      1603.98 o                         
 -16   6   9      40246.86      37622.30       896.90 o                         
 -14   6   9       2524.48       2677.49       200.27 o                         
 -12   6   9        363.81       1223.72       199.84 o                         
 -10   6   9      31498.74      31351.33       691.72 o                         
  -8   6   9      49373.23      47006.62      1010.11 o                         
  -6   6   9       2021.89       2336.00       189.84 o                         
  -4   6   9       2665.05       2955.11       216.97 o                         
  -2   6   9      42505.98      40292.88      1326.22 o                         
   0   6   9      98566.36      99159.40      2047.68 o                         
   2   6   9      47862.39      47166.68      1522.13 o                         
   4   6   9       7596.42       7678.16       458.56 o                         
   6   6   9       1822.74       2439.23       316.66 o                         
   8   6   9      16281.21      16046.04       993.01 o                         
  10   6   9      43377.33      42314.78      1606.91 o                         
  12   6   9       2609.31       2263.62       366.64 o                         
  14   6   9       1266.99       1456.95       316.08 o                         
  16   6   9       4695.31       4510.33       455.69 o                         
  18   6   9      22659.32      23568.47      2267.95 o                         
  20   6   9      13105.96      12654.72      1072.55 o                         
 -31   7   9       8269.18       8252.50       897.79 o                         
 -29   7   9      12366.00      11556.44       717.16 o                         
 -27   7   9       2991.40       2642.59       365.00 o                         
 -25   7   9         38.83        246.03       239.83 o                         
 -23   7   9      10999.19      12951.52       691.29 o                         
 -21   7   9       3930.19       3633.49       369.60 o                         
 -19   7   9      30153.10      30746.21      1094.25 o                         
 -17   7   9        375.20       2045.58       685.37 o                         
 -15   7   9        726.01       1233.04       201.31 o                         
 -13   7   9      19387.49      19223.68       546.72 o                         
 -11   7   9      37585.68      35939.27       776.82 o                         
  -9   7   9      61618.32      61541.70      1186.80 o                         
  -7   7   9       8762.62       8972.78       357.49 o                         
  -5   7   9      22348.97      21518.11       632.64 o                         
  -3   7   9      52199.48      50319.28      1158.07 o                         
  -1   7   9       5148.17       5457.10       350.76 o                         
   1   7   9      12464.94      12452.96       570.26 o                         
   3   7   9       2541.55       2770.43       280.97 o                         
   5   7   9       8223.49       9758.35       548.87 o                         
   7   7   9        777.66       1070.84       321.42 o                         
   9   7   9      13906.77      15230.97      1111.54 o                         
  11   7   9      19941.27      16242.33      1164.24 o                         
  13   7   9       3500.06       4083.33       431.06 o                         
  15   7   9       6269.86       6893.99       547.93 o                         
  17   7   9        388.95        635.32       378.62 o                         
  19   7   9       9974.53       8362.47       863.50 o                         
  21   7   9        521.12        980.50       574.06 o                         
 -30   8   9      10249.99      10381.63       721.54 o                         
 -28   8   9       6994.07       7956.55       694.51 o                         
 -26   8   9      31258.04      33657.30      1372.91 o                         
 -24   8   9        677.71        718.71       267.53 o                         
 -22   8   9        514.90        705.29       265.85 o                         
 -20   8   9      24778.49      23099.46      1067.71 o                         
 -18   8   9     359141.72     359991.84      9438.37 o                         
 -16   8   9      41764.24      41604.44      1332.12 o                         
 -14   8   9       3576.53       3391.06       333.05 o                         
 -12   8   9     147832.50     144348.25      2967.03 o                         
 -10   8   9        239.39        449.60       153.60 o                         
  -8   8   9      65430.36      61258.20      1228.58 o                         
  -6   8   9         60.47        678.03       225.97 o                         
  -4   8   9        162.63        464.58       168.14 o                         
  -2   8   9        178.84        338.00       178.64 o                         
   0   8   9     643589.44     634739.81      9924.37 o                         
   2   8   9       1349.47       1826.49       268.44 o                         
   4   8   9       2329.20       3476.97       430.57 o                         
   6   8   9     158375.80     149145.12      4805.36 o                         
   8   8   9      36348.24      37466.31      2690.73 o                         
  10   8   9      15430.30      14328.12       976.65 o                         
  12   8   9       5119.61       5130.14       490.73 o                         
  14   8   9       1630.59       1348.21       334.45 o                         
  16   8   9       7176.94       7071.31       640.60 o                         
  18   8   9     109584.45     108677.68      4503.82 o                         
  20   8   9       1191.48       1309.56       567.38 o                         
 -29   9   9       6530.47       6860.52       620.72 o                         
 -27   9   9     227640.12     228357.86      7043.70 o                         
 -25   9   9      51802.38      52284.64      2161.13 o                         
 -23   9   9        430.27        763.24       270.74 o                         
 -21   9   9      79539.52      80168.00      2261.16 o                         
 -19   9   9        135.06        731.99       247.01 o                         
 -17   9   9      89337.48      84713.39      2553.52 o                         
 -15   9   9        762.18       1595.10       385.94 o                         
 -13   9   9       3130.20       3713.02       438.02 o                         
 -11   9   9       1884.05       1954.39       246.20 o                         
  -9   9   9     935945.81     906414.00     15448.13 o                         
  -7   9   9      59929.95      56014.35      1705.97 o                         
  -5   9   9       5810.15       5695.17       363.20 o                         
  -3   9   9     280741.91     267214.81      5012.23 o                         
  -1   9   9      28662.96      27609.48       972.15 o                         
   1   9   9      96702.39      92434.40      2374.48 o                         
   3   9   9       1746.55       2864.22       514.33 o                         
   5   9   9       5596.31       7029.44       737.82 o                         
   7   9   9       8629.73       9356.61       928.77 o                         
   9   9   9     507036.22     503890.03     17000.90 o                         
  11   9   9       1798.79       2329.73       420.53 o                         
  13   9   9       6365.56       6324.74       554.16 o                         
  15   9   9     114179.05     113474.37      3458.26 o                         
  17   9   9      31154.52      30409.94      1684.56 o                         
  19   9   9       9736.37      10274.74       995.91 o                         
 -28  10   9       8580.32       7340.94       735.91 o                         
 -26  10   9       1289.44       1206.60       385.57 o                         
 -24  10   9       6384.80       6832.40       801.46 o                         
 -22  10   9       4437.38       3958.11       457.94 o                         
 -20  10   9        143.85        233.24       278.07 o                         
 -18  10   9     236221.62     235223.09      6381.60 o                         
 -16  10   9      18171.16      17885.80       912.10 o                         
 -14  10   9       1739.21       1644.19       270.98 o                         
 -12  10   9      84696.28      80321.70      2222.73 o                         
 -10  10   9       5141.71       5188.32       383.72 o                         
  -8  10   9       6957.06       6443.03       379.19 o                         
  -6  10   9        145.64        704.70       227.01 o                         
  -4  10   9       5427.28       5791.31       491.49 o                         
  -2  10   9       1690.82       1844.53       316.12 o                         
   0  10   9     336215.53     332859.91      7990.05 o                         
   2  10   9       3439.47       3479.48       491.62 o                         
   4  10   9        424.18        659.85       273.77 o                         
   6  10   9     106919.43     105067.69      3992.37 o                         
   8  10   9        147.95       1039.32       403.54 o                         
  10  10   9         40.22        308.90       326.18 o                         
  12  10   9       9542.24       8441.66       817.12 o                         
  14  10   9       3369.42       3151.41       424.26 o                         
  16  10   9      10752.57       9511.47      1063.92 o                         
  18  10   9      58190.54      57691.79      2492.28 o                         
 -27  11   9        721.48        833.08       404.40 o                         
 -25  11   9        106.29        883.44       427.15 o                         
 -23  11   9       9124.93       8948.30       764.92 o                         
 -21  11   9          8.64        337.63       330.17 o                         
 -19  11   9      45854.71      45702.77      1642.03 o                         
 -17  11   9      52972.26      51670.79      1949.99 o                         
 -15  11   9       3860.90       5138.22       451.62 o                         
 -13  11   9      46144.23      44281.69      1391.61 o                         
 -11  11   9       1491.61       1278.79       253.55 o                         
  -9  11   9       4151.35       4715.55       471.81 o                         
  -7  11   9       6884.88       7426.08       461.45 o                         
  -5  11   9      19694.96      18767.85       832.07 o                         
  -3  11   9      10140.15       9917.14      1835.71 o                         
  -1  11   9      59540.87      61251.55      2129.29 o                         
   1  11   9      77642.86      76657.30      2629.92 o                         
   3  11   9       2397.84       2212.15       671.47 o                         
   5  11   9      42970.79      43571.40      2053.52 o                         
   7  11   9       4995.62       5103.47       552.49 o                         
   9  11   9          0.04        685.93       543.85 o                         
  11  11   9       6857.78       6486.26       738.52 o                         
  13  11   9       2738.42       2578.14       451.40 o                         
  15  11   9       5502.30       4858.19       669.10 o                         
  17  11   9      14117.79      14190.40      1467.17 o                         
 -26  12   9      41274.47      41437.82      2460.67 o                         
 -24  12   9       2415.14       2166.44       451.24 o                         
 -22  12   9       4354.74       5218.23       581.97 o                         
 -20  12   9       2153.92       1908.91       428.35 o                         
 -18  12   9      42679.06      40600.91      1787.25 o                         
 -16  12   9      11175.55      10416.62       731.28 o                         
 -14  12   9       3887.45       3661.48       430.08 o                         
 -12  12   9       4574.29       4136.25       430.27 o                         
 -10  12   9      65963.21      64647.92      1854.41 o                         
  -8  12   9     136512.62     133254.02      3144.56 o                         
  -6  12   9       3022.65       3090.17       405.52 o                         
  -4  12   9      28611.88      28889.88      1621.63 o                         
  -2  12   9       4786.89       4666.93       582.46 o                         
   0  12   9      72070.05      74222.15      3020.65 o                         
   2  12   9      14659.97      13510.73      1302.00 o                         
   4  12   9        667.68        783.74       404.22 o                         
   6  12   9       1238.60       1985.43       659.44 o                         
   8  12   9      51427.38      54615.75      2481.35 o                         
  10  12   9      44161.93      42744.72      1749.54 o                         
  12  12   9        184.91        458.75       341.58 o                         
  14  12   9       9987.59       9797.30       803.40 o                         
  16  12   9          2.61         53.98       422.99 o                         
 -25  13   9       3625.38       4288.09       606.91 o                         
 -23  13   9       7875.81       7282.82      1012.91 o                         
 -21  13   9        429.06        913.64       730.79 o                         
 -19  13   9         10.35        186.30       399.03 o                         
 -17  13   9      20540.97      20203.40      1062.32 o                         
 -15  13   9       2686.38       3742.12       536.17 o                         
 -13  13   9       9290.41      10416.59       688.58 o                         
 -11  13   9       8921.02       9069.38       637.84 o                         
  -9  13   9      85201.71      89856.70      2469.88 o                         
  -7  13   9        605.83        748.42       264.11 o                         
  -5  13   9      15356.19      14402.08       808.63 o                         
  -3  13   9       9088.91      10003.18       765.92 o                         
  -1  13   9      14632.93      13876.33       895.49 o                         
   1  13   9       9968.64      11633.51       873.20 o                         
   3  13   9       6466.28       6276.59      1311.25 o                         
   5  13   9       1597.08       1871.67       422.76 o                         
   7  13   9         54.63        203.91       337.83 o                         
   9  13   9      42974.40      41287.70      1728.11 o                         
  11  13   9        470.88        262.75       394.34 o                         
  13  13   9       4936.26       5310.05       637.01 o                         
  15  13   9       1788.54       2016.98       522.35 o                         
 -24  14   9         61.84         33.06       485.32 o                         
 -22  14   9      22261.88      26823.97      1772.28 o                         
 -20  14   9      17427.59      14691.92      2109.79 o                         
 -18  14   9      30299.08      31998.31      1556.19 o                         
 -16  14   9         35.86         26.11       363.60 o                         
 -14  14   9      29852.18      27602.83      2638.95 o                         
 -12  14   9      12306.24      12466.80       769.40 o                         
 -10  14   9      16466.33      18737.43      1116.89 o                         
  -8  14   9       4660.42       4565.24       513.05 o                         
  -6  14   9        666.04       1022.56       318.41 o                         
  -4  14   9      30839.29      31426.70      1352.30 o                         
  -2  14   9       2510.34       3265.55       514.71 o                         
   0  14   9      56730.05      57454.77      2162.65 o                         
   2  14   9      14070.94      12961.53      1077.50 o                         
   4  14   9      13160.11      13929.61      2092.32 o                         
   6  14   9      20113.94      20930.69      1466.30 o                         
   8  14   9        132.91        572.26       399.33 o                         
  10  14   9       8422.98       8604.32       695.96 o                         
  12  14   9       3865.20       3772.23       575.72 o                         
 -21  15   9      23213.84      21522.79      1910.05 o                         
 -19  15   9      30357.87      33115.16      4278.58 o                         
 -17  15   9       3264.95       2845.71       533.14 o                         
 -15  15   9       6155.11       6141.39       676.60 o                         
 -13  15   9       2277.60       2379.59       566.56 o                         
 -11  15   9      13647.56      14395.19      1136.07 o                         
  -9  15   9      76719.01      79280.45      2530.62 o                         
  -7  15   9       3171.01       3029.69       406.83 o                         
  -5  15   9        230.36        587.61       335.91 o                         
  -3  15   9      79662.23      84038.58      2620.64 o                         
  -1  15   9      14055.10      15051.48      1035.79 o                         
   1  15   9       8928.92       9127.47       811.20 o                         
   3  15   9        419.36        180.25       374.75 o                         
   5  15   9       1585.19       1393.41       453.44 o                         
   7  15   9        566.41        651.75       749.82 o                         
   9  15   9      39778.60      39733.84      2550.74 o                         
  11  15   9      15851.57      15729.05      1120.53 o                         
 -18  16   9      68105.29      72694.56      2631.55 o                         
 -16  16   9        380.83        381.23       510.62 o                         
 -14  16   9      10900.82      11667.38      1144.08 o                         
 -12  16   9      87568.20      88973.62      2754.64 o                         
 -10  16   9      12864.97      14310.94       911.58 o                         
  -8  16   9        225.11        360.35       396.52 o                         
  -6  16   9      11360.11       9602.10       638.49 o                         
  -4  16   9       9560.17       8937.19       652.25 o                         
  -2  16   9       3465.86       3803.41       522.46 o                         
   0  16   9      84098.87      88091.87      3055.95 o                         
   2  16   9       1074.95       1343.09       418.85 o                         
   4  16   9      14254.98      13723.14       958.84 o                         
   6  16   9     100646.25     100975.07      3984.40 o                         
   8  16   9       3227.73       4080.15       786.12 o                         
 -15  17   9      10770.44      10164.31      1137.31 o                         
 -13  17   9       3297.83       3576.28       678.37 o                         
 -11  17   9        463.05        660.97       433.85 o                         
  -9  17   9      33832.66      29177.45      1794.99 o                         
  -7  17   9        262.51        139.69       472.01 o                         
  -5  17   9       9888.59       9919.38       847.77 o                         
  -3  17   9      41280.09      42667.19      1707.23 o                         
  -1  17   9       5846.37       5716.77       602.70 o                         
   1  17   9       1328.53       1175.40       473.52 o                         
   3  17   9       1391.46       2156.96       476.24 o                         
   5  17   9       2589.20       2621.43       557.84 o                         
 -12  18   9       3403.80       3505.08       644.64 o                         
 -10  18   9       5949.14       5763.33       641.66 o                         
  -8  18   9      17156.36      14730.68      1223.30 o                         
  -6  18   9         49.98         57.09       443.30 o                         
  -4  18   9      11303.53      10222.02       843.91 o                         
  -2  18   9      14101.35      12622.34      1026.92 o                         
   0  18   9       2814.13       3025.35       530.47 o                         
 -34   0  10      20470.38      18810.53      1497.21 o                         
 -32   0  10      30596.89      29859.23      3097.80 o                         
 -30   0  10      83162.88      81877.12      3112.59 o                         
 -28   0  10      86539.38      85758.66      2902.80 o                         
 -26   0  10     102535.69     103002.93      3064.25 o                         
 -24   0  10      56060.18      56967.11      2041.53 o                         
 -22   0  10     142663.94     138677.20      3901.39 o                         
 -20   0  10      16563.40      18179.29       854.86 o                         
 -18   0  10      86037.74      86854.27      2510.93 o                         
 -16   0  10     117974.21     115034.12      3197.92 o                         
 -14   0  10      80540.07      77235.84      2446.39 o                         
 -12   0  10     543728.00     549498.56     11443.82 o                         
 -10   0  10     162192.69     161705.17      3240.40 o                         
  -8   0  10     225263.05     222092.50      4139.17 o                         
  -6   0  10     336319.69     328605.78      6162.46 o                         
  -4   0  10      93131.05      90383.15      2558.68 o                         
  -2   0  10      22225.55      20606.56       920.42 o                         
   0   0  10     169035.08     170242.69      3991.20 o                         
   2   0  10      92410.23      91629.02      2510.27 o                         
   4   0  10       5635.07       6202.45       531.25 o                         
   6   0  10     422653.47     418864.28      8401.69 o                         
   8   0  10      13166.61      13983.63      1165.48 o                         
  10   0  10      53820.42      54944.61      2208.19 o                         
  12   0  10     169439.42     163188.61      5735.76 o                         
  14   0  10        520.67        514.59       364.02 o                         
  16   0  10          4.84        201.47       343.43 o                         
  18   0  10      90553.72      93862.96      4952.50 o                         
  20   0  10      13569.35      17122.76      1966.19 o                         
  22   0  10       3397.27       4230.28      1294.43 o                         
 -33   1  10       3454.55       3740.26       421.18 o                         
 -31   1  10      30778.01      29596.12      1700.87 o                         
 -29   1  10       4244.55       4514.96       386.64 o                         
 -27   1  10        129.76        172.89       186.07 o                         
 -25   1  10      19881.71      20634.85       732.43 o                         
 -23   1  10      23031.47      23474.22       982.48 o                         
 -21   1  10     256554.78     252622.42      4787.02 o                         
 -19   1  10      59725.97      58939.57      1279.06 o                         
 -17   1  10      47666.72      47930.55      1097.94 o                         
 -15   1  10     153188.28     152952.61      3161.80 o                         
 -13   1  10      56288.26      55941.37      1080.74 o                         
 -11   1  10      19186.71      19121.35       489.42 o                         
  -9   1  10      25707.61      25393.17       512.14 o                         
  -7   1  10      42690.72      40977.19       740.68 o                         
  -5   1  10       8737.07       8613.77       331.92 o                         
  -3   1  10     667096.88     643455.50      8912.50 o                         
  -1   1  10      15749.40      15310.14       589.82 o                         
   1   1  10      24809.25      23403.36       707.30 o                         
   3   1  10     247539.14     245029.20      3767.36 o                         
   5   1  10        425.83        607.47       159.09 o                         
   7   1  10        825.33       1002.63       184.29 o                         
   9   1  10      42459.55      41265.45      1192.12 o                         
  11   1  10      12148.98      12316.36       588.64 o                         
  13   1  10       6916.48       6826.02       475.00 o                         
  15   1  10     108180.79     105552.43      2781.81 o                         
  17   1  10       1245.54       1959.89       352.05 o                         
  19   1  10       1046.94       1474.67       494.68 o                         
  21   1  10      36672.67      41994.10      2700.66 o                         
 -32   2  10        201.33        304.58       274.13 o                         
 -30   2  10      40787.72      41365.73      1195.90 o                         
 -28   2  10        140.31        186.57       230.78 o                         
 -26   2  10      10791.57      11343.55       558.67 o                         
 -24   2  10       9295.86       9538.31       597.90 o                         
 -22   2  10         31.94        286.67       152.95 o                         
 -20   2  10        505.16        907.80       165.36 o                         
 -18   2  10      82500.12      83880.70      1667.91 o                         
 -16   2  10       6679.60       6756.63       335.89 o                         
 -14   2  10       2819.44       3870.15       231.65 o                         
 -12   2  10     365500.38     358868.47      4884.19 o                         
 -10   2  10      10378.68      11291.31       353.68 o                         
  -8   2  10      53704.79      53205.67       904.92 o                         
  -6   2  10     147967.80     150023.11      2516.64 o                         
  -4   2  10      12556.41      13117.94       487.04 o                         
  -2   2  10        625.28        905.18       148.10 o                         
   0   2  10      33802.14      34352.37       924.35 o                         
   2   2  10       8078.81       8611.60       378.11 o                         
   4   2  10      27019.93      28017.66       856.23 o                         
   6   2  10     155334.44     151342.23      2610.21 o                         
   8   2  10      27263.44      28088.88       928.02 o                         
  10   2  10      37829.19      37554.82      1574.25 o                         
  12   2  10      32092.76      33966.01      1440.55 o                         
  14   2  10      13376.12      12687.71       707.16 o                         
  16   2  10       1241.62       1323.59       318.28 o                         
  18   2  10       5547.58       6025.35       666.19 o                         
  20   2  10       1314.22       1613.48       536.11 o                         
  22   2  10      10607.35      11523.70      1341.45 o                         
 -33   3  10        615.76        734.79       322.46 o                         
 -31   3  10       1823.68       1828.04       326.69 o                         
 -29   3  10       5074.76       5245.92       417.07 o                         
 -27   3  10      37653.66      38024.83      1030.18 o                         
 -25   3  10      16789.99      16702.43       687.22 o                         
 -23   3  10       6091.63       6127.29       388.27 o                         
 -21   3  10        694.74       1328.60       203.17 o                         
 -19   3  10      40155.56      39913.49       938.08 o                         
 -17   3  10      82379.12      80304.80      1533.67 o                         
 -15   3  10       1768.94       2221.41       177.52 o                         
 -13   3  10       6762.27       7180.69       272.10 o                         
 -11   3  10      28764.67      28055.47       544.09 o                         
  -9   3  10     158016.84     152516.97      2133.79 o                         
  -7   3  10      45569.87      43213.40       812.43 o                         
  -5   3  10      21397.69      20609.53       578.68 o                         
  -3   3  10       1663.86       2161.14       195.03 o                         
  -1   3  10      72053.59      70984.71      1535.33 o                         
   1   3  10     128725.43     125275.70      2252.35 o                         
   3   3  10       3848.63       4575.14       326.37 o                         
   5   3  10       4373.85       4568.50       350.94 o                         
   7   3  10       8858.51       9022.48       548.70 o                         
   9   3  10      64246.69      64307.66      3687.05 o                         
  11   3  10      18773.62      17896.50      1673.79 o                         
  13   3  10       2640.43       2826.59       361.75 o                         
  15   3  10        366.22        738.27       287.24 o                         
  17   3  10      12036.18      12053.28       771.26 o                         
  19   3  10      23019.42      25847.22      1620.07 o                         
  21   3  10       1304.71       1496.59       575.52 o                         
 -32   4  10        173.83        543.24       308.96 o                         
 -30   4  10      45125.35      42404.94      1628.90 o                         
 -28   4  10      11814.63      12632.93       640.37 o                         
 -26   4  10       4177.91       5089.53       392.35 o                         
 -24   4  10       1343.43       1208.65       210.57 o                         
 -22   4  10        535.79        825.05       194.20 o                         
 -20   4  10      39759.70      39903.98      1017.81 o                         
 -18   4  10          1.97        421.43       155.53 o                         
 -16   4  10       7861.48       8588.17       360.48 o                         
 -14   4  10        259.16        553.44       119.05 o                         
 -12   4  10     395616.81     382587.12      4808.60 o                         
 -10   4  10      21146.04      21398.85       499.87 o                         
  -8   4  10      10111.97       9942.38       363.58 o                         
  -6   4  10      63011.61      61952.72      1375.22 o                         
  -4   4  10      32775.66      31480.88       754.84 o                         
  -2   4  10      40341.87      40076.22       986.77 o                         
   0   4  10      15595.22      15002.45       610.50 o                         
   2   4  10       4517.18       4318.90       325.71 o                         
   4   4  10      15153.32      15845.26       662.46 o                         
   6   4  10     194205.70     188349.28      3609.74 o                         
   8   4  10         63.18        853.12       352.59 o                         
  10   4  10        665.44        656.52       227.93 o                         
  12   4  10       8723.53       8270.08       771.95 o                         
  14   4  10      27689.56      29272.41      1193.50 o                         
  16   4  10       2661.54       3002.45       387.76 o                         
  18   4  10       3002.80       3392.71       601.15 o                         
  20   4  10        922.04       1010.79       514.56 o                         
 -33   5  10       2495.14       2618.65       957.09 o                         
 -31   5  10       1223.77       1746.82       486.46 o                         
 -29   5  10       7922.11       8919.07       754.70 o                         
 -27   5  10      30308.10      31613.53      1169.45 o                         
 -25   5  10         22.59        397.25       230.78 o                         
 -23   5  10       1057.78       1635.58       277.40 o                         
 -21   5  10     367049.94     366355.81      7619.41 o                         
 -19   5  10       1033.71       1364.86       188.96 o                         
 -17   5  10      10977.77      11350.82       490.57 o                         
 -15   5  10     101334.41     101018.16      1804.28 o                         
 -13   5  10      12266.36      13375.14       461.85 o                         
 -11   5  10      22456.47      22386.87       560.35 o                         
  -9   5  10      74568.31      75249.28      1236.51 o                         
  -7   5  10       3687.17       4202.74       230.87 o                         
  -5   5  10      22139.54      22214.15       681.60 o                         
  -3   5  10     944910.50     925357.75     12422.64 o                         
  -1   5  10      26123.00      25917.00       985.00 o                         
   1   5  10      62180.85      60044.55      1513.10 o                         
   3   5  10     178763.02     176174.53      3155.91 o                         
   5   5  10      95017.40      91847.11      2048.72 o                         
   7   5  10       4416.62       5158.38       680.69 o                         
   9   5  10      10723.84      11712.92       991.44 o                         
  11   5  10       6197.76       6693.21       705.81 o                         
  13   5  10      36643.91      35085.15      1320.91 o                         
  15   5  10     187647.41     187041.61      4785.54 o                         
  17   5  10      21376.68      21504.18      1245.12 o                         
  19   5  10      15510.93      17966.10      1599.03 o                         
  21   5  10      28948.50      27119.30      1848.73 o                         
 -32   6  10      14038.88      13753.52      1153.41 o                         
 -30   6  10      79498.52      80589.96      2628.73 o                         
 -28   6  10       2522.24       3192.58       486.57 o                         
 -26   6  10        302.90        448.10       324.95 o                         
 -24   6  10      72677.48      72018.43      2540.49 o                         
 -22   6  10      43109.80      42332.24      1369.48 o                         
 -20   6  10        107.51        349.52       200.27 o                         
 -18   6  10      43576.29      43214.33      1211.95 o                         
 -16   6  10        839.53       1186.71       199.00 o                         
 -14   6  10      21581.52      21949.12       702.89 o                         
 -12   6  10     481264.44     476289.22      6610.90 o                         
 -10   6  10       6132.80       6820.70       295.65 o                         
  -8   6  10      29697.66      28116.94       754.03 o                         
  -6   6  10     367869.56     346358.84      5208.09 o                         
  -4   6  10       5307.70       5235.59       303.98 o                         
  -2   6  10       1109.08       1523.39       225.67 o                         
   0   6  10      37916.95      37097.07      1268.54 o                         
   2   6  10       7781.66       8678.04       469.47 o                         
   4   6  10        236.55        520.15       203.26 o                         
   6   6  10     371614.34     356324.16      8120.38 o                         
   8   6  10      43038.98      42263.90      1575.21 o                         
  10   6  10      29697.27      28458.79      1282.16 o                         
  12   6  10     191205.92     186983.38      5135.16 o                         
  14   6  10       5831.31       6116.34       515.89 o                         
  16   6  10       5756.58       5274.45       589.08 o                         
  18   6  10        229.81        651.27       528.98 o                         
  20   6  10       2909.35       3233.68       642.35 o                         
 -31   7  10      77086.99      80126.56      2359.60 o                         
 -29   7  10       6427.98       5991.46       542.76 o                         
 -27   7  10       5301.46       4554.07       501.83 o                         
 -25   7  10       1436.30       1585.29       322.54 o                         
 -23   7  10      66623.02      65085.18      1774.89 o                         
 -21   7  10      51994.75      52248.68      1621.71 o                         
 -19   7  10       4981.77       4821.13       381.86 o                         
 -17   7  10       5470.26       5822.22       356.82 o                         
 -15   7  10     247420.53     244808.03      4986.74 o                         
 -13   7  10     233263.14     224549.66      4250.39 o                         
 -11   7  10      19546.70      19049.75       550.09 o                         
  -9   7  10        227.23        516.32       153.24 o                         
  -7   7  10        825.86       1246.63       176.34 o                         
  -5   7  10     109113.77     104260.83      2086.04 o                         
  -3   7  10     109666.89     109174.13      2084.46 o                         
  -1   7  10       1345.61       1530.93       242.52 o                         
   1   7  10       1718.58       1915.12       285.80 o                         
   3   7  10     347984.28     332952.53      6160.88 o                         
   5   7  10     101650.70     100171.98      2566.95 o                         
   7   7  10      32827.11      30908.65      1758.18 o                         
   9   7  10      10558.23       9994.55       864.00 o                         
  11   7  10        469.29        366.95       271.79 o                         
  13   7  10       6408.47       7876.49       606.06 o                         
  15   7  10      13858.38      11904.41       704.28 o                         
  17   7  10      10719.49      11539.11      1046.60 o                         
  19   7  10        777.07       1164.75       564.79 o                         
 -30   8  10        310.31        542.33       332.94 o                         
 -28   8  10       4958.73       5647.98       649.46 o                         
 -26   8  10       7341.42       6094.08       516.03 o                         
 -24   8  10      25469.18      27244.48      1298.27 o                         
 -22   8  10     105653.20     105107.41      4003.90 o                         
 -20   8  10      17065.54      19630.20      1111.09 o                         
 -18   8  10        417.57        630.80       238.79 o                         
 -16   8  10       6754.91       7454.43       588.96 o                         
 -14   8  10      50808.82      48727.32      1355.92 o                         
 -12   8  10       6467.66       7938.74       422.27 o                         
 -10   8  10       4648.53       5091.60       317.07 o                         
  -8   8  10      22385.95      21665.81       705.55 o                         
  -6   8  10     155272.42     147544.48      2845.37 o                         
  -4   8  10     193494.25     186648.14      3495.57 o                         
  -2   8  10      42539.11      40827.45      1287.45 o                         
   0   8  10      27052.58      25318.16       854.31 o                         
   2   8  10      10246.82      10375.61       622.05 o                         
   4   8  10      22449.96      24767.76      1202.54 o                         
   6   8  10         23.13       1723.76       829.34 o                         
   8   8  10          6.47        131.47       247.67 o                         
  10   8  10       3447.19       3170.31       442.50 o                         
  12   8  10      57758.62      57737.61      2129.84 o                         
  14   8  10      47834.14      47132.13      1658.87 o                         
  16   8  10      11036.73      10212.67       864.07 o                         
  18   8  10      10279.97       9610.69       956.04 o                         
 -29   9  10       2311.92       2495.16       409.03 o                         
 -27   9  10        655.34       1246.76       398.13 o                         
 -25   9  10         83.18         85.05       259.33 o                         
 -23   9  10       9582.22       9849.97       661.07 o                         
 -21   9  10         25.12       1042.87       472.96 o                         
 -19   9  10         92.59         95.24       289.06 o                         
 -17   9  10         77.18        357.46       283.70 o                         
 -15   9  10       2847.43       2650.49       402.60 o                         
 -13   9  10       1758.76       2484.34       335.15 o                         
 -11   9  10      16857.12      18131.29       738.96 o                         
  -9   9  10       1082.07       2026.38       399.09 o                         
  -7   9  10       8269.51       8211.63       430.54 o                         
  -5   9  10      28323.90      25905.47      1229.36 o                         
  -3   9  10        293.05        918.96       357.85 o                         
  -1   9  10          6.69        196.84       197.69 o                         
   1   9  10        535.84        603.67       265.29 o                         
   3   9  10       1005.16       1358.22       438.48 o                         
   5   9  10       3721.90       4580.56       607.62 o                         
   7   9  10       1999.06       2275.38       373.47 o                         
   9   9  10         88.00        221.93       361.98 o                         
  11   9  10       3747.54       4306.59       527.11 o                         
  13   9  10       3000.46       3319.14       458.55 o                         
  15   9  10        148.75        393.22       408.04 o                         
  17   9  10        477.60        338.07       443.76 o                         
 -28  10  10       2928.07       3752.55       539.37 o                         
 -26  10  10       6234.03       6278.47       739.26 o                         
 -24  10  10      34006.78      31536.38      1571.58 o                         
 -22  10  10      71001.51      70841.14      2272.65 o                         
 -20  10  10       1116.35       1490.60       361.78 o                         
 -18  10  10       4551.14       5163.38       500.65 o                         
 -16  10  10          0.74        356.05       261.68 o                         
 -14  10  10     170304.47     175383.61      5485.33 o                         
 -12  10  10       8186.02       9720.02       633.80 o                         
 -10  10  10        978.76       1336.04       270.94 o                         
  -8  10  10      15311.39      15792.45       646.21 o                         
  -6  10  10     158512.73     156330.83      3899.88 o                         
  -4  10  10      60002.17      57255.07      1738.50 o                         
  -2  10  10        403.27        870.90       348.61 o                         
   0  10  10      15882.98      16696.52      1175.28 o                         
   2  10  10       3291.38       3456.70       524.63 o                         
   4  10  10      81056.60      79192.45      2715.59 o                         
   6  10  10       2495.87       2867.32       523.08 o                         
   8  10  10       1683.20       1509.38       473.66 o                         
  10  10  10       3298.50       3577.44       506.54 o                         
  12  10  10      52692.75      53682.55      1945.83 o                         
  14  10  10       7467.47       7114.95       598.55 o                         
  16  10  10       3448.48       3020.89       519.68 o                         
 -27  11  10       1288.72       1507.84       430.15 o                         
 -25  11  10         66.83        220.45       359.42 o                         
 -23  11  10      83934.97      82983.05      2618.62 o                         
 -21  11  10      34928.36      35585.82      1468.60 o                         
 -19  11  10       1957.64       2199.76       393.97 o                         
 -17  11  10       3816.26       3417.80       509.97 o                         
 -15  11  10     142819.41     141820.34      4073.28 o                         
 -13  11  10      84885.95      85765.31      2614.41 o                         
 -11  11  10        832.18       1170.44       297.37 o                         
  -9  11  10        253.30        712.39       280.15 o                         
  -7  11  10        831.28        869.07       248.34 o                         
  -5  11  10      83010.27      82674.82      2586.24 o                         
  -3  11  10      95580.27      94226.23      3126.09 o                         
  -1  11  10       8062.30       9242.86       731.96 o                         
   1  11  10        203.08        207.06       272.76 o                         
   3  11  10     199017.11     194570.69      6986.86 o                         
   5  11  10      12033.19      11012.77       919.83 o                         
   7  11  10       4654.25       5089.36       671.12 o                         
   9  11  10       1982.54       2449.95       508.23 o                         
  11  11  10       3408.92       2376.67       542.62 o                         
  13  11  10       9859.73       9134.42       713.29 o                         
  15  11  10      16083.72      15750.37      1250.12 o                         
 -26  12  10        749.11        742.67       408.31 o                         
 -24  12  10      29707.38      27975.67      1350.13 o                         
 -22  12  10      10137.09      12885.69      1514.97 o                         
 -20  12  10        111.20        311.71       386.84 o                         
 -18  12  10      27623.66      30828.89      2029.28 o                         
 -16  12  10        535.18       1295.28       358.58 o                         
 -14  12  10       4226.00       3412.85       443.76 o                         
 -12  12  10     238963.92     240955.28      7205.71 o                         
 -10  12  10       3544.69       4032.73       406.48 o                         
  -8  12  10      13440.69      12951.47       597.93 o                         
  -6  12  10     136364.59     132781.84      3412.87 o                         
  -4  12  10        120.45        327.73       281.03 o                         
  -2  12  10        231.06        358.04       333.38 o                         
   0  12  10      15535.34      15367.03      1082.85 o                         
   2  12  10       1619.66       1435.33       366.43 o                         
   4  12  10       1386.11       1755.64       611.52 o                         
   6  12  10     171801.25     176301.06      6302.86 o                         
   8  12  10      24867.82      28145.18      1721.46 o                         
  10  12  10      12989.51      12486.91       892.74 o                         
  12  12  10      79420.92      80338.43      2370.64 o                         
  14  12  10       6669.47       6530.28       673.19 o                         
 -25  13  10       1052.45        692.16       476.74 o                         
 -23  13  10       6292.78       7087.49       798.83 o                         
 -21  13  10     143669.02     146503.70      4806.45 o                         
 -19  13  10        120.55        166.99       415.20 o                         
 -17  13  10       3844.92       3806.21       495.87 o                         
 -15  13  10      21181.24      19896.23      1196.79 o                         
 -13  13  10       1635.97       1781.80       406.50 o                         
 -11  13  10        362.50        664.83       296.66 o                         
  -9  13  10      18641.86      21449.39      1102.90 o                         
  -7  13  10       1311.42       1127.56       289.19 o                         
  -5  13  10      22907.84      22806.85      1111.13 o                         
  -3  13  10     245113.56     245676.59      6653.27 o                         
  -1  13  10       3269.43       3616.10       555.21 o                         
   1  13  10       7975.87       7687.50       973.36 o                         
   3  13  10      44651.36      47574.26      2246.89 o                         
   5  13  10       9275.60       9253.60       909.57 o                         
   7  13  10        359.08        120.74       352.58 o                         
   9  13  10        817.74        969.73       474.07 o                         
  11  13  10       1013.25       1196.88       406.01 o                         
  13  13  10      27715.84      27935.97      2515.58 o                         
 -22  14  10       1757.99       1801.62       583.60 o                         
 -20  14  10        840.59        476.98       481.78 o                         
 -18  14  10          1.62        164.61       416.85 o                         
 -16  14  10      19222.92      18182.55      1115.97 o                         
 -14  14  10      15861.47      15673.09      1138.40 o                         
 -12  14  10      53684.79      55629.60      1841.84 o                         
 -10  14  10       5841.98       6599.64       655.46 o                         
  -8  14  10       8355.98       7303.86       633.93 o                         
  -6  14  10       3146.85       3191.03       409.69 o                         
  -4  14  10       1492.94       2453.69       445.17 o                         
  -2  14  10       1059.98       1541.53       535.37 o                         
   0  14  10       7522.94       8007.88       830.55 o                         
   2  14  10      21676.33      23083.92      1535.00 o                         
   4  14  10      20161.51      17801.22      1984.46 o                         
   6  14  10      31023.95      35056.30      2094.21 o                         
   8  14  10       2767.30       2355.45       480.81 o                         
  10  14  10       1102.79       1090.57       448.68 o                         
  12  14  10       4604.76       3580.33       562.74 o                         
 -21  15  10       2276.80       2426.08       651.43 o                         
 -19  15  10      11651.29      11891.04      1133.86 o                         
 -17  15  10      25671.93      24079.89      2282.75 o                         
 -15  15  10       3665.60       3910.83       691.00 o                         
 -13  15  10      20472.18      19767.40      1380.96 o                         
 -11  15  10      10051.79       9539.24       937.49 o                         
  -9  15  10      24903.78      27800.07      1351.82 o                         
  -7  15  10      38119.28      38180.52      4267.09 o                         
  -5  15  10       6209.97       6930.79       596.23 o                         
  -3  15  10       7580.08       9052.22       729.82 o                         
  -1  15  10      17897.55      19107.73      1160.52 o                         
   1  15  10      23770.24      24837.05      1434.56 o                         
   3  15  10       1379.87       2020.05       472.30 o                         
   5  15  10      27103.31      26301.33      1394.36 o                         
   7  15  10        752.68        870.22       781.91 o                         
   9  15  10      24970.74      23125.81      2016.46 o                         
 -18  16  10       5136.19       5061.45       787.38 o                         
 -16  16  10       1400.19       1649.96       601.68 o                         
 -14  16  10       7953.73       7759.93       866.44 o                         
 -12  16  10      54454.57      57731.40      2781.23 o                         
 -10  16  10       4136.91       3157.02       498.81 o                         
  -8  16  10       3567.59       3686.75       538.24 o                         
  -6  16  10      17587.20      21116.53      1179.54 o                         
  -4  16  10      20048.44      20824.35      1660.61 o                         
  -2  16  10       7584.88       8774.96       733.08 o                         
   0  16  10       5638.80       7171.21       745.79 o                         
   2  16  10      10382.70      11445.42       814.64 o                         
   4  16  10        252.98        263.78       456.27 o                         
   6  16  10      45592.02      46513.71      2229.65 o                         
 -15  17  10      16347.52      17188.66      2264.96 o                         
 -13  17  10       4462.76       2812.08       620.66 o                         
 -11  17  10       6734.83       6390.65       769.46 o                         
  -9  17  10       6641.69       6873.65       724.93 o                         
  -7  17  10       5929.75       5999.13       656.73 o                         
  -5  17  10       8952.82       9117.55       786.26 o                         
  -3  17  10      69364.13      69497.17      2109.77 o                         
  -1  17  10        686.95        895.35       462.38 o                         
   1  17  10       8883.88       8091.96       821.11 o                         
   3  17  10      31558.96      34357.66      1680.39 o                         
 -10  18  10      12154.54      12438.30      1022.21 o                         
  -8  18  10      28223.38      26292.79      1650.01 o                         
  -6  18  10      30063.88      27116.98      1327.36 o                         
  -4  18  10      11991.94      11663.29       982.08 o                         
  -2  18  10        789.17        931.74       472.49 o                         
 -33   1  11       2540.17       2301.04       391.97 o                         
 -31   1  11      10819.47      10565.08       551.57 o                         
 -29   1  11       2089.35       2244.11       283.22 o                         
 -27   1  11        488.25        657.44       211.68 o                         
 -25   1  11      11190.06      12127.35       529.67 o                         
 -23   1  11      25078.71      26498.31       796.58 o                         
 -21   1  11      78484.91      79395.82      1678.77 o                         
 -19   1  11       2390.67       2725.47       226.99 o                         
 -17   1  11        412.29        577.22       140.80 o                         
 -15   1  11      65142.32      66315.76      1337.34 o                         
 -13   1  11      93379.52      92567.23      1480.11 o                         
 -11   1  11      13117.88      14622.41       454.55 o                         
  -9   1  11      56629.28      55479.02       979.67 o                         
  -7   1  11       5068.30       5637.87       222.38 o                         
  -5   1  11     101528.56      98869.62      1695.15 o                         
  -3   1  11      65366.61      63221.70      1953.54 o                         
  -1   1  11       1940.05       2238.11       234.26 o                         
   1   1  11      12531.13      12825.67       539.23 o                         
   3   1  11      26547.35      28074.45       779.87 o                         
   5   1  11     136873.55     133584.98      2421.26 o                         
   7   1  11      21285.27      21289.01       689.72 o                         
   9   1  11      12934.96      12659.16       790.10 o                         
  11   1  11       1737.24       1945.36       306.72 o                         
  13   1  11      40938.54      40568.44      1392.82 o                         
  15   1  11      17167.63      18072.22       897.80 o                         
  17   1  11        104.07        197.42       327.96 o                         
  19   1  11       9337.68       8795.54      1201.27 o                         
  21   1  11       3008.26       2825.91       798.19 o                         
 -32   2  11       6490.14       7152.72       544.97 o                         
 -30   2  11      32626.96      31541.58      1055.66 o                         
 -28   2  11       1466.25       1761.16       263.10 o                         
 -26   2  11      23230.58      25964.09      1074.06 o                         
 -24   2  11      76002.17      74176.34      1620.85 o                         
 -22   2  11       9430.15      10910.54       529.81 o                         
 -20   2  11       2379.97       2817.68       235.22 o                         
 -18   2  11     126337.01     124598.91      2460.50 o                         
 -16   2  11      76747.52      76888.28      1603.56 o                         
 -14   2  11      39178.88      39206.53       826.66 o                         
 -12   2  11      88488.20      90667.09      1395.24 o                         
 -10   2  11         96.25        370.93        96.11 o                         
  -8   2  11      14328.66      13913.47       371.77 o                         
  -6   2  11     311839.12     312677.34      4479.87 o                         
  -4   2  11     119231.31     116893.02      2057.20 o                         
  -2   2  11      37438.47      37507.48       967.73 o                         
   0   2  11     302934.66     299727.09      4999.96 o                         
   2   2  11       4124.71       4842.47       350.69 o                         
   4   2  11      53889.78      54700.06      1482.43 o                         
   6   2  11      20765.05      21133.28       827.32 o                         
   8   2  11       1486.24       1581.52       319.27 o                         
  10   2  11       2973.74       2885.42       427.05 o                         
  12   2  11      64797.02      63514.51      1981.11 o                         
  14   2  11      74510.59      74835.56      2274.41 o                         
  16   2  11      16366.48      15271.28       775.97 o                         
  18   2  11      58178.33      61151.16      2284.95 o                         
  20   2  11       1271.94        846.90       723.04 o                         
 -33   3  11      50055.55      53209.93      1693.89 o                         
 -31   3  11      23066.86      22317.88      1476.53 o                         
 -29   3  11       4115.42       3926.36       400.48 o                         
 -27   3  11     105265.64     105956.27      2727.02 o                         
 -25   3  11     111184.51     111295.91      2538.11 o                         
 -23   3  11       3736.07       3774.44       301.86 o                         
 -21   3  11        242.91        544.64       162.22 o                         
 -19   3  11        205.53        704.55       154.28 o                         
 -17   3  11     130715.88     126456.03      2246.26 o                         
 -15   3  11     388988.81     377159.31      5784.14 o                         
 -13   3  11      27064.47      26535.39       584.18 o                         
 -11   3  11        159.90        460.14       104.69 o                         
  -9   3  11     649957.19     636465.88      8014.33 o                         
  -7   3  11     100865.00      97307.03      1614.59 o                         
  -5   3  11       9931.42       9684.28       388.13 o                         
  -3   3  11       1423.28       2360.30       245.86 o                         
  -1   3  11      10754.79      10812.49       514.56 o                         
   1   3  11      54893.37      54264.01      1334.58 o                         
   3   3  11     447897.19     440623.66      6634.85 o                         
   5   3  11        805.56       1118.96       222.59 o                         
   7   3  11       6966.82       7275.36       555.78 o                         
   9   3  11     411325.22     406640.88     11937.13 o                         
  11   3  11       2092.78       1658.53       299.77 o                         
  13   3  11        217.44        441.98       261.18 o                         
  15   3  11      20013.96      21275.76      1388.29 o                         
  17   3  11       4159.50       3571.17       486.18 o                         
  19   3  11         49.25        366.91       487.71 o                         
 -32   4  11      11199.93      11380.13       648.23 o                         
 -30   4  11       1200.86       1623.52       324.02 o                         
 -28   4  11        441.09        713.02       258.78 o                         
 -26   4  11      49453.86      49156.08      1287.48 o                         
 -24   4  11     194409.55     187546.94      3863.83 o                         
 -22   4  11     106269.52     104005.02      2257.92 o                         
 -20   4  11      15883.52      17574.19       613.60 o                         
 -18   4  11     269856.25     263753.59      4746.39 o                         
 -16   4  11      89291.14      86786.08      1629.29 o                         
 -14   4  11      73188.20      72479.12      1217.06 o                         
 -12   4  11      51044.61      49953.87       899.72 o                         
 -10   4  11        138.69        501.59       122.70 o                         
  -8   4  11     101104.39      98147.30      1665.65 o                         
  -6   4  11     593877.12     577509.88      7869.12 o                         
  -4   4  11     112909.69     110580.97      2023.63 o                         
  -2   4  11      10105.97       9970.16       465.06 o                         
   0   4  11     526523.88     517244.41      7843.42 o                         
   2   4  11      22287.30      21924.57       951.23 o                         
   4   4  11      31136.57      30419.64      1036.88 o                         
   6   4  11      80336.12      76271.81      2238.26 o                         
   8   4  11        280.45        330.61       282.97 o                         
  10   4  11       4476.79       4368.95       422.14 o                         
  12   4  11     147658.12     145352.47      4580.96 o                         
  14   4  11       5314.97       4776.89       452.43 o                         
  16   4  11          3.16        112.18       315.13 o                         
  18   4  11     106700.71     108455.52      3764.62 o                         
  20   4  11         49.02        110.48       508.25 o                         
 -33   5  11      27660.10      26817.76      2005.91 o                         
 -31   5  11      14291.76      14543.89       820.15 o                         
 -29   5  11       7006.14       8062.17       539.40 o                         
 -27   5  11        671.59       1337.33       295.41 o                         
 -25   5  11       2471.95       3003.03       307.38 o                         
 -23   5  11       6983.57       8422.56       619.13 o                         
 -21   5  11       1288.02       1691.54       230.16 o                         
 -19   5  11      19054.25      20469.27       864.46 o                         
 -17   5  11       1628.99       1654.63       208.17 o                         
 -15   5  11     211247.97     209675.16      3480.24 o                         
 -13   5  11      40534.51      39537.44       880.89 o                         
 -11   5  11      27320.49      26303.35       640.33 o                         
  -9   5  11      46434.90      47030.80       886.63 o                         
  -7   5  11        782.11       1122.56       131.12 o                         
  -5   5  11       8085.92       7685.29       365.68 o                         
  -3   5  11      44541.61      44276.21      1052.26 o                         
  -1   5  11      33576.04      33784.80       976.62 o                         
   1   5  11      17611.54      18037.82       739.71 o                         
   3   5  11     130023.99     129583.10      2652.99 o                         
   5   5  11       9106.94       9062.11       609.37 o                         
   7   5  11       5957.78       6391.59       807.81 o                         
   9   5  11      16019.62      16622.02      1163.80 o                         
  11   5  11       1286.15       1794.42       328.82 o                         
  13   5  11       1982.75       2182.82       351.81 o                         
  15   5  11      15701.60      16375.53      1425.58 o                         
  17   5  11       8051.99       6898.40       662.62 o                         
  19   5  11       8454.91       7344.22       811.75 o                         
 -32   6  11       3907.53       3661.54       625.76 o                         
 -30   6  11       1878.34       2107.06       420.90 o                         
 -28   6  11      14123.25      15555.69       806.86 o                         
 -26   6  11      55433.50      58913.40      1682.72 o                         
 -24   6  11       1047.90       1617.58       387.52 o                         
 -22   6  11       6555.09       8779.95      1063.90 o                         
 -20   6  11       3768.17       3813.16       364.90 o                         
 -18   6  11      85603.37      83378.45      2038.11 o                         
 -16   6  11      21376.98      22051.62       888.70 o                         
 -14   6  11      30391.19      32712.55       899.63 o                         
 -12   6  11       8451.47       9785.59       477.18 o                         
 -10   6  11      82973.56      78136.12      1437.13 o                         
  -8   6  11     197357.33     190512.31      3125.32 o                         
  -6   6  11       1340.06       1743.43       204.16 o                         
  -4   6  11      16929.82      17375.15       704.99 o                         
  -2   6  11       2473.03       2929.05       315.07 o                         
   0   6  11     103156.39      99693.99      2067.12 o                         
   2   6  11      17480.71      17816.93       851.69 o                         
   4   6  11      11071.97      13182.87       987.00 o                         
   6   6  11       1621.94       2662.23       388.06 o                         
   8   6  11      43972.29      44457.61      1741.44 o                         
  10   6  11      59999.11      58391.08      1898.78 o                         
  12   6  11        283.53        615.04       294.11 o                         
  14   6  11       2097.77       2602.56       404.51 o                         
  16   6  11       1161.83        812.93       426.64 o                         
  18   6  11      18733.92      17627.50      1244.75 o                         
 -31   7  11      13027.40      15266.69      2048.22 o                         
 -29   7  11        825.88       1200.17       373.37 o                         
 -27   7  11      35435.54      32695.31      2618.47 o                         
 -25   7  11      21042.41      24021.62      1771.67 o                         
 -23   7  11      30568.25      31995.41      1421.60 o                         
 -21   7  11       3465.28       4443.26       439.47 o                         
 -19   7  11       5581.23       5650.85       460.16 o                         
 -17   7  11     110598.13     107350.45      2618.74 o                         
 -15   7  11     122406.59     117034.92      2757.66 o                         
 -13   7  11      35395.32      34411.70      1289.45 o                         
 -11   7  11       2180.72       2369.89       244.01 o                         
  -9   7  11     245837.47     241629.69      4467.34 o                         
  -7   7  11      12441.05      12140.21       500.92 o                         
  -5   7  11      44015.22      42138.85      1060.75 o                         
  -3   7  11      27266.43      27111.64       858.70 o                         
  -1   7  11      20739.58      20318.89       922.23 o                         
   1   7  11      59978.34      56250.98      1704.22 o                         
   3   7  11      89489.92      85129.81      2320.72 o                         
   5   7  11       6136.90       6960.65       530.22 o                         
   7   7  11         24.04        127.77       284.04 o
[truncated: 259,284 more chars]
