# Supplementary material for: Indium Kα radiation from a MetalJet X-ray source: comparison of the Eiger2 CdTe and Photon III detectors
Source: J Appl Crystallogr. 2023 Sep 5;56(Pt 5):1322–9. doi: 10.1107/S1600576723007215 (PMC10543668; doi:10.1107/S1600576723007215)
Supplement: Supplementary file 5 [file j-56-01322-ScPtSi_photonsup5.hkl]

data_ScPtSi_photon                                                              
_shelx_title ' sad5_a.res in C2/c'                                              
_shelx_refln_list_code          4                                               
_shelx_F_calc_maximum     1845.38                                               
_exptl_crystal_F_000      3144.00                                               
_reflns_d_resolution_high  0.3788                                               
                                                                                
loop_                                                                           
 _space_group_symop_operation_xyz                                               
 'x, y, z'                                                                      
 '-x, y, -z+1/2'                                                                
 'x+1/2, y+1/2, z'                                                              
 '-x+1/2, y+1/2, -z+1/2'                                                        
 '-x, -y, -z'                                                                   
 'x, -y, z-1/2'                                                                 
 '-x+1/2, -y+1/2, -z'                                                           
 'x+1/2, -y+1/2, z-1/2'                                                         
                                                                                
_cell_length_a    12.9580                                                       
_cell_length_b     7.5200                                                       
_cell_length_c     9.7110                                                       
_cell_angle_alpha  90.000                                                       
_cell_angle_beta  116.470                                                       
_cell_angle_gamma  90.000                                                       
                                                                                
_shelx_F_squared_multiplier     1.000                                           
                                                                                
loop_                                                                           
 _refln_index_h                                                                 
 _refln_index_k                                                                 
 _refln_index_l                                                                 
 _refln_F_squared_calc                                                          
 _refln_F_squared_meas                                                          
 _refln_F_squared_sigma                                                         
 _refln_observed_status                                                         
   2   0   0      69181.85      65009.37       979.13 o                         
   4   0   0     106352.98     102411.76      1475.79 o                         
   6   0   0     602846.25     605258.06     11649.25 o                         
   8   0   0     381322.34     376754.94      5250.46 o                         
  10   0   0      97529.89      96362.31      1240.94 o                         
  12   0   0      60654.41      58347.11      1009.81 o                         
  14   0   0      14707.61      14359.37       549.42 o                         
  16   0   0     114858.14     110267.40      1746.40 o                         
  18   0   0     940250.69     929709.06     12839.32 o                         
  20   0   0       1341.44       1358.74       588.57 o                         
  22   0   0       9306.92       8489.75      1002.09 o                         
  24   0   0      57334.25      58082.75      3317.86 o                         
  26   0   0      53428.05      57367.07      3071.51 o                         
  28   0   0        205.48       1228.92       491.73 o                         
  30   0   0         22.38        334.11       438.76 o                         
   1   1   0      53471.53      49320.82       432.63 o                         
   3   1   0     233586.09     226671.58      2558.00 o                         
   5   1   0         71.23        392.33        45.34 o                         
   7   1   0      72638.63      72116.16       672.74 o                         
   9   1   0    1746637.75    1812388.38     20637.85 o                         
  11   1   0       2190.65       2447.67       143.37 o                         
  13   1   0       1592.86       1747.61       130.89 o                         
  15   1   0     110906.13     109446.55      1173.64 o                         
  17   1   0      45386.16      45322.54       627.94 o                         
  19   1   0        915.53        926.86       280.24 o                         
  21   1   0       2793.22       3161.40       616.76 o                         
  23   1   0       1029.28        954.15       475.18 o                         
  25   1   0      34278.01      37107.28      1571.12 o                         
  27   1   0     123938.31     131424.72      3391.46 o                         
  29   1   0       4189.25       2987.70       464.82 o                         
   0   2   0      69209.60      68833.98       962.81 o                         
   2   2   0      21674.90      21192.26       221.90 o                         
   4   2   0     101981.87     102175.29       944.58 o                         
   6   2   0       8542.24       9886.86       190.02 o                         
   8   2   0     100629.70     100204.60       919.25 o                         
  10   2   0     143604.73     139929.44      1371.57 o                         
  12   2   0      11170.26      11051.16       291.72 o                         
  14   2   0      51541.92      51178.05       628.63 o                         
  16   2   0       1900.47       2322.05       257.09 o                         
  18   2   0      22082.95      20935.74       599.08 o                         
  20   2   0      18959.02      18771.48       789.82 o                         
  22   2   0       8308.37       8154.98       550.65 o                         
  24   2   0      10828.10      10007.79       597.93 o                         
  26   2   0       4481.24       4219.91       496.90 o                         
  28   2   0      21308.77      19988.46      1245.87 o                         
  30   2   0       1591.57       1515.64       403.63 o                         
   1   3   0     399822.75     392312.91      3933.15 o                         
   3   3   0         65.28        419.04        61.67 o                         
   5   3   0      34946.86      34573.96       383.53 o                         
   7   3   0      49975.36      49450.55       523.87 o                         
   9   3   0     254964.81     248923.34      2161.09 o                         
  11   3   0      20135.30      19821.76       306.89 o                         
  13   3   0      16490.53      15923.38       327.03 o                         
  15   3   0        233.38        878.02       245.19 o                         
  17   3   0     101398.74      98060.08      1140.35 o                         
  19   3   0      62330.10      63460.63       897.98 o                         
  21   3   0         58.34        253.67       364.25 o                         
  23   3   0       5596.15       5677.68       669.59 o                         
  25   3   0       5746.26       5955.78       569.16 o                         
  27   3   0      27610.84      29828.59      1335.74 o                         
  29   3   0       3126.89       2549.81       459.97 o                         
   0   4   0     689526.69     678827.38      9482.01 o                         
   2   4   0       9795.31      10309.62       207.22 o                         
   4   4   0      53038.67      52672.37       582.45 o                         
   6   4   0        416.58        703.41       118.93 o                         
   8   4   0      45215.68      43849.45       468.70 o                         
  10   4   0       4095.50       4167.52       134.31 o                         
  12   4   0       1287.13       1814.32       219.11 o                         
  14   4   0      32051.66      30444.52       488.81 o                         
  16   4   0      29799.96      28476.26       729.41 o                         
  18   4   0     161448.97     158531.00      1894.01 o                         
  20   4   0       2207.66       2365.72       475.05 o                         
  22   4   0       8712.66       9275.81      1113.45 o                         
  24   4   0       1800.52       1245.12       276.70 o                         
  26   4   0      13016.46      14944.42       908.84 o                         
  28   4   0        408.35        362.43       283.47 o                         
   1   5   0      53364.07      53900.41       574.16 o                         
   3   5   0      33188.20      34578.60       450.51 o                         
   5   5   0     130379.12     131391.94      1122.25 o                         
   7   5   0        411.44        627.11       101.74 o                         
   9   5   0     406745.56     404914.91      3402.14 o                         
  11   5   0      32043.42      31489.11       447.59 o                         
  13   5   0      69102.73      67915.45       781.24 o                         
  15   5   0      30933.61      30229.41       679.02 o                         
  17   5   0       1318.72       1599.08       369.13 o                         
  19   5   0      63782.06      64548.85      1186.39 o                         
  21   5   0        999.23        747.81       781.41 o                         
  23   5   0      35113.71      34479.30      1524.48 o                         
  25   5   0      12871.50      13549.83       798.53 o                         
  27   5   0      22092.43      21502.84      1103.53 o                         
  29   5   0      15300.96      17438.04      1312.52 o                         
   0   6   0    1063470.00    1094849.75     13853.89 o                         
   2   6   0      51282.40      50576.86       615.34 o                         
   4   6   0        383.90        635.02       131.56 o                         
   6   6   0     331780.66     332224.59      2853.71 o                         
   8   6   0      19146.48      19289.51       365.87 o                         
  10   6   0     108590.11     108944.80      1146.84 o                         
  12   6   0      52940.59      50856.48       611.89 o                         
  14   6   0       2241.37       2548.65       297.97 o                         
  16   6   0       4087.32       3788.07       434.89 o                         
  18   6   0     156010.27     155539.88      2255.94 o                         
  20   6   0      50241.77      51926.39      2303.30 o                         
  22   6   0          1.46        -47.96       216.56 o                         
  24   6   0      49713.17      51276.57      1777.61 o                         
  26   6   0        447.48        314.49       268.08 o                         
  28   6   0      36995.50      36482.67      2379.52 o                         
   1   7   0      17365.34      17611.82       310.65 o                         
   3   7   0     411360.81     407592.69      3558.87 o                         
   5   7   0     103548.05     104047.17      1020.81 o                         
   7   7   0         35.81        366.30       170.80 o                         
   9   7   0     644760.69     658774.25      6059.02 o                         
  11   7   0      51620.10      49991.91       699.53 o                         
  13   7   0      95430.98      97118.21      1116.34 o                         
  15   7   0     239541.19     239609.86      2468.76 o                         
  17   7   0        973.56       1093.47       683.61 o                         
  19   7   0      18083.51      17220.18      1230.57 o                         
  21   7   0      40061.62      41948.61      1559.73 o                         
  23   7   0      17535.24      19760.27      1067.55 o                         
  25   7   0       4117.95       4219.53       541.82 o                         
  27   7   0      63150.49      62536.35      3562.77 o                         
   0   8   0     340124.91     344092.81      4038.48 o                         
   2   8   0         51.32        342.19       128.86 o                         
   4   8   0     115721.96     114921.09      1178.67 o                         
   6   8   0     169496.95     173207.31      1703.74 o                         
   8   8   0       1038.52       1136.86       201.87 o                         
  10   8   0       2091.71       2503.74       260.68 o                         
  12   8   0      88446.20      88514.91      1087.65 o                         
  14   8   0      39778.62      38859.82       675.84 o                         
  16   8   0       1824.15       2375.30       665.86 o                         
  18   8   0     118397.77     118165.44      2642.22 o                         
  20   8   0       3584.15       3137.36       483.07 o                         
  22   8   0      30861.80      32685.56      1572.79 o                         
  24   8   0      57700.38      62366.14      2514.24 o                         
  26   8   0         78.39       -155.11       273.23 o                         
   1   9   0      17836.27      18582.75       459.63 o                         
   3   9   0       3262.70       3543.93       271.75 o                         
   5   9   0       7047.76       6973.27       354.42 o                         
   7   9   0       2253.42       2620.53       249.93 o                         
   9   9   0       3774.38       4051.31       335.88 o                         
  11   9   0      15454.79      15299.54       473.21 o                         
  13   9   0       5835.87       5515.14       433.31 o                         
  15   9   0        119.39        460.61       784.04 o                         
  17   9   0      20399.99      19167.46      1359.99 o                         
  19   9   0       1750.59       1495.24       373.71 o                         
  21   9   0       2821.64       2833.86       576.68 o                         
  23   9   0       3534.04       3827.77       567.93 o                         
  25   9   0        195.25        322.97       335.85 o                         
  27   9   0        301.76        602.12       355.32 o                         
   0  10   0     364898.03     365258.84      4271.03 o                         
   2  10   0      27396.07      28242.06       555.90 o                         
   4  10   0     174694.66     174513.88      1632.85 o                         
   6  10   0     146506.98     149898.03      1595.08 o                         
   8  10   0      50952.97      52395.80       771.26 o                         
  10  10   0      11673.96      12303.09       636.99 o                         
  12  10   0     108743.70     108442.45      1324.95 o                         
  14  10   0      81620.76      81909.15      2026.44 o                         
  16  10   0        625.22        700.46      1250.08 o                         
  18  10   0     117142.14     121170.59      3383.03 o                         
  20  10   0      27805.16      27955.69      1470.28 o                         
  22  10   0      32891.39      32900.46      1631.24 o                         
  24  10   0      35511.61      30690.45      1907.64 o                         
  26  10   0      16280.15      16407.78      1085.70 o                         
   1  11   0       2527.03       2811.19       323.56 o                         
   3  11   0     194998.88     196798.62      1804.76 o                         
   5  11   0      81711.42      81132.48       905.24 o                         
   7  11   0      11658.37      11819.71       514.16 o                         
   9  11   0     358525.16     361897.06      3399.02 o                         
  11  11   0      41715.94      40779.85       897.21 o                         
  13  11   0      39416.09      40715.22      1719.82 o                         
  15  11   0     130880.60     136899.41      2892.48 o                         
  17  11   0       6043.53       6011.10       583.28 o                         
  19  11   0       8103.04       8494.25       837.68 o                         
  21  11   0      21493.98      22020.78      1307.82 o                         
  23  11   0      11264.62      11215.04       928.00 o                         
  25  11   0        750.39        680.43       362.87 o                         
   0  12   0     257623.56     254781.94      3238.44 o                         
   2  12   0      17034.61      17906.10       539.82 o                         
   4  12   0       8811.71       8680.02       391.47 o                         
   6  12   0      79667.52      79851.04      1063.65 o                         
   8  12   0      12042.69      11995.73       743.98 o                         
  10  12   0      51162.39      50797.98       983.77 o                         
  12  12   0      12532.71      11662.62      1277.66 o                         
  14  12   0       5948.51       5082.01       415.66 o                         
  16  12   0       1199.10       1558.07       379.80 o                         
  18  12   0      63750.42      63024.45      2266.88 o                         
  20  12   0      20278.19      20158.00      1269.39 o                         
  22  12   0       1207.49       1098.39       411.06 o                         
  24  12   0      25560.44      25534.70      1495.78 o                         
   1  13   0      52937.28      52840.81       884.66 o                         
   3  13   0       1477.99       1540.25       537.48 o                         
   5  13   0      82802.41      85068.55      1576.53 o                         
   7  13   0       6488.46       6453.44       916.21 o                         
   9  13   0      81253.38      83072.43      2439.01 o                         
  11  13   0       2629.42       3083.30      1299.99 o                         
  13  13   0      33143.52      33670.55      1559.93 o                         
  15  13   0       8224.83       8600.29       767.32 o                         
  17  13   0       7136.04       6313.02       621.25 o                         
  19  13   0      27252.85      25372.64      1432.25 o                         
  21  13   0       2171.61       1120.15       424.61 o                         
  23  13   0      21559.90      24797.03      1656.07 o                         
   0  14   0      84725.90      85368.85      1992.92 o                         
   2  14   0      22183.91      22546.73       781.23 o                         
   4  14   0      17592.57      17565.87      1186.97 o                         
   6  14   0        387.97        261.93       674.52 o                         
   8  14   0       3200.53       2691.69      1087.40 o                         
  10  14   0       1625.29       1538.54       683.23 o                         
  12  14   0       1244.27       1180.45       341.63 o                         
  14  14   0      19232.87      17571.97      1189.13 o                         
  16  14   0      15924.97      17083.26      1024.55 o                         
  18  14   0      37110.97      37779.50      2055.06 o                         
  20  14   0       2807.55       2246.03       502.75 o                         
   1  15   0       3772.48       3787.53       730.00 o                         
   3  15   0         82.57       -261.60       552.39 o                         
   5  15   0        932.27        503.95       606.17 o                         
   7  15   0      19842.03      19470.35      1005.44 o                         
   9  15   0      23448.92      22467.71      1047.74 o                         
  11  15   0      31449.52      31326.06      1321.69 o                         
  13  15   0       1065.22       1339.58       340.72 o                         
  15  15   0        893.74        980.82       348.81 o                         
  17  15   0          8.20        -57.06       319.58 o                         
  19  15   0       5715.84       4789.51       648.29 o                         
   0  16   0      25993.95      27070.37      2229.78 o                         
   2  16   0      11523.95      11818.36       701.66 o                         
   4  16   0       1675.15       1516.16       320.64 o                         
   6  16   0       2402.41       2339.35       349.35 o                         
   8  16   0       2554.87       2655.64       396.16 o                         
  10  16   0        558.10        628.94       303.84 o                         
  12  16   0       1787.09       2059.81       390.42 o                         
  14  16   0       1721.86       2094.20       410.74 o                         
  16  16   0        559.59        466.86       319.19 o                         
  18  16   0       7288.83       6492.57      3751.11 o                         
   1  17   0      21188.78      20917.61       982.94 o                         
   3  17   0      15102.86      14872.67       839.94 o                         
   5  17   0       1423.39       1210.78       311.43 o                         
   7  17   0        791.24        553.97       287.88 o                         
   9  17   0     179188.38     181219.45      4089.68 o                         
  11  17   0       2187.51       1826.89       388.35 o                         
  13  17   0        244.43        102.12       300.68 o                         
  15  17   0      14018.18      11830.06       887.55 o                         
   0  18   0     268756.44     290386.75      8305.01 o                         
   2  18   0       1166.93       1705.44       423.53 o                         
   4  18   0       1027.67       1060.39       332.69 o                         
   6  18   0      24679.83      23104.38      1177.95 o                         
   8  18   0      21457.82      20082.01      1376.41 o                         
  10  18   0       5261.21       4600.97       533.13 o                         
  12  18   0       5465.33       4618.83       551.35 o                         
   1  19   0       2110.62       1831.25       395.96 o                         
   3  19   0       4278.85       3609.33       487.20 o                         
   5  19   0       3743.84       3984.46       538.83 o                         
   7  19   0       3507.37       2922.78       488.73 o                         
 -31   1   1      36253.70      39717.36      2384.99 o                         
 -29   1   1        223.60        601.32       325.61 o                         
 -27   1   1       2087.97       2141.23       381.56 o                         
 -25   1   1       2407.41       2032.55       358.64 o                         
 -23   1   1     107651.48     107804.70      2457.95 o                         
 -21   1   1      15296.84      15213.61       566.58 o                         
 -19   1   1      26767.15      26108.76       484.41 o                         
 -17   1   1      12628.10      13086.23       388.20 o                         
 -15   1   1     184084.28     181603.83      1787.50 o                         
 -13   1   1     266734.59     264788.50      2447.03 o                         
 -11   1   1       1803.84       2560.95       166.98 o                         
  -9   1   1       1206.91       1461.05        82.84 o                         
  -7   1   1      14544.11      14180.52       172.59 o                         
  -5   1   1     562742.81     587944.19      7537.22 o                         
  -3   1   1      88944.60      84010.15       859.19 o                         
  -1   1   1      21690.96      21179.81       206.07 o                         
   1   1   1      23492.59      23689.63       206.77 o                         
   3   1   1     520743.00     531971.38      5455.31 o                         
   5   1   1     350560.09     341767.59      3415.83 o                         
   7   1   1      30595.88      30592.02       331.53 o                         
   9   1   1       1972.46       2833.86       151.45 o                         
  11   1   1       3003.67       3103.00       141.78 o                         
  13   1   1      86921.02      85060.98       915.20 o                         
  15   1   1      39248.89      37778.18       532.24 o                         
  17   1   1       2571.45       2473.64       224.10 o                         
  19   1   1       1652.78       1722.62       342.88 o                         
  21   1   1     107287.64     107887.73      1873.91 o                         
  23   1   1      21469.20      22301.54       962.47 o                         
  25   1   1      10484.09      10964.68       775.10 o                         
  27   1   1       4663.69       4774.90       539.88 o                         
  29   1   1        414.17        419.49       334.97 o                         
 -30   2   1      15601.86      13418.35       995.53 o                         
 -28   2   1      12816.04      12859.46       871.54 o                         
 -26   2   1        560.35        553.99       263.56 o                         
 -24   2   1      39631.95      42379.54      1184.82 o                         
 -22   2   1     123236.64     125278.97      1948.34 o                         
 -20   2   1         13.32        163.90       325.09 o                         
 -18   2   1      76122.86      76403.15       908.70 o                         
 -16   2   1      17553.20      17694.78       422.46 o                         
 -14   2   1     266181.03     263850.28      2458.94 o                         
 -12   2   1     386020.00     383325.88      3403.95 o                         
 -10   2   1      10090.48       9619.26       235.04 o                         
  -8   2   1       1027.75       1388.48        63.65 o                         
  -6   2   1     794130.19     748961.75     10327.68 o                         
  -4   2   1     420639.53     406724.16      4177.65 o                         
  -2   2   1      35178.61      34291.18       297.05 o                         
   0   2   1     227147.58     215844.47      2145.72 o                         
   2   2   1      71331.60      68842.46       555.06 o                         
   4   2   1     272033.22     268913.22      2600.32 o                         
   6   2   1     736085.19     757339.75      7907.28 o                         
   8   2   1      31476.83      30920.80       366.94 o                         
  10   2   1       2871.97       3003.45       150.70 o                         
  12   2   1     479587.75     480505.03      4608.42 o                         
  14   2   1      46838.88      46275.32       598.44 o                         
  16   2   1      59677.23      59978.93       816.93 o                         
  18   2   1       6143.58       6037.05       321.26 o                         
  20   2   1       2359.50       2292.27       559.25 o                         
  22   2   1       2507.23       2432.15       410.71 o                         
  24   2   1      39615.36      38811.00      1935.40 o                         
  26   2   1      19877.65      20126.10      1103.73 o                         
  28   2   1        551.43        338.05       291.46 o                         
 -29   3   1        178.97        164.83       292.17 o                         
 -27   3   1      86211.88      89283.59      3509.83 o                         
 -25   3   1       4280.67       4021.53       428.54 o                         
 -23   3   1      14949.12      14261.89       886.15 o                         
 -21   3   1     257686.56     262380.97      3698.48 o                         
 -19   3   1        610.46        673.41       365.27 o                         
 -17   3   1      20641.78      19781.79       562.00 o                         
 -15   3   1      45633.59      43661.96       628.15 o                         
 -13   3   1      10341.41      10077.26       266.10 o                         
 -11   3   1         81.71        280.04       120.16 o                         
  -9   3   1     790017.31     802708.12      9037.43 o                         
  -7   3   1      43959.03      43073.81       431.91 o                         
  -5   3   1       3579.74       3827.33       111.26 o                         
  -3   3   1    2982420.00    2710655.00     33131.68 o                         
  -1   3   1     130668.24     128205.95      1012.26 o                         
   1   3   1     156370.00     150589.67      1274.16 o                         
   3   3   1     633923.88     621811.56      6005.57 o                         
   5   3   1      21356.80      20793.75       282.17 o                         
   7   3   1      65204.57      65386.85       640.45 o                         
   9   3   1     286068.72     281714.38      2401.38 o                         
  11   3   1      12903.50      11984.88       284.52 o                         
  13   3   1      45465.88      43886.22       568.31 o                         
  15   3   1     509500.19     503407.66      4561.84 o                         
  17   3   1     103730.95     100818.88      1468.35 o                         
  19   3   1      27200.60      27188.80      1014.25 o                         
  21   3   1      80198.39      80987.84      1652.68 o                         
  23   3   1      10410.70      10073.16       675.54 o                         
  25   3   1      33805.59      31505.96      1467.65 o                         
  27   3   1      11945.08      11778.78       823.78 o                         
  29   3   1         19.35         84.09       293.04 o                         
 -30   4   1      78536.10      83290.52      3231.84 o                         
 -28   4   1       2887.69       2651.64       433.94 o                         
 -26   4   1       1730.65       1547.14       375.69 o                         
 -24   4   1       1735.44       2095.68       341.10 o                         
 -22   4   1       1699.62       1451.22       362.30 o                         
 -20   4   1       3103.51       2796.42       521.71 o                         
 -18   4   1     214848.56     210186.44      2180.54 o                         
 -16   4   1        530.97        886.36       241.84 o                         
 -14   4   1      20768.10      19572.40       494.70 o                         
 -12   4   1    1034318.50    1046215.25     10770.91 o                         
 -10   4   1       2252.70       2505.99       149.61 o                         
  -8   4   1      30477.59      29400.66       399.86 o                         
  -6   4   1      25523.80      26146.07       326.75 o                         
  -4   4   1     104022.55     102400.84       813.94 o                         
  -2   4   1       5930.67       6766.18       185.88 o                         
   0   4   1     693977.81     672804.00      6666.15 o                         
   2   4   1        531.58       1038.67        86.29 o                         
   4   4   1     303590.34     305492.06      2616.27 o                         
   6   4   1    1777640.88    1814093.25     17699.72 o                         
   8   4   1     112367.74     112962.88      1037.12 o                         
  10   4   1      56244.12      54753.36       578.16 o                         
  12   4   1      50511.04      49310.62       598.05 o                         
  14   4   1     115167.66     109966.76      1256.39 o                         
  16   4   1      16967.16      15003.84       566.62 o                         
  18   4   1      64100.98      63572.55       940.08 o                         
  20   4   1        609.38        423.01       541.17 o                         
  22   4   1      92747.58      99321.71      2575.03 o                         
  24   4   1     171052.97     185629.44      4157.78 o                         
  26   4   1      27964.46      30702.46      1407.28 o                         
  28   4   1       6667.99       6987.86       663.05 o                         
 -29   5   1       2360.27       2507.91       480.79 o                         
 -27   5   1       5474.01       4309.60       515.21 o                         
 -25   5   1       3804.87       3605.40       434.95 o                         
 -23   5   1       1620.56       1254.52       286.34 o                         
 -21   5   1     122147.51     123057.09      2049.09 o                         
 -19   5   1      30337.16      30787.51       877.32 o                         
 -17   5   1      22550.87      22116.14       549.33 o                         
 -15   5   1        130.22        348.81       191.02 o                         
 -13   5   1        753.32        778.74       223.96 o                         
 -11   5   1       4212.47       3879.39       254.40 o                         
  -9   5   1       2945.36       3357.04       207.25 o                         
  -7   5   1      40066.97      39884.12       458.04 o                         
  -5   5   1      62337.79      62260.81       629.34 o                         
  -3   5   1     587209.31     590382.56      5523.84 o                         
  -1   5   1      44743.91      43651.08       447.38 o                         
   1   5   1      34265.53      33959.43       424.23 o                         
   3   5   1         94.70        639.40       118.10 o                         
   5   5   1      13820.53      13433.68       262.18 o                         
   7   5   1        987.90       1369.28       133.64 o                         
   9   5   1       3607.64       4013.75       197.58 o                         
  11   5   1      37846.00      36760.49       566.26 o                         
  13   5   1      65081.08      63632.75       765.18 o                         
  15   5   1     241273.53     232878.56      2301.64 o                         
  17   5   1        779.44        732.18       267.08 o                         
  19   5   1       3367.68       3000.15       540.85 o                         
  21   5   1       7236.29       6992.72       579.42 o                         
  23   5   1       7396.28       6635.59       576.31 o                         
  25   5   1          5.56        131.12       256.09 o                         
  27   5   1       3746.74       3880.38       507.98 o                         
 -28   6   1      17241.26      20400.34      1444.53 o                         
 -26   6   1      29310.97      32523.35      1959.51 o                         
 -24   6   1        699.53        473.51       321.81 o                         
 -22   6   1       7968.57       6395.66       699.44 o                         
 -20   6   1         71.02        228.86       491.27 o                         
 -18   6   1      61809.17      60210.38      1166.57 o                         
 -16   6   1      29153.25      27686.78       506.94 o                         
 -14   6   1        171.22        212.87       264.04 o                         
 -12   6   1       1873.64       2261.07       266.46 o                         
 -10   6   1     130190.24     128768.97      1277.33 o                         
  -8   6   1     165233.25     166223.70      1527.17 o                         
  -6   6   1        591.45        836.25       131.97 o                         
  -4   6   1      66634.47      67041.40       761.83 o                         
  -2   6   1      10264.58      10111.04       259.04 o                         
   0   6   1     289491.50     286946.53      2351.51 o                         
   2   6   1      74596.66      73803.56       776.22 o                         
   4   6   1      12230.24      12849.57       328.96 o                         
   6   6   1       4552.23       5457.80       245.03 o                         
   8   6   1     200975.62     202010.52      1857.33 o                         
  10   6   1     144338.02     141730.91      1329.42 o                         
  12   6   1        251.45        876.04       175.59 o                         
  14   6   1      50844.66      49891.17       755.42 o                         
  16   6   1       5413.10       5733.37       440.21 o                         
  18   6   1      81964.96      83526.11      1653.12 o                         
  20   6   1      22036.61      21023.21       835.48 o                         
  22   6   1       1786.13       1669.49       363.17 o                         
  24   6   1        339.99        619.58       276.53 o                         
  26   6   1      24233.42      27640.19      1334.09 o                         
  28   6   1      13094.98      13838.01      1029.34 o                         
 -29   7   1       3139.51       2528.97       517.74 o                         
 -27   7   1      29840.37      29186.95      1768.56 o                         
 -25   7   1        971.11        930.72       361.51 o                         
 -23   7   1       1494.18       1497.08       347.75 o                         
 -21   7   1      90207.89      92384.36      2223.40 o                         
 -19   7   1       3580.84       3829.46       709.95 o                         
 -17   7   1      17864.76      17606.06       560.38 o                         
 -15   7   1       8214.44       7671.49       507.09 o                         
 -13   7   1      17156.79      17205.81       429.80 o                         
 -11   7   1       7501.96       7374.46       311.92 o                         
  -9   7   1     151028.16     150654.53      1454.65 o                         
  -7   7   1      15597.84      15206.98       360.19 o                         
  -5   7   1       6064.68       6734.39       290.50 o                         
  -3   7   1     437071.03     441046.69      3620.53 o                         
  -1   7   1      80393.08      80743.00       824.89 o                         
   1   7   1      87199.96      85486.70       873.69 o                         
   3   7   1      13715.97      14689.30       341.05 o                         
   5   7   1     109990.24     110881.80      1112.37 o                         
   7   7   1         79.68        300.04       144.17 o                         
   9   7   1     175482.00     174091.42      1669.18 o                         
  11   7   1       8293.00       8038.16       368.11 o                         
  13   7   1      28871.73      28214.15       536.77 o                         
  15   7   1     189792.73     185739.92      1900.30 o                         
  17   7   1      64469.74      64960.45      1782.93 o                         
  19   7   1      18303.07      17847.83      1525.48 o                         
  21   7   1       8809.46       8645.33       703.30 o                         
  23   7   1      34714.41      39071.33      2266.58 o                         
  25   7   1       4055.26       3720.77       489.25 o                         
  27   7   1       7997.42       8518.57       806.92 o                         
 -28   8   1      25251.59      26987.66      1527.53 o                         
 -26   8   1      10673.29       9726.23       759.19 o                         
 -24   8   1        959.80        440.95       325.31 o                         
 -22   8   1      15477.13      13876.18       890.53 o                         
 -20   8   1      24477.38      24267.73      1003.77 o                         
 -18   8   1       8900.94       8570.83       533.00 o                         
 -16   8   1       5719.63       5419.58       493.32 o                         
 -14   8   1      30493.33      28571.87       707.33 o                         
 -12   8   1     485028.03     481020.91      4419.94 o                         
 -10   8   1      45856.52      44921.92       696.98 o                         
  -8   8   1      21727.13      22453.56       453.67 o                         
  -6   8   1      92346.01      92854.96      1069.17 o                         
  -4   8   1         20.85        328.01       159.03 o                         
  -2   8   1      52530.14      51367.85       679.98 o                         
   0   8   1       7169.90       8081.36       339.23 o                         
   2   8   1       4060.93       4708.53       275.92 o                         
   4   8   1       4253.78       4615.72       270.74 o                         
   6   8   1     727620.12     745646.44      6326.16 o                         
   8   8   1       3033.23       3162.10       270.92 o                         
  10   8   1      20316.47      20477.73       437.77 o                         
  12   8   1      92529.55      93272.77      1397.77 o                         
  14   8   1       7432.04       6791.97       433.76 o                         
  16   8   1        201.33         60.30       900.35 o                         
  18   8   1       2896.66       3092.39      1644.59 o                         
  20   8   1       5679.40       5483.02       607.73 o                         
  22   8   1       7991.77       8545.51       758.40 o                         
  24   8   1      81371.20      85616.52      3113.39 o                         
  26   8   1       2730.81       2359.58       463.48 o                         
 -27   9   1         52.04        294.87       320.63 o                         
 -25   9   1       5552.63       5981.89       652.91 o                         
 -23   9   1      33438.81      34515.46      1591.50 o                         
 -21   9   1     149018.69     149318.78      5269.98 o                         
 -19   9   1     106738.96     110231.34      2763.06 o                         
 -17   9   1      64724.16      66573.84      1823.93 o                         
 -15   9   1      24002.35      23808.10       871.25 o                         
 -13   9   1      58275.55      58732.38       859.48 o                         
 -11   9   1      46085.83      45980.16       941.10 o                         
  -9   9   1        106.57        665.04       306.19 o                         
  -7   9   1      32714.62      32665.45       508.16 o                         
  -5   9   1      56574.24      55806.31       687.52 o                         
  -3   9   1     860066.50     856368.94      7279.80 o                         
  -1   9   1     112324.70     112083.81      1119.94 o                         
   1   9   1     140107.73     137665.92      1333.19 o                         
   3   9   1     203558.28     205095.94      1857.48 o                         
   5   9   1      12197.63      12887.30       388.93 o                         
   7   9   1       4779.63       4873.47       276.13 o                         
   9   9   1      34217.52      34974.84       627.17 o                         
  11   9   1      28861.57      29296.48       573.46 o                         
  13   9   1         85.50        157.64       336.39 o                         
  15   9   1     268170.47     272561.78      4262.05 o                         
  17   9   1       6312.04       5122.34      1265.29 o                         
  19   9   1      32086.33      32734.27      1610.91 o                         
  21   9   1      49398.25      51872.41      2058.93 o                         
  23   9   1         43.76        271.57       317.86 o                         
  25   9   1       1352.34       1082.83       389.25 o                         
 -26  10   1       6174.77       5778.81       671.82 o                         
 -24  10   1        429.61         -3.68       294.34 o                         
 -22  10   1      11758.93      11329.93       903.48 o                         
 -20  10   1       3351.88       4159.00       585.75 o                         
 -18  10   1      16251.42      16847.28       872.48 o                         
 -16  10   1       2745.07       2622.08       496.06 o                         
 -14  10   1       7118.40       6621.95       703.06 o                         
 -12  10   1     303835.53     307078.09      3215.26 o                         
 -10  10   1      45041.04      46077.07       756.16 o                         
  -8  10   1      33653.95      34388.02       576.63 o                         
  -6  10   1      40541.73      40671.07       768.08 o                         
  -4  10   1      20306.69      21130.54       460.92 o                         
  -2  10   1       1272.46       1749.23       255.36 o                         
   0  10   1      12732.04      13615.06       431.49 o                         
   2  10   1      25712.34      25870.07       609.80 o                         
   4  10   1       8126.15       8333.46       343.00 o                         
   6  10   1     421186.00     425524.09      3670.00 o                         
   8  10   1        884.16       1241.12       294.74 o                         
  10  10   1       9242.06       9012.11       424.89 o                         
  12  10   1      58479.57      59514.63      1142.66 o                         
  14  10   1          0.54        346.74       646.25 o                         
  16  10   1       4833.79       4762.05      1073.63 o                         
  18  10   1        827.71       1484.00       431.89 o                         
  20  10   1       7438.74       5942.28       701.66 o                         
  22  10   1      11478.69      11620.54      1084.69 o                         
  24  10   1      61766.98      61524.41      2295.10 o                         
 -25  11   1       1030.64       1058.70       392.51 o                         
 -23  11   1       4477.43       4658.32       632.79 o                         
 -21  11   1      43037.60      47297.79      1997.14 o                         
 -19  11   1       1623.53       1348.18       375.44 o                         
 -17  11   1       4229.05       3566.29       484.46 o                         
 -15  11   1         57.00        400.53       635.87 o                         
 -13  11   1         75.27        227.73       784.49 o                         
 -11  11   1      31107.44      31526.52       730.33 o                         
  -9  11   1     118086.80     117818.56      1436.52 o                         
  -7  11   1        706.33        775.90       296.68 o                         
  -5  11   1      46284.70      47555.99       756.02 o                         
  -3  11   1     134251.94     136394.62      1359.50 o                         
  -1  11   1      14036.46      13980.46       525.89 o                         
   1  11   1      22240.49      21840.76       514.51 o                         
   3  11   1       5230.44       5306.37       353.08 o                         
   5  11   1         36.44        304.80       326.85 o                         
   7  11   1      35425.24      35102.80       752.56 o                         
   9  11   1      75805.98      77194.95      1144.29 o                         
  11  11   1        480.32        703.81       648.08 o                         
  13  11   1      37665.36      38683.71      1446.99 o                         
  15  11   1      68316.08      66046.88      2410.71 o                         
  17  11   1      15216.46      15803.99      1022.71 o                         
  19  11   1      10270.10      11917.51       965.19 o                         
  21  11   1       9259.19       8745.86       835.53 o                         
  23  11   1        573.85       1065.42       400.37 o                         
 -24  12   1        751.41        776.65       370.81 o                         
 -22  12   1         16.62         67.61       304.03 o                         
 -20  12   1      40925.07      41852.84      1908.36 o                         
 -18  12   1      42340.18      42728.10      1800.05 o                         
 -16  12   1       3217.10       3227.80       398.57 o                         
 -14  12   1      26229.82      27731.56      1007.16 o                         
 -12  12   1       2171.42       2755.95       906.36 o                         
 -10  12   1      26613.66      27535.98      1058.06 o                         
  -8  12   1      29403.75      27823.42       733.06 o                         
  -6  12   1        441.31        493.82       332.54 o                         
  -4  12   1       2218.08       2686.40       383.83 o                         
  -2  12   1      69388.59      70146.38       944.98 o                         
   0  12   1      65447.87      65736.18       830.71 o                         
   2  12   1       5970.23       5759.43       495.05 o                         
   4  12   1      16841.14      17035.88       520.83 o                         
   6  12   1       3511.73       3485.96       378.71 o                         
   8  12   1       8912.17       8635.31       493.04 o                         
  10  12   1      23276.15      23489.24       794.01 o                         
  12  12   1        975.60       1176.24       880.28 o                         
  14  12   1       9882.87       9291.41       918.82 o                         
  16  12   1      18632.46      18123.94      1071.03 o                         
  18  12   1      16661.13      15666.71      1115.24 o                         
  20  12   1        545.58         65.92       314.94 o                         
  22  12   1       3034.53       2422.36       513.42 o                         
 -23  13   1       1490.37       1140.00       398.27 o                         
 -21  13   1      59493.92      58934.36      2114.76 o                         
 -19  13   1       1622.76       2714.20       518.29 o                         
 -17  13   1          0.74        132.15       293.08 o                         
 -15  13   1        259.82        423.05       263.85 o                         
 -13  13   1      19497.21      19950.35      1874.43 o                         
 -11  13   1      43711.00      45935.60      1626.34 o                         
  -9  13   1       7157.45       7242.48       935.62 o                         
  -7  13   1        121.49        365.24       789.99 o                         
  -5  13   1        594.03        591.60       506.88 o                         
  -3  13   1     215476.86     217026.67      2430.27 o                         
  -1  13   1       1172.69       1462.38       440.39 o                         
   1  13   1        512.13        719.55       519.83 o                         
   3  13   1        649.85        818.18       445.13 o                         
   5  13   1      71143.96      73532.89      1175.17 o                         
   7  13   1      18675.45      19612.75       902.19 o                         
   9  13   1       7918.64       7060.86       963.01 o                         
  11  13   1        612.58        806.05      1161.44 o                         
  13  13   1       9188.55       9850.50       733.09 o                         
  15  13   1      97253.50     102629.34      2710.96 o                         
  17  13   1       9884.42      10223.06       854.72 o                         
  19  13   1        347.36        545.88       362.84 o                         
  21  13   1        111.92        102.55       323.65 o                         
 -22  14   1       1400.08        956.43       433.51 o                         
 -20  14   1       5482.77       5640.41       693.37 o                         
 -18  14   1      68111.82      69184.84      2232.48 o                         
 -16  14   1        230.08        599.83       323.20 o                         
 -14  14   1        748.02        544.16       303.62 o                         
 -12  14   1     244552.44     263702.75      5378.74 o                         
 -10  14   1      11734.33      10625.25      1046.24 o                         
  -8  14   1      20983.65      19704.15      1115.48 o                         
  -6  14   1       7812.11       7714.73       718.11 o                         
  -4  14   1      48834.42      49571.79      1212.78 o                         
  -2  14   1       4677.26       4766.46       724.40 o                         
   0  14   1     120452.24     119749.39      1852.70 o                         
   2  14   1       3263.89       2605.17       828.38 o                         
   4  14   1      17163.39      16666.67      1028.53 o                         
   6  14   1     328415.06     342142.47      6739.46 o                         
   8  14   1      42950.03      45715.57      1602.88 o                         
  10  14   1      13645.33      12430.85       728.11 o                         
  12  14   1      13280.15      11926.63       822.30 o                         
  14  14   1      51486.18      56197.05      1841.75 o                         
  16  14   1       3177.07       2873.40       490.07 o                         
  18  14   1      23700.95      25072.51      1463.01 o                         
  20  14   1         80.34         60.56       340.79 o                         
 -19  15   1          5.94        522.47       341.65 o                         
 -17  15   1       1864.94       1375.55       402.07 o                         
 -15  15   1      10375.22      10813.80       794.53 o                         
 -13  15   1       7687.23       6288.58       579.54 o                         
 -11  15   1        891.16        692.39       296.67 o                         
  -9  15   1      87439.12      91442.61      2231.24 o                         
  -7  15   1       1095.72        877.55       472.19 o                         
  -5  15   1       3987.34       4006.21       578.62 o                         
  -3  15   1     214182.77     210519.81      4076.77 o                         
  -1  15   1      16134.72      14124.64      1192.53 o                         
   1  15   1       5499.77       4904.87       629.44 o                         
   3  15   1      62283.17      62192.57      1757.28 o                         
   5  15   1        119.07        -35.16       582.99 o                         
   7  15   1      13355.77      12323.05       683.66 o                         
   9  15   1      40099.47      41622.54      1509.93 o                         
  11  15   1       1681.14       2202.30       413.48 o                         
  13  15   1       2932.59       3114.33       440.78 o                         
  15  15   1      96222.00     101306.07      2727.01 o                         
  17  15   1      20452.87      20587.47      1199.73 o                         
  19  15   1       4929.02       4887.76       683.80 o                         
 -18  16   1      11497.33       9794.17      1061.10 o                         
 -16  16   1        304.64        185.45       308.42 o                         
 -14  16   1      32362.21      29563.92      1339.21 o                         
 -12  16   1      26525.46      26572.69      1197.07 o                         
 -10  16   1       4605.06       4681.79       531.91 o                         
  -8  16   1       6237.43       5380.23       509.52 o                         
  -6  16   1      56282.21      58754.33      1708.69 o                         
  -4  16   1      83865.18      89501.14      2105.26 o                         
  -2  16   1      22587.96      21615.89       929.02 o                         
   0  16   1       6315.40       5706.39       532.17 o                         
   2  16   1        188.38        481.10       262.73 o                         
   4  16   1      17456.47      17000.07       895.22 o                         
   6  16   1      37400.79      38032.94      1278.20 o                         
   8  16   1        170.47        170.05       243.97 o                         
  10  16   1        931.62        660.18       303.78 o                         
  12  16   1      73862.91      74522.56      2250.46 o                         
  14  16   1      30182.15      27382.79      1341.48 o                         
  16  16   1      13908.18      14257.25      1025.52 o                         
 -15  17   1       8341.59       7996.15       689.52 o                         
 -13  17   1      44767.74      46027.21      1789.71 o                         
 -11  17   1      17852.14      17383.73      1008.06 o                         
  -9  17   1        124.05        523.03       294.43 o                         
  -7  17   1        444.49        649.11       300.46 o                         
  -5  17   1       8039.89       7907.52       605.78 o                         
  -3  17   1       1643.46       1153.47       337.51 o                         
  -1  17   1      11196.11      10429.00       723.63 o                         
   1  17   1       8854.38       7454.34       550.90 o                         
   3  17   1      30091.11      27195.28      1254.34 o                         
   5  17   1      76504.44      85698.92      2475.52 o                         
   7  17   1      15363.97      13361.25       721.06 o                         
   9  17   1       2549.73       1823.11       366.34 o                         
  11  17   1       3054.86       2641.77       421.12 o                         
  13  17   1       4992.64       3607.49       494.49 o                         
  15  17   1        582.26        469.71       570.62 o                         
 -12  18   1         68.02        223.36       318.71 o                         
 -10  18   1       1532.32       1123.20       349.62 o                         
  -8  18   1        936.55       1195.35       358.77 o                         
  -6  18   1       1838.32       2380.74       405.47 o                         
  -4  18   1       4410.08       4486.20       520.49 o                         
  -2  18   1      12098.71      11461.89       699.50 o                         
   0  18   1          1.34         94.20       269.46 o                         
   2  18   1       3098.34       2189.41       373.86 o                         
   4  18   1       9289.68       8251.55       640.79 o                         
   6  18   1        642.41        566.40       325.20 o                         
   8  18   1       5364.73       4422.73       608.92 o                         
  10  18   1        662.87        545.11       330.40 o                         
  12  18   1        148.46        104.62       379.04 o                         
  -9  19   1          5.02        557.24       435.14 o                         
  -7  19   1       2753.95       2087.81       441.24 o                         
  -5  19   1      54332.90      48684.22      1947.86 o                         
  -3  19   1       7573.62       6444.72       582.87 o                         
  -1  19   1        505.68        559.32       332.11 o                         
   1  19   1        118.69        383.74       323.17 o                         
   3  19   1      31362.33      31318.59      1357.01 o                         
   5  19   1       2551.98       2014.16       443.16 o                         
   7  19   1       1140.65        847.81       392.95 o                         
 -30   0   2      26939.17      30906.24      2813.27 o                         
 -28   0   2      24378.74      24784.87      1818.35 o                         
 -26   0   2       1489.58        943.08       382.91 o                         
 -24   0   2     190177.83     190002.64      6071.83 o                         
 -22   0   2       6804.27       6821.49       832.44 o                         
 -20   0   2      26907.43      27502.64       768.88 o                         
 -18   0   2      31070.79      32117.99       659.02 o                         
 -16   0   2          3.39        448.85       250.48 o                         
 -14   0   2        179.48        681.74       233.36 o                         
 -12   0   2     287465.59     288066.84      3850.09 o                         
 -10   0   2     185906.80     188497.42      2531.52 o                         
  -8   0   2     118963.44     123138.24      1712.94 o                         
  -6   0   2    2972704.75    3340770.25     69360.66 o                         
  -4   0   2      39172.61      36839.13       716.31 o                         
  -2   0   2      88804.04      81064.91      1209.91 o                         
   0   0   2      19543.96      20905.55       294.08 o                         
   2   0   2     127551.91     126345.59      1635.90 o                         
   4   0   2      90870.91      92646.65       994.38 o                         
   6   0   2      95544.54      95635.43      1074.57 o                         
   8   0   2     212182.69     215090.81      2452.44 o                         
  10   0   2     328097.81     325716.69      3780.62 o                         
  12   0   2     766935.50     806064.19     11342.42 o                         
  14   0   2      92039.66      90216.39      1465.25 o                         
  16   0   2      10075.62      10324.14       583.77 o                         
  18   0   2       1190.08       1534.93       486.15 o                         
  20   0   2      45044.85      44149.01      2027.87 o                         
  22   0   2      42872.13      42012.52      2282.89 o                         
  24   0   2       1167.87       1057.16       454.46 o                         
  26   0   2      34249.05      33495.80      2106.37 o                         
  28   0   2      74669.70      73001.54      6155.07 o                         
 -31   1   2      13173.21      12692.46       949.61 o                         
 -29   1   2       6185.81       5159.12       581.73 o                         
 -27   1   2       1468.31       1504.91       323.48 o                         
 -25   1   2       8449.45       8635.15       575.78 o                         
 -23   1   2       4395.62       4937.64       794.06 o                         
 -21   1   2      48127.60      47484.51       758.15 o                         
 -19   1   2      12938.28      13346.41       387.26 o                         
 -17   1   2       1205.22       1410.84       182.16 o                         
 -15   1   2     639048.06     634364.69      5963.50 o                         
 -13   1   2      24737.79      24529.63       330.00 o                         
 -11   1   2      25276.96      25703.75       348.28 o                         
  -9   1   2      35297.34      35580.55       393.34 o                         
  -7   1   2         22.16        484.38        69.29 o                         
  -5   1   2        179.45        631.04        69.64 o                         
  -3   1   2     196160.34     185043.42      1746.23 o                         
  -1   1   2      83365.98      78749.77       745.20 o                         
   1   1   2      92663.38      90725.41       858.63 o                         
   3   1   2    2207741.75    2252329.75     29623.10 o                         
   5   1   2      18340.63      18457.26       250.66 o                         
   7   1   2       6063.30       6661.82       172.88 o                         
   9   1   2      89532.48      90061.69       892.89 o                         
  11   1   2      35819.35      34704.59       460.09 o                         
  13   1   2      16143.98      15444.98       319.97 o                         
  15   1   2       7157.62       6592.27       318.10 o                         
  17   1   2      21308.30      21320.88       522.04 o                         
  19   1   2      64520.77      65217.63      1248.57 o                         
  21   1   2     185064.09     188549.06      3115.06 o                         
  23   1   2      16692.23      15357.27       907.75 o                         
  25   1   2        357.33        513.90       301.83 o                         
  27   1   2      12498.83      11664.17       847.57 o                         
  29   1   2       8024.61       7510.80       718.86 o                         
 -30   2   2       4143.35       3446.85       490.94 o                         
 -28   2   2       8394.37       7154.59       608.30 o                         
 -26   2   2      32868.15      31723.42      1639.51 o                         
 -24   2   2      74981.11      75107.50      1468.98 o                         
 -22   2   2      46982.28      47216.51      1107.15 o                         
 -20   2   2         21.41        134.24       355.27 o                         
 -18   2   2     121476.41     119802.74      1282.78 o                         
 -16   2   2      43195.78      43218.52       563.13 o                         
 -14   2   2      31848.86      30925.98       428.36 o                         
 -12   2   2       2385.00       3413.23       179.93 o                         
 -10   2   2      59566.32      57268.34       567.64 o                         
  -8   2   2     132817.95     132173.22      1183.23 o                         
  -6   2   2     572801.62     535442.69      5467.88 o                         
  -4   2   2     137612.20     132500.97      1220.13 o                         
  -2   2   2      12678.60      12553.71       140.51 o                         
   0   2   2     560652.44     553216.94      5560.95 o                         
   2   2   2      47905.09      48128.88       439.37 o                         
   4   2   2      37426.28      36660.95       348.68 o                         
   6   2   2      13213.88      13627.39       194.77 o                         
   8   2   2      45804.02      45227.14       482.00 o                         
  10   2   2      24007.22      23297.13       380.30 o                         
  12   2   2     314054.44     314525.25      2825.96 o                         
  14   2   2       6782.21       6452.88       282.28 o                         
  16   2   2       5309.33       5539.14       276.56 o                         
  18   2   2     161016.08     164617.75      2157.63 o                         
  20   2   2        594.21        548.37       623.64 o                         
  22   2   2        854.37        766.69       430.76 o                         
  24   2   2       3532.93       3352.74       473.86 o                         
  26   2   2       4847.66       4522.27       620.76 o                         
  28   2   2        272.45         55.58       283.91 o                         
 -31   3   2       1326.37       1110.49       365.90 o                         
 -29   3   2       3152.29       3849.98       520.67 o                         
 -27   3   2      25945.76      29134.00      1277.44 o                         
 -25   3   2      10619.98      11027.32       652.52 o                         
 -23   3   2        145.49        154.24       707.65 o                         
 -21   3   2        216.85        345.79       401.00 o                         
 -19   3   2      51083.02      50734.05       711.05 o                         
 -17   3   2      53715.96      53606.15       712.90 o                         
 -15   3   2        680.65       1106.71       202.72 o                         
 -13   3   2      15464.96      15561.22       360.83 o                         
 -11   3   2      32544.37      31369.65       409.74 o                         
  -9   3   2     238203.08     231240.34      2105.75 o                         
  -7   3   2     101957.62     102090.16       921.74 o                         
  -5   3   2       8151.71       8069.60       163.06 o                         
  -3   3   2        607.16       1017.61        77.28 o                         
  -1   3   2     252855.28     248400.53      2278.16 o                         
   1   3   2     268669.28     263592.59      2403.61 o                         
   3   3   2       4314.68       5143.32       155.14 o                         
   5   3   2      48765.33      49088.52       488.10 o                         
   7   3   2      27563.17      26978.00       386.55 o                         
   9   3   2     200745.94     199019.95      1656.39 o                         
  11   3   2      78355.11      76148.16       774.22 o                         
  13   3   2       2888.15       2752.18       179.71 o                         
  15   3   2        751.56        932.79       251.21 o                         
  17   3   2      38926.38      38323.83       740.23 o                         
  19   3   2      41928.43      41386.48      1049.35 o                         
  21   3   2        737.74        533.69       490.34 o                         
  23   3   2       4535.70       4313.16       464.64 o                         
  25   3   2       4925.61       5863.16       617.23 o                         
  27   3   2      23202.88      25143.89      1240.51 o                         
 -30   4   2        210.34        187.77       310.31 o                         
 -28   4   2       1239.40       1179.84       325.02 o                         
 -26   4   2       5106.90       4735.10       473.85 o                         
 -24   4   2     100995.07     100983.45      2079.14 o                         
 -22   4   2      40566.67      42132.86      1438.03 o                         
 -20   4   2      12041.05      12196.24       537.87 o                         
 -18   4   2       8941.21       8601.05       405.54 o                         
 -16   4   2        533.49        681.60       201.60 o                         
 -14   4   2      83553.03      81602.57       932.63 o                         
 -12   4   2       2044.27       2328.13       235.87 o                         
 -10   4   2       5288.55       5645.88       226.28 o                         
  -8   4   2        835.39       1115.87       116.14 o                         
  -6   4   2     730471.75     721613.38      6892.74 o                         
  -4   4   2      75320.98      74468.80       673.63 o                         
  -2   4   2      17724.56      18214.93       304.14 o                         
   0   4   2      26634.45      26899.34       325.92 o                         
   2   4   2      65594.86      64090.46       553.13 o                         
   4   4   2      93451.41      95369.54       862.86 o                         
   6   4   2       1300.59       1707.44       103.02 o                         
   8   4   2       5599.68       5922.70       180.70 o                         
  10   4   2      16227.75      15623.77       332.54 o                         
  12   4   2     418904.34     411601.66      3445.47 o                         
  14   4   2       1013.92        992.13       188.22 o                         
  16   4   2       3451.89       3318.76       329.14 o                         
  18   4   2      20861.84      20640.27       670.08 o                         
  20   4   2      29337.68      29940.65      1241.29 o                         
  22   4   2       2832.71       2010.30       356.29 o                         
  24   4   2       5730.82       5912.63       545.91 o                         
  26   4   2        714.79        683.06       315.81 o                         
  28   4   2       7417.19       7270.57       794.09 o                         
 -29   5   2        980.38        821.09       365.96 o                         
 -27   5   2      23543.73      26752.68      1386.30 o                         
 -25   5   2      21438.56      22330.61      1010.89 o                         
 -23   5   2      65813.61      66786.41      1687.20 o                         
 -21   5   2       9783.62       9035.05       518.48 o                         
 -19   5   2      18143.08      17480.91       550.28 o                         
 -17   5   2     113556.65     112348.88      1320.35 o                         
 -15   5   2     712805.94     700677.19      6492.00 o                         
 -13   5   2     177688.55     174051.39      1756.33 o                         
 -11   5   2        292.50        422.73       180.36 o                         
  -9   5   2     498572.75     485863.75      4434.23 o                         
  -7   5   2      10314.57      11254.65       283.86 o                         
  -5   5   2     299332.41     300901.22      2512.72 o                         
  -3   5   2      11266.47      12443.64       295.80 o                         
  -1   5   2     107339.93     107299.98       925.81 o                         
   1   5   2     132590.83     132826.44      1111.45 o                         
   3   5   2    1810515.12    1875106.88     17628.33 o                         
   5   5   2      88029.56      87189.08       912.17 o                         
   7   5   2        972.67       1257.58       131.60 o                         
   9   5   2     536400.75     538772.38      4685.29 o                         
  11   5   2       3915.96       3705.74       246.27 o                         
  13   5   2      27776.22      27865.87       539.32 o                         
  15   5   2       2634.54       3343.96       354.93 o                         
  17   5   2      10668.05      10005.49       671.95 o                         
  19   5   2          2.97        256.97      1000.87 o                         
  21   5   2     209715.78     226080.69      4976.22 o                         
  23   5   2         88.92        267.83       253.40 o                         
  25   5   2        384.30        689.25       294.89 o                         
  27   5   2      65097.07      66788.34      2375.00 o                         
 -30   6   2      25627.32      23125.36      2331.31 o                         
 -28   6   2       5659.77       4497.27       549.54 o                         
 -26   6   2      46536.38      51207.80      1727.90 o                         
 -24   6   2     134893.55     139759.12      3789.85 o                         
 -22   6   2      27051.09      27474.16      1274.87 o                         
 -20   6   2       1746.40       1861.90       556.26 o                         
 -18   6   2     101524.40      99968.51      1349.35 o                         
 -16   6   2      69869.69      69019.17      1073.70 o                         
 -14   6   2      15947.12      15661.23       509.04 o                         
 -12   6   2     181231.00     180180.02      1798.09 o                         
 -10   6   2      45964.46      44513.75       720.55 o                         
  -8   6   2     151027.72     149735.56      1352.55 o                         
  -6   6   2    1343906.88    1347881.88     11905.90 o                         
  -4   6   2       7353.89       7372.04       214.34 o                         
  -2   6   2      19266.76      19703.65       343.87 o                         
   0   6   2     863490.31     854294.25      7625.01 o                         
   2   6   2      26277.68      27280.51       398.66 o                         
   4   6   2        960.41       1318.65       139.96 o                         
   6   6   2      56673.58      56585.08       647.61 o                         
   8   6   2      34108.37      32468.10       451.30 o                         
  10   6   2       6630.48       7109.62       326.77 o                         
  12   6   2     481571.50     485521.84      3972.73 o                         
  14   6   2      14297.25      13180.82       468.00 o                         
  16   6   2      10218.28       9700.52       484.50 o                         
  18   6   2     196509.20     200556.38      3762.56 o                         
  20   6   2         67.19        188.16       235.12 o                         
  22   6   2      11937.37      13953.81       866.85 o                         
  24   6   2        489.34        399.42       285.59 o                         
  26   6   2       1316.41       1158.18       372.02 o                         
 -29   7   2        261.95        521.28       305.58 o                         
 -27   7   2        311.77        286.00       293.55 o                         
 -25   7   2      31885.05      32762.93      1514.45 o                         
 -23   7   2      22134.15      23966.41      1194.23 o                         
 -21   7   2     134341.34     137597.50      2805.97 o                         
 -19   7   2         34.09        179.11       315.38 o                         
 -17   7   2      13623.69      14112.28       620.00 o                         
 -15   7   2     146001.03     144772.11      1648.40 o                         
 -13   7   2      27749.22      26030.38       596.17 o                         
 -11   7   2       2519.77       2559.61       265.89 o                         
  -9   7   2      58445.47      57174.38       873.82 o                         
  -7   7   2      88251.78      87755.09       893.46 o                         
  -5   7   2     225513.55     230925.16      1959.42 o                         
  -3   7   2     409356.88     410944.19      3180.34 o                         
  -1   7   2       4251.08       4703.35       188.23 o                         
   1   7   2       5941.44       5510.74       254.41 o                         
   3   7   2     355856.00     363203.09      3031.74 o                         
   5   7   2     210065.92     214193.59      1914.00 o                         
   7   7   2      24778.13      23950.42       467.83 o                         
   9   7   2     118141.70     119117.03      1219.57 o                         
  11   7   2       6742.93       6813.84       283.31 o                         
  13   7   2     151191.25     153747.16      1759.64 o                         
  15   7   2      70652.74      69733.22      1057.47 o                         
  17   7   2       1016.78        961.31       489.23 o                         
  19   7   2      14793.62      14983.07       938.95 o                         
  21   7   2      42643.34      43234.25      1634.68 o                         
  23   7   2      58548.46      64574.03      2299.47 o                         
  25   7   2       4684.78       3683.08       544.48 o                         
  27   7   2      25069.71      22764.45      1436.48 o                         
 -28   8   2        942.70        491.01       341.52 o                         
 -26   8   2        143.20        191.93       310.71 o                         
 -24   8   2       4888.71       5413.23       600.58 o                         
 -22   8   2      11669.33      13361.00       933.59 o                         
 -20   8   2        292.30        402.58       570.80 o                         
 -18   8   2        952.39        755.12       440.13 o                         
 -16   8   2      26311.25      26037.67       777.40 o                         
 -14   8   2     140320.70     138459.67      1618.60 o                         
 -12   8   2     127250.30     126713.28      1323.76 o                         
 -10   8   2      15485.27      15870.34       374.29 o                         
  -8   8   2      20383.18      20482.37       510.18 o                         
  -6   8   2      19665.56      20776.67       464.68 o                         
  -4   8   2     100562.86      99171.89      1070.79 o                         
  -2   8   2       1770.74       1993.76       206.32 o                         
   0   8   2         62.48        408.01       165.71 o                         
   2   8   2      38971.44      39487.78       671.48 o                         
   4   8   2     245205.80     250337.97      2226.71 o                         
   6   8   2     143416.75     146223.62      1564.01 o                         
   8   8   2      26169.38      26349.35       499.98 o                         
  10   8   2      33303.71      33124.78       634.58 o                         
  12   8   2      22517.53      23996.06       599.12 o                         
  14   8   2      79947.02      81728.62      1232.68 o                         
  16   8   2       2961.92       3472.19      1126.92 o                         
  18   8   2       7636.60       6521.85       670.65 o                         
  20   8   2       3273.31       3192.15       494.54 o                         
  22   8   2      52509.97      56773.38      2071.51 o                         
  24   8   2       6698.62       6952.38       722.83 o                         
  26   8   2       3248.36       3212.62       581.86 o                         
 -27   9   2        395.97        808.55       387.70 o                         
 -25   9   2        398.19        571.16       340.98 o                         
 -23   9   2       7220.85       8579.76       794.64 o                         
 -21   9   2        125.02        688.28       323.66 o                         
 -19   9   2        596.15        912.02       383.35 o                         
 -17   9   2       8495.95       8144.95       448.64 o                         
 -15   9   2        162.26        640.41       425.39 o                         
 -13   9   2       3367.41       3280.88       434.39 o                         
 -11   9   2       1989.11       2103.79       376.29 o                         
  -9   9   2        318.31        562.94       280.51 o                         
  -7   9   2       8788.71       8871.66       353.68 o                         
  -5   9   2       9767.14      10600.68       355.00 o                         
  -3   9   2       2139.27       2378.30       262.21 o                         
  -1   9   2       2243.63       2377.19       222.23 o                         
   1   9   2       3395.82       3587.65       226.92 o                         
   3   9   2       1481.13       1816.26       246.71 o                         
   5   9   2      20867.29      21850.20       532.68 o                         
   7   9   2       4503.18       4600.19       341.28 o                         
   9   9   2        430.80        800.37       339.78 o                         
  11   9   2      22678.59      22490.38       572.27 o                         
  13   9   2       2121.20       2253.38       534.54 o                         
  15   9   2       2811.08       2760.93       933.03 o                         
  17   9   2       3298.49       3727.60       465.13 o                         
  19   9   2        898.03        409.88       289.35 o                         
  21   9   2         56.87        -15.54       287.89 o                         
  23   9   2       2709.63       2449.25       506.96 o                         
  25   9   2         26.62         28.01       302.09 o                         
 -26  10   2       5602.24       6113.85       665.12 o                         
 -24  10   2       4798.71       4238.85       583.96 o                         
 -22  10   2      21515.64      21180.53      1702.51 o                         
 -20  10   2       3005.97       2169.07       425.00 o                         
 -18  10   2        346.55        851.40       557.99 o                         
 -16  10   2       2903.17       2951.60       454.43 o                         
 -14  10   2      15049.38      14235.92       861.69 o                         
 -12  10   2      98062.67      99998.37      1195.58 o                         
 -10  10   2        292.61        529.75       411.64 o                         
  -8  10   2       2604.51       2588.19       372.00 o                         
  -6  10   2      40229.66      40467.99       741.41 o                         
  -4  10   2     160703.48     162645.05      1535.76 o                         
  -2  10   2      20786.19      20591.81       486.80 o                         
   0  10   2       1690.08       2049.08       345.36 o                         
   2  10   2       4869.58       5298.12       390.05 o                         
   4  10   2      57948.28      58710.20       840.84 o                         
   6  10   2     146811.77     149471.27      1497.41 o                         
   8  10   2        339.90        351.19       322.59 o                         
  10  10   2       3377.18       3267.62       392.08 o                         
  12  10   2      29500.31      29026.66       994.94 o                         
  14  10   2     143790.14     153085.11      2845.19 o                         
  16  10   2       5261.09       5719.52      1554.74 o                         
  18  10   2       2099.43       2314.15       491.45 o                         
  20  10   2       8611.46       8549.60       833.99 o                         
  22  10   2      35971.17      36362.04      1740.02 o                         
  24  10   2      13761.26      14665.36      1054.36 o                         
 -25  11   2      20130.46      20328.28      1205.97 o                         
 -23  11   2       1787.67       2074.94       447.78 o                         
 -21  11   2      68549.36      70200.92      2309.25 o                         
 -19  11   2        146.73        181.14       275.85 o                         
 -17  11   2      25067.97      24764.49      1037.02 o                         
 -15  11   2     109732.85     109537.06      2319.46 o                         
 -13  11   2      23200.39      22452.88      1021.57 o                         
 -11  11   2      11738.22      11512.15       689.09 o                         
  -9  11   2      57118.95      55984.66       826.14 o                         
  -7  11   2       8439.03       8581.32       390.80 o                         
  -5  11   2      14419.97      14343.69       579.72 o                         
  -3  11   2     172279.25     171507.03      1632.53 o                         
  -1  11   2       5510.73       5387.38       305.11 o                         
   1  11   2       9995.07       9898.06       462.25 o                         
   3  11   2     232717.66     233964.00      2160.14 o                         
   5  11   2     103186.67     102820.50      1121.97 o                         
   7  11   2      12396.83      11893.16       593.06 o                         
   9  11   2      80406.33      80468.55      1372.91 o                         
  11  11   2        583.07        573.07       754.78 o                         
  13  11   2      52031.50      52556.52      1643.99 o                         
  15  11   2      41750.33      43915.21      2236.42 o                         
  17  11   2        234.17        164.74       279.45 o                         
  19  11   2       4277.31       3876.82       693.86 o                         
  21  11   2      33479.73      30402.24      1589.41 o                         
  23  11   2      54731.82      58424.44      2244.03 o                         
 -24  12   2      73342.96      69292.95      2247.27 o                         
 -22  12   2      20077.64      22519.41      1298.11 o                         
 -20  12   2         62.42         27.97       282.19 o                         
 -18  12   2      51159.30      54357.37      1925.99 o                         
 -16  12   2      34314.18      34734.56      1723.43 o                         
 -14  12   2      11602.63      11313.18       954.30 o                         
 -12  12   2      45773.35      47589.02      1620.57 o                         
 -10  12   2      12396.08      11774.23       740.38 o                         
  -8  12   2      64938.74      64741.43       858.66 o                         
  -6  12   2     441799.12     445357.53      3780.45 o                         
  -4  12   2       6602.01       6454.10       578.48 o                         
  -2  12   2       1756.92       1673.35       365.97 o                         
   0  12   2     269330.84     274442.38      2446.84 o                         
   2  12   2       7628.71       7661.15       341.13 o                         
   4  12   2        333.45        415.99       336.42 o                         
   6  12   2      14285.29      13709.78       565.45 o                         
   8  12   2      13890.03      13086.44       851.99 o                         
  10  12   2       4417.89       4183.52       562.89 o                         
  12  12   2     231751.94     241489.61      4644.92 o                         
  14  12   2       2035.61       2011.18       369.63 o                         
  16  12   2       3810.08       3527.45       526.18 o                         
  18  12   2     108312.14     115539.60      3338.11 o                         
  20  12   2         25.25         88.32       328.10 o                         
  22  12   2       2027.01       2487.49       527.99 o                         
 -23  13   2      12073.82      13077.85       968.50 o                         
 -21  13   2       4427.73       4047.04       589.80 o                         
 -19  13   2       2715.82       2913.01       507.93 o                         
 -17  13   2      19391.35      19785.91      1125.60 o                         
 -15  13   2     197334.25     207180.44      4564.84 o                         
 -13  13   2      71367.08      75811.31      2205.72 o                         
 -11  13   2       6575.99       6132.05      1110.57 o                         
  -9  13   2      86808.99      89866.27      1751.49 o                         
  -7  13   2      20112.97      19925.78       673.50 o                         
  -5  13   2      14292.68      13932.46      1001.64 o                         
  -3  13   2        818.16       1368.32       673.75 o                         
  -1  13   2        864.39       1264.48       574.49 o                         
   1  13   2       4549.93       4497.42       519.14 o                         
   3  13   2     350485.50     351596.19      3614.89 o                         
   5  13   2      32212.52      32281.46       939.44 o                         
   7  13   2        643.95        542.77       968.32 o                         
   9  13   2     134400.73     139100.27      2511.75 o                         
  11  13   2       1541.44       1362.81      1322.45 o                         
  13  13   2       4524.34       4105.95       501.81 o                         
  15  13   2       4703.28       5119.08       549.43 o                         
  17  13   2        477.52        473.18       346.68 o                         
  19  13   2        118.58        132.74       348.64 o                         
  21  13   2      80516.05      81430.35      2829.65 o                         
 -22  14   2      10297.16       9810.28       849.16 o                         
 -20  14   2       9873.78      10111.14      1094.23 o                         
 -18  14   2       1156.74       1138.10       381.64 o                         
 -16  14   2        551.48        605.72       284.75 o                         
 -14  14   2       1606.29        997.63       303.59 o                         
 -12  14   2       1022.38       1756.63       376.41 o                         
 -10  14   2      12489.31      12368.11       892.12 o                         
  -8  14   2      19246.13      18911.78      1299.21 o                         
  -6  14   2      82706.63      83239.77      2381.01 o                         
  -4  14   2      23492.23      23528.73      1043.90 o                         
  -2  14   2      16857.29      17546.53       963.63 o                         
   0  14   2        436.82        400.22       993.76 o                         
   2  14   2       4460.89       4573.52       691.27 o                         
   4  14   2       1262.25       1116.19       731.72 o                         
   6  14   2       1723.20       1176.55      1102.93 o                         
   8  14   2      25298.58      26556.87      1571.50 o                         
  10  14   2      17034.28      16833.21       937.30 o                         
  12  14   2      51989.23      56786.21      2057.42 o                         
  14  14   2       5976.57       6779.42       704.20 o                         
  16  14   2       6261.65       5489.97       662.13 o                         
  18  14   2       4206.90       4280.55       641.20 o                         
  20  14   2        587.06        852.15       428.19 o                         
 -19  15   2      18978.26      18296.18      1312.49 o                         
 -17  15   2      55770.55      54196.91      2194.43 o                         
 -15  15   2        953.41       1030.24       325.66 o                         
 -13  15   2       1417.59       1466.20       352.10 o                         
 -11  15   2      11750.25      13399.05       832.48 o                         
  -9  15   2      54119.94      53049.12      1693.40 o                         
  -7  15   2          7.11        114.33       212.00 o                         
  -5  15   2      46295.63      45297.20      1555.88 o                         
  -3  15   2        144.15        199.36       540.05 o                         
  -1  15   2      55238.84      54810.92      1162.26 o                         
   1  15   2      70886.14      71566.40      1519.13 o                         
   3  15   2       4181.03       3936.46       657.92 o                         
   5  15   2         79.61        -84.37       521.12 o                         
   7  15   2      14472.51      15816.87       793.72 o                         
   9  15   2      34611.64      34083.65      1436.20 o                         
  11  15   2       4469.73       4462.08       507.76 o                         
  13  15   2      17500.73      17938.08      1038.81 o                         
  15  15   2        439.21        146.09       329.86 o                         
  17  15   2      32717.66      31973.48      1755.10 o                         
 -18  16   2      18809.66      19616.62      1314.59 o                         
 -16  16   2          9.34        184.48       303.10 o                         
 -14  16   2      37213.29      39280.01      1663.39 o                         
 -12  16   2        730.40        654.79       309.35 o                         
 -10  16   2      11537.39      11801.64       786.68 o                         
  -8  16   2      35945.96      35980.08      1864.22 o                         
  -6  16   2      83406.44      85062.35      2112.02 o                         
  -4  16   2       1569.35       1683.59       315.70 o                         
  -2  16   2       3223.12       3295.08       396.92 o                         
   0  16   2      47479.55      45972.58      1422.83 o                         
   2  16   2       5374.04       6034.89       513.33 o                         
   4  16   2      28395.47      28622.60      1162.02 o                         
   6  16   2        647.01        624.15       258.54 o                         
   8  16   2      11017.88      11357.01       681.35 o                         
  10  16   2      13642.30      14279.96      1006.87 o                         
  12  16   2      50111.42      49979.81      1757.13 o                         
  14  16   2       1233.36        610.10       347.74 o                         
  16  16   2         65.19        221.64       331.86 o                         
 -15  17   2      79700.26      79271.48      2277.62 o                         
 -13  17   2        215.92         97.80       295.28 o                         
 -11  17   2       1209.21       1847.90       399.48 o                         
  -9  17   2        657.23        911.50       319.66 o                         
  -7  17   2       4854.54       4856.40       497.63 o                         
  -5  17   2       3212.55       2926.61       404.63 o                         
  -3  17   2      12216.50      11502.62       738.94 o                         
  -1  17   2       5866.17       5314.13       518.70 o                         
   1  17   2        994.07        776.43       285.41 o                         
   3  17   2     128602.09     134274.77      2989.29 o                         
   5  17   2       8308.10       8497.21       600.84 o                         
   7  17   2       2852.57       2713.36       385.98 o                         
   9  17   2       3734.98       3994.87       503.34 o                         
  11  17   2      13465.50      11770.43       840.67 o                         
  13  17   2       1548.17       1791.63       423.22 o                         
 -12  18   2      19229.65      17683.65      1106.61 o                         
 -10  18   2      25659.07      24793.47      1181.64 o                         
  -8  18   2       6619.44       6226.33       590.45 o                         
  -6  18   2     105873.80     107069.73      2675.87 o                         
  -4  18   2       6215.49       5342.70       553.00 o                         
  -2  18   2       9277.41       9721.76       712.93 o                         
   0  18   2        228.11        486.23       303.81 o                         
   2  18   2       5149.82       5044.79       498.08 o                         
   4  18   2       9234.58       7303.69       594.23 o                         
   6  18   2       7967.48       7355.39       650.81 o                         
   8  18   2      21452.72      19360.48      1358.95 o                         
  10  18   2      25179.93      24335.09      1260.90 o                         
  -9  19   2       1277.35        812.90       403.82 o                         
  -7  19   2       4162.33       3130.70       507.50 o                         
  -5  19   2       4061.29       4170.99       555.94 o                         
  -3  19   2       5005.37       4086.22       520.26 o                         
  -1  19   2       8181.36       7323.99       661.84 o                         
   1  19   2       4248.46       3466.04       500.02 o                         
   3  19   2      61609.64      59624.93      2412.78 o                         
   5  19   2          9.91        202.20       348.62 o                         
   7  19   2       1800.04        995.18       648.83 o                         
 -31   1   3      20575.19      20416.13      1389.20 o                         
 -29   1   3      16155.78      16035.03      1127.18 o                         
 -27   1   3      70390.98      72307.49      2135.28 o                         
 -25   1   3       3516.21       3620.23       444.31 o                         
 -23   1   3      38003.78      38735.38       930.57 o                         
 -21   1   3     100777.22      99610.38      1149.03 o                         
 -19   1   3       2817.46       2994.52       271.37 o                         
 -17   1   3      21072.49      20513.63       336.89 o                         
 -15   1   3     133616.52     133466.94      1306.38 o                         
 -13   1   3     192330.58     189267.86      1774.20 o                         
 -11   1   3      51827.29      52818.41       611.62 o                         
  -9   1   3     660935.25     673296.00      7528.89 o                         
  -7   1   3       1255.46       1859.49       136.85 o                         
  -5   1   3     452043.94     436546.56      4151.55 o                         
  -3   1   3     649027.31     629334.69      6266.72 o                         
  -1   1   3      15812.05      15974.21       156.51 o                         
   1   1   3      41277.45      41771.19       356.35 o                         
   3   1   3     444980.16     450939.19      4267.91 o                         
   5   1   3     328770.81     330777.66      2998.30 o                         
   7   1   3       6511.83       7226.75       186.17 o                         
   9   1   3     613871.62     606045.62      5726.48 o                         
  11   1   3      23949.97      23149.42       418.76 o                         
  13   1   3     145964.59     144109.58      1481.03 o                         
  15   1   3     240539.23     237693.36      2413.06 o                         
  17   1   3      14842.49      13933.12       478.62 o                         
  19   1   3        196.70        293.37       327.94 o                         
  21   1   3      15214.34      14946.70       689.75 o                         
  23   1   3      36982.07      39376.17      1607.12 o                         
  25   1   3        275.07        157.04       291.78 o                         
  27   1   3      30272.32      30136.88      1632.86 o                         
 -30   2   3      18448.47      17594.34      1016.74 o                         
 -28   2   3      23261.19      23072.39      1267.88 o                         
 -26   2   3       3958.86       4095.40       460.65 o                         
 -24   2   3     109723.82     116021.84      1854.19 o                         
 -22   2   3      47905.96      47211.88       766.96 o                         
 -20   2   3      79923.37      77978.41      1127.52 o                         
 -18   2   3     429309.94     424846.16      3807.85 o                         
 -16   2   3       2826.74       3176.80       183.42 o                         
 -14   2   3     101715.79      98376.24      1022.93 o                         
 -12   2   3     494006.31     493354.03      5029.79 o                         
 -10   2   3      34488.43      34484.23       417.04 o                         
  -8   2   3      12704.91      12031.89       230.00 o                         
  -6   2   3     593452.75     564869.06      5656.92 o                         
  -4   2   3     380873.97     359095.25      3513.57 o                         
  -2   2   3     134983.58     130294.15      1089.02 o                         
   0   2   3    2208159.00    2338675.00     27431.88 o                         
   2   2   3      58079.94      58720.90       492.05 o                         
   4   2   3     277915.31     277416.50      2285.16 o                         
   6   2   3     906306.94     939044.31      8836.73 o                         
   8   2   3       1258.90       1414.72       125.74 o                         
  10   2   3       8658.75       8909.50       300.87 o                         
  12   2   3     120823.20     118933.02      1183.60 o                         
  14   2   3      72930.00      71523.38       974.08 o                         
  16   2   3        429.04        648.87       267.09 o                         
  18   2   3     242164.25     246357.66      3839.89 o                         
  20   2   3      44059.96      43730.23      1149.46 o                         
  22   2   3      40520.95      39871.07      1398.94 o                         
  24   2   3     113414.25     124054.74      3300.51 o                         
  26   2   3       3102.61       2696.27       456.19 o                         
  28   2   3       7680.36       7375.22       722.16 o                         
 -31   3   3        914.60       1042.81       362.65 o                         
 -29   3   3      27712.19      28685.61      1399.78 o                         
 -27   3   3      52664.85      52650.60      1724.23 o                         
 -25   3   3       8020.50       8587.26       519.27 o                         
 -23   3   3       5313.17       5788.67       502.25 o                         
 -21   3   3      20780.30      20403.68       578.55 o                         
 -19   3   3     119160.04     117794.86      1349.80 o                         
 -17   3   3       4532.78       4956.20       292.80 o                         
 -15   3   3     162969.84     163512.47      1614.50 o                         
 -13   3   3       3159.87       3577.38       179.16 o                         
 -11   3   3     114036.12     110238.98      1062.89 o                         
  -9   3   3     990852.50     944339.38     10191.42 o                         
  -7   3   3       3019.95       3636.31       121.23 o                         
  -5   3   3       9964.00      10371.34       224.96 o                         
  -3   3   3     667763.44     651566.06      6395.36 o                         
  -1   3   3     157925.52     156532.33      1220.50 o                         
   1   3   3     130429.38     129561.27      1051.66 o                         
   3   3   3      74652.73      74392.16       637.24 o                         
   5   3   3       8661.75       9443.28       191.43 o                         
   7   3   3        747.85       1097.77       115.42 o                         
   9   3   3     456682.88     458058.50      4187.97 o                         
  11   3   3      74949.59      72734.57       745.22 o                         
  13   3   3         60.71        343.50       195.86 o                         
  15   3   3     152145.53     151541.95      1714.96 o                         
  17   3   3       3528.56       3767.68       428.89 o                         
  19   3   3      66297.33      65631.27      1415.59 o                         
  21   3   3       1606.44       1257.03       380.96 o                         
  23   3   3       4181.19       3563.45       443.50 o                         
  25   3   3       8539.31       9391.29       779.63 o                         
  27   3   3      29644.68      28095.71      1411.73 o                         
 -30   4   3       2186.49       2155.52       448.01 o                         
 -28   4   3      41197.21      46165.04      2859.40 o                         
 -26   4   3       2172.09       2749.25       351.74 o                         
 -24   4   3       8846.76       8222.75       866.91 o                         
 -22   4   3      42579.92      43571.25       856.41 o                         
 -20   4   3      18771.73      18453.75       542.40 o                         
 -18   4   3     150060.84     145569.67      1576.33 o                         
 -16   4   3      20734.55      20168.37       379.48 o                         
 -14   4   3     139729.31     139003.08      1478.56 o                         
 -12   4   3      10596.52      10535.88       303.06 o                         
 -10   4   3     158344.89     154143.91      1535.56 o                         
  -8   4   3      67687.70      66372.75       626.77 o                         
  -6   4   3      16690.38      17131.92       286.62 o                         
  -4   4   3     274693.22     267259.91      2305.95 o                         
  -2   4   3        618.00       1037.89        73.93 o                         
   0   4   3     705392.88     702673.94      6447.84 o                         
   2   4   3      10965.97      11903.41       236.59 o                         
   4   4   3     133718.27     136516.33      1191.60 o                         
   6   4   3      75478.70      76438.34       760.75 o                         
   8   4   3      23073.28      22400.30       445.96 o                         
  10   4   3      88924.82      85500.88       847.78 o                         
  12   4   3       1804.08       2463.12       181.52 o                         
  14   4   3      86446.55      85623.51      1172.43 o                         
  16   4   3      22443.41      21736.81       597.90 o                         
  18   4   3      87349.41      89005.88      1719.33 o                         
  20   4   3      16592.52      16228.85       821.36 o                         
  22   4   3      15514.98      16084.59       933.56 o                         
  24   4   3      15049.21      13852.81       831.14 o                         
  26   4   3        378.29        468.87       311.43 o                         
 -31   5   3       3420.93       2785.71       516.76 o                         
 -29   5   3         30.02        319.91       302.41 o                         
 -27   5   3      49116.22      55777.77      2142.92 o                         
 -25   5   3      24342.07      26719.99      1298.37 o                         
 -23   5   3      23043.93      23378.14       986.98 o                         
 -21   5   3        252.36        959.99       601.92 o                         
 -19   5   3       2208.17       2334.15       381.07 o                         
 -17   5   3       1888.50       1702.62       236.25 o                         
 -15   5   3        119.70        470.08       198.60 o                         
 -13   5   3      41933.34      39516.12       555.13 o                         
 -11   5   3      18499.62      18342.14       406.32 o                         
  -9   5   3     323678.19     319719.25      2787.69 o                         
  -7   5   3      57552.97      57433.20       634.15 o                         
  -5   5   3      64159.86      65072.60       670.91 o                         
  -3   5   3         88.51        672.39       124.08 o                         
  -1   5   3        276.90        716.14        93.94 o                         
   1   5   3       1510.25       1655.49       140.58 o                         
   3   5   3         67.37        531.41        88.77 o                         
   5   5   3      76781.73      77032.55       803.83 o                         
   7   5   3      57344.82      57751.14       678.83 o                         
   9   5   3     328729.97     325675.25      2672.63 o                         
  11   5   3       4606.41       4756.27       220.35 o                         
  13   5   3      15828.15      15468.83       340.60 o                         
  15   5   3      13228.58      13093.64       511.56 o                         
  17   5   3       4345.44       4074.99       708.94 o                         
  19   5   3        103.03      23014.26      9652.97 o                         
  21   5   3      10245.85       9729.10       712.39 o                         
  23   5   3      11504.28      12021.99       788.10 o                         
  25   5   3      16208.72      16032.35      1001.60 o                         
  27   5   3      20899.17      19809.79      1331.36 o                         
 -30   6   3         80.30         89.38       306.04 o                         
 -28   6   3      14217.81      13904.93      1070.35 o                         
 -26   6   3       8158.30       8651.14       774.66 o                         
 -24   6   3        274.17        673.66       269.87 o                         
 -22   6   3       3699.39       3585.48       370.02 o                         
 -20   6   3      29852.58      28574.40       649.13 o                         
 -18   6   3      74930.83      73611.36       977.11 o                         
 -16   6   3      29369.25      28750.75       568.23 o                         
 -14   6   3       7557.31       7702.31       351.83 o                         
 -12   6   3         19.96        744.33       272.46 o                         
 -10   6   3      72505.36      70117.22       807.72 o                         
  -8   6   3      80381.73      78310.34       799.84 o                         
  -6   6   3        578.42        708.65       135.56 o                         
  -4   6   3      14966.43      15891.34       272.66 o                         
  -2   6   3      62489.35      62060.74       644.12 o                         
   0   6   3     184803.33     187312.64      1732.91 o                         
   2   6   3     106774.64     108244.98      1057.88 o                         
   4   6   3       5095.98       5289.51       198.32 o                         
   6   6   3        806.51       1188.40       188.30 o                         
   8   6   3      28451.61      28077.26       534.29 o                         
  10   6   3      54221.59      53237.90       686.74 o                         
  12   6   3       2029.14       1672.93       240.59 o                         
  14   6   3       1041.87       1157.34       290.15 o                         
  16   6   3      17934.74      18042.22       980.82 o                         
  18   6   3      42819.65      46273.52      1508.35 o                         
  20   6   3      17448.21      19462.13      1069.91 o                         
  22   6   3       2782.96       2500.40       422.84 o                         
  24   6   3        312.46        534.98       316.29 o                         
  26   6   3       5153.15       5258.67       605.32 o                         
 -29   7   3      14924.53      12643.21      1627.43 o                         
 -27   7   3       5025.97       5224.78       601.86 o                         
 -25   7   3        883.49        840.76       342.19 o                         
 -23   7   3      10359.88      10080.24       717.34 o                         
 -21   7   3       3166.94       3195.54       842.08 o                         
 -19   7   3      31410.36      31076.07       843.58 o                         
 -17   7   3        332.69        334.29       304.06 o                         
 -15   7   3       1558.98       1760.20       312.88 o                         
 -13   7   3      16481.79      16012.76       588.41 o                         
 -11   7   3      38377.05      37331.39       592.84 o                         
  -9   7   3      51710.33      51220.01       676.59 o                         
  -7   7   3       6967.10       7201.89       229.36 o                         
  -5   7   3      19573.29      19916.24       369.80 o                         
  -3   7   3      14705.80      14880.33       411.46 o                         
  -1   7   3      13292.24      13455.32       335.43 o                         
   1   7   3      12885.60      13575.08       358.61 o                         
   3   7   3      16136.08      16641.21       363.20 o                         
   5   7   3      19808.45      20494.87       429.07 o                         
   7   7   3       3478.81       3947.61       266.23 o                         
   9   7   3      71421.90      70794.42       833.49 o                         
  11   7   3      40076.43      39916.24       716.45 o                         
  13   7   3       8129.89       8431.32       355.63 o                         
  15   7   3      15378.66      15484.27       773.23 o                         
  17   7   3        588.02        912.46      1817.79 o                         
  19   7   3      19007.55      18020.96      1054.35 o                         
  21   7   3        307.84        738.68       309.42 o                         
  23   7   3       2853.46       2641.29       435.94 o                         
  25   7   3       1134.71       1187.77       360.94 o                         
 -28   8   3       2199.12       2039.32       400.88 o                         
 -26   8   3      26701.59      31210.90      1714.64 o                         
 -24   8   3      17313.04      18708.23      1322.87 o                         
 -22   8   3        130.05        587.18       746.90 o                         
 -20   8   3      10825.88      10658.16       826.40 o                         
 -18   8   3     417304.78     427623.84      5783.76 o                         
 -16   8   3      36725.03      35354.25       833.31 o                         
 -14   8   3        498.87        619.59       321.12 o                         
 -12   8   3      81829.52      78995.84      1226.56 o                         
 -10   8   3      10369.47      10554.25       467.29 o                         
  -8   8   3     119556.12     117851.52      1247.02 o                         
  -6   8   3      45936.94      46901.80       698.14 o                         
  -4   8   3       7900.38       7944.97       282.82 o                         
  -2   8   3        690.80       1068.02       221.40 o                         
   0   8   3    1229628.00    1223757.88     10571.52 o                         
   2   8   3       5491.67       5696.30       264.00 o                         
   4   8   3       1428.68       1630.02       210.36 o                         
   6   8   3     159026.06     160479.50      1570.24 o                         
   8   8   3      58426.62      59160.42       791.28 o                         
  10   8   3      11083.40      10963.14       418.15 o                         
  12   8   3       4698.79       4851.41       445.07 o                         
  14   8   3        116.18        -10.45       447.74 o                         
  16   8   3      24498.31      23922.71      1657.12 o                         
  18   8   3     249679.72     265566.91      6090.55 o                         
  20   8   3       7112.69       7194.59       725.76 o                         
  22   8   3       1146.47       1232.04       388.94 o                         
  24   8   3      25104.87      25454.67      1412.64 o                         
 -27   9   3     189314.86     191275.27      6758.42 o                         
 -25   9   3      43904.51      44792.66      1944.80 o                         
 -23   9   3        713.02        856.11       341.01 o                         
 -21   9   3      16111.36      16850.04      1034.43 o                         
 -19   9   3       2361.71       2655.62       409.98 o                         
 -17   9   3     102329.03     104594.04      1879.86 o                         
 -15   9   3      67729.48      66908.48      1249.96 o                         
 -13   9   3      10840.05      10299.35       431.13 o                         
 -11   9   3        375.54        524.59       222.31 o                         
  -9   9   3    1446055.88    1464444.38     13441.70 o                         
  -7   9   3      63217.73      62194.71       787.16 o                         
  -5   9   3      10316.29      10803.44       359.38 o                         
  -3   9   3     255972.52     255640.53      2210.55 o                         
  -1   9   3      85934.91      85666.59       909.93 o                         
   1   9   3     111489.27     112025.72      1183.62 o                         
   3   9   3      27420.61      27374.31       700.05 o                         
   5   9   3      15748.04      15445.57       482.79 o                         
   7   9   3      37039.56      38352.20       624.04 o                         
   9   9   3     999296.62    1022302.62      9666.51 o                         
  11   9   3       1963.49       2030.69       357.78 o                         
  13   9   3      12834.90      13449.53       963.13 o                         
  15   9   3     107153.50     109923.91      2522.98 o                         
  17   9   3      57219.52      58740.99      2068.50 o                         
  19   9   3       8217.15       8882.76       777.05 o                         
  21   9   3         20.24          6.58       279.74 o                         
  23   9   3        769.96        836.85       374.55 o                         
  25   9   3      23976.26      25630.25      1490.76 o                         
 -26  10   3       3161.84       3531.32       561.22 o                         
 -24  10   3      18840.53      18636.42      1120.76 o                         
 -22  10   3        367.00        170.65       291.75 o                         
 -20  10   3       1544.21       1413.10       366.75 o                         
 -18  10   3     231558.33     230352.58      3916.37 o                         
 -16  10   3      28866.42      31672.41      1481.12 o                         
 -14  10   3       6384.96       5998.15       581.77 o                         
 -12  10   3      27584.71      27420.66       630.94 o                         
 -10  10   3       4796.00       4830.25       360.72 o                         
  -8  10   3       1170.81       1471.53       254.23 o                         
  -6  10   3      35748.91      35783.24       588.78 o                         
  -4  10   3       6537.57       6857.70       353.42 o                         
  -2  10   3      11855.73      12848.64       425.46 o                         
   0  10   3     628119.06     638110.88      5182.66 o                         
   2  10   3       2763.11       2803.54       301.43 o                         
   4  10   3         29.36        262.10       335.59 o                         
   6  10   3      98949.56     100936.04      1139.42 o                         
   8  10   3       3778.39       3411.45       345.31 o                         
  10  10   3          0.77        -27.84       511.51 o                         
  12  10   3        547.03        431.47       634.55 o                         
  14  10   3       1790.41       1841.19      1612.40 o                         
  16  10   3      17398.89      17792.03      1080.72 o                         
  18  10   3     152282.28     163864.39      4356.89 o                         
  20  10   3        268.99        217.18       355.45 o                         
  22  10   3         19.80        273.60       335.04 o                         
  24  10   3      29613.83      27963.23      1671.63 o                         
 -25  11   3        313.20        190.49       308.78 o                         
 -23  11   3      15775.56      17173.83      1089.76 o                         
 -21  11   3        210.12        410.90       306.32 o                         
 -19  11   3      44248.44      42157.02      1656.39 o                         
 -17  11   3      56310.75      56183.63      1769.11 o                         
 -15  11   3       5905.35       5976.31       952.99 o                         
 -13  11   3      30096.62      31534.89      1231.87 o                         
 -11  11   3         33.48        129.11       568.82 o                         
  -9  11   3       2306.33       2957.69       481.96 o                         
  -7  11   3        109.72         62.00       346.36 o                         
  -5  11   3      37369.35      39105.65       684.40 o                         
  -3  11   3       2064.94       2425.04       395.81 o                         
  -1  11   3     114712.35     118520.28      1234.61 o                         
   1  11   3     107115.34     109015.05      1182.64 o                         
   3  11   3       1021.69       1399.91       417.04 o                         
   5  11   3      59971.73      62216.46       861.99 o                         
   7  11   3       1008.36       1447.89       506.23 o                         
   9  11   3       3831.29       4295.82       854.26 o                         
  11  11   3       4258.61       3967.92       833.33 o                         
  13  11   3      14113.28      14281.71      1372.76 o                         
  15  11   3      11954.66      11265.91       786.04 o                         
  17  11   3      29076.47      28463.88      1449.63 o                         
  19  11   3      31870.53      33646.66      1755.81 o                         
  21  11   3       2936.06       3198.48       587.36 o                         
  23  11   3      11964.11      11816.25      1054.66 o                         
 -24  12   3       1750.61       1580.26       489.95 o                         
 -22  12   3       2815.79       3519.59       557.96 o                         
 -20  12   3        552.72        548.67       316.42 o                         
 -18  12   3      40673.84      38975.05      1539.94 o                         
 -16  12   3       5921.83       4896.41       509.02 o                         
 -14  12   3       6395.01       6419.23      1058.36 o                         
 -12  12   3       1072.66       1017.38       854.95 o                         
 -10  12   3      81310.50      85057.93      1596.84 o                         
  -8  12   3     134739.08     134954.27      1646.15 o                         
  -6  12   3        188.96        303.11       397.71 o                         
  -4  12   3      17838.40      17182.67       566.22 o                         
  -2  12   3        514.48        429.77       355.29 o                         
   0  12   3     114209.36     111904.02      1247.30 o                         
   2  12   3       2292.60       2160.89       386.18 o                         
   4  12   3      14092.56      14104.17       594.66 o                         
   6  12   3        140.76        131.21       630.15 o                         
   8  12   3     124596.94     128992.88      1928.29 o                         
  10  12   3      85167.41      88404.90      1904.34 o                         
  12  12   3        276.54        105.38       944.40 o                         
  14  12   3      16759.97      16813.04       989.07 o                         
  16  12   3        388.21        420.48       316.85 o                         
  18  12   3      35133.00      35370.23      1785.42 o                         
  20  12   3       1330.92       1708.78       454.14 o                         
  22  12   3        467.79        170.96       377.11 o                         
 -23  13   3       4845.23       4507.00       829.50 o                         
 -21  13   3         11.29         76.16       310.28 o                         
 -19  13   3        213.37        103.72       302.28 o                         
 -17  13   3      21928.06      23944.67      1449.13 o                         
 -15  13   3        210.53        452.15       257.93 o                         
 -13  13   3       7099.43       7396.29      1105.39 o                         
 -11  13   3       4554.02       4905.55      1197.69 o                         
  -9  13   3     104650.41     110288.41      2146.69 o                         
  -7  13   3       1294.92       1308.97       509.58 o                         
  -5  13   3       8429.64       9399.98       728.50 o                         
  -3  13   3       1667.00       1491.15       515.35 o                         
  -1  13   3      17398.34      17967.79       706.14 o                         
   1  13   3      22113.36      21848.64       670.76 o                         
   3  13   3         49.52        433.19       667.44 o                         
   5  13   3       6557.11       6898.90       554.08 o                         
   7  13   3         42.01       -142.99       648.10 o                         
   9  13   3      94078.16      95333.37      2168.38 o                         
  11  13   3       3237.48       3826.62       685.45 o                         
  13  13   3       8102.91       8916.51       753.29 o                         
  15  13   3       1565.38       1414.76       372.12 o                         
  17  13   3      20943.62      19464.91      1171.31 o                         
  19  13   3         87.05        551.76       376.91 o                         
 -22  14   3      14678.75      13377.53       934.83 o                         
 -20  14   3      14936.06      13264.67       999.04 o                         
 -18  14   3      39419.05      39878.47      1806.19 o                         
 -16  14   3        183.11        465.27       286.58 o                         
 -14  14   3      19400.91      20689.89      1235.42 o                         
 -12  14   3       5110.51       5023.20       533.08 o                         
 -10  14   3      15656.80      15889.21       954.50 o                         
  -8  14   3        423.22        417.55       627.33 o                         
  -6  14   3       2848.35       2880.05       888.72 o                         
  -4  14   3      25829.23      25996.08       956.42 o                         
  -2  14   3      11298.40      10610.56      1208.74 o                         
   0  14   3     101931.91     102853.89      1646.20 o                         
   2  14   3       8363.92       8038.90       922.22 o                         
   4  14   3      28834.01      28915.20      1468.51 o                         
   6  14   3      16912.54      14776.92      1292.13 o                         
   8  14   3        844.27        619.47       491.03 o                         
  10  14   3      17187.76      17200.16       950.83 o                         
  12  14   3        202.13        491.15       316.22 o                         
  14  14   3      17782.56      18735.66      1057.91 o                         
  16  14   3       1499.84       1581.17       438.87 o                         
  18  14   3      21699.59      21784.33      1405.30 o                         
 -21  15   3       7425.96       6433.74       958.52 o                         
 -19  15   3      29282.29      28840.47      1871.12 o                         
 -17  15   3       1145.58       1530.31       379.62 o                         
 -15  15   3      29442.40      29319.97      1938.12 o                         
 -13  15   3        909.80        694.41       302.49 o                         
 -11  15   3      21464.07      21168.31      1092.14 o                         
  -9  15   3     112851.58     116752.03      2656.83 o                         
  -7  15   3       2882.75       3279.46       903.33 o                         
  -5  15   3       1051.13        856.20       700.71 o                         
  -3  15   3      63317.73      62869.60      2178.98 o                         
  -1  15   3      14398.66      13768.74       860.20 o                         
   1  15   3      17274.18      16672.01       885.09 o                         
   3  15   3      17429.81      16785.15       772.39 o                         
   5  15   3        500.05        663.45       244.49 o                         
   7  15   3        431.95         74.12       234.00 o                         
   9  15   3      83741.41      84424.64      2009.29 o                         
  11  15   3      17113.71      15762.87       929.10 o                         
  13  15   3        109.81        353.07       307.85 o                         
  15  15   3      43028.02      43651.23      1990.03 o                         
  17  15   3        676.66        785.01       407.10 o                         
 -18  16   3      66453.53      64602.30      2468.70 o                         
 -16  16   3       1051.89       1114.48       344.61 o                         
 -14  16   3       8020.13       7526.00       670.24 o                         
 -12  16   3      48934.48      47995.45      1654.58 o                         
 -10  16   3      11640.02      13858.01       871.90 o                         
  -8  16   3       2814.39       2645.41       386.61 o                         
  -6  16   3      56176.16      57440.49      1605.89 o                         
  -4  16   3      14256.64      12451.62       714.06 o                         
  -2  16   3       1200.84        991.63       284.52 o                         
   0  16   3     142886.75     144181.59      3084.72 o                         
   2  16   3       2784.75       2808.51       416.42 o                         
   4  16   3      23146.52      23998.19      1046.36 o                         
   6  16   3      97451.04     101552.34      2174.18 o                         
   8  16   3       1714.17       1545.37       326.65 o                         
  10  16   3       3510.49       2824.79       437.32 o                         
  12  16   3      14352.81      15210.76       918.44 o                         
  14  16   3       8688.62       8292.11       789.98 o                         
 -17  17   3       3309.08       2993.08       881.27 o                         
 -15  17   3      24182.13      21650.21      1169.83 o                         
 -13  17   3       9581.78       9839.66       785.20 o                         
 -11  17   3        917.41        576.04       311.18 o                         
  -9  17   3      42322.92      39810.44      1610.73 o                         
  -7  17   3       1813.88       1531.84       355.06 o                         
  -5  17   3      11100.59       9735.11       638.00 o                         
  -3  17   3      31425.35      33146.42      1512.06 o                         
  -1  17   3       7892.16       8169.54       612.48 o                         
   1  17   3       2727.14       2310.31       364.75 o                         
   3  17   3      12722.39      11706.84       718.83 o                         
   5  17   3       4546.71       4906.74       502.36 o                         
   7  17   3        656.85        627.88       297.84 o                         
   9  17   3      33476.38      32935.80      1321.84 o                         
  11  17   3        136.42        445.69       326.44 o                         
  13  17   3       8621.79       6750.72       677.70 o                         
 -14  18   3       2912.13       2002.88       857.91 o                         
 -12  18   3       2715.25       1934.51       442.18 o                         
 -10  18   3       6162.56       5874.27       614.75 o                         
  -8  18   3      17871.13      17041.41       954.90 o                         
  -6  18   3        390.08        495.30       299.67 o                         
  -4  18   3       7033.09       7509.70       611.20 o                         
  -2  18   3       8297.94       8179.44       656.58 o                         
   0  18   3       4068.70       3813.66       455.10 o                         
   2  18   3       5529.92       5547.87       518.06 o                         
   4  18   3       4523.02       3773.84       470.18 o                         
   6  18   3        569.72        657.12       329.99 o                         
   8  18   3      19398.66      18461.69      1708.14 o                         
  10  18   3       6571.90       5422.18       646.35 o                         
  -9  19   3      54109.90      55033.74      3462.36 o                         
  -7  19   3       2273.51       1799.99       442.91 o                         
  -5  19   3      28261.56      27751.29      2088.28 o                         
  -3  19   3      40068.80      38134.48      2010.55 o                         
  -1  19   3      11354.29      10980.24       778.07 o                         
   1  19   3      17777.32      17044.91       980.61 o                         
   3  19   3      18599.41      15744.79      1086.60 o                         
   5  19   3      32088.18      29984.02      1889.88 o                         
 -32   0   4      24042.90      20294.00      1650.64 o                         
 -30   0   4      73265.20      75286.05      3317.36 o                         
 -28   0   4      94213.55      94170.66      3897.87 o                         
 -26   0   4      59899.01      58586.32      2766.77 o                         
 -24   0   4      12506.02      11972.28       959.88 o                         
 -22   0   4      91837.19      93084.88      1790.36 o                         
 -20   0   4      54049.88      53354.11      1011.23 o                         
 -18   0   4       2543.66       2976.54       286.71 o                         
 -16   0   4      43393.42      42550.05       741.17 o                         
 -14   0   4     147277.59     147629.05      2120.78 o                         
 -12   0   4    1274508.50    1295339.12     24079.75 o                         
 -10   0   4     408838.19     423135.31      9049.44 o                         
  -8   0   4     369441.09     373723.44      7947.12 o                         
  -6   0   4     670438.38     668435.50      9029.85 o                         
  -4   0   4     186697.83     175428.73      2436.05 o                         
  -2   0   4      78367.09      76458.42       774.26 o                         
   0   0   4     233158.31     235039.06      2779.13 o                         
   2   0   4     122812.91     121489.64      1315.69 o                         
   4   0   4      19429.02      20199.65       342.46 o                         
   6   0   4    1120283.00    1162498.38     15780.82 o                         
   8   0   4      64724.79      63680.28       902.04 o                         
  10   0   4     121578.91     121689.91      1634.19 o                         
  12   0   4     205901.41     205608.11      2726.08 o                         
  14   0   4       2192.04       2195.87       394.35 o                         
  16   0   4         99.96        248.35       439.73 o                         
  18   0   4      55398.89      56341.15      2863.99 o                         
  20   0   4      26684.34      25638.81      1717.88 o                         
  22   0   4       7261.02       8491.08      1032.25 o                         
  24   0   4      95647.27      94956.66      4349.94 o                         
  26   0   4         19.52        211.83       443.86 o                         
 -31   1   4      18087.63      18060.70      1072.45 o                         
 -29   1   4       7978.33       9363.87       679.47 o                         
 -27   1   4       4718.41       5090.71       513.10 o                         
 -25   1   4       5396.22       5731.96       403.20 o                         
 -23   1   4      25537.96      25647.31       735.29 o                         
 -21   1   4     290520.25     291162.47      2887.36 o                         
 -19   1   4      86684.48      87523.90       984.07 o                         
 -17   1   4      43370.58      42786.01       550.92 o                         
 -15   1   4      79526.52      78859.23       883.04 o                         
 -13   1   4      49162.38      50667.29       600.88 o                         
 -11   1   4      35004.93      34739.45       490.04 o                         
  -9   1   4       6811.23       8393.76       296.84 o                         
  -7   1   4      32203.71      32648.18       432.34 o                         
  -5   1   4      16469.32      16059.92       210.13 o                         
  -3   1   4    2107313.00    2124400.00     25017.40 o                         
  -1   1   4      58963.48      58755.93       473.67 o                         
   1   1   4      48860.70      49402.45       415.98 o                         
   3   1   4     370938.28     379872.84      3278.28 o                         
   5   1   4         10.47        364.70        96.53 o                         
   7   1   4       1298.24       1454.57       133.66 o                         
   9   1   4       4952.60       5714.04       182.66 o                         
  11   1   4      17582.34      17574.58       319.94 o                         
  13   1   4      15211.32      14860.16       325.46 o                         
  15   1   4     337033.50     335575.84      3411.74 o                         
  17   1   4        920.71       1102.84       531.57 o                         
  19   1   4       3999.41       4324.23       598.09 o                         
  21   1   4      56530.75      54478.79      1653.55 o                         
  23   1   4       3235.10       3647.29       511.63 o                         
  25   1   4       2442.01       1960.56       425.66 o                         
  27   1   4      10130.39       9268.85       805.54 o                         
 -32   2   4         10.45        136.50       301.33 o                         
 -30   2   4      37061.82      39245.82      2096.24 o                         
 -28   2   4         13.28        -46.72       207.30 o                         
 -26   2   4       5168.21       5498.63       466.35 o                         
 -24   2   4       2514.66       2734.18       447.80 o                         
 -22   2   4         30.63        304.40       208.02 o                         
 -20   2   4       1238.35       1515.54       248.09 o                         
 -18   2   4     111007.40     110320.09      1205.28 o                         
 -16   2   4       4739.06       4749.38       182.71 o                         
 -14   2   4      14963.37      14793.70       339.00 o                         
 -12   2   4     342149.66     335501.19      3080.26 o                         
 -10   2   4      31134.88      30910.14       374.77 o                         
  -8   2   4     103273.86     101259.19       970.43 o                         
  -6   2   4      27661.75      28622.86       364.54 o                         
  -4   2   4      41458.47      40403.64       382.96 o                         
  -2   2   4      11456.78      12214.49       182.18 o                         
   0   2   4     468174.22     481652.72      4348.61 o                         
   2   2   4      14949.42      15081.45       217.27 o                         
   4   2   4      83610.95      85130.94       755.30 o                         
   6   2   4     587617.19     592386.88      5356.07 o                         
   8   2   4      78533.42      77464.10       785.18 o                         
  10   2   4      68002.77      66781.27       798.67 o                         
  12   2   4      64288.30      63565.68       741.63 o                         
  14   2   4      31373.24      30977.17       515.72 o                         
  16   2   4       8865.37       8721.47       448.44 o                         
  18   2   4      20701.47      20818.47      1136.22 o                         
  20   2   4       1848.99       1358.04       874.23 o                         
  22   2   4      22899.00      23936.88      1124.35 o                         
  24   2   4      33128.74      33364.01      1549.01 o                         
  26   2   4      13683.05      15201.96      1070.22 o                         
 -31   3   4       1303.12       1533.94       406.06 o                         
 -29   3   4       9058.44       8720.57       731.08 o                         
 -27   3   4      38191.88      44615.14      1617.79 o                         
 -25   3   4      10908.30      10344.89       645.71 o                         
 -23   3   4       8746.67       9101.13       490.39 o                         
 -21   3   4         53.90        583.98       236.92 o                         
 -19   3   4      55419.68      54059.00       699.00 o                         
 -17   3   4      85796.55      84509.10       914.29 o                         
 -15   3   4        300.86        549.36       161.92 o                         
 -13   3   4       9210.10       9008.11       193.73 o                         
 -11   3   4      54774.08      54213.43       605.77 o                         
  -9   3   4     249116.83     242265.38      2096.95 o                         
  -7   3   4      68582.61      66680.03       626.49 o                         
  -5   3   4      34807.34      34058.46       332.59 o                         
  -3   3   4         51.17        613.59        85.69 o                         
  -1   3   4     172745.56     170729.59      1348.61 o                         
   1   3   4     213881.89     212697.48      1679.11 o                         
   3   3   4       1309.66       1815.63       129.76 o                         
   5   3   4       3333.80       3396.90       199.25 o                         
   7   3   4      50035.09      49749.66       585.70 o                         
   9   3   4     143421.45     142879.64      1297.79 o                         
  11   3   4      22545.03      21924.42       402.39 o                         
  13   3   4      10427.25      10121.62       411.75 o                         
  15   3   4          4.23        467.58       281.85 o                         
  17   3   4      33968.43      32948.75      1301.75 o                         
  19   3   4      41050.14      39875.56      1254.22 o                         
  21   3   4        649.97       1317.23       315.22 o                         
  23   3   4        511.38        481.88       275.46 o                         
  25   3   4       3547.53       3011.25       500.25 o                         
  27   3   4      16324.22      15991.00      1078.20 o                         
 -30   4   4      46747.25      46643.26      1824.18 o                         
 -28   4   4      13253.88      13078.99       900.10 o                         
 -26   4   4       4492.57       4575.30       500.32 o                         
 -24   4   4         67.12        232.29       321.72 o                         
 -22   4   4       1006.17        901.44       340.28 o                         
 -20   4   4      32280.78      31545.70       606.04 o                         
 -18   4   4       1074.05       1482.56       218.29 o                         
 -16   4   4       8902.25       9232.18       301.87 o                         
 -14   4   4       2165.62       2608.47       184.91 o                         
 -12   4   4     429208.00     412303.91      3898.46 o                         
 -10   4   4      21822.05      21160.07       315.60 o                         
  -8   4   4       4141.71       4280.21       159.25 o                         
  -6   4   4       2898.19       3671.30       150.48 o                         
  -4   4   4      87603.73      87048.54       755.67 o                         
  -2   4   4      87162.93      86316.27       734.85 o                         
   0   4   4      21945.07      22281.70       266.31 o                         
   2   4   4      11359.98      11917.73       232.41 o                         
   4   4   4      44125.98      44644.52       515.55 o                         
   6   4   4     672944.25     679754.50      5883.34 o                         
   8   4   4        361.68        646.51       103.46 o                         
  10   4   4       1111.29       1090.01       219.59 o                         
  12   4   4      19948.77      18989.20       346.14 o                         
  14   4   4      66205.82      65800.41       821.88 o                         
  16   4   4       3291.57       2551.03       755.64 o                         
  18   4   4       1931.54       2663.52       610.01 o                         
  20   4   4       2105.73       1603.35       324.63 o                         
  22   4   4      20944.42      21175.65      1141.45 o                         
  24   4   4      45413.69      45721.71      1764.65 o                         
  26   4   4        997.22       1050.14       369.01 o                         
 -31   5   4        120.62        707.46       348.82 o                         
 -29   5   4       5103.31       4196.25       545.61 o                         
 -27   5   4      66776.12      68793.77      2974.13 o                         
 -25   5   4        196.97        396.61       228.37 o                         
 -23   5   4         56.36        -28.50       573.74 o                         
 -21   5   4     385375.38     377151.00      4697.90 o                         
 -19   5   4        198.47        394.81       277.59 o                         
 -17   5   4      23401.09      22145.29       447.33 o                         
 -15   5   4      31690.54      30334.94       641.83 o                         
 -13   5   4      33310.96      32033.53       540.04 o                         
 -11   5   4      30319.84      29431.00       473.23 o                         
  -9   5   4     331394.91     332152.66      2910.34 o                         
  -7   5   4      11773.36      11570.34       288.05 o                         
  -5   5   4      42605.62      42364.39       511.68 o                         
  -3   5   4    1938640.88    1923625.38     18198.01 o                         
  -1   5   4      53869.29      55257.36       608.32 o                         
   1   5   4      87047.57      87636.11       853.77 o                         
   3   5   4     148912.98     151316.84      1365.93 o                         
   5   5   4     173798.94     175887.94      1594.42 o                         
   7   5   4        448.67        793.15       135.80 o                         
   9   5   4     134733.77     133907.91      1335.94 o                         
  11   5   4       1419.66       1749.44       217.91 o                         
  13   5   4     110179.10     109834.68      1133.95 o                         
  15   5   4     438901.03     431680.84      4427.05 o                         
  17   5   4      65193.14      64711.95      1529.05 o                         
  19   5   4      24472.38      25010.88      1062.09 o                         
  21   5   4      26489.06      26169.81      1228.97 o                         
  23   5   4      51824.52      53744.99      1907.89 o                         
  25   5   4       4301.81       4003.42       535.50 o                         
 -30   6   4      59093.25      56937.34      3502.55 o                         
 -28   6   4       2771.42       3222.18       474.36 o                         
 -26   6   4       2660.34       2330.24       421.69 o                         
 -24   6   4      16169.77      15226.71       809.14 o                         
 -22   6   4      26690.62      27564.46       876.88 o                         
 -20   6   4        341.23        382.69       397.90 o                         
 -18   6   4     189688.88     184995.69      1889.82 o                         
 -16   6   4       8970.38       8747.76       453.35 o                         
 -14   6   4      31650.50      30247.30       547.26 o                         
 -12   6   4     833308.75     815181.31      7469.84 o                         
 -10   6   4       4931.51       5239.21       240.67 o                         
  -8   6   4      35369.55      34333.01       541.12 o                         
  -6   6   4     432147.28     426855.50      3505.52 o                         
  -4   6   4       4365.31       4824.98       216.18 o                         
  -2   6   4      13507.87      13975.55       303.49 o                         
   0   6   4     219945.58     217703.89      1828.28 o                         
   2   6   4      21388.97      21150.72       428.73 o                         
   4   6   4       3927.77       4175.18       201.12 o                         
   6   6   4     762791.94     776016.31      6721.16 o                         
   8   6   4      80652.42      80389.84       876.77 o                         
  10   6   4      48647.69      48159.47       760.60 o                         
  12   6   4     202056.94     203036.92      1909.26 o                         
  14   6   4       7660.29       7784.01       430.53 o                         
  16   6   4      26001.95      25779.34      1305.69 o                         
  18   6   4      23887.58      23072.59      1411.50 o                         
  20   6   4       1682.02       1105.65       321.07 o                         
  22   6   4      16473.17      16697.66       979.33 o                         
  24   6   4      80284.64      84568.07      2451.84 o                         
  26   6   4      30511.09      31262.31      1780.72 o                         
 -29   7   4       1438.21       1041.17       366.20 o                         
 -27   7   4      15696.59      17101.25      1033.56 o                         
 -25   7   4        924.62        705.70       286.03 o                         
 -23   7   4      87070.20      86880.30      2288.56 o                         
 -21   7   4      58372.98      58842.71      1445.39 o                         
 -19   7   4      16574.43      15566.24       671.69 o                         
 -17   7   4       7982.18       7890.81       407.72 o                         
 -15   7   4     176846.14     168863.16      1901.79 o                         
 -13   7   4     270842.94     268107.97      2684.28 o                         
 -11   7   4      30236.63      29744.17       482.34 o                         
  -9   7   4      43556.35      43192.70       601.45 o                         
  -7   7   4       1151.55       1254.58       171.08 o                         
  -5   7   4     150484.28     148867.89      1357.85 o                         
  -3   7   4     317276.78     319943.81      2692.03 o                         
  -1   7   4        621.06        679.48       136.25 o                         
   1   7   4         26.14        434.35       174.33 o                         
   3   7   4     523914.69     535988.62      4404.43 o                         
   5   7   4     150748.00     155239.62      1514.38 o                         
   7   7   4      46208.84      46116.95       603.70 o                         
   9   7   4       1873.83       1982.29       253.01 o                         
  11   7   4       1889.11       1738.73       231.06 o                         
  13   7   4      19987.05      19295.31       543.48 o                         
  15   7   4      72232.36      72975.29      1516.96 o                         
  17   7   4       8659.82       9187.42       667.84 o                         
  19   7   4        277.62         45.94       257.80 o                         
  21   7   4     120999.90     131581.27      3254.87 o                         
  23   7   4      15974.36      15607.54       960.59 o                         
  25   7   4      17331.77      15625.35      1017.26 o                         
 -28   8   4       9266.44       9725.20       740.00 o                         
 -26   8   4       8496.68       7965.55       725.22 o                         
 -24   8   4      23478.95      23988.72      1708.31 o                         
 -22   8   4      93553.66      93296.67      2112.20 o                         
 -20   8   4      14897.52      14576.61       864.07 o                         
 -18   8   4         84.94        347.84       433.17 o                         
 -16   8   4        138.94         91.14       377.60 o                         
 -14   8   4      68245.41      67916.00      1033.82 o                         
 -12   8   4       7335.55       7364.77       387.51 o                         
 -10   8   4      22907.02      22978.41       484.82 o                         
  -8   8   4      22936.56      22666.27       449.13 o                         
  -6   8   4     143314.86     142327.84      1314.65 o                         
  -4   8   4     300415.53     300110.19      2484.82 o                         
  -2   8   4      45159.60      44609.40       717.17 o                         
   0   8   4        746.20        865.98       165.92 o                         
   2   8   4       4058.04       3958.98       212.38 o                         
   4   8   4      65030.67      65674.29       752.19 o                         
   6   8   4      19461.71      20690.03       435.47 o                         
   8   8   4       2317.06       2718.58       398.44 o                         
  10   8   4       9380.37       9100.25       338.91 o                         
  12   8   4     139062.97     137814.91      1482.51 o                         
  14   8   4      86943.89      87857.31      1995.21 o                         
  16   8   4      19740.92      19923.12      1497.30 o                         
  18   8   4      12220.47      13517.21       949.88 o                         
  20   8   4        886.53        689.95       336.83 o                         
  22   8   4       5161.74       5093.77       618.97 o                         
  24   8   4         32.44         54.50       309.59 o                         
 -29   9   4       3926.45       4566.43       620.33 o                         
 -27   9   4       1341.73       1465.85       392.76 o                         
 -25   9   4         26.16        214.35       286.20 o                         
 -23   9   4      10056.67       9719.45       782.74 o                         
 -21   9   4        204.25        492.36       341.05 o                         
 -19   9   4        190.19        151.26       743.54 o                         
 -17   9   4         47.53        -54.10       497.37 o                         
 -15   9   4       1617.94       1365.00       517.75 o                         
 -13   9   4        877.60        940.34       350.16 o                         
 -11   9   4      13185.72      12963.66       427.12 o                         
  -9   9   4        178.55        423.84       248.72 o                         
  -7   9   4       3082.86       3188.38       323.12 o                         
  -5   9   4      15678.22      16411.41       427.73 o                         
  -3   9   4       1610.38       2009.40       244.30 o                         
  -1   9   4       5998.26       5967.08       283.20 o                         
   1   9   4       3545.94       3781.11       265.07 o                         
   3   9   4       1690.46       1933.97       197.36 o                         
   5   9   4      18175.04      18578.92       596.49 o                         
   7   9   4      12362.33      12441.52       474.69 o                         
   9   9   4        550.22        783.03       285.26 o                         
  11   9   4       9668.94       9392.97       475.03 o                         
  13   9   4       7008.71       7434.93      1043.16 o                         
  15   9   4        662.86        551.41       831.54 o                         
  17   9   4        876.58        756.02       336.62 o                         
  19   9   4         10.93       -128.62       278.25 o                         
  21   9   4         30.66        -30.13       295.27 o                         
  23   9   4       2588.30       2220.68       474.12 o                         
 -28  10   4       4255.42       4451.47       581.06 o                         
 -26  10   4       2589.95       2368.43       458.20 o                         
 -24  10   4      32571.26      33683.21      1517.06 o                         
 -22  10   4      59562.80      58995.54      2009.84 o                         
 -20  10   4       3557.87       3898.47       471.66 o                         
 -18  10   4       1020.98       1289.97       739.04 o                         
 -16  10   4       2683.33       2826.65       515.08 o                         
 -14  10   4     178245.05     179036.17      2192.40 o                         
 -12  10   4      14753.46      14363.02       461.07 o                         
 -10  10   4       4286.28       4447.65       382.73 o                         
  -8  10   4       3384.99       3680.31       379.43 o                         
  -6  10   4     163607.69     163741.19      1583.21 o                         
  -4  10   4      83107.46      82413.71       880.32 o                         
  -2  10   4       2414.87       2661.99       298.60 o                         
   0  10   4         92.05        528.67       254.06 o                         
   2  10   4       8681.95       8982.60       406.23 o                         
   4  10   4     151491.42     152782.89      1717.52 o                         
   6  10   4      32180.09      31995.13       644.09 o                         
   8  10   4       3880.55       3626.53       503.55 o                         
  10  10   4       2696.79       2888.37       745.92 o                         
  12  10   4     108196.26     113016.12      2848.27 o                         
  14  10   4       9025.95       9249.49       579.02 o                         
  16  10   4       4075.44       3877.09       491.64 o                         
  18  10   4       3186.57       3735.15       589.23 o                         
  20  10   4       3179.20       3547.28       588.78 o                         
  22  10   4      12934.22      13572.62      1049.36 o                         
 -27  11   4      11188.67      10999.98       923.47 o                         
 -25  11   4       1191.54       1312.04       400.45 o                         
 -23  11   4      70278.51      68181.10      2197.97 o                         
 -21  11   4      54163.44      54907.62      1841.79 o                         
 -19  11   4       3467.01       3425.07       453.94 o                         
 -17  11   4         88.29        -18.11       611.57 o                         
 -15  11   4     121476.65     126550.02      2960.17 o                         
 -13  11   4      72905.45      73883.94      1335.37 o                         
 -11  11   4       1809.22       1772.62       423.90 o                         
  -9  11   4      23420.90      23971.71       603.14 o                         
  -7  11   4      13141.12      13542.79       564.83 o                         
  -5  11   4     148806.56     148424.50      1495.60 o                         
  -3  11   4     202810.91     201747.55      1884.50 o                         
  -1  11   4       3198.27       3178.38       327.72 o                         
   1  11   4         54.29        265.08       329.73 o                         
   3  11   4     255064.30     259588.59      2372.68 o                         
   5  11   4      27704.56      28359.95       695.49 o                         
   7  11   4      12585.60      12263.87       711.22 o                         
   9  11   4       4749.27       4588.84       689.61 o                         
  11  11   4       3424.46       3288.21      1158.31 o                         
  13  11   4      12535.26      12430.96      1618.03 o                         
  15  11   4      52459.22      50196.71      1805.89 o                         
  17  11   4      23029.63      22864.35      1413.25 o                         
  19  11   4        679.93        984.61       409.53 o                         
  21  11   4      60193.47      60151.29      2282.26 o                         
 -26  12   4       2139.57       2467.04       502.64 o                         
 -24  12   4       6079.20       5345.49       633.60 o                         
 -22  12   4       7104.49       8371.54       776.48 o                         
 -20  12   4        424.39       1132.07       351.52 o                         
 -18  12   4      90023.18      89805.30      2795.95 o                         
 -16  12   4       1927.50       1751.03       377.56 o                         
 -14  12   4       5552.78       5416.61       630.71 o                         
 -12  12   4     338765.47     345277.28      4848.51 o                         
 -10  12   4       5742.78       5854.43       462.51 o                         
  -8  12   4      13704.70      13624.96       630.54 o                         
  -6  12   4     105673.78     107136.88      1326.13 o                         
  -4  12   4        366.28        375.86       309.76 o                         
  -2  12   4       4724.37       5058.35       395.65 o                         
   0  12   4      96369.56      95877.62      1074.88 o                         
   2  12   4       4705.98       4377.43       406.72 o                         
   4  12   4       6757.36       6767.85       635.24 o                         
   6  12   4     327194.12     332096.72      3910.62 o                         
   8  12   4      38831.82      39168.06      1653.15 o                         
  10  12   4      20370.78      21010.33      2362.25 o                         
  12  12   4      76422.23      78172.84      2727.36 o                         
  14  12   4       7577.80       6781.74       698.72 o                         
  16  12   4      11462.95      11188.16       881.83 o                         
  18  12   4      11590.71      11801.72      1024.50 o                         
  20  12   4        279.86        661.57       405.67 o                         
 -23  13   4       3554.13       3725.61       549.09 o                         
 -21  13   4     126798.74     130004.71      5676.35 o                         
 -19  13   4        551.07        906.17       314.82 o                         
 -17  13   4        538.25        536.86       281.26 o                         
 -15  13   4       1096.41       1101.19       341.56 o                         
 -13  13   4       1828.79       2047.04       358.73 o                         
 -11  13   4       1965.04       1781.98       637.34 o                         
  -9  13   4      87316.96      86828.65      1492.88 o                         
  -7  13   4       2957.76       3080.18       676.39 o                         
  -5  13   4      49655.20      51062.84      1240.00 o                         
  -3  13   4     389723.53     396367.47      4034.98 o                         
  -1  13   4       8913.35       8725.82       839.97 o                         
   1  13   4      11933.31      11672.78       685.06 o                         
   3  13   4      25699.18      24904.02       862.49 o                         
   5  13   4      21233.58      20027.92       893.64 o                         
   7  13   4       2707.13       2257.71      1443.08 o                         
   9  13   4      25785.29      25867.36      1238.95 o                         
  11  13   4        876.21        982.36       312.27 o                         
  13  13   4      45617.22      47614.88      2230.19 o                         
  15  13   4     145145.59     153449.20      3941.25 o                         
  17  13   4       9050.90       9676.34      1014.40 o                         
  19  13   4       5202.70       5490.56       712.51 o                         
 -22  14   4        561.24        504.31       328.16 o                         
 -20  14   4       1650.58       1852.72       455.73 o                         
 -18  14   4       1110.28       1143.46       336.63 o                         
 -16  14   4      10823.59      11511.53       802.49 o                         
 -14  14   4      15492.68      17214.25      1075.27 o                         
 -12  14   4      62271.32      63903.50      2190.81 o                         
 -10  14   4      17544.83      15045.95      1382.84 o                         
  -8  14   4      14319.10      14370.25      1598.45 o                         
  -6  14   4         30.32        441.84       827.52 o                         
  -4  14   4       3891.66       3840.44       979.65 o                         
  -2  14   4       1510.38       1777.77      1081.67 o                         
   0  14   4        674.06        712.23       701.83 o                         
   2  14   4      28988.70      28201.37      1452.48 o                         
   4  14   4      21921.30      22848.67      1130.13 o                         
   6  14   4      70199.34      72642.18      1554.70 o                         
   8  14   4       7094.14       7431.30       554.42 o                         
  10  14   4       6780.24       6116.81       527.85 o                         
  12  14   4       5513.02       5575.56       619.23 o                         
  14  14   4        436.35        624.08       333.23 o                         
  16  14   4        228.14        216.22       318.40 o                         
  18  14   4       5901.27       6224.29       724.36 o                         
 -21  15   4        871.23        476.66       356.22 o                         
 -19  15   4      18496.46      18191.40      1077.46 o                         
 -17  15   4      28271.38      28249.34      1349.63 o                         
 -15  15   4       1043.10       1337.61       347.22 o                         
 -13  15   4      20066.83      21148.01      1118.52 o                         
 -11  15   4       4978.97       4466.63       532.74 o                         
  -9  15   4      38851.18      41015.27      1412.47 o                         
  -7  15   4      25188.50      25814.21      1041.05 o                         
  -5  15   4        558.98        510.75      1256.43 o                         
  -3  15   4       8061.27       6644.15       973.11 o                         
  -1  15   4      55748.77      54621.07      1495.47 o                         
   1  15   4      55177.23      55098.77      1701.27 o                         
   3  15   4        244.12        705.75       239.70 o                         
   5  15   4      53183.36      53135.59      1647.93 o                         
   7  15   4       1608.38       1853.95       340.92 o                         
   9  15   4      44488.47      45579.89      2454.72 o                         
  11  15   4      27049.06      27520.21      1443.41 o                         
  13  15   4          8.62         21.67       304.27 o                         
  15  15   4       3061.73       2581.41       503.76 o                         
 -18  16   4      12731.89      13168.15       915.05 o                         
 -16  16   4       1752.79       1680.73       388.25 o                         
 -14  16   4       3246.78       3103.82       509.29 o                         
 -12  16   4      63654.85      64039.61      2175.11 o                         
 -10  16   4       6526.99       5953.61       575.80 o                         
  -8  16   4      11184.91      11918.68       800.13 o                         
  -6  16   4       8145.68       7275.25       557.35 o                         
  -4  16   4      23526.15      24028.33      1101.19 o                         
  -2  16   4      11411.22      11150.07       650.98 o                         
   0  16   4      25191.69      25555.97      1018.27 o                         
   2  16   4       6072.82       6084.44       491.23 o                         
   4  16   4         47.79        312.10       247.54 o                         
   6  16   4      77731.14      82507.13      2248.02 o                         
   8  16   4      22166.16      20834.99       936.56 o                         
  10  16   4       6123.69       5742.90       588.01 o                         
  12  16   4       6249.95       5934.52       591.23 o                         
  14  16   4      32814.49      34393.62      1603.72 o                         
 -17  17   4       7269.92       7513.53       742.69 o                         
 -15  17   4       9695.63       8228.57       719.41 o                         
 -13  17   4       2429.67       2195.11       438.45 o                         
 -11  17   4      16104.37      15224.87       954.74 o                         
  -9  17   4        256.04        249.24       307.93 o                         
  -7  17   4       2840.70       2191.52       431.88 o                         
  -5  17   4      14490.22      12440.30       734.59 o                         
  -3  17   4     118047.47     121127.42      2663.60 o                         
  -1  17   4       2530.58       2970.16       411.01 o                         
   1  17   4      11341.30      11931.38       707.69 o                         
   3  17   4      29326.78      29269.21      1193.40 o                         
   5  17   4        868.73       1066.08       318.63 o                         
   7  17   4       2450.34       2516.55       399.59 o                         
   9  17   4       3082.85       3354.09       530.54 o                         
  11  17   4       1709.27       1470.25       395.44 o                         
 -14  18   4      14150.33      13562.60      1228.36 o                         
 -12  18   4      73858.16      73298.21      2273.38 o                         
 -10  18   4      17795.79      16221.04       966.60 o                         
  -8  18   4      31660.06      32248.70      1463.02 o                         
  -6  18   4      23319.50      19803.08      1113.62 o                         
  -4  18   4       9618.49       8701.89       884.94 o                         
  -2  18   4       1596.91       1385.82       378.09 o                         
   0  18   4       9286.85       9341.94       674.09 o                         
   2  18   4      11201.48      10753.75       708.30 o                         
   4  18   4       2444.19       2312.24       427.13 o                         
   6  18   4      74923.09      75059.76      2891.91 o                         
   8  18   4       4784.62       3916.88       563.61 o                         
  -9  19   4       2256.56       2047.81       522.10 o                         
  -7  19   4       6242.50       4737.84       621.14 o                         
  -5  19   4        714.43        895.52       381.25 o                         
  -3  19   4      60365.27      58176.39      2380.05 o                         
  -1  19   4       1173.84        647.75       362.28 o                         
   1  19   4       3584.72       3080.56       507.02 o                         
   3  19   4      14053.01      12726.65       974.25 o                         
 -31   1   5       6178.15       5312.41       587.90 o                         
 -29   1   5        197.31        524.61       255.86 o                         
 -27   1   5          4.17        387.58       238.84 o                         
 -25   1   5      16834.79      16102.77       673.28 o                         
 -23   1   5      39565.37      40494.70       820.68 o                         
 -21   1   5      87643.21      86460.63      1106.28 o                         
 -19   1   5       4944.03       5173.57       245.64 o                         
 -17   1   5          2.11        281.17        84.11 o                         
 -15   1   5      32155.14      31837.18       507.13 o                         
 -13   1   5     142641.50     144347.09      1641.33 o                         
 -11   1   5      22331.78      23487.24       403.94 o                         
  -9   1   5       1526.37       2702.19       167.10 o                         
  -7   1   5      13077.35      13178.40       212.27 o                         
  -5   1   5     251854.95     239439.00      2122.88 o                         
  -3   1   5     528404.06     520974.75      4656.68 o                         
  -1   1   5       6649.06       7496.66       130.37 o                         
   1   1   5      21916.22      22248.86       260.62 o                         
   3   1   5     182697.67     185645.44      1560.47 o                         
   5   1   5     321643.03     325802.25      2886.59 o                         
   7   1   5      29363.01      28673.40       364.52 o                         
   9   1   5      39459.25      40070.90       517.25 o                         
  11   1   5       1182.28       1237.48       200.65 o                         
  13   1   5     111841.92     111359.95      1193.39 o                         
  15   1   5      39829.41      38815.52       762.85 o                         
  17   1   5       1016.29       1546.58       803.51 o                         
  19   1   5      15669.36      15305.29       667.30 o                         
  21   1   5       3679.81       3903.04       520.87 o                         
  23   1   5      54873.84      58848.97      2088.02 o                         
  25   1   5       3895.00       3242.84       493.96 o                         
 -32   2   5       4764.45       4859.17       554.04 o                         
 -30   2   5      55582.16      57508.12      1995.29 o                         
 -28   2   5          1.50       -184.78       198.39 o                         
 -26   2   5      24130.02      23964.83      1364.71 o                         
 -24   2   5      80328.19      77868.34      1159.63 o                         
 -22   2   5       5633.90       5658.53       304.67 o                         
 -20   2   5       4640.73       4683.42       356.25 o                         
 -18   2   5      68932.13      69029.03       877.79 o                         
 -16   2   5      85576.66      88491.43       953.43 o                         
 -14   2   5      47444.54      47710.09       571.85 o                         
 -12   2   5     327362.03     325503.94      3314.61 o                         
 -10   2   5       2377.98       2577.14       126.99 o                         
  -8   2   5      39753.86      39103.00       416.80 o                         
  -6   2   5     777734.00     761081.69      7675.47 o                         
  -4   2   5     225161.05     219893.53      1774.72 o                         
  -2   2   5      63676.60      62857.81       508.86 o                         
   0   2   5     435711.81     442315.47      3725.93 o                         
   2   2   5      21046.22      21495.56       272.27 o                         
   4   2   5     189772.11     191803.53      1590.93 o                         
   6   2   5     204694.66     207780.67      1749.87 o                         
   8   2   5        734.18        804.53       171.57 o                         
  10   2   5       9413.07       8820.12       300.62 o                         
  12   2   5     201164.94     198536.14      1861.38 o                         
  14   2   5     165378.94     165615.33      1678.68 o                         
  16   2   5      24708.76      25313.63       933.52 o                         
  18   2   5      85810.72      85054.62      2052.10 o                         
  20   2   5       1028.16       1559.99       344.55 o                         
  22   2   5      51171.28      52438.96      1932.96 o                         
  24   2   5       6880.91       6816.67       704.13 o                         
  26   2   5         67.20         18.44       287.59 o                         
 -31   3   5      24060.66      22195.70      1561.12 o                         
 -29   3   5         76.73         91.49       238.91 o                         
 -27   3   5      44293.57      45987.92      1594.78 o                         
 -25   3   5      72097.48      69488.67      1460.01 o                         
 -23   3   5      15202.26      16022.53       435.62 o                         
 -21   3   5      54055.05      54777.20       792.68 o                         
 -19   3   5      18033.70      17792.62       431.14 o                         
 -17   3   5     179601.64     176358.98      1815.83 o                         
 -15   3   5     793185.44     779452.19      7955.99 o                         
 -13   3   5      68254.31      65476.05       721.22 o                         
 -11   3   5       1623.01       1901.99       133.05 o                         
  -9   3   5     984607.75     953728.06      8793.38 o                         
  -7   3   5     146590.69     143949.58      1198.68 o                         
  -5   3   5      15794.45      14584.58       188.02 o                         
  -3   3   5      30510.35      30279.72       305.29 o                         
  -1   3   5      66012.02      65158.48       566.21 o                         
   1   3   5      99537.18     101476.02       883.32 o                         
   3   3   5    1173180.38    1237360.62     11871.84 o                         
   5   3   5        265.23        509.60       110.00 o                         
   7   3   5      21485.86      21232.01       365.53 o                         
   9   3   5     574775.38     572783.44      5041.90 o                         
  11   3   5       3278.92       3636.18       251.36 o                         
  13   3   5       2979.97       2976.97       239.74 o                         
  15   3   5       1354.70       1363.67       328.18 o                         
  17   3   5       7707.67       8373.17       958.74 o                         
  19   3   5        245.09        247.15       248.52 o                         
  21   3   5     131799.77     141821.09      3810.50 o                         
  23   3   5      10853.25      11375.62       870.49 o                         
  25   3   5       5196.86       4109.28       545.90 o                         
 -32   4   5      17277.82      18710.84      1211.96 o                         
 -30   4   5       1561.07       1723.63       387.94 o                         
 -28   4   5       2089.02       2274.41       421.69 o                         
 -26   4   5      50271.53      50991.77      1512.74 o                         
 -24   4   5     230307.06     235675.11      3833.84 o                         
 -22   4   5     133047.98     132620.45      1768.33 o                         
 -20   4   5       9487.08       9851.50       436.32 o                         
 -18   4   5     188693.86     182168.81      1903.63 o                         
 -16   4   5      66782.84      66232.27       836.42 o                         
 -14   4   5     104243.22     100736.17      1102.05 o                         
 -12   4   5        179.16        805.67       130.39 o                         
 -10   4   5      15595.49      14118.68       264.81 o                         
  -8   4   5     118750.00     115569.74      1109.05 o                         
  -6   4   5    1605004.88    1579690.62     15529.57 o                         
  -4   4   5     239290.81     236344.97      1837.33 o                         
  -2   4   5        799.16       1217.56       113.06 o                         
   0   4   5     892921.94     921994.81      8351.31 o                         
   2   4   5      12216.17      13541.47       322.53 o                         
   4   4   5      93223.63      93237.88       941.90 o                         
   6   4   5      19503.62      21069.95       364.07 o                         
   8   4   5      13614.83      13885.36       299.50 o                         
  10   4   5       7394.03       7412.83       283.19 o                         
  12   4   5     506365.50     513260.78      4282.79 o                         
  14   4   5      18509.26      18168.77       462.13 o                         
  16   4   5         38.96        201.26       673.31 o                         
  18   4   5     192037.14     195785.98      4692.90 o                         
  20   4   5        172.20       -185.07       221.04 o                         
  22   4   5       2248.42       2119.28       405.35 o                         
  24   4   5      17868.32      19582.86      1119.38 o                         
  26   4   5        377.91        119.56       298.37 o                         
 -31   5   5      17471.21      15559.60       972.37 o                         
 -29   5   5       9325.19       9706.30       771.33 o                         
 -27   5   5          2.15         59.09       221.57 o                         
 -25   5   5       1334.57       1501.29       299.54 o                         
 -23   5   5       4862.80       5293.33       626.09 o                         
 -21   5   5         47.49        186.87       306.25 o                         
 -19   5   5      13674.64      13530.33       420.19 o                         
 -17   5   5       4942.12       4952.22       284.39 o                         
 -15   5   5     232417.89     225856.61      2176.42 o                         
 -13   5   5      63788.50      62978.93       884.85 o                         
 -11   5   5      28673.87      28058.66       475.01 o                         
  -9   5   5       5175.45       5825.25       184.20 o                         
  -7   5   5         21.73        404.01        99.89 o                         
  -5   5   5      21715.56      21137.35       299.00 o                         
  -3   5   5        170.28        493.61       111.95 o                         
  -1   5   5      45067.92      45185.62       539.82 o                         
   1   5   5      32430.53      32427.96       418.23 o                         
   3   5   5     517593.41     528404.12      4594.69 o                         
   5   5   5      27474.67      28039.36       431.11 o                         
   7   5   5      17305.35      17724.48       332.91 o                         
   9   5   5      45164.93      45615.85       585.71 o                         
  11   5   5       4384.49       4659.83       269.04 o                         
  13   5   5       2414.26       2538.41       372.11 o                         
  15   5   5      20827.90      22062.29      1237.43 o                         
  17   5   5      11294.97      11943.19      1193.38 o                         
  19   5   5      16778.66      15999.79       934.48 o                         
  21   5   5      45570.52      49232.37      1755.59 o                         
  23   5   5       1369.16       1708.87       392.46 o                         
  25   5   5       1403.13       1487.83       419.12 o                         
 -30   6   5       1301.32       1523.14       413.82 o                         
 -28   6   5      16730.57      18456.75      1041.55 o                         
 -26   6   5      51012.59      53937.60      1997.26 o                         
 -24   6   5        322.48        393.59       367.48 o                         
 -22   6   5       5368.40       5311.10       700.49 o                         
 -20   6   5       9155.59       8846.58       516.46 o                         
 -18   6   5      95264.25      90059.35      1122.74 o                         
 -16   6   5      18814.66      18074.12       463.10 o                         
 -14   6   5      36894.56      36500.41       548.45 o                         
 -12   6   5       2062.56       2601.40       218.11 o                         
 -10   6   5     126480.56     122204.15      1272.18 o                         
  -8   6   5     219090.05     220016.59      1890.52 o                         
  -6   6   5        753.12       1344.85       154.77 o                         
  -4   6   5      10391.21      10598.96       255.87 o                         
  -2   6   5      47810.47      46295.47       536.63 o                         
   0   6   5     227290.22     224147.84      1929.88 o                         
   2   6   5       8090.17       8047.69       258.74 o                         
   4   6   5      54265.62      55169.90       699.31 o                         
   6   6   5        243.54        475.09       189.15 o                         
   8   6   5     128500.04     127765.75      1267.82 o                         
  10   6   5     123348.07     124581.51      1267.74 o                         
  12   6   5        247.54        381.85       271.44 o                         
  14   6   5       4213.21       4250.66       495.19 o                         
  16   6   5       6339.61       6015.76      1719.67 o                         
  18   6   5      41515.10      44213.35      1681.56 o                         
  20   6   5       2148.38       2177.10       409.39 o                         
  22   6   5       2780.63       3294.92       474.72 o                         
  24   6   5          2.98        -80.02       281.06 o                         
 -29   7   5         28.14        103.25       286.90 o                         
 -27   7   5      28631.44      29140.29      1496.87 o                         
 -25   7   5      13287.59      12510.87       872.04 o                         
 -23   7   5      33648.26      33598.09       981.61 o                         
 -21   7   5         54.46        295.85       602.39 o                         
 -19   7   5      14248.65      14504.09       531.24 o                         
 -17   7   5      91953.14      89795.84      1077.96 o                         
 -15   7   5     161670.50     154242.17      1675.87 o                         
 -13   7   5      42200.56      42609.98       737.12 o                         
 -11   7   5       3080.10       3227.96       228.97 o                         
  -9   7   5     213604.61     210985.75      1985.22 o                         
  -7   7   5       5695.19       5672.90       227.88 o                         
  -5   7   5     113372.38     112293.68      1125.46 o                         
  -3   7   5       1871.18       2201.17       187.71 o                         
  -1   7   5      55975.65      55165.28       784.45 o                         
   1   7   5      98748.70      99381.94      1030.13 o                         
   3   7   5     362657.16     367420.19      3107.09 o                         
   5   7   5       6694.78       6575.09       212.13 o                         
   7   7   5       3139.27       3284.91       300.90 o                         
   9   7   5     211251.67     212441.11      1976.98 o                         
  11   7   5       3176.05       3789.24       315.03 o                         
  13   7   5      11796.97      12197.29       749.02 o                         
  15   7   5       3997.50       3579.50      1526.96 o                         
  17   7   5      15236.93      14747.28       963.19 o                         
  19   7   5       4420.08       4074.15       518.95 o                         
  21   7   5      31730.45      30867.09      1412.51 o                         
  23   7   5          4.50        179.44       300.09 o                         
 -30   8   5      10227.56       9580.09       788.89 o                         
 -28   8   5       6935.63       7671.26       689.37 o                         
 -26   8   5       2528.57       3166.19       488.10 o                         
 -24   8   5     140210.56     140482.00      3621.32 o                         
 -22   8   5       8407.76       8085.17      1126.85 o                         
 -20   8   5       5596.06       5769.38       776.92 o                         
 -18   8   5       7371.31       8312.95       401.96 o                         
 -16   8   5        494.92        876.91       408.98 o                         
 -14   8   5      18450.65      17223.89       497.99 o                         
 -12   8   5      27122.02      27279.98       543.61 o                         
 -10   8   5      17450.87      17866.99       468.28 o                         
  -8   8   5         88.43        471.80       177.88 o                         
  -6   8   5     716592.06     722787.75      6173.21 o                         
  -4   8   5        126.97        488.75       213.20 o                         
  -2   8   5      10862.86      11304.55       365.66 o                         
   0   8   5      65487.75      65212.91       816.33 o                         
   2   8   5      22568.40      22567.63       548.50 o                         
   4   8   5        254.41        669.70       273.09 o                         
   6   8   5       6996.28       7983.03       337.06 o                         
   8   8   5      20381.92      20087.76       402.87 o                         
  10   8   5      39188.68      38944.58       676.35 o                         
  12   8   5     278013.59     286350.44      3509.58 o                         
  14   8   5      25746.90      27007.62      1994.43 o                         
  16   8   5        335.61        556.28       275.86 o                         
  18   8   5      17843.27      17863.40      1109.13 o                         
  20   8   5      24094.58      24969.93      1325.44 o                         
  22   8   5       4227.92       4493.87       576.55 o                         
  24   8   5        876.36       1006.94       404.96 o                         
 -29   9   5       8384.34       9156.23       843.87 o                         
 -27   9   5       9064.92       8918.93       800.63 o                         
 -25   9   5       2982.94       3032.13       490.85 o                         
 -23   9   5         15.05        450.08       281.95 o                         
 -21   9   5      42436.80      41164.56      1243.06 o                         
 -19   9   5      51626.07      51563.36      1132.53 o                         
 -17   9   5       7817.66       8178.27       383.25 o                         
 -15   9   5     432241.53     428582.62      4395.89 o                         
 -13   9   5        259.59        531.16       352.71 o                         
 -11   9   5      28440.62      28667.36       615.82 o                         
  -9   9   5       2889.67       3700.86       341.42 o                         
  -7   9   5       7857.63       7918.96       330.05 o                         
  -5   9   5       9979.93      10924.62       404.17 o                         
  -3   9   5      38535.48      38833.78       684.67 o                         
  -1   9   5     104197.68     104215.23      1092.52 o                         
   1   9   5     116590.84     119689.23      1249.29 o                         
   3   9   5     585914.62     603596.75      4860.58 o                         
   5   9   5      40299.07      40454.77       594.22 o                         
   7   9   5       6194.71       5763.45       361.50 o                         
   9   9   5       6829.53       6553.96       558.52 o                         
  11   9   5      36576.72      36500.26      1016.76 o                         
  13   9   5      20753.15      23568.69      1087.74 o                         
  15   9   5       2170.88       2112.76       614.20 o                         
  17   9   5      35255.21      34004.31      1604.34 o                         
  19   9   5      71652.31      73942.80      2316.06 o                         
  21   9   5      93269.14      96142.34      3414.82 o                         
  23   9   5      24806.36      23819.61      1371.50 o                         
 -28  10   5       4612.24       3179.18       485.73 o                         
 -26  10   5        745.71        542.94       327.80 o                         
 -24  10   5      90281.77      90379.41      2616.37 o                         
 -22  10   5      12900.13      12792.98       804.97 o                         
 -20  10   5      13411.60      12843.84       717.73 o                         
 -18  10   5       3751.39       3582.90       484.69 o                         
 -16  10   5      13642.86      13021.23       583.31 o                         
 -14  10   5       1462.07       1700.33       426.02 o                         
 -12  10   5      24523.69      25136.80       676.88 o                         
 -10  10   5      28531.88      28018.29       567.14 o                         
  -8  10   5       9742.77      10076.57       406.77 o                         
  -6  10   5     442108.34     447768.72      3721.98 o                         
  -4  10   5        463.07        681.74       240.47 o                         
  -2  10   5       4280.08       4461.54       280.03 o                         
   0  10   5      63014.86      64031.93       879.24 o                         
   2  10   5        120.19        371.96       300.82 o                         
   4  10   5       3107.41       3012.78       334.05 o                         
   6  10   5       1591.54       2114.57       481.11 o                         
   8  10   5      15599.41      15379.91       771.70 o                         
  10  10   5      26510.92      26406.46      1135.00 o                         
  12  10   5     190976.41     201021.75      3278.13 o                         
  14  10   5       3036.00       2283.47      1347.77 o                         
  16  10   5        351.67       -210.29       270.66 o                         
  18  10   5      29517.24      28921.53      1891.19 o                         
  20  10   5       1780.79       1539.28       461.28 o                         
  22  10   5       4133.96       4213.38       589.71 o                         
 -27  11   5      15198.23      15757.37      1196.84 o                         
 -25  11   5      17511.56      17492.18      1105.05 o                         
 -23  11   5         11.48         69.03       266.05 o                         
 -21  11   5       1353.59       1430.07       347.15 o                         
 -19  11   5       5268.22       5270.05       549.98 o                         
 -17  11   5      12801.00      12422.49       669.61 o                         
 -15  11   5      61790.56      62631.85      1815.85 o                         
 -13  11   5      42038.80      43092.08       935.77 o                         
 -11  11   5         77.55        233.21       333.28 o                         
  -9  11   5     105321.52     106028.20      1414.83 o                         
  -7  11   5      63514.35      63413.48       898.83 o                         
  -5  11   5        417.56        489.25       289.37 o                         
  -3  11   5          8.00        359.93       271.95 o                         
  -1  11   5       3711.45       3523.65       328.18 o                         
   1  11   5      15001.71      14660.28       507.93 o                         
   3  11   5     102608.16     105534.02      1498.24 o                         
   5  11   5      22422.65      21905.23       795.88 o                         
   7  11   5        185.44        129.81       726.66 o                         
   9  11   5     134290.89     137576.28      2732.20 o                         
  11  11   5      23771.05      23441.82      1685.68 o                         
  13  11   5         47.36       4619.27     16045.79 o                         
  15  11   5       7367.60       7227.00       661.33 o                         
  17  11   5       1344.02       1011.40       398.76 o                         
  19  11   5        877.08        776.44       410.77 o                         
  21  11   5      14252.93      14875.52      1150.89 o                         
 -26  12   5       1148.56       1785.51       419.29 o                         
 -24  12   5        228.47        426.10       309.46 o                         
 -22  12   5       2877.68       2794.46       486.26 o                         
 -20  12   5       2963.60       1974.43       377.38 o                         
 -18  12   5      25483.27      26849.46      1249.29 o                         
 -16  12   5      26137.41      25800.48      1255.20 o                         
 -14  12   5       6666.87       7612.11      1130.09 o                         
 -12  12   5          2.60        440.79       794.49 o                         
 -10  12   5      19068.93      20302.66       541.98 o                         
  -8  12   5      14671.12      14624.99       593.58 o                         
  -6  12   5       8519.39       8124.66       476.78 o                         
  -4  12   5      19252.87      19272.24       651.16 o                         
  -2  12   5       1447.05       1189.46       481.16 o                         
   0  12   5      52370.48      52441.07       778.35 o                         
   2  12   5      92089.18      93987.61      1391.27 o                         
   4  12   5       6546.09       6389.12       581.18 o                         
   6  12   5       1865.37       1748.27      1047.66 o                         
   8  12   5       4598.76       4172.31       717.43 o                         
  10  12   5      12419.49      12990.39      1102.56 o                         
  12  12   5       5396.89       5241.78       544.18 o                         
  14  12   5       7755.98       7370.99       609.15 o                         
  16  12   5       3000.93       2234.78       509.14 o                         
  18  12   5      22231.92      23141.87      1409.22 o                         
  20  12   5      25530.30      23629.63      1489.97 o                         
 -25  13   5        135.06        419.99       324.37 o                         
 -23  13   5      32366.54      32097.89      1490.39 o                         
 -21  13   5       1988.88       2657.35       465.76 o                         
 -19  13   5        341.40        507.84       288.82 o                         
 -17  13   5      15745.62      15038.92       911.53 o                         
 -15  13   5      99766.20     102468.04      2876.52 o                         
 -13  13   5      17311.49      15968.79      1025.72 o                         
 -11  13   5       2773.95       2826.29       852.18 o                         
  -9  13   5      19269.77      19637.04      1085.81 o                         
  -7  13   5       9894.05      10373.56       737.77 o                         
  -5  13   5      75926.62      78010.11      1161.21 o                         
  -3  13   5       1701.70       1913.58       655.95 o                         
  -1  13   5        206.08         64.59       657.59 o                         
   1  13   5       6557.27       6170.24       919.17 o                         
   3  13   5     176352.75     181008.47      2969.96 o                         
   5  13   5       1184.55       1712.50      1263.63 o                         
   7  13   5       2309.47       1417.35      1082.87 o                         
   9  13   5      19709.24      19176.66      1795.73 o                         
  11  13   5      32424.93      33574.02      1465.65 o                         
  13  13   5      12268.14      12756.38      1262.03 o                         
  15  13   5       2785.68       2495.56       441.75 o                         
  17  13   5        774.63        410.07       382.19 o                         
  19  13   5        816.04        580.49       393.51 o                         
 -22  14   5      29246.59      27123.34      1381.79 o                         
 -20  14   5        284.91        352.32       292.08 o                         
 -18  14   5      67759.98      67936.64      2026.25 o                         
 -16  14   5       9373.41       9324.98       733.58 o                         
 -14  14   5      63412.89      67655.37      2213.07 o                         
 -12  14   5        108.16        403.76       272.20 o                         
 -10  14   5      11760.28      11991.72       644.70 o                         
  -8  14   5      76608.44      77571.32      1581.72 o                         
  -6  14   5     280423.81     290068.78      5014.30 o                         
  -4  14   5      29674.98      29903.46      1484.09 o                         
  -2  14   5        460.61        424.44       823.89 o                         
   0  14   5     179449.59     179817.50      2585.88 o                         
   2  14   5         46.55        194.88       637.85 o                         
   4  14   5      29887.65      31433.54      1475.45 o                         
   6  14   5       3234.91       3548.56       638.41 o                         
   8  14   5       8717.38       8435.18       609.96 o                         
  10  14   5      10149.37      10987.98       737.45 o                         
  12  14   5     134811.39     142118.14      3518.50 o                         
  14  14   5        456.48        245.33       325.29 o                         
  16  14   5         71.10        115.29       338.90 o                         
 -21  15   5      17953.84      16094.64      1034.61 o                         
 -19  15   5       1199.63       1309.17       365.09 o                         
 -17  15   5      29589.85      29961.58      1344.83 o                         
 -15  15   5     117315.89     120179.48      3550.34 o                         
 -13  15   5       1584.42       2065.36       422.93 o                         
 -11  15   5        193.63        353.15       293.40 o                         
  -9  15   5     101217.30     108610.45      2601.52 o                         
  -7  15   5      16488.32      16814.43       848.06 o                         
  -5  15   5         33.45         84.55       844.03 o                         
  -3  15   5      11552.52      10607.64       568.99 o                         
  -1  15   5       4302.11       4031.31       385.67 o                         
   1  15   5      11836.89      10931.92       558.86 o                         
   3  15   5     149621.31     156590.30      2980.76 o                         
   5  15   5       1863.34       1826.62       315.51 o                         
   7  15   5       2165.34       2127.15       374.23 o                         
   9  15   5     106831.07     111069.77      2801.07 o                         
  11  15   5       1904.91       1319.28       390.93 o                         
  13  15   5       2388.82       2310.77       468.41 o                         
  15  15   5         26.48        239.54       359.04 o                         
 -18  16   5       2229.39       1046.56       339.74 o                         
 -16  16   5      18881.27      19466.60      1056.58 o                         
 -14  16   5      40022.11      41501.50      2350.91 o                         
 -12  16   5      56186.52      57740.10      1882.91 o                         
 -10  16   5       3863.47       3270.98       494.11 o                         
  -8  16   5       1278.55       1058.06       318.06 o                         
  -6  16   5      46073.62      46184.19      1562.87 o                         
  -4  16   5      29486.79      29513.58      1184.28 o                         
  -2  16   5       2269.57       1988.72       361.20 o                         
   0  16   5      23849.37      21995.60       934.63 o                         
   2  16   5      11060.88      10218.16       729.79 o                         
   4  16   5      50741.00      50723.96      1893.30 o                         
   6  16   5      21889.18      21128.11      1018.28 o                         
   8  16   5       2914.86       2702.87       416.49 o                         
  10  16   5       4348.18       3432.05       487.85 o                         
  12  16   5      18958.13      16352.34      1000.62 o                         
  14  16   5      24391.65      25383.16      5071.25 o                         
 -17  17   5       8403.03       8474.73       723.70 o                         
 -15  17   5       2380.41       1877.34       408.94 o                         
 -13  17   5       7253.51       7669.87       796.38 o                         
 -11  17   5          9.24        -31.79       303.18 o                         
  -9  17   5        142.65        439.09       324.73 o                         
  -7  17   5      16130.87      15400.02       892.79 o                         
  -5  17   5      60886.57      67188.14      2131.20 o                         
  -3  17   5      21318.33      20856.60       977.14 o                         
  -1  17   5      14143.28      13612.68       798.36 o                         
   1  17   5      14155.64      12846.05       785.54 o                         
   3  17   5       2446.32       2111.41       370.00 o                         
   5  17   5      15777.51      15416.59       859.15 o                         
   7  17   5        161.74        157.53       296.10 o                         
   9  17   5       1639.90       1067.67       396.67 o                         
  11  17   5       7658.66       6014.17       743.30 o                         
 -14  18   5       8239.45       7751.03       747.06 o                         
 -12  18   5        229.91        206.18       367.46 o                         
 -10  18   5       1660.24       1867.35       445.75 o                         
  -8  18   5       7088.94       7324.19       681.55 o                         
  -6  18   5        843.40        937.73       332.89 o                         
  -4  18   5       6893.20       5417.60       522.72 o                         
  -2  18   5       1776.85       2177.02       418.83 o                         
   0  18   5         27.58        -21.59       281.06 o                         
   2  18   5      14119.24      12808.98       979.75 o                         
   4  18   5       4806.48       4481.27       595.30 o                         
   6  18   5       1699.47       1219.64       396.03 o                         
   8  18   5       4411.40       4970.13       747.21 o                         
  -9  19   5       1018.12        769.28       520.57 o                         
  -7  19   5       1138.27       1420.35       477.49 o                         
  -5  19   5       1161.76       1190.90       425.67 o                         
  -3  19   5      21071.73      20093.94      1102.13 o                         
  -1  19   5         37.03        190.46       341.88 o                         
   1  19   5       1701.92       1312.88       425.90 o                         
   3  19   5       8126.13       6476.28       880.74 o                         
 -32   0   6         46.36         97.50       440.20 o                         
 -30   0   6       8655.99       8694.85       869.16 o                         
 -28   0   6        974.67       1173.57       403.40 o                         
 -26   0   6      85517.43      87363.49      2594.44 o                         
 -24   0   6      30358.18      29615.94       840.63 o                         
 -22   0   6       6493.72       6669.50       270.42 o                         
 -20   0   6      14868.84      13672.81       656.77 o                         
 -18   0   6    1359896.50    1364331.50     28312.86 o                         
 -16   0   6     190210.19     192199.91      3214.36 o                         
 -14   0   6       2149.28       2197.33       338.59 o                         
 -12   0   6     486564.50     497259.97     10166.41 o                         
 -10   0   6      28637.87      29379.72       674.47 o                         
  -8   0   6     384413.09     373612.06      4496.64 o                         
  -6   0   6      13093.77      13822.59       321.20 o                         
  -4   0   6      42913.17      42100.08       492.52 o                         
  -2   0   6      14143.09      14350.38       292.44 o                         
   0   0   6    3405420.00    3627968.50     54563.81 o                         
   2   0   6      64554.90      64685.98       844.97 o                         
   4   0   6      39970.06      39971.51       631.80 o                         
   6   0   6     457229.06     458613.69      5422.41 o                         
   8   0   6     138250.16     138609.19      1784.31 o                         
  10   0   6      81640.22      81184.83      1247.67 o                         
  12   0   6        464.22        852.34       308.42 o                         
  14   0   6       6969.98       6579.11       513.66 o                         
  16   0   6      48222.14      47889.05      2099.89 o                         
  18   0   6     495529.53     515595.72     21160.20 o                         
  20   0   6        320.46        -13.18       340.96 o                         
  22   0   6       8959.32       7496.01      1032.48 o                         
  24   0   6      72681.91      78292.64      3840.25 o                         
  26   0   6      33425.99      35902.90      2862.17 o                         
 -33   1   6       7561.66       7243.11       663.09 o                         
 -31   1   6        440.74        229.77       274.07 o                         
 -29   1   6       7441.96       7478.76       583.28 o                         
 -27   1   6     184518.83     175238.44      4667.21 o                         
 -25   1   6      46411.72      45739.94       860.21 o                         
 -23   1   6       4125.02       4807.68       312.59 o                         
 -21   1   6      42469.79      42350.67       594.74 o                         
 -19   1   6       9329.84       9356.51       302.20 o                         
 -17   1   6      51522.14      51599.67       896.98 o                         
 -15   1   6      26723.07      28113.58       476.93 o                         
 -13   1   6        420.28        846.46       109.33 o                         
 -11   1   6       4608.19       4915.18       250.37 o                         
  -9   1   6    1694946.88    1736248.88     17508.34 o                         
  -7   1   6      65743.12      64272.52       572.85 o                         
  -5   1   6         66.07        406.18        71.38 o                         
  -3   1   6     464108.62     459565.88      3797.26 o                         
  -1   1   6      16039.28      15888.74       185.69 o                         
   1   1   6      52314.98      52644.25       524.95 o                         
   3   1   6       2724.53       3159.48       173.35 o                         
   5   1   6         22.28        226.30        99.19 o                         
   7   1   6      24567.16      24320.22       397.77 o                         
   9   1   6     793776.12     797103.31      7227.19 o                         
  11   1   6        194.43        373.37       244.74 o                         
  13   1   6       2180.31       2071.74       255.95 o                         
  15   1   6     125209.56     123006.87      1888.84 o                         
  17   1   6      22296.18      21734.42       927.40 o                         
  19   1   6        190.18        165.96       228.78 o                         
  21   1   6       4734.35       4548.46       678.66 o                         
  23   1   6        227.05        408.82       299.96 o                         
  25   1   6      16806.38      17189.92      1300.91 o                         
 -32   2   6       9299.42       8506.34       821.26 o                         
 -30   2   6          1.67        200.45       245.59 o                         
 -28   2   6      35519.14      34798.17      1283.20 o                         
 -26   2   6      15567.05      14875.99      1015.95 o                         
 -24   2   6       2638.93       2986.74       402.79 o                         
 -22   2   6      26248.02      25776.83       567.52 o                         
 -20   2   6       7632.02       7856.86       337.74 o                         
 -18   2   6      10702.06      11309.58       294.89 o                         
 -16   2   6        733.16       1048.92       156.34 o                         
 -14   2   6      36090.66      36992.61       647.71 o                         
 -12   2   6       4792.75       5516.72       209.95 o                         
 -10   2   6     125085.22     123184.36      1185.05 o                         
  -8   2   6      91151.91      88628.44       760.92 o                         
  -6   2   6      21551.51      22011.13       276.15 o                         
  -4   2   6      95561.27      94644.12       743.96 o                         
  -2   2   6       3898.52       4458.19       119.65 o                         
   0   2   6     114254.22     115258.62       940.82 o                         
   2   2   6      28309.96      28800.92       354.09 o                         
   4   2   6      32406.65      33330.63       410.96 o                         
   6   2   6      68715.14      70705.37       732.08 o                         
   8   2   6      33922.36      34959.91       464.68 o                         
  10   2   6      68069.55      67426.52       764.15 o                         
  12   2   6       5056.26       5022.93       324.60 o                         
  14   2   6      24485.42      23677.01       742.64 o                         
  16   2   6       2205.81       1733.48       718.15 o                         
  18   2   6       1822.16       1866.28       350.09 o                         
  20   2   6      11827.49      12022.86       829.14 o                         
  22   2   6       2624.66       1878.25       424.21 o                         
  24   2   6       4459.23       3807.98       534.94 o                         
 -31   3   6       1617.96       1548.41       365.35 o                         
 -29   3   6       1112.62       1285.66       321.76 o                         
 -27   3   6      33981.64      34228.63      1384.70 o                         
 -25   3   6      13880.24      14161.29       596.26 o                         
 -23   3   6       3047.07       2912.54       302.17 o                         
 -21   3   6        730.08        942.83       182.62 o                         
 -19   3   6      61746.74      60924.28       797.77 o                         
 -17   3   6     125340.70     125998.12      1312.59 o                         
 -15   3   6       2208.31       2640.17       202.47 o                         
 -13   3   6      21217.00      20932.13       434.93 o                         
 -11   3   6      11805.66      12159.48       307.73 o                         
  -9   3   6     257205.12     248418.73      2096.19 o                         
  -7   3   6      67294.30      64237.95       623.92 o                         
  -5   3   6      25321.80      25131.11       276.75 o                         
  -3   3   6       4751.22       5344.42       138.05 o                         
  -1   3   6     225549.33     227524.20      1839.55 o                         
   1   3   6     282164.72     288472.09      2468.26 o                         
   3   3   6       2105.55       2494.45       139.15 o                         
   5   3   6      35492.37      35920.46       458.13 o                         
   7   3   6       7133.82       7322.40       294.30 o                         
   9   3   6     138917.27     137958.16      1329.57 o                         
  11   3   6      30225.35      29828.93       501.09 o                         
  13   3   6       3674.19       3545.53       301.95 o                         
  15   3   6        467.22        863.42       519.64 o                         
  17   3   6      40924.42      42439.55      1879.05 o                         
  19   3   6      36664.75      36562.93      1472.53 o                         
  21   3   6        366.81        681.93       296.04 o                         
  23   3   6       3314.72       2869.59       522.03 o                         
  25   3   6       1616.44       1494.43       419.32 o                         
 -32   4   6       9174.77       8871.48       705.13 o                         
 -30   4   6        305.40        122.09       259.42 o                         
 -28   4   6       2195.64       2347.98       398.52 o                         
 -26   4   6       9455.19       9685.63       561.64 o                         
 -24   4   6       1124.46       1404.68       391.71 o                         
 -22   4   6      20444.70      19672.60       610.89 o                         
 -20   4   6        853.28       1033.53       187.29 o                         
 -18   4   6     148883.38     140850.25      1570.13 o                         
 -16   4   6      26375.56      25856.97       425.09 o                         
 -14   4   6      31543.02      30526.95       425.66 o                         
 -12   4   6       1437.99       1844.49       155.02 o                         
 -10   4   6       3715.78       4197.89       165.55 o                         
  -8   4   6      53480.25      51327.16       578.70 o                         
  -6   4   6        136.43        514.43        99.84 o                         
  -4   4   6      43471.53      43355.87       439.94 o                         
  -2   4   6       3427.96       3582.86       136.86 o                         
   0   4   6     584005.12     597170.81      4958.56 o                         
   2   4   6       5170.21       5331.24       222.30 o                         
   4   4   6      30059.93      29965.72       425.81 o                         
   6   4   6      36677.51      37989.70       510.48 o                         
   8   4   6      31037.08      30928.94       669.84 o                         
  10   4   6       4724.87       5072.65       268.75 o                         
  12   4   6      17517.36      17551.11       422.16 o                         
  14   4   6      10901.52      10624.13       562.96 o                         
  16   4   6      14143.55      13290.52      1142.37 o                         
  18   4   6      56566.77      53930.65      1832.27 o                         
  20   4   6        244.89        136.92       252.20 o                         
  22   4   6       4254.67       4378.76       537.51 o                         
  24   4   6       1161.58       1113.42       380.47 o                         
 -31   5   6      19643.41      20294.94      1199.63 o                         
 -29   5   6      14206.24      17289.11      1007.10 o                         
 -27   5   6      39851.73      40115.64      1456.92 o                         
 -25   5   6       8784.66       8615.65       645.58 o                         
 -23   5   6      45128.51      46330.17      1485.85 o                         
 -21   5   6       5239.92       5612.19       243.31 o                         
 -19   5   6      84212.20      82293.32      1081.09 o                         
 -17   5   6       2435.92       2372.59       205.19 o                         
 -15   5   6       2326.49       2836.07       212.72 o                         
 -13   5   6     101258.37      97358.15       981.13 o                         
 -11   5   6      36379.45      36088.97       578.93 o                         
  -9   5   6     367987.09     360343.72      3288.98 o                         
  -7   5   6         33.11        489.03        85.89 o                         
  -5   5   6     137759.77     135694.50      1156.81 o                         
  -3   5   6     100545.68     102983.95       959.06 o                         
  -1   5   6      49033.46      48952.08       536.90 o                         
   1   5   6      55840.97      58091.63       654.42 o                         
   3   5   6       1169.15       1657.06       175.21 o                         
   5   5   6     113213.39     116092.78      1145.57 o                         
   7   5   6       6505.70       6660.09       305.43 o                         
   9   5   6     186463.95     188465.75      1779.79 o                         
  11   5   6      38834.14      38878.41       567.53 o                         
  13   5   6      21789.92      21335.60       556.29 o                         
  15   5   6      34443.54      36249.75      1063.92 o                         
  17   5   6        262.52        510.32       969.50 o                         
  19   5   6      28277.47      25487.13      1223.52 o                         
  21   5   6       7183.17       6808.02       629.13 o                         
  23   5   6      14662.14      14935.86      1074.24 o                         
  25   5   6       9599.75      10715.50       954.31 o                         
 -30   6   6       5517.23       6313.82       602.48 o                         
 -28   6   6      61717.05      62498.71      1986.19 o                         
 -26   6   6        934.93        472.44       288.40 o                         
 -24   6   6      38308.04      36236.01      1038.50 o                         
 -22   6   6       2478.69       2990.17       508.14 o                         
 -20   6   6      69088.55      67214.59      1030.25 o                         
 -18   6   6     247535.11     238183.53      2319.14 o                         
 -16   6   6       2188.66       2285.87       280.79 o                         
 -14   6   6       8339.05       8912.46       265.17 o                         
 -12   6   6     256249.70     251331.16      2215.34 o                         
 -10   6   6     141203.47     141544.84      1457.00 o                         
  -8   6   6      30098.06      30952.78       509.13 o                         
  -6   6   6      39517.38      38659.88       516.98 o                         
  -4   6   6       5175.18       5285.62       208.52 o                         
  -2   6   6      25362.35      25235.06       368.70 o                         
   0   6   6     489910.62     492996.19      4176.98 o                         
   2   6   6      40124.26      41876.12       551.34 o                         
   4   6   6        314.80        422.57       165.73 o                         
   6   6   6     267440.69     271540.94      2432.75 o                         
   8   6   6      13869.86      14133.08       466.35 o                         
  10   6   6      51995.32      51885.29       746.75 o                         
  12   6   6       5571.38       5507.96       426.90 o                         
  14   6   6       2568.42       2396.61       660.72 o                         
  16   6   6       3706.01       4523.09       843.18 o                         
  18   6   6      81725.16      81940.17      2274.70 o                         
  20   6   6      37130.62      37005.55      1569.19 o                         
  22   6   6       1048.57        993.87       333.54 o                         
  24   6   6      51322.62      51061.82      2233.56 o                         
 -31   7   6      10585.61       9339.20       744.10 o                         
 -29   7   6      24518.86      26358.14      1544.85 o                         
 -27   7   6      88788.91      90280.55      3292.12 o                         
 -25   7   6       6808.43       8590.00       691.66 o                         
 -23   7   6      13086.79      11961.17       845.24 o                         
 -21   7   6     116484.44     117719.16      1835.61 o                         
 -19   7   6      46741.37      46758.18       762.71 o                         
 -17   7   6        111.18        382.82       301.56 o                         
 -15   7   6     137993.41     132920.73      1426.53 o                         
 -13   7   6      63278.95      61749.33       793.07 o                         
 -11   7   6      44407.32      44137.61       772.96 o                         
  -9   7   6     649439.56     655157.25      5712.58 o                         
  -7   7   6        886.64       1044.39       171.09 o                         
  -5   7   6     125272.95     122668.63      1237.82 o                         
  -3   7   6     639158.31     641929.00      5158.35 o                         
  -1   7   6      13760.92      14015.32       294.32 o                         
   1   7   6        116.61        411.17       155.52 o                         
   3   7   6      87389.52      90135.72      1004.35 o                         
   5   7   6      82318.43      82848.52       946.99 o                         
   7   7   6       4633.99       4895.55       287.99 o                         
   9   7   6     347722.50     354029.44      3095.19 o                         
  11   7   6      17075.99      17084.87       600.99 o                         
  13   7   6      56897.10      59529.18      1762.93 o                         
  15   7   6     229448.97     242481.47      4208.21 o                         
  17   7   6         34.05       -161.03       253.15 o                         
  19   7   6       5161.76       5223.29       576.45 o                         
  21   7   6       2086.62       1675.28       414.36 o                         
  23   7   6       9121.55       9962.97       782.59 o                         
 -30   8   6      15568.32      14712.59      1067.41 o                         
 -28   8   6       3807.67       4102.84       560.10 o                         
 -26   8   6         11.42        419.59       282.29 o                         
 -24   8   6      35777.58      35633.59      1360.99 o                         
 -22   8   6      29801.09      29627.99       851.09 o                         
 -20   8   6       3351.46       3578.89       420.11 o                         
 -18   8   6     122995.16     121809.99      1676.32 o                         
 -16   8   6       3712.63       3905.69       393.59 o                         
 -14   8   6      57161.04      55946.72       944.49 o                         
 -12   8   6     139549.84     138247.78      1533.83 o                         
 -10   8   6       9815.78       9799.12       343.15 o                         
  -8   8   6        850.43       1019.93       230.90 o                         
  -6   8   6     102194.32     101861.07      1065.75 o                         
  -4   8   6      76138.12      73168.41       815.70 o                         
  -2   8   6       2859.50       2732.39       242.88 o                         
   0   8   6     312984.19     315667.84      2817.14 o                         
   2   8   6         29.64        193.13       248.80 o                         
   4   8   6      80089.10      81793.80      1102.20 o                         
   6   8   6     248880.97     254000.19      2356.16 o                         
   8   8   6       1336.48       1841.93       386.01 o                         
  10   8   6          1.11        -62.44       368.64 o                         
  12   8   6       7247.92       7625.95       616.71 o                         
  14   8   6      26204.68      26976.31      1141.43 o                         
  16   8   6        196.59        247.64       259.16 o                         
  18   8   6      44268.63      47204.67      1945.09 o                         
  20   8   6        790.07        840.39       362.19 o                         
  22   8   6      20504.51      20772.96      1316.35 o                         
 -29   9   6       5597.45       5748.24       616.48 o                         
 -27   9   6          0.83        293.62       268.28 o                         
 -25   9   6         11.69        121.90       255.92 o                         
 -23   9   6        513.97        778.15       285.35 o                         
 -21   9   6       1779.02       1484.34       341.68 o                         
 -19   9   6       1131.16       1248.90       430.28 o                         
 -17   9   6      14312.27      14046.38       549.97 o                         
 -15   9   6          4.80        207.71       426.87 o                         
 -13   9   6       5891.86       5580.80       450.77 o                         
 -11   9   6      13012.16      13414.51       475.41 o                         
  -9   9   6       5162.09       5628.05       291.37 o                         
  -7   9   6       2720.12       3027.03       215.80 o                         
  -5   9   6       8828.54       8665.79       394.30 o                         
  -3   9   6       4555.44       4744.93       250.42 o                         
  -1   9   6      25131.26      25828.80       525.97 o                         
   1   9   6      25211.31      26003.56       604.48 o                         
   3   9   6       1802.66       2409.37       352.81 o                         
   5   9   6      19620.49      20150.18       517.47 o                         
   7   9   6       8921.66       9275.06       425.86 o                         
   9   9   6       3807.84       4040.85       674.43 o                         
  11   9   6       1397.57       1459.12       653.08 o                         
  13   9   6        559.85        562.07      1433.86 o                         
  15   9   6         93.14        453.03       272.12 o                         
  17   9   6       7296.75       5994.52       654.42 o                         
  19   9   6        478.85        867.90       395.29 o                         
  21   9   6        931.13        706.59       331.04 o                         
 -28  10   6       1757.79       2164.85       417.68 o                         
 -26  10   6      18750.71      20258.65      1159.65 o                         
 -24  10   6      17595.11      16189.20      1029.45 o                         
 -22  10   6      41210.57      44050.11      1506.90 o                         
 -20  10   6      47228.67      45541.29      1413.84 o                         
 -18  10   6     118894.95     116855.75      2027.15 o                         
 -16  10   6        469.58        784.35       550.60 o                         
 -14  10   6      73010.20      73367.45      1212.65 o                         
 -12  10   6     169056.36     167424.03      1874.48 o                         
 -10  10   6       2743.78       3132.54       300.26 o                         
  -8  10   6      70513.34      71500.81       879.10 o                         
  -6  10   6      75726.83      76020.15       915.47 o                         
  -4  10   6     156082.00     157924.58      1491.52 o                         
  -2  10   6      58635.32      57709.34       789.78 o                         
   0  10   6     316186.31     325572.25      2847.30 o                         
   2  10   6       8852.13       8931.80       394.98 o                         
   4  10   6      91440.56      93495.87      1091.18 o                         
   6  10   6     208642.11     214009.91      2086.64 o                         
   8  10   6      28378.36      28739.95      1080.23 o                         
  10  10   6      11151.84      11695.40       931.51 o                         
  12  10   6      18798.02      17990.29      1283.88 o                         
  14  10   6      69705.46      74714.05      2147.58 o                         
  16  10   6       2527.29       2593.68       474.70 o                         
  18  10   6      52965.39      58989.23      2347.34 o                         
  20  10   6       7040.01       5895.65       674.66 o                         
 -27  11   6      57602.87      54878.17      2351.21 o                         
 -25  11   6       1338.92       1317.31       373.12 o                         
 -23  11   6      11723.08      10931.94       831.19 o                         
 -21  11   6      76651.12      78391.38      2176.63 o                         
 -19  11   6      16192.13      15311.92       908.29 o                         
 -17  11   6      13078.64      13390.22       771.10 o                         
 -15  11   6      56048.38      56428.69      1463.03 o                         
 -13  11   6      43231.68      42997.36       981.99 o                         
 -11  11   6      82567.64      82639.12      1056.95 o                         
  -9  11   6     325302.34     324652.34      3052.23 o                         
  -7  11   6       1943.10       1766.63       237.05 o                         
  -5  11   6      38537.50      37675.69       689.30 o                         
  -3  11   6     305508.22     305327.00      2637.58 o                         
  -1  11   6        883.68        955.26       313.92 o                         
   1  11   6        878.32        963.42       344.72 o                         
   3  11   6      43921.29      44462.16       859.33 o                         
   5  11   6      45873.03      44905.58      1083.56 o                         
   7  11   6       9167.92       9466.36       985.88 o                         
   9  11   6     198799.91     210888.36      3311.96 o                         
  11  11   6      27332.65      29059.88      3021.03 o                         
  13  11   6      29990.01      29063.32      1709.27 o                         
  15  11   6     123916.98     133174.25      3504.11 o                         
  17  11   6       5408.70       3837.76       604.73 o                         
  19  11   6       1512.01       1460.93       444.94 o                         
 -26  12   6       1659.81        862.96       336.82 o                         
 -24  12   6      17467.70      17604.43      1075.60 o                         
 -22  12   6       7024.88       7119.63       613.51 o                         
 -20  12   6      23819.09      24557.84      1153.41 o                         
 -18  12   6      89824.84      87614.89      2392.47 o                         
 -16  12   6          7.28        309.44       260.04 o                         
 -14  12   6       9997.41      11315.50       919.66 o                         
 -12  12   6      61821.89      63032.84      1297.14 o                         
 -10  12   6      51869.82      52903.11      1027.16 o                         
  -8  12   6      18737.84      19514.20       634.89 o                         
  -6  12   6      12384.60      12665.23       549.26 o                         
  -4  12   6      10784.76      10574.70       520.51 o                         
  -2  12   6       6929.31       6834.50       507.98 o                         
   0  12   6     162604.64     162863.27      1909.35 o                         
   2  12   6      15423.50      15262.94       823.83 o                         
   4  12   6       2089.52       2539.63       719.40 o                         
   6  12   6      94258.68      96535.12      2461.01 o                         
   8  12   6       9353.39       9359.63       924.44 o                         
  10  12   6      26046.46      24985.82      1222.85 o                         
  12  12   6         42.70        236.13       271.05 o                         
  14  12   6       5442.98       5207.96       535.91 o                         
  16  12   6        990.97       1396.51       487.09 o                         
  18  12   6      31632.57      28903.65      1762.22 o                         
 -25  13   6       4626.71       4533.31       552.78 o                         
 -23  13   6      29379.58      28242.32      1505.27 o                         
 -21  13   6         71.94        391.47       285.16 o                         
 -19  13   6      38151.36      40336.29      1552.31 o                         
 -17  13   6      18742.84      19382.09      1079.02 o                         
 -15  13   6       2146.48       2035.67       417.65 o                         
 -13  13   6      63457.33      63752.61      2831.39 o                         
 -11  13   6        579.94        344.60       965.78 o                         
  -9  13   6      86223.33      88602.01      1816.47 o                         
  -7  13   6         12.80        -57.46       483.67 o                         
  -5  13   6      43067.86      41812.05       990.82 o                         
  -3  13   6      14016.00      13851.51       640.97 o                         
  -1  13   6      28182.15      28272.03      1116.76 o                         
   1  13   6      31509.74      31985.12      1068.33 o                         
   3  13   6       2804.43       2857.25       799.04 o                         
   5  13   6      60171.10      62708.39      1825.18 o                         
   7  13   6       6757.95       5531.08       489.74 o                         
   9  13   6      47130.97      44243.78      1717.34 o                         
  11  13   6       3393.05       2487.27       406.25 o                         
  13  13   6      16083.91      14132.18       974.38 o                         
  15  13   6      13352.86      11867.55       900.15 o                         
  17  13   6       4037.17       3416.95       704.08 o                         
 -22  14   6       6236.87       7272.67       711.17 o                         
 -20  14   6       7925.97       8855.86       716.90 o                         
 -18  14   6      42721.84      43318.84      1780.91 o                         
 -16  14   6      15435.23      14512.33       917.54 o                         
 -14  14   6      11672.19      10416.82       831.23 o                         
 -12  14   6         18.75        336.87       263.95 o                         
 -10  14   6       4383.33       3820.91       680.93 o                         
  -8  14   6       1366.41       1767.03       549.62 o                         
  -6  14   6        535.82        678.01       970.16 o                         
  -4  14   6      31143.41      29852.47      1065.88 o                         
  -2  14   6      21512.18      22309.53      1374.93 o                         
   0  14   6      71192.59      70545.09      1605.43 o                         
   2  14   6       7164.81       6584.45       442.84 o                         
   4  14   6       9786.05       9897.55       672.42 o                         
   6  14   6       4482.15       4516.21       432.03 o                         
   8  14   6        940.56       1174.97       304.31 o                         
  10  14   6       1014.40        869.87       300.48 o                         
  12  14   6       6884.63       6582.30       710.79 o                         
  14  14   6      14320.75      11086.49       996.73 o                         
  16  14   6      14970.20      15001.15      1213.49 o                         
 -21  15   6         11.21         81.93       287.79 o                         
 -19  15   6       5304.74       5094.91       549.05 o                         
 -17  15   6       1076.64        657.26       323.58 o                         
 -15  15   6         43.05        -97.42       250.48 o                         
 -13  15   6       1055.88        951.97       355.26 o                         
 -11  15   6      25530.74      29024.51      1411.86 o                         
  -9  15   6      21459.40      21079.18       982.61 o                         
  -7  15   6      23994.74      23921.32      1017.74 o                         
  -5  15   6        739.97        668.18       256.59 o                         
  -3  15   6         37.25        291.60       225.29 o                         
  -1  15   6        322.26        140.57       203.08 o                         
   1  15   6       2854.50       3254.27       372.57 o                         
   3  15   6        755.55        656.19       259.63 o                         
   5  15   6        244.21          0.86       223.02 o                         
   7  15   6      18222.24      19384.04       976.06 o                         
   9  15   6      14281.20      14989.49      1165.30 o                         
  11  15   6      14978.73      15091.98       964.44 o                         
  13  15   6       2389.62       1610.52       414.35 o                         
  15  15   6        693.02       1071.14       635.26 o                         
 -20  16   6      17337.27      19139.94      1825.12 o                         
 -18  16   6       7136.40       6493.50       615.97 o                         
 -16  16   6        239.24        157.30       292.75 o                         
 -14  16   6       3454.20       2813.88       505.34 o                         
 -12  16   6       4698.47       4919.88       662.35 o                         
 -10  16   6       1416.65       1702.95       422.10 o                         
  -8  16   6       2196.85       1225.48       329.00 o                         
  -6  16   6        141.14         95.08       250.04 o                         
  -4  16   6       2198.11       1993.75       369.44 o                         
  -2  16   6      14477.63      14507.02       778.94 o                         
   0  16   6      20637.92      19458.27       876.86 o                         
   2  16   6      11116.22      10691.84       629.26 o                         
   4  16   6       4082.59       4265.37       446.36 o                         
   6  16   6       5645.78       4798.84       523.55 o                         
   8  16   6       3999.38       3790.27       484.49 o                         
  10  16   6       1461.97       1294.57       401.89 o                         
  12  16   6         13.58        179.43       333.82 o                         
 -17  17   6      27847.38      27477.36      1934.90 o                         
 -15  17   6       1780.22       1021.74       376.12 o                         
 -13  17   6        319.92        517.52       353.21 o                         
 -11  17   6       7887.49       7366.00       853.29 o                         
  -9  17   6     166069.25     174201.58      4296.79 o                         
  -7  17   6       3160.67       2526.56       417.95 o                         
  -5  17   6         14.15        157.55       269.16 o                         
  -3  17   6      37694.52      39522.66      1583.04 o                         
  -1  17   6      10700.37      10868.14       701.13 o                         
   1  17   6      15784.31      15893.10       824.51 o                         
   3  17   6        364.81        318.82       287.64 o                         
   5  17   6        780.05        557.26       332.50 o                         
   7  17   6        325.97         56.23       306.33 o                         
   9  17   6     116114.68     115806.92      5217.29 o                         
 -14  18   6         82.78        -96.61       430.68 o                         
 -12  18   6      26427.63      25977.74      1831.52 o                         
 -10  18   6       3732.19       4698.92       621.64 o                         
  -8  18   6      21000.30      21919.06      1213.92 o                         
  -6  18   6       2811.15       2611.64       449.97 o                         
  -4  18   6       1480.75       1087.81       380.73 o                         
  -2  18   6        566.90        223.74       324.18 o                         
   0  18   6     214554.45     234045.84      7506.24 o                         
   2  18   6       3440.68       3053.48       485.73 o                         
   4  18   6       1572.54       1232.22       414.05 o                         
   6  18   6      46105.39      40418.22      2133.75 o                         
  -7  19   6       1290.64        877.16       465.15 o                         
  -5  19   6       1114.42       1189.36       438.45 o                         
  -3  19   6      14980.60      12624.10      1028.83 o                         
  -1  19   6       1490.86       1691.07       509.68 o                         
   1  19   6        471.24        567.17       574.90 o                         
 -33   1   7      12921.46      13857.16       950.15 o                         
 -31   1   7      63084.43      69349.02      2085.27 o                         
 -29   1   7       1342.57       1551.92       297.88 o                         
 -27   1   7        463.28        676.59       213.25 o                         
 -25   1   7        232.02        119.16       371.03 o                         
 -23   1   7     106925.13     109346.19      1374.25 o                         
 -21   1   7       3011.86       3342.50       154.75 o                         
 -19   1   7      14205.11      14349.95       381.15 o                         
 -17   1   7      15938.48      16334.13       353.71 o                         
 -15   1   7     163443.30     161693.53      2153.53 o                         
 -13   1   7     289849.69     296421.03      3813.19 o                         
 -11   1   7       4223.93       4599.88       150.40 o                         
  -9   1   7        617.12        830.01        87.80 o                         
  -7   1   7        874.63       1190.69        85.54 o                         
  -5   1   7     357883.53     353820.28      3046.91 o                         
  -3   1   7      88349.23      88599.21       705.86 o                         
  -1   1   7       3740.45       3822.36       132.41 o                         
   1   1   7      20492.24      20753.71       287.06 o                         
   3   1   7     461895.59     471870.81      4002.54 o                         
   5   1   7     164673.59     165533.78      1492.69 o                         
   7   1   7      19546.94      20354.75       351.52 o                         
   9   1   7      29936.81      29788.29       409.10 o                         
  11   1   7        342.96        555.73       231.32 o                         
  13   1   7      44697.32      44190.76       719.86 o                         
  15   1   7        907.81       1128.29       785.62 o                         
  17   1   7       1546.78       1642.34       896.93 o                         
  19   1   7       1612.08       1601.81       398.28 o                         
  21   1   7      46459.30      48465.20      1894.36 o                         
  23   1   7      14143.07      12065.98       980.70 o                         
  25   1   7       7109.67       7820.21       764.18 o                         
 -32   2   7      54880.99      62194.77      2061.97 o                         
 -30   2   7      22811.05      23546.13      1096.66 o                         
 -28   2   7      11735.13      11869.92       712.10 o                         
 -26   2   7       3101.37       3205.64       833.73 o                         
 -24   2   7     102457.84     102568.84      1348.99 o                         
 -22   2   7     191018.70     195744.78      2254.08 o                         
 -20   2   7        851.71        971.88       159.14 o                         
 -18   2   7      17614.49      17978.23       421.15 o                         
 -16   2   7       2918.80       3193.11       193.46 o                         
 -14   2   7     295613.03     295560.81      2956.81 o                         
 -12   2   7     312047.09     314736.44      2915.63 o                         
 -10   2   7       4817.26       4929.54       182.90 o                         
  -8   2   7       1771.69       2151.44        98.75 o                         
  -6   2   7     879474.69     860411.56      7702.40 o                         
  -4   2   7     329021.38     324135.16      2609.58 o                         
  -2   2   7      30643.36      30883.42       354.79 o                         
   0   2   7       5035.90       5688.19       135.02 o                         
   2   2   7       7477.62       7966.87       223.41 o                         
   4   2   7     107374.65     108890.30      1031.86 o                         
   6   2   7     239235.97     240556.55      2048.65 o                         
   8   2   7      25794.71      26332.76       444.04 o                         
  10   2   7       2482.79       2411.90       209.30 o                         
  12   2   7     329628.06     329040.41      2973.48 o                         
  14   2   7      22344.06      23331.37       853.70 o                         
  16   2   7      25706.44      24686.51      1219.79 o                         
  18   2   7       2496.21       3185.10       440.16 o                         
  20   2   7       1319.42        771.37       331.02 o                         
  22   2   7       1294.46       1245.55       394.26 o                         
  24   2   7      10252.61       9437.43       921.54 o                         
 -33   3   7       4633.59       4094.86       547.57 o                         
 -31   3   7      20892.49      22473.85      1063.81 o                         
 -29   3   7        748.53        992.66       282.46 o                         
 -27   3   7      72078.33      71820.78      1780.32 o                         
 -25   3   7       2106.07       2112.44       232.25 o                         
 -23   3   7      30096.38      30092.41       675.46 o                         
 -21   3   7     399410.69     399917.88      4362.98 o                         
 -19   3   7       2004.78       2384.92       169.68 o                         
 -17   3   7      11115.02      11074.05       332.35 o                         
 -15   3   7     287475.31     283924.50      2594.47 o                         
 -13   3   7      32219.88      32626.96       422.77 o                         
 -11   3   7        251.86        644.78       109.18 o                         
  -9   3   7     168871.20     162897.23      1401.29 o                         
  -7   3   7      17191.96      16800.39       308.74 o                         
  -5   3   7       2738.96       2981.79       109.83 o                         
  -3   3   7    1280623.50    1301822.62     11521.42 o                         
  -1   3   7      60167.32      61088.62       613.25 o                         
   1   3   7      92123.94      92532.52       886.00 o                         
   3   3   7     447029.88     448849.16      3828.63 o                         
   5   3   7       6922.86       7051.03       208.11 o                         
   7   3   7      13929.32      14056.54       359.91 o                         
   9   3   7      64498.98      62626.18       788.14 o                         
  11   3   7       6994.37       6787.11       381.41 o                         
  13   3   7      20749.30      20779.96       513.17 o                         
  15   3   7     273825.12     279592.97      4201.30 o                         
  17   3   7      56685.35      56972.03      1852.72 o                         
  19   3   7      24881.45      26272.09      1359.04 o                         
  21   3   7      91438.32      95142.53      2777.90 o                         
  23   3   7       9802.90       9407.80       799.96 o                         
 -32   4   7         72.52         31.47       262.10 o                         
 -30   4   7     121753.92     134266.88      3737.83 o                         
 -28   4   7       4253.29       5114.34       472.76 o                         
 -26   4   7       1535.59       1440.78       243.95 o                         
 -24   4   7       5933.00       5449.36       474.63 o                         
 -22   4   7         89.10        491.42       216.07 o                         
 -20   4   7       4329.74       4369.45       261.87 o                         
 -18   4   7     131099.81     128725.39      1409.94 o                         
 -16   4   7         25.92        424.99       151.82 o                         
 -14   4   7      25117.14      24544.87       436.67 o                         
 -12   4   7    1119384.88    1119675.25     10612.07 o                         
 -10   4   7       2511.54       2816.11       131.13 o                         
  -8   4   7      56340.13      55591.30       637.68 o                         
  -6   4   7     179914.58     177885.67      1450.35 o                         
  -4   4   7      76147.59      75215.15       691.78 o                         
  -2   4   7       5540.67       5725.35       217.33 o                         
   0   4   7     134302.39     136745.72      1246.17 o                         
   2   4   7       1442.07       1515.82       151.28 o                         
   4   4   7     112017.88     114059.63      1121.98 o                         
   6   4   7     880689.88     880858.44      7730.82 o                         
   8   4   7      36164.52      36692.94       542.31 o                         
  10   4   7      40790.08      40570.97       596.78 o                         
  12   4   7      93040.53      91378.12      1080.91 o                         
  14   4   7      56410.30      57242.12      1498.37 o                         
  16   4   7       1672.28       1038.13       978.62 o                         
  18   4   7       4290.15       4415.18       544.19 o                         
  20   4   7          2.81        -52.03       263.35 o                         
  22   4   7      45149.20      47453.97      1755.25 o                         
  24   4   7      75828.27      79986.79      4682.50 o                         
 -31   5   7        524.20        784.06       304.30 o                         
 -29   5   7       1007.67       1634.26       338.35 o                         
 -27   5   7        502.48        768.61       258.72 o                         
 -25   5   7      10793.93      10368.46       954.84 o                         
 -23   5   7       6081.62       6687.71       487.13 o                         
 -21   5   7     124369.29     121455.44      1628.31 o                         
 -19   5   7      25895.66      25669.19       484.61 o                         
 -17   5   7      13510.17      12774.49       308.51 o                         
 -15   5   7        237.98        554.21       211.10 o                         
 -13   5   7        345.54        633.55       151.59 o                         
 -11   5   7      11166.06      10899.75       274.81 o                         
  -9   5   7       1535.86       2169.57       169.53 o                         
  -7   5   7      42334.40      42045.47       551.60 o                         
  -5   5   7      39570.30      38555.16       576.87 o                         
  -3   5   7     529199.00     529555.56      4302.78 o                         
  -1   5   7      21011.95      20924.98       377.36 o                         
   1   5   7      14576.31      15395.69       422.78 o                         
   3   5   7      42747.11      44540.98       621.94 o                         
   5   5   7       9074.57       8789.24       269.22 o                         
   7   5   7       2787.53       2973.10       291.53 o                         
   9   5   7      17075.72      17310.11       484.18 o                         
  11   5   7      17866.85      17930.85       475.97 o                         
  13   5   7      33034.21      33142.99       925.52 o                         
  15   5   7      82900.52      86192.46      2148.75 o                         
  17   5   7        718.69        337.76       266.33 o                         
  19   5   7        786.74        649.11       311.89 o                         
  21   5   7       4371.69       3951.58       517.66 o                         
  23   5   7       3325.62       2838.93       504.55 o                         
 -32   6   7        127.38        101.15       276.02 o                         
 -30   6   7        119.58        256.09       269.65 o                         
 -28   6   7      16638.50      16502.13       905.47 o                         
 -26   6   7      31251.13      31958.21      1726.75 o                         
 -24   6   7       1369.64       1262.26       431.09 o                         
 -22   6   7      10242.63      10532.99       404.63 o                         
 -20   6   7         18.15        266.77       243.33 o                         
 -18   6   7      75402.70      73184.58       899.92 o                         
 -16   6   7      45534.21      45084.44       712.16 o                         
 -14   6   7        168.65        348.48       157.80 o                         
 -12   6   7       9140.47       9014.43       270.01 o                         
 -10   6   7     103205.66     102802.30      1114.53 o                         
  -8   6   7     182374.95     177864.89      1540.36 o                         
  -6   6   7       7370.17       7478.50       235.14 o                         
  -4   6   7      73664.15      73912.66       773.67 o                         
  -2   6   7        245.49        791.19       170.72 o                         
   0   6   7     168298.30     167181.73      1567.26 o                         
   2   6   7     102801.50     101551.06      1099.87 o                         
   4   6   7         47.83        343.42       180.39 o                         
   6   6   7       8350.86       8664.68       351.84 o                         
   8   6   7      62089.12      62711.65       768.82 o                         
  10   6   7      68709.88      68285.60       828.59 o                         
  12   6   7        979.35       1537.91       428.21 o                         
  14   6   7      21334.31      20931.54      1411.61 o                         
  16   6   7       1805.07       1723.61       335.16 o                         
  18   6   7      39143.99      38781.57      1661.86 o                         
  20   6   7      15683.08      14678.65       978.00 o                         
  22   6   7        517.05        463.83       320.41 o                         
 -31   7   7        153.53        182.58       272.32 o                         
 -29   7   7       2839.66       3199.46       434.70 o                         
 -27   7   7      18001.18      16803.70       958.90 o                         
 -25   7   7       1050.60       1487.31       336.27 o                         
 -23   7   7       2086.69       2030.37       298.49 o                         
 -21   7   7      98178.45      96495.90      1455.70 o                         
 -19   7   7       2374.24       2609.58       338.56 o                         
 -17   7   7      22943.30      23190.16       601.19 o                         
 -15   7   7      22167.28      21149.33       500.53 o                         
 -13   7   7      14702.64      14613.92       461.66 o                         
 -11   7   7      20535.48      19995.72       499.35 o                         
  -9   7   7     108873.80     109412.21      1164.92 o                         
  -7   7   7      21337.97      20464.42       437.79 o                         
  -5   7   7          8.48        256.94       123.68 o                         
  -3   7   7     437047.91     441843.31      3562.90 o                         
  -1   7   7      37261.13      36339.58       552.54 o                         
   1   7   7      49411.19      49353.95       725.14 o                         
   3   7   7      86234.02      85524.50      1077.41 o                         
   5   7   7      70839.41      72814.67       960.59 o                         
   7   7   7       1001.43       1143.11       249.39 o                         
   9   7   7      26219.40      25780.08       544.54 o                         
  11   7   7      15364.27      14729.79       623.81 o                         
  13   7   7      10259.75      10647.26      1229.98 o                         
  15   7   7      79615.22      81978.55      4616.47 o                         
  17   7   7      21157.18      21414.79      1166.55 o                         
  19   7   7      11894.17      12573.23       893.43 o                         
  21   7   7       8601.19       7426.08       671.20 o                         
  23   7   7      17453.92      18110.12      1216.65 o                         
 -30   8   7      51968.77      49811.11      3004.31 o                         
 -28   8   7      26856.06      31144.55      2071.80 o                         
 -26   8   7      16854.63      16955.74      1177.76 o                         
 -24   8   7      16039.28      16125.11      1032.91 o                         
 -22   8   7      27827.42      27801.71       912.84 o                         
 -20   8   7      27690.91      28436.83       753.37 o                         
 -18   8   7       1527.76       1640.16       406.36 o                         
 -16   8   7      13697.50      13702.14       445.44 o                         
 -14   8   7      52176.30      51827.57       875.41 o                         
 -12   8   7     411259.72     410999.44      3937.31 o                         
 -10   8   7      48841.32      47444.61       632.46 o                         
  -8   8   7      51467.48      51320.88       694.33 o                         
  -6   8   7     163255.89     161821.11      1568.92 o                         
  -4   8   7       6879.02       7233.97       269.05 o                         
  -2   8   7      17666.26      17608.93       509.96 o                         
   0   8   7      13659.32      13841.38       423.38 o                         
   2   8   7      14908.59      15399.84       421.70 o                         
   4   8   7        520.57        611.28       222.83 o                         
   6   8   7     359348.47     362978.72      3286.84 o                         
   8   8   7         34.79        134.88       293.22 o                         
  10   8   7       7561.30       7349.40       683.37 o                         
  12   8   7      86042.34      89147.47      2228.23 o                         
  14   8   7       7345.56       5888.55       962.65 o                         
  16   8   7        171.64        307.91       286.57 o                         
  18   8   7      14867.73      14765.44      1017.37 o                         
  20   8   7       1344.62       1638.47       408.94 o                         
  22   8   7       3600.32       3063.62       524.39 o                         
 -29   9   7       8721.15      10252.61       796.35 o                         
 -27   9   7       2391.48       3217.33       457.91 o                         
 -25   9   7      22076.87      22083.20      1131.09 o                         
 -23   9   7      43297.55      46450.95      2431.74 o                         
 -21   9   7     180222.72     183250.52      3902.31 o                         
 -19   9   7      96133.40     100713.52      1985.67 o                         
 -17   9   7     106196.07     109428.52      1631.85 o                         
 -15   9   7      94883.45      92725.68      1240.94 o                         
 -13   9   7      84568.75      85820.52      1112.33 o                         
 -11   9   7      19455.55      18685.49       558.99 o                         
  -9   9   7      61430.93      61432.38       783.01 o                         
  -7   9   7      61447.28      60529.19       736.52 o                         
  -5   9   7      32533.22      31625.10       656.69 o                         
  -3   9   7     454829.69     454416.06      3717.36 o                         
  -1   9   7      64068.70      63746.48       953.25 o                         
   1   9   7      97914.20     100545.96      1140.42 o                         
   3   9   7     172638.53     178907.91      1810.82 o                         
   5   9   7      15448.18      15743.03       516.91 o                         
   7   9   7       2529.66       2457.46       333.21 o                         
   9   9   7      66337.58      65463.87      1718.21 o                         
  11   9   7      31017.33      32760.18      1915.07 o                         
  13   9   7        135.06         25.25       600.47 o                         
  15   9   7     122246.40     127184.61      3065.97 o                         
  17   9   7        826.28        490.78       334.39 o                         
  19   9   7      16584.12      16199.69      1015.60 o                         
  21   9   7      44454.39      43054.47      1942.61 o                         
 -28  10   7      19831.40      20965.83      1392.30 o                         
 -26  10   7      12321.60      13350.92       895.18 o                         
 -24  10   7       6939.27       6930.76       613.12 o                         
 -22  10   7      24427.89      24829.47      1132.28 o                         
 -20  10   7        387.16        368.20       545.08 o                         
 -18  10   7       2663.57       2557.78       788.58 o                         
 -16  10   7      15883.22      16534.03       617.12 o                         
 -14  10   7       1188.39       1281.09       495.15 o                         
 -12  10   7     302134.47     297952.62      3163.29 o                         
 -10  10   7      21527.72      21658.85       564.26 o                         
  -8  10   7      14816.25      14930.54       571.17 o                         
  -6  10   7     102942.85     102031.48      1114.19 o                         
  -4  10   7      13113.83      12264.84       447.10 o                         
  -2  10   7        351.39        471.10       239.94 o                         
   0  10   7       4035.17       4532.33       358.37 o                         
   2  10   7      17712.75      18141.65       557.91 o                         
   4  10   7       2314.52       2319.08       420.62 o                         
   6  10   7     227265.05     229732.59      2428.46 o                         
   8  10   7        908.01        700.23       625.70 o                         
  10  10   7       5659.95       5243.86      1177.67 o                         
  12  10   7      66321.85      68592.12      2286.58 o                         
  14  10   7        353.88        152.34       271.34 o                         
  16  10   7       2159.36       2691.07       567.74 o                         
  18  10   7      12068.27      12575.55      1022.56 o                         
  20  10   7       7339.97       8266.20       783.27 o                         
 -27  11   7      30825.56      29821.35      1446.71 o                         
 -25  11   7        907.05        984.81       319.16 o                         
 -23  11   7       9093.36       9777.29       714.57 o                         
 -21  11   7      55085.70      54641.88      1707.50 o                         
 -19  11   7       1490.10        821.89       290.41 o                         
 -17  11   7      13895.01      12121.72       717.67 o                         
 -15  11   7       5016.71       4781.60       849.49 o                         
 -13  11   7         70.61        293.00       381.89 o                         
 -11  11   7      14184.56      14927.13       597.39 o                         
  -9  11   7      81435.02      80766.28      1012.06 o                         
  -7  11   7         17.87        102.27       403.61 o                         
  -5  11   7      34345.55      34582.39       816.62 o                         
  -3  11   7     141217.73     141058.06      1530.97 o                         
  -1  11   7      16026.50      15224.87       576.64 o                         
   1  11   7      25556.29      25577.86       604.98 o                         
   3  11   7      31079.27      31265.72       974.18 o                         
   5  11   7        712.01        831.48       719.81 o                         
   7  11   7      13966.44      15102.41      1331.16 o                         
   9  11   7      15681.54      15962.89      1315.90 o                         
  11  11   7          4.79         39.79       220.22 o                         
  13  11   7      24791.57      24453.69      1380.11 o                         
  15  11   7      31269.03      33581.79      1731.29 o                         
  17  11   7       8196.10       7763.65       833.41 o                         
  19  11   7      12113.18      13217.82      1061.23 o                         
 -26  12   7      13063.83      13683.48       973.21 o                         
 -24  12   7          6.61         49.02       274.21 o                         
 -22  12   7        244.00        467.09       272.72 o                         
 -20  12   7      28135.75      27515.16      1222.09 o                         
 -18  12   7      42002.08      42955.28      1572.11 o                         
 -16  12   7       5976.12       5817.79       576.66 o                         
 -14  12   7      22887.55      23024.41      1774.23 o                         
 -12  12   7       1005.18        952.42       496.18 o                         
 -10  12   7      19851.53      19799.34      1002.74 o                         
  -8  12   7      31897.52      29140.84       972.67 o                         
  -6  12   7         28.12        328.32       532.96 o                         
  -4  12   7       3759.30       3638.79       561.94 o                         
  -2  12   7      53918.55      51958.22       907.44 o                         
   0  12   7      51092.00      50825.22      1187.31 o                         
   2  12   7       1139.22       1072.51       614.39 o                         
   4  12   7      21773.58      23081.49      1525.73 o                         
   6  12   7       1154.39       1532.43      1369.26 o                         
   8  12   7      13079.63      13097.84      1235.39 o                         
  10  12   7      30338.40      29041.53      1098.67 o                         
  12  12   7        935.07        727.28       301.01 o                         
  14  12   7       2450.33       2547.88       425.66 o                         
  16  12   7       5357.78       6156.03       743.72 o                         
  18  12   7      11211.73      10626.92      1236.69 o                         
 -25  13   7        903.96        868.40       341.18 o                         
 -23  13   7       3026.26       2659.67       441.06 o                         
 -21  13   7      63421.10      58926.91      2029.31 o                         
 -19  13   7       4118.29       4052.90       514.77 o                         
 -17  13   7        283.21        152.95       272.71 o                         
 -15  13   7       3791.54       3624.62       460.78 o                         
 -13  13   7      12894.43      12960.11       895.69 o                         
 -11  13   7      49046.30      51142.59      1349.77 o                         
  -9  13   7        684.06        894.42       914.08 o                         
  -7  13   7        106.04        481.17       633.32 o                         
  -5  13   7        688.15        962.79       544.54 o                         
  -3  13   7     183564.69     188649.20      2454.59 o                         
  -1  13   7        333.26        521.39       559.62 o                         
   1  13   7        295.18         18.33      1068.44 o                         
   3  13   7      10171.72      10731.38       865.80 o                         
   5  13   7      53504.21      54958.65      2219.33 o                         
   7  13   7      11895.23      12792.54       822.31 o                         
   9  13   7         19.26        186.41       254.25 o                         
  11  13   7        301.00         56.90       284.38 o                         
  13  13   7       4999.90       5770.95       601.79 o                         
  15  13   7      50976.61      49193.94      3013.94 o                         
  17  13   7       2276.09       2636.51       562.51 o                         
 -24  14   7       4181.59       3118.85       758.28 o                         
 -22  14   7        914.98       1283.18       355.69 o                         
 -20  14   7      11455.83      11309.83       813.03 o                         
 -18  14   7      32940.72      32263.38      1596.83 o                         
 -16  14   7        950.68        858.73       327.01 o                         
 -14  14   7        568.58        988.89       339.80 o                         
 -12  14   7     242782.98     261184.86      6147.04 o                         
 -10  14   7       4261.42       4066.14       427.08 o                         
  -8  14   7      10691.61      10250.80      1034.22 o                         
  -6  14   7      38194.50      39877.80      1827.49 o                         
  -4  14   7      29082.70      26920.46      1870.14 o                         
  -2  14   7       4300.24       4320.09      1132.35 o                         
   0  14   7      36291.91      34072.70       942.08 o                         
   2  14   7       2888.50       3194.72      1548.46 o                         
   4  14   7      11503.95      10396.17       588.82 o                         
   6  14   7     217802.30     237137.53      4299.84 o                         
   8  14   7      26840.21      23416.95      1033.20 o                         
  10  14   7      14693.38      13424.62       814.41 o                         
  12  14   7      26241.08      24490.19      1585.81 o                         
  14  14   7      41357.88      39484.67      2393.49 o                         
 -21  15   7      69454.50      67859.09      2530.76 o                         
 -19  15   7        233.79        527.90       304.34 o                         
 -17  15   7        934.37       1041.56       358.70 o                         
 -15  15   7      41667.27      42425.55      1709.67 o                         
 -13  15   7       8067.02       8352.42       776.33 o                         
 -11  15   7       1244.31       1831.10       407.29 o                         
  -9  15   7      29134.93      27421.27      1231.72 o                         
  -7  15   7       1200.73       1345.77       320.52 o                         
  -5  15   7       2502.95       2395.03       353.75 o                         
  -3  15   7     160697.52     171524.06      3662.29 o                         
  -1  15   7       9539.49       8461.45       531.44 o                         
   1  15   7       7980.09       8155.74       563.60 o                         
   3  15   7      89427.84      92571.05      2268.16 o                         
   5  15   7         52.54         39.96       232.73 o                         
   7  15   7       3613.52       4113.01       474.65 o                         
   9  15   7       5515.44       4822.18       528.72 o                         
  11  15   7        905.94        385.35       335.38 o                         
  13  15   7        761.63        513.87       361.74 o                         
 -20  16   7       9894.01      10211.85       933.63 o                         
 -18  16   7       4142.43       3961.03       630.97 o                         
 -16  16   7       1310.25       1268.76       373.50 o                         
 -14  16   7      20084.68      21880.19      1355.03 o                         
 -12  16   7      24123.10      23122.97      1399.31 o                         
 -10  16   7        430.69        566.28       336.06 o                         
  -8  16   7       2645.73       2315.99       399.37 o                         
  -6  16   7      81025.13      84528.30      2198.99 o                         
  -4  16   7      69168.63      72413.68      1971.42 o                         
  -2  16   7      15782.27      16307.25       887.51 o                         
   0  16   7        238.52        148.23       253.46 o                         
   2  16   7       1039.06        638.94       276.48 o                         
   4  16   7      12884.90      12628.26       718.04 o                         
   6  16   7      16556.15      15261.98       954.94 o                         
   8  16   7        502.70        651.45       348.93 o                         
  10  16   7        670.19        647.86       377.13 o                         
 -17  17   7       5284.90       4997.38       608.73 o                         
 -15  17   7      12342.23      14063.68      1060.02 o                         
 -13  17   7      57084.57      59942.79      2552.87 o                         
 -11  17   7      18776.15      21166.90      1309.53 o                         
  -9  17   7        601.43        864.69       361.76 o                         
  -7  17   7       6984.22       6623.15       609.07 o                         
  -5  17   7       4292.37       4251.11       517.95 o                         
  -3  17   7        246.87        149.83       277.44 o                         
  -1  17   7       1532.91       1454.36       365.94 o                         
   1  17   7       6522.14       5456.71       536.77 o                         
   3  17   7      27141.84      27223.00      1253.14 o                         
   5  17   7      51705.22      55141.70      1952.45 o                         
   7  17   7      15499.76      16143.81      1564.13 o                         
   9  17   7       6125.25       5137.19       687.81 o                         
 -12  18   7         56.05         56.15       343.68 o                         
 -10  18   7        853.11        765.91       401.86 o                         
  -8  18   7        147.25        130.27       340.47 o                         
  -6  18   7       1865.35       1743.93       428.77 o                         
  -4  18   7       4964.90       3878.26       568.40 o                         
  -2  18   7      10962.04       8807.01       737.68 o                         
   0  18   7         19.77        359.71       362.02 o                         
   2  18   7       6653.03       5657.02       803.76 o                         
   4  18   7      12999.55      11557.33       910.78 o                         
  -5  19   7      57970.04      60795.44      4016.36 o                         
  -3  19   7       2960.60       2665.48       605.39 o                         
 -32   0   8        134.99        712.62       606.39 o                         
 -30   0   8      21991.52      22919.08      1275.89 o                         
 -28   0   8      38610.09      40214.32      1831.29 o                         
 -26   0   8       1071.19       1380.67      1102.97 o                         
 -24   0   8     300804.03     303018.00      4726.44 o                         
 -22   0   8       5889.78       6223.70       337.07 o                         
 -20   0   8      36877.98      37480.37       896.33 o                         
 -18   0   8       5149.34       5818.15       500.92 o                         
 -16   0   8       1625.08       2153.68       362.66 o                         
 -14   0   8       1715.12       2219.49       143.83 o                         
 -12   0   8      30078.18      31152.59       697.47 o                         
 -10   0   8     196218.38     191708.92      2201.17 o                         
  -8   0   8     118538.00     117745.91      1416.65 o                         
  -6   0   8    1330641.00    1348939.38     17335.81 o                         
  -4   0   8      34617.94      35587.50       627.54 o                         
  -2   0   8      14293.00      13913.19       328.56 o                         
   0   0   8      31959.02      32826.87       514.67 o                         
   2   0   8      68366.41      68985.02       974.45 o                         
   4   0   8      16607.48      17113.33       422.83 o                         
   6   0   8      14194.29      13913.90       621.77 o                         
   8   0   8      89374.13      91930.53      1477.59 o                         
  10   0   8     169461.59     170274.39      2352.89 o                         
  12   0   8     414486.69     421477.22      5919.17 o                         
  14   0   8      55974.91      54149.60      2508.34 o                         
  16   0   8         71.94        311.74       283.36 o                         
  18   0   8      17813.60      17220.13      1527.75 o                         
  20   0   8      37351.28      34805.64      2296.44 o                         
  22   0   8      10091.52      10233.86      1235.65 o                         
  24   0   8       4019.24       4004.60       849.04 o                         
 -33   1   8      54664.16      56501.54      3590.65 o                         
 -31   1   8      12984.93      14194.60       812.02 o                         
 -29   1   8       9822.06       9604.44       528.13 o                         
 -27   1   8       2166.12       2371.84       226.96 o                         
 -25   1   8      17108.68      17762.72       559.95 o                         
 -23   1   8       2917.41       3255.96       302.09 o                         
 -21   1   8      13815.46      14717.34       350.87 o                         
 -19   1   8      29728.50      30334.84       541.21 o                         
 -17   1   8        535.95       1054.85       159.18 o                         
 -15   1   8     632573.06     634877.38      8242.86 o                         
 -13   1   8      13941.26      14085.95       317.58 o                         
 -11   1   8      17036.73      17233.59       301.49 o                         
  -9   1   8     144194.11     142061.89      1147.26 o                         
  -7   1   8        337.03        684.51        83.94 o                         
  -5   1   8       2542.93       2715.05       100.01 o                         
  -3   1   8       3500.82       4786.85       173.37 o                         
  -1   1   8      43287.64      43057.71       484.93 o                         
   1   1   8      34192.52      34875.71       447.81 o                         
   3   1   8     778081.62     788961.94      6478.49 o                         
   5   1   8       8117.36       8250.08       302.35 o                         
   7   1   8        731.20        977.15       234.90 o                         
   9   1   8     106229.16     106439.62      1058.76 o                         
  11   1   8      18285.82      17717.17       464.51 o                         
  13   1   8       2941.26       2974.86       700.12 o                         
  15   1   8       4150.82       3531.51      1033.91 o                         
  17   1   8       8691.49       8927.58       662.31 o                         
  19   1   8      31716.08      30708.95      1520.03 o                         
  21   1   8      70745.56      71459.39      2294.92 o                         
  23   1   8       9088.85       8743.29       804.05 o                         
 -32   2   8       2936.56       3789.50       469.22 o                         
 -30   2   8         17.89        167.75       203.10 o                         
 -28   2   8       2452.95       2410.23       303.57 o                         
 -26   2   8      33736.21      31460.68       815.58 o                         
 -24   2   8      58594.29      57705.32       851.12 o                         
 -22   2   8      43721.09      43565.70       735.79 o                         
 -20   2   8        109.17        305.14       152.58 o                         
 -18   2   8     137257.55     135880.66      1670.25 o                         
 -16   2   8      61999.03      61438.42       933.53 o                         
 -14   2   8      36310.34      35995.98       545.79 o                         
 -12   2   8         11.81        671.75       147.19 o                         
 -10   2   8      27466.32      26296.12       320.35 o                         
  -8   2   8     132492.52     127687.48      1103.41 o                         
  -6   2   8     430477.88     421390.97      3608.79 o                         
  -4   2   8      78476.31      77877.03       665.16 o                         
  -2   2   8        197.72        541.07        85.85 o                         
   0   2   8     544526.62     554457.38      4652.26 o                         
   2   2   8      37699.71      37500.27       504.41 o                         
   4   2   8      16533.37      16506.04       352.90 o                         
   6   2   8      31479.75      31321.13       502.92 o                         
   8   2   8      14140.07      14280.13       305.22 o                         
  10   2   8      18270.87      17971.22       381.71 o                         
  12   2   8      67884.81      66778.34       941.95 o                         
  14   2   8       4994.49       5613.30      1047.50 o                         
  16   2   8       1103.09        990.45       723.53 o                         
  18   2   8      74866.28      79391.69      2814.14 o                         
  20   2   8       1861.73       1369.75       411.80 o                         
  22   2   8        469.52        306.71       323.07 o                         
  24   2   8       5354.48       5418.26       793.07 o                         
 -33   3   8        255.51        272.81       285.96 o                         
 -31   3   8       2047.04       2033.97       320.45 o                         
 -29   3   8       3059.36       3106.01       355.43 o                         
 -27   3   8      34027.44      33458.55      1060.49 o                         
 -25   3   8      18442.40      17989.93       760.16 o                         
 -23   3   8        223.98        175.39       374.79 o                         
 -21   3   8        399.34        687.60       174.63 o                         
 -19   3   8      43652.62      41989.78       599.64 o                         
 -17   3   8      71384.00      70834.15       821.34 o                         
 -15   3   8       5578.28       6139.39       232.41 o                         
 -13   3   8      18402.26      17470.23       345.29 o                         
 -11   3   8      10214.81      10136.88       299.34 o                         
  -9   3   8     165984.81     161961.09      1395.36 o                         
  -7   3   8     112686.34     108413.30       951.34 o                         
  -5   3   8        216.18        489.70        79.37 o                         
  -3   3   8       2911.02       3273.23       117.17 o                         
  -1   3   8      71182.30      71381.60       691.89 o                         
   1   3   8     112934.05     112897.18      1056.19 o                         
   3   3   8       7931.50       8115.93       291.91 o                         
   5   3   8      14905.53      15094.62       307.06 o                         
   7   3   8      10227.48       9753.48       365.75 o                         
   9   3   8      88637.88      89364.98      1059.36 o                         
  11   3   8      43552.15      43336.65       697.03 o                         
  13   3   8       1160.86       1268.30       732.91 o                         
  15   3   8       1168.89       1140.50       378.52 o                         
  17   3   8      15398.58      13646.21       888.79 o                         
  19   3   8      24344.10      25103.55      1261.55 o                         
  21   3   8       1192.56        641.89       332.40 o                         
  23   3   8       2529.06       1565.92       420.21 o                         
 -32   4   8      10626.78      11264.29       847.90 o                         
 -30   4   8       1712.57       1932.55       319.51 o                         
 -28   4   8       5313.68       5631.00       415.36 o                         
 -26   4   8       4527.36       4514.96       364.20 o                         
 -24   4   8      92574.13      91877.90      1524.61 o                         
 -22   4   8      39163.91      37775.93       777.61 o                         
 -20   4   8      13916.20      13506.52       371.54 o                         
 -18   4   8      13240.67      12672.39       361.83 o                         
 -16   4   8         15.62        328.78       173.68 o                         
 -14   4   8      91753.49      88983.47       958.44 o                         
 -12   4   8       5025.53       4974.30       208.75 o                         
 -10   4   8       6308.23       6755.96       190.69 o                         
  -8   4   8       6942.76       6842.76       237.35 o                         
  -6   4   8     599984.19     591415.88      4900.96 o                         
  -4   4   8      53049.13      50879.77       512.98 o                         
  -2   4   8      21504.26      21054.00       316.05 o                         
   0   4   8     117386.73     119923.65      1116.49 o                         
   2   4   8      24499.78      24091.04       455.98 o                         
   4   4   8      47347.24      47708.20       595.91 o                         
   6   4   8      36031.07      37817.84       552.73 o                         
   8   4   8       1715.60       1653.67       277.18 o                         
  10   4   8       4458.14       4687.29       390.00 o                         
  12   4   8     129579.24     128404.12      1606.74 o                         
  14   4   8       2230.12       2025.36       940.41 o                         
  16   4   8       2462.47       2433.48       371.96 o                         
  18   4   8      10573.51      11285.99       828.13 o                         
  20   4   8      11367.11      12010.55       867.53 o                         
  22   4   8       1923.33       1818.63       433.95 o                         
 -31   5   8      51527.21      57060.41      2705.36 o                         
 -29   5   8       4948.36       5445.43       473.26 o                         
 -27   5   8      67434.53      66021.12      1863.21 o                         
 -25   5   8      48787.39      50013.05      1437.55 o                         
 -23   5   8      68050.48      67148.87      1270.25 o                         
 -21   5   8       3528.99       3394.32       343.03 o                         
 -19   5   8       4741.46       4885.47       224.89 o                         
 -17   5   8     167365.97     163201.27      1689.87 o                         
 -15   5   8     572634.50     561538.88      4820.43 o                         
 -13   5   8     181030.81     178767.17      1628.34 o                         
 -11   5   8      12219.70      12082.80       327.93 o                         
  -9   5   8     616003.88     599136.44      5277.55 o                         
  -7   5   8      46766.40      44870.42       491.07 o                         
  -5   5   8     141258.16     135087.97      1178.17 o                         
  -3   5   8      34068.19      33772.18       426.31 o                         
  -1   5   8      17700.58      17896.81       326.73 o                         
   1   5   8      73736.54      73725.60       823.92 o                         
   3   5   8     717144.56     727683.94      6106.22 o                         
   5   5   8      36123.78      35913.91       585.15 o                         
   7   5   8         67.10        359.63       283.92 o                         
   9   5   8     379012.75     388680.44      3401.96 o                         
  11   5   8        843.41        663.64       431.74 o                         
  13   5   8      19900.74      20962.00      1236.24 o                         
  15   5   8      29342.89      29198.72      1528.16 o                         
  17   5   8       6000.58       6957.92       624.69 o                         
  19   5   8        676.29        915.40       337.06 o                         
  21   5   8      75450.58      79126.47      2486.72 o                         
  23   5   8        491.84        740.72       378.76 o                         
 -32   6   8       2422.34       2879.27       457.52 o                         
 -30   6   8      13913.32      13691.71       832.58 o                         
 -28   6   8       1188.21       1374.20       285.21 o                         
 -26   6   8      69487.57      70482.35      2002.73 o                         
 -24   6   8     175724.66     173446.33      2928.34 o                         
 -22   6   8      28888.62      29565.13       682.16 o                         
 -20   6   8        520.93        609.38       306.72 o                         
 -18   6   8     273684.06     269477.47      2729.66 o                         
 -16   6   8     117716.34     117067.85      1236.63 o                         
 -14   6   8       5476.23       5862.33       237.96 o                         
 -12   6   8       9170.78       9368.13       389.17 o                         
 -10   6   8      11707.09      11405.30       341.27 o                         
  -8   6   8     114687.04     110830.12      1084.90 o                         
  -6   6   8     649293.44     639832.25      5050.55 o                         
  -4   6   8       3374.22       3179.29       158.18 o                         
  -2   6   8       9305.29       9300.54       301.42 o                         
   0   6   8     614092.44     618425.94      4952.32 o                         
   2   6   8      29144.51      30196.84       486.36 o                         
   4   6   8          2.90        339.32       197.53 o                         
   6   6   8        723.11        978.87       266.85 o                         
   8   6   8       9204.85       8959.71       365.90 o                         
  10   6   8       5846.17       6109.56       463.20 o                         
  12   6   8     222613.25     232494.33      3530.52 o                         
  14   6   8      10324.20      10981.58      1093.54 o                         
  16   6   8       6662.78       6335.73       561.29 o                         
  18   6   8     161712.89     168889.61      4011.16 o                         
  20   6   8         31.14        422.83       320.74 o                         
  22   6   8       3178.55       3497.29       539.58 o                         
 -31   7   8        879.51        884.01       306.80 o                         
 -29   7   8        134.31        232.41       233.80 o                         
 -27   7   8       7405.10       7175.73       645.50 o                         
 -25   7   8      44298.64      44599.81      1513.49 o                         
 -23   7   8      33656.21      35492.40      1058.78 o                         
 -21   7   8      99713.86      98488.98      1645.34 o                         
 -19   7   8       1742.11       1981.24       223.67 o                         
 -17   7   8       3940.38       4160.63       381.03 o                         
 -15   7   8     173808.67     171465.97      1793.21 o                         
 -13   7   8      46415.54      45711.77       649.40 o                         
 -11   7   8      16343.37      16360.98       468.84 o                         
  -9   7   8     157536.69     155105.12      1551.20 o                         
  -7   7   8      49075.05      47883.93       562.14 o                         
  -5   7   8     101266.77      99552.28       993.43 o                         
  -3   7   8     116046.75     115811.95      1169.21 o                         
  -1   7   8        674.51        917.02       220.48 o                         
   1   7   8       1188.79       1339.10       207.74 o                         
   3   7   8     182035.64     190744.67      1841.26 o                         
   5   7   8     109041.88     109521.16      1167.41 o                         
   7   7   8      18899.67      18648.08       439.44 o                         
   9   7   8     125520.40     128191.43      1422.21 o                         
  11   7   8       4073.72       3715.20       670.39 o                         
  13   7   8      67502.91      68692.52      2783.80 o                         
  15   7   8       8298.45       8808.97       648.52 o                         
  17   7   8        790.95        676.22       326.18 o                         
  19   7   8      10233.04      11089.55       853.11 o                         
  21   7   8      13384.76      12201.63       852.34 o                         
 -30   8   8      28491.54      30706.07      1409.41 o                         
 -28   8   8       2354.94       2339.69       406.37 o                         
 -26   8   8       3154.14       3264.65       415.35 o                         
 -24   8   8       7150.39       6794.07       539.59 o                         
 -22   8   8      19972.54      21058.70       831.17 o                         
 -20   8   8       1992.36       2297.84       304.02 o                         
 -18   8   8         25.44        513.87       302.05 o                         
 -16   8   8      20910.73      21891.77       607.14 o                         
 -14   8   8     104556.49     106066.23      1282.52 o                         
 -12   8   8     116409.79     119559.29      1360.73 o                         
 -10   8   8      16466.49      17719.64       445.53 o                         
  -8   8   8      21670.66      21510.53       515.18 o                         
  -6   8   8      46575.92      46396.10       714.61 o                         
  -4   8   8      98611.15      97038.05      1039.76 o                         
  -2   8   8       7802.23       7667.84       299.04 o                         
   0   8   8      21011.96      21580.62       477.42 o                         
   2   8   8      11229.45      10984.80       382.30 o                         
   4   8   8     122945.88     125401.92      1366.90 o                         
   6   8   8      29988.77      30247.97       637.67 o                         
   8   8   8      10255.41       9989.20       410.87 o                         
  10   8   8      26087.95      25409.29      1388.45 o                         
  12   8   8       5233.41       4187.53      2095.80 o                         
  14   8   8      46991.47      47478.03      1751.01 o                         
  16   8   8       6958.55       7427.04       802.00 o                         
  18   8   8       4981.38       4582.87       602.08 o                         
  20   8   8        804.34        962.82       388.20 o                         
 -29   9   8        132.26         24.60       257.36 o                         
 -27   9   8         42.11         43.44       257.94 o                         
 -25   9   8        420.07        512.03       274.13 o                         
 -23   9   8       4565.88       4530.94       455.29 o                         
 -21   9   8          6.10        243.02       400.29 o                         
 -19   9   8        935.57       1069.30       431.34 o                         
 -17   9   8       7113.45       7799.86       393.06 o                         
 -15   9   8        813.59       1363.61       487.77 o                         
 -13   9   8       3154.23       2724.30       323.75 o                         
 -11   9   8       3020.61       2827.29       397.54 o                         
  -9   9   8       1272.77       1390.15       360.62 o                         
  -7   9   8      13296.71      13646.61       445.97 o                         
  -5   9   8      16325.74      16038.86       453.03 o                         
  -3   9   8        675.18        790.41       316.73 o                         
  -1   9   8      10855.58      10961.40       390.61 o                         
   1   9   8      12119.71      11325.72       470.65 o                         
   3   9   8       1131.64        925.62       324.99 o                         
   5   9   8       2329.84       2293.38       339.72 o                         
   7   9   8          4.02        103.83       496.17 o                         
   9   9   8         15.71        448.36       950.94 o                         
  11   9   8       6780.75       6379.48      1024.19 o                         
  13   9   8        166.56        241.85       241.68 o                         
  15   9   8        963.63        500.50       302.81 o                         
  17   9   8       1550.62       1440.71       368.35 o                         
  19   9   8        382.32        108.19       320.28 o                         
 -28  10   8        878.08       1150.99       339.10 o                         
 -26  10   8       5053.67       5645.26       565.33 o                         
 -24  10   8       5888.59       5407.94       537.19 o                         
 -22  10   8      24399.17      25781.60      1097.71 o                         
 -20  10   8       4665.76       4155.40       530.88 o                         
 -18  10   8       2805.28       2360.65       387.56 o                         
 -16  10   8       2098.52       2320.41       417.68 o                         
 -14  10   8       8953.09       8807.19       490.66 o                         
 -12  10   8      78476.64      78095.91      1173.27 o                         
 -10  10   8          1.24        229.91       422.48 o                         
  -8  10   8       5312.58       5633.43       468.42 o                         
  -6  10   8      56511.42      55433.87       828.80 o                         
  -4  10   8     120748.89     121387.03      1307.58 o                         
  -2  10   8      12743.23      13317.07       503.03 o                         
   0  10   8      22640.28      21931.17       544.54 o                         
   2  10   8       8759.80       9273.13       554.11 o                         
   4  10   8      33186.95      31449.62       799.06 o                         
   6  10   8      42481.95      42359.55      1181.63 o                         
   8  10   8       1444.07       1157.04      1024.28 o                         
  10  10   8       2541.36       1935.50       794.01 o                         
  12  10   8      11619.84      11706.86       696.23 o                         
  14  10   8      66835.30      69501.02      2150.99 o                         
  16  10   8       5667.87       4291.03       655.19 o                         
  18  10   8       2559.37       2347.13       530.79 o                         
 -27  11   8      10960.20       9818.44       784.17 o                         
 -25  11   8      26033.62      26941.36      1222.77 o                         
 -23  11   8       1241.51        531.04       266.06 o                         
 -21  11   8      34267.32      34660.64      1387.51 o                         
 -19  11   8          5.89        182.71       248.64 o                         
 -17  11   8      36950.30      39273.75      1469.43 o                         
 -15  11   8      99193.60      97370.04      1906.36 o                         
 -13  11   8      19071.73      17600.61       691.36 o                         
 -11  11   8       3141.54       2978.99       486.05 o                         
  -9  11   8     102871.92     103193.44      1418.38 o                         
  -7  11   8      13205.01      13430.57       535.18 o                         
  -5  11   8      18912.35      19081.50       580.96 o                         
  -3  11   8      53737.84      52777.50       989.81 o                         
  -1  11   8       1200.00       1247.66       402.52 o                         
   1  11   8       2745.09       2758.90       490.13 o                         
   3  11   8     133831.19     131880.22      1962.49 o                         
   5  11   8      79041.69      82480.09      1502.61 o                         
   7  11   8      15798.99      15136.70      1491.57 o                         
   9  11   8      83404.22      84285.73      2811.28 o                         
  11  11   8       2929.54       2690.06       390.57 o                         
  13  11   8      18261.00      18950.25      1022.99 o                         
  15  11   8       7247.36       6707.22       692.55 o                         
  17  11   8       2414.97       3299.58       609.28 o                         
 -26  12   8      38443.05      38902.13      1549.11 o                         
 -24  12   8      85855.37      84355.02      2848.32 o                         
 -22  12   8      17057.47      18590.20       966.42 o                         
 -20  12   8       1260.14       1106.44       320.46 o                         
 -18  12   8     116688.43     127150.39      3062.08 o                         
 -16  12   8      48648.21      48463.16      1971.24 o                         
 -14  12   8       5382.00       4732.78       740.90 o                         
 -12  12   8       1389.20        745.22       519.05 o                         
 -10  12   8       4200.68       4583.80       850.55 o                         
  -8  12   8      53301.30      54884.61      1431.90 o                         
  -6  12   8     271712.47     275699.03      3164.33 o                         
  -4  12   8       5926.31       6587.92       838.64 o                         
  -2  12   8        997.91       1393.41       690.59 o                         
   0  12   8     265713.84     267644.03      2997.40 o                         
   2  12   8      13443.49      14102.58       837.36 o                         
   4  12   8       1202.14       1518.59       736.42 o                         
   6  12   8       1016.99        673.91      1100.59 o                         
   8  12   8       3776.65       4091.44       430.95 o                         
  10  12   8       5470.30       5731.84       550.56 o                         
  12  12   8     107914.06     108114.68      2875.24 o                         
  14  12   8       2018.98       2119.49       461.85 o                         
  16  12   8       1752.54       1326.28       457.22 o                         
 -25  13   8      19542.24      19990.77      1444.12 o                         
 -23  13   8       6676.22       6069.42       585.64 o                         
 -21  13   8         10.53        242.82       282.24 o                         
 -19  13   8         76.80       -133.92       243.22 o                         
 -17  13   8      14151.01      14187.56       877.31 o                         
 -15  13   8     181575.44     201071.75      4438.85 o                         
 -13  13   8      52093.27      52787.82      1879.76 o                         
 -11  13   8       4408.65       4414.94      1017.00 o                         
  -9  13   8     141290.58     143665.42      2846.97 o                         
  -7  13   8      23207.90      23356.35      1765.80 o                         
  -5  13   8      17399.98      16894.39      1036.78 o                         
  -3  13   8      15067.50      14803.98      1589.07 o                         
  -1  13   8         15.97        120.14       566.77 o                         
   1  13   8       8645.22       7604.13      1302.43 o                         
   3  13   8     181160.09     189395.22      4924.35 o                         
   5  13   8      23749.09      24066.21       886.49 o                         
   7  13   8       2099.59       2413.15       359.62 o                         
   9  13   8     120595.05     128151.11      2864.88 o                         
  11  13   8       4649.40       4411.70       530.18 o                         
  13  13   8       2325.80       3614.70       498.79 o                         
  15  13   8      21519.73      19153.27      1329.39 o                         
 -24  14   8      30801.16      31961.76      1946.73 o                         
 -22  14   8      10108.38       9790.58       752.11 o                         
 -20  14   8       5717.28       4967.92       536.08 o                         
 -18  14   8          7.44        552.29       310.96 o                         
 -16  14   8       2318.75       2405.61       413.08 o                         
 -14  14   8        605.11        306.69       283.78 o                         
 -12  14   8         85.45        150.14       290.37 o                         
 -10  14   8      23519.11      25931.69      1415.80 o                         
  -8  14   8      18092.12      16950.72      2026.91 o                         
  -6  14   8      68618.13      66735.51      2159.67 o                         
  -4  14   8       8097.28       8449.36      1034.44 o                         
  -2  14   8       9942.64       9312.97       807.38 o                         
   0  14   8       5039.38       4608.88       419.23 o                         
   2  14   8       1746.66       1452.35       291.77 o                         
   4  14   8        937.70       1038.95       273.79 o                         
   6  14   8       9235.35       9203.41       614.23 o                         
   8  14   8      18941.02      19839.99       954.47 o                         
  10  14   8      15759.93      15061.79       818.48 o                         
  12  14   8      22119.73      20094.30      1184.13 o                         
  14  14   8       2190.29       3081.98       580.39 o                         
 -21  15   8       2813.18       2488.13       423.62 o                         
 -19  15   8      17984.27      20027.30      1137.71 o                         
 -17  15   8      64590.73      65888.43      2377.85 o                         
 -15  15   8        233.50        480.58       322.19 o                         
 -13  15   8       2593.22       1949.97       457.02 o                         
 -11  15   8       4709.98       3782.86       486.65 o                         
  -9  15   8      50173.98      54214.21      2460.92 o                         
  -7  15   8         83.17        460.77       286.44 o                         
  -5  15   8      39101.30      41586.76      1455.84 o                         
  -3  15   8       1657.92       1258.94       310.92 o                         
  -1  15   8      51917.58      55853.54      1561.06 o                         
   1  15   8      79969.04      82282.41      1978.25 o                         
   3  15   8       1088.68       1486.13       326.52 o                         
   5  15   8       2023.90       2331.47       363.16 o                         
   7  15   8       1284.08       1121.28       340.57 o                         
   9  15   8      24289.45      21878.87      1023.78 o                         
  11  15   8        205.63        573.96       358.79 o                         
 -20  16   8         14.83        591.08       662.54 o                         
 -18  16   8      27988.84      28242.28      1582.51 o                         
 -16  16   8       1656.16       1154.48       384.18 o                         
 -14  16   8      33555.57      35541.79      2237.88 o                         
 -12  16   8       1058.75       1218.13       393.30 o                         
 -10  16   8       6279.96       6642.19       609.56 o                         
  -8  16   8      48492.73      52183.48      2004.10 o                         
  -6  16   8      57164.95      57688.22      1861.60 o                         
  -4  16   8       1700.09       1605.24       369.87 o                         
  -2  16   8         62.58       -149.23       246.15 o                         
   0  16   8      52722.25      52999.34      2561.47 o                         
   2  16   8       2940.61       2479.80       381.99 o                         
   4  16   8      13857.56      13593.03       758.75 o                         
   6  16   8       1776.05       1689.29       397.04 o                         
   8  16   8      10314.62      10499.09       809.32 o                         
  10  16   8      10353.48       9089.77       915.13 o                         
 -17  17   8       1955.06       2236.29       546.76 o                         
 -15  17   8      74129.41      74417.17      2454.61 o                         
 -13  17   8         68.85        359.55       344.90 o                         
 -11  17   8       3774.11       4021.07       622.40 o                         
  -9  17   8       6797.06       5931.13       618.12 o                         
  -7  17   8       2595.26       2012.85       430.95 o                         
  -5  17   8       1249.18       1273.26       400.58 o                         
  -3  17   8        841.55        968.51       355.76 o                         
  -1  17   8       5531.60       5934.87       625.05 o                         
   1  17   8       1373.87       1297.71       396.07 o                         
   3  17   8      84302.18      87896.31      2367.08 o                         
   5  17   8       7362.68       5174.12       616.82 o                         
   7  17   8        920.81        723.07       452.73 o                         
 -12  18   8       5995.39       4411.79       630.78 o                         
 -10  18   8      20345.02      19190.99      1225.84 o                         
  -8  18   8       9412.37       9290.59       806.30 o                         
  -6  18   8      91765.41      93321.84      2814.90 o                         
  -4  18   8       4979.72       4021.62       576.54 o                         
  -2  18   8       2904.77       3190.14       564.25 o                         
   0  18   8       2591.08       1910.76       561.32 o                         
   2  18   8       4227.94       3514.50       676.05 o                         
 -33   1   9      11509.43      11356.34       928.45 o                         
 -31   1   9      16849.05      16504.41       720.97 o                         
 -29   1   9      19583.41      18840.28       696.54 o                         
 -27   1   9      66307.41      64417.12      1282.39 o                         
 -25   1   9       4476.76       5081.84       367.18 o                         
 -23   1   9      40956.76      41360.43       757.24 o                         
 -21   1   9     138436.66     142218.83      1763.89 o                         
 -19   1   9       7338.34       7389.29       251.48 o                         
 -17   1   9      38050.46      37689.57       634.96 o                         
 -15   1   9      79498.45      79337.98      1012.75 o                         
 -13   1   9     161047.86     160219.80      1621.76 o                         
 -11   1   9      89412.62      88112.37       785.26 o                         
  -9   1   9     561069.12     543620.31      4608.36 o                         
  -7   1   9       2404.82       2546.97       121.91 o                         
  -5   1   9     159089.47     156256.61      1285.44 o                         
  -3   1   9     684109.19     679954.31      5398.86 o                         
  -1   1   9        110.23        356.01        95.43 o                         
   1   1   9      26553.10      26802.02       361.08 o                         
   3   1   9      16386.77      17256.64       393.41 o                         
   5   1   9     137316.83     139856.00      1269.26 o                         
   7   1   9      12394.34      12495.43       334.82 o                         
   9   1   9     156010.75     154397.14      1493.97 o                         
  11   1   9       3424.49       3628.11       415.26 o                         
  13   1   9      58075.64      58355.43      1527.84 o                         
  15   1   9     120065.43     122752.70      4260.16 o                         
  17   1   9       2739.72       2410.36       456.69 o                         
  19   1   9        735.09        818.98       360.49 o                         
  21   1   9       2063.47       2196.95       455.27 o                         
  23   1   9      17212.73      18735.38      1186.56 o                         
 -32   2   9       4073.47       4586.28       540.55 o                         
 -30   2   9      55134.55      55023.66      1831.02 o                         
 -28   2   9      43782.12      45071.50      1328.68 o                         
 -26   2   9       4159.86       4492.64       357.15 o                         
 -24   2   9      46779.52      47927.51       739.32 o                         
 -22   2   9      31098.94      31513.73       496.86 o                         
 -20   2   9     107636.24     107777.51      1490.88 o                         
 -18   2   9     383666.16     383594.84      4274.59 o                         
 -16   2   9       4435.21       4382.71       217.02 o                         
 -14   2   9      55163.46      53987.79       641.83 o                         
 -12   2   9     668408.88     668393.06      5764.21 o                         
 -10   2   9      58815.97      57946.25       646.12 o                         
  -8   2   9       8434.11       7801.24       199.98 o                         
  -6   2   9      86156.14      84474.47       763.86 o                         
  -4   2   9     130032.34     127521.37      1076.03 o                         
  -2   2   9      72590.95      70976.14       669.08 o                         
   0   2   9     727861.06     736188.19      6016.33 o                         
   2   2   9      19608.07      20275.51       401.97 o                         
   4   2   9     113195.43     113170.61      1094.67 o                         
   6   2   9     593591.00     601944.00      4960.39 o                         
   8   2   9         55.66        280.71       222.93 o                         
  10   2   9        244.70        709.04       334.39 o                         
  12   2   9       5438.58       4873.89       564.78 o                         
  14   2   9      39375.30      39324.92      1835.82 o                         
  16   2   9        282.14        351.68       245.26 o                         
  18   2   9      83229.43      86386.23      2580.38 o                         
  20   2   9      16135.52      14796.35      1050.13 o                         
  22   2   9      21238.35      22114.06      1574.87 o                         
 -33   3   9      13345.17      11060.42       844.76 o                         
 -31   3   9       5663.92       5326.83       596.03 o                         
 -29   3   9      35484.67      35475.22      1269.71 o                         
 -27   3   9      77641.46      75547.81      1767.68 o                         
 -25   3   9       5126.60       5946.15       305.10 o                         
 -23   3   9      14887.31      15280.11       439.94 o                         
 -21   3   9     100173.32     101981.94      1242.42 o                         
 -19   3   9     159302.98     157470.48      1757.24 o                         
 -17   3   9      17272.72      17392.88       388.81 o                         
 -15   3   9      12660.37      12345.01       368.14 o                         
 -13   3   9      24529.18      24949.51       372.13 o                         
 -11   3   9      57043.96      54956.66       556.38 o                         
  -9   3   9     419226.47     415859.53      3490.68 o                         
  -7   3   9      13276.58      13202.64       245.78 o                         
  -5   3   9       2566.75       2787.67       133.96 o                         
  -3   3   9     383193.78     381400.53      2858.01 o                         
  -1   3   9      67866.45      67307.11       676.71 o                         
   1   3   9      46531.78      47780.16       556.69 o                         
   3   3   9       5600.48       5759.91       251.85 o                         
   5   3   9       9416.74       9770.08       306.10 o                         
   7   3   9         23.26        280.75       238.34 o                         
   9   3   9     211662.97     209247.84      1968.34 o                         
  11   3   9      50555.41      49728.08       934.86 o                         
  13   3   9        740.37        633.81       979.86 o                         
  15   3   9     137307.69     139117.19      3178.63 o                         
  17   3   9        148.23        179.61       254.25 o                         
  19   3   9      22771.66      24482.55      1365.26 o                         
  21   3   9       5896.54       5974.01       693.07 o                         
 -32   4   9      25854.24      27729.72      1554.06 o                         
 -30   4   9         53.30        668.37       223.54 o                         
 -28   4   9      54927.18      57128.82      1607.17 o                         
 -26   4   9       8766.15       8606.73       432.73 o                         
 -24   4   9       1431.41       1292.00       175.39 o                         
 -22   4   9      79896.05      80497.66      1152.61 o                         
 -20   4   9       6122.50       6180.67       292.24 o                         
 -18   4   9     151371.84     148772.17      1552.06 o                         
 -16   4   9       3107.23       3618.26       233.29 o                         
 -14   4   9      93955.12      93242.52       995.24 o                         
 -12   4   9      52435.99      52426.80       614.77 o                         
 -10   4   9     102494.65      99368.38       998.31 o                         
  -8   4   9      39451.89      38445.46       454.44 o                         
  -6   4   9       6530.70       6680.29       225.87 o                         
  -4   4   9     177478.52     176088.84      1460.23 o                         
  -2   4   9       1277.79       1725.66       161.56 o                         
   0   4   9     253484.36     257028.05      2117.03 o                         
   2   4   9      12074.26      12065.48       343.40 o                         
   4   4   9      55533.04      56708.98       755.15 o                         
   6   4   9      72954.05      73903.25       840.99 o                         
   8   4   9       9812.04       9465.61       467.67 o                         
  10   4   9      44002.19      44603.34       745.43 o                         
  12   4   9      19291.39      20803.13      1395.71 o                         
  14   4   9      50013.91      49026.59      2096.95 o                         
  16   4   9      17378.33      16977.38       984.79 o                         
  18   4   9      24540.10      22326.20      1212.41 o                         
  20   4   9      15056.00      16797.98      1123.48 o                         
  22   4   9       3388.71       1974.62       450.35 o                         
 -31   5   9       9050.00       8735.75       622.72 o                         
 -29   5   9       1198.98       1284.55       245.35 o                         
 -27   5   9      48516.78      47241.79      1386.02 o                         
 -25   5   9      18620.04      17178.71       625.90 o                         
 -23   5   9      16664.87      16870.26       488.17 o                         
 -21   5   9         53.12        299.39       295.15 o                         
 -19   5   9       2813.28       2919.41       265.83 o                         
 -17   5   9       4283.81       4348.37       266.07 o                         
 -15   5   9        650.20       1111.97       179.82 o                         
 -13   5   9      47587.00      47460.61       601.19 o                         
 -11   5   9      11232.80      11026.45       293.04 o                         
  -9   5   9     310629.41     299518.84      2505.45 o                         
  -7   5   9      28578.18      27822.02       420.74 o                         
  -5   5   9      39181.05      37996.29       468.41 o                         
  -3   5   9      36620.55      36593.84       536.42 o                         
  -1   5   9         59.46        392.61       151.29 o                         
   1   5   9        974.44       1030.32       200.58 o                         
   3   5   9      34899.89      34600.97       557.08 o                         
   5   5   9      42168.20      42947.92       637.63 o                         
   7   5   9      30528.23      30212.10       560.11 o                         
   9   5   9      90677.45      90670.59      1056.07 o                         
  11   5   9       1530.28       1706.39       847.15 o                         
  13   5   9       4975.74       4918.05      1314.13 o                         
  15   5   9       5231.11       4850.11       510.36 o                         
  17   5   9       1795.85       1768.20       412.93 o                         
  19   5   9         20.48        112.11       296.71 o                         
  21   5   9       8226.70       6474.64       690.63 o                         
 -32   6   9        920.99        855.21       291.29 o                         
 -30   6   9        344.91        739.65       250.40 o                         
 -28   6   9      12772.03      14017.84      1000.46 o                         
 -26   6   9      15882.57      14192.25       694.39 o                         
 -24   6   9        310.50        177.08       446.61 o                         
 -22   6   9       4498.84       4661.25       509.22 o                         
 -20   6   9      17905.68      18089.35       559.02 o                         
 -18   6   9      63799.82      63270.93      1060.08 o                         
 -16   6   9      40428.04      39643.11       669.96 o                         
 -14   6   9       2617.76       2734.09       263.85 o                         
 -12   6   9        375.46        793.10       203.93 o                         
 -10   6   9      31887.67      29811.98       487.24 o                         
  -8   6   9      49538.51      48192.55       598.52 o                         
  -6   6   9       1943.18       2120.22       166.34 o                         
  -4   6   9       2669.19       2986.40       191.67 o                         
  -2   6   9      41530.65      40905.27       534.83 o                         
   0   6   9      97018.88      97522.82      1017.87 o                         
   2   6   9      46708.51      45588.91       756.04 o                         
   4   6   9       7288.85       7109.64       427.58 o                         
   6   6   9       1724.41       2215.29       348.27 o                         
   8   6   9      15772.31      15642.10       501.99 o                         
  10   6   9      41422.50      39162.04      1157.36 o                         
  12   6   9       2455.56       2840.23      1242.68 o                         
  14   6   9       1148.97        859.17       237.32 o                         
  16   6   9       4593.10       4748.93       522.32 o                         
  18   6   9      21221.06      23471.12      1233.28 o                         
  20   6   9      12058.44      10633.93       835.29 o                         
 -31   7   9       8119.54       7637.04       642.60 o                         
 -29   7   9      12218.54      12589.18       771.27 o                         
 -27   7   9       3135.04       3997.35       500.49 o                         
 -25   7   9         22.71        325.06       208.34 o                         
 -23   7   9      10914.97      11320.18       582.34 o                         
 -21   7   9       3853.34       3752.92       453.37 o                         
 -19   7   9      30429.96      31284.61       658.85 o                         
 -17   7   9        418.63        642.55       265.27 o                         
 -15   7   9        706.11       1177.59       288.71 o                         
 -13   7   9      19171.57      19435.68       468.84 o                         
 -11   7   9      37089.68      36282.32       701.51 o                         
  -9   7   9      61466.43      60652.75       686.50 o                         
  -7   7   9       8799.05       8773.93       303.39 o                         
  -5   7   9      22058.10      20714.42       444.64 o                         
  -3   7   9      51900.04      51398.58       647.22 o                         
  -1   7   9       5181.89       5267.36       331.10 o                         
   1   7   9      12358.55      12196.62       432.21 o                         
   3   7   9       2488.10       2778.06       286.24 o                         
   5   7   9       7929.96       7969.04       427.51 o                         
   7   7   9        759.25       1178.41       397.98 o                         
   9   7   9      13768.14      13287.88       972.26 o                         
  11   7   9      18930.19      18799.93      1627.36 o                         
  13   7   9       3211.53       2782.48       815.63 o                         
  15   7   9       6291.52       5307.69       544.05 o                         
  17   7   9        367.97         76.71       272.21 o                         
  19   7   9       9326.97       8387.74       721.20 o                         
  21   7   9        511.28         51.09       336.45 o                         
 -30   8   9      10072.77       9520.54       724.62 o                         
 -28   8   9       7012.61       7048.99       940.99 o                         
 -26   8   9      30693.07      30806.63      1233.90 o                         
 -24   8   9        659.03        729.02       242.46 o                         
 -22   8   9        490.29        901.84       257.99 o                         
 -20   8   9      24448.50      25107.25       722.27 o                         
 -18   8   9     360397.31     369590.19      4321.54 o                         
 -16   8   9      40743.84      41509.41       912.95 o                         
 -14   8   9       3451.57       3482.26       357.45 o                         
 -12   8   9     146991.05     145729.97      1650.25 o                         
 -10   8   9        224.24        285.57       292.38 o                         
  -8   8   9      64200.93      62771.68       760.95 o                         
  -6   8   9         59.07        250.46       216.80 o                         
  -4   8   9        162.16        473.36       216.49 o                         
  -2   8   9        178.84        600.28       236.27 o                         
   0   8   9     632901.50     639013.06      5442.42 o                         
   2   8   9       1295.16       1366.53       311.25 o                         
   4   8   9       2250.38       2428.49       373.21 o                         
   6   8   9     155047.02     156021.59      1743.17 o                         
   8   8   9      34819.21      36151.77      1164.14 o                         
  10   8   9      14400.57      13382.04      1008.06 o                         
  12   8   9       4914.07       5158.65       987.81 o                         
  14   8   9       1453.99       1429.86       346.26 o                         
  16   8   9       6875.52       6350.10       641.97 o                         
  18   8   9     104109.59     104850.73      3054.28 o                         
  20   8   9       1195.05        889.62       385.09 o                         
 -29   9   9       6517.36       5760.90       558.95 o                         
 -27   9   9     229563.38     251899.64      6562.44 o                         
 -25   9   9      50647.15      54897.46      1814.41 o                         
 -23   9   9        391.14        567.61       248.83 o                         
 -21   9   9      78961.88      80381.82      2393.50 o                         
 -19   9   9        119.67        356.68       432.41 o                         
 -17   9   9      87927.40      86499.68      1282.27 o                         
 -15   9   9        758.59       1051.31       272.42 o                         
 -13   9   9       3120.84       3214.14       427.56 o                         
 -11   9   9       1801.70       1601.63       364.48 o                         
  -9   9   9     930831.56     925882.38      8049.84 o                         
  -7   9   9      58472.22      58174.95       952.09 o                         
  -5   9   9       5845.92       5631.92       316.67 o                         
  -3   9   9     277246.97     272098.94      2525.15 o                         
  -1   9   9      28100.90      27805.40       698.00 o                         
   1   9   9      93750.22      95629.85      1192.22 o                         
   3   9   9       1683.09       2102.15       457.19 o                         
   5   9   9       5278.55       6056.88       496.86 o                         
   7   9   9       8334.96       7592.30       961.64 o                         
   9   9   9     490019.19     521450.97      6976.18 o                         
  11   9   9       1649.43       1947.63       995.35 o                         
  13   9   9       6008.17       6686.98       547.79 o                         
  15   9   9     109551.48     116565.39      2755.73 o                         
  17   9   9      29418.44      29298.93      1714.52 o                         
  19   9   9       8842.78       8497.15       756.35 o                         
 -28  10   9       8336.76       7834.15       722.61 o                         
 -26  10   9       1241.47       1665.65       439.43 o                         
 -24  10   9       6379.50       6257.48       533.71 o                         
 -22  10   9       4435.23       4522.71       476.78 o                         
 -20  10   9        147.14        265.20       239.39 o                         
 -18  10   9     237633.64     248679.19      4375.85 o                         
 -16  10   9      17746.23      17433.99       754.25 o                         
 -14  10   9       1643.85       1979.11       525.24 o                         
 -12  10   9      84249.94      86581.95      1326.02 o                         
 -10  10   9       4883.31       5158.22       571.12 o                         
  -8  10   9       6766.56       6797.24       495.52 o                         
  -6  10   9        140.55        251.37       322.19 o                         
  -4  10   9       5342.71       5425.06       423.44 o                         
  -2  10   9       1697.31       1857.56       376.84 o                         
   0  10   9     331509.38     330531.78      3059.82 o                         
   2  10   9       3313.94       3242.55       617.10 o                         
   4  10   9        380.26        180.30       784.45 o                         
   6  10   9     104658.69     106835.31      2148.45 o                         
   8  10   9        154.70        284.97       619.77 o                         
  10  10   9         43.93        261.16       244.55 o                         
  12  10   9       9155.76       9294.25       654.59 o                         
  14  10   9       3203.10       2532.90       458.01 o                         
  16  10   9      10058.20      11026.50       906.40 o                         
  18  10   9      55586.82      55296.60      2256.24 o                         
 -27  11   9        797.18        782.10       342.90 o                         
 -25  11   9         98.17        244.31       257.45 o                         
 -23  11   9       8854.14       8850.14       659.10 o                         
 -21  11   9          9.30        182.32       252.50 o                         
 -19  11   9      44813.46      45786.94      1701.89 o                         
 -17  11   9      52198.02      53385.05      1567.46 o                         
 -15  11   9       3819.34       4117.61       512.71 o                         
 -13  11   9      45590.59      47154.82      1681.74 o                         
 -11  11   9       1408.14       1553.72       487.74 o                         
  -9  11   9       4439.01       4424.98       592.80 o                         
  -7  11   9       6645.23       6206.94       717.81 o                         
  -5  11   9      19158.56      19266.42       882.95 o                         
  -3  11   9      10229.58       9473.87       648.03 o                         
  -1  11   9      57492.73      58236.98      1163.96 o                         
   1  11   9      74901.43      77382.74      1158.63 o                         
   3  11   9       2333.79       2227.75       727.24 o                         
   5  11   9      41330.82      41929.73      1174.30 o                         
   7  11   9       4806.49       4865.81       764.48 o                         
   9  11   9          5.67        340.40       270.90 o                         
  11  11   9       6469.22       6641.79       663.64 o                         
  13  11   9       2590.30       2194.19       448.95 o                         
  15  11   9       5437.73       4527.87       637.85 o                         
  17  11   9      13223.21      11506.81       921.76 o                         
 -26  12   9      40572.64      39965.18      1674.64 o                         
 -24  12   9       2334.21       2287.55       399.47 o                         
 -22  12   9       4348.90       4071.91       479.06 o                         
 -20  12   9       1997.14       1775.17       358.55 o                         
 -18  12   9      42112.36      42544.91      1605.94 o                         
 -16  12   9      10683.15      11504.27       764.35 o                         
 -14  12   9       3759.26       4570.98       494.37 o                         
 -12  12   9       4392.71       4327.61      1119.07 o                         
 -10  12   9      64200.82      67243.30      1659.78 o                         
  -8  12   9     132842.61     140706.86      3562.32 o                         
  -6  12   9       2973.79       3169.31       607.96 o                         
  -4  12   9      27854.71      26892.13       907.97 o                         
  -2  12   9       4546.86       4687.55       835.08 o                         
   0  12   9      69429.64      68535.83      1724.68 o                         
   2  12   9      14048.69      14420.50      1099.12 o                         
   4  12   9        658.85        448.81      1052.09 o                         
   6  12   9       1174.74       1539.09       291.39 o                         
   8  12   9      48939.70      50910.25      1495.82 o                         
  10  12   9      41888.95      41119.79      1598.28 o                         
  12  12   9        189.38        567.27       330.11 o                         
  14  12   9       9404.66       9311.67       745.40 o                         
  16  12   9          0.55        245.39       380.80 o                         
 -25  13   9       3362.25       2161.42       453.75 o                         
 -23  13   9       7753.55       6850.05       660.15 o                         
 -21  13   9        377.27        999.43       323.81 o                         
 -19  13   9         14.47        323.33       286.66 o                         
 -17  13   9      19931.71      19210.79      1023.40 o                         
 -15  13   9       2630.33       2208.40       404.61 o                         
 -13  13   9       9130.43      10381.59       801.91 o                         
 -11  13   9       8559.35       7900.22       952.48 o                         
  -9  13   9      84380.34      87548.71      2050.78 o                         
  -7  13   9        554.12        700.54       633.95 o                         
  -5  13   9      15054.27      13816.83      1134.62 o                         
  -3  13   9       9000.44       8700.86      1060.33 o                         
  -1  13   9      13930.69      11829.76       984.72 o                         
   1  13   9       9501.30       9202.72      1257.19 o                         
   3  13   9       6401.55       5453.86       429.41 o                         
   5  13   9       1569.60       1826.19       311.30 o                         
   7  13   9         45.73        -85.06       230.75 o                         
   9  13   9      41321.91      43659.75      1669.04 o                         
  11  13   9        431.72        588.35       334.53 o                         
  13  13   9       4646.70       3522.16       650.20 o                         
  15  13   9       1792.52       2104.74       819.40 o                         
 -24  14   9         58.61        540.62       515.91 o                         
 -22  14   9      21923.17      20677.19      1237.33 o                         
 -20  14   9      17006.74      16720.00      1004.26 o                         
 -18  14   9      30832.90      28381.67      1273.99 o                         
 -16  14   9         47.41       -174.09       241.65 o                         
 -14  14   9      29292.51      35419.49      1665.22 o                         
 -12  14   9      12124.17      12360.47       856.83 o                         
 -10  14   9      16275.39      16549.87       941.81 o                         
  -8  14   9       4614.61       4440.03       551.40 o                         
  -6  14   9        679.74        967.74       313.12 o                         
  -4  14   9      30139.23      29276.38      1243.27 o                         
  -2  14   9       2427.97       2318.97       340.74 o                         
   0  14   9      56303.74      54934.52      1423.23 o                         
   2  14   9      13534.67      12189.20       655.38 o                         
   4  14   9      12689.32      13579.80       679.35 o                         
   6  14   9      19837.21      18616.72       977.47 o                         
   8  14   9        124.04        454.31       293.54 o                         
  10  14   9       8082.54       7602.49       657.86 o                         
  12  14   9       3755.74       3120.87       514.85 o                         
 -21  15   9      22971.60      24400.86      1624.13 o                         
 -19  15   9      29864.01      30688.01      1564.08 o                         
 -17  15   9       3263.54       3097.30       497.94 o                         
 -15  15   9       5928.82       5467.42       599.25 o                         
 -13  15   9       2270.02       2053.75       462.39 o                         
 -11  15   9      13290.63      13246.39       845.93 o                         
  -9  15   9      76895.00      74391.45      2415.56 o                         
  -7  15   9       3123.11       2657.55       442.74 o                         
  -5  15   9        217.28        322.16       280.25 o                         
  -3  15   9      77898.70      77378.45      1961.26 o                         
  -1  15   9      13472.09      13164.86       783.12 o                         
   1  15   9       8648.62       7896.45       594.01 o                         
   3  15   9        401.92        232.76       242.05 o                         
   5  15   9       1560.31       1371.56       354.97 o                         
   7  15   9        503.44        487.30       311.41 o                         
   9  15   9      39179.80      34146.84      2049.49 o                         
  11  15   9      15097.61      14792.34      1135.91 o                         
 -18  16   9      68338.30      72897.36      2366.91 o                         
 -16  16   9        371.81        477.43       349.58 o                         
 -14  16   9      10764.83      10690.23       839.33 o                         
 -12  16   9      86111.08      87643.81      3042.63 o                         
 -10  16   9      12380.87      12215.69       811.14 o                         
  -8  16   9        232.63        530.24       319.50 o                         
  -6  16   9      11031.35      11980.57       818.06 o                         
  -4  16   9       9152.65       9213.80       745.96 o                         
  -2  16   9       3263.35       3100.13       507.12 o                         
   0  16   9      82727.34      86361.98      2470.35 o                         
   2  16   9       1065.79        882.68       322.54 o                         
   4  16   9      13718.37      13499.09      1099.56 o                         
   6  16   9      96679.73      94557.95      2671.85 o                         
   8  16   9       3012.69       3035.19       574.00 o                         
 -15  17   9      10647.84      11195.46       925.03 o                         
 -13  17   9       3195.01       3606.90       605.12 o                         
 -11  17   9        430.66        136.88       347.21 o                         
  -9  17   9      33591.77      35096.68      1734.67 o                         
  -7  17   9        257.86        307.88       332.11 o                         
  -5  17   9       9682.48       9721.29       791.27 o                         
  -3  17   9      40320.35      38807.27      1634.68 o                         
  -1  17   9       5591.40       4604.98       564.31 o                         
   1  17   9       1291.12       1253.96       398.66 o                         
   3  17   9       1337.54        992.55       430.96 o                         
   5  17   9       2414.69       3140.89       605.39 o                         
 -12  18   9       3193.47       3016.31       765.67 o                         
 -10  18   9       5685.36       3796.86       597.25 o                         
  -8  18   9      16517.83      15003.46      1142.60 o                         
  -6  18   9         37.53        241.60       357.00 o                         
  -4  18   9      10782.17       8117.95       793.35 o                         
  -2  18   9      13368.18      10228.12       925.83 o                         
   0  18   9       2667.73       2716.03       583.50 o                         
 -34   0  10      20498.16      25922.38      4814.07 o                         
 -32   0  10      30785.87      28254.51      3056.47 o                         
 -30   0  10      85337.89      80717.56      5343.28 o                         
 -28   0  10      85504.55      86921.40      2814.76 o                         
 -26   0  10     102239.80     102447.45      2759.81 o                         
 -24   0  10      55920.16      55668.49      1216.93 o                         
 -22   0  10     142160.23     148288.98      2747.47 o                         
 -20   0  10      16330.78      16547.35       532.94 o                         
 -18   0  10      86865.63      90414.89      1693.85 o                         
 -16   0  10     117430.75     121571.70      2148.08 o                         
 -14   0  10      80163.20      80337.02      1422.33 o                         
 -12   0  10     546081.44     544580.06      6352.05 o                         
 -10   0  10     160888.33     157175.27      1925.02 o                         
  -8   0  10     222980.08     215566.98      2527.69 o                         
  -6   0  10     335889.69     328967.03      3738.77 o                         
  -4   0  10      91739.56      90647.47      1182.40 o                         
  -2   0  10      21994.43      21640.99       552.72 o                         
   0   0  10     166496.58     171375.23      2167.77 o                         
   2   0  10      90587.70      91077.14      1364.84 o                         
   4   0  10       5539.89       5932.61       350.15 o                         
   6   0  10     412448.28     417318.31      4879.60 o                         
   8   0  10      12635.19      12471.30       598.29 o                         
  10   0  10      51474.79      52762.29      1222.13 o                         
  12   0  10     163973.88     167594.09      4373.49 o                         
  14   0  10        415.50        945.68      1476.24 o                         
  16   0  10          2.65        191.42       408.38 o                         
  18   0  10      84728.73      86792.93      3709.54 o                         
  20   0  10      12617.73      12383.97      1330.49 o                         
  22   0  10       3305.44       1534.09       659.38 o                         
 -33   1  10       3376.34       3112.30       753.60 o                         
 -31   1  10      30592.43      28271.56      1566.64 o                         
 -29   1  10       4175.22       4617.21       372.90 o                         
 -27   1  10        145.85        440.94       164.84 o                         
 -25   1  10      19807.93      20183.10       686.71 o                         
 -23   1  10      23028.35      23866.52       506.74 o                         
 -21   1  10     259854.14     259824.78      3080.48 o                         
 -19   1  10      58905.52      58505.18       961.51 o                         
 -17   1  10      47253.98      48217.21       728.57 o                         
 -15   1  10     153171.38     153159.72      1849.01 o                         
 -13   1  10      55588.95      54934.68       600.09 o                         
 -11   1  10      18996.70      18328.18       347.59 o                         
  -9   1  10      25740.32      25114.53       434.58 o                         
  -7   1  10      42137.83      41570.00       550.18 o                         
  -5   1  10       8596.96       8374.92       199.16 o                         
  -3   1  10     661643.94     669654.94      5413.23 o                         
  -1   1  10      15532.99      15840.78       346.94 o                         
   1   1  10      24078.41      24332.00       363.65 o                         
   3   1  10     244132.48     247209.62      2066.36 o                         
   5   1  10        382.14        719.35       187.21 o                         
   7   1  10        816.62        914.03       244.77 o                         
   9   1  10      40864.22      40578.31       731.33 o                         
  11   1  10      11678.00      11278.87       712.52 o                         
  13   1  10       6569.41       6462.14      1303.53 o                         
  15   1  10     104014.16     105705.60      2454.34 o                         
  17   1  10       1173.47        808.63       352.51 o                         
  19   1  10        962.38        821.74       341.07 o                         
  21   1  10      35087.88      39009.25      2737.19 o                         
 -32   2  10        202.51        237.51       309.27 o                         
 -30   2  10      41427.95      37456.57      2116.44 o                         
 -28   2  10        166.24        415.38       210.49 o                         
 -26   2  10      11057.04      10196.05       460.66 o                         
 -24   2  10       9221.03       9075.22       407.20 o                         
 -22   2  10         44.32        133.03       206.60 o                         
 -20   2  10        493.77        490.46       260.69 o                         
 -18   2  10      82590.67      82431.73      1053.91 o                         
 -16   2  10       6720.28       6789.40       202.37 o                         
 -14   2  10       2834.02       3174.52       174.76 o                         
 -12   2  10     366073.84     360435.97      2938.02 o                         
 -10   2  10      10516.35      10027.24       269.14 o                         
  -8   2  10      53600.21      52580.75       623.47 o                         
  -6   2  10     146765.59     147033.14      1210.27 o                         
  -4   2  10      12691.28      12616.04       243.40 o                         
  -2   2  10        622.22        794.47       132.74 o                         
   0   2  10      33368.54      33996.26       481.45 o                         
   2   2  10       7952.82       8099.16       275.16 o                         
   4   2  10      26312.59      26017.98       441.82 o                         
   6   2  10     151874.53     154595.86      1426.21 o                         
   8   2  10      25991.75      25803.26       581.09 o                         
  10   2  10      36323.76      35724.00       668.78 o                         
  12   2  10      31455.41      30545.53       849.12 o                         
  14   2  10      12537.46      10820.51      1864.08 o                         
  16   2  10       1150.98       1265.93       340.15 o                         
  18   2  10       5020.53       4591.11       602.96 o                         
  20   2  10       1160.18       1632.50       453.45 o                         
  22   2  10       9668.95      10912.74      1397.80 o                         
 -33   3  10        624.99        442.42       379.48 o                         
 -31   3  10       1837.84       2248.95       371.36 o                         
 -29   3  10       5120.74       4917.65       495.03 o                         
 -27   3  10      37803.19      37446.49      1326.03 o                         
 -25   3  10      16748.05      15919.98       551.55 o                         
 -23   3  10       6052.11       6254.25       546.71 o                         
 -21   3  10        682.25       1111.10       134.68 o                         
 -19   3  10      40210.73      40381.47       606.44 o                         
 -17   3  10      82651.65      82921.54      1007.57 o                         
 -15   3  10       1757.17       1943.24       242.95 o                         
 -13   3  10       6873.38       7227.98       245.64 o                         
 -11   3  10      28559.32      27783.95       458.48 o                         
  -9   3  10     157352.89     150432.80      1374.17 o                         
  -7   3  10      45112.19      43468.23       528.96 o                         
  -5   3  10      20996.28      20774.86       323.47 o                         
  -3   3  10       1638.57       2549.91       190.55 o                         
  -1   3  10      70798.00      71457.79       728.26 o                         
   1   3  10     125492.88     125403.24      1176.64 o                         
   3   3  10       3722.76       4423.04       298.05 o                         
   5   3  10       4214.62       4060.49       268.36 o                         
   7   3  10       8640.62       8657.46       335.51 o                         
   9   3  10      61672.45      61946.80       862.08 o                         
  11   3  10      17824.56      17920.32       805.62 o                         
  13   3  10       2517.49       2249.90       937.97 o                         
  15   3  10        328.57        667.95       255.63 o                         
  17   3  10      11369.63       9943.82       854.03 o                         
  19   3  10      21419.28      22012.56      1314.38 o                         
  21   3  10       1214.76       1537.88       438.62 o                         
 -32   4  10        155.45        466.61       290.30 o                         
 -30   4  10      45964.76      45411.42      1759.50 o                         
 -28   4  10      11558.13      11630.02      1115.89 o                         
 -26   4  10       4104.25       4185.27       311.44 o                         
 -24   4  10       1280.20       1430.46       424.17 o                         
 -22   4  10        545.87        763.06       347.67 o                         
 -20   4  10      39593.09      38635.74       782.69 o                         
 -18   4  10          2.41        278.04       218.85 o                         
 -16   4  10       7791.03       8457.05       317.06 o                         
 -14   4  10        225.80        330.74       172.43 o                         
 -12   4  10     395623.06     391802.47      3169.60 o                         
 -10   4  10      20754.06      19811.02       335.84 o                         
  -8   4  10      10024.14       9295.47       269.88 o                         
  -6   4  10      62465.22      62078.18       624.64 o                         
  -4   4  10      32350.27      32844.29       426.12 o                         
  -2   4  10      39441.52      38831.24       467.94 o                         
   0   4  10      15270.48      15146.30       377.78 o                         
   2   4  10       4407.68       4518.67       232.20 o                         
   4   4  10      14814.46      14885.39       407.13 o                         
   6   4  10     189318.67     191489.05      1801.37 o                         
   8   4  10         75.15        391.80       298.65 o                         
  10   4  10        618.32        404.96       449.66 o                         
  12   4  10       8704.29       8244.63      1247.67 o                         
  14   4  10      26137.10      25796.81      1403.49 o                         
  16   4  10       2522.35       2130.11       380.95 o                         
  18   4  10       2940.63       3643.51       590.01 o                         
  20   4  10        914.51        555.74       353.90 o                         
 -31   5  10       1202.23       1828.63       427.91 o                         
 -29   5  10       7712.26       8135.77       644.88 o                         
 -27   5  10      30188.66      29659.79       935.79 o                         
 -25   5  10         21.70        314.58       135.45 o                         
 -23   5  10        980.42       1132.67       283.15 o                         
 -21   5  10     370182.22     367506.44      4199.36 o                         
 -19   5  10        879.15       1333.15       314.29 o                         
 -17   5  10      11121.46      10482.61       440.78 o                         
 -15   5  10     100488.11      99902.54      1044.19 o                         
 -13   5  10      12357.41      11782.92       394.25 o                         
 -11   5  10      22020.64      21511.75       420.74 o                         
  -9   5  10      73760.88      73102.34       904.43 o                         
  -7   5  10       3599.06       3537.97       176.15 o                         
  -5   5  10      22026.36      21810.00       370.87 o                         
  -3   5  10     933232.12     943255.31      7938.41 o                         
  -1   5  10      25595.51      26407.97       473.25 o                         
   1   5  10      60332.35      61803.21       732.87 o                         
   3   5  10     175680.02     178887.58      1683.72 o                         
   5   5  10      91742.23      92655.59      1027.80 o                         
   7   5  10       4118.21       3628.47       306.65 o                         
   9   5  10      10093.07      10843.55       510.43 o                         
  11   5  10       5676.56       5940.58      1290.62 o                         
  13   5  10      34840.95      36374.79      2312.77 o                         
  15   5  10     178646.14     189380.34      4401.55 o                         
  17   5  10      20137.46      19544.00      1126.71 o                         
  19   5  10      14466.05      13696.01       898.16 o                         
  21   5  10      27653.49      26977.94      1556.92 o                         
 -32   6  10      14099.62      13501.02      1342.75 o                         
 -30   6  10      81102.20      82924.02      2528.47 o                         
 -28   6  10       2287.01       2434.16       490.11 o                         
 -26   6  10        330.86        419.09       192.74 o                         
 -24   6  10      72157.34      73809.39      1628.52 o                         
 -22   6  10      42728.50      43074.06      1078.15 o                         
 -20   6  10        142.75        324.58       246.53 o                         
 -18   6  10      43235.80      41613.44       772.59 o                         
 -16   6  10        835.37        983.96       204.09 o                         
 -14   6  10      21180.72      20932.84       500.64 o                         
 -12   6  10     482019.78     475153.72      3986.63 o                         
 -10   6  10       6294.25       6581.27       303.39 o                         
  -8   6  10      29579.42      27908.54       473.81 o                         
  -6   6  10     364761.00     358012.25      2898.67 o                         
  -4   6  10       5154.02       5317.58       294.89 o                         
  -2   6  10       1106.47       1135.96       230.82 o                         
   0   6  10      36805.26      37765.62       548.44 o                         
   2   6  10       7416.83       7472.44       359.07 o                         
   4   6  10        223.99        460.26       282.35 o                         
   6   6  10     361772.81     368475.38      3377.16 o                         
   8   6  10      41367.51      42026.67       884.77 o                         
  10   6  10      28302.16      28059.70      1170.96 o                         
  12   6  10     184488.98     193013.97      4085.19 o                         
  14   6  10       5617.60       4996.48       462.16 o                         
  16   6  10       5524.99       4842.18       514.83 o                         
  18   6  10        234.05        -79.58       271.60 o                         
  20   6  10       2678.17       2273.29       470.83 o                         
 -31   7  10      76668.62      79401.84      3461.08 o                         
 -29   7  10       6530.17       6544.94       595.38 o                         
 -27   7  10       5265.40       4537.54       426.37 o                         
 -25   7  10       1418.61       1229.43       241.87 o                         
 -23   7  10      66873.11      66060.55      1829.01 o                         
 -21   7  10      53161.92      53702.09       970.70 o                         
 -19   7  10       4792.51       4653.17       390.83 o                         
 -17   7  10       5293.94       5870.43       260.73 o                         
 -15   7  10     247020.34     242721.30      2350.31 o                         
 -13   7  10     230551.55     227115.25      2203.42 o                         
 -11   7  10      19505.34      18614.45       591.95 o                         
  -9   7  10        233.16        551.08       236.57 o                         
  -7   7  10        786.40       1152.64       222.80 o                         
  -5   7  10     107276.60     105200.58      1063.90 o                         
  -3   7  10     109739.93     110469.59      1152.36 o                         
  -1   7  10       1315.39       1419.78       238.50 o                         
   1   7  10       1554.55       1531.73       263.85 o                         
   3   7  10     341247.62     347011.31      3069.67 o                         
   5   7  10      97463.55      99657.52      1127.08 o                         
   7   7  10      31197.12      30953.59       899.50 o                         
   9   7  10      10079.74      10017.18       706.14 o                         
  11   7  10        423.51        579.03      1159.82 o                         
  13   7  10       6129.78       6364.37       528.48 o                         
  15   7  10      13741.87      13018.07       833.56 o                         
  17   7  10      10035.86       9702.92       769.34 o                         
  19   7  10        735.08        392.51       344.85 o                         
 -30   8  10        358.11        946.54       315.46 o                         
 -28   8  10       4948.78       5189.58       475.36 o                         
 -26   8  10       7065.71       6476.80       513.39 o                         
 -24   8  10      25690.97      24193.28      1041.95 o                         
 -22   8  10     104658.12     106950.13      2492.84 o                         
 -20   8  10      16874.26      16593.75       881.30 o                         
 -18   8  10        413.97        399.20       272.93 o                         
 -16   8  10       6576.61       7069.45       433.80 o                         
 -14   8  10      51149.51      49439.31       860.53 o                         
 -12   8  10       6766.03       7084.81       418.72 o                         
 -10   8  10       4634.24       4381.13       327.06 o                         
  -8   8  10      21705.39      21442.21       496.11 o                         
  -6   8  10     154355.31     153171.47      1478.03 o                         
  -4   8  10     188825.31     187233.70      1757.12 o                         
  -2   8  10      41386.10      41070.28       664.21 o                         
   0   8  10      26126.62      26134.70       689.98 o                         
   2   8  10       9769.40       9944.25       595.69 o                         
   4   8  10      21725.35      21298.60       580.82 o                         
   6   8  10          6.49        680.02       553.37 o                         
   8   8  10          7.03        200.88       612.13 o                         
  10   8  10       3186.07       3223.01      1101.41 o                         
  12   8  10      55721.34      54910.00      1675.34 o                         
  14   8  10      45004.25      45916.77      1652.90 o                         
  16   8  10      10309.76       9853.70       783.29 o                         
  18   8  10       9530.27       7576.60       815.64 o                         
 -29   9  10       2260.84       2188.39       392.32 o                         
 -27   9  10        650.86        862.32       286.31 o                         
 -25   9  10         80.24        155.37       215.61 o                         
 -23   9  10       9247.01       9817.82       684.63 o                         
 -21   9  10         24.83        156.45       215.61 o                         
 -19   9  10        113.09        333.56       406.85 o                         
 -17   9  10         56.21        191.21       383.43 o                         
 -15   9  10       2699.00       2555.14       513.22 o                         
 -13   9  10       1653.95       2084.74       415.55 o                         
 -11   9  10      16412.64      16373.28       465.83 o                         
  -9   9  10       1120.16       1185.68       416.85 o                         
  -7   9  10       8019.16       8246.83       384.15 o                         
  -5   9  10      27270.28      26175.88       575.85 o                         
  -3   9  10        278.96        382.53       378.41 o                         
  -1   9  10          5.73         -6.44       402.45 o                         
   1   9  10        515.53        543.64       409.67 o                         
   3   9  10        961.94       1106.16       439.25 o                         
   5   9  10       3581.95       3582.88       685.82 o                         
   7   9  10       1987.50       1842.12       943.19 o                         
   9   9  10         69.93        361.49       981.46 o                         
  11   9  10       3594.53       3363.00       412.66 o                         
  13   9  10       2930.89       3177.75       457.66 o                         
  15   9  10        148.13        339.00       316.94 o                         
  17   9  10        398.52        715.52       368.01 o                         
 -28  10  10       2755.60       2740.17       451.70 o                         
 -26  10  10       6161.40       6749.48       655.18 o                         
 -24  10  10      33447.16      31039.58      1218.03 o                         
 -22  10  10      70842.20      74831.87      2080.40 o                         
 -20  10  10       1067.67       1235.10       317.85 o                         
 -18  10  10       4566.52       4151.15       429.59 o                         
 -16  10  10          1.10        281.76       543.05 o                         
 -14  10  10     167510.05     173783.70      2759.77 o                         
 -12  10  10       8424.61       8921.47       704.51 o                         
 -10  10  10        933.26       1142.15       483.87 o                         
  -8  10  10      15151.55      15002.07       725.23 o                         
  -6  10  10     155957.73     154621.16      1632.03 o                         
  -4  10  10      58971.22      58127.67       893.06 o                         
  -2  10  10        401.42        578.18       406.14 o                         
   0  10  10      15641.03      14741.95       866.08 o                         
   2  10  10       3155.18       2356.99       647.35 o                         
   4  10  10      77885.31      79470.86      1530.00 o                         
   6  10  10       2581.10       2250.40      1079.55 o                         
   8  10  10       1572.64       1829.69       306.24 o                         
  10  10  10       3063.33       3015.75       403.53 o                         
  12  10  10      50517.40      51863.67      2395.90 o                         
  14  10  10       6932.39       6412.58       696.77 o                         
  16  10  10       3220.22       3264.16       559.10 o                         
 -27  11  10       1267.37        678.36       320.79 o                         
 -25  11  10         55.84        387.47       269.94 o                         
 -23  11  10      83010.74      88981.22      2453.41 o                         
 -21  11  10      35761.54      36962.03      1391.78 o                         
 -19  11  10       1812.97       2063.10       364.26 o                         
 -17  11  10       3683.55       4010.62       391.46 o                         
 -15  11  10     141361.05     143378.89      3027.18 o                         
 -13  11  10      84003.94      86545.76      2092.69 o                         
 -11  11  10        852.70       1271.36      1012.40 o                         
  -9  11  10        239.16        363.45       527.56 o                         
  -7  11  10        812.31        971.50       542.58 o                         
  -5  11  10      81030.16      79914.32      1419.77 o                         
  -3  11  10      94889.93      92171.05      1632.53 o                         
  -1  11  10       7897.02       7257.13       794.15 o                         
   1  11  10        191.10        237.42       778.96 o                         
   3  11  10     193692.33     204400.66      2931.64 o                         
   5  11  10      11593.87      11480.79       842.49 o                         
   7  11  10       4621.37       4221.12       400.94 o                         
   9  11  10       1917.80       1835.35       367.76 o                         
  11  11  10       3108.37       2803.93       404.76 o                         
  13  11  10       9114.66       8508.82       904.36 o                         
  15  11  10      15602.53      14273.24      1033.14 o                         
 -26  12  10        795.41        494.08       298.39 o                         
 -24  12  10      29560.96      31529.02      1526.23 o                         
 -22  12  10      10037.57      10168.98       737.72 o                         
 -20  12  10         88.11        218.10       251.68 o                         
 -18  12  10      27258.80      31090.93      1313.30 o                         
 -16  12  10        541.10        322.23       270.95 o                         
 -14  12  10       4161.87       4152.02       465.03 o                         
 -12  12  10     238098.36     247603.64      4142.38 o                         
 -10  12  10       3638.52       4062.89       832.92 o                         
  -8  12  10      13376.31      13103.33      1243.37 o                         
  -6  12  10     134446.12     135076.33      2744.47 o                         
  -4  12  10        119.94        596.35      1022.50 o                         
  -2  12  10        258.36        344.61       737.98 o                         
   0  12  10      15077.89      14763.23       708.61 o                         
   2  12  10       1519.54       1709.89       786.06 o                         
   4  12  10       1334.70        728.34       232.48 o                         
   6  12  10     166461.66     175383.27      3314.17 o                         
   8  12  10      23927.49      23694.68      1010.40 o                         
  10  12  10      12320.64      11782.84       724.95 o                         
  12  12  10      76430.89      77239.92      2397.86 o                         
  14  12  10       6239.56       5388.32       750.06 o                         
 -25  13  10       1055.70        610.15       318.69 o                         
 -23  13  10       6066.60       6430.26       757.00 o                         
 -21  13  10     143794.89     155372.81      3751.18 o                         
 -19  13  10         98.89        -18.60       255.18 o                         
 -17  13  10       3928.88       4032.05       486.74 o                         
 -15  13  10      21219.69      21586.07      1205.42 o                         
 -13  13  10       1635.92       1991.54       396.93 o                         
 -11  13  10        310.76        600.84       288.60 o                         
  -9  13  10      18341.79      17365.04      1742.53 o                         
  -7  13  10       1270.03       1082.12       659.79 o                         
  -5  13  10      22233.76      22159.48      1154.36 o                         
  -3  13  10     240437.14     240698.05      4252.21 o                         
  -1  13  10       3244.55       2834.34       983.25 o                         
   1  13  10       7876.38       6415.25       468.68 o                         
   3  13  10      43980.85      40415.96      1313.59 o                         
   5  13  10       8825.55       8657.65       554.03 o                         
   7  13  10        347.30        774.63       299.48 o                         
   9  13  10        763.31        763.12       310.58 o                         
  11  13  10        958.66       1331.82       384.20 o                         
  13  13  10      25791.47      24301.18      1222.55 o                         
 -24  14  10        131.22        272.77       967.98 o                         
 -22  14  10       1677.27       1673.08       404.90 o                         
 -20  14  10        849.70        648.39       337.31 o                         
 -18  14  10          3.02        295.91       308.29 o                         
 -16  14  10      18886.10      18444.52      1092.08 o                         
 -14  14  10      15266.98      16611.61      1097.24 o                         
 -12  14  10      53440.80      58607.21      2009.82 o                         
 -10  14  10       5729.69       6639.69       596.24 o                         
  -8  14  10       7944.17       7835.99       665.59 o                         
  -6  14  10       3278.68       3307.13       479.98 o                         
  -4  14  10       1421.32       1559.38       331.77 o                         
  -2  14  10       1025.27        990.73       318.98 o                         
   0  14  10       7182.81       6581.04       632.82 o                         
   2  14  10      20695.52      21492.70       901.49 o                         
   4  14  10      19185.69      18041.66       823.94 o                         
   6  14  10      30076.16      26905.62      1289.85 o                         
   8  14  10       2588.30       1822.88       380.42 o                         
  10  14  10       1014.73       1319.27       408.04 o                         
  12  14  10       4552.87       2714.76       725.32 o                         
 -21  15  10       2236.06       2100.84       491.58 o                         
 -19  15  10      11718.23      11655.12       863.98 o                         
 -17  15  10      24894.47      24575.07      1324.12 o                         
 -15  15  10       3482.61       3209.66       517.52 o                         
 -13  15  10      19706.20      19822.05      1194.99 o                         
 -11  15  10       9631.27      10400.25      1037.63 o                         
  -9  15  10      24056.17      26102.97      1459.81 o                         
  -7  15  10      36884.04      39047.67      2067.23 o                         
  -5  15  10       5899.09       5659.52       580.61 o                         
  -3  15  10       7170.29       7320.97       599.97 o                         
  -1  15  10      17321.60      16876.83       870.10 o                         
   1  15  10      22671.10      21459.79      1014.30 o                         
   3  15  10       1280.76        669.12       307.02 o                         
   5  15  10      25596.68      26085.50      1171.03 o                         
   7  15  10        701.39        415.38       326.81 o                         
   9  15  10      23286.92      21228.04      1594.86 o                         
 -18  16  10       5059.51       4116.59       587.99 o                         
 -16  16  10       1368.05       1494.59       413.78 o                         
 -14  16  10       7660.14       7484.88       713.59 o                         
 -12  16  10      53518.65      54031.82      2187.67 o                         
 -10  16  10       4198.19       4054.63       551.33 o                         
  -8  16  10       3428.31       2614.01       446.95 o                         
  -6  16  10      17172.86      18273.88      1055.92 o                         
  -4  16  10      18956.71      20901.40      1247.64 o                         
  -2  16  10       7112.34       7124.39       615.24 o                         
   0  16  10       5284.26       4886.96       585.52 o                         
   2  16  10       9833.08       9262.67       715.37 o                         
   4  16  10        258.68        -59.56       315.45 o                         
   6  16  10      43375.02      41411.24      2013.81 o                         
 -15  17  10      16015.74      16030.93      1405.91 o                         
 -13  17  10       4468.03       3516.54       571.50 o                         
 -11  17  10       6337.37       6491.45       744.84 o                         
  -9  17  10       6379.88       5685.12       649.86 o                         
  -7  17  10       5722.61       5121.18       612.08 o                         
  -5  17  10       8659.43       8379.68       768.65 o                         
  -3  17  10      67902.18      67924.11      3062.02 o                         
  -1  17  10        602.86        506.24       378.79 o                         
   1  17  10       8387.58       7224.53       662.68 o                         
   3  17  10      30767.94      27620.52      1765.82 o                         
 -10  18  10      11534.10      11724.30      1186.35 o                         
  -8  18  10      26854.23      27329.67      2366.07 o                         
  -6  18  10      29499.43      26473.51      1516.63 o                         
  -4  18  10      11489.26       9801.68       868.39 o                         
  -2  18  10        713.07        558.85       481.03 o                         
 -33   1  11       2669.17       1830.03       649.79 o                         
 -31   1  11      11134.58       9594.57       924.56 o                         
 -29   1  11       2176.73       2434.13       446.47 o                         
 -27   1  11        461.41        606.13       156.32 o                         
 -25   1  11      11208.05      11209.84       477.33 o                         
 -23   1  11      25410.25      25793.86       541.42 o                         
 -21   1  11      78503.84      77603.69      1144.34 o                         
 -19   1  11       2382.01       2965.88       224.92 o                         
 -17   1  11        401.64        837.71       116.22 o                         
 -15   1  11      65458.40      64074.80       761.21 o                         
 -13   1  11      93821.92      93716.16       928.30 o                         
 -11   1  11      13046.58      13564.23       252.48 o                         
  -9   1  11      56262.81      55644.48       611.69 o                         
  -7   1  11       4988.82       5190.96       215.29 o                         
  -5   1  11     100459.84      98035.12       917.34 o                         
  -3   1  11      64198.79      63421.91       644.67 o                         
  -1   1  11       1868.11       2037.83       157.35 o                         
   1   1  11      12156.42      12331.38       357.66 o                         
   3   1  11      26329.42      26658.57       501.09 o                         
   5   1  11     131194.45     133568.41      1293.78 o                         
   7   1  11      20532.35      20810.48       432.52 o                         
   9   1  11      13090.17      12181.45       443.78 o                         
  11   1  11       1578.30       1221.77       775.21 o                         
  13   1  11      38436.70      38626.32      1859.95 o                         
  15   1  11      15732.50      14635.00       828.42 o                         
  17   1  11        107.76        205.05       298.11 o                         
  19   1  11       8423.87       7514.13       768.14 o                         
  21   1  11       2823.49       1718.23       827.67 o                         
 -32   2  11       6709.47       7171.56       958.04 o                         
 -30   2  11      32598.96      30755.72      1584.98 o                         
 -28   2  11       1438.53       1284.01       230.70 o                         
 -26   2  11      23255.04      23005.01      1232.92 o                         
 -24   2  11      77434.80      74843.55      1038.92 o                         
 -22   2  11       9967.91       9740.90       369.75 o                         
 -20   2  11       2482.21       2599.47       311.20 o                         
 -18   2  11     125985.19     127335.38      1437.46 o                         
 -16   2  11      76394.95      76790.08       918.80 o                         
 -14   2  11      39577.17      39055.96       504.28 o                         
 -12   2  11      87715.13      86410.24       843.66 o                         
 -10   2  11         91.28        252.69       125.83 o                         
  -8   2  11      14151.81      13146.02       273.80 o                         
  -6   2  11     309806.66     307752.31      2424.94 o                         
  -4   2  11     117499.83     116162.26      1028.15 o                         
  -2   2  11      36707.42      36917.02       535.43 o                         
   0   2  11     298877.88     298352.59      2430.35 o                         
   2   2  11       4026.84       4445.69       225.39 o                         
   4   2  11      52319.87      52493.86       629.54 o                         
   6   2  11      19838.36      20649.11       452.57 o                         
   8   2  11       1387.18       1249.99       361.15 o                         
  10   2  11       2795.99       2538.28       407.81 o                         
  12   2  11      62518.27      62175.03      1656.96 o                         
  14   2  11      70146.98      72725.14      2034.57 o                         
  16   2  11      15461.44      15934.32      1006.84 o                         
  18   2  11      55803.09      58024.93      2153.33 o                         
  20   2  11       1211.46        916.48       397.84 o                         
 -33   3  11      51526.09      40569.73      2684.96 o                         
 -31   3  11      22422.53      22109.57       994.43 o                         
 -29   3  11       3968.25       3406.35       446.28 o                         
 -27   3  11     105223.51     107664.96      2464.40 o                         
 -25   3  11     110922.17     112607.91      1705.26 o                         
 -23   3  11       3568.91       3978.39       323.62 o                         
 -21   3  11        227.82        756.12       318.35 o                         
 -19   3  11        235.11        426.63       116.30 o                         
 -17   3  11     130241.00     130356.34      1471.47 o                         
 -15   3  11     391395.97     394051.31      3538.74 o                         
 -13   3  11      26388.42      26394.31       424.81 o                         
 -11   3  11        193.84        394.64       176.20 o                         
  -9   3  11     647005.38     632297.62      5268.15 o                         
  -7   3  11      99298.06      95827.96       937.22 o                         
  -5   3  11       9729.55       9537.67       270.63 o                         
  -3   3  11       1428.60       1899.71       143.50 o                         
  -1   3  11      10471.92      10749.49       297.07 o                         
   1   3  11      53523.72      53643.15       619.49 o                         
   3   3  11     437299.66     447300.97      3556.96 o                         
   5   3  11        814.73       1092.07       223.20 o                         
   7   3  11       6768.74       6582.37       331.87 o                         
   9   3  11     396826.56     396625.66      4010.70 o                         
  11   3  11       1862.89       1565.16       922.28 o                         
  13   3  11        234.64        463.70       925.34 o                         
  15   3  11      18688.75      17971.34      1140.52 o                         
  17   3  11       3880.89       3633.62       557.27 o                         
  19   3  11         32.81       -139.04       310.30 o                         
 -32   4  11      11134.83      10206.66       706.05 o                         
 -30   4  11       1221.92       1010.30       309.65 o                         
 -28   4  11        414.81        713.36       259.20 o                         
 -26   4  11      49732.93      49828.42      1396.33 o                         
 -24   4  11     197510.77     196818.42      2662.61 o                         
 -22   4  11     105283.75     108921.79      1400.32 o                         
 -20   4  11      15459.47      15848.58       419.00 o                         
 -18   4  11     270218.22     270163.62      2779.76 o                         
 -16   4  11      88158.74      87503.29      1068.99 o                         
 -14   4  11      72700.75      72761.63       977.36 o                         
 -12   4  11      50799.33      51078.99       648.90 o                         
 -10   4  11        167.29        410.93       168.82 o                         
  -8   4  11      99877.59      95858.25      1001.62 o                         
  -6   4  11     590166.06     587326.69      4689.64 o                         
  -4   4  11     110714.21     108761.25       985.11 o                         
  -2   4  11       9551.39       9680.45       278.52 o                         
   0   4  11     517801.88     524507.25      4249.73 o                         
   2   4  11      21286.72      20557.45       456.48 o                         
   4   4  11      30268.34      30260.73       474.74 o                         
   6   4  11      77069.30      78232.66       972.09 o                         
   8   4  11        271.04        459.77       384.90 o                         
  10   4  11       4270.72       5021.92      1056.66 o                         
  12   4  11     141699.84     147235.95      3754.73 o                         
  14   4  11       4945.41       4532.08       460.48 o                         
  16   4  11          3.03        442.47       279.82 o                         
  18   4  11     100918.00     103793.21      2890.74 o                         
  20   4  11         53.74        164.80       326.77 o                         
 -33   5  11      28233.71      24535.12      1671.05 o                         
 -31   5  11      14235.43      13523.52       900.50 o                         
 -29   5  11       6801.69       6654.75       577.18 o                         
 -27   5  11        673.79       1283.70       254.58 o                         
 -25   5  11       2352.37       2595.05       198.94 o                         
 -23   5  11       7038.73       7113.46       455.05 o                         
 -21   5  11       1291.97       1229.52       258.71 o                         
 -19   5  11      18877.38      18872.59       380.61 o                         
 -17   5  11       1563.52       1631.75       268.78 o                         
 -15   5  11     212251.20     214248.86      2027.58 o                         
 -13   5  11      40186.27      39033.04       652.72 o                         
 -11   5  11      26741.02      26117.12       530.48 o                         
  -9   5  11      46441.57      45689.21       649.98 o                         
  -7   5  11        696.95        837.35       140.96 o                         
  -5   5  11       8005.04       7726.01       298.24 o                         
  -3   5  11      43445.89      42098.83       584.73 o                         
  -1   5  11      32539.67      31436.33       493.01 o                         
   1   5  11      17068.08      17228.29       411.98 o                         
   3   5  11     127392.59     128636.35      1260.74 o                         
   5   5  11       8865.31       8415.29       358.40 o                         
   7   5  11       5653.13       5017.13       514.19 o                         
   9   5  11      15860.51      14761.06       969.84 o                         
  11   5  11       1206.11       1329.74       536.04 o                         
  13   5  11       1895.18       1716.04       323.56 o                         
  15   5  11      14900.61      14404.64      1040.83 o                         
  17   5  11       7647.74       7679.40       699.18 o                         
  19   5  11       7804.84       6755.41       682.55 o                         
 -32   6  11       3881.00       3592.56       574.46 o                         
 -30   6  11       1853.73       2613.30       493.64 o                         
 -28   6  11      14273.05      14529.21       703.79 o                         
 -26   6  11      55137.43      56111.59      1549.97 o                         
 -24   6  11       1035.72       1201.02       310.66 o                         
 -22   6  11       6417.32       6171.30       495.70 o                         
 -20   6  11       3722.58       3705.60       312.91 o                         
 -18   6  11      85259.66      83223.12      1177.76 o                         
 -16   6  11      21565.37      21836.58       598.19 o                         
 -14   6  11      29968.52      28855.97       542.56 o                         
 -12   6  11       8399.86       8238.07       374.16 o                         
 -10   6  11      82295.46      79113.27       889.02 o                         
  -8   6  11     193714.31     191648.38      1718.98 o                         
  -6   6  11       1329.69       1527.93       221.48 o                         
  -4   6  11      16501.10      16875.36       408.63 o                         
  -2   6  11       2492.86       2383.25       231.22 o                         
   0   6  11     100426.04      99080.21      1060.02 o                         
   2   6  11      16956.24      17202.81       511.41 o                         
   4   6  11      10740.77      10730.44       454.05 o                         
   6   6  11       1547.96       1479.49       539.56 o                         
   8   6  11      42166.16      43697.61      1616.95 o                         
  10   6  11      57179.42      57218.81      1709.76 o                         
  12   6  11        268.45        430.88       232.23 o                         
  14   6  11       1978.25       1456.44       304.03 o                         
  16   6  11       1092.41        959.30       340.70 o                         
  18   6  11      17349.10      15482.93       973.15 o                         
 -31   7  11      12658.24      12338.58       999.37 o                         
 -29   7  11        767.32        930.27       281.91 o                         
 -27   7  11      35166.83      35892.51      1379.53 o                         
 -25   7  11      21068.93      22329.47      1037.28 o                         
 -23   7  11      30303.88      30694.70      1137.16 o                         
 -21   7  11       3430.94       3491.78       314.91 o                         
 -19   7  11       5717.57       5848.08       348.15 o                         
 -17   7  11     109440.83     110057.03      1448.66 o                         
 -15   7  11     122817.04     120432.27      1301.65 o                         
 -13   7  11      34586.18      33504.39       644.33 o                         
 -11   7  11       2113.72       2060.12       233.14 o                         
  -9   7  11     243419.55     242494.12      2270.33 o                         
  -7   7  11      12385.96      12115.27       402.61 o                         
  -5   7  11      42860.81      41724.56       696.70 o                         
  -3   7  11      26673.66      26620.15       510.79 o                         
  -1   7  11      20266.97      19740.09       465.92 o                         
   1   7  11      58035.85      57357.05       724.04 o
[truncated: 261,714 more chars]
