# Supplementary material for: Indium Kα radiation from a MetalJet X-ray source: comparison of the Eiger2 CdTe and Photon III detectors
Source: J Appl Crystallogr. 2023 Sep 5;56(Pt 5):1322–9. doi: 10.1107/S1600576723007215 (PMC10543668; doi:10.1107/S1600576723007215)
Supplement: Supplementary file 6 [file j-56-01322-NaWO4_eigersup6.hkl]

data_NaWO4_eiger                                                                
_shelx_title ' sad0_a.res in Pbca'                                              
_shelx_refln_list_code          4                                               
_shelx_F_calc_maximum      581.14                                               
_exptl_crystal_F_000      1184.00                                               
_reflns_d_resolution_high  0.3594                                               
                                                                                
loop_                                                                           
 _space_group_symop_operation_xyz                                               
 'x, y, z'                                                                      
 '-x+1/2, -y, z+1/2'                                                            
 '-x, y+1/2, -z+1/2'                                                            
 'x+1/2, -y+1/2, -z'                                                            
 '-x, -y, -z'                                                                   
 'x-1/2, y, -z-1/2'                                                             
 'x, -y-1/2, z-1/2'                                                             
 '-x-1/2, y-1/2, z'                                                             
                                                                                
_cell_length_a     8.4410                                                       
_cell_length_b    10.5690                                                       
_cell_length_c    13.7990                                                       
_cell_angle_alpha  90.000                                                       
_cell_angle_beta   90.000                                                       
_cell_angle_gamma  90.000                                                       
                                                                                
_shelx_F_squared_multiplier     1.000                                           
                                                                                
loop_                                                                           
 _refln_index_h                                                                 
 _refln_index_k                                                                 
 _refln_index_l                                                                 
 _refln_F_squared_calc                                                          
 _refln_F_squared_meas                                                          
 _refln_F_squared_sigma                                                         
 _refln_observed_status                                                         
   2   0   0     223273.89     233138.33      7031.92 o                         
   4   0   0     238358.56     244087.59      4252.18 o                         
   6   0   0     108760.74     107960.32      1633.80 o                         
   8   0   0      66392.98      65258.56      1402.87 o                         
  10   0   0      12941.76      12665.67       234.55 o                         
  12   0   0      13461.59      13299.74       248.80 o                         
  14   0   0       4304.52       4303.66        95.06 o                         
  16   0   0       1848.11       1760.10        54.36 o                         
  18   0   0         91.45        140.93        45.04 o                         
  20   0   0         46.67         34.94        45.27 o                         
  22   0   0        449.50        395.39       115.72 o                         
   2   1   0       4094.30       4263.11        65.96 o                         
   4   1   0       6839.63       6850.96        95.80 o                         
   6   1   0      44309.66      43673.30       502.69 o                         
   8   1   0      27580.68      27403.84       378.30 o                         
  10   1   0      35496.63      35131.29       410.38 o                         
  12   1   0      33610.22      32828.69       386.74 o                         
  14   1   0      32055.29      31094.40       369.60 o                         
  16   1   0      19829.89      19728.06       321.41 o                         
  18   1   0      16633.45      16739.17       403.78 o                         
  20   1   0      10091.66      10084.25       263.19 o                         
  22   1   0       7230.11       7590.34       189.18 o                         
   0   2   0     121534.59     130368.58      3935.97 o                         
   2   2   0     250306.58     250104.31      4934.45 o                         
   4   2   0     111576.52     110736.27      2291.54 o                         
   6   2   0      62094.21      61892.09       710.08 o                         
   8   2   0      32240.73      31592.41       397.66 o                         
  10   2   0      28869.75      28339.36       294.31 o                         
  12   2   0       5047.55       5003.11        64.98 o                         
  14   2   0       4074.24       3938.23        55.91 o                         
  16   2   0       1192.06       1223.27        38.14 o                         
  18   2   0         97.25        110.87        19.24 o                         
  20   2   0        213.01        234.58        35.64 o                         
  22   2   0        213.41        195.17        31.92 o                         
   2   3   0        281.53        266.06         8.01 o                         
   4   3   0      19675.66      19829.31       335.89 o                         
   6   3   0       5336.56       5170.60        82.20 o                         
   8   3   0      19607.63      19405.90       228.65 o                         
  10   3   0      14741.26      14318.68       145.39 o                         
  12   3   0      14381.30      14340.37       156.47 o                         
  14   3   0       8897.87       8755.72       127.43 o                         
  16   3   0       8827.86       8688.81       130.39 o                         
  18   3   0       3811.40       3803.50        66.96 o                         
  20   3   0       3788.71       3938.82        98.30 o                         
  22   3   0       1414.90       1522.01       124.12 o                         
   0   4   0        148.66        267.96        14.10 o                         
   2   4   0       6529.91       6938.29       126.42 o                         
   4   4   0       5576.12       5461.00        78.44 o                         
   6   4   0      13821.80      13388.43       207.85 o                         
   8   4   0       8537.41       8245.04        95.21 o                         
  10   4   0       1502.83       1483.60        21.78 o                         
  12   4   0       4070.94       4030.26        51.98 o                         
  14   4   0        480.27        472.42        21.65 o                         
  16   4   0         63.27         85.15        12.83 o                         
  18   4   0          0.07         14.18        13.80 o                         
  20   4   0          6.82         16.15        19.78 o                         
  22   4   0        301.39        339.03        33.39 o                         
   2   5   0        322.58        351.11        11.12 o                         
   4   5   0        327.38        339.30        11.08 o                         
   6   5   0       1803.03       1749.48        32.72 o                         
   8   5   0          8.96         67.13        10.31 o                         
  10   5   0         11.98         56.10         8.30 o                         
  12   5   0        241.02        286.55        21.45 o                         
  14   5   0         63.68        168.26        30.63 o                         
  16   5   0         44.81         71.50        12.71 o                         
  18   5   0          5.40         29.45        14.21 o                         
  20   5   0        144.21        202.60        26.96 o                         
  22   5   0         13.32         37.36        23.47 o                         
   0   6   0      58469.19      60297.15      1829.18 o                         
   2   6   0      23136.47      23779.63       422.27 o                         
   4   6   0       6273.94       6248.50        91.78 o                         
   6   6   0      15281.90      15264.32       215.02 o                         
   8   6   0       7531.33       7638.97        96.79 o                         
  10   6   0        954.50        966.08        20.71 o                         
  12   6   0       1550.37       1582.01        30.71 o                         
  14   6   0       1991.87       1968.76        40.96 o                         
  16   6   0         84.46         98.27        14.28 o                         
  18   6   0        180.50        168.88        17.64 o                         
  20   6   0          0.75         16.45        22.69 o                         
  22   6   0         97.27        104.54        24.82 o                         
   2   7   0        473.42        460.50        14.70 o                         
   4   7   0       6289.80       6148.98        91.64 o                         
   6   7   0       8879.67       8733.30       117.24 o                         
   8   7   0      12614.11      12517.78       165.09 o                         
  10   7   0      18561.26      18366.79       210.13 o                         
  12   7   0      11540.31      11513.72       149.52 o                         
  14   7   0      15414.56      15529.58       185.91 o                         
  16   7   0       7920.85       8013.70       111.84 o                         
  18   7   0       5722.16       5759.69        87.90 o                         
  20   7   0       3855.23       3981.82        88.29 o                         
  22   7   0       2383.26       2452.78        80.19 o                         
   0   8   0      80774.11      82605.49      2505.72 o                         
   2   8   0     107407.26     107838.64      1683.27 o                         
   4   8   0     108333.46     106839.44      1451.24 o                         
   6   8   0      35798.17      35258.67       486.22 o                         
   8   8   0      38117.81      37077.93       511.10 o                         
  10   8   0      17708.08      17510.21       201.82 o                         
  12   8   0       8163.47       8213.12       112.75 o                         
  14   8   0       1822.86       1826.15        40.17 o                         
  16   8   0        967.29       1017.56        34.00 o                         
  18   8   0          1.91          5.87        14.04 o                         
  20   8   0         85.30         94.12        21.19 o                         
  22   8   0        382.15        379.02        46.14 o                         
   2   9   0       1198.12       1268.80        29.82 o                         
   4   9   0       6404.82       6536.17       110.52 o                         
   6   9   0       8352.41       8341.54       128.52 o                         
   8   9   0      24469.25      24457.92       389.20 o                         
  10   9   0      25634.19      25652.44       289.68 o                         
  12   9   0      32452.53      32776.23       368.66 o                         
  14   9   0      20612.25      20779.37       281.14 o                         
  16   9   0      20771.59      21076.58       243.28 o                         
  18   9   0      13229.57      13545.10       159.09 o                         
  20   9   0       8076.28       8142.94       123.35 o                         
  22   9   0       4634.04       4637.61       111.79 o                         
   0  10   0     103340.57     104429.90      3168.12 o                         
   2  10   0     121423.51     121260.17      1646.29 o                         
   4  10   0      65384.56      64155.27      1037.02 o                         
   6  10   0      91109.16      89058.20      1108.57 o                         
   8  10   0      25176.58      24840.17       396.40 o                         
  10  10   0      22956.80      22658.79       277.19 o                         
  12  10   0      10021.62      10172.51       137.31 o                         
  14  10   0       2751.99       2781.34        59.19 o                         
  16  10   0        221.95        274.69        19.49 o                         
  18  10   0         12.30         40.31        15.48 o                         
  20  10   0         56.69         67.66        20.05 o                         
  22  10   0        647.23        699.97        48.36 o                         
   2  11   0       5340.39       5440.48        85.93 o                         
   4  11   0       5447.59       5496.67        92.72 o                         
   6  11   0      12297.92      12165.90       180.10 o                         
   8  11   0      21767.79      21805.12       352.15 o                         
  10  11   0      18725.69      18563.35       306.88 o                         
  12  11   0      20112.56      20222.67       253.76 o                         
  14  11   0      13988.84      14222.88       178.52 o                         
  16  11   0      13977.55      14161.49       165.64 o                         
  18  11   0       9636.28       9805.68       132.07 o                         
  20  11   0       6144.48       6147.32       102.07 o                         
   0  12   0      41511.61      42557.62       759.80 o                         
   2  12   0      31729.40      32090.52       446.61 o                         
   4  12   0      48139.05      48168.32       666.02 o                         
   6  12   0      15719.43      15298.24       223.72 o                         
   8  12   0      19213.50      18738.53       307.53 o                         
  10  12   0      11023.46      11117.99       159.32 o                         
  12  12   0       5004.33       5025.24        79.63 o                         
  14  12   0       1282.27       1332.80        41.41 o                         
  16  12   0        948.52       1064.23        32.24 o                         
  18  12   0          0.99         15.43        16.55 o                         
  20  12   0         98.14        107.99        19.86 o                         
   2  13   0        834.41        835.30        23.49 o                         
   4  13   0       5261.22       5451.68        82.03 o                         
   6  13   0       8570.07       8559.10       162.83 o                         
   8  13   0       3561.41       3646.38        78.95 o                         
  10  13   0       6231.83       6191.35       108.30 o                         
  12  13   0       2154.08       2144.23        45.68 o                         
  14  13   0       3562.49       3638.74        52.41 o                         
  16  13   0       1675.15       1751.06        38.30 o                         
  18  13   0       2298.76       2408.84        55.53 o                         
  20  13   0       1585.17       1674.56        50.95 o                         
   0  14   0       3534.78       3583.20        83.21 o                         
   2  14   0       1422.22       1493.84        37.30 o                         
   4  14   0        329.68        429.73        26.16 o                         
   6  14   0       1458.10       1546.56        33.56 o                         
   8  14   0       1573.93       1517.90        46.16 o                         
  10  14   0         67.08        127.54        15.89 o                         
  12  14   0        195.91        206.72        16.61 o                         
  14  14   0        561.74        609.85        22.81 o                         
  16  14   0         15.05         17.48        12.63 o                         
  18  14   0         48.75         36.02        15.75 o                         
  20  14   0         20.03         12.09        19.25 o                         
   2  15   0         66.14         72.86        10.22 o                         
   4  15   0          1.96         13.09         8.09 o                         
   6  15   0        106.45        134.80        25.02 o                         
   8  15   0        222.88        256.03        20.27 o                         
  10  15   0        944.38        990.30        44.21 o                         
  12  15   0        808.72        875.07        31.68 o                         
  14  15   0        298.71        316.94        17.90 o                         
  16  15   0        363.23        420.58        21.50 o                         
  18  15   0        441.20        449.73        24.29 o                         
  20  15   0          8.88         20.21        18.07 o                         
   0  16   0      11328.09      11570.83       228.03 o                         
   2  16   0       8104.50       8093.34       147.37 o                         
   4  16   0       7700.25       7653.32       113.65 o                         
   6  16   0       6095.83       6075.91       104.35 o                         
   8  16   0       3517.14       3702.04        85.22 o                         
  10  16   0       1644.34       1638.92        42.95 o                         
  12  16   0       1804.28       1922.54        38.57 o                         
  14  16   0        601.05        624.11        23.86 o                         
  16  16   0         53.27         49.56        14.45 o                         
  18  16   0         54.21         49.25        15.95 o                         
   2  17   0       1029.79       1100.52        33.36 o                         
   4  17   0       3338.48       3319.95        80.02 o                         
   6  17   0       4075.14       4118.21       105.62 o                         
   8  17   0       7002.99       7109.55       137.98 o                         
  10  17   0       6945.53       6843.44        84.61 o                         
  12  17   0       4881.64       4843.30        63.07 o                         
  14  17   0       5786.23       5900.69        74.26 o                         
  16  17   0       5062.07       5246.87        69.79 o                         
  18  17   0       3082.94       3198.55        54.44 o                         
   0  18   0      27906.56      27835.74       516.16 o                         
   2  18   0      33997.70      33993.11       482.39 o                         
   4  18   0      24822.38      24810.48       329.02 o                         
   6  18   0      14720.20      14955.30       259.05 o                         
   8  18   0      11778.98      11697.80       163.06 o                         
  10  18   0       6930.13       6984.78        80.35 o                         
  12  18   0       2254.67       2224.08        43.76 o                         
  14  18   0       1703.57       1748.76        46.69 o                         
  16  18   0        365.61        358.60        20.96 o                         
  18  18   0         72.20         73.81        17.50 o                         
   2  19   0        570.21        611.57        24.89 o                         
   4  19   0       3956.10       4050.97        72.72 o                         
   6  19   0       7999.40       8193.25       134.50 o                         
   8  19   0       6447.86       6509.00        79.47 o                         
  10  19   0       8920.58       8923.01        97.61 o                         
  12  19   0       8263.39       8477.43        95.80 o                         
  14  19   0       9249.46       9397.05       105.08 o                         
  16  19   0       6503.25       6607.98        85.45 o                         
   0  20   0      34824.12      34745.89       640.27 o                         
   2  20   0      19460.81      19376.65       243.73 o                         
   4  20   0      20249.64      20470.55       228.92 o                         
   6  20   0      16961.78      16810.97       167.88 o                         
   8  20   0      13004.55      12877.67       115.69 o                         
  10  20   0       5252.30       5160.83        68.48 o                         
  12  20   0       3900.59       3957.66        58.26 o                         
  14  20   0       1201.55       1191.93        61.68 o                         
  16  20   0        343.51        356.68        22.14 o                         
   2  21   0        771.31        790.63        20.20 o                         
   4  21   0       1411.51       1441.90        30.32 o                         
   6  21   0       4338.47       4316.18        55.12 o                         
   8  21   0       5478.20       5523.02        61.93 o                         
  10  21   0       4901.23       4866.29        66.48 o                         
  12  21   0       6464.62       6478.00        86.02 o                         
  14  21   0       5625.03       5755.34        78.21 o                         
  16  21   0       4529.03       4590.11        67.84 o                         
   0  22   0       4401.71       4342.74        62.01 o                         
   2  22   0       7610.00       7570.12        66.67 o                         
   4  22   0       5577.17       5549.14        60.79 o                         
   6  22   0       6771.25       6837.94        76.24 o                         
   8  22   0       3878.21       3885.39        49.91 o                         
  10  22   0       4453.76       4586.24        68.34 o                         
  12  22   0       1128.43       1250.31        42.31 o                         
  14  22   0        554.23        584.95        28.31 o                         
   2  23   0         10.97         30.23        10.47 o                         
   4  23   0        445.30        444.86        18.33 o                         
   6  23   0        317.23        350.70        17.65 o                         
   8  23   0        834.91        833.13        25.21 o                         
  10  23   0        986.95        996.35        31.17 o                         
  12  23   0       1496.70       1457.38        45.00 o                         
  14  23   0        588.29        645.99        29.12 o                         
   0  24   0         15.37         57.80        14.26 o                         
   2  24   0         64.12        104.92        12.05 o                         
   4  24   0         83.14         96.41        12.70 o                         
   6  24   0         70.44         97.04        13.06 o                         
   8  24   0         83.82         92.50        14.19 o                         
  10  24   0          0.72          9.42        13.05 o                         
  12  24   0         76.01         74.75        17.56 o                         
   2  25   0          3.18         10.68        11.53 o                         
   4  25   0        155.95        159.77        14.30 o                         
   6  25   0        483.33        491.79        20.43 o                         
   8  25   0        240.59        251.79        17.40 o                         
  10  25   0        187.47        191.20        16.70 o                         
  12  25   0        667.11        661.61        30.34 o                         
   0  26   0       2862.48       2824.81        60.24 o                         
   2  26   0       2398.19       2379.12        39.77 o                         
   4  26   0       1940.42       1896.12        34.47 o                         
   6  26   0       2973.77       3066.58        45.42 o                         
   8  26   0       1991.08       1902.12        51.50 o                         
  10  26   0       1214.39       1278.37        37.97 o                         
   2  27   0        155.26        205.97        15.68 o                         
   4  27   0        559.94        556.67        20.89 o                         
   6  27   0        985.99        959.09        30.10 o                         
   8  27   0       1967.49       1910.26        43.35 o                         
   0  28   0       5872.06       5802.17        99.47 o                         
   2  28   0       7195.34       7180.72        80.34 o                         
   4  28   0       6908.27       6887.88        73.14 o                         
   6  28   0       4613.91       4635.07        63.14 o                         
   2  29   0        154.66        240.69        17.05 o                         
   1   1   1      20701.48      21353.60       299.76 o                         
   2   1   1        211.77        219.68         4.21 o                         
   3   1   1      22027.18      21988.51       236.40 o                         
   4   1   1        432.41        433.80         7.20 o                         
   5   1   1      15467.65      15629.27       152.19 o                         
   6   1   1        745.30        767.20        11.72 o                         
   7   1   1       6562.22       6535.33        61.25 o                         
   8   1   1       1073.42       1054.48        14.49 o                         
   9   1   1       7463.56       7532.41        72.17 o                         
  10   1   1        511.84        528.69        11.80 o                         
  11   1   1       3838.98       3846.15        38.41 o                         
  12   1   1        302.98        334.28        10.56 o                         
  13   1   1         78.60        109.52         7.64 o                         
  14   1   1         19.99         55.21         6.56 o                         
  15   1   1        779.28        778.05        16.99 o                         
  16   1   1        230.28        269.49        13.66 o                         
  17   1   1         54.19         64.19        12.57 o                         
  18   1   1          7.39         58.58        15.12 o                         
  19   1   1         92.20         82.77        17.53 o                         
  20   1   1        165.59        231.18        24.82 o                         
  21   1   1         32.66         51.86        20.15 o                         
  22   1   1         16.41         75.60        20.32 o                         
  23   1   1         14.80         28.51        17.63 o                         
   0   2   1        410.85        452.33        18.74 o                         
   1   2   1        129.88        156.21         8.08 o                         
   2   2   1      16983.74      17306.48       199.31 o                         
   3   2   1         28.50        147.80         8.84 o                         
   4   2   1        706.21        847.20        10.06 o                         
   5   2   1       4259.55       4153.71        40.80 o                         
   6   2   1       6453.67       6476.25        62.66 o                         
   7   2   1      18384.26      18006.07       161.52 o                         
   8   2   1        189.29        222.53         7.26 o                         
   9   2   1       9477.22       9399.15        79.12 o                         
  10   2   1        685.24        732.82        10.92 o                         
  11   2   1      19437.05      19080.68       151.63 o                         
  12   2   1          4.65         34.14         5.98 o                         
  13   2   1      16862.35      16425.92       137.44 o                         
  14   2   1         10.06         22.45         5.85 o                         
  15   2   1      11023.88      10856.17       104.90 o                         
  16   2   1          3.26         10.09         8.30 o                         
  17   2   1       7258.04       7148.35        78.81 o                         
  18   2   1         81.04         80.66        14.79 o                         
  19   2   1       4511.53       4469.12        78.37 o                         
  20   2   1         10.30         11.79        15.26 o                         
  21   2   1       2609.04       2588.31        80.34 o                         
  22   2   1          5.93         17.03        16.95 o                         
  23   2   1       1837.09       1857.82        51.11 o                         
   1   3   1     237419.62     256542.44      3868.63 o                         
   2   3   1       2851.32       2942.54        33.77 o                         
   3   3   1      75927.29      74880.68       792.82 o                         
   4   3   1       2431.86       2468.44        33.20 o                         
   5   3   1     106625.55     106281.42      1071.55 o                         
   6   3   1       1847.58       1790.93        19.42 o                         
   7   3   1      70769.30      69545.57       636.32 o                         
   8   3   1        138.16        185.01         9.78 o                         
   9   3   1      28250.26      27486.04       201.09 o                         
  10   3   1        240.01        257.33         6.51 o                         
  11   3   1      11263.86      11014.98        83.34 o                         
  12   3   1       1062.51       1105.56        15.36 o                         
  13   3   1       7255.76       7115.70        62.89 o                         
  14   3   1        213.85        272.49        12.24 o                         
  15   3   1       1361.33       1384.35        24.91 o                         
  16   3   1        191.87        218.37        12.48 o                         
  17   3   1        191.50        203.73        12.31 o                         
  18   3   1        262.67        275.52        16.80 o                         
  19   3   1         35.46         60.00        14.62 o                         
  20   3   1        117.56        159.36        17.64 o                         
  21   3   1        150.63        156.83        18.80 o                         
  22   3   1        166.36        176.22        19.44 o                         
  23   3   1        641.42        563.53        32.65 o                         
   0   4   1       1967.73       2140.22       134.38 o                         
   1   4   1       1578.66       1452.74        23.33 o                         
   2   4   1         75.01        213.20        18.26 o                         
   3   4   1       1084.08       1084.55        26.81 o                         
   4   4   1       3395.60       3396.95        34.43 o                         
   5   4   1      25620.74      24943.76       269.56 o                         
   6   4   1        566.91        618.72         9.48 o                         
   7   4   1      20636.68      20135.31       179.45 o                         
   8   4   1       4689.34       4671.62        40.23 o                         
   9   4   1      40039.38      38744.70       288.82 o                         
  10   4   1        521.56        559.76        14.24 o                         
  11   4   1      32221.74      31319.95       223.80 o                         
  12   4   1        929.40        945.22        14.11 o                         
  13   4   1      35270.95      34529.37       280.09 o                         
  14   4   1         75.71        112.12         8.53 o                         
  15   4   1      25997.17      25505.33       238.38 o                         
  16   4   1        122.95        142.75        10.53 o                         
  17   4   1      17358.17      17027.27       154.08 o                         
  18   4   1         38.14         47.86        10.76 o                         
  19   4   1      11705.50      11633.07       139.42 o                         
  20   4   1          6.55         33.68        14.37 o                         
  21   4   1       7975.23       7984.80       113.56 o                         
  22   4   1         34.30         49.36        16.45 o                         
  23   4   1       4294.51       4357.07        71.35 o                         
   1   5   1     209006.00     217605.98      2681.14 o                         
   2   5   1       4030.50       4141.48        60.36 o                         
   3   5   1     258438.72     262751.28      2804.57 o                         
   4   5   1       1558.28       1565.54        19.24 o                         
   5   5   1     100752.99      99207.82      1136.42 o                         
   6   5   1       1992.61       1996.03        24.57 o                         
   7   5   1      59271.53      58240.52       492.07 o                         
   8   5   1       2753.27       2757.68        27.83 o                         
   9   5   1      42399.00      41303.95       327.99 o                         
  10   5   1       1193.44       1186.88        14.14 o                         
  11   5   1      15696.11      15254.51       119.91 o                         
  12   5   1        236.84        253.69         8.66 o                         
  13   5   1       6519.43       6406.95        62.02 o                         
  14   5   1        709.46        741.07        18.83 o                         
  15   5   1       2612.14       2664.00        36.75 o                         
  16   5   1        228.10        267.11        12.61 o                         
  17   5   1        487.45        502.18        17.06 o                         
  18   5   1        133.84        181.78        12.63 o                         
  19   5   1          1.74         36.89        12.23 o                         
  20   5   1        240.11        293.81        21.90 o                         
  21   5   1        377.34        408.16        25.20 o                         
  22   5   1        144.78        165.27        19.13 o                         
  23   5   1        618.05        619.73        31.39 o                         
   0   6   1        253.94        388.11        18.55 o                         
   1   6   1        276.02        378.63        13.52 o                         
   2   6   1       4504.80       4544.97        57.48 o                         
   3   6   1      23387.72      23213.81       252.94 o                         
   4   6   1       1035.53       1156.49        20.04 o                         
   5   6   1      15904.84      15834.19       156.58 o                         
   6   6   1       2819.71       2820.60        32.87 o                         
   7   6   1      28215.86      27776.36       247.68 o                         
   8   6   1        279.43        317.86        11.23 o                         
   9   6   1      29521.74      28793.68       239.31 o                         
  10   6   1       1089.85       1094.99        17.25 o                         
  11   6   1      30428.82      29625.60       232.30 o                         
  12   6   1        157.23        201.25        13.55 o                         
  13   6   1      21016.84      20620.96       168.18 o                         
  14   6   1        337.34        385.43        15.84 o                         
  15   6   1      20999.14      20949.49       184.49 o                         
  16   6   1         20.91         23.80         8.56 o                         
  17   6   1      14542.73      14488.66       130.81 o                         
  18   6   1         62.71         53.53        10.69 o                         
  19   6   1      11470.71      11504.10       114.47 o                         
  20   6   1         19.02         19.09        16.25 o                         
  21   6   1       7004.95       7206.74       103.02 o                         
  22   6   1          6.49          7.00        15.88 o                         
   1   7   1     111048.05     113186.86      1399.15 o                         
   2   7   1         27.92         45.42         4.55 o                         
   3   7   1      75041.82      75761.58       869.89 o                         
   4   7   1        188.83        222.38        11.42 o                         
   5   7   1      57733.82      57231.96       504.30 o                         
   6   7   1        202.78        257.75         8.25 o                         
   7   7   1      39327.19      38536.89       376.59 o                         
   8   7   1          6.33         48.63         7.30 o                         
   9   7   1      12061.75      11880.20       108.70 o                         
  10   7   1        822.10        849.58        14.52 o                         
  11   7   1      11275.83      11082.74        97.76 o                         
  12   7   1        215.48        242.04        10.25 o                         
  13   7   1       5223.72       5186.05        55.94 o                         
  14   7   1        115.37        155.59        10.05 o                         
  15   7   1       1199.60       1162.36        26.24 o                         
  16   7   1        280.35        314.47        14.18 o                         
  17   7   1        147.21        178.78        12.05 o                         
  18   7   1        392.72        428.39        16.82 o                         
  19   7   1         90.14         88.98        12.80 o                         
  20   7   1        115.66        146.09        16.14 o                         
  21   7   1        250.83        247.77        21.38 o                         
  22   7   1         43.74         67.76        18.08 o                         
   0   8   1       6852.92       6923.13       158.32 o                         
   1   8   1       5112.92       5129.30        70.19 o                         
   2   8   1        407.16        471.67        10.22 o                         
   3   8   1       3974.18       3919.71        45.65 o                         
   4   8   1       5722.17       5713.03        61.53 o                         
   5   8   1       6209.29       6277.33        61.69 o                         
   6   8   1         13.65         48.68         8.49 o                         
   7   8   1       9428.01       9290.61       103.57 o                         
   8   8   1        125.32        159.18         7.13 o                         
   9   8   1      10074.46       9876.00        92.42 o                         
  10   8   1          3.15         38.32         5.31 o                         
  11   8   1       6746.96       6702.58        63.78 o                         
  12   8   1         49.99         70.53         7.53 o                         
  13   8   1       6038.18       6044.07        67.10 o                         
  14   8   1         33.53         40.20         7.74 o                         
  15   8   1       4009.09       4054.13        46.92 o                         
  16   8   1          0.17          4.70         8.86 o                         
  17   8   1       5012.03       5072.19        53.25 o                         
  18   8   1          7.99          2.77         9.83 o                         
  19   8   1       2769.30       2803.52        41.36 o                         
  20   8   1          0.17        -12.08        12.64 o                         
  21   8   1       2066.43       2074.43        52.77 o                         
  22   8   1          0.29          5.17        16.57 o                         
   1   9   1       2318.70       2421.58        37.38 o                         
   2   9   1        479.72        515.52        11.00 o                         
   3   9   1       6025.44       6221.37        63.40 o                         
   4   9   1       1030.36       1054.29        18.36 o                         
   5   9   1       6091.26       6098.44        63.54 o                         
   6   9   1         53.54         86.84         6.08 o                         
   7   9   1        697.49        758.59        15.31 o                         
   8   9   1          2.71         22.47         4.50 o                         
   9   9   1       3306.42       3344.68        42.20 o                         
  10   9   1         80.30        107.65         7.38 o                         
  11   9   1       1838.62       1877.60        24.78 o                         
  12   9   1         11.33         43.20         7.21 o                         
  13   9   1        103.35        129.40        10.56 o                         
  14   9   1        221.62        262.30        12.71 o                         
  15   9   1         91.25        100.72         9.58 o                         
  16   9   1         21.85         68.47        10.05 o                         
  17   9   1         85.43        102.58        10.96 o                         
  18   9   1         66.48        120.32        12.09 o                         
  19   9   1        143.30        139.84        15.03 o                         
  20   9   1          0.32         21.99        13.35 o                         
  21   9   1          1.41         -3.27        15.90 o                         
  22   9   1         26.27         68.88        17.91 o                         
   0  10   1         98.08        127.02        10.79 o                         
   1  10   1          1.70         15.64         3.53 o                         
   2  10   1          1.66         54.46         8.66 o                         
   3  10   1        229.71        246.56         8.90 o                         
   4  10   1        315.64        365.87        16.18 o                         
   5  10   1         46.38         78.02         8.73 o                         
   6  10   1          8.97         55.39         9.26 o                         
   7  10   1        149.94        177.06        12.23 o                         
   8  10   1         79.14        119.07         9.48 o                         
   9  10   1        518.12        603.07        19.30 o                         
  10  10   1          5.42         16.76         5.64 o                         
  11  10   1        130.99        175.00         9.81 o                         
  12  10   1          2.13         16.23         6.65 o                         
  13  10   1        257.55        279.09        12.48 o                         
  14  10   1          0.14         -4.75         7.86 o                         
  15  10   1        298.88        355.01        16.22 o                         
  16  10   1          7.57          1.22         9.43 o                         
  17  10   1        120.89        170.14        12.80 o                         
  18  10   1          0.57         -6.74        10.82 o                         
  19  10   1        136.35        163.95        14.37 o                         
  20  10   1          9.47          0.81        13.00 o                         
  21  10   1         94.60        115.88        17.73 o                         
  22  10   1          0.12        -11.23        16.51 o                         
   1  11   1      17546.72      17577.64       186.01 o                         
   2  11   1        868.92        894.85        16.63 o                         
   3  11   1      21659.96      21475.09       204.14 o                         
   4  11   1        193.59        195.15         7.35 o                         
   5  11   1      11006.89      10945.76       121.07 o                         
   6  11   1        108.44        129.32         7.04 o                         
   7  11   1       2663.98       2648.93        32.12 o                         
   8  11   1          1.05         20.76         5.44 o                         
   9  11   1       3294.42       3344.96        48.35 o                         
  10  11   1        233.27        250.30        13.51 o                         
  11  11   1       1997.82       1963.58        28.76 o                         
  12  11   1        157.25        190.41        10.54 o                         
  13  11   1        531.62        528.83        16.95 o                         
  14  11   1        200.84        230.85        12.15 o                         
  15  11   1        429.04        477.78        16.02 o                         
  16  11   1          1.50         41.03         9.58 o                         
  17  11   1        391.17        442.43        19.93 o                         
  18  11   1        159.96        198.29        14.11 o                         
  19  11   1          1.58          3.64        12.19 o                         
  20  11   1         23.17         53.75        13.90 o                         
  21  11   1          3.52          0.01        13.54 o                         
   0  12   1       2902.78       2960.51        52.92 o                         
   1  12   1       1270.61       1324.79        21.01 o                         
   2  12   1         97.80        143.60        10.52 o                         
   3  12   1       2393.31       2421.86        29.49 o                         
   4  12   1       2378.50       2426.01        31.21 o                         
   5  12   1       5715.96       5625.16        80.42 o                         
   6  12   1        169.06        233.15        14.66 o                         
   7  12   1       8476.01       8298.46        86.69 o                         
   8  12   1        316.99        355.30        12.90 o                         
   9  12   1       9295.21       9166.66       124.29 o                         
  10  12   1         54.87         92.40         8.74 o                         
  11  12   1      10363.79      10376.49        99.20 o                         
  12  12   1        187.57        205.79        11.23 o                         
  13  12   1       8588.64       8664.10        87.40 o                         
  14  12   1          1.63          9.52         7.82 o                         
  15  12   1       5809.09       5736.01        52.10 o                         
  16  12   1          6.07         -0.52         9.19 o                         
  17  12   1       7336.97       7532.77        70.48 o                         
  18  12   1          2.43         -8.01        11.24 o                         
  19  12   1       4124.61       4215.44        50.04 o                         
  20  12   1          1.97         -8.66        12.59 o                         
  21  12   1       2617.94       2700.67        42.66 o                         
   1  13   1      61988.15      61580.00       597.90 o                         
   2  13   1         78.43         98.94         6.61 o                         
   3  13   1      43848.56      43842.29       376.63 o                         
   4  13   1        355.42        389.49        11.59 o                         
   5  13   1      41832.09      41532.07       389.54 o                         
   6  13   1        357.57        362.97        25.41 o                         
   7  13   1      25778.94      25082.47       252.61 o                         
   8  13   1        215.31        234.60        14.17 o                         
   9  13   1      11050.49      10951.34       128.32 o                         
  10  13   1        542.56        576.32        18.97 o                         
  11  13   1       9491.80       9559.51        93.36 o                         
  12  13   1        366.00        408.90        15.39 o                         
  13  13   1       3397.78       3449.37        41.29 o                         
  14  13   1         55.46         96.96         9.23 o                         
  15  13   1       1064.65       1100.62        21.42 o                         
  16  13   1        262.43        304.03        13.16 o                         
  17  13   1        109.35        133.14        11.99 o                         
  18  13   1        210.92        221.21        14.53 o                         
  19  13   1         11.94         17.48        12.84 o                         
  20  13   1         84.92         95.26        14.50 o                         
  21  13   1        188.22        181.65        16.20 o                         
   0  14   1         24.78         70.26         9.30 o                         
   1  14   1        332.55        398.32        14.14 o                         
   2  14   1       1750.33       1791.06        26.26 o                         
   3  14   1       4454.59       4505.40        49.64 o                         
   4  14   1        368.05        432.34        15.83 o                         
   5  14   1       5203.17       5253.76        59.36 o                         
   6  14   1       1106.71       1174.98        22.05 o                         
   7  14   1      13785.88      13138.89       168.40 o                         
   8  14   1        170.32        238.25        13.02 o                         
   9  14   1      15657.21      15465.67       166.09 o                         
  10  14   1        921.48        944.81        24.95 o                         
  11  14   1      17549.61      17627.82       173.08 o                         
  12  14   1        122.69        154.16        10.57 o                         
  13  14   1      14454.05      14770.64       106.23 o                         
  14  14   1        134.38        159.39        10.32 o                         
  15  14   1      14627.96      14913.52       104.28 o                         
  16  14   1         11.47         15.40         9.07 o                         
  17  14   1      10368.70      10696.88        92.58 o                         
  18  14   1         10.28          7.61        10.75 o                         
  19  14   1       7446.80       7677.99        74.06 o                         
  20  14   1          5.05          0.05        13.62 o                         
   1  15   1      43921.43      44235.08       414.55 o                         
   2  15   1         70.29         80.53         7.38 o                         
   3  15   1      51829.83      51461.45       460.12 o                         
   4  15   1        102.19        135.18         8.61 o                         
   5  15   1      34915.16      34883.59       318.16 o                         
   6  15   1         77.02         93.78         9.18 o                         
   7  15   1      25833.08      25460.65       328.87 o                         
   8  15   1        823.00        842.06        25.49 o                         
   9  15   1      21300.52      21129.76       221.65 o                         
  10  15   1        258.24        298.80        14.36 o                         
  11  15   1       8482.78       8561.85        93.71 o                         
  12  15   1        420.34        441.57        13.94 o                         
  13  15   1       3527.72       3639.86        37.13 o                         
  14  15   1        398.38        460.40        14.85 o                         
  15  15   1        999.47       1009.21        21.04 o                         
  16  15   1        319.43        355.24        14.07 o                         
  17  15   1         92.29        104.11        11.43 o                         
  18  15   1         70.87         83.91        11.74 o                         
  19  15   1         74.66         96.73        13.10 o                         
  20  15   1        127.58        141.45        15.04 o                         
   0  16   1       1482.30       1509.47        34.18 o                         
   1  16   1         99.90        165.47        12.45 o                         
   2  16   1        718.40        780.25        18.49 o                         
   3  16   1       1135.65       1150.92        22.50 o                         
   4  16   1        569.80        597.75        17.80 o                         
   5  16   1       7881.75       7855.24        82.64 o                         
   6  16   1        369.59        402.69        15.41 o                         
   7  16   1       6023.61       6156.81        90.87 o                         
   8  16   1        624.82        685.55        47.19 o                         
   9  16   1      11896.34      11750.52       140.09 o                         
  10  16   1         12.27         43.95         8.71 o                         
  11  16   1      10579.74      10605.04        83.92 o                         
  12  16   1        116.06        135.36         9.73 o                         
  13  16   1      11480.99      11542.44        84.69 o                         
  14  16   1          4.57         15.86         8.59 o                         
  15  16   1       9237.71       9512.83        76.60 o                         
  16  16   1         34.92         32.46         9.77 o                         
  17  16   1       6500.44       6655.56        58.96 o                         
  18  16   1          6.98         -0.42        10.72 o                         
  19  16   1       5219.67       5448.27        55.39 o                         
   1  17   1      18155.15      18161.53       188.45 o                         
   2  17   1        230.73        231.06        11.83 o                         
   3  17   1      12663.88      12727.69       130.21 o                         
   4  17   1          6.54         12.85         7.13 o                         
   5  17   1      13422.52      13642.70       140.60 o                         
   6  17   1          3.82          9.21         8.07 o                         
   7  17   1      13675.67      13697.31       168.29 o                         
   8  17   1          2.26         24.12         9.88 o                         
   9  17   1       7572.02       7563.97       139.47 o                         
  10  17   1         31.44         44.72         7.88 o                         
  11  17   1       3086.57       3118.86        33.98 o                         
  12  17   1        294.47        327.55        13.14 o                         
  13  17   1       2373.84       2424.96        30.35 o                         
  14  17   1        191.66        230.01        11.94 o                         
  15  17   1        293.02        301.47        13.64 o                         
  16  17   1        127.12        155.96        11.68 o                         
  17  17   1         23.23         31.95        10.44 o                         
  18  17   1        120.34        137.82        12.78 o                         
  19  17   1         26.54         23.45        11.85 o                         
   0  18   1        272.61        305.84        18.35 o                         
   1  18   1         62.35         87.31         8.36 o                         
   2  18   1        689.95        746.26        20.41 o                         
   3  18   1        710.70        720.34        19.34 o                         
   4  18   1         39.00         64.57         9.15 o                         
   5  18   1       1036.75       1034.26        24.56 o                         
   6  18   1        167.61        209.12        14.45 o                         
   7  18   1       2839.96       2946.56        52.10 o                         
   8  18   1          2.89         22.59         8.33 o                         
   9  18   1       1561.23       1566.26        29.48 o                         
  10  18   1         14.91         22.53         8.35 o                         
  11  18   1       1804.88       1827.91        26.70 o                         
  12  18   1         34.53         40.93         9.03 o                         
  13  18   1       1942.83       1946.41        28.01 o                         
  14  18   1          2.68          0.56         8.68 o                         
  15  18   1       1591.26       1544.68        27.09 o                         
  16  18   1          6.18          3.09        10.03 o                         
  17  18   1       1015.15       1032.67        23.75 o                         
  18  18   1          0.14        -10.98        10.98 o                         
   1  19   1        481.88        532.45        16.19 o                         
   2  19   1          7.61          8.46         7.31 o                         
   3  19   1        428.24        489.32        15.54 o                         
   4  19   1         15.02         20.63         8.23 o                         
   5  19   1        340.43        415.79        18.63 o                         
   6  19   1          1.14         15.79         9.58 o                         
   7  19   1        121.07        172.51        10.35 o                         
   8  19   1         16.50         21.87         7.41 o                         
   9  19   1        111.65        144.19         9.83 o                         
  10  19   1          4.91         17.33         8.35 o                         
  11  19   1        198.99        204.16        11.51 o                         
  12  19   1         10.83         25.27         8.87 o                         
  13  19   1         14.34         10.71         9.21 o                         
  14  19   1         10.88         34.86         9.64 o                         
  15  19   1        113.54        107.43        11.36 o                         
  16  19   1          5.92         23.22        10.39 o                         
  17  19   1          7.97          0.26        10.73 o                         
   0  20   1          6.08         48.32        12.04 o                         
   1  20   1          0.59         12.36         7.75 o                         
   2  20   1        194.79        236.37        12.29 o                         
   3  20   1         11.56         17.59         8.83 o                         
   4  20   1          8.22         39.19         8.72 o                         
   5  20   1         21.86         25.63         7.63 o                         
   6  20   1         45.68         71.89         8.47 o                         
   7  20   1        126.08        138.89         9.14 o                         
   8  20   1         10.26         23.49         7.41 o                         
   9  20   1        617.36        652.26        16.68 o                         
  10  20   1         22.96         41.29         8.44 o                         
  11  20   1        358.04        345.60        14.25 o                         
  12  20   1          2.07         12.82         8.76 o                         
  13  20   1        545.20        567.95        18.15 o                         
  14  20   1          5.10         11.83         9.60 o                         
  15  20   1        683.78        665.47        19.03 o                         
  16  20   1          0.04         -4.72        10.09 o                         
  17  20   1        158.62        177.11        13.72 o                         
   1  21   1       4436.12       4431.16        37.61 o                         
   2  21   1          8.66          8.30         7.00 o                         
   3  21   1       4995.35       4948.64        40.47 o                         
   4  21   1          0.75         -3.39         7.08 o                         
   5  21   1       3820.65       3848.22        34.44 o                         
   6  21   1         23.07         28.89         7.59 o                         
   7  21   1       3481.06       3488.64        32.84 o                         
   8  21   1         93.99         99.15         8.84 o                         
   9  21   1       2812.82       2842.94        31.20 o                         
  10  21   1         14.80         20.85         8.85 o                         
  11  21   1       1364.97       1334.13        25.91 o                         
  12  21   1        114.90        131.83        12.06 o                         
  13  21   1        352.15        360.31        15.40 o                         
  14  21   1         44.62         63.04        10.75 o                         
  15  21   1        207.28        203.06        13.29 o                         
  16  21   1        102.39        110.93        12.48 o                         
   0  22   1        353.23        413.76        15.06 o                         
   1  22   1         32.18        113.15         7.27 o                         
   2  22   1        377.83        418.36        10.83 o                         
   3  22   1        535.42        581.09        13.62 o                         
   4  22   1         37.81         58.99         8.17 o                         
   5  22   1       1997.03       2028.85        26.17 o                         
   6  22   1        326.51        362.18        12.36 o                         
   7  22   1       3311.15       3227.89        33.15 o                         
   8  22   1         73.28        100.26         9.00 o                         
   9  22   1       2709.85       2711.99        31.20 o                         
  10  22   1         34.31         56.58         9.93 o                         
  11  22   1       4334.14       4334.84        45.75 o                         
  12  22   1          7.83         15.71        10.10 o                         
  13  22   1       4229.27       4269.13        46.09 o                         
  14  22   1         15.92         18.99        10.47 o                         
  15  22   1       3120.94       3160.89        39.84 o                         
   1  23   1      15807.19      15566.70        80.03 o                         
   2  23   1          0.75         -1.55         7.01 o                         
   3  23   1      10497.84      10382.90        64.91 o                         
   4  23   1         44.93         45.76         8.19 o                         
   5  23   1      11374.52      11247.29        74.39 o                         
   6  23   1        191.78        195.01        10.37 o                         
   7  23   1       8368.21       8322.30        64.19 o                         
   8  23   1         40.31         35.56         8.48 o                         
   9  23   1       4719.79       4723.74        42.79 o                         
  10  23   1        139.14        142.11        11.45 o                         
  11  23   1       2787.41       2764.44        38.71 o                         
  12  23   1        170.93        170.88        13.33 o                         
  13  23   1       1364.67       1338.04        30.04 o                         
  14  23   1        140.23        141.81        13.60 o                         
   0  24   1        547.94        561.90        16.74 o                         
   1  24   1        329.81        481.41        11.59 o                         
   2  24   1        115.73        145.05         9.02 o                         
   3  24   1       1079.76       1117.68        18.62 o                         
   4  24   1        414.46        451.99        12.88 o                         
   5  24   1       2849.10       2838.13        30.87 o                         
   6  24   1         42.82         74.00         9.12 o                         
   7  24   1       4193.01       4192.04        39.01 o                         
   8  24   1        186.13        196.38        11.65 o                         
   9  24   1       4726.45       4769.95        44.05 o                         
  10  24   1         41.56         54.29        10.60 o                         
  11  24   1       4520.09       4608.76        52.18 o                         
  12  24   1         53.08         55.70        11.95 o                         
  13  24   1       4991.22       5106.26        53.72 o                         
   1  25   1      11542.37      11499.34        69.69 o                         
   2  25   1         32.25         28.88         8.14 o                         
   3  25   1      12048.73      11947.21        74.41 o                         
   4  25   1          9.04          8.48         7.99 o                         
   5  25   1       8231.18       8233.98        59.96 o                         
   6  25   1         63.49         60.59         9.09 o                         
   7  25   1       5827.46       5884.80        49.55 o                         
   8  25   1         67.54         72.20        10.00 o                         
   9  25   1       4299.37       4325.50        42.02 o                         
  10  25   1        136.07        147.89        11.58 o                         
  11  25   1       2353.67       2344.81        35.18 o                         
  12  25   1         54.53         77.48        12.54 o                         
   0  26   1        210.14        224.99        15.75 o                         
   1  26   1          4.75        120.87         9.31 o                         
   2  26   1        281.36        282.63        11.35 o                         
   3  26   1        939.94        945.80        17.99 o                         
   4  26   1        133.78        152.36        10.24 o                         
   5  26   1       1471.90       1415.44        24.18 o                         
   6  26   1        140.73        150.86        10.54 o                         
   7  26   1       1944.89       1988.89        31.98 o                         
   8  26   1         18.29         29.80         9.67 o                         
   9  26   1       2593.40       2604.25        39.60 o                         
  10  26   1         26.70         27.54        10.04 o                         
   1  27   1       3288.91       3301.13        33.68 o                         
   2  27   1          0.08         -4.99         8.32 o                         
   3  27   1       3309.36       3287.00        32.37 o                         
   4  27   1          3.12         -0.13         8.66 o                         
   5  27   1       2575.88       2595.40        35.24 o                         
   6  27   1          0.82          5.40         9.08 o                         
   7  27   1       2248.79       2254.39        35.41 o                         
   8  27   1          3.90          4.13         9.80 o                         
   9  27   1       1209.68       1128.02        23.54 o                         
   0  28   1          6.93         25.23        13.07 o                         
   1  28   1         44.01         65.94         9.92 o                         
   2  28   1         14.74         44.35         9.61 o                         
   3  28   1         26.00         27.87         9.33 o                         
   4  28   1         62.29         75.51         9.89 o                         
   5  28   1         44.26         40.67        10.00 o                         
   6  28   1          1.84         20.23         9.48 o                         
   7  28   1        164.18        171.74        15.39 o                         
   1  29   1          1.96         21.72         9.64 o                         
   2  29   1          5.50          6.62         9.20 o                         
   3  29   1          1.25         16.56         9.42 o                         
   0   0   2     337721.53     284931.97      6078.10 o                         
   1   0   2         85.69        138.96         4.67 o                         
   2   0   2     274827.81     296855.06      6330.27 o                         
   3   0   2        690.66        781.82        15.36 o                         
   4   0   2     115103.44     120132.79      1815.98 o                         
   5   0   2      43856.08      44067.20       599.73 o                         
   6   0   2     139451.34     139104.28      2104.16 o                         
   7   0   2       4026.02       4062.00        56.37 o                         
   8   0   2      42439.68      41580.45       569.48 o                         
   9   0   2       2886.54       2848.47        43.82 o                         
  10   0   2      29427.89      28756.40       337.44 o                         
  11   0   2       2631.36       2644.11        40.33 o                         
  12   0   2      13747.67      13369.84       164.74 o                         
  13   0   2       3543.38       3505.62        52.59 o                         
  14   0   2       5379.65       5324.30        71.50 o                         
  15   0   2        372.32        399.45        16.40 o                         
  16   0   2       1985.55       2005.81        44.55 o                         
  17   0   2       1781.03       1760.29        55.28 o                         
  18   0   2         62.92        131.81        25.71 o                         
  19   0   2        815.87        935.79        55.21 o                         
  20   0   2         36.25         43.98        26.10 o                         
  21   0   2        965.22        950.25        62.97 o                         
  22   0   2        656.39        628.55        45.95 o                         
  23   0   2        587.96        604.00        45.53 o                         
   1   1   2      17189.15      17846.37       205.06 o                         
   2   1   2      12103.73      12943.95       161.46 o                         
   3   1   2       5114.63       5012.76        60.19 o                         
   4   1   2      26207.05      26617.62       287.40 o                         
   5   1   2       8399.95       8340.19        79.50 o                         
   6   1   2      37199.73      37113.17       341.78 o                         
   7   1   2       9682.07       9546.44        91.90 o                         
   8   1   2      41565.19      41119.98       363.42 o                         
   9   1   2       4697.21       4689.67        45.54 o                         
  10   1   2      29910.09      29343.39       235.54 o                         
  11   1   2       1932.83       1904.30        21.98 o                         
  12   1   2      34933.30      33928.57       282.29 o                         
  13   1   2        626.62        659.30        19.98 o                         
  14   1   2      22483.04      22006.59       188.06 o                         
  15   1   2        470.31        490.46        15.70 o                         
  16   1   2      19580.29      19210.56       182.05 o                         
  17   1   2         27.83         57.97        12.26 o                         
  18   1   2      13446.84      13245.56       192.43 o                         
  19   1   2         83.36        107.18        17.54 o                         
  20   1   2       9206.80       9321.25       147.42 o                         
  21   1   2         31.33         37.97        18.23 o                         
  22   1   2       6119.83       6393.93       105.58 o                         
  23   1   2         74.97         96.17        19.63 o                         
   0   2   2     170808.03     182678.03      3341.65 o                         
   1   2   2        123.66        155.51         2.95 o                         
   2   2   2     181106.28     182866.27      2868.00 o                         
   3   2   2      11344.36      11436.93       144.09 o                         
   4   2   2     128627.52     130175.85      1389.41 o                         
   5   2   2        529.25        545.52         9.78 o                         
   6   2   2      51400.55      50691.20       464.09 o                         
   7   2   2       9040.21       8887.63        89.93 o                         
   8   2   2      38197.23      37346.92       330.48 o                         
   9   2   2       1415.88       1492.17        16.77 o                         
  10   2   2      18315.51      17719.85       135.95 o                         
  11   2   2       1237.75       1271.96        16.30 o                         
  12   2   2       7162.66       6924.33        60.74 o                         
  13   2   2       1061.66       1078.31        17.12 o                         
  14   2   2       2430.11       2351.33        30.23 o                         
  15   2   2       2099.43       2112.04        30.49 o                         
  16   2   2        928.07        915.50        23.51 o                         
  17   2   2        403.96        454.08        20.19 o                         
  18   2   2         12.17         75.69        14.69 o                         
  19   2   2        754.55        777.15        39.46 o                         
  20   2   2         96.31        109.20        18.33 o                         
  21   2   2        742.47        729.71        34.93 o                         
  22   2   2        335.93        309.97        24.54 o                         
  23   2   2        289.38        315.26        23.76 o                         
   1   3   2       5334.53       5314.89        50.47 o                         
   2   3   2         37.18        108.50         4.02 o                         
   3   3   2      10455.89      10658.97       117.11 o                         
   4   3   2       3259.78       3384.77        43.04 o                         
   5   3   2       3173.35       3220.52        36.62 o                         
   6   3   2       4669.42       4666.41        49.91 o                         
   7   3   2       3298.21       3278.52        34.37 o                         
   8   3   2       7306.30       7227.15        65.82 o                         
   9   3   2        810.88        848.37        11.72 o                         
  10   3   2      14414.86      14179.29       110.22 o                         
  11   3   2        690.27        692.06        11.47 o                         
  12   3   2       8593.93       8326.85        69.58 o                         
  13   3   2        137.30        156.15         7.73 o                         
  14   3   2      11165.13      10930.26       100.29 o                         
  15   3   2         20.39         16.29         7.57 o                         
  16   3   2       6765.27       6641.85        71.15 o                         
  17   3   2         43.57         33.76         9.12 o                         
  18   3   2       4979.15       4948.09        68.24 o                         
  19   3   2         15.29         13.35        13.76 o                         
  20   3   2       3358.77       3433.83        64.97 o                         
  21   3   2         64.19         56.66        18.27 o                         
  22   3   2       1906.55       1935.12        64.20 o                         
  23   3   2          5.16          3.58        18.00 o                         
   0   4   2      17566.81      17254.27       532.16 o                         
   1   4   2         33.76         38.88         2.58 o                         
   2   4   2      11104.21      11513.09       159.26 o                         
   3   4   2       1838.37       1891.32        19.27 o                         
   4   4   2      11643.94      11887.90       140.57 o                         
   5   4   2       1098.99       1194.76        16.71 o                         
   6   4   2       8392.84       8370.58        80.96 o                         
   7   4   2       2048.80       2010.13        22.75 o                         
   8   4   2       7449.99       7277.38        64.33 o                         
   9   4   2        505.70        513.35        10.67 o                         
  10   4   2       1308.74       1276.77        15.79 o                         
  11   4   2        826.61        856.90        12.60 o                         
  12   4   2       1171.46       1187.16        17.16 o                         
  13   4   2        149.97        183.64         8.17 o                         
  14   4   2        453.80        432.27        13.61 o                         
  15   4   2        122.02        179.12        10.93 o                         
  16   4   2        119.60        145.55        10.81 o                         
  17   4   2        396.62        424.61        16.16 o                         
  18   4   2         12.57         14.31         9.88 o                         
  19   4   2        141.30        165.03        15.02 o                         
  20   4   2         39.49         36.75        14.93 o                         
  21   4   2          3.75         44.86        16.03 o                         
  22   4   2         61.29         68.23        17.06 o                         
  23   4   2         31.09         54.79        18.26 o                         
   1   5   2        688.61        880.58        21.53 o                         
   2   5   2         10.95         35.90         6.63 o                         
   3   5   2        112.99        184.25        11.54 o                         
   4   5   2        657.53        667.13         8.80 o                         
   5   5   2        537.34        589.14        10.89 o                         
   6   5   2        238.81        261.55        10.05 o                         
   7   5   2       1630.89       1624.95        20.06 o                         
   8   5   2        136.02        178.41         7.02 o                         
   9   5   2        112.27        128.14         4.92 o                         
  10   5   2         15.67         59.88         5.99 o                         
  11   5   2         81.79        100.96         6.01 o                         
  12   5   2        111.09        146.87         7.14 o                         
  13   5   2        125.87        123.52         7.69 o                         
  14   5   2          1.35         52.93         8.88 o                         
  15   5   2        302.22        304.99        13.85 o                         
  16   5   2         51.10        113.88         9.74 o                         
  17   5   2         62.86         51.58         9.78 o                         
  18   5   2         56.19         79.52        11.35 o                         
  19   5   2          0.78         -0.12        11.79 o                         
  20   5   2         46.65         63.89        15.94 o                         
  21   5   2         26.57         18.25        16.05 o                         
  22   5   2         63.41        102.33        18.94 o                         
  23   5   2         13.12         -3.01        16.31 o                         
   0   6   2      40611.51      42169.25       642.62 o                         
   1   6   2       5675.84       5966.05        86.20 o                         
   2   6   2      37194.35      38220.03       476.34 o                         
   3   6   2        805.20        801.51        13.11 o                         
   4   6   2      14089.31      14209.81       140.91 o                         
   5   6   2       4045.05       4010.44        49.62 o                         
   6   6   2      12173.65      12154.23       129.59 o                         
   7   6   2        410.77        425.47         9.04 o                         
   8   6   2       5929.62       5925.18        56.74 o                         
   9   6   2         45.90         83.64         5.33 o                         
  10   6   2       1090.89       1109.31        14.74 o                         
  11   6   2        603.43        624.52        12.82 o                         
  12   6   2       1207.55       1216.12        18.87 o                         
  13   6   2        127.14        150.25         8.95 o                         
  14   6   2        581.07        586.02        16.37 o                         
  15   6   2         42.25         73.89         8.56 o                         
  16   6   2         51.56         71.29         9.89 o                         
  17   6   2        142.14        185.06        12.16 o                         
  18   6   2         18.22         16.94        10.27 o                         
  19   6   2        212.36        251.16        15.38 o                         
  20   6   2          1.36          0.06        14.93 o                         
  21   6   2        158.75        209.81        20.61 o                         
  22   6   2        130.45        135.70        18.98 o                         
   1   7   2       3163.91       3309.89        49.19 o                         
   2   7   2        156.23        188.52         7.62 o                         
   3   7   2       4561.01       4567.73        58.82 o                         
   4   7   2       5190.43       5151.90        58.15 o                         
   5   7   2       3599.69       3629.17        35.81 o                         
   6   7   2       4719.59       4700.61        52.87 o                         
   7   7   2       2353.18       2427.31        31.48 o                         
   8   7   2      10665.15      10633.58       101.61 o                         
   9   7   2       3314.23       3312.67        37.99 o                         
  10   7   2      12951.85      12842.86       122.61 o                         
  11   7   2        271.10        280.03        10.63 o                         
  12   7   2      10602.21      10472.58        94.01 o                         
  13   7   2        554.88        543.19        16.79 o                         
  14   7   2      11439.79      11266.62       106.12 o                         
  15   7   2          1.45          2.62         7.78 o                         
  16   7   2       8327.55       8250.68        82.52 o                         
  17   7   2          4.26          3.74         9.01 o                         
  18   7   2       5120.64       5227.45        62.50 o                         
  19   7   2         93.79         79.27        13.07 o                         
  20   7   2       4336.53       4418.72        64.99 o                         
  21   7   2         13.54         12.09        15.29 o                         
  22   7   2       2144.18       2096.83        59.02 o                         
   0   8   2      74344.53      76572.66      1163.73 o                         
   1   8   2       6260.96       6522.32        87.46 o                         
   2   8   2      93196.26      94422.31      1169.42 o                         
   3   8   2         83.15        142.80        12.19 o                         
   4   8   2      77577.98      76714.19       778.66 o                         
   5   8   2       1429.94       1467.50        19.02 o                         
   6   8   2      43250.50      43358.17       403.46 o                         
   7   8   2        918.75        973.69        17.23 o                         
   8   8   2      33485.57      33372.05       300.51 o                         
   9   8   2       5346.11       5354.86        54.57 o                         
  10   8   2      18338.06      18111.84       170.15 o                         
  11   8   2        462.85        496.59        13.56 o                         
  12   8   2       6739.31       6801.20        67.97 o                         
  13   8   2       1637.59       1695.90        24.54 o                         
  14   8   2       2815.44       2823.60        35.87 o                         
  15   8   2       1319.31       1352.83        25.92 o                         
  16   8   2        384.70        408.37        16.03 o                         
  17   8   2        658.32        717.19        19.52 o                         
  18   8   2         37.57         61.84        11.26 o                         
  19   8   2        593.33        648.61        22.36 o                         
  20   8   2        212.25        234.07        18.68 o                         
  21   8   2        561.54        587.56        30.24 o                         
  22   8   2        291.57        292.82        23.65 o                         
   1   9   2       4199.89       4357.29        61.53 o                         
   2   9   2       3001.87       3116.70        38.36 o                         
   3   9   2       5491.73       5595.39        64.25 o                         
   4   9   2       7117.91       7189.89        80.48 o                         
   5   9   2       7913.90       7989.08        80.97 o                         
   6   9   2      19501.50      19451.81       163.90 o                         
   7   9   2       4354.28       4314.71        48.71 o                         
   8   9   2      21388.67      21139.62       224.03 o                         
   9   9   2       3164.38       3177.83        37.80 o                         
  10   9   2      30106.59      30045.35       264.18 o                         
  11   9   2       2358.40       2455.87        30.62 o                         
  12   9   2      24755.29      24805.49       223.02 o                         
  13   9   2        979.34        934.24        20.83 o                         
  14   9   2      22476.96      22542.94       186.06 o                         
  15   9   2         26.07         43.38         9.03 o                         
  16   9   2      14920.94      14799.23       122.55 o                         
  17   9   2          0.90         11.42         9.69 o                         
  18   9   2      11794.44      12010.66       102.27 o                         
  19   9   2          0.43          4.42        13.00 o                         
  20   9   2       6702.13       6690.53        75.39 o                         
  21   9   2         59.71         70.66        17.63 o                         
  22   9   2       4555.74       4512.30        95.17 o                         
   0  10   2     115101.98     116811.77      1773.53 o                         
   1  10   2        311.50        330.89        10.86 o                         
   2  10   2      65690.39      67233.49       684.35 o                         
   3  10   2       2133.16       2166.16        26.76 o                         
   4  10   2      76666.43      75115.13       764.26 o                         
   5  10   2        664.09        676.25        13.84 o                         
   6  10   2      57843.42      55562.09       471.27 o                         
   7  10   2       2462.14       2510.27        31.31 o                         
   8  10   2      35938.78      35416.12       349.96 o                         
   9  10   2       1228.16       1250.06        21.14 o                         
  10  10   2      19713.00      19569.24       184.67 o                         
  11  10   2       5138.04       5158.44        61.99 o                         
  12  10   2      11026.31      11131.50       109.57 o                         
  13  10   2        964.04        978.87        23.59 o                         
  14  10   2       3002.54       3067.80        42.11 o                         
  15  10   2       1293.66       1361.12        28.75 o                         
  16  10   2        642.09        681.15        21.89 o                         
  17  10   2       1448.47       1526.24        29.71 o                         
  18  10   2         11.57         38.97        11.50 o                         
  19  10   2        933.06        957.73        33.51 o                         
  20  10   2        143.11        162.48        15.65 o                         
  21  10   2        173.02        202.27        19.28 o                         
  22  10   2        439.60        443.14        27.10 o                         
   1  11   2       5266.75       5407.50        60.43 o                         
   2  11   2       3577.27       3708.06        44.10 o                         
   3  11   2       7201.11       7251.48        78.15 o                         
   4  11   2       4696.13       4681.66        62.63 o                         
   5  11   2       5306.10       5311.76        64.00 o                         
   6  11   2      14161.40      13983.21       125.33 o                         
   7  11   2       1529.32       1550.06        30.73 o                         
   8  11   2      16785.55      16524.34       170.36 o                         
   9  11   2       1431.41       1460.34        26.54 o                         
  10  11   2      17952.24      17789.95       180.16 o                         
  11  11   2       1413.77       1446.27        25.81 o                         
  12  11   2      17959.09      17877.09       160.52 o                         
  13  11   2        166.63        190.42        11.33 o                         
  14  11   2      14392.92      14417.55       129.23 o                         
  15  11   2         77.64         89.41        10.04 o                         
  16  11   2      11730.96      11799.55        98.01 o                         
  17  11   2         26.63         35.68        10.09 o                         
  18  11   2       9031.73       9187.67        86.23 o                         
  19  11   2          0.72          3.97        12.19 o                         
  20  11   2       5593.16       5685.84        64.18 o                         
  21  11   2         16.79          9.04        13.83 o                         
   0  12   2      38764.07      39264.84       543.68 o                         
   1  12   2       1440.31       1466.66        21.59 o                         
   2  12   2      47351.26      48174.59       428.72 o                         
   3  12   2         14.18         28.65         4.40 o                         
   4  12   2      33458.70      33556.60       330.71 o                         
   5  12   2         61.15         90.80         6.72 o                         
   6  12   2      22787.95      22333.54       223.35 o                         
   7  12   2        286.08        314.14        17.15 o                         
   8  12   2      12250.53      12056.01       117.39 o                         
   9  12   2       1715.09       1743.62        33.47 o                         
  10  12   2       9213.63       9265.03       111.24 o                         
  11  12   2        225.81        261.77        12.24 o                         
  12  12   2       2797.77       2858.00        37.97 o                         
  13  12   2       1232.70       1341.74        28.52 o                         
  14  12   2       1235.22       1246.97        28.29 o                         
  15  12   2        902.65        936.36        20.44 o                         
  16  12   2        453.15        492.60        17.18 o                         
  17  12   2        701.06        757.34        20.83 o                         
  18  12   2          3.62         12.78        11.34 o                         
  19  12   2        285.45        324.73        16.94 o                         
  20  12   2         55.88         59.81        13.35 o                         
  21  12   2        426.02        441.38        21.20 o                         
   1  13   2       3983.58       4079.72        51.30 o                         
   2  13   2        196.99        213.83         8.54 o                         
   3  13   2       1600.49       1694.10        23.61 o                         
   4  13   2       3267.11       3304.05        38.59 o                         
   5  13   2        684.36        726.06        18.25 o                         
   6  13   2       2286.64       2267.11        37.23 o                         
   7  13   2        468.93        531.28        21.24 o                         
   8  13   2       3737.31       3668.50        52.38 o                         
   9  13   2         51.08         81.52         8.75 o                         
  10  13   2       2950.44       2994.25        44.98 o                         
  11  13   2         17.64         30.28         7.79 o                         
  12  13   2       3332.59       3384.41        43.23 o                         
  13  13   2         62.74         78.48         9.00 o                         
  14  13   2       2442.99       2509.51        30.45 o                         
  15  13   2         22.17         20.78         8.44 o                         
  16  13   2       2943.98       2974.46        35.26 o                         
  17  13   2         40.92         37.16        10.65 o                         
  18  13   2       1919.63       1933.94        35.27 o                         
  19  13   2          6.45         -4.05        12.01 o                         
  20  13   2       1992.73       1939.26        50.42 o                         
  21  13   2          2.67        -12.04        29.52 o                         
   0  14   2       1914.17       1974.52        41.42 o                         
   1  14   2       1309.77       1293.73        21.32 o                         
   2  14   2       3048.60       3226.29        38.44 o                         
   3  14   2         11.37         15.72         4.85 o                         
   4  14   2        726.87        820.82        18.56 o                         
   5  14   2        108.00        115.73         8.36 o                         
   6  14   2        990.10       1071.02        21.15 o                         
   7  14   2          6.28         28.40         7.82 o                         
   8  14   2        742.54        755.92        23.30 o                         
   9  14   2         78.23        104.17         9.58 o                         
  10  14   2         33.93         58.10         9.37 o                         
  11  14   2        172.77        192.18        12.11 o                         
  12  14   2        209.50        249.40        12.29 o                         
  13  14   2         75.77        114.14         9.17 o                         
  14  14   2        144.04        159.78        10.33 o                         
  15  14   2         55.40         88.40         9.65 o                         
  16  14   2          7.34          6.00         8.87 o                         
  17  14   2         33.11         64.36        11.40 o                         
  18  14   2          9.71          7.78        11.23 o                         
  19  14   2         35.88         61.09        12.63 o                         
  20  14   2          3.74         -1.72        12.77 o                         
   1  15   2         14.45         52.27         9.27 o                         
   2  15   2          6.30         24.57         5.58 o                         
   3  15   2          9.17         56.19         6.56 o                         
   4  15   2         22.06         38.31         6.32 o                         
   5  15   2        581.98        637.35        15.55 o                         
   6  15   2        118.26        142.25         9.80 o                         
   7  15   2          5.93         42.32         8.35 o                         
   8  15   2         66.42         89.72        11.07 o                         
   9  15   2        157.60        183.51        12.58 o                         
  10  15   2        369.96        379.95        16.49 o                         
  11  15   2         48.59         78.58        10.39 o                         
  12  15   2        565.33        609.74        15.99 o                         
  13  15   2        113.56        132.68         9.77 o                         
  14  15   2        289.61        345.47        13.20 o                         
  15  15   2        118.48        117.12        10.41 o                         
  16  15   2        361.92        409.44        15.00 o                         
  17  15   2          0.31         -9.60         9.60 o                         
  18  15   2        251.45        269.55        14.49 o                         
  19  15   2         11.67          4.58        12.28 o                         
  20  15   2         89.37         92.00        14.30 o                         
   0  16   2      11889.63      11898.15       180.24 o                         
   1  16   2          0.09          2.58         5.81 o                         
   2  16   2      10344.49      10426.00       100.24 o                         
   3  16   2         53.87         66.94         7.36 o                         
   4  16   2       7626.30       7633.78        75.78 o                         
   5  16   2        342.15        345.38        12.77 o                         
   6  16   2       5952.05       5997.00        73.81 o                         
   7  16   2         15.14         43.14        10.67 o                         
   8  16   2       3176.21       3274.32        54.36 o                         
   9  16   2        212.71        214.44        13.96 o                         
  10  16   2       1461.71       1444.43        39.86 o                         
  11  16   2        353.34        375.06        13.58 o                         
  12  16   2        815.56        835.79        19.46 o                         
  13  16   2         60.47         85.70         9.17 o                         
  14  16   2        377.95        391.79        13.80 o                         
  15  16   2         79.81        108.43        10.83 o                         
  16  16   2         30.22         25.11         9.72 o                         
  17  16   2        317.41        353.53        14.89 o                         
  18  16   2          9.06          8.65        10.80 o                         
  19  16   2        136.45        139.14        13.53 o                         
   1  17   2       1591.77       1674.78        28.54 o                         
   2  17   2        561.68        593.75        17.15 o                         
   3  17   2       2844.98       2855.56        39.93 o                         
   4  17   2       2880.98       2925.55        38.35 o                         
   5  17   2        778.76        820.43        27.88 o                         
   6  17   2       3215.91       3236.31        49.45 o                         
   7  17   2        765.65        740.54        25.79 o                         
   8  17   2       5582.56       5511.82        80.27 o                         
   9  17   2        348.88        359.13        19.23 o                         
  10  17   2       5731.57       5670.83        54.12 o                         
  11  17   2        376.60        391.04        13.78 o                         
  12  17   2       4763.71       4771.39        47.06 o                         
  13  17   2         16.31         28.88         8.62 o                         
  14  17   2       5273.62       5439.01        49.12 o                         
  15  17   2        102.57         97.35        10.75 o                         
  16  17   2       4508.47       4654.90        46.37 o                         
  17  17   2          0.66         -0.08        10.24 o                         
  18  17   2       3246.28       3347.61        40.64 o                         
  19  17   2         11.05          0.61        11.65 o                         
   0  18   2      23781.94      24032.03       293.98 o                         
   1  18   2         14.22         21.99         6.49 o                         
   2  18   2      29073.07      28933.91       256.65 o                         
   3  18   2        677.61        654.98        16.58 o                         
   4  18   2      21154.73      21014.38       190.88 o                         
   5  18   2         75.08         84.07         9.68 o                         
   6  18   2      13894.26      13863.39       152.62 o                         
   7  18   2       1271.40       1331.70        32.25 o                         
   8  18   2      10920.04      10795.25        94.88 o                         
   9  18   2        629.04        636.88        18.04 o                         
  10  18   2       5737.74       5698.68        54.54 o                         
  11  18   2        505.72        528.36        15.90 o                         
  12  18   2       3126.11       3140.78        35.16 o                         
  13  18   2        624.95        650.94        18.08 o                         
  14  18   2       1403.43       1428.93        25.84 o                         
  15  18   2        941.00        958.15        21.67 o                         
  16  18   2        488.02        516.82        17.56 o                         
  17  18   2        294.77        295.77        14.82 o                         
  18  18   2         30.90         34.66        11.52 o                         
   1  19   2       3415.79       3409.86        40.86 o                         
   2  19   2        856.04        935.95        24.82 o                         
   3  19   2       1623.92       1647.09        25.12 o                         
   4  19   2       4731.38       4795.93        57.85 o                         
   5  19   2       1222.37       1252.64        31.24 o                         
   6  19   2       6361.48       6289.68        76.65 o                         
   7  19   2       1564.11       1612.94        24.78 o                         
   8  19   2       8875.72       8798.70        63.19 o                         
   9  19   2        483.68        516.39        15.23 o                         
  10  19   2       8187.45       8168.80        64.12 o                         
  11  19   2        202.22        232.29        12.13 o                         
  12  19   2       9095.36       8959.06        73.73 o                         
  13  19   2        253.12        250.89        12.90 o                         
  14  19   2       7436.95       7568.92        66.05 o                         
  15  19   2        137.86        148.85        11.96 o                         
  16  19   2       6699.00       6772.04        63.94 o                         
  17  19   2         39.34         41.72        11.31 o                         
   0  20   2      23656.31      23505.46       318.93 o                         
   1  20   2          1.51          9.35         7.65 o                         
   2  20   2      21392.65      21313.99       188.11 o                         
   3  20   2         16.44         16.89         7.83 o                         
   4  20   2      16557.91      16582.74       125.03 o                         
   5  20   2        899.13        959.88        20.07 o                         
   6  20   2      16531.75      16387.66       104.37 o                         
   7  20   2        235.97        265.29        11.00 o                         
   8  20   2       9332.57       9248.90        66.15 o                         
   9  20   2        474.09        483.85        14.73 o                         
  10  20   2       6198.71       6253.03        55.61 o                         
  11  20   2        709.54        707.26        19.29 o                         
  12  20   2       3358.20       3390.07        37.21 o                         
  13  20   2       1245.80       1204.79        25.18 o                         
  14  20   2       1274.39       1293.03        26.20 o                         
  15  20   2        431.43        425.42        16.03 o                         
  16  20   2        336.25        350.85        15.60 o                         
  17  20   2        654.35        654.65        20.16 o                         
   1  21   2       1801.70       1856.34        22.55 o                         
   2  21   2        578.79        621.14        14.94 o                         
   3  21   2       1231.35       1280.12        21.10 o                         
   4  21   2        942.64       1004.80        18.67 o                         
   5  21   2       1058.24       1110.91        19.57 o                         
   6  21   2       3143.76       3101.11        29.98 o                         
   7  21   2        532.17        579.10        15.00 o                         
   8  21   2       4242.20       4287.19        38.15 o                         
   9  21   2        483.94        508.95        15.11 o                         
  10  21   2       4741.26       4782.75        46.83 o                         
  11  21   2        142.40        161.09        11.73 o                         
  12  21   2       5830.54       5806.23        57.25 o                         
  13  21   2         44.12         51.77        10.79 o                         
  14  21   2       5192.88       5314.13        55.03 o                         
  15  21   2         65.87         60.57        11.10 o                         
  16  21   2       4453.40       4648.60        50.44 o                         
   0  22   2       8254.45       8074.38        75.04 o                         
   1  22   2          0.72          5.87         6.41 o                         
   2  22   2       6276.64       6231.09        42.22 o                         
   3  22   2          5.46          5.29         7.19 o                         
   4  22   2       7639.62       7585.14        52.41 o                         
   5  22   2         46.78         53.01         7.89 o                         
   6  22   2       4935.94       4922.83        41.97 o                         
   7  22   2        176.01        180.90        10.28 o                         
   8  22   2       3957.48       4027.04        37.27 o                         
   9  22   2         92.87         91.10         9.44 o                         
  10  22   2       2581.42       2566.77        32.53 o                         
  11  22   2        329.92        343.54        14.89 o                         
  12  22   2        998.01        997.32        25.09 o                         
  13  22   2        319.28        338.73        15.75 o                         
  14  22   2        299.01        298.03        15.49 o                         
  15  22   2        462.01        434.46        16.94 o                         
   1  23   2        229.23        272.86         9.63 o                         
   2  23   2          9.71         21.25         7.61 o                         
   3  23   2        159.21        190.62         9.36 o                         
   4  23   2         90.01         83.19         8.07 o                         
   5  23   2        213.85        247.12        10.79 o                         
   6  23   2        354.97        374.13        12.92 o                         
   7  23   2        141.54        164.26        10.90 o                         
   8  23   2        330.95        319.83        12.56 o                         
   9  23   2         31.50         39.95         8.93 o                         
  10  23   2       1097.80       1115.26        23.89 o                         
  11  23   2         33.56         55.92        10.82 o                         
  12  23   2        858.18        841.20        22.96 o                         
  13  23   2         30.59         38.58        11.03 o                         
  14  23   2        983.45        977.57        24.94 o                         
   0  24   2         19.73         61.65        10.46 o                         
   1  24   2          1.31          6.02         7.16 o                         
   2  24   2         34.43         77.22         8.48 o                         
   3  24   2          3.32          6.86         7.66 o                         
   4  24   2         49.00         73.78         8.47 o                         
   5  24   2         23.73         22.48         8.29 o                         
   6  24   2         42.25         61.34         8.96 o                         
   7  24   2         45.14         59.76         9.12 o                         
   8  24   2         95.22        113.38        10.47 o                         
   9  24   2         35.23         49.71         9.26 o                         
  10  24   2         11.94         14.34         9.80 o                         
  11  24   2         23.17         30.83        10.74 o                         
  12  24   2         17.15         23.13        11.03 o                         
  13  24   2          0.08         17.50        11.31 o                         
   1  25   2        239.85        255.74        10.59 o                         
   2  25   2          9.52         15.68         8.12 o                         
   3  25   2         12.91         39.55         8.68 o                         
   4  25   2         20.05         29.55         8.48 o                         
   5  25   2         40.92         66.73         8.73 o                         
   6  25   2        174.19        177.51        10.82 o                         
   7  25   2        135.02        144.14        10.66 o                         
   8  25   2        112.15         99.98        10.40 o                         
   9  25   2          1.00         17.40         9.11 o                         
  10  25   2        198.23        213.50        12.74 o                         
  11  25   2          4.35         11.51        10.45 o                         
  12  25   2        388.04        401.16        17.26 o                         
   0  26   2       3303.45       3242.95        47.09 o                         
   1  26   2         17.10         20.39         8.87 o                         
   2  26   2       2489.80       2477.30        27.21 o                         
   3  26   2         10.82         11.88         8.65 o                         
   4  26   2       2571.01       2549.81        28.82 o                         
   5  26   2         38.14         35.23         9.08 o                         
   6  26   2       2262.74       2255.10        29.07 o                         
   7  26   2         13.49         11.57         9.21 o                         
   8  26   2       1640.93       1556.07        27.59 o                         
   9  26   2         23.00         37.94         9.96 o                         
  10  26   2        947.07        903.97        22.46 o                         
   1  27   2        431.78        432.02        14.49 o                         
   2  27   2        117.87        164.22        10.87 o                         
   3  27   2        526.61        552.82        15.62 o                         
   4  27   2        444.50        413.17        13.42 o                         
   5  27   2        392.39        421.02        14.57 o                         
   6  27   2        959.09        918.43        20.32 o                         
   7  27   2        162.29        165.22        11.68 o                         
   8  27   2       1591.14       1597.92        31.49 o                         
   9  27   2        293.15        295.73        14.15 o                         
   0  28   2       5535.33       5537.48        67.55 o                         
   1  28   2         39.32         40.96         9.84 o                         
   2  28   2       6108.24       6097.99        50.69 o                         
   3  28   2          5.29          8.29         9.44 o                         
   4  28   2       5758.20       5765.67        48.78 o                         
   5  28   2         50.97         47.27         9.99 o                         
   6  28   2       4282.38       4318.60        40.52 o                         
   1  29   2        568.18        566.99        16.80 o                         
   2  29   2        171.11        227.94        12.10 o                         
   3  29   2        522.06        518.11        16.11 o                         
   1   1   3      26983.11      27899.98       282.34 o                         
   2   1   3       6810.66       6977.04        76.57 o                         
   3   1   3      16732.21      17145.40       198.14 o                         
   4   1   3        518.40        604.79         8.94 o                         
   5   1   3      21140.07      21383.32       219.76 o                         
   6   1   3       1697.71       1712.11        22.26 o                         
   7   1   3       6303.35       6361.56        63.13 o                         
   8   1   3       3908.40       3865.02        40.91 o                         
   9   1   3       4235.27       4287.39        45.07 o                         
  10   1   3        229.77        273.15         9.16 o                         
  11   1   3       2154.56       2140.65        23.16 o                         
  12   1   3        567.22        588.43        12.36 o                         
  13   1   3        579.15        627.62        13.94 o                         
  14   1   3       1122.99       1149.89        18.13 o                         
  15   1   3         25.05         59.02         9.92 o                         
  16   1   3        305.36        325.70        14.33 o                         
  17   1   3         26.32         38.36        11.18 o                         
  18   1   3         54.47        110.77        15.43 o                         
  19   1   3         79.39         82.02        15.86 o                         
  20   1   3        252.14        268.61        22.59 o                         
  21   1   3          1.93          5.74        16.99 o                         
  22   1   3        157.37        174.78        20.68 o                         
  23   1   3        149.35        153.43        21.64 o                         
   0   2   3      14895.08      15628.22       180.90 o                         
   1   2   3       2456.71       2904.09        27.31 o                         
   2   2   3        142.31        234.05        17.68 o                         
   3   2   3        523.31        582.09        10.35 o                         
   4   2   3       3710.77       3631.07        40.89 o                         
   5   2   3       2709.17       2671.25        25.65 o                         
   6   2   3      13042.33      12732.80       114.92 o                         
   7   2   3       7981.29       7930.03        77.08 o                         
   8   2   3       7875.64       7749.52        76.36 o                         
   9   2   3      12106.09      11902.96       106.16 o                         
  10   2   3       4663.14       4619.23        42.33 o                         
  11   2   3      11565.91      11333.25        95.95 o                         
  12   2   3       1012.83       1002.50        15.21 o                         
  13   2   3      12119.55      11924.87       105.82 o                         
  14   2   3        535.54        530.01        15.12 o                         
  15   2   3       6751.75       6656.76        68.12 o                         
  16   2   3         66.48         78.66        10.60 o                         
  17   2   3       8063.93       8104.89       108.13 o                         
  18   2   3         54.42         53.58        13.91 o                         
  19   2   3       3465.08       3336.48        94.79 o                         
  20   2   3        151.01        154.63        20.59 o                         
  21   2   3       2655.20       2758.76        67.38 o                         
  22   2   3         12.56         11.18        16.73 o                         
  23   2   3       1586.58       1520.37        59.82 o                         
   1   3   3     106609.21     109295.62      1043.86 o                         
   2   3   3       1462.21       1604.32        16.43 o                         
   3   3   3     118721.98     116686.33      1496.49 o                         
   4   3   3       6870.18       6605.77        93.38 o                         
   5   3   3      76833.82      76645.63       877.73 o                         
   6   3   3      14858.11      14710.72       144.73 o                         
   7   3   3      53804.81      52852.08       484.94 o                         
   8   3   3        976.31       1009.19        16.09 o                         
   9   3   3      22643.05      22151.92       178.59 o                         
  10   3   3       5691.36       5596.37        50.09 o                         
  11   3   3      18536.68      18011.43       138.85 o                         
  12   3   3       5674.08       5589.97        47.16 o                         
  13   3   3       3288.50       3210.86        34.98 o                         
  14   3   3       3054.96       3034.46        35.55 o                         
  15   3   3       1596.17       1552.86        26.30 o                         
  16   3   3       1709.34       1732.62        31.94 o                         
  17   3   3         12.80         39.27        11.14 o                         
  18   3   3       2262.60       2353.71        44.18 o                         
  19   3   3          6.56         13.21        13.36 o                         
  20   3   3        974.97        952.06        39.52 o                         
  21   3   3        325.64        317.48        27.97 o                         
  22   3   3        893.81        923.13        35.74 o                         
  23   3   3        444.68        421.32        27.16 o                         
   0   4   3      39053.19      38720.21       679.82 o                         
   1   4   3       1225.78       1275.80        13.77 o                         
   2   4   3      20546.14      20533.44       189.60 o                         
   3   4   3      30928.76      30917.25       313.59 o                         
   4   4   3      28636.48      27963.41       355.47 o                         
   5   4   3      11973.00      11753.39       130.88 o                         
   6   4   3      13945.18      13736.34       144.14 o                         
   7   4   3      38730.71      37977.33       351.01 o                         
   8   4   3      16989.32      16988.95       148.98 o                         
   9   4   3      27985.65      27608.05       238.95 o                         
  10   4   3       5025.42       4952.89        44.94 o                         
  11   4   3      33949.61      33412.42       260.72 o                         
  12   4   3       2266.41       2248.88        25.83 o                         
  13   4   3      21341.79      21024.20       169.50 o                         
  14   4   3        683.87        704.16        15.87 o                         
  15   4   3      20623.19      20293.58       185.34 o                         
  16   4   3         77.52         78.36         9.65 o                         
  17   4   3      13103.35      13040.77       127.80 o                         
  18   4   3         31.03         56.59        11.80 o                         
  19   4   3       9772.61       9739.02       107.45 o                         
  20   4   3        119.33        122.26        18.88 o                         
  21   4   3       6178.63       6139.72        99.58 o                         
  22   4   3        106.41        112.89        19.86 o                         
  23   4   3       3925.30       3927.11        75.61 o                         
   1   5   3     142225.78     144759.94      1319.11 o                         
   2   5   3       5626.61       5720.88        61.15 o                         
   3   5   3     135103.52     134405.89      1224.65 o                         
   4   5   3       2953.86       2959.09        33.18 o                         
   5   5   3      85381.69      83578.82       896.07 o                         
   6   5   3       2665.95       2676.38        31.75 o                         
   7   5   3      61112.75      59705.23       526.36 o                         
   8   5   3      11087.23      10888.01        98.42 o                         
   9   5   3      37131.11      36205.22       300.25 o                         
  10   5   3       5005.46       4965.82        47.20 o                         
  11   5   3      15230.11      14829.04       121.34 o                         
  12   5   3       2923.93       2916.12        33.79 o                         
  13   5   3       8861.26       8683.74        78.84 o                         
  14   5   3       5417.56       5434.37        57.52 o                         
  15   5   3       1994.21       2013.68        30.76 o                         
  16   5   3       3435.87       3405.10        49.12 o                         
  17   5   3        311.26        341.77        14.78 o                         
  18   5   3       1899.72       1887.31        32.51 o                         
  19   5   3          1.51         28.09        12.21 o                         
  20   5   3       2577.81       2642.45        59.09 o                         
  21   5   3        407.10        419.75        25.75 o                         
  22   5   3       1380.19       1401.16        44.92 o                         
  23   5   3        704.61        658.69        30.28 o                         
   0   6   3      15735.43      16386.19       254.25 o                         
   1   6   3       6744.55       6927.29        88.02 o                         
   2   6   3      42669.92      43305.80       439.80 o                         
   3   6   3       2928.46       2854.31        31.45 o                         
   4   6   3      15804.14      15952.04       156.86 o                         
   5   6   3      37606.85      37146.17       343.09 o                         
   6   6   3      15106.82      15246.32       153.00 o                         
   7   6   3      15576.66      15512.24       148.88 o                         
   8   6   3       5344.75       5237.00        51.17 o                         
   9   6   3      33254.48      32791.34       272.59 o                         
  10   6   3       3682.51       3620.39        37.89 o                         
  11   6   3      18554.89      18251.36       142.92 o                         
  12   6   3       1920.38       1899.04        23.63 o                         
  13   6   3      21510.51      21366.59       193.01 o                         
  14   6   3        786.40        789.53        19.95 o                         
  15   6   3      15791.17      15681.44       147.90 o                         
  16   6   3         38.26         48.55         9.40 o                         
  17   6   3      11382.72      11302.84       105.77 o                         
  18   6   3         33.42         40.87        10.94 o                         
  19   6   3       8975.96       9003.65       102.83 o                         
  20   6   3          4.34          3.39        13.88 o                         
  21   6   3       6218.13       6272.45        92.57 o                         
  22   6   3        174.19        198.69        20.58 o                         
   1   7   3     100941.20     104080.25      1115.08 o                         
   2   7   3        120.93        121.64         5.64 o                         
   3   7   3      63383.07      63105.09       606.87 o                         
   4   7   3       7829.29       7793.42        76.08 o                         
   5   7   3      51301.76      50815.52       449.30 o                         
   6   7   3       2821.70       2815.58        34.68 o                         
   7   7   3      24419.19      24038.43       226.82 o                         
   8   7   3       2750.53       2781.04        32.22 o                         
   9   7   3      18495.14      18081.29       160.36 o                         
  10   7   3       3889.56       3901.25        42.78 o                         
  11   7   3       4761.23       4662.52        44.73 o                         
  12   7   3       3972.72       3948.74        43.01 o                         
  13   7   3       4043.54       4014.14        47.73 o                         
  14   7   3        795.34        829.84        19.89 o                         
  15   7   3        776.01        746.87        20.59 o                         
  16   7   3       2232.71       2259.11        34.93 o                         
  17   7   3        435.22        427.78        15.74 o                         
  18   7   3       1929.58       2049.18        34.76 o                         
  19   7   3         43.93         38.33        12.09 o                         
  20   7   3        831.07        801.13        27.35 o                         
  21   7   3         95.94        101.07        17.39 o                         
  22   7   3        504.37        561.04        30.35 o                         
   0   8   3       5191.87       5163.44        87.30 o                         
   1   8   3         40.99         63.40         4.57 o                         
   2   8   3       6268.60       6257.78        78.61 o                         
   3   8   3       1715.20       1737.89        24.11 o                         
   4   8   3       7632.70       7569.57        68.64 o                         
   5   8   3       2315.54       2325.77        23.92 o                         
   6   8   3       2070.04       2094.77        24.85 o                         
   7   8   3       7676.26       7770.02        79.95 o                         
   8   8   3        554.14        630.31        14.33 o                         
   9   8   3       3184.75       3193.60        36.17 o                         
  10   8   3       1256.48       1288.11        20.16 o                         
  11   8   3       6840.13       6818.01        69.77 o                         
  12   8   3        833.27        858.55        18.63 o                         
  13   8   3       5353.28       5400.86        53.87 o                         
  14   8   3         55.66         61.46         8.19 o                         
  15   8   3       4996.83       5014.34        57.70 o                         
  16   8   3        226.43        232.62        12.99 o                         
  17   8   3       3408.12       3506.12        47.52 o                         
  18   8   3         23.38         19.10        10.69 o                         
  19   8   3       3097.77       3184.87        43.91 o                         
  20   8   3          4.94          4.67        13.14 o                         
  21   8   3       1729.32       1665.36        49.15 o                         
  22   8   3         36.06         27.52        17.17 o                         
   1   9   3       7808.46       7922.28        98.27 o                         
   2   9   3       2208.82       2240.77        29.98 o                         
   3   9   3       3507.59       3605.57        43.71 o                         
   4   9   3       1042.77       1024.03        13.81 o                         
   5   9   3       3650.71       3730.60        38.83 o                         
   6   9   3          2.30         27.76         3.99 o                         
   7   9   3       2524.22       2553.83        29.85 o                         
   8   9   3        970.82       1001.94        17.98 o                         
   9   9   3        482.07        513.32        21.05 o                         
  10   9   3        208.16        240.21         9.52 o                         
  11   9   3        925.20        960.77        21.64 o                         
  12   9   3        151.95        190.71        10.32 o                         
  13   9   3         11.12         35.37         7.50 o                         
  14   9   3        533.75        605.87        17.59 o                         
  15   9   3        255.35        288.67        14.40 o                         
  16   9   3        251.81        280.59        13.39 o                         
  17   9   3          0.39          1.11         9.55 o                         
  18   9   3        111.32        132.76        12.99 o                         
  19   9   3          0.26         -9.47        12.76 o                         
  20   9   3         28.14         57.93        14.00 o                         
  21   9   3         15.89         11.86        15.08 o                         
  22   9   3         68.70        101.54        19.08 o                         
   0  10   3        293.01        393.21        33.02 o                         
   1  10   3         25.88         39.75         4.13 o                         
   2  10   3        210.17        254.86         8.99 o                         
   3  10   3        122.82        137.41         7.31 o                         
   4  10   3        106.87        166.95        10.91 o                         
   5  10   3        461.15        493.22        14.22 o                         
   6  10   3         39.33         93.94         9.34 o                         
   7  10   3        119.90        147.00         7.69 o                         
   8  10   3        173.75        207.17        12.01 o                         
   9  10   3        250.79        277.36        10.83 o                         
  10  10   3        170.59        211.48        13.71 o                         
  11  10   3         66.38        109.00         8.83 o                         
  12  10   3         77.56         96.11         8.83 o                         
  13  10   3         58.16         91.20         9.11 o                         
  14  10   3         16.90         20.21         8.36 o                         
  15  10   3        153.57        181.27        11.72 o                         
  16  10   3          4.77         -3.21         8.58 o                         
  17  10   3         51.67         87.14        11.21 o                         
  18  10   3          1.57         -5.42        11.13 o                         
  19  10   3        170.53        212.48        15.93 o                         
  20  10   3          6.08         -0.66        12.80 o                         
  21  10   3         75.84        107.42        17.14 o                         
   1  11   3      19041.83      19039.88       190.90 o                         
   2  11   3       3589.71       3628.92        43.30 o                         
   3  11   3      11942.56      11888.51       129.49 o                         
   4  11   3        634.01        640.38        12.49 o                         
   5  11   3       9417.15       9266.24        85.59 o                         
   6  11   3        922.98        918.75        15.18 o                         
   7  11   3       5607.41       5581.51        65.15 o                         
   8  11   3       3133.35       3156.60        38.51 o                         
   9  11   3       2567.79       2624.36        35.71 o                         
  10  11   3        476.32        515.96        33.56 o                         
  11  11   3       1361.45       1372.41        25.39 o                         
  12  11   3        156.72        187.17        10.74 o                         
  13  11   3        425.74        421.93        16.26 o                         
  14  11   3        275.73        312.99        14.41 o                         
  15  11   3        309.86        327.46        14.29 o                         
  16  11   3        249.64        286.02        13.39 o                         
  17  11   3         31.37         30.73        10.10 o                         
  18  11   3        236.53        266.55        15.37 o                         
  19  11   3          0.08          4.68        12.27 o                         
  20  11   3        288.83        296.95        17.67 o                         
  21  11   3         70.32         54.81        15.31 o                         
   0  12   3       6255.06       6274.91       104.93 o                         
   1  12   3        408.46        406.95        11.58 o                         
   2  12   3       4842.66       4911.64        52.54 o                         
   3  12   3       1959.13       2032.88        28.86 o                         
   4  12   3       5131.95       5139.29        53.67 o                         
   5  12   3       4621.26       4604.78        45.88 o                         
   6  12   3       4642.19       4668.60        50.82 o                         
   7  12   3       8894.13       8984.59        90.34 o                         
   8  12   3       1390.92       1407.15        21.11 o                         
   9  12   3       5351.38       5304.32        70.03 o                         
  10  12   3       1577.69       1662.19        32.04 o                         
  11  12   3       7867.72       7898.79        85.32 o                         
  12  12   3       1363.31       1435.00        26.54 o                         
  13  12   3       6663.19       6749.43        71.84 o                         
  14  12   3        150.25        168.64        11.26 o                         
  15  12   3       5857.58       5865.10        53.83 o                         
  16  12   3         78.21         86.64        10.77 o                         
  17  12   3       4500.46       4549.13        47.55 o                         
  18  12   3          0.18         -5.29        11.06 o                         
  19  12   3       3922.01       4016.75        47.25 o                         
  20  12   3          0.57         -6.18        12.45 o                         
  21  12   3       2487.72       2455.33        57.40 o                         
   1  13   3      47679.12      47663.72       444.29 o                         
   2  13   3        195.92        210.78         8.38 o                         
   3  13   3      34527.87      34736.01       343.26 o                         
   4  13   3       1793.69       1787.81        25.25 o                         
   5  13   3      33561.84      33303.83       300.60 o                         
   6  13   3       1884.80       1905.74        29.54 o                         
   7  13   3      19588.23      19690.51       192.83 o                         
   8  13   3       1706.44       1733.97        30.86 o                         
   9  13   3      14412.91      14354.71       151.10 o                         
  10  13   3       2665.30       2685.22        41.77 o                         
  11  13   3       6131.46       6118.84        73.55 o                         
  12  13   3       3139.80       3192.14        41.59 o                         
  13  13   3       3116.53       3160.75        37.13 o                         
  14  13   3        912.06        924.26        24.23 o                         
  15  13   3        993.82       1050.37        21.63 o                         
  16  13   3       2064.25       2185.59        31.28 o                         
  17  13   3        265.19        287.40        14.46 o                         
  18  13   3       1848.29       1933.24        35.02 o                         
  19  13   3         68.21         69.13        12.51 o                         
  20  13   3        753.63        761.24        22.69 o                         
   0  14   3       8277.36       8270.53       128.37 o                         
   1  14   3        940.58        958.01        17.20 o                         
   2  14   3      12193.03      12270.36       113.50 o                         
   3  14   3       1826.74       1833.38        25.62 o                         
   4  14   3       9807.47       9738.16        91.95 o                         
   5  14   3      10117.46      10081.88        99.13 o                         
   6  14   3       5856.81       5907.11        64.21 o                         
   7  14   3       9958.07      10010.07       111.34 o                         
   8  14   3       3191.31       3175.13        43.35 o                         
   9  14   3      15453.13      15154.44       166.05 o                         
  10  14   3       2955.62       2962.17        45.41 o                         
  11  14   3      13526.71      13610.09       137.41 o                         
  12  14   3        781.81        775.12        19.83 o                         
  13  14   3      14505.49      14632.43       109.16 o                         
  14  14   3        262.89        277.02        11.82 o                         
  15  14   3      10370.09      10443.03        78.24 o                         
  16  14   3         54.77         58.86        10.09 o                         
  17  14   3       8802.84       8981.54        80.30 o                         
  18  14   3          2.64          2.27        10.76 o                         
  19  14   3       5757.28       5973.54        65.40 o                         
  20  14   3         30.26         27.44        12.68 o                         
   1  15   3      37974.42      37999.59       342.95 o                         
   2  15   3        279.85        282.40         9.74 o                         
   3  15   3      38757.36      38666.57       335.08 o                         
   4  15   3         98.47        131.52         7.73 o                         
   5  15   3      27666.71      27509.23       293.25 o                         
   6  15   3        638.35        643.96        18.82 o                         
   7  15   3      24030.19      24057.62       236.26 o                         
   8  15   3       2380.95       2397.59        39.09 o                         
   9  15   3      13783.78      13937.18       160.98 o                         
  10  15   3       2819.23       2836.66        42.88 o                         
  11  15   3       7759.26       7755.36        80.64 o                         
  12  15   3       2049.90       2115.20        28.01 o                         
  13  15   3       3324.63       3402.97        36.72 o                         
  14  15   3       3995.78       4083.31        39.29 o                         
  15  15   3       1062.81       1099.52        25.45 o                         
  16  15   3       2241.15       2345.05        31.90 o                         
  17  15   3         50.67         76.30        11.02 o                         
  18  15   3       1186.60       1196.99        25.35 o                         
  19  15   3          1.63         15.62        12.40 o                         
  20  15   3       1161.91       1075.78        28.28 o                         
   0  16   3       8927.99       9044.08       128.82 o                         
   1  16   3        125.63        159.31         8.08 o                         
   2  16   3       4917.73       4969.75        51.20 o                         
   3  16   3       3112.79       3154.56        38.06 o                         
   4  16   3       4980.73       5028.33        54.38 o                         
   5  16   3       1812.82       1827.87        34.33 o                         
   6  16   3       3358.37       3351.98        47.63 o                         
   7  16   3       6808.55       6980.77        84.30 o                         
   8  16   3       4081.45       4229.42        60.70 o                         
   9  16   3       8064.99       7968.13        95.59 o                         
  10  16   3        762.73        743.87        22.08 o                         
  11  16   3      10671.76      10663.93        86.71 o                         
  12  16   3        674.76        709.69        17.83 o                         
  13  16   3       8376.73       8445.74        64.93 o                         
  14  16   3        364.41        385.21        13.99 o                         
  15  16   3       8816.77       9010.01        71.24 o                         
  16  16   3         19.91         24.90         9.87 o                         
  17  16   3       5790.08       5945.33        54.49 o                         
  18  16   3          7.31          7.37        10.89 o                         
  19  16   3       4494.31       4625.46        60.44 o                         
   1  17   3      15952.66      15939.86       146.50 o                         
   2  17   3        165.29        171.87         8.59 o                         
   3  17   3      17395.79      17341.01       158.90 o                         
   4  17   3        354.49        366.59        12.27 o                         
   5  17   3      11067.35      11118.37       118.17 o                         
   6  17   3        905.71        927.23        25.89 o                         
   7  17   3       8979.54       8977.00       110.16 o                         
   8  17   3        288.01        323.21        17.53 o                         
   9  17   3       4166.82       4093.43        55.92 o                         
  10  17   3       1444.08       1500.87        26.77 o                         
  11  17   3       3103.25       3097.31        33.84 o                         
  12  17   3       1635.58       1660.66        27.52 o                         
  13  17   3        888.30        886.46        20.10 o                         
  14  17   3       1470.72       1504.52        26.42 o                         
  15  17   3        301.72        328.48        14.64 o                         
  16  17   3        707.88        742.66        19.90 o                         
  17  17   3         11.43         21.20        10.54 o                         
  18  17   3        704.00        737.85        20.76 o                         
  19  17   3          1.27          2.39        11.87 o                         
   0  18   3       1393.16       1443.40        32.62 o                         
   1  18   3        209.13        224.98        10.66 o                         
   2  18   3       1315.56       1331.35        22.34 o                         
   3  18   3         84.29         88.00         8.08 o                         
   4  18   3        676.73        724.42        20.09 o                         
   5  18   3        576.66        566.60        20.19 o                         
   6  18   3        573.09        600.93        20.33 o                         
   7  18   3        705.95        715.08        24.34 o                         
   8  18   3        331.11        361.18        15.31 o                         
   9  18   3       1729.95       1820.21        30.07 o                         
  10  18   3        269.10        293.76        13.14 o                         
  11  18   3       1408.14       1427.27        27.35 o                         
  12  18   3         25.13         34.72         8.68 o                         
  13  18   3       1910.34       1917.42        29.37 o                         
  14  18   3         71.21         77.02        10.07 o                         
  15  18   3       1235.42       1228.41        29.25 o                         
  16  18   3         95.23         94.56        11.42 o                         
  17  18   3       1530.55       1535.09        34.90 o                         
  18  18   3          4.32         -6.27        10.94 o                         
   1  19   3        667.49        712.39        22.60 o                         
   2  19   3         73.68         80.56         8.36 o                         
   3  19   3        218.58        266.11        11.40 o                         
   4  19   3         25.98         27.67         8.88 o                         
   5  19   3        555.98        619.71        21.49 o                         
   6  19   3         11.87         19.94         8.25 o                         
   7  19   3         15.51         56.40         8.49 o                         
   8  19   3        134.15        147.27         9.46 o                         
   9  19   3         84.75        105.48        10.06 o                         
  10  19   3         17.77         28.60         8.86 o                         
  11  19   3         25.23         33.32         9.17 o                         
  12  19   3         53.85         67.07         9.94 o                         
  13  19   3         42.38         38.20         9.74 o                         
  14  19   3         36.81         55.49        10.23 o                         
  15  19   3          0.56          1.51         9.62 o                         
  16  19   3         23.29         56.44        11.03 o                         
  17  19   3         58.93         54.01        11.63 o                         
   0  20   3          4.58         53.16        11.30 o                         
   1  20   3         42.46         43.70         8.01 o                         
   2  20   3         56.71        102.26        10.02 o                         
   3  20   3         26.75         25.95         8.12 o                         
   4  20   3        204.40        248.97        11.65 o                         
   5  20   3         10.89         18.39         7.55 o                         
   6  20   3         43.72         69.38         8.04 o                         
   7  20   3         47.20         53.95         8.12 o                         
   8  20   3        354.79        385.23        12.71 o                         
   9  20   3        293.94        311.27        12.99 o                         
  10  20   3        200.28        210.14        12.10 o                         
  11  20   3        289.59        305.00        14.48 o                         
  12  20   3         35.31         44.99        10.17 o                         
  13  20   3        417.60        431.41        17.02 o                         
  14  20   3         10.82          7.62        10.16 o                         
  15  20   3        337.52        371.77        15.98 o                         
  16  20   3          0.12         -0.16        10.65 o                         
  17  20   3        248.46        259.30        15.50 o                         
   1  21   3       4578.39       4538.54        38.67 o                         
   2  21   3         41.63         39.51         7.38 o                         
   3  21   3       4583.45       4560.91        38.70 o                         
   4  21   3          7.77          9.39         7.15 o                         
   5  21   3       3777.16       3691.66        33.72 o                         
   6  21   3        193.62        188.42         9.96 o                         
   7  21   3       2762.24       2762.05        29.84 o                         
   8  21   3        472.83        473.73        13.94 o                         
   9  21   3       1593.19       1570.79        28.09 o                         
  10  21   3        300.96        303.91        14.52 o                         
  11  21   3        943.90        964.33        23.08 o                         
  12  21   3        368.05        383.14        15.76 o                         
  13  21   3        402.93        418.15        16.74 o                         
  14  21   3        709.36        720.06        21.02 o                         
  15  21   3         38.22         30.12        11.04 o                         
  16  21   3        272.77        297.31        15.88 o                         
   0  22   3       3196.63       3168.21        39.49 o                         
   1  22   3        164.92        210.18         8.84 o                         
   2  22   3       1600.82       1670.54        21.68 o                         
   3  22   3        428.05        471.23        12.19 o                         
   4  22   3       1101.75       1161.28        18.66 o                         
   5  22   3       1040.97       1024.38        18.23 o                         
   6  22   3       1677.79       1699.15        25.99 o                         
   7  22   3       2095.79       2046.82        26.78 o                         
   8  22   3        872.71        869.35        18.72 o                         
   9  22   3       3010.33       2967.11        32.61 o                         
  10  22   3        359.84        383.54        14.79 o                         
  11  22   3       3274.54       3251.09        39.75 o                         
  12  22   3        192.16        210.10        13.48 o                         
  13  22   3       3538.68       3628.12        43.47 o                         
  14  22   3        129.54        145.19        13.22 o                         
  15  22   3       2695.58       2788.87        41.80 o                         
   1  23   3      11809.19      11640.68        66.76 o                         
   2  23   3          1.98          6.75         7.39 o                         
   3  23   3      10440.20      10284.17        65.58 o                         
   4  23   3        188.47        192.69         9.60 o                         
   5  23   3       9124.50       9052.41        59.05 o                         
   6  23   3        678.33        703.04        17.17 o                         
   7  23   3       5867.86       5831.95        51.62 o                         
   8  23   3        349.88        361.98        13.56 o                         
   9  23   3       3711.74       3726.77        37.92 o                         
  10  23   3        723.46        754.70        19.48 o                         
  11  23   3       2806.81       2841.49        36.32 o                         
  12  23   3       1308.13       1313.42        27.72 o                         
  13  23   3        937.85        946.58        24.39 o                         
  14  23   3        831.37        813.68        23.63 o                         
   0  24   3       3544.30       3526.10        41.04 o                         
   1  24   3        108.51        197.48         9.40 o                         
   2  24   3       3204.98       3231.08        30.16 o                         
   3  24   3       1098.63       1127.12        19.10 o                         
   4  24   3       2504.01       2476.93        26.80 o                         
   5  24   3       1950.67       1862.74        24.87 o                         
   6  24   3       1240.09       1250.74        22.00 o                         
   7  24   3       3763.51       3780.29        38.00 o                         
   8  24   3        770.84        764.71        18.43 o                         
   9  24   3       3749.71       3814.86        37.98 o                         
  10  24   3        483.96        484.33        16.46 o                         
  11  24   3       4863.67       4932.21        49.62 o                         
  12  24   3        175.35        161.44        13.31 o                         
  13  24   3       3945.81       3905.54        48.30 o                         
   1  25   3      10451.70      10354.75        64.30 o                         
   2  25   3        116.41        124.73         9.75 o                         
   3  25   3       9101.07       8998.65        60.98 o                         
   4  25   3        193.19        194.76        10.46 o                         
   5  25   3       7145.84       7130.42        52.62 o                         
   6  25   3        270.95        263.00        11.95 o                         
   7  25   3       4726.98       4680.85        43.58 o                         
   8  25   3        773.17        744.00        19.00 o                         
   9  25   3       3545.85       3577.07        39.15 o                         
  10  25   3        631.74        614.43        19.69 o                         
  11  25   3       1639.09       1584.77        30.57 o                         
  12  25   3        694.25        718.55        22.54 o                         
   0  26   3       1254.91       1269.35        32.00 o                         
   1  26   3         92.92        156.29        10.27 o                         
   2  26   3       1664.45       1633.56        25.49 o                         
   3  26   3        220.71        251.04        11.20 o                         
   4  26   3        921.00        916.56        18.47 o                         
   5  26   3       1402.67       1404.97        24.23 o                         
   6  26   3        907.48        914.69        19.63 o                         
   7  26   3       1153.21       1126.96        22.59 o                         
   8  26   3        420.09        411.79        15.12 o                         
   9  26   3       2421.13       2371.05        32.12 o                         
  10  26   3        229.35        223.12        12.85 o                         
   1  27   3       3289.13       3322.35        34.08 o                         
   2  27   3          7.89         11.72         8.79 o                         
   3  27   3       2912.27       2858.63        30.89 o                         
   4  27   3        155.53        156.61        10.88 o                         
   5  27   3       2165.79       2136.72        35.30 o                         
   6  27   3         82.52         77.21         9.89 o                         
   7  27   3       1740.55       1659.28        32.14 o                         
   8  27   3        180.18        190.47        13.12 o                         
   9  27   3       1206.76       1138.88        40.48 o                         
   0  28   3         33.31         50.89        14.71 o                         
   1  28   3          8.04         23.91         9.47 o                         
   2  28   3         94.20        120.36        10.71 o                         
   3  28   3         50.76         42.95         9.91 o                         
   4  28   3        236.22        241.62        12.37 o                         
   5  28   3         40.19         37.92         9.57 o                         
   6  28   3         54.92         65.10        10.10 o                         
   1  29   3          3.45         29.16         9.77 o                         
   2  29   3         11.26          8.58         9.36 o                         
   3  29   3          3.16         20.41         9.86 o                         
   0   0   4     118306.52     117133.71      2044.19 o                         
   1   0   4        836.23       1047.89        20.27 o                         
   2   0   4     208795.80     219691.52      2964.65 o                         
   3   0   4       2908.75       3211.11        67.97 o                         
   4   0   4     136713.89     139538.81      1885.55 o                         
   5   0   4      20129.22      21080.46       325.45 o                         
   6   0   4      85703.09      86685.52      1315.50 o                         
   7   0   4      13464.24      13694.99       194.32 o                         
   8   0   4      28243.62      27947.05       387.58 o                         
   9   0   4       4406.28       4447.50        59.80 o                         
  10   0   4      35037.92      34071.46       373.58 o                         
  11   0   4      13862.27      13606.84       156.28 o                         
  12   0   4       8647.83       8524.70       103.20 o                         
  13   0   4       7071.19       6995.84        87.93 o                         
  14   0   4       3267.18       3175.64        47.74 o                         
  15   0   4       5745.04       5670.96        82.17 o                         
  16   0   4        620.50        631.75        28.07 o                         
  17   0   4       5862.78       5768.64       105.29 o                         
  18   0   4         48.28         95.57        22.63 o                         
  19   0   4       5167.16       5112.63       114.65 o                         
  20   0   4        225.60        245.81        30.04 o                         
  21   0   4       2465.21       2412.61       122.67 o                         
  22   0   4        387.94        411.28        35.43 o                         
  23   0   4       2488.65       2489.26        79.55 o                         
   1   1   4     103311.16     104188.08       908.94 o                         
   2   1   4      19085.52      21404.44       217.86 o                         
   3   1   4      45506.83      46543.45       499.44 o                         
   4   1   4      17056.77      17788.56       182.54 o                         
   5   1   4      44606.98      45338.72       436.46 o                         
   6   1   4      24465.77      24775.93       255.16 o                         
   7   1   4      18656.62      18713.56       194.93 o                         
   8   1   4      28246.39      27588.93       257.13 o                         
   9   1   4      12023.89      11971.55       103.29 o                         
  10   1   4      26152.27      25791.10       201.69 o                         
  11   1   4       4543.56       4460.17        40.01 o                         
  12   1   4      20907.10      20275.31       156.88 o                         
  13   1   4       1984.75       1949.97        24.71 o                         
  14   1   4      14989.29      14740.50       114.47 o                         
  15   1   4        652.44        653.46        15.85 o                         
  16   1   4      14171.40      14149.01       139.94 o                         
  17   1   4        130.96        147.90        13.03 o                         
  18   1   4      10816.52      10784.65       133.65 o                         
  19   1   4         45.72         40.00        13.61 o                         
  20   1   4       6904.48       6887.07       103.13 o                         
  21   1   4         90.00         87.04        19.08 o                         
  22   1   4       4626.51       4796.73        78.31 o                         
  23   1   4        223.46        210.06        23.44 o                         
   0   2   4     145579.14     148843.56      2546.88 o                         
   1   2   4      11607.58      12024.29       117.55 o                         
   2   2   4      61123.02      61647.29       654.27 o                         
   3   2   4       2576.63       2772.15        29.85 o                         
   4   2   4      86055.49      88267.22       890.67 o                         
   5   2   4       7097.22       7226.03        67.31 o                         
   6   2   4      44790.52      44597.45       410.42 o                         
   7   2   4       8686.04       8703.79        77.44 o                         
   8   2   4      35563.41      34670.14       307.39 o                         
   9   2   4      13144.46      12995.76       120.27 o                         
  10   2   4      10443.13      10205.33        86.69 o                         
  11   2   4       3908.33       3832.37        33.61 o                         
  12   2   4       9614.94       9276.69        73.63 o                         
  13   2   4       6443.17       6254.26        54.46 o                         
  14   2   4       2054.95       2022.63        27.63 o                         
  15   2   4       5134.98       5028.64        56.69 o                         
  16   2   4        321.25        330.04        14.64 o                         
  17   2   4       2727.41       2785.96        49.88 o                         
  18   2   4          7.51         22.08        11.94 o                         
  19   2   4       2249.49       2368.53        50.74 o                         
  20   2   4         38.60         48.31        15.94 o                         
  21   2   4       2056.42       2075.01        56.07 o                         
  22   2   4        449.55        423.58        27.91 o                         
  23   2   4        929.25        976.19        38.22 o                         
   1   3   4       5137.85       5021.65        48.49 o                         
   2   3   4        480.02        471.81         6.48 o                         
   3   3   4      15525.84      15720.79       140.00 o                         
   4   3   4       6664.49       6681.70        71.56 o                         
   5   3   4       7580.93       7601.02        93.95 o                         
   6   3   4       8753.92       8715.37        87.87 o                         
   7   3   4      10013.03       9838.15        95.14 o                         
   8   3   4       8119.13       8056.92        72.78 o                         
   9   3   4       6039.04       5812.58        50.51 o                         
  10   3   4      10669.26      10264.73        85.64 o                         
  11   3   4       2397.10       2352.56        25.41 o                         
  12   3   4       6618.59       6512.36        59.71 o                         
  13   3   4       1714.87       1662.09        23.12 o                         
  14   3   4       8263.02       8169.91        77.61 o                         
  15   3   4        186.19        197.74        11.43 o                         
  16   3   4       4233.28       4306.99        61.21 o                         
  17   3   4         12.53         20.54        11.40 o                         
  18   3   4       3402.90       3420.01        56.45 o                         
  19   3   4          0.68          4.01        14.47 o                         
  20   3   4       2250.29       2196.69        55.02 o                         
  21   3   4         66.28         74.03        18.85 o                         
  22   3   4       1642.89       1612.80        62.75 o                         
  23   3   4        117.50        106.20        19.76 o                         
   0   4   4       1203.67       1193.22        34.42 o                         
   1   4   4      10465.95      10921.50       120.86 o                         
   2   4   4      18377.58      18798.61       182.25 o                         
   3   4   4       1679.79       1689.40        18.28 o                         
   4   4   4       3826.36       3824.76        43.28 o                         
   5   4   4        784.30        817.79        16.17 o                         
   6   4   4       4307.17       4256.63        52.28 o                         
   7   4   4        164.19        192.99         9.51 o                         
   8   4   4       4695.74       4661.69        47.48 o                         
   9   4   4        847.40        867.20        12.95 o                         
  10   4   4       2553.52       2537.19        28.84 o                         
  11   4   4       2667.14       2659.60        30.31 o                         
  12   4   4        197.05        204.45         9.35 o                         
  13   4   4        780.37        826.57        16.83 o                         
  14   4   4        380.05        384.22        12.55 o                         
  15   4   4        548.81        524.86        16.00 o                         
  16   4   4        118.40        119.53        10.86 o                         
  17   4   4        587.73        589.96        20.27 o                         
  18   4   4          1.91         -3.02        11.44 o                         
  19   4   4        176.37        205.75        16.40 o                         
  20   4   4         52.28         41.92        16.28 o                         
  21   4   4         56.86         98.74        19.29 o                         
  22   4   4         10.31         -7.88        17.48 o                         
  23   4   4         36.00         59.39        18.88 o                         
   1   5   4       1692.88       1757.46        19.52 o                         
   2   5   4       4390.02       4568.93        49.80 o                         
   3   5   4        518.09        615.14        16.43 o                         
   4   5   4         92.49        122.79         8.38 o                         
   5   5   4        488.08        520.91        12.08 o                         
   6   5   4        556.60        597.18        13.95 o                         
   7   5   4         96.61        171.63        13.57 o                         
   8   5   4         40.40        100.34        10.26 o                         
   9   5   4        278.13        323.14        11.08 o                         
  10   5   4        673.41        713.76        14.01 o                         
  11   5   4        170.64        181.51         7.56 o                         
  12   5   4        169.70        205.18         8.55 o                         
  13   5   4        227.61        234.37         9.57 o                         
  14   5   4          5.79         50.70         7.56 o                         
  15   5   4          0.07          4.11         7.56 o                         
  16   5   4          2.36         43.98         9.37 o                         
  17   5   4         83.90         65.35        10.73 o                         
  18   5   4        161.86        181.03        13.64 o                         
  19   5   4         18.84          6.43        11.91 o                         
  20   5   4          1.32         45.58        16.59 o                         
  21   5   4          8.20         11.67        15.45 o                         
  22   5   4         64.17         77.41        18.73 o                         
   0   6   4       3993.29       4213.25        57.93 o                         
   1   6   4         77.10        103.19         5.42 o                         
   2   6   4      11584.53      11622.84       115.43 o                         
   3   6   4        846.77        869.34        12.54 o                         
   4   6   4      21198.19      21032.62       195.56 o                         
   5   6   4      12689.11      12482.39       119.77 o                         
   6   6   4       3506.40       3628.78        42.09 o                         
   7   6   4       1003.43       1054.60        16.42 o                         
   8   6   4       5862.74       5919.97        57.70 o                         
   9   6   4       1745.26       1783.91        22.99 o                         
  10   6   4       4060.97       4013.52        41.47 o                         
  11   6   4       1857.40       1880.97        23.70 o                         
  12   6   4       1723.39       1706.62        22.15 o                         
  13   6   4        673.51        729.78        17.59 o                         
  14   6   4        353.40        367.42        13.97 o                         
  15   6   4        438.32        452.85        15.91 o                         
  16   6   4         76.96         81.37        10.71 o                         
  17   6   4        448.53        507.58        17.88 o                         
  18   6   4          6.28          0.69        10.36 o                         
  19   6   4        563.93        620.97        24.24 o                         
  20   6   4         37.77         30.65        14.45 o                         
  21   6   4        253.18        298.34        22.28 o                         
  22   6   4         87.32         87.40        17.93 o                         
   1   7   4       8255.26       8544.32        86.89 o                         
   2   7   4       1340.22       1373.97        18.72 o                         
   3   7   4      16682.71      16661.16       172.84 o                         
   4   7   4      10109.46       9991.15        96.83 o                         
   5   7   4       7069.58       7227.27        70.07 o                         
   6   7   4       6702.43       6721.01        65.88 o                         
   7   7   4      10287.04      10300.33       102.23 o                         
   8   7   4      11524.94      11420.96       104.28 o                         
   9   7   4       6089.00       6073.22        62.22 o                         
  10   7   4       9487.14       9329.26        88.33 o                         
  11   7   4       2949.36       2917.38        33.45 o                         
  12   7   4       8156.69       8202.77        71.02 o                         
  13   7   4       1257.60       1273.74        23.11 o                         
  14   7   4       5809.20       5807.12        63.58 o                         
  15   7   4        405.02        416.78        15.41 o                         
  16   7   4       5824.47       5676.77        64.49 o                         
  17   7   4          0.83         -4.89         9.96 o                         
  18   7   4       3337.20       3383.46        45.70 o                         
  19   7   4          0.14        -11.16        11.16 o                         
  20   7   4       3247.10       3222.28        52.08 o                         
  21   7   4        169.42        153.00        19.21 o                         
  22   7   4       1569.12       1494.98        53.32 o                         
   0   8   4      54485.80      54506.43       743.67 o                         
   1   8   4          3.01         28.10         4.77 o                         
   2   8   4      70139.05      70982.89       719.57 o                         
   3   8   4       5386.15       5362.12        54.89 o                         
   4   8   4      33111.88      32651.54       278.55 o                         
   5   8   4        263.55        282.26        10.17 o                         
   6   8   4      50845.60      50422.18       447.08 o                         
   7   8   4       7977.77       8025.85        82.55 o                         
   8   8   4      24419.05      23997.76       229.06 o                         
   9   8   4       7460.46       7468.00        75.68 o                         
  10   8   4      13624.52      13503.28       129.40 o                         
  11   8   4       5363.51       5383.54        56.84 o                         
  12   8   4       5721.62       5745.07        59.26 o                         
  13   8   4       5367.66       5396.83        55.94 o                         
  14   8   4       2680.61       2729.70        37.80 o                         
  15   8   4       5779.60       5861.02        62.27 o                         
  16   8   4        126.06        136.17        11.21 o                         
  17   8   4       2704.22       2731.80        36.86 o                         
  18   8   4          3.72          3.34        10.92 o                         
  19   8   4       2218.34       2243.65        39.85 o                         
  20   8   4        140.73        128.41        15.93 o                         
  21   8   4       1849.76       1775.23        63.34 o                         
  22   8   4        375.22        391.88        27.18 o                         
   1   9   4      30250.28      30729.95       274.14 o                         
   2   9   4       1255.96       1309.55        18.54 o                         
   3   9   4      28752.92      28570.27       294.92 o                         
   4   9   4       6341.87       6369.66        55.59 o                         
   5   9   4      23127.27      22715.86       204.05 o                         
   6   9   4      14308.63      14369.98       124.37 o                         
   7   9   4      18862.73      18798.30       166.66 o                         
   8   9   4      17070.83      16999.48       165.89 o                         
   9   9   4       7551.24       7468.11        79.74 o                         
  10   9   4      16046.58      16047.80       141.17 o                         
  11   9   4       5773.28       5771.59        67.60 o                         
  12   9   4      18142.47      18231.13       156.47 o                         
  13   9   4       1224.25       1228.72        23.29 o                         
  14   9   4      16223.16      16320.41       153.74 o                         
  15   9   4        243.07        288.71        13.98 o                         
  16   9   4      10963.43      10933.20        90.71 o                         
  17   9   4          3.60         10.78         9.56 o                         
  18   9   4       8104.74       8024.48        81.77 o                         
  19   9   4         29.77         25.69        13.62 o                         
  20   9   4       5919.82       5967.47        75.61 o                         
  21   9   4        113.07        135.99        17.93 o                         
  22   9   4       4176.75       4148.51        73.91 o                         
   0  10   4      87960.65      89265.20      1109.20 o                         
   1  10   4         56.34         93.36         5.57 o                         
   2  10   4      57505.09      57745.64       490.26 o                         
   3  10   4        285.29        330.73         9.24 o                         
   4  10   4      63381.29      62426.44       550.27 o                         
   5  10   4       3885.89       3946.60        38.34 o                         
   6  10   4      34522.49      34057.39       305.04 o                         
   7  10   4       3379.84       3409.32        37.91 o                         
   8  10   4      31461.16      31273.29       284.21 o                         
   9  10   4       5565.55       5548.43        59.92 o                         
  10  10   4      13808.94      13686.04       139.65 o                         
  11  10   4       8629.18       8590.53        93.89 o                         
  12  10   4       6024.08       6006.91        68.24 o                         
  13  10   4       7776.45       7853.43        82.74 o                         
  14  10   4       1566.32       1600.31        28.79 o                         
  15  10   4       4010.74       4037.60        46.45 o                         
  16  10   4       1177.20       1223.62        30.03 o                         
  17  10   4       6167.60       6273.23        60.55 o                         
  18  10   4         38.75         58.00        12.52 o                         
  19  10   4       2633.74       2666.83        41.88 o                         
  20  10   4        152.17        160.39        16.52 o                         
  21  10   4       1700.50       1670.37        52.09 o                         
   1  11   4      21609.58      21680.32       189.41 o                         
   2  11   4        732.57        781.45        12.98 o                         
   3  11   4      19935.04      19907.24       190.32 o                         
   4  11   4       4150.07       4187.01        42.90 o                         
   5  11   4      16942.39      16769.75       143.16 o                         
   6  11   4      11365.68      11118.93        97.97 o                         
   7  11   4       8348.36       8294.79        77.15 o                         
   8  11   4      10651.04      10559.23        99.71 o                         
   9  11   4       5570.25       5554.64        60.66 o                         
  10  11   4      12057.13      12115.86       132.21 o                         
  11  11   4       3921.52       3883.28        56.51 o                         
  12  11   4      14930.31      14967.47       147.88 o                         
  13  11   4        733.10        725.57        20.77 o                         
  14  11   4      11635.08      11749.86       106.87 o                         
  15  11   4        396.27        439.24        15.32 o                         
  16  11   4       8516.90       8625.35        74.61 o                         
  17  11   4         84.34         96.02        11.10 o                         
  18  11   4       6847.83       6975.17        69.51 o                         
  19  11   4         20.54         14.20        12.64 o                         
  20  11   4       4443.47       4471.01        60.04 o                         
  21  11   4         35.80         30.51        14.83 o                         
   0  12   4      33852.43      34253.48       402.44 o                         
   1  12   4        602.66        636.86        12.23 o                         
   2  12   4      33454.53      33645.27       290.31 o                         
   3  12   4       1744.48       1784.54        23.75 o                         
   4  12   4      17497.34      17530.41       177.15 o                         
   5  12   4        832.48        843.57        14.28 o                         
   6  12   4      21711.05      21731.51       192.44 o                         
   7  12   4       4948.03       4951.24        52.26 o                         
   8  12   4       8256.49       8204.08        77.67 o                         
   9  12   4       3739.43       3749.70        45.69 o                         
  10  12   4       5499.52       5457.17        69.29 o                         
  11  12   4       3067.29       3071.73        43.87 o                         
  12  12   4       2325.70       2327.30        34.62 o                         
  13  12   4       2630.24       2677.71        38.63 o                         
  14  12   4       1646.34       1762.73        27.95 o                         
  15  12   4       3091.16       3187.30        37.57 o                         
  16  12   4        196.22        221.79        12.97 o                         
  17  12   4       1478.56       1611.75        32.94 o                         
  18  12   4         55.96         59.74        11.73 o                         
  19  12   4       1315.72       1305.63        39.73 o                         
  20  12   4         13.65         16.61        12.40 o                         
  21  12   4       1017.38        983.46        29.53 o                         
   1  13   4       5851.18       5988.52        57.26 o                         
   2  13   4        474.20        509.62        15.66 o                         
   3  13   4       3671.36       3697.63        41.92 o                         
   4  13   4       1267.99       1288.87        20.36 o                         
   5  13   4       2376.06       2359.75        30.28 o                         
   6  13   4       1318.56       1325.66        20.43 o                         
   7  13   4       1577.48       1608.27        26.01 o                         
   8  13   4       3174.90       3182.95        38.57 o                         
   9  13   4        984.94        999.38        24.66 o                         
  10  13   4       3341.71       3393.15        51.47 o                         
  11  13   4        213.80        230.67        13.91 o                         
  12  13   4       2794.12       2803.50        41.47 o                         
  13  13   4        656.45        666.75        17.35 o                         
  14  13   4       2498.49       2488.74        30.69 o                         
  15  13   4        205.08        221.97        12.00 o                         
  16  13   4       2514.99       2616.38        33.81 o                         
  17  13   4         67.89         63.25        11.19 o                         
  18  13   4       1401.29       1389.82        31.63 o                         
  19  13   4         43.53         32.92        11.96 o                         
  20  13   4       1342.99       1435.09        34.06 o                         
   0  14   4       1145.97       1262.72        36.48 o                         
   1  14   4         24.68         29.39         4.68 o                         
   2  14   4       1909.39       1999.84        25.01 o                         
   3  14   4          9.12         15.38         4.53 o                         
   4  14   4       2954.75       3034.82        39.81 o                         
   5  14   4       1495.55       1481.21        23.36 o                         
   6  14   4         28.15         98.96        12.93 o                         
   7  14   4         17.75         39.35         6.40 o                         
   8  14   4        247.90        296.73        12.61 o                         
   9  14   4        199.18        211.19        12.59 o                         
  10  14   4         79.84        101.41        10.12 o                         
  11  14   4        152.64        184.99        13.60 o                         
  12  14   4        118.91        121.83        10.02 o                         
  13  14   4         74.37        119.53         9.33 o                         
  14  14   4         33.09         31.96         8.22 o                         
  15  14   4        104.14        129.86        10.36 o                         
  16  14   4         26.92         25.60         9.82 o                         
  17  14   4         54.28         78.18        11.45 o                         
  18  14   4         51.08         49.30        11.86 o                         
  19  14   4        145.97        166.05        14.01 o                         
  20  14   4          3.13         -1.11        12.23 o                         
   1  15   4         41.29         90.02         9.73 o                         
   2  15   4          8.79         20.55         4.78 o                         
   3  15   4         45.65        106.05        12.32 o                         
   4  15   4        186.47        210.07         9.18 o                         
   5  15   4        293.90        310.21        13.75 o                         
   6  15   4        439.29        487.46        18.34 o                         
   7  15   4        578.99        622.55        17.24 o                         
   8  15   4        537.19        585.28        18.49 o                         
   9  15   4         80.08         96.56        10.47 o                         
  10  15   4         21.34         29.04         8.74 o                         
  11  15   4        580.73        573.50        18.16 o                         
  12  15   4        524.06        596.76        16.66 o                         
  13  15   4         10.50         15.16         7.83 o                         
  14  15   4        131.13        172.25        10.56 o                         
  15  15   4         32.54         39.19         9.17 o                         
  16  15   4        195.97        235.38        12.85 o                         
  17  15   4         28.81         33.89        10.84 o                         
  18  15   4         23.43         29.22        11.53 o                         
  19  15   4          0.61         -0.44        12.34 o                         
  20  15   4        178.34        197.08        17.70 o                         
   0  16   4       5439.03       5411.95        77.74 o                         
   1  16   4          2.38          7.92         5.18 o                         
   2  16   4       6665.30       6614.33        65.01 o                         
   3  16   4        488.67        498.83        15.07 o                         
   4  16   4       4821.53       4818.34        53.46 o                         
   5  16   4       1437.06       1460.81        26.88 o                         
   6  16   4       3807.23       3813.35        49.32 o                         
   7  16   4        808.41        828.93        22.26 o                         
   8  16   4       3357.59       3424.44        55.48 o                         
   9  16   4        988.07        971.15        28.03 o                         
  10  16   4       2017.07       2043.53        32.60 o                         
  11  16   4       1359.65       1425.93        24.82 o                         
  12  16   4        531.66        568.37        16.12 o                         
  13  16   4        531.53        540.46        16.01 o                         
  14  16   4        410.93        446.99        15.08 o                         
  15  16   4        452.36        492.81        15.92 o                         
  16  16   4        140.75        152.74        11.80 o                         
  17  16   4        608.72        616.33        18.64 o                         
  18  16   4          2.10          6.23        11.37 o                         
  19  16   4        360.92        406.77        19.43 o                         
   1  17   4       5797.51       5762.51        60.76 o                         
   2  17   4        301.43        317.71        11.52 o                         
   3  17   4       6654.16       6617.81        68.68 o                         
   4  17   4       2185.79       2203.62        29.08 o                         
   5  17   4       3864.45       3894.36        50.85 o                         
   6  17   4       3499.57       3577.24        48.40 o                         
   7  17   4       1997.11       2055.10        35.54 o                         
   8  17   4       3149.72       3156.96        48.18 o                         
   9  17   4       2437.60       2424.84        34.67 o                         
  10  17   4       5090.79       5206.51        51.79 o                         
  11  17   4        544.73        558.00        16.23 o                         
  12  17   4       3653.56       3688.50        39.58 o                         
  13  17   4        697.70        697.21        18.80 o                         
  14  17   4       4245.81       4318.43        44.63 o                         
  15  17   4        114.64        130.04        11.83 o                         
  16  17   4       2821.70       2879.72        41.32 o                         
  17  17   4         99.92         96.56        11.92 o                         
  18  17   4       2876.86       2971.22        46.88 o                         
   0  18   4      24360.95      24249.85       296.36 o                         
   1  18   4        391.01        393.55        12.67 o                         
   2  18   4      18587.58      18567.19       170.34 o                         
   3  18   4        362.55        356.51        12.74 o                         
   4  18   4      18201.77      18304.12       176.52 o                         
   5  18   4       1610.47       1651.79        30.00 o                         
   6  18   4      10640.78      10543.97       118.93 o                         
   7  18   4       1439.50       1428.32        30.90 o                         
   8  18   4       8281.49       8125.42        73.85 o                         
   9  18   4       3203.95       3227.16        39.80 o                         
  10  18   4       3102.70       3112.94        36.86 o                         
  11  18   4       1446.00       1431.82        25.87 o                         
  12  18   4       2803.88       2888.82        36.10 o                         
  13  18   4       2301.72       2402.68        34.54 o                         
  14  18   4        964.34        999.18        22.98 o                         
  15  18   4       2637.64       2653.59        34.95 o                         
  16  18   4        158.13        171.84        12.93 o                         
  17  18   4       1407.30       1420.44        29.40 o                         
  18  18   4         42.94         34.17        11.75 o                         
   1  19   4      12127.65      11990.02       108.01 o                         
   2  19   4        922.32        940.75        20.12 o                         
   3  19   4       8095.78       8133.58        80.34 o                         
   4  19   4       1741.52       1761.43        30.37 o                         
   5  19   4       6337.98       6405.02        76.36 o                         
   6  19   4       2931.85       2891.93        36.19 o                         
   7  19   4       4047.28       4003.53        40.71 o                         
   8  19   4       5759.36       5669.04        49.69 o                         
   9  19   4       2051.85       2080.57        31.19 o                         
  10  19   4       6866.84       6839.22        61.86 o                         
  11  19   4        732.53        716.20        18.98 o                         
  12  19   4       6206.54       6339.56        59.08 o                         
  13  19   4        758.97        764.95        20.44 o                         
  14  19   4       6245.32       6383.82        60.86 o                         
  15  19   4        172.79        175.26        13.14 o                         
  16  19   4       5733.04       5863.70        57.17 o                         
  17  19   4         57.04         58.80        11.72 o                         
   0  20   4      15718.45      15751.23       201.76 o                         
   1  20   4          2.11         21.91         7.61 o                         
   2  20   4      19678.76      19758.74       169.80 o                         
   3  20   4        266.88        276.67        11.86 o                         
   4  20   4      15112.80      15075.03       110.48 o                         
   5  20   4        951.35        984.79        19.54 o                         
   6  20   4      10993.82      10847.21        71.45 o                         
   7  20   4       1624.27       1627.06        24.13 o                         
   8  20   4       5139.74       5067.88        45.35 o                         
   9  20   4       1288.56       1309.36        24.84 o                         
  10  20   4       5133.86       5153.93        53.94 o                         
  11  20   4       3034.04       3078.90        38.67 o                         
  12  20   4       1914.44       1986.20        36.02 o                         
  13  20   4       2501.20       2523.82        38.51 o                         
  14  20   4        816.60        828.61        22.98 o                         
  15  20   4       2129.78       2128.03        45.49 o                         
  16  20   4        225.93        243.29        14.72 o                         
  17  20   4       1966.69       1808.56        59.18 o                         
   1  21   4       4597.89       4603.10        39.01 o                         
   2  21   4        322.36        356.31        11.43 o                         
   3  21   4       3995.95       3995.75        34.19 o                         
   4  21   4        748.04        797.47        15.86 o                         
   5  21   4       3672.58       3671.37        34.30 o                         
   6  21   4       1825.22       1861.94        25.04 o                         
   7  21   4       2398.98       2409.66        28.50 o                         
   8  21   4       3085.22       3044.38        33.01 o                         
   9  21   4       1672.71       1728.61        30.23 o                         
  10  21   4       4092.50       4125.98        45.34 o                         
  11  21   4       1231.61       1193.72        27.36 o                         
  12  21   4       4873.17       4884.52        51.12 o                         
  13  21   4        238.01        245.79        14.27 o                         
  14  21   4       3703.22       3824.69        46.74 o                         
  15  21   4        238.13        237.10        15.17 o                         
  16  21   4       3803.17       3880.35        46.38 o                         
   0  22   4       6995.00       6929.37        64.25 o                         
   1  22   4         74.02         78.34         7.58 o                         
   2  22   4       4606.77       4562.00        35.43 o                         
   3  22   4         64.70         72.81         7.87 o                         
   4  22   4       5099.59       5049.35        38.92 o                         
   5  22   4        128.90        144.71         9.11 o                         
   6  22   4       3701.93       3694.47        36.38 o                         
   7  22   4        730.50        752.35        17.54 o                         
   8  22   4       2752.21       2788.30        31.29 o                         
   9  22   4        974.13        993.03        22.27 o                         
  10  22   4       1391.98       1390.01        28.86 o                         
  11  22   4        955.64        967.47        24.61 o                         
  12  22   4       1043.23       1045.77        25.02 o                         
  13  22   4       1337.37       1348.92        29.04 o                         
  14  22   4        249.00        226.63        15.04 o                         
  15  22   4        876.90        885.70        24.70 o                         
   1  23   4        429.53        463.28        12.20 o                         
   2  23   4         17.28         18.14         7.58 o                         
   3  23   4        431.54        467.94        12.86 o                         
   4  23   4         78.01         84.86         8.53 o                         
   5  23   4        469.09        511.60        13.63 o                         
   6  23   4        286.52        277.97        12.21 o                         
   7  23   4        662.04        672.64        16.74 o                         
   8  23   4        508.35        493.01        14.76 o                         
   9  23   4        277.88        332.05        13.67 o                         
  10  23   4        658.29        650.60        19.15 o                         
  11  23   4        233.44        235.54        14.13 o                         
  12  23   4        661.85        691.45        21.42 o                         
  13  23   4        113.50        101.81        12.35 o                         
  14  23   4        900.61        820.80        24.57 o                         
   0  24   4          4.66         37.45        11.07 o                         
   1  24   4         87.43         86.83         8.73 o                         
   2  24   4        130.65        167.67         9.76 o                         
   3  24   4          8.20          8.37         7.88 o                         
   4  24   4          6.82         28.48         8.15 o                         
   5  24   4          0.12         -4.41         7.97 o                         
   6  24   4         30.42         37.41         8.71 o                         
   7  24   4          6.84          6.23         8.54 o                         
   8  24   4         72.33         80.51        10.04 o                         
   9  24   4          5.98         14.43         9.23 o                         
  10  24   4         32.40         42.91         9.99 o                         
  11  24   4         48.31         59.41        11.02 o                         
  12  24   4          3.26          6.88        10.65 o                         
  13  24   4          1.65         12.57        10.77 o                         
   1  25   4        261.34        280.81        11.18 o                         
   2  25   4        107.19        112.00         9.40 o                         
   3  25   4         34.33         57.20         8.86 o                         
   4  25   4          4.92          6.79         8.09 o                         
   5  25   4        235.44        249.85        11.48 o                         
   6  25   4         81.63         75.87         9.79 o                         
   7  25   4        160.71        154.02        11.51 o                         
   8  25   4        178.34        175.29        12.00 o                         
   9  25   4         93.92        100.54        11.23 o                         
  10  25   4        309.20        309.79        14.37 o                         
  11  25   4         59.11         54.03        11.22 o                         
  12  25   4        174.63        177.85        13.83 o                         
   0  26   4       1919.86       1887.30        39.19 o                         
   1  26   4          5.49         13.62         8.75 o                         
   2  26   4       2195.52       2141.11        26.95 o                         
   3  26   4         22.39         20.33         8.75 o                         
   4  26   4       2221.42       2196.94        28.43 o                         
   5  26   4        150.87        145.69        10.64 o                         
   6  26   4       1325.74       1331.80        30.33 o                         
   7  26   4        208.76        208.61        12.65 o                         
   8  26   4        961.96        973.96        22.90 o                         
   9  26   4        264.57        269.94        13.79 o                         
  10  26   4        813.64        784.90        20.35 o                         
   1  27   4       1378.52       1405.59        24.18 o                         
   2  27   4         29.22         55.02         9.40 o                         
   3  27   4       1891.96       1820.73        30.05 o                         
   4  27   4        369.04        373.02        13.76 o                         
   5  27   4       1120.49       1064.30        22.10 o                         
   6  27   4        571.88        560.12        16.19 o                         
   7  27   4       1103.51       1081.16        25.15 o                         
   8  27   4       1160.76       1143.87        34.25 o                         
   0  28   4       5114.53       5171.00        68.79 o                         
   1  28   4          1.43         16.54         9.52 o                         
   2  28   4       5548.14       5555.62        46.49 o                         
   3  28   4        120.99        128.81        11.55 o                         
   4  28   4       3812.47       3809.94        39.74 o                         
   5  28   4         79.79         74.48        10.00 o                         
   6  28   4       3697.48       3701.31        38.71 o                         
   1  29   4       2318.19       2294.87        45.21 o                         
   2  29   4         90.53        136.53        11.13 o                         
   1   1   5       6838.64       6379.07        62.62 o                         
   2   1   5       3733.23       3986.35        41.43 o                         
   3   1   5        295.32        332.64        10.40 o                         
   4   1   5       1520.07       1581.75        18.73 o                         
   5   1   5      13200.45      13472.07       133.10 o                         
   6   1   5       1519.42       1516.49        19.17 o                         
   7   1   5       6713.40       6789.57        67.60 o                         
   8   1   5       1617.24       1650.22        19.49 o                         
   9   1   5       2541.66       2511.63        26.53 o                         
  10   1   5       2318.84       2320.02        23.34 o                         
  11   1   5       1953.03       1975.28        20.91 o                         
  12   1   5       1381.63       1384.35        16.71 o                         
  13   1   5       2043.96       2029.45        22.20 o                         
  14   1   5       2223.12       2195.23        26.53 o                         
  15   1   5         12.74         17.00         6.60 o                         
  16   1   5        754.90        771.66        21.86 o                         
  17   1   5          6.49          4.61         9.86 o                         
  18   1   5       1018.64       1010.01        29.26 o                         
  19   1   5          2.57          5.12        12.78 o                         
  20   1   5        188.49        211.02        18.64 o                         
  21   1   5         29.31         17.69        15.88 o                         
  22   1   5        436.45        457.10        26.28 o                         
  23   1   5        154.59        141.47        21.59 o                         
   0   2   5      48341.57      48547.62       601.82 o                         
   1   2   5      16362.21      17583.58       180.32 o                         
   2   2   5       9199.75       9193.41        91.07 o                         
   3   2   5       4839.74       4996.79        47.00 o                         
   4   2   5      35500.02      35537.21       362.32 o                         
   5   2   5      10712.18      10814.76       103.05 o                         
   6   2   5      16968.84      17025.45       160.12 o                         
   7   2   5       9477.53       9321.13        90.60 o                         
   8   2   5      11559.94      11428.11        91.36 o                         
   9   2   5      12990.58      12665.85       101.28 o                         
  10   2   5       5990.37       5876.56        49.02 o                         
  11   2   5       8766.12       8496.32        66.90 o                         
  12   2   5       3458.29       3402.70        31.40 o                         
  13   2   5       5017.32       4864.77        44.78 o                         
  14   2   5        220.46        219.35         9.51 o                         
  15   2   5       4514.31       4480.81        49.07 o                         
  16   2   5        194.58        205.61        11.30 o                         
  17   2   5       3683.78       3632.00        53.82 o                         
  18   2   5         56.19         81.55        12.88 o                         
  19   2   5       2636.24       2603.20        53.55 o                         
  20   2   5         31.71         40.82        16.37 o                         
  21   2   5       1266.59       1193.96        44.19 o                         
  22   2   5         92.11        103.44        19.96 o                         
  23   2   5       1359.79       1403.86        49.69 o                         
   1   3   5      37740.75      38021.44       365.90 o                         
   2   3   5        318.97        364.33         8.33 o                         
   3   3   5      84816.38      84658.64       772.67 o                         
   4   3   5       3946.63       4010.80        48.00 o                         
   5   3   5      58460.56      57731.51       620.40 o                         
   6   3   5       6358.89       6350.51        66.25 o                         
   7   3   5      18827.12      18650.62       175.20 o                         
   8   3   5       9680.55       9660.31        86.92 o                         
   9   3   5      27490.18      26824.93       208.61 o                         
  10   3   5      11294.32      11198.32        97.62 o                         
  11   3   5      11333.63      11086.56        91.25 o                         
  12   3   5      14582.15      14365.57       130.50 o                         
  13   3   5       3198.14       3115.89        35.43 o                         
  14   3   5       7086.38       6919.44        67.56 o                         
  15   3   5        558.77        580.11        16.25 o                         
  16   3   5       7657.75       7663.86        91.59 o                         
  17   3   5        159.43        199.62        16.34 o                         
  18   3   5       4696.76       4664.37        73.85 o                         
  19   3   5        111.48        114.33        16.43 o                         
  20   3   5       2725.04       2694.82        58.71 o                         
  21   3   5        198.76        196.20        22.56 o                         
  22   3   5       1549.28       1581.44        52.92 o                         
  23   3   5        321.13        323.68        26.43 o                         
   0   4   5      38565.16      39807.83       607.04 o                         
   1   4   5       2267.04       2358.69        30.97 o                         
   2   4   5     103915.63     105034.06       958.71 o                         
   3   4   5       7765.11       7892.91        75.81 o                         
   4   4   5      40474.56      39447.03       474.58 o                         
   5   4   5      13641.99      13569.67       162.06 o                         
   6   4   5      48464.75      47939.48       518.59 o                         
   7   4   5      14904.67      14819.74       157.19 o                         
   8   4   5      17954.28      17826.90       157.02 o                         
   9   4   5      19925.08      19700.83       188.14 o                         
  10   4   5      15217.28      15010.64       140.21 o                         
  11   4   5      17678.04      17260.45       161.10 o                         
  12   4   5       3907.97       3864.79        42.50 o                         
  13   4   5      13051.04      12742.39       118.26 o                         
  14   4   5       2401.65       2373.46        31.12 o                         
  15   4   5      12203.20      11964.59       114.80 o                         
  16   4   5        110.16        115.92        12.55 o                         
  17   4   5       9505.01       9472.65       105.48 o                         
  18   4   5         33.19         30.72        13.57 o                         
  19   4   5       7171.64       7105.37        96.85 o                         
  20   4   5        105.48        121.87        19.35 o                         
  21   4   5       4402.01       4403.57        83.79 o                         
  22   4   5        252.28        274.52        24.55 o                         
  23   4   5       3133.49       3075.68        63.04 o                         
   1   5   5     123717.13     125281.61      1142.02 o                         
   2   5   5       3080.57       3087.62        31.91 o                         
   3   5   5      75663.93      76049.22       814.01 o                         
   4   5   5      10258.51      10286.30       102.21 o                         
   5   5   5      63031.90      62564.38       673.42 o                         
   6   5   5       9496.05       9534.71       109.72 o                         
   7   5   5      53300.33      53413.42       493.49 o                         
   8   5   5      17529.67      17530.18       161.04 o                         
   9   5   5      17905.09      17540.05       161.89 o                         
  10   5   5      15727.44      15448.90       138.67 o                         
  11   5   5       9685.93       9474.42        89.67 o                         
  12   5   5      10525.00      10345.74        91.05 o                         
  13   5   5       5266.42       5142.70        52.97 o                         
  14   5   5      12853.44      12669.67       111.57 o                         
  15   5   5        763.63        830.59        25.79 o                         
  16   5   5       8641.18       8569.26        96.91 o                         
  17   5   5         13.14         41.33        10.32 o                         
  18   5   5       5521.40       5449.09        71.57 o                         
  19   5   5          0.29         14.33        13.41 o                         
  20   5   5       5045.59       5012.00        77.21 o                         
  21   5   5        311.09        300.10        24.69 o                         
  22   5   5       2778.14       2728.27        68.58 o                         
   0   6   5      94278.54      93456.98      1267.40 o                         
   1   6   5         14.74         67.58         5.10 o                         
   2   6   5      49632.20      49967.43       458.89 o                         
   3   6   5       7048.86       7151.53        72.89 o                         
   4   6   5      59486.65      58634.16       563.62 o                         
   5   6   5      10618.05      10674.83        99.47 o                         
   6   6   5      17531.59      17335.19       173.46 o                         
   7   6   5      16485.32      16452.63       158.26 o                         
   8   6   5      24132.19      23762.41       207.53 o                         
   9   6   5      14972.01      14779.24       133.16 o                         
  10   6   5       4696.89       4617.48        46.58 o                         
  11   6   5      13356.01      13058.56       125.41 o                         
  12   6   5       5071.49       4981.28        48.04 o                         
  13   6   5      14140.58      14082.27       121.67 o                         
  14   6   5       1466.69       1403.17        24.94 o                         
  15   6   5      10810.73      10771.79       106.45 o                         
  16   6   5        527.47        496.95        19.35 o                         
  17   6   5       7819.44       7829.16        88.74 o                         
  18   6   5         40.39         33.59        11.02 o                         
  19   6   5       5673.25       5773.65        77.28 o                         
  20   6   5         21.87         24.75        13.85 o                         
  21   6   5       4795.48       4765.93        76.64 o                         
  22   6   5        290.28        295.45        22.41 o                         
   1   7   5      41953.91      41962.79       405.79 o                         
   2   7   5        631.50        666.39        10.47 o                         
   3   7   5      50223.84      50100.54       482.64 o                         
   4   7   5       6761.03       6723.22        66.10 o                         
   5   7   5      21347.95      21519.54       186.91 o                         
   6   7   5      10584.56      10632.08       100.07 o                         
   7   7   5      19721.06      19554.06       179.01 o                         
   8   7   5       5513.63       5487.99        56.83 o                         
   9   7   5      12905.67      12678.31       115.86 o                         
  10   7   5       7904.87       7825.89        73.34 o                         
  11   7   5       6409.13       6303.15        61.67 o                         
  12   7   5       6078.30       6032.11        62.43 o                         
  13   7   5       1162.81       1184.63        23.91 o                         
  14   7   5       5556.80       5516.67        61.44 o                         
  15   7   5       1877.32       1916.07        34.00 o                         
  16   7   5       3724.45       3796.52        48.32 o                         
  17   7   5        202.69        242.02        14.38 o                         
  18   7   5       4071.91       4161.22        53.17 o                         
  19   7   5         56.87         73.20        13.52 o                         
  20   7   5       2326.47       2358.41        46.21 o                         
  21   7   5        101.00        110.35        17.46 o                         
  22   7   5       1861.85       2003.14        58.21 o                         
   0   8   5      17338.21      17585.04       224.91 o                         
   1   8   5        211.86        237.55         8.18 o                         
   2   8   5      20022.89      20022.90       208.18 o                         
   3   8   5       1489.88       1480.11        18.24 o                         
   4   8   5       7444.67       7597.00        71.72 o                         
   5   8   5       4313.19       4281.50        47.71 o                         
   6   8   5      10756.43      10739.55       101.95 o                         
   7   8   5       6618.32       6526.10        72.22 o                         
   8   8   5       2088.33       2080.86        26.10 o                         
   9   8   5       3219.38       3193.73        36.19 o                         
  10   8   5       3435.24       3390.32        38.56 o                         
  11   8   5       5235.30       5142.98        54.40 o                         
  12   8   5        610.34        602.29        16.43 o                         
  13   8   5       5337.40       5321.00        59.25 o                         
  14   8   5        532.18        521.87        16.39 o                         
  15   8   5       2733.77       2791.92        38.05 o                         
  16   8   5        246.92        256.57        13.00 o                         
  17   8   5       2290.92       2291.63        34.76 o                         
  18   8   5         13.99         11.92        11.34 o                         
  19   8   5       1422.47       1472.13        35.73 o                         
  20   8   5         34.01         32.81        13.62 o                         
  21   8   5       1206.44       1234.85        40.66 o                         
  22   8   5         27.41         40.47        17.40 o                         
   1   9   5       7423.33       7628.78        70.41 o                         
   2   9   5        580.35        582.67        11.78 o                         
   3   9   5        326.17        407.42        11.73 o                         
   4   9   5          5.12         28.77         3.52 o                         
   5   9   5       2104.72       2103.68        27.16 o                         
   6   9   5        341.44        370.30        10.05 o                         
   7   9   5       2660.90       2667.34        29.97 o                         
   8   9   5       1349.35       1327.17        20.85 o                         
   9   9   5        103.10        141.09         9.23 o                         
  10   9   5         56.58         78.53         6.87 o                         
  11   9   5        210.46        243.60        12.14 o                         
  12   9   5       1131.06       1192.20        30.05 o                         
  13   9   5        322.24        358.84        13.63 o                         
  14   9   5        245.90        278.05        13.21 o                         
  15   9   5        129.26        131.22        10.79 o                         
  16   9   5        567.26        624.35        17.81 o                         
  17   9   5          9.97          8.08         9.48 o                         
  18   9   5        136.83        181.88        14.39 o                         
  19   9   5         16.43          8.81        13.16 o                         
  20   9   5        246.53        307.79        21.07 o                         
  21   9   5          0.36          1.17        14.38 o                         
  22   9   5        102.60        136.03        19.28 o                         
   0  10   5        392.64        434.90        14.83 o                         
   1  10   5         60.63         81.24         4.49 o                         
   2  10   5       1302.67       1320.78        18.95 o                         
   3  10   5        919.38        931.58        16.38 o                         
   4  10   5        398.16        420.75        14.23 o                         
   5  10   5        928.08        949.59        15.51 o                         
   6  10   5         71.90        116.42         6.42 o                         
   7  10   5        657.09        698.14        14.36 o                         
   8  10   5         89.85        116.81         7.20 o                         
   9  10   5        192.34        222.94         9.96 o                         
  10  10   5         14.31         41.92         6.73 o                         
  11  10   5        110.45        139.50        10.06 o                         
  12  10   5         11.14         32.00         9.08 o                         
  13  10   5         27.79         81.52         9.91 o                         
  14  10   5         32.22         33.57         8.53 o                         
  15  10   5          5.27         32.45         8.82 o                         
  16  10   5          7.24         10.82         8.98 o                         
  17  10   5         39.21         72.21        10.70 o                         
  18  10   5         24.85         25.87        10.97 o                         
  19  10   5         35.60         66.39        13.50 o                         
  20  10   5          0.82         -6.12        13.88 o                         
  21  10   5         64.23         80.01        16.94 o                         
   1  11   5       7665.07       7681.26        69.75 o                         
   2  11   5        942.49        953.66        14.67 o                         
   3  11   5       2459.75       2504.15        36.25 o                         
   4  11   5        992.55        998.89        15.17 o                         
   5  11   5       4274.56       4187.75        40.84 o                         
   6  11   5       1538.06       1542.27        20.77 o                         
   7  11   5       8590.58       8571.08        82.46 o                         
   8  11   5       3025.15       3031.31        36.22 o                         
   9  11   5       1787.73       1802.76        27.05 o                         
  10  11   5        617.26        642.31        18.86 o                         
  11  11   5       2190.47       2177.58        34.55 o                         
  12  11   5       1539.38       1561.50        31.41 o                         
  13  11   5        848.90        877.56        23.10 o                         
  14  11   5        846.96        856.42        26.83 o                         
  15  11   5        400.46        413.82        14.62 o                         
  16  11   5       1170.38       1226.79        24.50 o                         
  17  11   5          0.66         -9.35         9.35 o                         
  18  11   5        579.61        640.94        21.34 o                         
  19  11   5          0.25         -2.81        11.64 o                         
  20  11   5        919.18        937.62        26.47 o                         
  21  11   5         69.39         58.37        15.34 o                         
   0  12   5      20596.71      20490.15       230.15 o                         
   1  12   5         53.11         70.12         4.63 o                         
   2  12   5      17204.63      17271.15       153.54 o                         
   3  12   5       2690.26       2689.97        33.29 o                         
   4  12   5       9418.24       9388.27        94.73 o                         
   5  12   5       3898.56       3866.66        56.10 o                         
   6  12   5      11229.57      11251.99       100.66 o                         
   7  12   5       8468.48       8533.36        86.34 o                         
   8  12   5       3184.24       3141.14        37.58 o                         
   9  12   5       4483.69       4475.23        50.00 o                         
  10  12   5       3309.55       3268.52        47.40 o                         
  11  12   5       4594.19       4618.69        61.66 o                         
  12  12   5       1032.01       1099.05        27.96 o                         
  13  12   5       5238.23       5301.95        59.74 o                         
  14  12   5        632.77        646.43        18.66 o                         
  15  12   5       3370.71       3474.21        39.69 o                         
  16  12   5        301.31        320.58        14.43 o                         
  17  12   5       2734.65       2755.09        35.38 o                         
  18  12   5         12.47         20.03        10.99 o                         
  19  12   5       1967.68       2003.30        49.24 o                         
  20  12   5         22.42         20.24        12.42 o                         
  21  12   5       2085.12       2021.47        39.61 o                         
   1  13   5      29370.95      29364.89       246.25 o                         
   2  13   5        588.92        582.79        12.81 o                         
   3  13   5      28896.14      28705.69       260.65 o                         
   4  13   5       2100.54       2078.88        26.81 o                         
   5  13   5      18984.36      19092.37       185.25 o                         
   6  13   5       6404.78       6268.24        58.98 o                         
   7  13   5      14167.01      14248.88       137.18 o                         
   8  13   5       4177.98       4182.96        47.23 o                         
   9  13   5      10079.76      10154.56       109.91 o                         
  10  13   5       5993.76       5942.97        74.22 o                         
  11  13   5       4553.68       4541.01        61.78 o                         
  12  13   5       6373.35       6417.89        74.24 o                         
  13  13   5       1045.95       1079.07        22.02 o                         
  14  13   5       4898.47       4920.24        46.74 o                         
  15  13   5       1050.86       1105.68        22.82 o                         
  16  13   5       3859.51       3935.46        43.68 o                         
  17  13   5        100.11        108.01        11.85 o                         
  18  13   5       3897.78       3933.38        45.68 o                         
  19  13   5         99.96        118.21        13.44 o                         
  20  13   5       1950.64       1945.55        37.54 o                         
   0  14   5      28466.74      28333.96       315.98 o                         
   1  14   5         49.38         75.04         5.75 o                         
   2  14   5      18507.63      18462.67       159.19 o                         
   3  14   5        858.20        856.70        16.27 o                         
   4  14   5      23642.06      23445.75       215.28 o                         
   5  14   5       4846.02       4910.05        63.68 o                         
   6  14   5      11733.85      11870.01       116.83 o                         
   7  14   5       5347.20       5384.88        57.42 o                         
   8  14   5      12034.69      12123.92       125.36 o                         
   9  14   5       6955.73       7040.56        89.76 o                         
  10  14   5       4944.09       4964.13        62.35 o                         
  11  14   5       9228.92       9308.34       109.07 o                         
  12  14   5       2979.50       3005.35        36.92 o                         
  13  14   5       9218.84       9315.38        72.72 o                         
  14  14   5        763.15        754.80        17.80 o                         
  15  14   5       7352.18       7457.83        64.60 o                         
  16  14   5        324.84        331.36        14.50 o                         
  17  14   5       6049.76       6176.12        59.86 o                         
  18  14   5          4.59         14.53        11.05 o                         
  19  14   5       4644.60       4769.38        53.66 o                         
  20  14   5         41.18         35.35        13.18 o                         
   1  15   5      33925.50      33655.28       273.00 o                         
   2  15   5        386.54        393.14        11.46 o                         
   3  15   5      23983.28      23738.96       203.17 o                         
   4  15   5       1648.03       1626.19        22.09 o                         
   5  15   5      22038.60      22205.10       238.86 o                         
   6  15   5       2555.72       2566.85        37.15 o                         
   7  15   5      14612.93      14870.38       151.90 o                         
   8  15   5       5747.78       5797.06        68.72 o                         
   9  15   5       7575.51       7466.36        93.73 o                         
  10  15   5       7061.32       7138.94        98.06 o                         
  11  15   5       3145.85       3096.92        36.82 o                         
  12  15   5       6113.75       6100.14        54.64 o                         
  13  15   5       2713.69       2769.58        31.64 o                         
  14  15   5       6864.77       6996.63        58.63 o                         
  15  15   5        313.50        327.55        13.51 o                         
  16  15   5       5013.27       5052.04        49.61 o                         
  17  15   5         53.17         52.09        11.29 o                         
  18  15   5       3067.82       3120.82        42.98 o                         
  19  15   5          2.81         11.53        12.33 o                         
   0  16   5       9057.53       9164.55       121.20 o                         
   1  16   5        456.26        465.41        12.93 o                         
   2  16   5      17034.10      16877.39       154.16 o                         
   3  16   5        748.17        769.74        21.66 o                         
   4  16   5       9526.60       9429.27        91.44 o                         
   5  16   5       1863.68       1854.19        29.47 o                         
   6  16   5      11327.19      11440.69       119.23 o                         
   7  16   5       3221.43       3204.37        42.45 o                         
   8  16   5       6609.88       6646.09        85.55 o                         
   9  16   5       7144.25       7179.64        98.13 o                         
  10  16   5       4320.06       4303.44        48.87 o                         
  11  16   5       6340.21       6372.04        57.42 o                         
  12  16   5       1636.10       1752.91        27.61 o                         
  13  16   5       5843.79       5885.78        57.67 o                         
  14  16   5        950.04        993.36        21.98 o                         
  15  16   5       6226.94       6383.86        58.51 o                         
  16  16   5          6.53         11.15         9.90 o                         
  17  16   5       3924.56       4022.08        45.32 o                         
  18  16   5          9.84         12.86        11.86 o                         
  19  16   5       3181.45       3227.27        46.89 o                         
   1  17   5       8643.18       8721.50        83.00 o                         
   2  17   5         43.58         49.79         6.71 o                         
   3  17   5      12022.98      11941.28       110.08 o                         
   4  17   5        934.87        940.19        20.59 o                         
   5  17   5       7889.35       7914.24        88.42 o                         
   6  17   5        900.69        946.21        24.69 o                         
   7  17   5       3178.78       3150.78        45.78 o                         
   8  17   5       2053.12       2125.12        40.92 o                         
   9  17   5       3928.61       3955.04        46.08 o                         
  10  17   5       2790.53       2841.70        35.79 o                         
  11  17   5       1956.23       1992.96        29.90 o                         
  12  17   5       2986.06       2998.79        34.41 o                         
  13  17   5        887.21        939.10        21.71 o                         
  14  17   5       2205.45       2239.87        35.49 o                         
  15  17   5        240.12        262.79        14.20 o                         
  16  17   5       2096.25       2185.22        37.60 o                         
  17  17   5        147.30        133.56        12.36 o                         
  18  17   5       1437.26       1439.84        34.65 o                         
   0  18   5       3271.53       3341.10        57.45 o                         
   1  18   5         58.87         65.35         7.17 o                         
   2  18   5       1880.30       1915.24        28.04 o                         
   3  18   5        192.52        205.67        10.04 o                         
   4  18   5       3058.57       3110.04        40.39 o                         
   5  18   5        454.69        438.26        16.59 o                         
   6  18   5       1235.64       1323.08        29.32 o                         
   7  18   5        668.74        690.52        23.17 o                         
   8  18   5       1124.75       1154.40        24.99 o                         
   9  18   5       1348.98       1436.33        32.05 o                         
  10  18   5        560.55        564.27        16.71 o                         
  11  18   5       1704.01       1706.16        28.83 o                         
  12  18   5        484.67        472.09        15.99 o                         
  13  18   5       1122.59       1132.31        24.89 o                         
  14  18   5         31.95         41.32        10.35 o                         
  15  18   5        948.17        975.47        22.98 o                         
  16  18   5         77.01         77.09        11.42 o                         
  17  18   5       1018.92       1016.70        35.26 o                         
  18  18   5          0.04         -3.02        11.38 o                         
   1  19   5        569.20        579.64        15.98 o                         
   2  19   5        222.58        227.50        11.05 o                         
   3  19   5        141.38        202.37        10.38 o                         
   4  19   5          1.39          8.77         8.25 o                         
   5  19   5        251.70        270.04        13.80 o                         
   6  19   5        189.91        197.64        10.99 o                         
   7  19   5        127.43        158.50        10.29 o                         
   8  19   5         79.27         89.06         9.32 o                         
   9  19   5          9.86         30.76         8.76 o                         
  10  19   5         31.03         45.90         9.92 o                         
  11  19   5         60.97         65.39        10.31 o                         
  12  19   5         12.71         26.90        10.18 o                         
  13  19   5         22.43         32.36         9.76 o                         
  14  19   5         42.86         75.99        11.36 o                         
  15  19   5          2.94          2.92        10.71 o                         
  16  19   5          6.92         20.87        11.11 o                         
  17  19   5          3.09          4.50        11.16 o                         
   0  20   5         81.95        118.78        14.05 o                         
   1  20   5         10.98          8.61         7.98 o                         
   2  20   5        343.69        374.31        13.21 o                         
   3  20   5         23.18         28.93         7.96 o                         
   4  20   5        428.09        479.39        13.36 o                         
   5  20   5        408.62        445.03        13.22 o                         
   6  20   5        242.63        290.98        11.30 o                         
   7  20   5         89.32         89.49         9.34 o                         
   8  20   5        567.55        591.92        16.90 o                         
   9  20   5        298.48        321.72        13.89 o                         
  10  20   5        170.70        202.42        12.46 o                         
  11  20   5        331.86        343.28        14.44 o                         
  12  20   5        107.88        105.11        11.51 o                         
  13  20   5        178.88        209.56        13.25 o                         
  14  20   5         15.33         14.82        10.63 o                         
  15  20   5        139.81        122.58        12.89 o                         
  16  20   5          2.52          5.45        11.08 o                         
   1  21   5       2743.68       2750.48        27.48 o                         
   2  21   5         81.01         96.98         7.99 o                         
   3  21   5       2003.03       2049.88        25.57 o                         
   4  21   5         52.26         55.71         7.73 o                         
   5  21   5       2759.83       2773.14        28.26 o                         
   6  21   5        288.80        276.85        11.07 o                         
   7  21   5       1614.53       1704.43        26.41 o                         
   8  21   5        674.01        683.26        18.31 o                         
   9  21   5       1079.83       1118.31        24.83 o                         
  10  21   5       1058.85       1013.86        23.29 o                         
  11  21   5        641.75        692.53        20.65 o                         
  12  21   5        813.42        872.83        24.12 o                         
  13  21   5        647.53        632.02        20.77 o                         
  14  21   5       1259.75       1261.82        28.30 o                         
  15  21   5         26.72         19.64        11.38 o                         
  16  21   5        582.14        591.64        20.21 o                         
   0  22   5       5334.93       5277.70        53.70 o                         
   1  22   5        261.52        297.50         9.88 o                         
   2  22   5       3574.35       3525.48        29.57 o                         
   3  22   5        317.96        336.53        11.16 o                         
   4  22   5       4094.10       4066.55        34.89 o                         
   5  22   5        481.01        513.04        13.80 o                         
   6  22   5       3220.16       3190.65        32.07 o                         
   7  22   5       1344.75       1341.54        23.27 o                         
   8  22   5       1976.60       1963.75        30.53 o                         
   9  22   5       2360.09       2341.58        32.87 o                         
  10  22   5       1216.11       1254.07        28.00 o                         
  11  22   5       2190.20       2155.40        33.91 o                         
  12  22   5        825.41        851.56        27.69 o                         
  13  22   5       2102.80       2099.07        44.23 o                         
  14  22   5        156.94        153.08        13.55 o                         
  15  22   5       2190.02       2148.31        41.43 o                         
   1  23   5       8444.22       8331.84        53.49 o                         
   2  23   5        252.99        276.41        10.28 o                         
   3  23   5       9103.07       8983.70        59.79 o                         
   4  23   5        635.35        644.13        15.17 o                         
   5  23   5       6323.03       6324.58        48.01 o                         
   6  23   5       1419.45       1445.74        24.71 o                         
   7  23   5       3165.99       3168.27        33.65 o                         
   8  23   5       1807.00       1768.15        28.65 o                         
   9  23   5       2466.21       2419.69        34.18 o                         
  10  23   5       1888.55       1884.64        34.61 o                         
  11  23   5       1618.83       1613.33        35.01 o                         
  12  23   5       2644.58       2649.07        37.69 o                         
  13  23   5        439.89        436.54        17.81 o                         
  14  23   5       1594.88       1583.41        33.14 o                         
   0  24   5       6106.74       6024.39        63.23 o                         
   1  24   5          6.11         40.44         8.18 o                         
   2  24   5       7028.59       7007.30        50.24 o                         
   3  24   5        397.92        421.78        13.06 o                         
   4  24   5       4794.85       4750.30        40.36 o                         
   5  24   5        813.15        823.25        17.74 o                         
   6  24   5       4010.63       4033.45        39.90 o                         
   7  24   5       1609.42       1527.35        29.08 o                         
   8  24   5       1835.24       1780.18        36.13 o                         
   9  24   5       2187.46       2181.82        38.22 o                         
  10  24   5       1861.94       1785.63        34.85 o                         
  11  24   5       3274.52       3308.13        40.41 o                         
  12  24   5        608.25        585.95        19.34 o                         
  13  24   5       3029.12       3113.19        41.00 o                         
   1  25   5       7747.34       7699.87        55.57 o                         
   2  25   5        237.72        269.08        11.73 o                         
   3  25   5       6121.82       6130.28        47.07 o                         
   4  25   5        739.11        754.60        16.81 o                         
   5  25   5       4568.53       4536.59        40.18 o                         
   6  25   5       1195.79       1191.89        24.49 o                         
   7  25   5       3879.48       3894.14        43.64 o                         
   8  25   5       1606.26       1596.51        35.55 o                         
   9  25   5       1733.37       1671.70        31.51 o                         
  10  25   5       1735.10       1711.02        35.57 o                         
  11  25   5       1215.31       1152.88        35.67 o                         
   0  26   5       3961.60       3985.31        49.92 o                         
   1  26   5         10.91         28.56         8.98 o                         
   2  26   5       2998.78       3072.66        31.49 o                         
   3  26   5        308.26        314.59        12.48 o                         
   4  26   5       2946.30       2968.59        31.81 o                         
   5  26   5        576.20        565.45        16.17 o                         
   6  26   5       1569.01       1540.45        27.75 o                         
   7  26   5       1263.61       1172.50        26.54 o                         
   8  26   5       1801.38       1670.97        47.38 o                         
   9  26   5       1564.86       1535.67        30.28 o                         
  10  26   5        545.00        547.26        17.82 o                         
   1  27   5       1819.12       1746.98        31.69 o                         
   2  27   5         10.27         14.57         9.17 o                         
   3  27   5       1830.95       1755.15        33.12 o                         
   4  27   5        229.04        234.66        12.48 o                         
   5  27   5       1214.96       1179.64        22.93 o                         
   6  27   5        310.92        298.71        14.35 o                         
   7  27   5       1198.00       1221.13        26.40 o                         
   8  27   5        372.64        359.51        15.15 o                         
   0  28   5        190.42        204.30        17.32 o                         
   1  28   5          0.99          1.28         9.21 o                         
   2  28   5        396.41        415.54        14.49 o                         
   3  28   5         15.31         12.46         9.86 o                         
   4  28   5        223.54        231.63        13.18 o                         
   5  28   5        204.66        178.27        12.20 o                         
   6  28   5        349.68        348.25        15.27 o                         
   1  29   5          5.04         21.78         9.83 o                         
   2  29   5          0.33          7.87        22.61 o                         
   0   0   6      78552.68      76657.13      1644.82 o                         
   1   0   6        908.08       1135.03        25.94 o                         
   2   0   6      60950.94      62627.08       776.88 o                         
   3   0   6      35627.06      37469.21       578.78 o                         
   4   0   6     122881.17     126731.32      1713.92 o                         
   5   0   6       5995.69       6139.96        81.26 o                         
   6   0   6      22104.60      22423.50       282.43 o                         
   7   0   6      39878.00      39800.66       497.03 o                         
   8   0   6      31639.51      31294.10       342.28 o                         
   9   0   6      19219.56      18730.89       208.78 o                         
  10   0   6      16844.88      16722.62       160.19 o                         
  11   0   6      25753.70      25223.12       238.52 o                         
  12   0   6       6664.11       6497.36        68.85 o                         
  13   0   6      15527.27      15123.76       164.70 o                         
  14   0   6        962.24        934.09        23.63 o                         
  15   0   6      12437.08      12229.98       172.63 o                         
  16   0   6        747.15        822.08        42.39 o                         
  17   0   6      12410.78      12328.94       177.87 o                         
  18   0   6          7.11         14.25        17.12 o                         
  19   0   6       6859.45       6787.26       141.20 o                         
  20   0   6        159.78        147.70        26.53 o                         
  21   0   6       4656.75       4835.67       128.31 o                         
  22   0   6        223.04        202.70        31.08 o                         
  23   0   6       3122.53       3224.55        91.13 o                         
   1   1   6     123441.07     125130.24      1141.73 o                         
   2   1   6       6959.97       7509.34        75.70 o                         
   3   1   6     105171.70     108210.75      1091.14 o                         
   4   1   6       8447.67       8977.58        95.09 o                         
   5   1   6      64334.13      65185.89       597.34 o                         
   6   1   6      13751.58      13819.41       124.96 o                         
   7   1   6      32724.84      32315.26       300.29 o                         
   8   1   6      14196.43      14038.38       124.22 o                         
   9   1   6      13387.23      13190.48       109.96 o                         
  10   1   6      16171.00      15726.09       122.10 o                         
  11   1   6      13683.87      13349.89        97.08 o                         
  12   1   6      11063.51      10854.04        85.16 o                         
  13   1   6       3046.38       2967.48        28.28 o                         
  14   1   6       9848.57       9730.85        87.40 o                         
  15   1   6       1891.43       1879.46        26.39 o                         
  16   1   6       7666.89       7677.50        83.62 o                         
  17   1   6        284.58        308.77        15.33 o                         
  18   1   6       6475.98       6580.39        84.58 o                         
  19   1   6         23.02         45.90        14.22 o                         
  20   1   6       3831.42       3900.49        69.93 o                         
  21   1   6        138.43        164.28        24.60 o                         
  22   1   6       2868.84       3007.72        61.47 o                         
  23   1   6        556.80        533.37        32.09 o                         
   0   2   6      58776.06      58726.19       892.54 o                         
   1   2   6       1374.01       1459.09        23.18 o                         
   2   2   6      51596.62      53020.53       569.47 o                         
   3   2   6       1488.42       1595.15        18.39 o                         
   4   2   6      19481.04      19978.81       206.22 o                         
   5   2   6      10480.92      10857.93       121.92 o                         
   6   2   6      47705.31      47720.11       439.36 o                         
   7   2   6       6814.92       6869.28        68.64 o                         
   8   2   6      13468.26      13245.57       113.12 o                         
   9   2   6      16080.31      15862.29       118.53 o                         
  10   2   6       7862.76       7608.84        58.97 o                         
  11   2   6      11724.58      11564.27        89.51 o                         
  12   2   6       4599.53       4480.65        38.29 o                         
  13   2   6      12161.69      11865.28       103.29 o                         
  14   2   6       2065.22       2040.07        26.57 o                         
  15   2   6       8850.10       8832.53        84.58 o                         
  16   2   6         16.82         37.22         8.83 o                         
  17   2   6       7657.29       7730.77        94.54 o                         
  18   2   6         35.26         59.04        12.49 o                         
  19   2   6       4624.36       4637.89        76.07 o                         
  20   2   6         31.67         33.24        16.65 o                         
  21   2   6       3173.87       3203.78        67.07 o                         
  22   2   6        274.46        265.51        24.61 o                         
  23   2   6       1796.11       2002.06        63.56 o                         
   1   3   6      43431.94      44979.17       456.56 o                         
   2   3   6        526.82        597.36        10.45 o                         
   3   3   6      38561.04      39156.93       344.31 o                         
   4   3   6       4696.56       4691.33        49.64 o                         
   5   3   6      21474.80      21419.15       221.04 o                         
   6   3   6       3804.17       3686.55        41.02 o                         
   7   3   6      13338.02      13106.05       131.74 o                         
   8   3   6       7127.15       6862.43        58.76 o                         
   9   3   6      10471.61      10329.30        84.47 o                         
  10   3   6       3992.45       3922.86        35.52 o                         
  11   3   6       1238.72       1199.96        17.27 o                         
  12   3   6       5168.91       5039.35        50.61 o                         
  13   3   6       2015.79       2010.18        26.48 o                         
  14   3   6       3221.85       3246.64        38.97 o                         
  15   3   6         62.30         85.30         8.63 o                         
  16   3   6       3121.84       3187.92        40.91 o                         
  17   3   6         34.93         25.36        11.54 o                         
  18   3   6       1523.00       1570.91        37.89 o                         
  19   3   6         29.84         46.61        14.30 o                         
  20   3   6       1688.88       1643.37        52.27 o                         
  21   3   6         75.38         56.43        18.72 o                         
  22   3   6        780.96        791.40        38.03 o                         
  23   3   6        130.24        109.00        22.51 o                         
   0   4   6       1539.22       1702.78        48.49 o                         
   1   4   6        797.94        835.09        11.29 o                         
   2   4   6       7748.40       7878.11        75.72 o                         
   3   4   6        467.39        515.60         8.10 o                         
   4   4   6       8075.72       8063.35        75.81 o                         
   5   4   6        541.58        583.80        15.14 o                         
   6   4   6        253.72        286.95        10.97 o                         
   7   4   6        149.86        173.01         6.86 o                         
   8   4   6       2496.14       2511.74        28.32 o                         
   9   4   6       1339.12       1357.04        18.28 o                         
  10   4   6       1547.79       1547.78        21.24 o                         
  11   4   6       1317.66       1315.68        20.58 o                         
  12   4   6        111.93        133.77         7.85 o                         
  13   4   6       1676.72       1748.09        25.27 o                         
  14   4   6         73.96         78.13         8.43 o                         
  15   4   6       2275.29       2248.39        33.70 o                         
  16   4   6        323.47        338.33        16.07 o                         
  17   4   6        297.93        345.13        17.04 o                         
  18   4   6          5.32          2.51        12.74 o                         
  19   4   6        707.82        790.87        31.83 o                         
  20   4   6         24.02         16.63        17.57 o                         
  21   4   6        310.38        347.07        25.64 o                         
  22   4   6          1.17          3.65        18.10 o                         
   1   5   6       1652.65       1801.35        27.00 o                         
   2   5   6        979.03       1049.77        13.02 o                         
   3   5   6       2637.81       2772.55        52.23 o                         
   4   5   6        172.00        215.08         7.71 o                         
   5   5   6        354.55        401.29        17.05 o                         
   6   5   6          1.63         23.63         3.86 o                         
   7   5   6        217.86        290.89        15.86 o                         
   8   5   6        450.66        484.08        11.44 o                         
   9   5   6        279.06        291.90        11.18 o                         
  10   5   6         29.78         70.80         7.04 o                         
  11   5   6         30.68         71.34         8.87 o                         
  12   5   6          9.53         37.85         5.99 o                         
  13   5   6          1.68         20.36         6.34 o                         
  14   5   6         22.76         58.16         8.04 o                         
  15   5   6          0.74          1.30         9.81 o                         
  16   5   6         60.25        109.90        14.56 o                         
  17   5   6         47.72         52.80        11.84 o                         
  18   5   6          0.58         43.06        13.21 o                         
  19   5   6         30.70         33.85        13.90 o                         
  20   5   6         28.17         46.94        16.30 o                         
  21   5   6         18.85         29.97        16.65 o                         
  22   5   6          0.93         32.21        17.63 o                         
   0   6   6        121.93        147.49        21.40 o                         
   1   6   6          1.02         21.24         2.33 o                         
   2   6   6       9162.43       9130.92        87.94 o                         
   3   6   6       1006.67       1035.31        14.10 o                         
   4   6   6      10480.73      10410.29       103.68 o                         
   5   6   6        238.04        272.28         8.12 o                         
   6   6   6       2052.71       2142.70        28.44 o                         
   7   6   6        479.58        539.13        12.12 o                         
   8   6   6       2916.99       2959.97        34.34 o                         
   9   6   6       3069.79       3104.73        37.57 o                         
  10   6   6       4461.41       4541.36        49.48 o                         
  11   6   6       1706.52       1730.90        24.38 o                         
  12   6   6        603.91        622.62        17.18 o                         
  13   6   6       1667.07       1694.52        26.39 o                         
  14   6   6        181.23        177.73        10.08 o                         
  15   6   6       2023.07       2073.11        33.37 o                         
  16   6   6         95.42         96.92        12.45 o                         
  17   6   6       1779.24       1830.44        33.02 o                         
  18   6   6          0.70         -1.19        10.44 o                         
  19   6   6       1013.56       1075.88        34.47 o                         
  20   6   6         79.03         75.06        16.56 o                         
  21   6   6        759.07        778.69        32.25 o                         
  22   6   6         21.49          4.02        16.66 o                         
   1   7   6      37038.57      37086.80       359.70 o                         
   2   7   6       1157.66       1165.61        14.94 o                         
   3   7   6      42293.89      42149.48       388.87 o                         
   4   7   6       4414.74       4345.32        42.89 o                         
   5   7   6      17306.95      17198.58       156.61 o                         
   6   7   6       6484.36       6386.62        60.71 o                         
   7   7   6      14225.14      14263.79       133.14 o                         
   8   7   6       4845.51       4835.94        51.44 o                         
   9   7   6       6302.95       6339.99        62.89 o                         
  10   7   6       6540.57       6477.21        62.44 o                         
  11   7   6       2664.89       2669.33        34.10 o                         
  12   7   6       3766.92       3745.93        44.67 o                         
  13   7   6       1393.58       1395.93        23.26 o                         
  14   7   6       3781.14       3777.93        46.44 o                         
  15   7   6        313.91        307.17        14.30 o                         
  16   7   6       2455.36       2482.03        38.80 o                         
  17   7   6          9.39         17.54        10.36 o                         
  18   7   6       2581.97       2581.54        40.67 o                         
  19   7   6         30.62         48.39        13.04 o                         
  20   7   6       1441.53       1433.38        35.20 o                         
  21   7   6        165.31        198.05        19.48 o                         
  22   7   6       1257.28       1215.47        49.97 o                         
   0   8   6      56743.78      57311.67       662.14 o                         
   1   8   6        142.98        161.61         5.91 o                         
   2   8   6      23381.60      23502.87       231.38 o                         
   3   8   6       1832.19       1873.73        21.95 o                         
   4   8   6      24983.53      24686.32       212.40 o                         
   5   8   6       4534.30       4541.21        48.33 o                         
   6   8   6      24542.63      24338.75       211.80 o                         
   7   8   6       8164.49       8117.02        76.92 o                         
   8   8   6      17398.97      17259.15       167.60 o                         
   9   8   6      11141.18      10937.33       102.38 o                         
  10   8   6       4619.67       4513.72        46.71 o                         
  11   8   6      13644.13      13496.76       125.51 o                         
  12   8   6       5080.42       5126.52        60.70 o                         
  13   8   6      11443.83      11449.05       111.33 o                         
  14   8   6       1217.60       1201.24        26.10 o                         
  15   8   6      11187.98      11363.66       112.74 o                         
  16   8   6        115.52        122.65        10.84 o                         
  17   8   6       5536.60       5583.66        58.81 o                         
  18   8   6          0.48          3.84        10.86 o                         
  19   8   6       4840.61       4888.11        60.25 o                         
  20   8   6         21.11         29.43        15.00 o                         
  21   8   6       2529.19       2581.59        47.96 o                         
  22   8   6        299.29        282.75        24.22 o                         
   1   9   6      53332.67      53313.98       452.65 o                         
   2   9   6       1255.45       1303.04        18.34 o                         
   3   9   6      37670.30      37419.25       348.18 o                         
   4   9   6       4643.72       4650.70        43.68 o                         
   5   9   6      40738.99      39860.63       340.52 o                         
   6   9   6       7653.03       7710.84        76.00 o                         
   7   9   6      27072.31      26530.73       223.32 o                         
   8   9   6      11171.46      11114.64       108.12 o                         
   9   9   6      21190.50      21133.05       204.88 o                         
  10   9   6       8325.70       8261.30        84.64 o                         
  11   9   6       7038.19       6963.64        68.96 o                         
  12   9   6      10067.48      10110.08       103.54 o                         
  13   9   6       4177.84       4144.61        48.08 o                         
  14   9   6       8241.42       8340.51        83.92 o                         
  15   9   6        834.42        894.48        22.82 o                         
  16   9   6       6741.84       6728.87        61.92 o                         
  17   9   6        220.93        244.96        13.39 o                         
  18   9   6       4392.21       4478.43        51.46 o                         
  19   9   6        124.85        136.67        15.19 o                         
  20   9   6       3941.29       3936.48        60.77 o                         
  21   9   6        158.35        143.46        18.49 o                         
  22   9   6       2415.70       2412.19        53.48 o                         
   0  10   6      27315.43      27095.00       319.58 o                         
   1  10   6       2711.65       2747.71        28.10 o                         
   2  10   6      52229.17      51984.49       460.36 o                         
   3  10   6        284.80        330.77        11.48 o                         
   4  10   6      28812.19      28685.32       247.80 o                         
   5  10   6      11550.74      11533.65        97.11 o                         
   6  10   6      23235.16      23132.02       211.63 o                         
   7  10   6      11543.48      11574.10       107.09 o                         
   8  10   6      12403.67      12193.74       113.39 o                         
   9  10   6      14025.62      13990.75       134.79 o                         
  10  10   6      11510.90      11316.70       117.50 o                         
  11  10   6      13733.67      13785.39       136.37 o                         
  12  10   6       1950.59       1977.56        31.45 o                         
  13  10   6      16219.31      16215.73       159.41 o                         
  14  10   6       1425.75       1474.41        33.20 o                         
  15  10   6       9710.92       9639.90        87.50 o                         
  16  10   6        543.86        566.95        17.61 o                         
  17  10   6       7318.18       7400.09        70.67 o                         
  18  10   6          0.70          8.80        10.74 o                         
  19  10   6       4966.31       5012.92        58.04 o                         
  20  10   6        142.16        148.28        17.59 o                         
  21  10   6       3344.51       3353.97        54.49 o                         
   1  11   6      42750.90      43338.94       345.54 o                         
   2  11   6        235.63        259.47         9.96 o                         
   3  11   6      27279.72      27292.34       270.00 o                         
   4  11   6       3133.30       3182.52        34.29 o                         
   5  11   6      30215.70      29745.83       248.92 o                         
   6  11   6       5762.44       5765.54        57.51 o                         
   7  11   6      18797.34      18583.59       181.06 o                         
   8  11   6       6033.75       5911.89        61.01 o                         
   9  11   6      12208.22      12218.96       126.15 o                         
  10  11   6       6997.50       6878.90        76.76 o                         
  11  11   6       5689.93       5674.19        67.93 o                         
  12  11   6       8810.96       8894.96        99.03 o                         
  13  11   6       2117.79       2144.44        34.62 o                         
  14  11   6       6348.50       6390.74        73.32 o                         
  15  11   6        890.23        946.97        23.99 o                         
  16  11   6       5249.19       5289.60        51.42 o                         
  17  11   6        119.60        131.44        12.26 o                         
  18  11   6       3937.97       4052.97        54.64 o                         
  19  11   6         90.79        100.80        13.84 o                         
  20  11   6       2797.07       2781.85        43.90 o                         
  21  11   6         83.44         79.88        16.31 o                         
   0  12   6      30042.21      30089.78       332.88 o                         
   1  12   6          5.51         24.90         3.85 o                         
   2  12   6      11652.27      11627.45       116.04 o                         
   3  12   6       2729.44       2746.01        34.04 o                         
   4  12   6      13321.68      13252.71       119.83 o                         
   5  12   6       2537.36       2579.04        30.63 o                         
   6  12   6      10151.25      10082.26        85.18 o                         
   7  12   6       6475.67       6361.61        66.94 o                         
   8  12   6       7266.38       7152.28        72.75 o                         
   9  12   6       3781.69       3721.31        43.75 o                         
  10  12   6       1609.58       1609.38        29.12 o                         
  11  12   6       6259.71       6263.48        77.92 o                         
  12  12   6       2460.95       2490.97        39.45 o                         
  13  12   6       4432.61       4507.91        55.71 o                         
  14  12   6        699.87        727.37        19.66 o                         
  15  12   6       4236.04       4292.88        43.74 o                         
  16  12   6        126.44        122.09        11.03 o                         
  17  12   6       3560.86       3646.07        43.68 o                         
  18  12   6         16.74         15.94        10.69 o                         
  19  12   6       2811.06       2905.21        39.79 o                         
  20  12   6          1.30          4.15        12.64 o                         
  21  12   6       2112.21       2163.84        42.29 o                         
   1  13   6       9737.79       9875.46        83.59 o                         
   2  13   6        366.06        372.55        10.93 o                         
   3  13   6      11905.71      11901.03       113.57 o                         
   4  13   6        176.89        189.65         7.74 o                         
   5  13   6       4513.54       4567.61        54.43 o                         
   6  13   6        850.71        868.95        18.57 o                         
   7  13   6       4280.36       4264.58        49.35 o                         
   8  13   6       1462.56       1445.96        24.11 o                         
   9  13   6       1225.27       1255.41        24.28 o                         
  10  13   6       2479.60       2488.60        38.08 o                         
  11  13   6       1250.40       1290.63        30.26 o                         
  12  13   6       1380.07       1460.18        35.98 o                         
  13  13   6        295.98        317.67        13.43 o                         
  14  13   6       2277.00       2368.92        32.72 o                         
  15  13   6        274.35        282.65        13.38 o                         
  16  13   6       1204.36       1232.44        27.34 o                         
  17  13   6          1.25          1.19        10.67 o                         
  18  13   6       1043.85       1091.83        25.30 o                         
  19  13   6         28.98         17.34        11.99 o                         
  20  13   6        533.69        516.75        19.85 o                         
   0  14   6        114.10        172.80        13.89 o                         
   1  14   6          0.10          7.80         4.07 o                         
   2  14   6       1724.48       1766.51        24.39 o                         
   3  14   6        985.68        998.42        16.64 o                         
   4  14   6       1374.76       1423.16        22.16 o                         
   5  14   6        329.21        330.46        12.45 o                         
   6  14   6         54.76        106.10        12.52 o                         
   7  14   6        141.22        160.29         9.64 o                         
   8  14   6         50.63         93.31         8.65 o                         
   9  14   6        717.27        750.14        21.50 o                         
  10  14   6        340.67        358.61        17.10 o                         
  11  14   6         44.95         66.31        11.15 o                         
  12  14   6          4.06         10.32         8.27 o                         
  13  14   6         22.99         58.00         8.71 o                         
  14  14   6         17.63         17.18         8.78 o                         
  15  14   6         90.33        119.35        10.92 o                         
  16  14   6         35.67         31.91        10.02 o                         
  17  14   6        171.32        195.18        12.96 o                         
  18  14   6         20.95         13.50        11.23 o                         
  19  14   6        142.51        171.68        14.68 o                         
  20  14   6          2.93          2.55        12.78 o                         
   1  15   6       1468.32       1510.65        20.48 o                         
   2  15   6        109.09        114.37         6.89 o                         
   3  15   6        337.40        367.06        11.70 o                         
   4  15   6         80.57         85.00         6.80 o                         
   5  15   6        710.64        743.23        28.38 o                         
   6  15   6        425.25        438.55        15.33 o                         
   7  15   6        436.32        443.95        15.20 o                         
   8  15   6        213.64        222.60        11.53 o                         
   9  15   6        228.54        245.83        14.73 o                         
  10  15   6        105.71        127.86        12.33 o                         
  11  15   6         34.97         53.83         8.62 o                         
  12  15   6         37.53         72.53         9.28 o                         
  13  15   6          6.67         18.51         8.13 o                         
  14  15   6        201.22        236.78        12.13 o                         
  15  15   6         51.10         63.33        10.60 o                         
  16  15   6         20.34         45.99        10.58 o                         
  17  15   6          1.72         -4.94        10.59 o                         
  18  15   6         59.39         83.66        12.61 o                         
  19  15   6          7.58          8.38        12.06 o                         
   0  16   6       2521.93       2632.53        61.95 o                         
   1  16   6          5.04         16.57         5.30 o                         
   2  16   6       3414.72       3406.83        37.60 o                         
   3  16   6        145.17        162.59         8.74 o                         
   4  16   6       3672.34       3604.21        42.25 o                         
   5  16   6        579.91        579.60        18.55 o                         
   6  16   6       1575.41       1629.51        30.29 o                         
   7  16   6        943.11        946.26        23.46 o                         
   8  16   6       2149.02       2201.98        35.64 o                         
   9  16   6        956.64        954.29        28.33 o                         
  10  16   6       1443.83       1423.46        28.50 o                         
  11  16   6       1484.15       1539.95        27.28 o                         
  12  16   6        335.07        356.28        13.96 o                         
  13  16   6       1583.56       1571.49        28.01 o                         
  14  16   6        172.47        195.12        12.19 o                         
  15  16   6       1582.29       1657.78        29.27 o                         
  16  16   6        130.16        124.71        11.69 o                         
  17  16   6        981.14        999.52        26.39 o                         
  18  16   6          4.59         -7.25        11.87 o                         
  19  16   6        856.39        887.25        25.56 o                         
   1  17   6      12957.88      13010.97       122.72 o                         
   2  17   6         85.05         93.65         8.13 o                         
   3  17   6      12257.09      12212.12       107.88 o                         
   4  17   6       1263.66       1243.59        24.13 o                         
   5  17   6       6752.07       6764.65        77.73 o                         
   6  17   6       1721.28       1751.00        31.83 o                         
   7  17   6       5505.35       5505.06        71.01 o                         
   8  17   6       1962.72       1950.93        38.64 o                         
   9  17   6       2910.82       2897.94        37.19 o                         
  10  17   6       2505.02       2536.67        35.84 o                         
  11  17   6       1123.23       1138.46        25.08 o                         
  12  17   6       2951.52       2977.38        34.03 o                         
  13  17   6        983.99       1024.55        22.96 o                         
  14  17   6       2007.98       2068.48        34.80 o                         
  15  17   6        292.30        287.27        14.34 o                         
  16  17   6       2020.32       1980.87        43.12 o                         
  17  17   6         50.50         64.37        11.59 o                         
  18  17   6       1523.60       1565.67        39.94 o                         
   0  18   6      12927.31      12829.41       155.86 o                         
   1  18   6         78.27         96.82         8.58 o                         
   2  18   6      11686.72      11717.08       113.11 o                         
   3  18   6       2103.82       2089.74        27.38 o                         
   4  18   6       8010.98       8108.86        84.07 o                         
   5  18   6       3608.18       3612.43        47.53 o                         
   6  18   6       8629.69       8729.14       101.72 o                         
   7  18   6       3678.04       3625.75        44.50 o                         
   8  18   6       4041.71       4028.66        43.92 o                         
   9  18   6       5906.51       5810.73        60.51 o                         
  10  18   6       2248.48       2310.91        33.57 o                         
  11  18   6       4156.71       4131.21        47.90 o                         
  12  18   6       1476.07       1420.54        27.95 o                         
  13  18   6       4116.68       4168.59        44.88 o                         
  14  18   6        709.72        727.26        20.68 o                         
  15  18   6       3569.31       3662.31        41.63 o                         
  16  18   6         31.88         32.11        10.99 o                         
  17  18   6       3331.43       3486.84        43.20 o                         
  18  18   6         34.19         35.96        12.27 o                         
   1  19   6      14137.87      14047.73       128.93 o                         
   2  19   6        523.27        514.42        15.30 o                         
   3  19   6      15417.89      15374.93       146.73 o                         
   4  19   6        630.48        642.03        19.23 o                         
   5  19   6      10328.63      10305.34        91.43 o                         
   6  19   6       1582.20       1603.15        25.57 o                         
   7  19   6       8169.85       8091.29        65.69 o                         
   8  19   6       3228.10       3219.63        36.07 o                         
   9  19   6       4341.51       4291.54        45.35 o                         
  10  19   6       4147.39       4138.33        45.58 o                         
  11  19   6       3857.89       3858.44        45.20 o                         
  12  19   6       3538.15       3539.60        44.52 o                         
  13  19   6       1487.90       1472.30        30.04 o                         
  14  19   6       4260.30       4309.90        47.92 o                         
  15  19   6        555.51        552.01        19.09 o                         
  16  19   6       3337.03       3374.14        42.86 o                         
  17  19   6         80.23         83.59        13.00 o                         
   0  20   6      10650.30      10826.95       115.80 o                         
   1  20   6        151.50        162.08         9.53 o                         
   2  20   6       9893.87       9874.38        76.21 o                         
   3  20   6       1815.18       1844.56        25.61 o                         
   4  20   6      11194.68      11075.95        75.85 o                         
   5  20   6       1538.80       1588.74        22.18 o                         
   6  20   6       4503.65       4478.12        38.15 o                         
   7  20   6       4558.57       4543.51        40.67 o                         
   8  20   6       4038.96       3996.01        41.43 o                         
   9  20   6       4132.86       4069.40        44.07 o                         
  10  20   6       2475.95       2501.76        35.68 o                         
  11  20   6       4945.19       4901.82        51.27 o                         
  12  20   6       1252.01       1246.74        27.26 o                         
  13  20   6       3904.64       3834.36        43.67 o                         
  14  20   6        314.38        310.68        15.47 o                         
  15  20   6       3637.95       3672.83        45.20 o                         
  16  20   6        272.09        276.23        15.75 o                         
   1  21   6       8253.06       8169.47        58.15 o                         
   2  21   6        101.63        106.21         8.53 o                         
   3  21   6       7276.66       7185.71        51.66 o                         
   4  21   6        578.91        581.90        13.78 o                         
   5  21   6       7957.46       7841.13        55.24 o                         
   6  21   6       1149.89       1164.73        20.11 o                         
   7  21   6       4749.16       4744.86        43.46 o                         
   8  21   6       1590.20       1534.51        26.65 o                         
   9  21   6       3362.89       3374.28        37.55 o                         
  10  21   6       2526.79       2508.62        34.21 o                         
  11  21   6       2479.52       2566.89        45.91 o                         
  12  21   6       2788.04       2841.86        38.48 o                         
  13  21   6        688.17        664.36        21.55 o                         
  14  21   6       2208.35       2205.26        42.43 o                         
  15  21   6        184.24        176.93        14.12 o                         
   0  22   6       3706.66       3605.46        42.22 o                         
   1  22   6        181.43        193.32         8.91 o                         
   2  22   6       3793.79       3763.67        31.94 o                         
   3  22   6         12.60         16.17         7.31 o                         
   4  22   6       2024.39       2066.21        25.10 o                         
   5  22   6        558.12        569.03        14.59 o                         
   6  22   6       2948.61       2941.55        30.06 o                         
   7  22   6        661.34        644.58        16.97 o                         
   8  22   6       1086.91       1072.91        23.73 o                         
   9  22   6       1388.50       1332.43        25.97 o                         
  10  22   6        830.49        800.92        20.48 o                         
  11  22   6       1645.71       1643.37        37.97 o                         
  12  22   6        471.28        480.55        17.38 o                         
  13  22   6       1871.73       1943.34        54.58 o                         
  14  22   6        287.20        302.05        16.11 o                         
  15  22   6       1519.57       1470.79        38.54 o                         
   1  23   6       1144.64       1187.12        18.94 o                         
   2  23   6         40.24         37.81         7.95 o                         
   3  23   6        996.98       1012.29        18.51 o                         
   4  23   6         73.26         70.21         8.68 o                         
   5  23   6       1209.63       1231.66        21.37 o                         
   6  23   6        134.95        134.33        10.34 o                         
   7  23   6        788.32        776.37        18.26 o                         
   8  23   6        486.06        467.23        16.39 o                         
   9  23   6       1021.48       1018.94        23.74 o                         
  10  23   6        264.21        276.30        13.72 o                         
  11  23   6        166.77        161.01        12.69 o                         
  12  23   6        411.69        406.69        17.13 o                         
  13  23   6        154.65        148.60        13.47 o                         
  14  23   6        419.26        439.86        18.67 o                         
   0  24   6         17.24         49.28        12.65 o                         
   1  24   6         22.06         26.00         8.14 o                         
   2  24   6         39.87         68.47         8.53 o                         
   3  24   6          2.18         -1.87         7.95 o                         
   4  24   6         59.13         84.54         9.24 o                         
   5  24   6         19.57         19.31         8.50 o                         
   6  24   6          1.26         19.66         9.09 o                         
   7  24   6          1.87         -0.52         8.99 o                         
   8  24   6         49.48         60.92        10.68 o                         
   9  24   6         18.17         24.85        10.65 o                         
  10  24   6         15.41         26.87        10.50 o                         
  11  24   6         20.05         29.28        10.07 o                         
  12  24   6          0.21          2.45        11.00 o                         
  13  24   6         18.90         50.94        19.97 o                         
   1  25   6        461.30        494.58        14.95 o                         
   2  25   6         56.83         48.27         8.87 o                         
   3  25   6        426.23        451.13        13.67 o                         
   4  25   6          9.68          5.91         8.55 o                         
   5  25   6        598.65        583.34        16.48 o                         
   6  25   6         16.30         15.67         9.22 o                         
   7  25   6        143.49        141.46        11.80 o                         
   8  25   6        210.29        201.98        14.01 o                         
   9  25   6        164.04        199.74        13.53 o                         
  10  25   6        104.07        114.10        12.03 o                         
  11  25   6        157.91        155.72        13.10 o                         
   0  26   6       1043.52       1043.88        28.39 o                         
   1  26   6         42.75         41.40         9.48 o                         
   2  26   6       1525.24       1470.27        26.33 o                         
   3  26   6         35.00         36.33         9.06 o                         
   4  26   6       1307.74       1294.16        22.75 o                         
   5  26   6        154.92        138.99        11.03 o                         
   6  26   6        676.10        649.71        21.36 o                         
   7  26   6        306.96        319.26        15.26 o                         
   8  26   6        497.34        474.99        16.83 o                         
   9  26   6        641.23        641.75        20.96 o                         
  10  26   6        478.51        479.54        18.75 o                         
   1  27   6       2542.55       2503.75        34.12 o                         
   2  27   6         17.50         21.23         9.28 o                         
   3  27   6       2749.67       2714.40        32.10 o                         
   4  27   6        237.68        233.94        12.84 o                         
   5  27   6       2451.83       2430.18        36.67 o                         
   6  27   6        459.83        439.64        16.58 o                         
   7  27   6       2100.16       2083.66        40.99 o                         
   8  27   6        542.04        524.33        17.97 o                         
   0  28   6       3853.46       3850.44        52.97 o                         
   1  28   6          5.20         21.51         9.57 o                         
   2  28   6       2912.92       2880.14        33.07 o                         
   3  28   6        248.39        236.90        12.71 o                         
   4  28   6       2473.27       2392.08        40.33 o                         
   5  28   6        732.26        692.91        20.03 o                         
   6  28   6       2018.72       1836.98        78.35 o                         
   1   1   7      14556.60      15008.07       165.69 o                         
   2   1   7         45.81         82.93         7.47 o                         
   3   1   7       3571.53       3698.83        38.00 o                         
   4   1   7         12.54         44.53         6.24 o                         
   5   1   7       2450.25       2585.31        29.97 o                         
   6   1   7        449.94        513.90         8.93 o                         
   7   1   7       7422.43       7445.99        70.25 o                         
   8   1   7       1088.64       1100.21        15.10 o                         
   9   1   7         11.96         58.90         6.99 o                         
  10   1   7       2495.98       2475.11        22.08 o                         
  11   1   7        870.29        874.93        11.82 o                         
  12   1   7       5109.96       5001.67        40.18 o                         
  13   1   7         90.04         97.68         6.21 o                         
  14   1   7       1308.50       1322.94        20.66 o                         
  15   1   7        134.44        139.79        10.66 o                         
  16   1   7       2416.37       2487.37        39.17 o                         
  17   1   7         83.38         71.48        11.03 o                         
  18   1   7       1681.48       1789.56        37.37 o                         
  19   1   7         77.87         58.35        14.86 o                         
  20   1   7        450.51        479.54        33.18 o                         
  21   1   7         64.43         43.23        17.54 o                         
  22   1   7        329.84        340.60        26.43 o                         
  23   1   7         13.48          2.64        19.10 o                         
   0   2   7      43777.43      44175.33       601.93 o                         
   1   2   7       2353.95       2411.14        29.14 o                         
   2   2   7      54876.30      54809.29       589.17 o                         
   3   2   7       6739.52       6980.00        71.41 o                         
   4   2   7      43047.45      43330.54       418.43 o                         
   5   2   7        184.47        222.74         9.37 o                         
   6   2   7      31604.45      31821.16       309.93 o                         
   7   2   7       5832.46       5812.19        55.44 o                         
   8   2   7       7477.52       7547.14        62.51 o                         
   9   2   7       1741.22       1722.40        17.55 o                         
  10   2   7       9693.11       9500.30        70.04 o                         
  11   2   7       3590.96       3540.27        29.94 o                         
  12   2   7       3350.77       3239.01        29.45 o                         
  13   2   7       2418.07       2397.53        28.89 o                         
  14   2   7        364.98        404.44        15.99 o                         
  15   2   7       2593.98       2564.66        31.99 o                         
  16   2   7        191.52        211.77        12.93 o                         
  17   2   7       1940.02       1987.11        37.70 o                         
  18   2   7          1.29          7.66        11.20 o                         
  19   2   7       1391.30       1362.84        48.57 o                         
  20   2   7          7.92         11.02        16.06 o                         
  21   2   7       1192.28       1220.01        44.76 o                         
  22   2   7        147.29        104.27        20.06 o                         
  23   2   7        588.33        621.64        39.78 o                         
   1   3   7      28545.72      29042.12       297.23 o                         
   2   3   7       5451.43       5860.88        63.38 o                         
   3   3   7      46251.19      46358.04       407.41 o                         
   4   3   7        416.75        502.79         9.53 o                         
   5   3   7      19021.97      19011.46       187.39 o                         
   6   3   7       4021.04       4156.61        48.49 o                         
   7   3   7      10566.79      10559.47        94.84 o                         
   8   3   7      19790.87      19357.17       157.09 o                         
   9   3   7      10392.33      10278.09        84.21 o                         
  10   3   7      18226.24      17727.71       141.72 o                         
  11   3   7       4220.86       4159.32        40.68 o                         
  12   3   7      18237.55      17613.58       147.72 o                         
  13   3   7        859.32        888.76        17.47 o                         
  14   3   7      14943.63      14764.09       137.19 o                         
  15   3   7        630.34        668.76        18.10 o                         
  16   3   7      12776.13      12579.33       133.36 o                         
  17   3   7        154.22        177.57        14.40 o                         
  18   3   7       7457.59       7442.76        99.68 o                         
  19   3   7         74.10         67.07        14.42 o                         
  20   3   7       4141.10       4183.18        83.18 o                         
  21   3   7         42.40         59.00        18.80 o                         
  22   3   7       2729.59       2801.08        68.66 o                         
   0   4   7     105355.66     106904.49      1449.22 o                         
   1   4   7       3405.50       3549.26        37.11 o                         
   2   4   7     112901.23     112678.69      1079.32 o                         
   3   4   7       1173.19       1268.90        19.29 o                         
   4   4   7      89996.78      89865.29       787.04 o                         
   5   4   7      15576.35      15629.19       155.50 o                         
   6   4   7      48855.48      48367.17       492.95 o                         
   7   4   7       6610.63       6581.50        60.38 o                         
   8   4   7      31860.42      31546.84       262.42 o                         
   9   4   7      13103.90      12972.42       113.26 o                         
  10   4   7      15417.47      15236.39       132.45 o                         
  11   4   7       7077.75       7012.01        66.68 o                         
  12   4   7       8710.42       8538.21        79.59 o                         
  13   4   7       8916.80       8803.17        85.69 o                         
  14   4   7       2683.82       2688.44        35.18 o                         
  15   4   7       4700.10       4549.65        56.36 o                         
  16   4   7        546.70        552.73        29.13 o                         
  17   4   7       4948.40       4935.31        70.98 o                         
  18   4   7         76.34         95.40        19.51 o                         
  19   4   7       2793.10       2814.70        53.16 o                         
  20   4   7         28.12         27.26        18.33 o                         
  21   4   7       2347.81       2307.28        55.33 o                         
  22   4   7        482.40        478.30        31.41 o                         
   1   5   7      43988.46      44136.06       426.29 o                         
   2   5   7        276.84        337.28         8.80 o                         
   3   5   7      20961.20      21020.20       206.00 o                         
   4   5   7      18257.14      18077.16       169.66 o                         
   5   5   7      29815.87      29377.09       273.62 o                         
   6   5   7      17902.77      17593.89       185.57 o                         
   7   5   7      23756.12      23555.75       233.56 o                         
   8   5   7      18775.39      18528.25       170.22 o                         
   9   5   7       9756.31       9594.95        89.43 o                         
  10   5   7      28008.08      27553.42       250.42 o                         
  11   5   7       5725.66       5608.70        57.50 o                         
  12   5   7      21067.71      20669.10       192.14 o                         
  13   5   7       3781.45       3773.17        44.17 o                         
  14   5   7      18714.52      18369.64       167.64 o                         
  15   5   7        550.20        502.96        18.62 o                         
  16   5   7      13808.71      13594.24       165.62 o                         
  17   5   7         56.63         67.25        13.34 o                         
  18   5   7       9957.59       9997.99       129.01 o                         
  19   5   7          0.75         13.57        15.28 o                         
  20   5   7       6848.34       6750.02       109.22 o                         
  21   5   7        114.94        122.77        20.14 o                         
  22   5   7       3896.77       3880.13        71.10 o                         
   0   6   7     101817.68     100724.79      1594.58 o                         
   1   6   7          1.58         36.78         3.86 o                         
   2   6   7     100774.95     100777.54       921.39 o                         
   3   6   7       5011.19       4928.19        49.76 o                         
   4   6   7      61627.82      60608.46       555.76 o                         
   5   6   7       2016.55       2053.00        28.41 o                         
   6   6   7      38226.46      38067.34       326.56 o                         
   7   6   7      10392.23      10165.12        97.29 o                         
   8   6   7      28096.34      27507.49       259.97 o                         
   9   6   7       6172.82       6057.21        62.43 o                         
  10   6   7      11388.17      11152.47       107.88 o                         
  11   6   7       9671.83       9484.91        94.17 o                         
  12   6   7       5040.95       4877.82        59.92 o                         
  13   6   7       5486.69       5371.93        55.74 o                         
  14   6   7       3417.55       3331.57        41.51 o                         
  15   6   7       6521.46       6483.55        76.87 o                         
  16   6   7        667.37        665.89        24.06 o                         
  17   6   7       3302.75       3335.83        48.66 o                         
  18   6   7        156.88        201.41        18.26 o                         
  19   6   7       3219.66       3185.95        50.96 o                         
  20   6   7        115.65        100.26        16.74 o                         
  21   6   7       1624.44       1612.94        46.11 o                         
  22   6   7        288.48        302.56        24.08 o                         
   1   7   7      18904.07      19009.25       187.59 o                         
   2   7   7       2836.06       2796.44        31.74 o                         
   3   7   7      28211.69      27877.36       238.82 o                         
   4   7   7       4876.90       4863.96        50.08 o                         
   5   7   7      15311.47      15117.78       144.33 o                         
   6   7   7      12644.47      12545.82       117.60 o                         
   7   7   7       6219.55       6212.22        63.09 o                         
   8   7   7      12284.33      12200.33       121.34 o                         
   9   7   7       7610.34       7520.18        70.49 o                         
  10   7   7       9237.80       9049.78        86.53 o                         
  11   7   7       2654.20       2613.38        32.60 o                         
  12   7   7       8743.50       8474.27        83.50 o                         
  13   7   7        606.58        587.31        15.71 o                         
  14   7   7      10936.67      10946.33       107.71 o                         
  15   7   7        329.38        362.73        16.04 o                         
  16   7   7       6247.69       6170.89        66.30 o                         
  17   7   7         45.79         50.57        10.80 o                         
  18   7   7       4933.69       4844.32        66.91 o                         
  19   7   7         21.27         15.69        13.37 o                         
  20   7   7       4655.96       4694.48        62.64 o                         
  21   7   7         67.80         65.24        16.12 o                         
  22   7   7       2955.22       2946.09        64.07 o                         
   0   8   7      43842.12      43948.36       509.81 o                         
   1   8   7        836.95        827.58        13.26 o                         
   2   8   7      17542.86      17648.84       154.62 o                         
   3   8   7        301.95        313.77         7.68 o                         
   4   8   7      15616.23      15540.42       136.73 o                         
   5   8   7       2018.75       1996.83        23.47 o                         
   6   8   7      13297.64      13167.56       118.72 o                         
   7   8   7        152.72        172.15        11.12 o                         
   8   8   7       7652.27       7562.80        79.57 o                         
   9   8   7       2424.30       2368.39        29.62 o                         
  10   8   7       3133.57       3120.35        35.48 o                         
  11   8   7       1687.64       1691.90        26.24 o                         
  12   8   7       1340.85       1310.27        22.54 o                         
  13   8   7       2271.73       2313.20        32.65 o                         
  14   8   7        623.74        603.92        20.93 o                         
  15   8   7       1544.97       1591.84        31.09 o                         
  16   8   7        353.95        365.46        14.74 o                         
  17   8   7       1444.37       1478.35        28.83 o                         
  18   8   7          3.66          7.71        11.35 o                         
  19   8   7        969.41        973.05        35.14 o                         
  20   8   7         62.64         60.32        16.31 o                         
  21   8   7        518.41        497.62        23.63 o                         
  22   8   7         49.19         45.91        17.85 o                         
   1   9   7       3900.31       3926.91        41.28 o                         
   2   9   7         14.65         35.02         3.56 o                         
   3   9   7        337.24        402.50        10.30 o                         
   4   9   7        514.85        558.68        13.47 o                         
   5   9   7       1843.01       1853.56        21.22 o                         
   6   9   7       2593.39       2598.04        37.64 o                         
   7   9   7        769.43        802.81        16.56 o                         
   8   9   7        240.28        279.83        10.49 o                         
   9   9   7        182.54        220.72        10.34 o                         
  10   9   7        446.39        483.21        14.72 o                         
  11   9   7          3.30         22.67         7.18 o                         
  12   9   7       1333.50       1367.85        26.05 o                         
  13   9   7        437.21        449.15        16.39 o                         
  14   9   7        296.05        339.77        14.60 o                         
  15   9   7         25.87         34.49         8.64 o                         
  16   9   7        324.90        365.63        14.89 o                         
  17   9   7         14.99         12.44         9.69 o                         
  18   9   7        622.30        645.55        21.44 o                         
  19   9   7          0.73         -7.50        11.84 o                         
  20   9   7        204.93        206.72        18.50 o                         
  21   9   7          2.63        -14.15        15.50 o                         
   0  10   7       3422.19       3475.10        49.81 o                         
   1  10   7         21.48         29.64         3.43 o                         
   2  10   7       1996.43       2034.79        25.38 o                         
   3  10   7         34.39         57.11         4.57 o                         
   4  10   7        856.26        930.88        14.14 o                         
   5  10   7        192.50        207.11         7.14 o                         
   6  10   7         75.74        115.76         7.70 o                         
   7  10   7          0.73         21.69         5.14 o                         
   8  10   7         64.96        121.07        14.29 o                         
   9  10   7         30.64         49.33         6.66 o                         
  10  10   7         80.31        135.47         9.61 o                         
  11  10   7         62.59         96.89         8.71 o                         
  12  10   7          1.92         32.80        10.60 o                         
  13  10   7         44.52         88.47        10.09 o                         
  14  10   7         32.29         49.43         9.25 o                         
  15  10   7         28.16         56.61         9.64 o                         
  16  10   7         11.69          9.93         9.48 o                         
  17  10   7         44.37         77.19        11.21 o                         
  18  10   7         81.70         80.31        12.41 o                         
  19  10   7         51.36         66.67        13.51 o                         
  20  10   7          4.29          4.80        13.60 o                         
  21  10   7         12.74         34.74        16.05 o                         
   1  11   7       6037.64       6076.76        55.54 o                         
   2  11   7          4.88         23.46         3.77 o                         
   3  11   7       1607.64       1621.90        23.73 o                         
   4  11   7        759.64        765.28        12.97 o                         
   5  11   7       4897.41       4897.54        48.25 o                         
   6  11   7       2981.80       2985.76        31.38 o                         
   7  11   7       2019.44       2032.65        27.82 o                         
   8  11   7        843.15        860.72        18.38 o                         
   9  11   7       1506.17       1513.81        25.35 o                         
  10  11   7       2060.26       2075.16        30.89 o                         
  11  11   7        115.62        122.24         9.91 o                         
  12  11   7       2615.56       2642.17        41.89 o                         
  13  11   7        850.59        852.24        25.01 o                         
  14  11   7       2372.09       2485.12        48.13 o                         
  15  11   7         45.78         45.69         9.18 o                         
  16  11   7       1494.46       1561.28        28.67 o                         
  17  11   7          8.14          7.07         9.98 o                         
  18  11   7       1873.92       1928.98        35.46 o                         
  19  11   7         17.44         13.83        11.88 o                         
  20  11   7        896.95        872.60        27.61 o                         
  21  11   7          1.26        -10.34        13.80 o                         
   0  12   7      41418.16      40872.20       448.40 o                         
   1  12   7        913.81        933.54        13.97 o                         
   2  12   7      23423.75      23199.13       203.76 o                         
   3  12   7         36.97         56.78         5.53 o                         
   4  12   7      19595.27      19334.09       177.90 o                         
   5  12   7       1664.85       1640.31        22.02 o                         
   6  12   7      12438.03      12331.87       109.97 o                         
   7  12   7       1006.68        967.85        25.53 o                         
   8  12   7       6826.88       6694.50        90.44 o                         
   9  12   7       3270.95       3227.32        39.64 o                         
  10  12   7       3646.81       3582.49        48.43 o                         
  11  12   7       1929.77       1983.05        33.79 o                         
  12  12   7       1277.47       1263.76        28.74 o                         
  13  12   7       2450.74       2534.60        45.71 o                         
  14  12   7        768.17        772.50        19.59 o                         
  15  12   7       2177.54       2235.55        30.98 o                         
  16  12   7        710.49        756.79        20.17 o                         
  17  12   7       1502.01       1495.84        28.80 o                         
  18  12   7         13.48         18.23        10.98 o                         
  19  12   7       1241.50       1238.45        27.99 o                         
  20  12   7         43.90         48.67        13.67 o                         
   1  13   7      11111.31      11072.80        92.90 o                         
   2  13   7       1451.34       1461.93        19.71 o                         
   3  13   7      15146.73      14927.74       140.17 o                         
   4  13   7       2254.13       2283.83        29.54 o                         
   5  13   7       9243.67       9299.21        97.25 o                         
   6  13   7       8437.67       8497.13        83.31 o                         
   7  13   7       5679.57       5398.87        93.73 o                         
   8  13   7       9172.65       9225.05        98.67 o                         
   9  13   7       5280.61       5290.48        60.81 o                         
  10  13   7       7712.76       7688.10        83.23 o                         
  11  13   7       2645.33       2600.31        42.30 o                         
  12  13   7      10140.04      10202.46       106.94 o                         
  13  13   7        675.53        707.72        19.59 o                         
  14  13   7       9060.27       9114.92        75.73 o                         
  15  13   7        451.60        434.61        15.56 o                         
  16  13   7       6548.44       6540.09        58.18 o                         
  17  13   7         42.38         39.57        11.86 o                         
  18  13   7       4750.78       4820.71        50.88 o                         
  19  13   7          4.67         10.58        11.83 o                         
  20  13   7       3855.63       3901.00        48.63 o                         
   0  14   7      36125.34      36139.15       400.17 o                         
   1  14   7         48.00         62.61         5.34 o                         
   2  14   7      33777.47      33784.84       283.44 o                         
   3  14   7       2386.69       2382.39        28.51 o                         
   4  14   7      25629.32      25393.83       223.64 o                         
   5  14   7       1959.75       2050.85        37.93 o                         
   6  14   7      24859.30      24941.90       267.43 o                         
   7  14   7       5239.90       5266.30        59.56 o                         
   8  14   7      16130.23      16374.97       164.80 o                         
   9  14   7       3532.11       3538.23        55.77 o                         
  10  14   7       9199.98       9296.78       118.19 o                         
  11  14   7       5968.59       6002.36        99.07 o                         
  12  14   7       4148.43       4205.25        45.44 o                         
  13  14   7       3586.33       3605.52        39.90 o                         
  14  14   7       2071.60       2180.65        30.81 o                         
  15  14   7       3608.28       3678.62        41.19 o                         
  16  14   7        342.20        364.94        15.10 o                         
  17  14   7       2602.56       2631.73        36.97 o                         
  18  14   7          0.38          2.48        11.25 o                         
  19  14   7       2166.85       2188.95        49.80 o                         
  20  14   7         77.86         76.64        14.01 o                         
   1  15   7      14739.55      14598.75       121.17 o                         
   2  15   7        317.37        339.03        15.19 o                         
   3  15   7      10079.64       9966.24        91.86 o                         
   4  15   7       4920.39       4877.36        59.45 o                         
   5  15   7       9072.38       8930.06       102.51 o                         
   6  15   7       5633.90       5628.40        69.64 o                         
   7  15   7       8150.32       8142.81        85.72 o                         
   8  15   7       8305.40       8430.68        88.97 o                         
   9  15   7       2987.37       3050.26        48.66 o                         
  10  15   7      11397.13      11280.47       135.57 o                         
  11  15   7       2500.55       2534.70        32.95 o                         
  12  15   7      10649.45      10666.87        90.62 o                         
  13  15   7       1269.97       1337.79        26.06 o                         
  14  15   7       8475.19       8661.78        83.01 o                         
  15  15   7        400.83        386.72        15.60 o                         
  16  15   7       7430.29       7425.86        80.68 o                         
  17  15   7         44.58         47.04        11.69 o                         
  18  15   7       5313.36       5414.15        62.42 o                         
  19  15   7          9.85         17.09        12.32 o                         
   0  16   7      14624.55      14762.13       174.23 o                         
   1  16   7        301.14        336.31        11.34 o                         
   2  16   7      21655.92      21472.90       193.31 o                         
   3  16   7        335.50        381.88        15.61 o                         
   4  16   7      19963.21      19936.14       187.91 o                         
   5  16   7       1442.34       1444.19        26.40 o                         
   6  16   7      13929.88      13931.15       150.83 o                         
   7  16   7       1819.11       1835.49        33.24 o                         
   8  16   7      12159.16      12268.42       136.90 o                         
   9  16   7       3360.32       3448.41        51.26 o                         
  10  16   7       6708.82       6572.05        63.31 o                         
  11  16   7       2067.08       2152.08        31.02 o                         
  12  16   7       3626.51       3600.26        39.43 o                         
  13  16   7       3396.90       3454.24        40.56 o                         
  14  16   7        917.80        943.26        21.63 o                         
  15  16   7       2193.02       2242.90        34.23 o                         
  16  16   7         64.20         75.71        11.33 o                         
  17  16   7       2275.60       2367.98        37.31 o                         
  18  16   7          1.78         10.06        11.89 o                         
  19  16   7       1249.93       1245.14        29.02 o                         
   1  17   7       5914.53       5934.14        60.85 o                         
   2  17   7        755.98        761.61        17.76 o                         
   3  17   7       6678.57       6763.28        67.33 o                         
   4  17   7       1124.97       1101.52        22.75 o                         
   5  17   7       3526.19       3576.73        46.17 o                         
   6  17   7       1239.49       1238.55        27.83 o                         
   7  17   7       2016.75       2072.93        36.78 o                         
   8  17   7       4288.23       4191.29        54.68 o                         
   9  17   7       1594.18       1608.72        28.36 o                         
  10  17   7       4159.20       4128.54        45.94 o                         
  11  17   7        739.22        795.42        21.68 o                         
  12  17   7       3211.73       3192.75        38.12 o                         
  13  17   7        158.08        171.20        12.26 o                         
  14  17   7       3527.51       3619.06        40.72 o                         
  15  17   7        168.00        161.58        12.17 o                         
  16  17   7       3059.98       3160.26        38.47 o                         
  17  17   7         61.38         71.41        12.62 o                         
  18  17   7       2269.84       2222.19        56.45 o                         
   0  18   7       3608.33       3626.84        56.27 o                         
   1  18   7         94.26         99.06         8.87 o                         
   2  18   7       3716.79       3735.59        43.88 o                         
   3  18   7        129.05        123.52         9.28 o                         
   4  18   7       3611.46       3697.80        46.33 o                         
   5  18   7         68.43         69.52         9.31 o                         
   6  18   7       3296.48       3355.71        45.58 o                         
   7  18   7        366.91        364.97        14.35 o                         
   8  18   7       1353.97       1411.86        27.06 o                         
   9  18   7        181.48        190.38        11.37 o                         
  10  18   7       1282.96       1332.32        27.20 o                         
  11  18   7        791.35        821.79        22.78 o                         
  12  18   7        764.14        771.89        21.16 o                         
  13  18   7        494.63        506.55        17.68 o                         
  14  18   7         99.51         92.73        11.79 o                         
  15  18   7        563.78        569.70        18.69 o                         
  16  18   7          7.42          3.66        10.61 o                         
  17  18   7        440.34        456.22        18.38 o                         
  18  18   7          0.99         -3.32        12.52 o                         
   1  19   7        213.33        249.50        13.53 o                         
   2  19   7        139.36        133.90         9.96 o                         
   3  19   7         27.30         67.76        10.74 o                         
   4  19   7         89.10         86.00         9.85 o                         
   5  19   7         83.18        125.24         8.93 o                         
   6  19   7        316.95        342.56        12.02 o                         
   7  19   7        195.93        227.09        10.84 o                         
   8  19   7         74.88         84.03         9.72 o                         
   9  19   7          2.76         22.03         8.81 o                         
  10  19   7         56.81         73.60         9.98 o                         
  11  19   7         25.14         49.87         9.83 o                         
  12  19   7         76.70         88.44        10.74 o                         
  13  19   7         25.65         21.12        10.58 o                         
  14  19   7          4.23         29.40        10.75 o                         
  15  19   7          5.99          1.73        10.88 o                         
  16  19   7         42.24         65.48        12.18 o                         
  17  19   7          7.14         -3.81        11.58 o                         
   0  20   7        333.24        390.83        17.85 o                         
   1  20   7         37.91         37.38         7.30 o                         
   2  20   7        888.14        953.89        22.00 o                         
   3  20   7         50.36         47.57         7.84 o                         
   4  20   7        441.74        491.25        14.17 o                         
   5  20   7         21.73         22.32         7.13 o                         
   6  20   7        674.38        686.49        15.42 o                         
   7  20   7         63.23         74.64         8.49 o                         
   8  20   7        531.20        567.42        16.25 o                         
   9  20   7         10.61         25.89         9.08 o                         
  10  20   7        130.92        150.52        12.17 o                         
  11  20   7        106.49        122.66        12.08 o                         
  12  20   7        140.05        140.42        12.44 o                         
  13  20   7         63.52         91.44        11.82 o                         
  14  20   7         38.02         38.33        11.36 o                         
  15  20   7         43.65         61.49        11.82 o                         
  16  20   7         13.85         20.27        11.53 o                         
   1  21   7       2167.07       2207.05        24.43 o                         
   2  21   7         31.89         29.29         7.55 o                         
   3  21   7       1443.10       1489.19        22.10 o                         
   4  21   7        283.50        291.78        10.98 o                         
   5  21   7        959.42       1020.73        19.34 o                         
   6  21   7        299.06        300.11        11.64 o                         
   7  21   7       1252.16       1263.70        22.08 o                         
   8  21   7        965.32        937.92        21.73 o                         
   9  21   7        145.13        138.83        11.61 o                         
  10  21   7       1404.36       1389.19        28.86 o                         
  11  21   7        346.25        344.83        15.27 o                         
  12  21   7       1782.61       1831.10        36.58 o                         
  13  21   7         60.90         60.51        11.38 o                         
  14  21   7       1140.12       1199.45        30.28 o                         
  15  21   7         78.21         67.15        12.28 o                         
   0  22   7       5911.82       5869.44        58.74 o                         
   1  22   7          2.58          2.57         7.37 o                         
   2  22   7       6517.90       6469.61        46.24 o                         
   3  22   7        303.94        291.86        10.80 o                         
   4  22   7       6632.74       6611.59        49.74 o                         
   5  22   7        191.62        188.39        10.73 o                         
   6  22   7       5027.76       4973.41        41.61 o                         
   7  22   7        914.30        930.19        19.93 o                         
   8  22   7       2715.39       2714.64        35.41 o                         
   9  22   7        858.63        877.29        21.94 o                         
  10  22   7       2665.99       2671.98        35.47 o                         
  11  22   7        981.40        994.50        24.37 o                         
  12  22   7       1236.75       1197.97        33.91 o                         
  13  22   7       1041.75       1050.68        32.69 o                         
  14  22   7        238.47        260.17        15.35 o                         
   1  23   7       3434.71       3429.35        30.61 o                         
   2  23   7        926.61        940.77        19.71 o                         
   3  23   7       3709.57       3668.86        33.56 o                         
   4  23   7        957.96        958.81        18.40 o                         
   5  23   7       2718.08       2715.32        30.68 o                         
   6  23   7       2414.16       2392.55        29.75 o                         
   7  23   7       1744.75       1725.76        27.01 o                         
   8  23   7       3489.27       3483.62        40.74 o                         
   9  23   7       1760.64       1774.31        38.18 o                         
  10  23   7       3381.66       3417.52        43.51 o                         
  11  23   7        737.89        747.53        22.83 o                         
  12  23   7       3219.78       3305.26        42.05 o                         
  13  23   7        387.85        360.79        16.86 o                         
   0  24   7      10343.64      10144.08        95.31 o                         
   1  24   7         75.83         82.34         8.94 o                         
   2  24   7       8192.84       8185.95        56.74 o                         
   3  24   7         73.36         74.03         9.37 o                         
   4  24   7       8163.81       8144.14        57.97 o                         
   5  24   7       1054.73       1047.68        21.07 o                         
   6  24   7       6011.22       5947.10        51.49 o                         
   7  24   7        697.31        677.90        18.80 o                         
   8  24   7       4091.87       4096.88        45.65 o                         
   9  24   7       1573.34       1589.49        35.28 o                         
  10  24   7       2726.60       2719.99        50.30 o                         
  11  24   7       1555.40       1519.31        40.75 o                         
  12  24   7       1585.31       1550.46        36.96 o                         
   1  25   7       3328.79       3317.46        32.74 o                         
   2  25   7        279.91        282.45        12.14 o                         
   3  25   7       2438.37       2391.45        29.47 o                         
   4  25   7       1481.66       1452.26        23.90 o                         
   5  25   7       2604.77       2575.84        31.36 o                         
   6  25   7       2342.74       2283.16        35.61 o                         
   7  25   7       1895.11       1809.20        42.01 o                         
   8  25   7       2267.63       2248.50        38.35 o                         
   9  25   7       1185.52       1083.98        27.97 o                         
  10  25   7       2947.80       2962.73        42.15 o                         
  11  25   7        626.38        593.70        18.95 o                         
   0  26   7       5021.61       5032.63        63.81 o                         
   1  26   7         10.91         10.63         9.09 o                         
   2  26   7       5459.31       5456.40        48.57 o                         
   3  26   7        145.94        147.11        11.02 o                         
   4  26   7       4189.05       4205.78        41.13 o                         
   5  26   7        111.44        116.17        10.74 o                         
   6  26   7       2896.33       2886.81        35.78 o                         
   7  26   7        605.84        595.63        19.39 o                         
   8  26   7       2645.65       2647.90        40.61 o                         
   9  26   7        609.17        569.29        19.03 o                         
  10  26   7       1387.05       1198.23        36.96 o                         
   1  27   7       1049.15       1046.02        22.26 o                         
   2  27   7         26.84         32.68         9.82 o                         
   3  27   7       1186.73       1154.75        24.03 o                         
   4  27   7        265.60        258.31        13.45 o                         
   5  27   7        798.83        769.46        21.04 o                         
   6  27   7        448.14        410.87        17.39 o                         
   7  27   7        479.51        457.86        17.85 o                         
   8  27   7        719.30        708.71        23.53 o                         
   0  28   7        736.36        711.46        25.21 o                         
   1  28   7          2.99          1.34         9.71 o                         
   2  28   7        512.34        507.40        16.48 o                         
   3  28   7          4.56          2.29        10.03 o                         
   4  28   7        369.72        341.12        15.43 o                         
   5  28   7        100.05         94.52        12.71 o                         
   0   0   8      17905.33      17815.89       554.51 o                         
   1   0   8      32372.99      33665.27       535.86 o                         
   2   0   8      26468.07      26609.47       366.83 o                         
   3   0   8       1376.70       1556.04        31.69 o                         
   4   0   8      18878.03      19544.68       352.60 o                         
   5   0   8      12895.76      13460.07       190.61 o                         
   6   0   8      11621.38      11908.36       153.60 o                         
   7   0   8      20700.79      20373.88       225.16 o                         
   8   0   8      14368.85      14206.64       159.79 o                         
   9   0   8      36420.63      35552.50       366.98 o                         
  10   0   8       5481.80       5316.51        59.75 o                         
  11   0   8      20894.62      20346.07       216.90 o                         
  12   0   8       2260.12       2266.12        32.04 o                         
  13   0   8      26438.88      25729.63       257.94 o                         
  14   0   8        837.67        850.45        27.48 o                         
  15   0   8      19817.64      19555.68       290.46 o                         
  16   0   8        557.61        537.58        26.52 o                         
  17   0   8      16691.13      16820.86       234.53 o                         
  18   0   8          8.75         28.14        16.51 o                         
  19   0   8      10178.53      10297.95       196.04 o                         
  20   0   8         27.16         37.18        25.24 o                         
  21   0   8       7093.94       7484.39       156.10 o                         
  22   0   8         90.47         87.78        27.67 o                         
   1   1   8     177973.41     180485.17      2061.59 o                         
   2   1   8         26.84         72.12        11.49 o                         
   3   1   8     125298.02     128518.50      1230.29 o                         
   4   1   8       3170.03       3268.02        36.69 o                         
   5   1   8      96551.65      97072.20       982.30 o                         
   6   1   8       4167.11       4258.59        46.98 o                         
   7   1   8      35395.57      35362.89       291.37 o                         
   8   1   8       5835.98       5690.22        49.38 o                         
   9   1   8      23080.59      22788.85       168.59 o                         
  10   1   8       4761.80       4712.41        40.80 o                         
  11   1   8      11463.25      11128.50        82.43 o                         
  12   1   8       6390.41       6298.62        51.61 o                         
  13   1   8       5219.24       5111.04        44.46 o                         
  14   1   8       4871.95       4849.82        51.01 o                         
  15   1   8       1352.50       1367.05        27.02 o                         
  16   1   8       3292.45       3319.92        47.53 o                         
  17   1   8        617.86        614.11        20.91 o                         
  18   1   8       1870.32       1884.02        38.56 o                         
  19   1   8          0.58         10.24        13.99 o                         
  20   1   8       1556.34       1610.58        51.66 o                         
  21   1   8        125.26        145.61        19.66 o                         
  22   1   8        936.37        875.98        45.55 o                         
   0   2   8      24773.33      25803.43       398.65 o                         
   1   2   8       2630.92       2590.60        31.78 o                         
   2   2   8      24727.68      25248.72       246.40 o                         
   3   2   8       8996.93       9201.27        88.87 o                         
   4   2   8       8106.46       8351.06        77.80 o                         
   5   2   8      11975.83      12163.58       129.23 o                         
   6   2   8      15366.23      15286.03       152.92 o                         
   7   2   8      15827.84      15829.24       139.43 o                         
   8   2   8       4477.13       4412.28        41.37 o                         
   9   2   8      13459.89      13186.88       107.15 o                         
  10   2   8       2482.10       2444.45        21.58 o                         
  11   2   8      25367.98      24692.67       166.05 o                         
  12   2   8       1066.53       1097.92        15.97 o                         
  13   2   8      13733.69      13498.30       116.65 o                         
  14   2   8        575.64        572.30        15.98 o                         
  15   2   8      12729.88      12463.22       114.45 o                         
  16   2   8         49.18         51.30        11.02 o                         
  17   2   8       9728.00       9675.86       103.22 o                         
  18   2   8          7.26          9.32        11.80 o                         
  19   2   8       6958.98       6989.45        90.71 o                         
  20   2   8          6.31         15.77        16.62 o                         
  21   2   8       3406.63       3381.50        69.81 o                         
  22   2   8         58.74         37.56        18.64 o                         
   1   3   8      32459.59      33733.75       422.32 o                         
   2   3   8        619.81        621.34        15.67 o                         
   3   3   8      42642.22      43307.47       399.19 o                         
   4   3   8        124.84        147.32         6.52 o                         
   5   3   8      17536.85      17650.66       184.32 o                         
   6   3   8        724.30        757.03        13.00 o                         
   7   3   8      22939.17      22650.87       189.76 o                         
   8   3   8       1166.73       1190.28        14.69 o                         
   9   3   8       9943.01       9709.40        73.40 o                         
  10   3   8       1360.35       1351.49        16.74 o                         
  11   3   8       5488.66       5467.56        50.68 o                         
  12   3   8       1515.99       1499.68        19.24 o                         
  13   3   8       1937.43       1925.34        26.12 o                         
  14   3   8       1165.08       1209.76        21.72 o                         
  15   3   8        961.43        918.16        20.18 o                         
  16   3   8       1262.40       1283.52        28.38 o                         
  17   3   8          6.23         16.14        11.03 o                         
  18   3   8        984.00       1009.05        32.33 o                         
  19   3   8          9.74         20.55        13.49 o                         
  20   3   8        637.44        654.03        33.75 o                         
  21   3   8        243.99        262.34        23.71 o                         
  22   3   8        369.66        408.92        28.86 o                         
   0   4   8       4790.76       4912.29        74.64 o                         
   1   4   8         63.80        107.69         9.92 o                         
   2   4   8       1836.30       1928.23        33.18 o                         
   3   4   8        556.33        574.29         9.44 o                         
   4   4   8       7191.03       7167.58        68.00 o                         
   5   4   8        274.38        311.04        11.31 o                         
   6   4   8         76.92        103.12         6.32 o                         
   7   4   8       1973.89       1949.83        21.87 o                         
   8   4   8        181.13        225.37         9.19 o                         
   9   4   8       4394.88       4305.10        42.03 o                         
  10   4   8        309.55        342.84        10.05 o                         
  11   4   8        811.95        864.52        15.68 o                         
  12   4   8         89.84        101.77         7.07 o                         
  13   4   8       2839.38       2826.30        32.03 o                         
  14   4   8          2.73          8.86         6.88 o                         
  15   4   8       2233.78       2215.09        34.25 o                         
  16   4   8         17.92         13.22        10.23 o                         
  17   4   8        494.77        473.40        21.14 o                         
  18   4   8         14.17          9.18        12.29 o                         
  19   4   8        467.15        459.69        25.82 o                         
  20   4   8          2.95         -0.42        16.91 o                         
  21   4   8        741.51        809.42        38.90 o                         
  22   4   8          0.26        -14.79        18.53 o                         
   1   5   8       1100.54       1212.80        20.12 o                         
   2   5   8       1056.28       1065.85        14.54 o                         
   3   5   8       1850.54       1918.98        43.74 o                         
   4   5   8          0.97         24.10         3.45 o                         
   5   5   8        297.24        383.22        16.71 o                         
   6   5   8        122.82        134.69         6.01 o                         
   7   5   8        208.20        312.98        22.36 o                         
   8   5   8         87.61        118.32         9.16 o                         
   9   5   8        112.03        176.90        15.86 o                         
  10   5   8        173.48        199.51         8.42 o                         
  11   5   8         54.68         92.33         9.05 o                         
  12   5   8        331.31        374.08        13.71 o                         
  13   5   8          7.27         26.38         6.72 o                         
  14   5   8         30.67         61.60         8.71 o                         
  15   5   8         49.51         65.49         9.65 o                         
  16   5   8         79.20        116.18        13.55 o                         
  17   5   8         24.69         19.08        12.45 o                         
  18   5   8         17.30         66.45        16.62 o                         
  19   5   8        109.41         88.94        16.57 o                         
  20   5   8         32.85         72.99        17.06 o                         
  21   5   8          2.40          2.86        17.36 o                         
  22   5   8          0.19         41.24        19.20 o                         
   0   6   8       3306.56       3396.25        66.69 o                         
   1   6   8       1178.57       1229.51        17.40 o                         
   2   6   8       6607.11       6575.60        63.43 o                         
   3   6   8       2327.27       2348.28        25.06 o                         
   4   6   8       2109.57       2160.08        23.92 o                         
   5   6   8        159.93        186.62         4.88 o                         
   6   6   8       1926.28       1967.15        23.62 o                         
   7   6   8       3415.19       3450.89        38.54 o                         
   8   6   8        853.30        897.90        19.99 o                         
   9   6   8       5993.50       5933.78        59.39 o                         
  10   6   8        627.18        655.78        17.04 o                         
  11   6   8       2571.72       2568.38        33.34 o                         
  12   6   8          8.71         19.92         6.85 o                         
  13   6   8       2484.00       2495.83        34.29 o                         
  14   6   8         15.29         28.39         8.16 o                         
  15   6   8       3951.35       4018.63        53.36 o                         
  16   6   8         75.86         73.76        11.42 o                         
  17   6   8       1348.20       1277.58        33.70 o                         
  18   6   8         15.90         16.56        15.72 o                         
  19   6   8       1261.91       1182.65        35.93 o                         
  20   6   8          9.16         -8.61        14.05 o                         
  21   6   8        861.19        848.06        42.25 o                         
  22   6   8          0.48         -0.81        17.97 o                         
   1   7   8      42643.55      42264.12       374.72 o                         
   2   7   8         75.87        103.28         4.99 o                         
   3   7   8      39804.59      38776.15       318.50 o                         
   4   7   8        145.71        170.28         5.34 o                         
   5   7   8      24095.91      23869.29       223.87 o                         
   6   7   8       1375.87       1415.45        18.18 o                         
   7   7   8      16118.40      15889.91       142.27 o                         
   8   7   8        837.61        844.35        16.27 o                         
   9   7   8      10501.59      10411.17       101.32 o                         
  10   7   8       1659.39       1652.25        24.52 o                         
  11   7   8       3198.75       3245.08        39.96 o                         
  12   7   8       1863.68       1896.57        28.44 o                         
  13   7   8       3484.85       3452.31        41.94 o                         
  14   7   8       1866.06       1923.51        28.84 o                         
  15   7   8        400.24        405.77        16.90 o                         
  16   7   8       1158.90       1141.04        32.31 o                         
  17   7   8        211.66        237.61        14.04 o                         
  18   7   8       1238.61       1253.79        38.91 o                         
  19   7   8          5.44          9.39        14.31 o                         
  20   7   8        583.84        591.34        26.00 o                         
  21   7   8         83.05         67.01        16.85 o                         
  22   7   8        509.29        514.40        30.54 o                         
   0   8   8      25171.01      24451.77       327.57 o                         
   1   8   8         66.52        106.13         6.19 o                         
   2   8   8       9153.24       9235.70        81.39 o                         
   3   8   8        574.30        626.69        12.18 o                         
   4   8   8      13250.70      13076.95       108.31 o                         
   5   8   8      12561.49      12380.95       115.25 o                         
   6   8   8       6452.74       6374.43        61.61 o                         
   7   8   8       6143.25       6133.49        63.14 o                         
   8   8   8       4282.08       4326.38        48.17 o                         
   9   8   8      16131.01      15875.33       149.48 o                         
  10   8   8       1421.61       1425.22        24.35 o                         
  11   8   8      17601.38      17437.27       158.53 o                         
  12   8   8       1561.23       1572.03        25.82 o                         
  13   8   8      17815.61      17820.82       164.35 o                         
  14   8   8        447.54        484.24        19.84 o                         
  15   8   8      11655.11      11678.67       112.70 o                         
  16   8   8         96.79        104.18        10.20 o                         
  17   8   8      10085.75       9978.04        88.49 o                         
  18   8   8         37.81         54.89        11.75 o                         
  19   8   8       5969.63       5993.10        80.03 o                         
  20   8   8          0.74         -5.18        15.20 o                         
  21   8   8       3690.27       3638.02        60.16 o                         
  22   8   8         54.15         56.38        18.48 o                         
   1   9   8      79528.75      78647.70       692.74 o                         
   2   9   8       1817.50       1815.75        22.46 o                         
   3   9   8      69548.00      68842.95       526.80 o                         
   4   9   8       1978.26       1952.82        20.32 o                         
   5   9   8      48886.81      48141.06       395.52 o                         
   6   9   8       3611.72       3538.08        41.22 o                         
   7   9   8      39376.77      38989.31       365.56 o                         
   8   9   8       4049.33       3976.38        43.73 o                         
   9   9   8      19525.62      19187.62       172.23 o                         
  10   9   8       5559.81       5431.39        61.94 o                         
  11   9   8      11080.45      10863.93       103.97 o                         
  12   9   8       2759.77       2764.39        39.32 o                         
  13   9   8       2774.98       2789.78        39.56 o                         
  14   9   8       2953.75       2948.76        40.48 o                         
  15   9   8       1574.96       1580.40        39.20 o                         
  16   9   8       2322.50       2355.09        32.16 o                         
  17   9   8         85.01         91.10        11.28 o                         
  18   9   8       1999.25       2057.80        35.48 o                         
  19   9   8         50.85         65.90        14.10 o                         
  20   9   8       1250.78       1216.16        33.44 o                         
  21   9   8        266.42        271.22        22.05 o                         
   0  10   8       8908.57       8984.73       106.98 o                         
   1  10   8        102.48        148.38         6.90 o                         
   2  10   8      15398.28      15377.19       142.77 o                         
   3  10   8       5353.37       5341.22        53.27 o                         
   4  10   8      13302.12      13083.46       109.95 o                         
   5  10   8       2361.32       2392.93        28.04 o                         
   6  10   8       6425.93       6339.20        85.06 o                         
   7  10   8      21960.75      22098.19       203.66 o                         
   8  10   8       4090.58       4053.30        43.57 o                         
   9  10   8      12957.66      12821.37       125.88 o                         
  10  10   8       4017.69       3978.07        48.45 o                         
  11  10   8      18720.97      18603.00       177.07 o                         
  12  10   8       1498.65       1448.72        28.29 o                         
  13  10   8      18669.26      18796.41       201.08 o                         
  14  10   8        817.27        792.74        21.71 o                         
  15  10   8      15657.78      15785.74       125.45 o                         
  16  10   8        110.09        126.29        11.09 o                         
  17  10   8       9897.55       9946.44        85.82 o                         
  18  10   8         85.79         92.15        13.28 o                         
  19  10   8       7340.60       7331.29        78.94 o                         
  20  10   8         20.39         27.75        14.51 o                         
  21  10   8       5531.08       5479.18        73.95 o                         
   1  11   8      56014.10      55966.20       477.35 o                         
   2  11   8        454.03        455.04        11.17 o                         
   3  11   8      38198.90      37639.20       337.87 o                         
   4  11   8       1424.19       1396.07        17.90 o                         
   5  11   8      37782.75      37289.43       321.72 o                         
   6  11   8       1607.05       1550.03        23.27 o                         
   7  11   8      28192.53      28053.49       256.32 o                         
   8  11   8       2630.25       2596.02        34.39 o                         
   9  11   8      14007.04      13755.44       128.82 o                         
  10  11   8       3584.09       3562.58        44.93 o                         
  11  11   8       8691.95       8714.51       100.53 o                         
  12  11   8       2370.88       2402.95        37.93 o                         
  13  11   8       2726.94       2744.26        40.66 o                         
  14  11   8       2163.73       2219.49        30.57 o                         
  15  11   8       1334.45       1420.15        31.73 o                         
  16  11   8       2048.20       2076.10        36.11 o                         
  17  11   8         67.36         79.76        11.19 o                         
  18  11   8       1548.67       1554.73        38.07 o                         
  19  11   8         45.42         60.45        13.40 o                         
  20  11   8       1045.44       1050.86        31.60 o                         
  21  11   8        156.57        148.76        17.00 o                         
   0  12   8       8038.71       8138.42        99.23 o                         
   1  12   8        593.51        618.22        15.64 o                         
   2  12   8       5640.94       5674.86        56.99 o                         
   3  12   8       1218.99       1234.27        19.24 o                         
   4  12   8       5353.81       5337.07        54.29 o                         
   5  12   8      12003.94      12014.77       112.01 o                         
   6  12   8       4195.17       4161.06        46.01 o                         
   7  12   8       5804.85       5762.49        62.24 o                         
   8  12   8       2803.02       2781.14        47.91 o                         
   9  12   8       8510.91       8386.75        91.73 o                         
  10  12   8        992.38       1004.28        23.41 o                         
  11  12   8       8413.09       8346.01        93.82 o                         
  12  12   8        893.69        904.24        26.29 o                         
  13  12   8       7201.10       7312.75        70.44 o                         
  14  12   8        139.50        157.46        10.67 o                         
  15  12   8       4321.33       4302.81        43.82 o                         
  16  12   8         16.78         21.23        10.00 o                         
  17  12   8       5394.96       5451.47        53.98 o                         
  18  12   8          0.13         -0.01        10.71 o                         
  19  12   8       3520.36       3545.87        52.65 o                         
  20  12   8          3.61         11.14        13.62 o                         
   1  13   8       8866.01       8913.71        79.48 o                         
   2  13   8          5.30         15.65         4.36 o                         
   3  13   8      10756.99      10671.62        99.36 o                         
   4  13   8         36.14         48.36         5.54 o                         
   5  13   8       7627.01       7531.31        82.21 o                         
   6  13   8        164.39        196.17         9.89 o                         
   7  13   8       3784.71       3736.82        43.77 o                         
   8  13   8        540.83        555.80        17.00 o                         
   9  13   8       4915.25       4877.91        60.14 o                         
  10  13   8        325.56        332.00        14.28 o                         
  11  13   8       1378.60       1391.88        30.04 o                         
  12  13   8        816.25        813.41        24.38 o                         
  13  13   8       1467.40       1502.53        27.54 o                         
  14  13   8        697.82        783.58        18.78 o                         
  15  13   8        165.72        172.58        11.29 o                         
  16  13   8        549.19        597.89        18.57 o                         
  17  13   8        111.38        115.64        12.75 o                         
  18  13   8        356.23        382.83        16.87 o                         
  19  13   8          9.30         10.76        12.11 o                         
  20  13   8        249.49        288.25        17.90 o                         
   0  14   8         27.81         82.24        12.22 o                         
   1  14   8        251.12        250.73         9.15 o                         
   2  14   8        428.11        462.84        11.81 o                         
   3  14   8       1128.76       1149.54        18.05 o                         
   4  14   8         32.68         84.54        11.11 o                         
   5  14   8        277.93        307.30        12.92 o                         
   6  14   8        415.04        422.61        15.59 o                         
   7  14   8        620.29        668.06        17.73 o                         
   8  14   8        191.81        233.44        11.78 o                         
   9  14   8       1034.85       1048.50        25.19 o                         
  10  14   8        299.47        297.17        15.66 o                         
  11  14   8         57.19         81.64        10.30 o                         
  12  14   8          2.33         10.93         8.61 o                         
  13  14   8         13.66         43.87         9.34 o                         
  14  14   8          1.26          1.91         8.48 o                         
  15  14   8        402.78        431.42        15.54 o                         
  16  14   8         30.17         27.97        10.61 o                         
  17  14   8         35.51         51.70        11.49 o                         
  18  14   8         31.45         24.52        11.68 o                         
  19  14   8        278.83        321.20        17.31 o                         
  20  14   8         10.42         -5.46        12.97 o                         
   1  15   8       1085.86       1122.46        18.77 o                         
   2  15   8         82.83         80.07         8.47 o                         
   3  15   8        532.41        570.28        14.29 o                         
   4  15   8          7.08         15.68         6.05 o                         
   5  15   8        706.08        737.61        20.20 o                         
   6  15   8          3.07         12.98         7.70 o                         
   7  15   8        305.50        329.83        15.01 o                         
   8  15   8          3.10         13.38         7.70 o                         
   9  15   8        423.43        463.49        18.73 o                         
  10  15   8        175.03        179.35        12.56 o                         
  11  15   8         89.58        113.39         9.71 o                         
  12  15   8          5.60         30.27         9.01 o                         
  13  15   8         16.46         30.49         9.42 o                         
  14  15   8         83.94        116.48        10.46 o                         
  15  15   8         62.97         52.78        10.28 o                         
  16  15   8         37.02         56.20        11.20 o                         
  17  15   8         45.36         37.84        11.63 o                         
  18  15   8         94.49        130.43        13.52 o                         
  19  15   8         37.68         26.67        12.68 o                         
   0  16   8       1387.40       1437.83        29.68 o                         
   1  16   8        177.02        194.48         9.31 o                         
   2  16   8       1920.47       1911.08        26.38 o                         
   3  16   8        395.35        404.69        12.46 o                         
   4  16   8       2009.71       2110.65        33.29 o                         
   5  16   8        972.59        987.37        22.63 o                         
   6  16   8        648.68        665.47        19.52 o                         
   7  16   8       2062.81       1985.06        36.86 o                         
   8  16   8        373.71        397.07        18.67 o                         
   9  16   8       2595.85       2625.08        43.27 o                         
  10  16   8        361.57        401.88        15.78 o                         
  11  16   8       1815.42       1832.73        37.34 o                         
  12  16   8        121.80        131.24        10.74 o                         
  13  16   8       2490.26       2538.32        34.99 o                         
  14  16   8         10.17         10.28         9.02 o                         
  15  16   8       2220.15       2249.61        32.77 o                         
  16  16   8         10.68          9.28        10.71 o                         
  17  16   8       1133.75       1139.33        27.51 o                         
  18  16   8          1.26        -11.32        11.71 o                         
  19  16   8        975.56        998.15        25.93 o                         
   1  17   8      16417.84      16218.52       144.83 o                         
   2  17   8         26.90         25.58         7.20 o                         
   3  17   8      14172.75      13865.03       130.96 o                         
   4  17   8        186.13        190.17        11.18 o                         
   5  17   8       9349.10       9285.70        97.25 o                         
   6  17   8        289.19        287.81        13.16 o                         
   7  17   8       8145.16       8199.12        93.26 o                         
   8  17   8        843.94        851.54        21.24 o                         
   9  17   8       4043.47       4026.68        43.56 o                         
  10  17   8        711.48        738.83        19.90 o                         
  11  17   8       1969.01       2020.15        34.68 o                         
  12  17   8       1412.53       1489.55        34.37 o                         
  13  17   8       1527.39       1555.44        32.56 o                         
  14  17   8        747.60        773.10        21.12 o                         
  15  17   8        506.38        505.55        17.49 o                         
  16  17   8        996.56        986.93        25.61 o                         
  17  17   8         26.75         35.95        12.54 o                         
  18  17   8        584.52        618.56        24.74 o                         
   0  18   8       3357.40       3315.62        57.35 o                         
   1  18   8          5.88         21.87         7.35 o                         
   2  18   8       3922.14       4001.04        46.02 o                         
   3  18   8       2210.93       2201.76        36.24 o                         
   4  18   8       2115.24       2117.45        32.39 o                         
   5  18   8       4471.87       4486.76        55.53 o                         
   6  18   8       3888.97       4012.40        48.73 o                         
   7  18   8       4530.60       4475.55        45.53 o                         
   8  18   8       1838.27       1931.80        29.84 o                         
   9  18   8       5950.26       5967.17        56.41 o                         
  10  18   8       1457.37       1450.19        28.50 o                         
  11  18   8       7122.11       7126.01        65.05 o                         
  12  18   8        625.83        663.08        20.85 o                         
  13  18   8       4929.27       4966.61        55.22 o                         
  14  18   8        245.88        243.10        14.71 o                         
  15  18   8       5506.96       5589.90        61.77 o                         
  16  18   8         58.46         63.06        12.01 o                         
  17  18   8       4471.52       4580.67        67.33 o                         
   1  19   8      21438.58      21573.64       183.65 o                         
   2  19   8         86.53        105.59         9.60 o                         
   3  19   8      21975.49      22034.15       232.36 o                         
   4  19   8        555.27        555.66        16.89 o                         
   5  19   8      16553.24      16445.47       111.72 o                         
   6  19   8       1127.51       1145.54        20.41 o                         
   7  19   8       9535.96       9488.78        69.79 o                         
   8  19   8       1679.07       1707.48        26.96 o                         
   9  19   8       7662.50       7517.11        66.90 o                         
  10  19   8       1292.07       1354.53        27.65 o                         
  11  19   8       3826.07       3846.07        42.74 o                         
  12  19   8       1828.96       1923.60        33.14 o                         
  13  19   8       1982.52       1915.92        34.01 o                         
  14  19   8       1517.71       1473.25        30.85 o                         
  15  19   8        398.45        443.44        18.45 o                         
  16  19   8       1168.08       1169.21        30.77 o                         
  17  19   8        156.62        152.34        14.82 o                         
   0  20   8       3584.69       3619.89        48.31 o                         
   1  20   8       1064.24       1081.07        21.25 o                         
   2  20   8       3169.84       3160.45        36.11 o                         
   3  20   8       1041.89       1025.13        19.68 o                         
   4  20   8       2966.96       2948.24        30.27 o                         
   5  20   8       2806.39       2774.24        28.62 o                         
   6  20   8       2081.63       2125.14        25.27 o                         
   7  20   8       4544.18       4473.16        40.03 o                         
   8  20   8       2385.67       2467.41        30.75 o                         
   9  20   8       6880.83       6862.63        62.11 o                         
  10  20   8       1079.75       1111.51        24.69 o                         
  11  20   8       4930.72       4936.83        67.68 o                         
  12  20   8        510.59        521.52        18.33 o                         
  13  20   8       6121.61       6305.06        65.99 o                         
  14  20   8        233.93        224.90        15.42 o                         
  15  20   8       5117.57       5223.18        57.01 o                         
  16  20   8        122.76        137.13        13.77 o                         
   1  21   8      10981.17      10907.62        71.41 o                         
   2  21   8         23.97         30.04         7.88 o                         
   3  21   8       8938.48       8825.87        60.61 o                         
   4  21   8        409.40        416.63        12.48 o                         
   5  21   8      10309.29      10248.34        69.22 o                         
   6  21   8        708.75        732.20        16.19 o                         
   7  21   8       7265.18       7193.26        55.67 o                         
   8  21   8        557.55        588.51        18.02 o                         
   9  21   8       4626.00       4680.62        51.31 o                         
  10  21   8        840.18        843.18        22.12 o                         
  11  21   8       3393.96       3389.72        41.83 o                         
  12  21   8        788.82        815.02        22.51 o                         
  13  21   8       1218.48       1197.80        38.84 o                         
  14  21   8        891.55        869.24        27.01 o                         
  15  21   8        293.12        286.90        16.27 o                         
   0  22   8       1970.58       1961.58        32.98 o                         
   1  22   8          3.46          7.79         7.69 o                         
   2  22   8       1557.64       1619.49        22.91 o                         
   3  22   8        581.06        575.36        14.27 o                         
   4  22   8       1113.65       1150.58        20.25 o                         
   5  22   8        833.36        852.68        18.28 o                         
   6  22   8        923.96        947.64        18.97 o                         
   7  22   8       2071.34       2106.76        28.89 o                         
   8  22   8        511.62        514.10        18.13 o                         
   9  22   8       1529.75       1517.56        28.64 o                         
  10  22   8        208.03        222.58        13.90 o                         
  11  22   8       3249.13       3239.34        41.68 o                         
  12  22   8        136.50        143.27        13.09 o                         
  13  22   8       2099.88       2098.04        48.03 o                         
  14  22   8        110.62        100.40        13.07 o                         
   1  23   8       1104.67       1146.07        19.55 o                         
   2  23   8         61.67         55.22         8.35 o                         
   3  23   8       1694.48       1676.56        23.78 o                         
   4  23   8         33.24         28.72         8.25 o                         
   5  23   8       1109.21       1065.88        21.48 o                         
   6  23   8         77.81         82.71         9.83 o                         
   7  23   8       1371.90       1381.83        26.37 o                         
   8  23   8         99.59        109.31        11.12 o                         
   9  23   8       1011.44       1040.40        26.78 o                         
  10  23   8        132.08        145.13        12.70 o                         
  11  23   8        642.57        683.92        21.22 o                         
  12  23   8         71.57         76.16        12.14 o                         
  13  23   8         83.41         69.50        12.13 o                         
   0  24   8         12.62         49.21        13.46 o                         
   1  24   8          1.71         -3.68         8.46 o                         
   2  24   8          2.91         22.00         8.60 o                         
   3  24   8          0.81          2.52         8.29 o                         
   4  24   8         75.41         98.85         9.74 o                         
   5  24   8          0.87         -2.19         8.84 o                         
   6  24   8          0.63         12.55         9.22 o                         
   7  24   8          1.28          9.81         9.61 o                         
   8  24   8          0.26         12.75        10.23 o                         
   9  24   8         56.15         66.05        11.50 o                         
  10  24   8          9.20         13.80        10.56 o                         
  11  24   8          0.89         13.92        10.50 o                         
  12  24   8          8.09          4.74        11.45 o                         
   1  25   8        338.64        375.96        13.49 o                         
   2  25   8          1.78         -6.00         8.73 o                         
   3  25   8        547.73        573.98        15.47 o                         
   4  25   8         11.21         12.31         8.76 o                         
   5  25   8        555.16        550.76        16.66 o                         
   6  25   8         13.65         15.96        10.45 o                         
   7  25   8        243.52        237.32        14.33 o                         
   8  25   8         33.05         40.44        10.93 o                         
   9  25   8        283.92        290.42        15.40 o                         
  10  25   8         10.43         27.14        11.17 o                         
  11  25   8        390.76        376.68        16.86 o                         
   0  26   8        693.92        669.95        26.42 o                         
   1  26   8         55.86         52.61         9.73 o                         
   2  26   8        587.76        583.09        17.20 o                         
   3  26   8        208.10        213.65        12.89 o                         
   4  26   8        469.72        478.14        15.75 o                         
   5  26   8        230.42        203.36        13.08 o                         
   6  26   8        268.10        271.77        14.77 o                         
   7  26   8        813.78        744.65        22.91 o                         
   8  26   8        244.00        248.27        14.60 o                         
   9  26   8       1014.82        968.43        24.44 o                         
   1  27   8       3816.61       3780.05        38.85 o                         
   2  27   8         43.73         43.92        10.43 o                         
   3  27   8       3629.75       3640.21        39.77 o                         
   4  27   8        138.50        136.80        12.04 o                         
   5  27   8       3378.46       3375.77        40.33 o                         
   6  27   8        334.62        327.28        16.52 o                         
   7  27   8       3165.99       3166.54        43.07 o                         
   0  28   8       1341.65       1254.65        39.84 o                         
   1  28   8          4.50         14.84         9.83 o                         
   2  28   8        849.14        863.29        21.04 o                         
   3  28   8        278.50        307.97        15.10 o                         
   4  28   8       1040.42       1034.66        29.78 o                         
   5  28   8       1097.96       1023.25        29.09 o                         
   1   1   9       3212.07       3408.02        49.82 o                         
   2   1   9        137.24        150.01         8.01 o                         
   3   1   9       1386.33       1518.32        25.51 o                         
   4   1   9       2372.13       2519.59        35.79 o                         
   5   1   9        305.35        412.51        18.73 o                         
   6   1   9       4627.29       4628.85        50.99 o                         
   7   1   9        163.05        211.95         9.96 o                         
   8   1   9       1627.51       1622.82        18.46 o                         
   9   1   9        515.17        523.77         9.87 o                         
  10   1   9       3960.74       3938.22        35.23 o                         
  11   1   9         47.23         78.47         5.32 o                         
  12   1   9       6107.27       5951.16        50.98 o                         
  13   1   9        170.26        172.55         8.19 o                         
  14   1   9       1505.04       1495.04        22.69 o                         
  15   1   9         50.99         62.27         9.54 o                         
  16   1   9       2182.82       2188.24        37.66 o                         
  17   1   9         90.09         76.97        11.81 o                         
  18   1   9       1536.83       1490.50        40.30 o                         
  19   1   9          0.40        -10.77        13.55 o                         
  20   1   9        592.05        533.15        28.93 o                         
  21   1   9          0.72         -7.50        16.54 o                         
  22   1   9        326.64        287.78        25.46 o                         
   0   2   9      52212.09      52166.82      1038.66 o                         
   1   2   9         10.66         26.13         4.20 o                         
   2   2   9      36547.04      37845.47       386.87 o                         
   3   2   9         58.25         79.46         4.77 o                         
   4   2   9      35922.17      36256.24       335.62 o                         
   5   2   9       3731.25       3865.85        45.95 o                         
   6   2   9      31212.00      31671.46       326.42 o                         
   7   2   9        470.47        477.44        11.78 o                         
   8   2   9      13693.90      13674.95       117.97 o                         
   9   2   9        990.43        989.90        14.01 o                         
  10   2   9      12846.54      12747.39        98.83 o                         
  11   2   9        462.56        493.82        11.19 o                         
  12   2   9       3836.49       3779.05        35.90 o                         
  13   2   9       1185.72       1188.86        20.31 o                         
  14   2   9       1662.26       1618.16        23.89 o                         
  15   2   9        841.02        862.05        22.57 o                         
  16   2   9        343.42        378.30        17.83 o                         
  17   2   9        236.46        296.13        15.79 o                         
  18   2   9         26.44         35.43        12.28 o                         
  19   2   9        419.26        433.91        23.23 o                         
  20   2   9        122.13        146.02        20.00 o                         
  21   2   9        350.86        351.22        26.25 o                         
  22   2   9        104.16         84.01        19.96 o                         
   1   3   9      19932.63      19963.28       235.20 o                         
   2   3   9       8165.39       8422.01       111.69 o                         
   3   3   9       6718.96       6894.61        65.04 o                         
   4   3   9        761.69        874.03        17.91 o                         
   5   3   9       3249.95       3441.46        37.80 o                         
   6   3   9      13244.80      13165.09       133.39 o                         
   7   3   9       3335.54       3286.21        32.40 o                         
   8   3   9      20590.39      20316.86       161.16 o                         
   9   3   9       1036.75       1058.39        13.87 o                         
  10   3   9      23309.24      22648.74       168.47 o                         
  11   3   9        101.61        114.95         6.46 o                         
  12   3   9      16550.87      16240.25       129.75 o                         
  13   3   9        355.81        362.82        11.88 o                         
  14   3   9      22153.34      22037.71       191.28 o                         
  15   3   9        400.34        383.18        14.69 o                         
  16   3   9      11994.34      11999.04       129.36 o                         
  17   3   9         91.87         80.92        13.12 o                         
  18   3   9       8799.27       8564.80       111.37 o                         
  19   3   9         14.57         10.98        13.57 o                         
  20   3   9       5301.91       5461.71        95.61 o                         
  21   3   9          6.97         -1.87        16.65 o                         
  22   3   9       4040.73       4045.69        78.86 o                         
   0   4   9     177337.11     178821.59      2420.83 o                         
   1   4   9        307.08        351.04        16.70 o                         
   2   4   9     105723.09     105432.32      1207.83 o                         
   3   4   9        330.61        382.82        12.90 o                         
   4   4   9     119286.45     119563.53      1046.59 o                         
   5   4   9        314.47        361.10        12.66 o                         
   6   4   9      50482.20      50355.01       446.05 o                         
   7   4   9       2558.28       2540.48        25.76 o                         
   8   4   9      45196.68      44559.61       344.31 o                         
   9   4   9        783.44        821.97        13.24 o                         
  10   4   9      14433.96      14121.10       119.85 o                         
  11   4   9       2609.62       2629.61        29.32 o                         
  12   4   9       9561.24       9390.11        77.25 o                         
  13   4   9       2286.06       2309.11        30.40 o                         
  14   4   9       2625.32       2671.61        34.30 o                         
  15   4   9       2062.22       2078.44        32.56 o                         
  16   4   9        653.94        598.24        23.21 o                         
  17   4   9       1075.44       1141.76        34.53 o                         
  18   4   9         28.25         69.42        13.63 o                         
  19   4   9       1006.54        984.86        33.43 o                         
  20   4   9         80.41         87.88        17.72 o                         
  21   4   9        562.21        566.86        28.61 o                         
  22   4   9        490.62        518.25        29.06 o                         
   1   5   9      13616.35      13873.82       155.59 o                         
   2   5   9         23.34         77.54         7.51 o                         
   3   5   9       9964.95       9916.89       100.95 o                         
   4   5   9      17290.09      17222.93       150.44 o                         
   5   5   9       8274.80       8219.80        69.99 o                         
   6   5   9      15839.13      15753.29       125.68 o                         
   7   5   9       3545.31       3550.25        48.44 o                         
   8   5   9      17599.12      17458.73       149.83 o                         
   9   5   9       1972.61       1952.73        22.27 o                         
  10   5   9      28414.16      28096.41       221.76 o                         
  11   5   9       1357.78       1371.71        22.80 o                         
  12   5   9      26810.76      26348.78       225.31 o                         
  13   5   9        243.61        265.06        13.42 o                         
  14   5   9      20543.18      20299.37       192.64 o                         
  15   5   9        185.09        209.66        11.58 o                         
  16   5   9      17927.24      17580.53       167.25 o                         
  17   5   9         46.83         49.01        12.57 o                         
  18   5   9      13351.54      13598.57       174.19 o                         
  19   5   9          2.46          5.32        15.62 o                         
  20   5   9       8833.68       8909.89       113.11 o                         
  21   5   9          3.00        -11.12        17.18 o                         
  22   5   9       5089.96       5033.12        83.46 o                         
   0   6   9      76793.38      76986.81      1049.78 o                         
   1   6   9        767.69        813.10        13.76 o                         
   2   6   9     141498.31     139825.67      1133.44 o                         
   3   6   9          4.23         35.60         6.71 o                         
   4   6   9      60771.27      59712.66       505.36 o                         
   5   6   9        311.62        333.93         8.92 o                         
   6   6   9      57950.04      57367.32       454.66 o                         
   7   6   9        582.42        625.62        12.46 o                         
   8   6   9      25214.27      24872.91       203.15 o                         
   9   6   9       2490.95       2499.50        27.52 o                         
  10   6   9      17467.88      17216.66       140.09 o                         
  11   6   9       2169.10       2116.49        27.44 o                         
  12   6   9       5879.52       5738.92        58.27 o                         
  13   6   9       2322.03       2291.57        31.92 o                         
  14   6   9       3529.65       3496.22        43.37 o                         
  15   6   9       1218.10       1247.91        27.66 o                         
  16   6   9        604.59        605.73        21.09 o                         
  17   6   9       1721.43       1727.57        34.00 o                         
  18   6   9         91.86        116.51        18.45 o                         
  19   6   9        568.40        530.90        27.95 o                         
  20   6   9         81.87         74.58        18.09 o                         
  21   6   9        372.40        357.95        25.92 o                         
  22   6   9        459.93        422.60        29.99 o                         
   1   7   9       2240.66       2267.24        27.21 o                         
   2   7   9       5575.91       5501.50        54.81 o                         
   3   7   9       4638.40       4606.65        45.49 o                         
   4   7   9       7476.75       7225.87        66.76 o                         
   5   7   9       4426.50       4337.39        41.28 o                         
   6   7   9       9109.94       9057.46        84.33 o                         
   7   7   9       2364.92       2361.14        27.51 o                         
   8   7   9      23664.41      23286.68       197.67 o                         
   9   7   9       1490.78       1485.18        21.81 o                         
  10   7   9      10632.20      10478.51        99.10 o                         
  11   7   9       1588.70       1605.49        25.28 o                         
  12   7   9      13327.13      13172.81       123.55 o                         
  13   7   9        453.24        444.80        14.58 o                         
  14   7   9      10532.38      10414.77       102.71 o                         
  15   7   9          8.28         13.29         9.47 o                         
  16   7   9       9448.69       9271.00        93.58 o                         
  17   7   9          0.48          0.28        11.09 o                         
  18   7   9       5163.23       5040.02        65.50 o                         
  19   7   9          0.72         -6.88        14.78 o                         
  20   7   9       5596.92       5617.72        75.75 o                         
  21   7   9          9.88         -3.35        18.81 o                         
  22   7   9       3081.07       3114.04        67.87 o                         
   0   8   9      29857.75      29265.75       405.97 o                         
   1   8   9          8.51         22.28         3.34 o                         
   2   8   9      16421.59      16274.86       143.81 o                         
   3   8   9       1261.54       1280.45        16.66 o                         
   4   8   9      17772.93      17710.48       144.78 o                         
   5   8   9          4.01         23.18         3.20 o                         
   6   8   9      14202.76      13853.53       115.49 o                         
   7   8   9        503.86        526.37        12.81 o                         
   8   8   9       8946.74       8700.33        83.22 o                         
   9   8   9       1119.94       1147.49        20.58 o                         
  10   8   9       4707.10       4597.00        54.61 o                         
  11   8   9        874.16        896.08        19.55 o                         
  12   8   9       3573.36       3525.35        44.97 o                         
  13   8   9        193.73        230.55        11.52 o                         
  14   8   9        786.15        809.06        23.09 o                         
  15   8   9        470.58        479.87        16.74 o                         
  16   8   9        553.09        560.76        18.61 o                         
  17   8   9        325.36        370.90        15.19 o                         
  18   8   9          2.04         11.02        10.91 o                         
  19   8   9        169.62        182.38        16.27 o                         
  20   8   9          7.80         -0.08        15.59 o                         
  21   8   9         85.87         90.66        19.00 o                         
   1   9   9          8.17         58.93        11.00 o                         
   2   9   9         20.99         46.90         4.27 o                         
   3   9   9        842.54        868.30        13.20 o                         
   4   9   9       1013.86       1007.26        13.47 o                         
   5   9   9         97.58        143.57         7.65 o                         
   6   9   9       3111.70       3013.10        31.04 o                         
   7   9   9        261.42        298.72        10.12 o                         
   8   9   9        248.04        278.27        11.31 o                         
   9   9   9        207.80        244.84        10.28 o                         
  10   9   9       1452.11       1468.90        25.40 o                         
  11   9   9        273.03        292.76        11.90 o                         
  12   9   9       1418.03       1443.96        24.86 o                         
  13   9   9         44.11         47.43         8.56 o                         
  14   9   9        395.56        454.12        17.38 o                         
  15   9   9          2.35          3.98         8.62 o                         
  16   9   9        348.28        372.69        14.98 o                         
  17   9   9          9.26          3.42         9.96 o                         
  18   9   9        992.34       1034.24        26.18 o                         
  19   9   9          7.18          3.97        12.79 o                         
  20   9   9        112.55        125.03        16.71 o                         
  21   9   9         30.55         27.39        17.19 o                         
   0  10   9       1118.37       1139.04        32.61 o                         
   1  10   9         10.02         18.69         3.63 o                         
   2  10   9       1603.57       1639.02        22.34 o                         
   3  10   9         63.39         74.95         4.97 o                         
   4  10   9        247.58        289.89         8.25 o                         
   5  10   9        199.94        219.09         8.37 o                         
   6  10   9        397.63        447.90        13.69 o                         
   7  10   9          1.11         18.48         5.57 o                         
   8  10   9        124.29        168.09         9.71 o                         
   9  10   9          1.83         24.82         6.59 o                         
  10  10   9          3.00         52.31         8.40 o                         
  11  10   9        128.16        164.63        10.45 o                         
  12  10   9         90.97        103.82        10.10 o                         
  13  10   9        124.71        151.99        11.95 o                         
  14  10   9         73.48         95.87        10.12 o                         
  15  10   9         61.30         85.44        10.16 o                         
  16  10   9         30.76         34.84         9.87 o                         
  17  10   9         48.37         83.72        11.06 o                         
  18  10   9         27.15         27.16        11.95 o                         
  19  10   9          1.67         27.01        12.52 o                         
  20  10   9         11.65         11.31        14.04 o                         
  21  10   9          0.30         32.09        16.05 o                         
   1  11   9        357.83        379.17        10.81 o                         
   2  11   9         68.08         98.05         5.99 o                         
   3  11   9       1616.35       1612.73        21.94 o                         
   4  11   9       2848.77       2822.86        30.14 o                         
   5  11   9        518.11        528.32        12.43 o                         
   6  11   9       3898.77       3875.18        42.98 o                         
   7  11   9        439.37        477.77        14.06 o                         
   8  11   9       2360.56       2333.53        34.77 o                         
   9  11   9        148.31        170.93         9.76 o                         
  10  11   9       3439.08       3404.51        53.65 o                         
  11  11   9        400.10        415.66        17.18 o                         
  12  11   9       4128.28       4127.47        54.68 o                         
  13  11   9         25.87         25.43         8.52 o                         
  14  11   9       1900.98       2009.88        29.42 o                         
  15  11   9         24.63         12.40         9.02 o                         
  16  11   9       1775.26       1829.85        29.80 o                         
  17  11   9          3.91          1.66        10.02 o                         
  18  11   9       2158.88       2168.38        34.98 o                         
  19  11   9         23.19          0.83        12.47 o                         
  20  11   9        767.70        833.42        27.61 o                         
  21  11   9          5.14          2.95        15.03 o                         
   0  12   9      31361.01      31008.23       344.06 o                         
   1  12   9         35.81         40.90         4.69 o                         
   2  12   9      26354.51      25962.12       219.35 o                         
   3  12   9        285.06        274.92         9.49 o                         
   4  12   9      22808.87      22328.76       197.46 o                         
   5  12   9         15.52         25.60         5.51 o                         
   6  12   9      14861.18      14747.36       141.22 o                         
   7  12   9        153.27        152.10         9.17 o                         
   8  12   9       8299.55       8334.24        94.15 o                         
   9  12   9       1052.39       1045.27        22.14 o                         
  10  12   9       5853.73       5856.83        66.81 o                         
  11  12   9       1152.01       1146.90        32.79 o                         
  12  12   9       2984.54       3056.39        44.90 o                         
  13  12   9        569.69        602.66        17.90 o                         
  14  12   9        826.31        887.34        20.33 o                         
  15  12   9        796.01        859.51        20.83 o                         
  16  12   9        871.02        913.62        22.00 o                         
  17  12   9        560.88        616.21        19.47 o                         
  18  12   9          2.01          1.88        10.93 o                         
  19  12   9        253.74        301.47        16.74 o                         
  20  12   9         14.79         11.71        13.67 o                         
   1  13   9       2830.08       2817.31        31.47 o                         
   2  13   9       2363.16       2310.84        27.04 o                         
   3  13   9       4253.11       4211.56        42.13 o                         
   4  13   9       2542.63       2515.00        30.88 o                         
   5  13   9       2598.52       2660.71        46.78 o                         
   6  13   9       6335.61       6278.84        72.58 o                         
   7  13   9       1414.48       1475.88        30.49 o                         
   8  13   9      13002.84      12894.25       139.87 o                         
   9  13   9        878.04        931.09        24.54 o                         
  10  13   9       8928.46       9043.18       100.60 o                         
  11  13   9        639.52        670.31        23.58 o                         
  12  13   9      12086.38      12224.55       104.29 o                         
  13  13   9        376.20        371.39        14.43 o                         
  14  13   9       9901.63       9850.07       112.42 o                         
  15  13   9          6.37         13.33         8.97 o                         
  16  13   9       9160.59       9176.58        80.04 o                         
  17  13   9         12.43         22.48        10.70 o                         
  18  13   9       5702.87       5753.02        58.48 o                         
  19  13   9          9.87         13.59        12.27 o                         
  20  13   9       5018.56       5166.54        64.60 o                         
   0  14   9      46102.07      45567.71       501.63 o                         
   1  14   9        259.12        272.92         9.67 o                         
   2  14   9      48179.05      47546.14       369.71 o                         
   3  14   9        175.74        186.99         8.38 o                         
   4  14   9      32976.02      32233.35       293.37 o                         
   5  14   9        606.43        598.22        18.20 o                         
   6  14   9      31638.57      31296.23       288.18 o                         
   7  14   9        545.73        557.12        22.62 o                         
   8  14   9      16353.42      16402.85       159.10 o                         
   9  14   9       1501.25       1490.08        28.09 o                         
  10  14   9      10435.59      10482.07       119.92 o                         
  11  14   9        768.29        794.12        19.12 o                         
  12  14   9       4124.28       4142.42        45.32 o                         
  13  14   9        916.35        978.74        22.88 o                         
  14  14   9       2097.57       2121.87        38.12 o                         
  15  14   9        757.04        771.78        19.33 o                         
  16  14   9        189.38        206.85        13.86 o                         
  17  14   9        834.61        841.95        23.09 o                         
  18  14   9          8.24         29.76        12.07 o                         
  19  14   9        523.90        532.63        20.17 o                         
   1  15   9       4035.78       4102.14        44.91 o                         
   2  15   9        249.81        271.28        10.46 o                         
   3  15   9       2964.97       2918.50        36.58 o                         
   4  15   9       4384.19       4359.81        51.69 o                         
   5  15   9       2662.75       2716.43        39.29 o                         
   6  15   9       7070.26       7027.33        77.05 o                         
   7  15   9       1358.00       1396.42        27.23 o                         
   8  15   9       7121.70       7130.53        82.84 o                         
   9  15   9       1026.87       1010.28        28.02 o                         
  10  15   9      13910.52      13894.94       122.00 o                         
  11  15   9        576.23        596.51        17.06 o                         
  12  15   9      11627.33      11732.43        94.45 o                         
  13  15   9        195.24        207.58        12.47 o                         
  14  15   9      11083.76      11242.00        89.97 o                         
  15  15   9        114.03        119.02        11.42 o                         
  16  15   9       8935.79       9115.16        77.80 o                         
  17  15   9         51.06         48.66        12.12 o                         
  18  15   9       7543.12       7589.32        74.33 o                         
  19  15   9          2.79          9.01        12.34 o                         
   0  16   9      26167.80      25945.58       315.56 o                         
   1  16   9         20.48         27.21         5.86 o                         
   2  16   9      21234.66      21012.84       182.88 o                         
   3  16   9        384.31        368.95        13.44 o                         
   4  16   9      27650.63      27555.70       266.93 o                         
   5  16   9        873.11        852.40        21.05 o                         
   6  16   9      13370.28      13346.14       133.59 o                         
   7  16   9       1477.03       1467.76        28.63 o                         
   8  16   9      16428.88      16462.27       176.78 o                         
   9  16   9        305.34        344.11        14.40 o                         
  10  16   9       6873.42       6921.96        61.99 o                         
  11  16   9        646.45        678.51        19.80 o                         
  12  16   9       4066.88       4118.64        44.93 o                         
  13  16   9        465.80        493.42        17.18 o                         
  14  16   9       1161.77       1207.47        26.96 o                         
  15  16   9        449.93        469.13        16.98 o                         
  16  16   9        201.10        224.10        14.12 o                         
  17  16   9        341.90        337.31        17.21 o                         
  18  16   9          2.40          8.61        12.45 o                         
   1  17   9       1506.88       1534.08        24.35 o                         
   2  17   9       1085.78       1068.05        21.97 o                         
   3  17   9        533.20        562.77        16.45 o                         
   4  17   9       1373.37       1384.73        29.09 o                         
   5  17   9        807.34        859.27        26.54 o                         
   6  17   9       3423.92       3428.99        46.50 o                         
   7  17   9        950.78       1000.29        26.69 o                         
   8  17   9       5212.53       5159.85        51.25 o                         
   9  17   9        626.26        676.73        19.41 o                         
  10  17   9       5705.56       5770.53        56.60 o                         
  11  17   9        200.26        207.07        12.61 o                         
  12  17   9       3586.07       3610.45        42.06 o                         
  13  17   9        131.39        116.67        11.40 o                         
  14  17   9       5598.99       5752.58        58.25 o                         
  15  17   9        138.27        132.12        12.32 o                         
  16  17   9       3101.96       3168.60        46.11 o                         
  17  17   9          6.80         -3.99        11.72 o                         
  18  17   9       2610.14       2581.12        42.33 o                         
   0  18   9       4173.03       4238.34        79.33 o                         
   1  18   9          6.38          9.03         6.98 o                         
   2  18   9       4040.79       4051.44        45.27 o                         
   3  18   9         10.92          5.55         8.57 o                         
   4  18   9       2796.02       2924.80        44.12 o                         
   5  18   9        473.27        480.00        17.45 o                         
   6  18   9       4325.88       4354.32        42.33 o
[truncated: 725,115 more chars]
