# Supplementary material for: Indium Kα radiation from a MetalJet X-ray source: comparison of the Eiger2 CdTe and Photon III detectors
Source: J Appl Crystallogr. 2023 Sep 5;56(Pt 5):1322–9. doi: 10.1107/S1600576723007215 (PMC10543668; doi:10.1107/S1600576723007215)
Supplement: Supplementary file 7 [file j-56-01322-NaWO4_photonsup7.hkl]

data_NaWO4_photon                                                               
_shelx_title ' sad0_a.res in Pbca'                                              
_shelx_refln_list_code          4                                               
_shelx_F_calc_maximum      506.71                                               
_exptl_crystal_F_000      1184.00                                               
_reflns_d_resolution_high  0.3609                                               
                                                                                
loop_                                                                           
 _space_group_symop_operation_xyz                                               
 'x, y, z'                                                                      
 '-x+1/2, -y, z+1/2'                                                            
 '-x, y+1/2, -z+1/2'                                                            
 'x+1/2, -y+1/2, -z'                                                            
 '-x, -y, -z'                                                                   
 'x-1/2, y, -z-1/2'                                                             
 'x, -y-1/2, z-1/2'                                                             
 '-x-1/2, y-1/2, z'                                                             
                                                                                
_cell_length_a     8.4340                                                       
_cell_length_b    10.5530                                                       
_cell_length_c    13.7920                                                       
_cell_angle_alpha  90.000                                                       
_cell_angle_beta   90.000                                                       
_cell_angle_gamma  90.000                                                       
                                                                                
_shelx_F_squared_multiplier     1.000                                           
                                                                                
loop_                                                                           
 _refln_index_h                                                                 
 _refln_index_k                                                                 
 _refln_index_l                                                                 
 _refln_F_squared_calc                                                          
 _refln_F_squared_meas                                                          
 _refln_F_squared_sigma                                                         
 _refln_observed_status                                                         
   4   0   0     237035.27     256280.69      7367.57 o                         
   6   0   0     107300.31     114397.09      1549.33 o                         
   8   0   0      64927.38      67894.99       982.39 o                         
  10   0   0      12448.16      12388.79       135.65 o                         
  12   0   0      12801.57      12514.50       143.24 o                         
  14   0   0       3989.97       4087.33        60.89 o                         
  16   0   0       1690.68       1733.47        54.84 o                         
  18   0   0         78.44        153.57        44.13 o                         
  20   0   0         43.55         82.48        38.91 o                         
  22   0   0        373.57        432.72        71.82 o                         
   2   1   0       4085.23       3657.09        43.80 o                         
   4   1   0       6798.46       6766.38        66.41 o                         
   6   1   0      43672.31      45121.29       463.93 o                         
   8   1   0      26893.15      27327.13       213.55 o                         
  10   1   0      34187.18      34382.07       279.29 o                         
  12   1   0      31865.38      32001.58       253.00 o                         
  14   1   0      29937.04      29717.70       234.62 o                         
  16   1   0      18041.76      18144.23       240.82 o                         
  18   1   0      14822.51      15303.65       402.16 o                         
  20   1   0       8743.85       9262.67       237.93 o                         
  22   1   0       6093.54       6235.25       163.04 o                         
   2   2   0     249800.67     260083.91     10206.00 o                         
   4   2   0     110756.44     114786.85      3502.10 o                         
   6   2   0      61350.77      63157.70       721.34 o                         
   8   2   0      31446.98      31713.66       249.60 o                         
  10   2   0      27869.12      27796.84       216.14 o                         
  12   2   0       4772.63       4659.86        45.12 o                         
  14   2   0       3801.35       3716.32        40.17 o                         
  16   2   0       1077.16       1063.20        31.45 o                         
  18   2   0         86.68        168.31        38.07 o                         
  20   2   0        187.00        172.08        32.87 o                         
  22   2   0        178.14        171.11        31.55 o                         
   2   3   0        271.19        238.53         4.35 o                         
   4   3   0      19501.83      19407.33       178.00 o                         
   6   3   0       5270.73       5427.99        42.06 o                         
   8   3   0      19135.02      19375.58       152.69 o                         
  10   3   0      14206.78      14148.45       102.18 o                         
  12   3   0      13653.48      13356.20       108.66 o                         
  14   3   0       8248.54       8158.26        76.09 o                         
  16   3   0       8068.25       8268.81       166.46 o                         
  18   3   0       3375.90       3399.84        98.58 o                         
  20   3   0       3290.98       3190.56       117.82 o                         
  22   3   0       1185.02       1170.03        74.22 o                         
   0   4   0        158.71        231.27         7.70 o                         
   2   4   0       6517.53       6464.56        61.30 o                         
   4   4   0       5524.21       5543.42        45.82 o                         
   6   4   0      13589.76      13570.74       114.39 o                         
   8   4   0       8321.81       8339.64        65.98 o                         
  10   4   0       1445.39       1430.91        18.22 o                         
  12   4   0       3850.72       3782.58        39.00 o                         
  14   4   0        445.33        494.63        16.79 o                         
  16   4   0         56.41         73.25        13.18 o                         
  18   4   0          0.06         19.76        15.95 o                         
  20   4   0          7.32         26.88        20.61 o                         
  22   4   0        257.10        298.32        38.03 o                         
   2   5   0        311.87        323.80         4.57 o                         
   4   5   0        328.15        323.17         5.49 o                         
   6   5   0       1792.76       1773.28        17.81 o                         
   8   5   0          8.34         47.50         6.13 o                         
  10   5   0         12.69         48.59         5.64 o                         
  12   5   0        227.54        269.49        10.97 o                         
  14   5   0         61.50         94.46         9.33 o                         
  16   5   0         40.04        107.39        19.27 o                         
  18   5   0          4.59         48.23        15.94 o                         
  20   5   0        127.68        171.96        29.76 o                         
  22   5   0         10.97         35.12        19.37 o                         
   0   6   0      57834.54      52519.39      2520.41 o                         
   2   6   0      22961.19      23125.62       252.66 o                         
   4   6   0       6222.84       6377.96        52.65 o                         
   6   6   0      15027.41      15181.99       139.46 o                         
   8   6   0       7371.32       7383.32        62.89 o                         
  10   6   0        927.46        927.81        16.57 o                         
  12   6   0       1456.86       1450.32        22.58 o                         
  14   6   0       1845.28       1863.36        30.64 o                         
  16   6   0         75.30         78.14        14.64 o                         
  18   6   0        155.43        169.02        23.36 o                         
  20   6   0          0.67        -12.80        15.74 o                         
  22   6   0         80.05         66.81        31.12 o                         
   2   7   0        461.65        485.05         9.00 o                         
   4   7   0       6234.97       6313.19        46.50 o                         
   6   7   0       8699.28       8821.63        76.19 o                         
   8   7   0      12245.29      12487.34        97.88 o                         
  10   7   0      17827.07      17607.85       134.04 o                         
  12   7   0      10886.61      10731.00        89.55 o                         
  14   7   0      14273.90      14117.63       135.01 o                         
  16   7   0       7191.28       7300.18       160.25 o                         
  18   7   0       5069.71       5145.79       115.46 o                         
  20   7   0       3320.34       3190.03        91.90 o                         
  22   7   0       2010.29       2053.03        93.44 o                         
   0   8   0      80169.05      69449.82      2598.42 o                         
   2   8   0     106612.38      98194.13      2571.55 o                         
   4   8   0     106785.47      98667.70      2117.22 o                         
   6   8   0      35145.99      35458.98       273.55 o                         
   8   8   0      37008.05      37280.22       303.56 o                         
  10   8   0      16935.73      16637.04       121.26 o                         
  12   8   0       7700.15       7547.36        66.56 o                         
  14   8   0       1675.90       1651.00        31.95 o                         
  16   8   0        872.89        932.95        43.70 o                         
  18   8   0          1.39         26.93        15.66 o                         
  20   8   0         70.60        117.35        29.58 o                         
  22   8   0        323.56        356.27        65.35 o                         
   2   9   0       1181.51       1250.96        15.23 o                         
   4   9   0       6264.86       6501.45        50.83 o                         
   6   9   0       8157.03       8345.06        61.90 o                         
   8   9   0      23733.73      23422.14       168.98 o                         
  10   9   0      24490.96      23842.37       174.79 o                         
  12   9   0      30582.36      30226.11       248.94 o                         
  14   9   0      19008.22      19144.25       198.24 o                         
  16   9   0      18788.22      20459.32       393.49 o                         
  18   9   0      11677.06      11857.69       248.54 o                         
  20   9   0       6958.79       6941.36       171.77 o                         
  22   9   0       3857.28       3913.48       189.93 o                         
   0  10   0     102476.42      90679.69      3385.87 o                         
   2  10   0     120022.05     114949.15      2851.25 o                         
   4  10   0      64236.55      66073.38       718.39 o                         
   6  10   0      88944.35      90698.20       877.83 o                         
   8  10   0      24242.17      23673.86       190.50 o                         
  10  10   0      21904.21      21378.24       163.79 o                         
  12  10   0       9403.82       9292.80        85.34 o                         
  14  10   0       2541.61       2526.19        43.70 o                         
  16  10   0        200.66        270.85        30.18 o                         
  18  10   0         11.91         30.86        16.73 o                         
  20  10   0         48.48         59.18        21.49 o                         
   2  11   0       5267.33       5279.62        44.89 o                         
   4  11   0       5336.66       5413.40        46.67 o                         
   6  11   0      12000.11      11915.55        83.93 o                         
   8  11   0      20977.82      20817.49       154.79 o                         
  10  11   0      17850.05      17405.66       137.86 o                         
  12  11   0      18857.52      18810.22       183.43 o                         
  14  11   0      12859.77      12892.29       163.82 o                         
  16  11   0      12609.63      13242.89       251.61 o                         
  18  11   0       8487.71       8911.36       249.53 o                         
  20  11   0       5252.45       5479.23       262.83 o                         
   0  12   0      41017.35      42135.39       722.17 o                         
   2  12   0      31209.02      31156.74       260.60 o                         
   4  12   0      47103.54      47527.64       426.32 o                         
   6  12   0      15243.14      15012.50       110.45 o                         
   8  12   0      18448.55      17794.52       131.63 o                         
  10  12   0      10436.09      10407.61        83.51 o                         
  12  12   0       4688.97       4694.74        59.81 o                         
  14  12   0       1183.12       1145.43        45.65 o                         
  16  12   0        861.64        952.58        55.50 o                         
  18  12   0          1.01         -7.25        12.58 o                         
  20  12   0         82.87        123.95        26.54 o                         
   2  13   0        818.40        825.54        12.79 o                         
   4  13   0       5127.16       5168.55        46.75 o                         
   6  13   0       8312.46       8232.85        65.74 o                         
   8  13   0       3404.74       3361.73        32.99 o                         
  10  13   0       5914.05       5871.25        59.43 o                         
  12  13   0       2005.16       1995.30        37.34 o                         
  14  13   0       3291.44       3312.12        84.17 o                         
  16  13   0       1502.15       1496.38        60.81 o                         
  18  13   0       2015.76       1923.43        68.90 o                         
  20  13   0       1346.66       1342.68        68.38 o                         
   0  14   0       3428.70       3602.18        63.53 o                         
   2  14   0       1405.66       1484.66        20.31 o                         
   4  14   0        326.13        406.64        10.57 o                         
   6  14   0       1396.03       1415.71        19.09 o                         
   8  14   0       1504.79       1498.03        21.31 o                         
  10  14   0         64.23        105.58         8.28 o                         
  12  14   0        179.28        218.70        15.61 o                         
  14  14   0        519.38        505.01        36.45 o                         
  16  14   0         13.48         25.38        16.51 o                         
  18  14   0         43.91         37.69        17.80 o                         
  20  14   0         17.63         25.81        18.07 o                         
   2  15   0         67.18         77.40         7.31 o                         
   4  15   0          1.93         17.57         3.57 o                         
   6  15   0        108.15        127.27         6.38 o                         
   8  15   0        214.49        253.70        11.26 o                         
  10  15   0        880.65        858.60        18.76 o                         
  12  15   0        748.02        729.70        40.02 o                         
  14  15   0        269.36        301.24        29.19 o                         
  16  15   0        320.35        392.24        36.37 o                         
  18  15   0        388.79        358.74        40.96 o                         
  20  15   0          7.59          0.29        25.87 o                         
   0  16   0      11062.87      10745.63       149.36 o                         
   2  16   0       7894.26       7780.51       101.14 o                         
   4  16   0       7456.08       7195.58        59.93 o                         
   6  16   0       5832.10       5681.33        51.81 o                         
   8  16   0       3331.53       3354.63        48.39 o                         
  10  16   0       1545.00       1568.86        30.21 o                         
  12  16   0       1658.77       1710.96        49.88 o                         
  14  16   0        549.97        537.76        37.55 o                         
  16  16   0         47.51         80.07        20.04 o                         
  18  16   0         47.60         31.64        18.56 o                         
   2  17   0        991.57       1025.67        21.25 o                         
   4  17   0       3238.78       3220.08        35.97 o                         
   6  17   0       3909.32       3866.25        38.06 o                         
   8  17   0       6609.72       6619.60        78.10 o                         
  10  17   0       6532.96       6426.56       103.26 o                         
  12  17   0       4483.89       4561.82       102.52 o                         
  14  17   0       5241.28       5324.22       116.21 o                         
  16  17   0       4509.92       4445.22       122.51 o                         
  18  17   0       2664.27       2453.95       117.40 o                         
   0  18   0      27033.00      26500.52       353.42 o                         
   2  18   0      32873.17      33261.71       361.18 o                         
   4  18   0      23882.14      24334.11       242.44 o                         
   6  18   0      14005.92      13937.46       114.53 o                         
   8  18   0      11128.14      11048.20       135.07 o                         
  10  18   0       6438.99       6547.52       105.21 o                         
  12  18   0       2066.34       2035.61        61.82 o                         
  14  18   0       1548.98       1561.86        55.02 o                         
  16  18   0        320.02        313.47        35.85 o                         
  18  18   0         63.78         66.77        25.62 o                         
   2  19   0        546.82        591.87        17.04 o                         
   4  19   0       3762.60       3839.50        47.78 o                         
   6  19   0       7567.30       7472.56        85.39 o                         
   8  19   0       6083.76       6053.72       131.94 o                         
  10  19   0       8310.02       8614.99       152.02 o                         
  12  19   0       7584.05       7675.83       197.05 o                         
  14  19   0       8367.17       8545.45       197.61 o                         
  16  19   0       5719.17       5803.31       161.40 o                         
   0  20   0      33361.47      33124.91       529.06 o                         
   2  20   0      18664.80      18659.25       169.76 o                         
   4  20   0      19346.18      19561.22       184.05 o                         
   6  20   0      16078.26      16669.94       224.72 o                         
   8  20   0      12174.12      12220.16       213.71 o                         
  10  20   0       4866.29       5000.26       161.50 o                         
  12  20   0       3569.66       3572.81       134.57 o                         
  14  20   0       1063.95       1096.62        59.43 o                         
  16  20   0        305.49        342.13        43.89 o                         
   2  21   0        732.20        757.79        19.98 o                         
   4  21   0       1322.11       1282.65        27.29 o                         
   6  21   0       4066.41       4077.86        72.10 o                         
   8  21   0       5126.60       5193.64       127.17 o                         
  10  21   0       4531.31       4598.25       113.95 o                         
  12  21   0       5916.55       6068.66       138.44 o                         
  14  21   0       5019.46       5186.42       159.05 o                         
  16  21   0       3962.50       3978.42       280.01 o                         
   0  22   0       4195.22       4180.88       101.15 o                         
   2  22   0       7228.08       7324.02        96.48 o                         
   4  22   0       5272.89       5371.13        92.24 o                         
   6  22   0       6390.25       6331.08       128.57 o                         
   8  22   0       3600.43       3599.81        95.12 o                         
  10  22   0       4096.98       4227.57       134.39 o                         
  12  22   0       1018.00       1051.78        67.82 o                         
  14  22   0        491.89        555.24        78.37 o                         
   2  23   0         10.22         27.80         8.15 o                         
   4  23   0        417.55        439.69        21.89 o                         
   6  23   0        297.32        309.13        26.63 o                         
   8  23   0        773.06        734.54        44.01 o                         
  10  23   0        898.43       1002.42        65.40 o                         
  12  23   0       1348.74       1322.49        72.55 o                         
  14  23   0        518.90        558.01        65.85 o                         
   0  24   0         14.57         50.37        13.31 o                         
   2  24   0         61.49         78.22        10.97 o                         
   4  24   0         78.45        105.60        17.74 o                         
   6  24   0         63.41         92.67        18.45 o                         
   8  24   0         79.55         87.04        19.42 o                         
  10  24   0          0.67        -12.91        12.91 o                         
  12  24   0         67.42         99.52        28.28 o                         
   2  25   0          3.16         12.27        10.03 o                         
   4  25   0        137.02        128.96        25.26 o                         
   6  25   0        440.32        477.60        42.73 o                         
   8  25   0        224.23        270.51        42.18 o                         
  10  25   0        170.48        200.10        36.93 o                         
  12  25   0        607.84        794.19       113.00 o                         
   0  26   0       2667.81       2533.75        85.31 o                         
   2  26   0       2242.57       2171.63        82.61 o                         
   4  26   0       1814.76       1686.37        60.32 o                         
   6  26   0       2740.10       2525.80        84.12 o                         
   8  26   0       1809.78       1738.76       136.33 o                         
  10  26   0       1096.35        947.13        99.13 o                         
   2  27   0        138.98        131.39        31.93 o                         
   4  27   0        515.86        476.12        43.10 o                         
   6  27   0        894.52        800.60        54.59 o                         
   8  27   0       1782.07       1640.59        78.95 o                         
   0  28   0       5445.72       5136.39       293.66 o                         
   2  28   0       6675.84       6249.68       162.52 o                         
   4  28   0       6346.06       5938.54       181.67 o                         
   6  28   0       4202.23       3844.67       145.51 o                         
   2  29   0        141.67        261.01        94.09 o                         
   1   1   1      20732.61      19519.87       202.89 o                         
   2   1   1        205.63        205.78         2.16 o                         
   3   1   1      21936.02      20642.79       183.68 o                         
   4   1   1        436.40        434.67         4.25 o                         
   5   1   1      15329.59      15419.28        90.18 o                         
   6   1   1        745.76        761.60         7.37 o                         
   7   1   1       6459.27       6672.25        36.01 o                         
   8   1   1       1051.77       1043.69        10.48 o                         
   9   1   1       7230.54       7405.38        41.25 o                         
  10   1   1        494.70        497.21         8.35 o                         
  11   1   1       3668.55       3684.30        26.36 o                         
  12   1   1        292.03        310.16         7.65 o                         
  13   1   1         73.39         97.05         4.92 o                         
  14   1   1         17.98         35.31         4.34 o                         
  15   1   1        715.72        711.36        12.89 o                         
  16   1   1        212.49        233.22        11.27 o                         
  17   1   1         49.13         42.96        11.05 o                         
  18   1   1          7.32         79.98        17.19 o                         
  19   1   1         80.88         97.01        19.03 o                         
  20   1   1        145.48        213.09        25.82 o                         
  21   1   1         28.51         14.54        13.64 o                         
  22   1   1         13.31         38.67        14.26 o                         
  23   1   1         11.54          9.78        12.55 o                         
   0   2   1        418.18        406.86         4.83 o                         
   1   2   1        129.85        133.07         1.76 o                         
   2   2   1      16955.76      16024.01       165.15 o                         
   3   2   1         28.04        131.39         2.67 o                         
   4   2   1        700.19        820.64         6.66 o                         
   5   2   1       4207.32       4180.30        23.11 o                         
   6   2   1       6362.75       6685.06        34.92 o                         
   7   2   1      18089.77      18082.20       105.34 o                         
   8   2   1        182.16        197.26         4.90 o                         
   9   2   1       9184.23       9379.20        49.99 o                         
  10   2   1        658.00        679.23         9.36 o                         
  11   2   1      18551.36      18559.54        98.81 o                         
  12   2   1          4.85         20.29         3.45 o                         
  13   2   1      15863.85      15635.91        88.11 o                         
  14   2   1          9.84         21.42         3.73 o                         
  15   2   1      10151.00      10143.26        70.49 o                         
  16   2   1          3.42          7.39         6.20 o                         
  17   2   1       6509.02       6580.57        92.41 o                         
  18   2   1         72.32         87.33        18.35 o                         
  19   2   1       3977.55       4043.61        94.48 o                         
  20   2   1          8.82          5.19        13.62 o                         
  21   2   1       2232.58       2290.12        96.53 o                         
  22   2   1          5.03         10.87        13.24 o                         
  23   2   1       1529.33       1492.25        49.12 o                         
   2   3   1       2821.07       2832.86        15.76 o                         
   3   3   1      75636.02      78249.65       655.90 o                         
   4   3   1       2406.24       2550.67        16.63 o                         
   5   3   1     105506.73     113725.62       901.87 o                         
   6   3   1       1811.11       1821.02        12.51 o                         
   7   3   1      69442.55      72154.72       570.54 o                         
   8   3   1        138.12        163.22         4.02 o                         
   9   3   1      27408.24      27665.73       156.73 o                         
  10   3   1        229.51        256.45         6.58 o                         
  11   3   1      10739.87      10611.88        60.28 o                         
  12   3   1       1013.57       1026.49        12.57 o                         
  13   3   1       6805.29       6770.91        43.01 o                         
  14   3   1        199.72        234.89         7.68 o                         
  15   3   1       1250.48       1228.45        18.32 o                         
  16   3   1        174.59        211.41        11.84 o                         
  17   3   1        174.41        187.88        14.86 o                         
  18   3   1        230.64        265.22        20.89 o                         
  19   3   1         32.89         51.07        17.10 o                         
  20   3   1        101.84        123.82        19.27 o                         
  21   3   1        127.28        121.94        19.67 o                         
  22   3   1        140.88        134.87        19.82 o                         
  23   3   1        528.13        541.14        34.40 o                         
   0   4   1       1984.97       1884.17        14.71 o                         
   1   4   1       1575.38       1349.48         9.37 o                         
   2   4   1         78.56        182.03         4.00 o                         
   3   4   1       1096.38       1018.08         6.89 o                         
   4   4   1       3375.00       3433.45        22.18 o                         
   5   4   1      25391.89      25148.41       144.29 o                         
   6   4   1        550.57        598.64         6.84 o                         
   7   4   1      20220.11      20589.91       120.06 o                         
   8   4   1       4582.67       4606.89        28.75 o                         
   9   4   1      38789.73      39524.12       222.86 o                         
  10   4   1        498.01        506.69         7.57 o                         
  11   4   1      30740.87      30583.77       162.85 o                         
  12   4   1        883.27        894.66        12.19 o                         
  13   4   1      33101.54      32733.50       183.27 o                         
  14   4   1         69.92         91.86         5.77 o                         
  15   4   1      23905.07      24077.36       176.51 o                         
  16   4   1        114.93        131.45        11.91 o                         
  17   4   1      15627.39      16467.62       216.86 o                         
  18   4   1         34.42         44.00        11.35 o                         
  19   4   1      10261.40      10752.65       181.66 o                         
  20   4   1          5.35          0.47        11.25 o                         
  21   4   1       6823.95       7098.38       133.32 o                         
  22   4   1         29.27         16.28        12.59 o                         
  23   4   1       3553.60       3445.17        94.20 o                         
   1   5   1     208247.98     204766.44      4508.89 o                         
   2   5   1       3992.36       3898.01        23.67 o                         
   3   5   1     256758.72     290656.50      5680.98 o                         
   4   5   1       1544.07       1553.85        11.05 o                         
   5   5   1      99538.23      88419.37      1906.54 o                         
   6   5   1       1970.27       2041.44        15.00 o                         
   7   5   1      58015.27      59713.58       448.61 o                         
   8   5   1       2675.52       2710.24        18.95 o                         
   9   5   1      41049.77      40855.96       227.67 o                         
  10   5   1       1151.25       1164.95        12.55 o                         
  11   5   1      14970.28      14805.28        82.70 o                         
  12   5   1        223.17        265.42         7.86 o                         
  13   5   1       6116.01       6013.02        41.78 o                         
  14   5   1        659.70        697.87        14.67 o                         
  15   5   1       2406.12       2386.18        31.08 o                         
  16   5   1        207.68        242.07        15.03 o                         
  17   5   1        433.10        472.63        24.55 o                         
  18   5   1        119.20        160.17        15.73 o                         
  19   5   1          1.50         19.60        11.24 o                         
  20   5   1        207.09        228.00        23.42 o                         
  21   5   1        322.25        377.14        34.79 o                         
  22   5   1        120.92        141.40        20.50 o                         
  23   5   1        513.13        496.86        89.48 o                         
   0   6   1        261.30        305.39         7.28 o                         
   1   6   1        273.69        330.24         4.07 o                         
   2   6   1       4477.62       4474.01        27.73 o                         
   3   6   1      23246.91      23188.87       148.31 o                         
   4   6   1       1033.19       1111.59         8.23 o                         
   5   6   1      15686.69      15762.31        96.23 o                         
   6   6   1       2755.21       2778.08        19.22 o                         
   7   6   1      27613.36      27582.82       155.29 o                         
   8   6   1        271.37        305.98         6.24 o                         
   9   6   1      28503.79      28439.59       156.07 o                         
  10   6   1       1051.69       1047.96        12.36 o                         
  11   6   1      29037.87      28573.12       148.08 o                         
  12   6   1        146.94        170.47         6.17 o                         
  13   6   1      19667.28      19368.22       106.87 o                         
  14   6   1        317.67        338.27        10.81 o                         
  15   6   1      19314.56      19425.58       142.46 o                         
  16   6   1         20.46         39.59         9.87 o                         
  17   6   1      13066.70      13681.74       167.51 o                         
  18   6   1         57.28         52.89        12.40 o                         
  19   6   1      10048.59      10353.36       159.19 o                         
  20   6   1         17.04         19.16        12.99 o                         
  21   6   1       5956.02       6000.06       139.09 o                         
  22   6   1          5.06         13.75        13.64 o                         
   1   7   1     110357.48      89046.65      2343.07 o                         
   2   7   1         25.05         49.58         1.65 o                         
   3   7   1      74339.44      71717.12      1400.89 o                         
   4   7   1        183.78        197.45         3.24 o                         
   5   7   1      56857.90      56298.72       520.35 o                         
   6   7   1        199.00        227.83         4.47 o                         
   7   7   1      38392.00      38085.78       219.58 o                         
   8   7   1          6.36         27.52         2.64 o                         
   9   7   1      11646.08      11295.32        63.49 o                         
  10   7   1        789.51        794.31        10.81 o                         
  11   7   1      10751.62      10518.68        60.57 o                         
  12   7   1        201.58        239.89         7.17 o                         
  13   7   1       4890.83       4811.57        35.44 o                         
  14   7   1        107.48        142.50         8.07 o                         
  15   7   1       1101.28       1087.78        21.77 o                         
  16   7   1        253.27        295.00        18.24 o                         
  17   7   1        130.52        147.11        15.63 o                         
  18   7   1        350.51        397.82        24.65 o                         
  19   7   1         79.91        106.43        14.78 o                         
  20   7   1         99.55        126.79        15.84 o                         
  21   7   1        215.00        227.69        27.42 o                         
  22   7   1         35.85         74.78        18.37 o                         
   0   8   1       6801.05       6957.48        66.61 o                         
   1   8   1       5054.39       5137.02        32.05 o                         
   2   8   1        403.13        459.75         6.22 o                         
   3   8   1       3907.44       3906.37        22.73 o                         
   4   8   1       5657.92       5707.74        29.94 o                         
   5   8   1       6076.56       6164.44        32.98 o                         
   6   8   1         13.47         41.16         3.45 o                         
   7   8   1       9168.63       9135.40        54.40 o                         
   8   8   1        122.72        150.38         4.85 o                         
   9   8   1       9736.70       9541.31        53.08 o                         
  10   8   1          3.17         22.90         3.30 o                         
  11   8   1       6425.94       6319.54        40.15 o                         
  12   8   1         49.71         61.84         4.60 o                         
  13   8   1       5662.11       5595.72        42.31 o                         
  14   8   1         32.52         40.83         6.03 o                         
  15   8   1       3672.52       3629.40        44.28 o                         
  16   8   1          0.14          8.23         8.89 o                         
  17   8   1       4504.29       4612.37        75.15 o                         
  18   8   1          7.01          2.12         9.76 o                         
  19   8   1       2410.46       2508.01        59.69 o                         
  20   8   1          0.14        -10.64        10.64 o                         
  21   8   1       1741.95       1742.89        56.35 o                         
  22   8   1          0.26        -12.90        12.90 o                         
   1   9   1       2306.19       2397.46        18.22 o                         
   2   9   1        472.35        474.91         5.93 o                         
   3   9   1       5925.08       6116.38        35.99 o                         
   4   9   1       1004.56       1016.12         8.24 o                         
   5   9   1       5986.76       6075.87        32.22 o                         
   6   9   1         52.78         70.96         2.65 o                         
   7   9   1        683.25        718.68         9.27 o                         
   8   9   1          2.81         17.88         2.61 o                         
   9   9   1       3172.39       3179.38        24.16 o                         
  10   9   1         75.68         93.87         4.84 o                         
  11   9   1       1747.87       1766.63        17.32 o                         
  12   9   1         10.70         36.97         4.28 o                         
  13   9   1         97.59        125.07         7.51 o                         
  14   9   1        203.45        236.36        11.08 o                         
  15   9   1         81.73        111.60        11.56 o                         
  16   9   1         19.15         69.95        13.49 o                         
  17   9   1         78.64         80.94        14.15 o                         
  18   9   1         60.21        107.14        16.34 o                         
  19   9   1        124.40        146.56        18.80 o                         
  20   9   1          0.27         26.12        12.77 o                         
  21   9   1          1.08         -0.28        11.04 o                         
  22   9   1         22.68         66.41        17.97 o                         
   0  10   1        104.02        129.26         7.99 o                         
   1  10   1          1.80         19.48         1.56 o                         
   2  10   1          1.58         41.73         4.12 o                         
   3  10   1        234.57        252.98         5.21 o                         
   4  10   1        314.48        337.38         5.23 o                         
   5  10   1         48.99         74.64         2.45 o                         
   6  10   1          9.62         39.48         3.13 o                         
   7  10   1        144.18        187.65         4.62 o                         
   8  10   1         74.66         86.06         3.94 o                         
   9  10   1        497.96        524.77         8.41 o                         
  10  10   1          4.76         20.44         3.37 o                         
  11  10   1        122.00        159.09         6.07 o                         
  12  10   1          2.07         11.11         4.03 o                         
  13  10   1        235.35        252.46         9.54 o                         
  14  10   1          0.10          1.90         6.22 o                         
  15  10   1        271.78        290.19        16.87 o                         
  16  10   1          6.89          7.21        11.02 o                         
  17  10   1        109.73        117.67        15.94 o                         
  18  10   1          0.38         -8.86        11.06 o                         
  19  10   1        119.07        158.00        19.03 o                         
  20  10   1          8.24          3.80        12.13 o                         
  21  10   1         81.37         77.62        15.13 o                         
   1  11   1      17318.93      17103.44       122.56 o                         
   2  11   1        842.28        852.31         8.57 o                         
   3  11   1      21254.39      21175.02       138.11 o                         
   4  11   1        192.50        214.45         5.19 o                         
   5  11   1      10760.51      10708.02        58.40 o                         
   6  11   1        105.37        123.18         3.05 o                         
   7  11   1       2595.99       2553.18        18.19 o                         
   8  11   1          1.00         14.89         2.63 o                         
   9  11   1       3148.75       3105.87        22.55 o                         
  10  11   1        225.24        240.09         6.70 o                         
  11  11   1       1893.83       1865.90        18.09 o                         
  12  11   1        147.70        175.20         8.30 o                         
  13  11   1        496.56        506.16        13.82 o                         
  14  11   1        188.13        228.36        12.93 o                         
  15  11   1        385.86        403.01        23.89 o                         
  16  11   1          1.37         52.02        12.14 o                         
  17  11   1        345.52        388.18        25.78 o                         
  18  11   1        143.92        159.88        19.12 o                         
  19  11   1          1.58          0.24        10.41 o                         
  20  11   1         18.76         36.15        14.42 o                         
  21  11   1          3.04         10.20        11.24 o                         
   0  12   1       2856.91       2919.11        36.22 o                         
   1  12   1       1253.93       1251.66        13.71 o                         
   2  12   1         97.68        162.54         5.44 o                         
   3  12   1       2346.14       2307.98        17.78 o                         
   4  12   1       2323.05       2347.44        17.85 o                         
   5  12   1       5556.22       5593.14        34.89 o                         
   6  12   1        163.10        207.37         4.54 o                         
   7  12   1       8225.62       7995.89        44.57 o                         
   8  12   1        305.16        324.48         6.07 o                         
   9  12   1       8878.33       8808.17        52.09 o                         
  10  12   1         51.64         83.56         4.44 o                         
  11  12   1       9767.36       9648.88        63.25 o                         
  12  12   1        176.75        197.33         8.80 o                         
  13  12   1       7989.48       7970.70        69.65 o                         
  14  12   1          1.50         -2.81         8.22 o                         
  15  12   1       5271.69       5415.25        86.36 o                         
  16  12   1          5.49         24.70        12.12 o                         
  17  12   1       6526.37       6621.02       107.98 o                         
  18  12   1          2.17          2.94        10.69 o                         
  19  12   1       3578.37       3634.76        83.31 o                         
  20  12   1          1.70         -4.85        11.03 o                         
  21  12   1       2196.12       1981.85        53.44 o                         
   1  13   1      60825.22      59014.64       596.98 o                         
   2  13   1         76.02         96.80         3.54 o                         
   3  13   1      42870.59      42546.56       287.27 o                         
   4  13   1        347.88        362.19         6.56 o                         
   5  13   1      40743.60      40541.82       264.55 o                         
   6  13   1        346.57        352.21         6.08 o                         
   7  13   1      24877.69      24269.56       131.49 o                         
   8  13   1        208.71        228.92         5.10 o                         
   9  13   1      10549.62      10336.38        58.74 o                         
  10  13   1        512.12        537.88         9.69 o                         
  11  13   1       8943.75       8850.75        64.49 o                         
  12  13   1        342.65        368.63        13.53 o                         
  13  13   1       3129.89       3114.30        49.23 o                         
  14  13   1         50.56         91.12        12.78 o                         
  15  13   1        960.70        926.58        34.50 o                         
  16  13   1        235.49        286.11        21.91 o                         
  17  13   1         96.09         92.65        15.27 o                         
  18  13   1        184.77        222.21        20.99 o                         
  19  13   1         10.16         19.07        11.94 o                         
  20  13   1         72.08         91.60        16.82 o                         
   0  14   1         23.71         86.44         8.83 o                         
   1  14   1        320.98        359.85         8.68 o                         
   2  14   1       1703.35       1755.40        16.59 o                         
   3  14   1       4314.18       4318.91        28.45 o                         
   4  14   1        356.19        432.35         8.39 o                         
   5  14   1       5036.79       4981.79        32.97 o                         
   6  14   1       1077.76       1086.51        11.38 o                         
   7  14   1      13238.89      12937.42        76.01 o                         
   8  14   1        164.23        213.93         5.74 o                         
   9  14   1      14909.54      14557.43        84.54 o                         
  10  14   1        874.16        878.20        12.77 o                         
  11  14   1      16525.53      16525.48       124.04 o                         
  12  14   1        114.75        127.32         8.40 o                         
  13  14   1      13333.36      13603.66       149.96 o                         
  14  14   1        121.27        146.30        15.06 o                         
  15  14   1      13249.57      13651.67       179.99 o                         
  16  14   1          9.91         11.32        10.63 o                         
  17  14   1       9167.62       9265.82       157.50 o                         
  18  14   1          8.97          3.03        11.42 o                         
  19  14   1       6402.57       6521.44       120.46 o                         
  20  14   1          4.29          7.97        11.60 o                         
   1  15   1      42875.63      42980.32       380.84 o                         
   2  15   1         68.37         82.39         5.27 o                         
   3  15   1      50456.79      49935.59       319.98 o                         
   4  15   1        102.27        124.19         4.24 o                         
   5  15   1      33777.30      33175.59       204.13 o                         
   6  15   1         73.98         99.18         4.12 o                         
   7  15   1      24783.96      24412.68       139.97 o                         
   8  15   1        787.67        827.02        13.15 o                         
   9  15   1      20217.04      20015.29       141.92 o                         
  10  15   1        240.56        269.52         8.19 o                         
  11  15   1       7903.82       7876.42        63.05 o                         
  12  15   1        390.08        397.21        17.01 o                         
  13  15   1       3246.56       3270.78        53.82 o                         
  14  15   1        358.63        425.49        24.60 o                         
  15  15   1        902.56        936.60        36.73 o                         
  16  15   1        285.84        288.43        22.06 o                         
  17  15   1         81.43        101.50        15.09 o                         
  18  15   1         61.38         75.03        14.43 o                         
  19  15   1         62.58         66.15        14.87 o                         
  20  15   1        108.71        144.68        34.44 o                         
   0  16   1       1428.76       1473.17        23.59 o                         
   1  16   1         95.53        144.88         5.92 o                         
   2  16   1        697.99        754.16        13.15 o                         
   3  16   1       1095.49       1127.21        12.71 o                         
   4  16   1        552.83        601.46         8.01 o                         
   5  16   1       7583.95       7503.07        45.56 o                         
   6  16   1        355.16        406.39         7.57 o                         
   7  16   1       5745.41       5727.13        39.93 o                         
   8  16   1        600.69        641.27        13.91 o                         
   9  16   1      11278.87      11432.54        90.83 o                         
  10  16   1         11.71         32.26         4.77 o                         
  11  16   1       9866.06       9993.11        89.98 o                         
  12  16   1        107.29        120.95        11.52 o                         
  13  16   1      10545.23      11083.42       140.52 o                         
  14  16   1          3.93         20.53         9.88 o                         
  15  16   1       8318.91       8681.76       122.22 o                         
  16  16   1         31.50         41.34        12.13 o                         
  17  16   1       5702.12       5971.94       124.86 o                         
  18  16   1          6.74         -2.68         9.99 o                         
  19  16   1       4468.16       4389.16        91.85 o                         
   1  17   1      17624.58      17611.90       115.28 o                         
   2  17   1        218.44        233.66         7.80 o                         
   3  17   1      12301.30      12354.13        88.09 o                         
   4  17   1          6.54         19.61         2.98 o                         
   5  17   1      12887.90      12797.07        72.46 o                         
   6  17   1          3.67         17.00         2.83 o                         
   7  17   1      12993.86      13094.41        94.59 o                         
   8  17   1          2.17         24.96         5.00 o                         
   9  17   1       7116.78       7324.54        67.02 o                         
  10  17   1         29.23         68.61         8.31 o                         
  11  17   1       2859.88       2944.07        44.69 o                         
  12  17   1        267.72        284.37        18.82 o                         
  13  17   1       2172.83       2331.06        50.48 o                         
  14  17   1        171.95        203.95        17.35 o                         
  15  17   1        264.97        270.50        20.76 o                         
  16  17   1        112.43        134.85        17.09 o                         
  17  17   1         21.96         31.78        12.80 o                         
  18  17   1        103.35         97.63        16.32 o                         
   0  18   1        264.00        321.71        11.85 o                         
   1  18   1         60.81         93.43         5.34 o                         
   2  18   1        660.62        730.59        12.71 o                         
   3  18   1        691.46        692.07        12.08 o                         
   4  18   1         38.03         78.23         5.81 o                         
   5  18   1        990.88        999.95        12.57 o                         
   6  18   1        160.92        184.35         5.49 o                         
   7  18   1       2697.53       2662.84        28.56 o                         
   8  18   1          2.57         31.82         5.45 o                         
   9  18   1       1463.47       1480.42        26.38 o                         
  10  18   1         14.64         22.43         8.01 o                         
  11  18   1       1669.43       1737.01        40.22 o                         
  12  18   1         31.49         23.13         9.02 o                         
  13  18   1       1765.52       1764.30        40.94 o                         
  14  18   1          2.60          4.33         9.56 o                         
  15  18   1       1421.25       1437.59        43.44 o                         
  16  18   1          5.14         14.44        11.49 o                         
  17  18   1        889.21        895.34        45.75 o                         
  18  18   1          0.17         14.87        13.61 o                         
   1  19   1        472.68        540.05        10.92 o                         
   2  19   1          7.87         10.05         3.45 o                         
   3  19   1        408.66        470.42         9.93 o                         
   4  19   1         14.44         21.29         3.94 o                         
   5  19   1        326.76        362.56         8.15 o                         
   6  19   1          1.35         12.15         3.43 o                         
   7  19   1        112.98        167.20        11.39 o                         
   8  19   1         15.14         33.05         7.80 o                         
   9  19   1        100.22        115.71        11.00 o                         
  10  19   1          4.43         29.84         9.23 o                         
  11  19   1        186.04        190.46        15.60 o                         
  12  19   1          9.71         24.50        10.14 o                         
  13  19   1         12.88         21.75        10.43 o                         
  14  19   1          9.61         39.79        12.59 o                         
  15  19   1        103.06        126.11        18.38 o                         
  16  19   1          5.05         31.65        13.79 o                         
  17  19   1          7.34         16.93        15.22 o                         
   0  20   1          6.23         40.44         6.09 o                         
   1  20   1          0.82          6.82         3.67 o                         
   2  20   1        187.92        207.08         7.21 o                         
   3  20   1         10.82          9.70         3.66 o                         
   4  20   1          7.54         46.21         5.45 o                         
   5  20   1         20.86         28.80         4.98 o                         
   6  20   1         44.38         72.26         7.64 o                         
   7  20   1        116.15        121.18         9.99 o                         
   8  20   1          9.53         47.30         8.58 o                         
   9  20   1        581.98        558.10        25.00 o                         
  10  20   1         21.32         31.18        10.28 o                         
  11  20   1        333.10        341.47        21.66 o                         
  12  20   1          1.86          2.95         9.64 o                         
  13  20   1        490.76        503.52        29.23 o                         
  14  20   1          4.72         -0.15        11.39 o                         
  15  20   1        610.57        651.79        38.87 o                         
  16  20   1          0.05          8.98        14.61 o                         
  17  20   1        136.24        232.33        92.51 o                         
   1  21   1       4251.37       4173.53        41.86 o                         
   2  21   1          7.85         14.74         4.35 o                         
   3  21   1       4764.24       4832.79        45.86 o                         
   4  21   1          0.63         -3.69         3.69 o                         
   5  21   1       3616.57       3568.84        40.84 o                         
   6  21   1         21.41         41.42         7.46 o                         
   7  21   1       3263.35       3201.91        67.95 o                         
   8  21   1         88.30        110.73        13.23 o                         
   9  21   1       2595.65       2708.44        57.95 o                         
  10  21   1         13.83         40.76        11.39 o                         
  11  21   1       1243.91       1278.34        43.17 o                         
  12  21   1        104.20        124.96        17.82 o                         
  13  21   1        318.03        335.43        26.41 o                         
  14  21   1         38.68         57.78        16.43 o                         
  15  21   1        182.96        136.41        23.13 o                         
  16  21   1         89.64         97.74        24.68 o                         
   0  22   1        332.94        354.63        19.21 o                         
   1  22   1         32.75         66.19         6.59 o                         
   2  22   1        354.87        406.93        13.83 o                         
   3  22   1        508.56        518.39        15.25 o                         
   4  22   1         36.68         67.52         6.82 o                         
   5  22   1       1870.60       1802.75        30.10 o                         
   6  22   1        305.97        339.69        19.17 o                         
   7  22   1       3108.48       3130.44        60.71 o                         
   8  22   1         68.40         96.52        13.86 o                         
   9  22   1       2505.64       2406.41        60.13 o                         
  10  22   1         32.65         51.84        13.62 o                         
  11  22   1       3945.49       3842.12        76.35 o                         
  12  22   1          7.15         13.00        11.88 o                         
  13  22   1       3807.76       3753.75        84.96 o                         
  14  22   1         14.22         22.32        16.08 o                         
  15  22   1       2742.49       2811.12        85.97 o                         
   1  23   1      15026.65      15409.41       136.07 o                         
   2  23   1          0.46          1.50         4.89 o                         
   3  23   1       9937.85      10031.12        94.26 o                         
   4  23   1         42.74         37.73         6.83 o                         
   5  23   1      10694.81      10460.98       117.47 o                         
   6  23   1        181.98        176.54        14.73 o                         
   7  23   1       7743.26       7966.90       123.39 o                         
   8  23   1         37.62         28.73        11.88 o                         
   9  23   1       4312.67       4322.41        81.02 o                         
  10  23   1        127.56        129.08        18.61 o                         
  11  23   1       2536.77       2488.15        65.78 o                         
  12  23   1        150.97        160.09        21.65 o                         
  13  23   1       1213.24       1184.37        57.33 o                         
  14  23   1        122.95        105.18        23.55 o                         
   0  24   1        516.64        522.76        24.52 o                         
   1  24   1        311.56        404.29        15.71 o                         
   2  24   1        107.27        140.09         9.54 o                         
   3  24   1       1016.85        964.99        21.99 o                         
   4  24   1        389.94        419.59        20.79 o                         
   5  24   1       2662.73       2550.86        56.39 o                         
   6  24   1         40.27         73.51        12.95 o                         
   7  24   1       3884.01       3888.16        75.19 o                         
   8  24   1        171.66        206.18        21.39 o                         
   9  24   1       4326.72       4293.76        86.18 o                         
  10  24   1         38.48         82.13        17.17 o                         
  11  24   1       4096.79       4074.11        87.83 o                         
  12  24   1         48.27         53.34        17.56 o                         
  13  24   1       4437.31       4317.34       118.31 o                         
   1  25   1      10855.82      10877.95       118.21 o                         
   2  25   1         30.14         22.65         7.34 o                         
   3  25   1      11290.53      11255.17       142.14 o                         
   4  25   1          8.75         11.00         9.82 o                         
   5  25   1       7650.97       7490.55       117.39 o                         
   6  25   1         59.88         66.91        14.52 o                         
   7  25   1       5374.73       5350.88        97.95 o                         
   8  25   1         61.25         66.11        14.93 o                         
   9  25   1       3920.78       3952.26       117.08 o                         
  10  25   1        123.38        139.91        19.66 o                         
  11  25   1       2109.87       2072.63        66.31 o                         
  12  25   1         48.11         81.49        30.67 o                         
   0  26   1        195.03        188.47        18.81 o                         
   1  26   1          4.08         79.79        10.21 o                         
   2  26   1        263.21        252.87        17.71 o                         
   3  26   1        871.22        954.18        37.62 o                         
   4  26   1        123.72        149.56        17.30 o                         
   5  26   1       1361.33       1289.41        42.05 o                         
   6  26   1        129.31        132.40        17.95 o                         
   7  26   1       1780.10       1715.75        51.89 o                         
   8  26   1         17.42         36.62        13.46 o                         
   9  26   1       2360.12       2381.05        66.01 o                         
  10  26   1         24.27         41.29        16.22 o                         
   1  27   1       3043.70       2849.42        67.63 o                         
   2  27   1          0.10         -0.45         9.48 o                         
   3  27   1       3068.42       2820.07        64.30 o                         
   4  27   1          2.93         -1.40        10.70 o                         
   5  27   1       2369.99       2215.70        56.74 o                         
   6  27   1          0.78          0.78        10.52 o                         
   7  27   1       2069.00       1932.76        53.88 o                         
   8  27   1          3.66         14.69        13.58 o                         
   0  28   1          6.64         12.55        21.98 o                         
   1  28   1         39.42         44.42        14.37 o                         
   2  28   1         13.68         23.49        11.65 o                         
   3  28   1         23.14         27.34        13.76 o                         
   4  28   1         56.01         73.50        19.69 o                         
   5  28   1         41.04         16.90        17.68 o                         
   6  28   1          1.78         23.00        17.55 o                         
   1  29   1          1.96         21.53        19.17 o                         
   2  29   1          4.69         16.28        26.59 o                         
   1   0   2         82.66        121.40         2.59 o                         
   3   0   2        670.35        757.53         7.41 o                         
   4   0   2     114058.00     114069.01      1756.51 o                         
   5   0   2      43379.16      44778.23       541.22 o                         
   6   0   2     137621.53     152787.30      1525.54 o                         
   7   0   2       3944.69       4105.38        35.67 o                         
   8   0   2      41511.25      42286.48       320.22 o                         
   9   0   2       2815.26       2886.22        28.47 o                         
  10   0   2      28378.79      28219.09       214.78 o                         
  11   0   2       2503.10       2505.63        28.18 o                         
  12   0   2      13046.01      12728.29       100.48 o                         
  13   0   2       3369.46       3348.11        38.47 o                         
  14   0   2       5001.92       5005.73        53.54 o                         
  15   0   2        342.23        377.09        14.80 o                         
  16   0   2       1807.92       1787.85        37.34 o                         
  17   0   2       1604.37       1701.49        80.64 o                         
  18   0   2         54.50         66.27        26.85 o                         
  19   0   2        708.28        765.64        65.02 o                         
  20   0   2         32.30         21.45        21.07 o                         
  21   0   2        830.23        802.01        65.80 o                         
  22   0   2        552.32        558.70        58.53 o                         
  23   0   2        479.62        501.06        47.15 o                         
   1   1   2      17160.30      15226.50       183.58 o                         
   2   1   2      12125.02      11365.45        91.70 o                         
   3   1   2       5079.74       4532.67        32.32 o                         
   4   1   2      26048.54      25687.82       235.48 o                         
   5   1   2       8288.88       8247.83        51.07 o                         
   6   1   2      36661.93      37743.84       262.54 o                         
   7   1   2       9508.18       9575.77        55.40 o                         
   8   1   2      40612.34      41514.56       225.36 o                         
   9   1   2       4549.57       4640.14        28.74 o                         
  10   1   2      28780.00      28909.00       153.89 o                         
  11   1   2       1850.03       1852.46        16.10 o                         
  12   1   2      33158.75      33245.77       188.95 o                         
  13   1   2        588.13        578.39        10.13 o                         
  14   1   2      20934.77      20716.46       112.66 o                         
  15   1   2        439.20        473.28        11.60 o                         
  16   1   2      17860.66      17627.94       153.88 o                         
  17   1   2         25.72         57.02        12.06 o                         
  18   1   2      11962.01      12524.88       209.00 o                         
  19   1   2         74.38         89.08        18.96 o                         
  20   1   2       7982.01       8315.50       180.40 o                         
  21   1   2         26.78         37.78        15.67 o                         
  22   1   2       5138.97       5255.68       188.18 o                         
  23   1   2         61.39         63.95        15.46 o                         
   0   2   2     170677.27     160162.08      3598.40 o                         
   1   2   2        122.67        143.15         1.90 o                         
   2   2   2     180567.38     170883.42      4895.15 o                         
   3   2   2      11296.39      10964.55        70.72 o                         
   4   2   2     127803.38     138217.42      1609.79 o                         
   5   2   2        521.39        550.08         5.51 o                         
   6   2   2      50666.92      51948.45       382.60 o                         
   7   2   2       8872.88       9055.51        51.90 o                         
   8   2   2      37301.11      37799.32       203.82 o                         
   9   2   2       1368.59       1416.26        12.89 o                         
  10   2   2      17632.99      17394.92        94.25 o                         
  11   2   2       1194.04       1210.70        13.03 o                         
  12   2   2       6792.28       6651.98        42.07 o                         
  13   2   2        993.08       1006.12        13.17 o                         
  14   2   2       2259.85       2224.90        21.69 o                         
  15   2   2       1942.69       1935.58        23.27 o                         
  16   2   2        844.79        811.98        21.15 o                         
  17   2   2        360.62        361.52        19.10 o                         
  18   2   2         10.37         42.50        14.89 o                         
  19   2   2        662.80        719.10        43.60 o                         
  20   2   2         82.92         92.62        19.53 o                         
  21   2   2        630.55        621.11        42.23 o                         
  22   2   2        283.51        306.42        28.02 o                         
  23   2   2        239.53        283.89        25.94 o                         
   1   3   2       5269.61       4706.41        37.02 o                         
   2   3   2         37.98        103.10         2.28 o                         
   3   3   2      10375.90      10248.64        64.28 o                         
   4   3   2       3211.58       3350.15        19.31 o                         
   5   3   2       3151.64       3244.21        19.32 o                         
   6   3   2       4600.08       4777.25        26.94 o                         
   7   3   2       3232.89       3301.99        20.74 o                         
   8   3   2       7106.05       7316.17        41.42 o                         
   9   3   2        791.35        807.88         9.50 o                         
  10   3   2      13909.37      13905.19        75.74 o                         
  11   3   2        658.78        628.13         9.17 o                         
  12   3   2       8145.76       8091.80        47.68 o                         
  13   3   2        128.78        138.94         5.83 o                         
  14   3   2      10388.52      10376.11        65.94 o                         
  15   3   2         19.03         30.12         5.90 o                         
  16   3   2       6158.60       6182.92        71.98 o                         
  17   3   2         40.29         40.24        10.14 o                         
  18   3   2       4424.33       4483.43        82.28 o                         
  19   3   2         14.21         26.90        14.00 o                         
  20   3   2       2902.69       2928.15        74.24 o                         
  21   3   2         55.10         35.11        14.75 o                         
  22   3   2       1605.71       1630.60        60.21 o                         
  23   3   2          4.15         -0.94        12.33 o                         
   0   4   2      17411.98      15526.68       157.22 o                         
   1   4   2         32.37         38.38         1.16 o                         
   2   4   2      11066.88      10565.17        78.70 o                         
   3   4   2       1813.54       1868.70        11.17 o                         
   4   4   2      11626.52      11997.50        72.37 o                         
   5   4   2       1109.08       1177.04         9.19 o                         
   6   4   2       8237.83       8395.88        46.42 o                         
   7   4   2       2011.28       1988.61        15.28 o                         
   8   4   2       7245.55       7279.51        42.81 o                         
   9   4   2        493.06        510.06         8.20 o                         
  10   4   2       1260.97       1232.47        13.41 o                         
  11   4   2        784.47        778.14        11.12 o                         
  12   4   2       1103.18       1129.14        13.77 o                         
  13   4   2        138.63        148.34         6.54 o                         
  14   4   2        424.57        419.17        10.28 o                         
  15   4   2        110.45        134.10         8.95 o                         
  16   4   2        109.40        108.65        11.62 o                         
  17   4   2        357.94        430.00        25.89 o                         
  18   4   2         11.88          7.51         9.19 o                         
  19   4   2        124.79        152.63        18.26 o                         
  20   4   2         33.87         42.78        14.63 o                         
  21   4   2          3.25         48.60        14.72 o                         
  22   4   2         50.75         61.83        15.81 o                         
  23   4   2         26.05         55.91        18.45 o                         
   1   5   2        692.74        827.93         6.92 o                         
   2   5   2         11.36         34.12         1.21 o                         
   3   5   2        111.27        154.83         3.00 o                         
   4   5   2        645.24        669.26         6.61 o                         
   5   5   2        536.65        572.17         6.34 o                         
   6   5   2        231.45        254.45         4.51 o                         
   7   5   2       1592.96       1588.93        12.74 o                         
   8   5   2        133.19        185.68         4.70 o                         
   9   5   2        108.55        131.73         4.60 o                         
  10   5   2         15.84         55.57         3.69 o                         
  11   5   2         77.48         88.37         4.09 o                         
  12   5   2        106.78        138.11         5.20 o                         
  13   5   2        120.41        114.30         5.02 o                         
  14   5   2          1.27         41.21         5.19 o                         
  15   5   2        287.01        275.00        12.23 o                         
  16   5   2         47.16         67.18        10.23 o                         
  17   5   2         57.61         65.01        12.97 o                         
  18   5   2         49.73         80.19        13.35 o                         
  19   5   2          0.71         -8.65         8.65 o                         
  20   5   2         40.55         62.64        15.72 o                         
  21   5   2         23.62         15.03        13.40 o                         
  22   5   2         53.03         75.05        16.72 o                         
   0   6   2      40457.63      38372.51       545.36 o                         
   1   6   2       5613.73       5645.29        33.85 o                         
   2   6   2      36901.92      36702.18       357.81 o                         
   3   6   2        784.69        771.58         5.92 o                         
   4   6   2      13963.89      14105.62        86.64 o                         
   5   6   2       3976.90       3987.88        24.13 o                         
   6   6   2      11956.08      12119.37        71.98 o                         
   7   6   2        400.90        419.82         6.70 o                         
   8   6   2       5776.44       5796.77        34.40 o                         
   9   6   2         43.91         61.41         3.33 o                         
  10   6   2       1053.07       1060.39        11.65 o                         
  11   6   2        579.10        596.19         9.42 o                         
  12   6   2       1134.70       1169.95        14.48 o                         
  13   6   2        121.49        141.14         6.76 o                         
  14   6   2        539.32        534.98        13.46 o                         
  15   6   2         40.19         73.08         8.47 o                         
  16   6   2         46.26         34.94         9.52 o                         
  17   6   2        125.51        177.52        17.24 o                         
  18   6   2         15.03         30.45        11.08 o                         
  19   6   2        183.57        231.81        19.38 o                         
  20   6   2          1.18         -2.46        10.85 o                         
  21   6   2        135.68        179.89        21.87 o                         
  22   6   2        110.03        108.38        21.15 o                         
   1   7   2       3122.86       3207.73        18.48 o                         
   2   7   2        153.47        190.06         2.91 o                         
   3   7   2       4512.98       4607.17        25.02 o                         
   4   7   2       5118.59       5197.77        28.22 o                         
   5   7   2       3548.72       3555.80        23.47 o                         
   6   7   2       4630.49       4687.16        29.78 o                         
   7   7   2       2292.66       2323.31        17.12 o                         
   8   7   2      10333.39      10389.71        55.81 o                         
   9   7   2       3199.01       3155.77        21.92 o                         
  10   7   2      12461.56      12308.75        70.52 o                         
  11   7   2        256.22        271.40         7.20 o                         
  12   7   2      10010.19       9895.93        58.96 o                         
  13   7   2        522.48        526.26        11.32 o                         
  14   7   2      10594.83      10671.12        79.54 o                         
  15   7   2          1.33          3.70         6.79 o                         
  16   7   2       7564.87       7967.08        99.45 o                         
  17   7   2          4.21          6.26         9.58 o                         
  18   7   2       4522.84       4615.19        99.25 o                         
  19   7   2         82.19         84.83        14.09 o                         
  20   7   2       3739.44       3775.92        72.51 o                         
  21   7   2         11.00         13.69        15.29 o                         
  22   7   2       1794.68       1674.41        63.97 o                         
   0   8   2      73664.13      78219.16      1306.36 o                         
   1   8   2       6201.11       6283.98        38.22 o                         
   2   8   2      92159.45      82270.64      1528.71 o                         
   3   8   2         81.13        113.53         2.59 o                         
   4   8   2      76620.44      77759.17       666.28 o                         
   5   8   2       1420.50       1441.04        10.55 o                         
   6   8   2      42372.61      42683.75       243.44 o                         
   7   8   2        890.00        916.90         9.63 o                         
   8   8   2      32503.92      32360.14       178.56 o                         
   9   8   2       5165.91       5132.25        31.96 o                         
  10   8   2      17558.61      17267.62        91.26 o                         
  11   8   2        442.36        462.41         9.30 o                         
  12   8   2       6338.89       6262.34        40.93 o                         
  13   8   2       1532.19       1518.30        19.73 o                         
  14   8   2       2607.84       2538.96        31.04 o                         
  15   8   2       1204.13       1195.12        23.57 o                         
  16   8   2        343.13        331.40        19.20 o                         
  17   8   2        590.40        616.70        28.43 o                         
  18   8   2         33.83         53.83        12.80 o                         
  19   8   2        516.57        552.49        33.29 o                         
  20   8   2        183.08        208.99        22.01 o                         
  21   8   2        473.45        520.46        35.95 o                         
  22   8   2        242.76        195.43        25.76 o                         
   1   9   2       4143.67       4246.11        28.02 o                         
   2   9   2       2973.13       3037.46        21.26 o                         
   3   9   2       5420.31       5431.57        32.24 o                         
   4   9   2       7022.31       7196.24        38.67 o                         
   5   9   2       7761.94       7824.76        40.38 o                         
   6   9   2      19095.97      19053.78       114.50 o                         
   7   9   2       4238.50       4219.89        27.84 o                         
   8   9   2      20722.79      20591.96       110.39 o                         
   9   9   2       3047.59       2997.80        22.62 o                         
  10   9   2      28779.87      28375.03       152.83 o                         
  11   9   2       2231.91       2199.07        19.94 o                         
  12   9   2      23272.53      23178.56       132.06 o                         
  13   9   2        916.27        887.56        17.12 o                         
  14   9   2      20780.82      20913.60       153.89 o                         
  15   9   2         23.49         34.78         8.72 o                         
  16   9   2      13462.42      14209.29       187.24 o                         
  17   9   2          0.80         -4.84        10.08 o                         
  18   9   2      10424.45      10931.32       169.09 o                         
  19   9   2          0.29          4.15        10.86 o                         
  20   9   2       5759.29       5881.59       107.77 o                         
  21   9   2         49.84         51.30        14.63 o                         
  22   9   2       3802.76       3642.06       116.11 o                         
   0  10   2     113753.41     102275.80      2691.23 o                         
   1  10   2        303.61        332.41         4.93 o                         
   2  10   2      64863.68      64456.79       530.12 o                         
   3  10   2       2104.47       2143.43        15.42 o                         
   4  10   2      75388.42      76367.77       570.90 o                         
   5  10   2        656.35        671.04         7.27 o                         
   6  10   2      56432.35      56395.91       301.61 o                         
   7  10   2       2402.72       2384.10        17.06 o                         
   8  10   2      34696.16      34422.29       187.13 o                         
   9  10   2       1175.74       1190.97        12.58 o                         
  10  10   2      18776.83      18433.64       100.90 o                         
  11  10   2       4858.30       4808.65        34.25 o                         
  12  10   2      10367.32      10299.54        71.45 o                         
  13  10   2        889.60        897.77        18.04 o                         
  14  10   2       2756.13       2797.17        36.45 o                         
  15  10   2       1179.82       1163.79        29.28 o                         
  16  10   2        582.56        590.65        30.59 o                         
  17  10   2       1289.31       1284.15        40.06 o                         
  18  10   2         10.80         28.80        12.79 o                         
  19  10   2        818.86        879.64        40.78 o                         
  20  10   2        123.56        124.27        18.35 o                         
  21  10   2        144.05        129.18        19.24 o                         
   1  11   2       5193.86       5417.39        35.73 o                         
   2  11   2       3523.52       3588.65        24.05 o                         
   3  11   2       7058.15       7243.44        43.45 o                         
   4  11   2       4619.44       4702.26        29.03 o                         
   5  11   2       5193.04       5154.17        30.47 o                         
   6  11   2      13785.08      13809.38        71.81 o                         
   7  11   2       1489.73       1475.55        12.38 o                         
   8  11   2      16197.75      15888.10        80.99 o                         
   9  11   2       1365.01       1377.56        13.49 o                         
  10  11   2      17058.69      16938.87        92.24 o                         
  11  11   2       1346.44       1313.20        15.10 o                         
  12  11   2      16828.60      16834.60       115.77 o                         
  13  11   2        154.58        161.17         9.01 o                         
  14  11   2      13233.68      13199.98       121.40 o                         
  15  11   2         68.90         91.71        13.85 o                         
  16  11   2      10563.88      10702.29       150.08 o                         
  17  11   2         23.81         34.61        12.35 o                         
  18  11   2       7959.90       8335.47       139.60 o                         
  19  11   2          0.67         -4.50        10.91 o                         
  20  11   2       4782.85       4938.91       105.50 o                         
  21  11   2         14.52         13.40        11.81 o                         
   0  12   2      38260.55      38148.48       463.51 o                         
   1  12   2       1415.21       1380.82        15.50 o                         
   2  12   2      46607.79      46921.64       295.28 o                         
   3  12   2         13.02         25.41         2.28 o                         
   4  12   2      32713.17      32493.65       207.11 o                         
   5  12   2         62.96         88.45         3.35 o                         
   6  12   2      22120.66      21653.08       117.72 o                         
   7  12   2        276.54        295.36         5.54 o                         
   8  12   2      11748.89      11451.28        61.37 o                         
   9  12   2       1635.79       1616.96        14.94 o                         
  10  12   2       8734.31       8656.97        52.53 o                         
  11  12   2        207.84        232.83         7.50 o                         
  12  12   2       2618.01       2602.23        28.80 o                         
  13  12   2       1139.58       1132.94        22.15 o                         
  14  12   2       1137.71       1141.71        30.54 o                         
  15  12   2        810.28        875.18        35.93 o                         
  16  12   2        411.61        393.96        25.13 o                         
  17  12   2        629.64        742.86        36.69 o                         
  18  12   2          3.21          4.36        11.16 o                         
  19  12   2        246.02        297.01        23.37 o                         
  20  12   2         47.29         39.89        13.49 o                         
  21  12   2        362.19        342.30        26.49 o                         
   1  13   2       3891.56       3968.57        33.86 o                         
   2  13   2        192.24        211.67         4.63 o                         
   3  13   2       1572.45       1610.18        13.83 o                         
   4  13   2       3189.10       3182.62        22.30 o                         
   5  13   2        660.77        696.58        10.04 o                         
   6  13   2       2209.80       2192.79        16.76 o                         
   7  13   2        457.06        472.72         6.75 o                         
   8  13   2       3587.61       3525.90        24.14 o                         
   9  13   2         50.83         80.48         4.07 o                         
  10  13   2       2789.21       2735.68        23.20 o                         
  11  13   2         16.29         37.78         5.00 o                         
  12  13   2       3114.56       3045.24        34.98 o                         
  13  13   2         57.42         64.51         8.94 o                         
  14  13   2       2234.92       2320.90        45.81 o                         
  15  13   2         20.49         22.78        10.21 o                         
  16  13   2       2650.30       2630.56        55.46 o                         
  17  13   2         35.10         25.65        12.13 o                         
  18  13   2       1674.19       1683.67        48.75 o                         
  19  13   2          4.97         -8.38         9.90 o                         
  20  13   2       1700.76       1583.50        48.40 o                         
   0  14   2       1868.09       1972.75        29.03 o                         
   1  14   2       1274.85       1274.18        15.81 o                         
   2  14   2       2985.62       3142.61        25.38 o                         
   3  14   2         12.23         21.28         2.29 o                         
   4  14   2        709.04        771.36        10.12 o                         
   5  14   2        103.56        116.56         4.37 o                         
   6  14   2        949.26        993.85        11.82 o                         
   7  14   2          6.23         14.70         2.18 o                         
   8  14   2        714.19        734.93        12.21 o                         
   9  14   2         74.23         85.03         4.36 o                         
  10  14   2         32.57         63.78         4.62 o                         
  11  14   2        160.78        193.38         8.73 o                         
  12  14   2        194.73        213.28        11.53 o                         
  13  14   2         67.52        111.64        11.80 o                         
  14  14   2        133.61        158.06        16.19 o                         
  15  14   2         51.21         91.26        13.47 o                         
  16  14   2          6.77         18.41        10.64 o                         
  17  14   2         28.39         61.30        14.12 o                         
  18  14   2          8.17         14.26        11.34 o                         
  19  14   2         30.73         60.33        13.19 o                         
  20  14   2          3.40          6.04        11.76 o                         
   1  15   2         14.91         56.49         4.14 o                         
   2  15   2          6.65         19.04         3.12 o                         
   3  15   2          9.10         49.44         4.50 o                         
   4  15   2         21.11         38.93         2.88 o                         
   5  15   2        557.86        571.74         8.83 o                         
   6  15   2        116.04        150.40         5.10 o                         
   7  15   2          5.57         38.62         3.98 o                         
   8  15   2         64.36         83.38         4.38 o                         
   9  15   2        147.93        171.12         6.64 o                         
  10  15   2        343.68        364.15         9.21 o                         
  11  15   2         44.20         62.01         6.89 o                         
  12  15   2        523.29        549.88        19.50 o                         
  13  15   2        104.46        107.85        12.70 o                         
  14  15   2        262.24        294.13        20.45 o                         
  15  15   2        106.19        130.22        15.46 o                         
  16  15   2        321.03        328.48        23.47 o                         
  17  15   2          0.18         -2.01        10.35 o                         
  18  15   2        221.02        257.47        22.56 o                         
  19  15   2         10.21          5.01        10.68 o                         
  20  15   2         76.20         92.20        46.27 o                         
   0  16   2      11579.88      11315.94       109.70 o                         
   1  16   2          0.08          2.04         2.72 o                         
   2  16   2      10085.87      10052.12        73.43 o                         
   3  16   2         54.08         67.27         3.65 o                         
   4  16   2       7378.73       7289.56        43.26 o                         
   5  16   2        330.71        349.36         6.99 o                         
   6  16   2       5695.27       5620.02        37.26 o                         
   7  16   2         14.98         21.63         3.23 o                         
   8  16   2       3007.86       3053.97        30.51 o                         
   9  16   2        199.96        222.81         9.67 o                         
  10  16   2       1368.10       1358.84        18.82 o                         
  11  16   2        326.84        334.88        14.62 o                         
  12  16   2        753.14        697.57        22.20 o                         
  13  16   2         54.73        100.63        13.20 o                         
  14  16   2        343.50        362.21        22.55 o                         
  15  16   2         71.95         94.86        14.12 o                         
  16  16   2         27.77         25.77        12.27 o                         
  17  16   2        280.59        328.79        24.73 o                         
  18  16   2          7.69         18.92        11.03 o                         
  19  16   2        116.53        166.82        23.05 o                         
   1  17   2       1541.76       1547.56        17.62 o                         
   2  17   2        540.95        554.01        11.06 o                         
   3  17   2       2746.72       2796.03        26.98 o                         
   4  17   2       2804.97       2780.48        23.29 o                         
   5  17   2        746.19        769.99         9.81 o                         
   6  17   2       3077.09       3032.58        23.46 o                         
   7  17   2        733.56        780.01        13.47 o                         
   8  17   2       5294.15       5245.53        46.37 o                         
   9  17   2        327.78        335.56        12.57 o                         
  10  17   2       5370.49       5275.95        63.37 o                         
  11  17   2        352.65        369.41        17.88 o                         
  12  17   2       4386.60       4434.05        69.71 o                         
  13  17   2         14.85         40.39        10.75 o                         
  14  17   2       4766.27       4821.49        78.99 o                         
  15  17   2         91.93         90.06        14.54 o                         
  16  17   2       4009.55       4115.82        79.37 o                         
  17  17   2          0.49         -1.46        10.22 o                         
  18  17   2       2805.92       2845.19        81.95 o                         
   0  18   2      22981.53      23015.66       207.46 o                         
   1  18   2         13.71         23.33         3.73 o                         
   2  18   2      28103.04      28541.52       202.36 o                         
   3  18   2        659.48        662.94        12.21 o                         
   4  18   2      20312.17      20521.36       140.30 o                         
   5  18   2         74.69         87.57         4.44 o                         
   6  18   2      13237.69      12963.62        76.91 o                         
   7  18   2       1207.15       1192.28        17.14 o                         
   8  18   2      10321.51      10577.03       105.03 o                         
   9  18   2        589.98        593.79        18.72 o                         
  10  18   2       5339.00       5350.74        76.26 o                         
  11  18   2        466.14        451.11        22.30 o                         
  12  18   2       2870.84       2914.50        59.82 o                         
  13  18   2        563.93        517.85        27.90 o                         
  14  18   2       1271.00       1267.51        40.43 o                         
  15  18   2        839.10        833.57        34.84 o                         
  16  18   2        430.21        433.69        29.75 o                         
  17  18   2        256.88        280.70        36.00 o                         
  18  18   2         26.19         31.79        15.43 o                         
   1  19   2       3261.04       3341.37        29.75 o                         
   2  19   2        821.44        859.71        13.27 o                         
   3  19   2       1561.99       1571.30        18.35 o                         
   4  19   2       4515.01       4561.22        39.30 o                         
   5  19   2       1167.90       1196.51        15.03 o                         
   6  19   2       6033.74       5893.70        44.28 o                         
   7  19   2       1485.38       1422.74        23.76 o                         
   8  19   2       8361.63       8492.79        92.86 o                         
   9  19   2        460.42        483.64        20.47 o                         
  10  19   2       7615.35       7753.21       104.12 o                         
  11  19   2        188.49        219.14        17.91 o                         
  12  19   2       8340.92       8650.86       121.46 o                         
  13  19   2        229.08        249.71        20.31 o                         
  14  19   2       6703.93       6846.23       162.37 o                         
  15  19   2        121.80        142.07        19.26 o                         
  16  19   2       5899.21       6064.06       125.30 o                         
  17  19   2         33.06         26.80        15.13 o                         
   0  20   2      22705.20      23075.27       247.41 o                         
   1  20   2          1.91         18.81         4.31 o                         
   2  20   2      20465.07      20575.18       151.74 o                         
   3  20   2         14.91         22.59         4.23 o                         
   4  20   2      15809.87      16052.31       119.07 o                         
   5  20   2        851.17        838.81        16.54 o                         
   6  20   2      15681.38      16248.20       159.56 o                         
   7  20   2        224.13        252.95        15.27 o                         
   8  20   2       8748.10       9068.31       115.81 o                         
   9  20   2        445.52        430.68        23.05 o                         
  10  20   2       5750.78       5877.07        87.95 o                         
  11  20   2        647.79        659.45        29.20 o                         
  12  20   2       3060.72       3102.77        61.53 o                         
  13  20   2       1122.20       1176.02        64.79 o                         
  14  20   2       1135.26       1246.39        49.29 o                         
  15  20   2        379.93        410.08        32.51 o                         
  16  20   2        293.52        309.28        30.79 o                         
   1  21   2       1708.40       1678.58        23.23 o                         
   2  21   2        550.76        579.64        13.88 o                         
   3  21   2       1162.95       1154.72        18.78 o                         
   4  21   2        878.78        875.00        17.26 o                         
   5  21   2       1014.31        999.81        21.25 o                         
   6  21   2       2962.48       2993.78        59.47 o                         
   7  21   2        502.13        560.77        24.37 o                         
   8  21   2       3955.43       3888.73        89.38 o                         
   9  21   2        452.29        472.27        32.86 o                         
  10  21   2       4382.46       4537.18        91.78 o                         
  11  21   2        133.81        122.33        17.16 o                         
  12  21   2       5316.89       5327.45       100.37 o                         
  13  21   2         39.87         34.32        12.93 o                         
  14  21   2       4636.14       4791.16        94.97 o                         
  15  21   2         56.14         46.28        17.48 o                         
  16  21   2       3887.27       3768.25       106.11 o                         
   0  22   2       7864.62       8020.56       121.28 o                         
   1  22   2          0.76          9.43         5.05 o                         
   2  22   2       5943.33       5987.52        59.82 o                         
   3  22   2          5.06          6.90         4.80 o                         
   4  22   2       7233.78       7347.60        72.64 o                         
   5  22   2         43.47         57.40         7.78 o                         
   6  22   2       4650.00       4583.56        69.01 o                         
   7  22   2        165.98        165.58        13.55 o                         
   8  22   2       3683.71       3740.40        75.22 o                         
   9  22   2         84.77        103.80        15.96 o                         
  10  22   2       2376.85       2311.16        72.89 o                         
  11  22   2        303.35        338.44        25.83 o                         
  12  22   2        902.24        940.63        42.00 o                         
  13  22   2        284.10        308.83        31.33 o                         
  14  22   2        265.14        279.71        31.01 o                         
  15  22   2        403.99        371.74        36.31 o                         
   1  23   2        216.63        252.87        12.17 o                         
   2  23   2          9.23         16.81         5.62 o                         
   3  23   2        150.96        172.23        10.37 o                         
   4  23   2         84.93         93.59         9.13 o                         
   5  23   2        199.46        234.69        17.45 o                         
   6  23   2        333.32        301.66        17.92 o                         
   7  23   2        131.49        144.46        16.94 o                         
   8  23   2        306.35        312.02        24.49 o                         
   9  23   2         30.03         52.81        13.06 o                         
  10  23   2       1005.68        990.73        42.92 o                         
  11  23   2         29.86         49.33        15.06 o                         
  12  23   2        769.86        703.53        43.45 o                         
  13  23   2         27.25         24.20        15.25 o                         
  14  23   2        868.93        803.27        53.54 o                         
   0  24   2         17.72         63.10        14.48 o                         
   1  24   2          1.05          0.18         5.33 o                         
   2  24   2         33.62         71.35         8.48 o                         
   3  24   2          3.26          9.20         6.03 o                         
   4  24   2         46.06         74.95        10.18 o                         
   5  24   2         22.65         15.41         9.08 o                         
   6  24   2         37.90         78.58        12.19 o                         
   7  24   2         42.46         67.11        11.83 o                         
   8  24   2         88.78         97.06        15.37 o                         
   9  24   2         32.77         42.40        14.27 o                         
  10  24   2         10.77         14.91        12.48 o                         
  11  24   2         20.36         44.25        15.94 o                         
  12  24   2         15.37         23.22        14.56 o                         
  13  24   2          0.07         18.06        15.63 o                         
   1  25   2        218.92        241.81        14.15 o                         
   2  25   2          9.06         13.79         6.84 o                         
   3  25   2         12.01         37.30         9.53 o                         
   4  25   2         16.49         -2.43         8.47 o                         
   5  25   2         39.68         52.36        11.17 o                         
   6  25   2        161.20        145.56        17.56 o                         
   7  25   2        124.06        154.49        18.24 o                         
   8  25   2        103.15        101.20        16.37 o                         
   9  25   2          1.02         16.36        11.80 o                         
  10  25   2        180.85        153.58        21.75 o                         
  11  25   2          4.31          4.88        12.83 o                         
  12  25   2        352.28        507.62        72.05 o                         
   0  26   2       3080.68       2953.22        61.83 o                         
   1  26   2         14.65         13.15         7.39 o                         
   2  26   2       2314.25       2211.03        48.98 o                         
   3  26   2          9.68          5.24         9.95 o                         
   4  26   2       2394.61       2343.46        58.69 o                         
   5  26   2         35.62         28.77        11.89 o                         
   6  26   2       2088.55       2015.05        54.65 o                         
   7  26   2         12.60         16.14        12.00 o                         
   8  26   2       1498.41       1446.82        56.16 o                         
   9  26   2         21.66         13.99        13.20 o                         
  10  26   2        858.77        854.38        45.55 o                         
   1  27   2        395.70        421.86        24.25 o                         
   2  27   2        107.17        135.51        15.93 o                         
   3  27   2        484.41        467.92        30.56 o                         
   4  27   2        411.38        375.20        28.67 o                         
   5  27   2        362.88        380.23        31.57 o                         
   6  27   2        878.46        872.64        45.11 o                         
   7  27   2        150.57        160.27        20.99 o                         
   8  27   2       1442.01       1257.38        51.11 o                         
   0  28   2       5116.70       4689.70       194.47 o                         
   1  28   2         35.27         30.54        12.69 o                         
   2  28   2       5655.58       5328.90       104.25 o                         
   3  28   2          5.21         -0.52        10.09 o                         
   4  28   2       5294.67       5028.73       116.54 o                         
   5  28   2         49.05         46.51        16.08 o                         
   6  28   2       3898.49       3335.45        99.21 o                         
   1  29   2        522.19        500.03        64.04 o                         
   2  29   2        157.48        198.90        69.66 o                         
   1   1   3      26887.02      24032.39       372.52 o                         
   2   1   3       6760.60       6215.18        44.33 o                         
   3   1   3      16632.51      15741.97       112.81 o                         
   4   1   3        507.83        599.22         5.49 o                         
   5   1   3      20889.66      20976.01       121.86 o                         
   6   1   3       1691.49       1704.77        12.45 o                         
   7   1   3       6222.30       6395.79        35.56 o                         
   8   1   3       3819.16       3866.33        24.25 o                         
   9   1   3       4093.37       4184.35        26.56 o                         
  10   1   3        220.74        251.38         6.12 o                         
  11   1   3       2059.59       2096.42        17.83 o                         
  12   1   3        538.17        526.39         9.84 o                         
  13   1   3        544.96        548.86        10.85 o                         
  14   1   3       1047.92       1048.65        15.06 o                         
  15   1   3         22.52         42.26         5.79 o                         
  16   1   3        275.62        299.21        12.61 o                         
  17   1   3         24.27         20.15        10.35 o                         
  18   1   3         47.94         95.53        17.50 o                         
  19   1   3         69.96         76.84        18.61 o                         
  20   1   3        218.76        280.82        28.24 o                         
  21   1   3          1.52         -3.87        11.63 o                         
  22   1   3        131.98        161.16        21.93 o                         
  23   1   3        125.45        103.50        16.80 o                         
   0   2   3      14768.08      13599.57       156.97 o                         
   1   2   3       2451.53       2582.64        18.82 o                         
   2   2   3        140.88        124.30         2.72 o                         
   3   2   3        527.07        587.85         5.40 o                         
   4   2   3       3671.39       3566.77        20.55 o                         
   5   2   3       2683.92       2681.46        16.45 o                         
   6   2   3      12837.50      12772.25        76.43 o                         
   7   2   3       7827.92       7957.51        42.43 o                         
   8   2   3       7685.25       7836.35        43.29 o                         
   9   2   3      11771.46      11873.21        63.78 o                         
  10   2   3       4482.71       4444.19        29.12 o                         
  11   2   3      11041.23      11018.67        64.38 o                         
  12   2   3        954.28        955.54        12.32 o                         
  13   2   3      11400.19      11278.77        66.41 o                         
  14   2   3        500.75        503.90        10.85 o                         
  15   2   3       6193.89       6121.08        50.13 o                         
  16   2   3         62.27         53.41         8.80 o                         
  17   2   3       7272.25       7370.73       104.67 o                         
  18   2   3         46.86         65.89        14.47 o                         
  19   2   3       3035.03       3157.65        80.89 o                         
  20   2   3        132.76        136.33        21.24 o                         
  21   2   3       2267.13       2203.35        66.96 o                         
  22   2   3          9.68          2.03        12.22 o                         
  23   2   3       1307.73       1233.38        55.00 o                         
   1   3   3     106404.95      97782.17      1581.56 o                         
   2   3   3       1476.22       1587.13         9.15 o                         
   3   3   3     118004.27     116601.66      1977.43 o                         
   4   3   3       6821.48       6665.57        41.32 o                         
   5   3   3      75950.06      69902.33      1505.02 o                         
   6   3   3      14676.70      14848.94        84.64 o                         
   7   3   3      52765.92      53819.75       371.18 o                         
   8   3   3        957.26       1012.16         9.81 o                         
   9   3   3      21895.71      21904.12       126.72 o                         
  10   3   3       5471.32       5504.65        34.09 o                         
  11   3   3      17717.46      17441.29        92.36 o                         
  12   3   3       5373.86       5255.96        34.70 o                         
  13   3   3       3077.60       3028.67        23.84 o                         
  14   3   3       2858.62       2808.81        26.19 o                         
  15   3   3       1474.14       1430.03        20.42 o                         
  16   3   3       1542.84       1573.35        34.17 o                         
  17   3   3         11.17         34.98        10.11 o                         
  18   3   3       2004.81       2068.04        54.09 o                         
  19   3   3          5.05         19.82        13.32 o                         
  20   3   3        843.04        889.01        46.29 o                         
  21   3   3        279.67        282.97        26.49 o                         
  22   3   3        753.35        693.36        38.60 o                         
  23   3   3        366.81        369.72        31.56 o                         
   0   4   3      38896.93      31230.75       681.93 o                         
   1   4   3       1209.19       1203.59         8.32 o                         
   2   4   3      20502.74      19209.96       166.01 o                         
   3   4   3      30626.56      30006.96       333.11 o                         
   4   4   3      28393.06      27981.78       211.40 o                         
   5   4   3      11847.79      11810.68        71.73 o                         
   6   4   3      13690.07      13654.03        76.99 o                         
   7   4   3      37939.95      38610.61       215.83 o                         
   8   4   3      16512.31      16665.12        94.69 o                         
   9   4   3      27082.54      27216.05       154.87 o                         
  10   4   3       4817.76       4768.09        32.09 o                         
  11   4   3      32465.06      32645.22       178.28 o                         
  12   4   3       2146.95       2111.39        19.70 o                         
  13   4   3      19985.02      19851.58       106.46 o                         
  14   4   3        638.07        644.92        13.64 o                         
  15   4   3      18990.88      18997.83       138.81 o                         
  16   4   3         72.91         89.33        11.01 o                         
  17   4   3      11774.41      12339.99       171.04 o                         
  18   4   3         27.17         33.38        10.85 o                         
  19   4   3       8571.98       8711.27       134.88 o                         
  20   4   3        102.75        107.45        19.05 o                         
  21   4   3       5259.18       5449.34       104.79 o                         
  22   4   3         89.11         72.95        16.32 o                         
  23   4   3       3242.72       3517.29       123.00 o                         
   1   5   3     141905.34     133638.30      1474.70 o                         
   2   5   3       5594.81       5514.42        32.86 o                         
   3   5   3     134211.08     141876.00      1484.76 o                         
   4   5   3       2934.33       2976.04        17.48 o                         
   5   5   3      84251.29      87293.72      1633.15 o                         
   6   5   3       2612.96       2640.90        17.39 o                         
   7   5   3      59686.88      61038.01       426.21 o                         
   8   5   3      10772.46      10988.45        58.39 o                         
   9   5   3      35917.78      35688.91       201.51 o                         
  10   5   3       4820.20       4775.73        31.88 o                         
  11   5   3      14502.15      14325.71        78.79 o                         
  12   5   3       2771.00       2738.88        22.97 o                         
  13   5   3       8309.75       8189.29        52.15 o                         
  14   5   3       5019.87       5003.78        41.32 o                         
  15   5   3       1836.82       1826.47        28.48 o                         
  16   5   3       3129.18       3222.52        54.46 o                         
  17   5   3        278.98        306.49        21.82 o                         
  18   5   3       1683.04       1657.93        42.14 o                         
  19   5   3          1.32         20.20        10.52 o                         
  20   5   3       2222.69       2248.58        61.00 o                         
  21   5   3        346.45        377.92        29.41 o                         
  22   5   3       1154.60       1241.87        53.59 o                         
   0   6   3      15616.91      14592.56       170.79 o                         
   1   6   3       6716.17       6545.36        40.22 o                         
   2   6   3      42366.45      42438.06       462.32 o                         
   3   6   3       2871.98       2817.43        16.95 o                         
   4   6   3      15596.93      15746.22        96.17 o                         
   5   6   3      37125.17      37086.34       250.63 o                         
   6   6   3      14823.91      14721.47        87.63 o                         
   7   6   3      15179.88      15304.51        81.38 o                         
   8   6   3       5196.47       5097.81        31.33 o                         
   9   6   3      32162.27      32055.36       174.90 o                         
  10   6   3       3543.20       3400.80        23.78 o                         
  11   6   3      17650.44      17398.21        94.00 o                         
  12   6   3       1814.10       1765.89        17.43 o                         
  13   6   3      20161.81      20061.97       110.45 o                         
  14   6   3        734.95        751.15        15.88 o                         
  15   6   3      14501.00      14579.32       122.14 o                         
  16   6   3         34.28         36.90         9.74 o                         
  17   6   3      10224.12      10638.33       148.00 o                         
  18   6   3         29.01         32.79        11.23 o                         
  19   6   3       7843.96       8170.34       130.48 o                         
  20   6   3          3.50         24.97        11.99 o                         
  21   6   3       5291.81       5234.19       152.77 o                         
  22   6   3        147.55        161.12        24.63 o                         
   1   7   3     100197.20      90658.23      1504.49 o                         
   2   7   3        125.72        133.94         2.74 o                         
   3   7   3      62849.82      64466.68       671.59 o                         
   4   7   3       7742.21       7784.76        41.06 o                         
   5   7   3      50499.11      51133.48       388.63 o                         
   6   7   3       2764.44       2799.27        19.50 o                         
   7   7   3      23814.04      23821.44       133.57 o                         
   8   7   3       2675.50       2683.05        19.30 o                         
   9   7   3      17859.28      17584.68        90.31 o                         
  10   7   3       3720.81       3661.08        25.51 o                         
  11   7   3       4529.08       4384.66        30.74 o                         
  12   7   3       3743.95       3698.58        29.18 o                         
  13   7   3       3790.10       3760.34        31.76 o                         
  14   7   3        731.62        768.21        17.09 o                         
  15   7   3        705.69        715.58        20.02 o                         
  16   7   3       2032.82       2007.58        44.74 o                         
  17   7   3        393.56        367.04        23.36 o                         
  18   7   3       1709.07       1711.96        43.49 o                         
  19   7   3         40.27         61.55        13.12 o                         
  20   7   3        716.67        743.35        35.67 o                         
  21   7   3         81.24         95.44        21.00 o                         
  22   7   3        418.36        453.31        36.58 o                         
   0   8   3       5145.27       5133.56        43.61 o                         
   1   8   3         40.11         63.99         2.16 o                         
   2   8   3       6152.84       6165.74        32.89 o                         
   3   8   3       1696.48       1718.64        11.86 o                         
   4   8   3       7508.63       7608.42        39.70 o                         
   5   8   3       2268.85       2337.96        14.69 o                         
   6   8   3       2050.18       2039.80        15.43 o                         
   7   8   3       7486.79       7509.63        43.20 o                         
   8   8   3        541.84        560.88         8.43 o                         
   9   8   3       3063.72       3062.65        21.79 o                         
  10   8   3       1209.58       1196.69        12.54 o                         
  11   8   3       6493.24       6367.44        41.52 o                         
  12   8   3        794.68        789.93        12.82 o                         
  13   8   3       5005.21       4941.34        41.17 o                         
  14   8   3         49.01         55.25         7.23 o                         
  15   8   3       4582.40       4514.38        51.49 o                         
  16   8   3        201.18        199.09        16.33 o                         
  17   8   3       3037.60       3197.33        63.82 o                         
  18   8   3         20.42         11.06        10.75 o                         
  19   8   3       2710.92       2740.80        74.33 o                         
  20   8   3          4.27         -1.81        10.54 o                         
  21   8   3       1459.92       1440.12        59.34 o                         
  22   8   3         30.85         21.00        15.25 o                         
   1   9   3       7686.47       7931.72        43.52 o                         
   2   9   3       2181.64       2160.81        14.68 o                         
   3   9   3       3452.16       3568.17        20.88 o                         
   4   9   3       1025.72        991.31         8.18 o                         
   5   9   3       3587.46       3630.47        22.00 o                         
   6   9   3          2.10         20.05         2.11 o                         
   7   9   3       2476.21       2425.63        17.86 o                         
   8   9   3        935.25        946.01        10.87 o                         
   9   9   3        464.62        496.48         8.25 o                         
  10   9   3        197.43        222.88         6.67 o                         
  11   9   3        885.56        898.55        12.60 o                         
  12   9   3        141.62        160.16         7.11 o                         
  13   9   3         10.09         29.69         5.78 o                         
  14   9   3        489.54        519.72        16.73 o                         
  15   9   3        232.97        242.50        14.37 o                         
  16   9   3        226.02        278.48        21.80 o                         
  17   9   3          0.39          3.42        10.93 o                         
  18   9   3        100.24        122.19        17.48 o                         
  19   9   3          0.22          5.84        11.12 o                         
  20   9   3         23.78         41.38        13.09 o                         
  21   9   3         13.78         25.68        13.86 o                         
  22   9   3         57.84         63.50        20.02 o                         
   0  10   3        285.65        361.00         8.56 o                         
   1  10   3         25.44         41.27         1.89 o                         
   2  10   3        208.26        240.82         5.47 o                         
   3  10   3        120.48        133.73         3.13 o                         
   4  10   3        103.95        151.25         4.36 o                         
   5  10   3        453.33        462.71         5.77 o                         
   6  10   3         37.59         70.50         3.16 o                         
   7  10   3        116.39        147.50         4.18 o                         
   8  10   3        163.57        184.58         5.34 o                         
   9  10   3        239.48        287.77         7.10 o                         
  10  10   3        159.70        182.51         6.38 o                         
  11  10   3         63.26         87.11         4.99 o                         
  12  10   3         74.73         91.65         6.29 o                         
  13  10   3         53.32         99.20         7.48 o                         
  14  10   3         15.82         13.77         6.89 o                         
  15  10   3        142.80        170.49        14.26 o                         
  16  10   3          4.62         12.22        10.14 o                         
  17  10   3         45.60         57.45        14.14 o                         
  18  10   3          1.26          0.89        10.88 o                         
  19  10   3        149.85        178.23        20.28 o                         
  20  10   3          5.00          6.57        11.76 o                         
  21  10   3         63.19         85.25        17.26 o                         
   1  11   3      18788.62      18527.04       123.86 o                         
   2  11   3       3528.22       3454.00        23.52 o                         
   3  11   3      11747.83      11744.17        67.71 o                         
   4  11   3        624.31        623.96         6.85 o                         
   5  11   3       9206.03       9103.05        49.89 o                         
   6  11   3        897.23        896.63         8.77 o                         
   7  11   3       5411.99       5265.00        31.80 o                         
   8  11   3       3017.10       2988.50        21.22 o                         
   9  11   3       2456.70       2409.11        19.11 o                         
  10  11   3        452.30        468.58         9.08 o                         
  11  11   3       1283.07       1267.74        15.12 o                         
  12  11   3        149.77        165.64         8.51 o                         
  13  11   3        396.67        391.07        13.47 o                         
  14  11   3        253.49        259.72        14.46 o                         
  15  11   3        280.75        286.94        20.71 o                         
  16  11   3        226.07        255.59        19.76 o                         
  17  11   3         28.09         43.14        13.64 o                         
  18  11   3        210.39        218.93        22.78 o                         
  19  11   3          0.08        -10.48        10.48 o                         
  20  11   3        244.49        264.58        22.89 o                         
  21  11   3         60.97         52.24        14.22 o                         
   0  12   3       6154.36       6065.23        61.08 o                         
   1  12   3        405.44        407.29         6.80 o                         
   2  12   3       4750.35       4721.66        30.85 o                         
   3  12   3       1913.24       1908.00        15.37 o                         
   4  12   3       5003.76       5024.20        32.05 o                         
   5  12   3       4496.95       4458.97        27.75 o                         
   6  12   3       4514.71       4394.36        26.95 o                         
   7  12   3       8598.75       8450.62        46.44 o                         
   8  12   3       1339.34       1328.23        12.48 o                         
   9  12   3       5120.42       5015.07        31.88 o                         
  10  12   3       1500.17       1494.13        15.16 o                         
  11  12   3       7410.76       7282.73        52.17 o                         
  12  12   3       1274.04       1231.69        19.78 o                         
  13  12   3       6190.04       6097.03        60.63 o                         
  14  12   3        136.79        135.59        13.21 o                         
  15  12   3       5326.86       5434.03        86.18 o                         
  16  12   3         70.16         74.13        13.70 o                         
  17  12   3       3991.20       4080.64        80.21 o                         
  18  12   3          0.12         -2.40        10.21 o                         
  19  12   3       3399.08       3414.68        71.54 o                         
  20  12   3          0.53         -9.15         9.15 o                         
  21  12   3       2084.27       2059.53        98.18 o                         
   1  13   3      46702.96      46775.23       363.21 o                         
   2  13   3        193.41        209.72         4.53 o                         
   3  13   3      33776.85      33188.80       197.53 o                         
   4  13   3       1735.43       1740.72        14.68 o                         
   5  13   3      32644.07      32194.47       194.27 o                         
   6  13   3       1827.05       1797.81        14.59 o                         
   7  13   3      18908.62      18584.99        97.02 o                         
   8  13   3       1638.22       1648.36        14.43 o                         
   9  13   3      13736.37      13509.19        72.93 o                         
  10  13   3       2520.62       2502.52        22.67 o                         
  11  13   3       5776.41       5684.45        51.16 o                         
  12  13   3       2929.16       2965.06        33.84 o                         
  13  13   3       2874.13       2824.39        41.94 o                         
  14  13   3        833.57        874.54        29.64 o                         
  15  13   3        893.72        854.91        32.65 o                         
  16  13   3       1853.12       1842.53        45.89 o                         
  17  13   3        235.92        256.33        21.51 o                         
  18  13   3       1615.84       1675.16        46.88 o                         
  19  13   3         61.16         71.33        15.18 o                         
  20  13   3        639.93        610.26        34.27 o                         
   0  14   3       8097.09       8054.45        80.90 o                         
   1  14   3        913.02        931.63        12.78 o                         
   2  14   3      11862.53      11920.57        74.07 o                         
   3  14   3       1780.90       1776.57        14.27 o                         
   4  14   3       9537.70       9461.60        53.99 o                         
   5  14   3       9790.07       9573.23        56.26 o                         
   6  14   3       5680.36       5576.94        36.16 o                         
   7  14   3       9572.95       9426.12        57.85 o                         
   8  14   3       3061.71       3022.46        22.76 o                         
   9  14   3      14708.04      14325.69        84.64 o                         
  10  14   3       2803.79       2812.36        25.48 o                         
  11  14   3      12686.23      12796.28       105.14 o                         
  12  14   3        727.39        757.64        24.60 o                         
  13  14   3      13396.21      13519.25       151.54 o                         
  14  14   3        237.78        254.30        18.72 o                         
  15  14   3       9356.52       9480.83       130.49 o                         
  16  14   3         46.91         66.84        13.17 o                         
  17  14   3       7787.46       7856.39       125.64 o                         
  18  14   3          2.40         11.33        11.03 o                         
  19  14   3       4944.13       4843.87        94.11 o                         
  20  14   3         26.04         18.40        12.63 o                         
   1  15   3      36988.04      37021.41       314.00 o                         
   2  15   3        270.12        284.83         6.35 o                         
   3  15   3      37705.15      37226.45       241.75 o                         
   4  15   3         98.08        121.04         4.16 o                         
   5  15   3      26738.88      26266.85       151.51 o                         
   6  15   3        621.48        611.40         9.04 o                         
   7  15   3      23083.42      22884.30       128.58 o                         
   8  15   3       2263.26       2242.86        21.42 o                         
   9  15   3      13079.54      13055.27        95.88 o                         
  10  15   3       2662.24       2663.61        27.32 o                         
  11  15   3       7253.17       7272.67        65.40 o                         
  12  15   3       1890.16       1917.28        35.31 o                         
  13  15   3       3045.84       3052.98        52.29 o                         
  14  15   3       3627.54       3722.50        66.81 o                         
  15  15   3        959.56        940.74        34.35 o                         
  16  15   3       1990.71       2059.77        51.52 o                         
  17  15   3         43.03         79.15        14.91 o                         
  18  15   3       1030.43       1054.51        41.73 o                         
  19  15   3          1.32         16.77        11.92 o                         
   0  16   3       8613.01       8780.53        88.16 o                         
   1  16   3        123.41        163.67         6.15 o                         
   2  16   3       4771.03       4730.71        38.29 o                         
   3  16   3       3020.20       3078.03        26.23 o                         
   4  16   3       4824.10       4834.19        31.44 o                         
   5  16   3       1753.23       1730.53        15.76 o                         
   6  16   3       3215.46       3214.92        24.16 o                         
   7  16   3       6505.62       6408.10        44.68 o                         
   8  16   3       3911.18       3781.00        36.52 o                         
   9  16   3       7619.49       7671.35        69.94 o                         
  10  16   3        720.28        722.20        15.67 o                         
  11  16   3       9953.08      10017.40       104.53 o                         
  12  16   3        621.20        620.07        22.85 o                         
  13  16   3       7651.31       7977.20       112.65 o                         
  14  16   3        332.35        336.46        21.62 o                         
  15  16   3       7927.09       8102.86       133.54 o                         
  16  16   3         17.37         16.17        10.20 o                         
  17  16   3       5077.49       5312.30       106.80 o                         
  18  16   3          5.98          8.86        11.57 o                         
  19  16   3       3850.88       3774.06        95.66 o                         
   1  17   3      15473.19      15536.37       104.14 o                         
   2  17   3        154.52        172.56         6.38 o                         
   3  17   3      16800.51      17156.64       119.28 o                         
   4  17   3        348.26        359.97         7.27 o                         
   5  17   3      10628.47      10633.00        62.17 o                         
   6  17   3        866.99        858.76        10.41 o                         
   7  17   3       8560.27       8516.47        66.61 o                         
   8  17   3        276.29        292.85        10.36 o                         
   9  17   3       3926.84       3932.12        46.52 o                         
  10  17   3       1347.26       1326.02        27.26 o                         
  11  17   3       2878.47       2874.28        47.25 o                         
  12  17   3       1488.49       1558.50        39.94 o                         
  13  17   3        813.37        798.18        30.52 o                         
  14  17   3       1326.70       1325.67        41.64 o                         
  15  17   3        272.01        285.22        21.84 o                         
  16  17   3        623.28        614.87        30.65 o                         
  17  17   3          9.86         42.43        13.26 o                         
  18  17   3        607.98        594.33        40.16 o                         
   0  18   3       1344.66       1429.71        28.18 o                         
   1  18   3        205.55        209.58         8.04 o                         
   2  18   3       1269.15       1306.92        17.62 o                         
   3  18   3         81.93         95.04         5.99 o                         
   4  18   3        649.86        662.57        10.98 o                         
   5  18   3        560.83        556.56         8.79 o                         
   6  18   3        551.13        562.13         8.82 o                         
   7  18   3        673.75        649.08        12.08 o                         
   8  18   3        308.56        342.38        12.95 o                         
   9  18   3       1619.76       1580.12        28.97 o                         
  10  18   3        251.07        280.85        16.53 o                         
  11  18   3       1293.70       1257.10        36.71 o                         
  12  18   3         24.35         25.86        10.45 o                         
  13  18   3       1735.97       1745.66        44.97 o                         
  14  18   3         63.47         86.69        14.68 o                         
  15  18   3       1096.15       1112.73        38.95 o                         
  16  18   3         84.03         69.08        15.28 o                         
  17  18   3       1336.55       1318.79        56.00 o                         
  18  18   3          3.87         14.02        14.01 o                         
   1  19   3        648.57        699.11        13.85 o                         
   2  19   3         72.55         73.20         5.55 o                         
   3  19   3        206.70        255.26         8.56 o                         
   4  19   3         24.41         32.94         4.56 o                         
   5  19   3        533.00        555.08        10.36 o                         
   6  19   3         11.58         21.62         4.30 o                         
   7  19   3         14.13         49.32         7.64 o                         
   8  19   3        126.14        148.55        11.44 o                         
   9  19   3         78.74         83.58        11.55 o                         
  10  19   3         17.81         30.96         9.72 o                         
  11  19   3         23.57         19.09         9.81 o                         
  12  19   3         49.97         85.46        13.62 o                         
  13  19   3         39.48         53.56        12.67 o                         
  14  19   3         31.90         51.23        13.72 o                         
  15  19   3          0.51         22.16        13.23 o                         
  16  19   3         20.25         61.69        17.82 o                         
  17  19   3         53.11         45.77        16.21 o                         
   0  20   3          4.54         38.78         6.94 o                         
   1  20   3         42.04         39.26         4.62 o                         
   2  20   3         53.36         89.00         5.68 o                         
   3  20   3         25.35         29.96         4.84 o                         
   4  20   3        194.36        230.59         8.98 o                         
   5  20   3         10.33         23.59         4.81 o                         
   6  20   3         42.15         70.92         8.61 o                         
   7  20   3         43.68         57.50         9.57 o                         
   8  20   3        335.34        344.39        19.19 o                         
   9  20   3        276.86        298.60        19.92 o                         
  10  20   3        184.83        202.18        16.89 o                         
  11  20   3        266.09        275.21        20.83 o                         
  12  20   3         32.36         28.75        11.64 o                         
  13  20   3        379.06        381.12        26.33 o                         
  14  20   3          9.57         17.51        14.09 o                         
  15  20   3        298.87        311.87        28.19 o                         
  16  20   3          0.15        -11.70        11.70 o                         
   1  21   3       4375.17       4357.96        48.42 o                         
   2  21   3         40.58         37.64         5.58 o                         
   3  21   3       4358.67       4363.48        46.32 o                         
   4  21   3          7.96          9.33         4.56 o                         
   5  21   3       3571.89       3539.89        49.16 o                         
   6  21   3        184.20        191.89        13.74 o                         
   7  21   3       2597.93       2499.63        62.54 o                         
   8  21   3        441.53        433.11        22.56 o                         
   9  21   3       1475.78       1524.60        47.79 o                         
  10  21   3        275.99        256.86        21.33 o                         
  11  21   3        861.98        866.22        39.17 o                         
  12  21   3        331.23        418.57        29.57 o                         
  13  21   3        362.40        380.99        30.66 o                         
  14  21   3        629.04        630.27        39.44 o                         
  15  21   3         33.44         42.51        15.80 o                         
  16  21   3        235.68        279.72        38.32 o                         
   0  22   3       3024.75       3106.11        60.93 o                         
   1  22   3        158.91        184.99        10.74 o                         
   2  22   3       1517.86       1491.26        31.30 o                         
   3  22   3        408.88        403.91        14.01 o                         
   4  22   3       1046.54       1016.48        20.76 o                         
   5  22   3        988.37        955.80        23.44 o                         
   6  22   3       1575.08       1513.99        37.30 o                         
   7  22   3       1974.04       1918.83        44.15 o                         
   8  22   3        810.65        776.33        32.18 o                         
   9  22   3       2773.17       2690.87        78.31 o                         
  10  22   3        333.34        379.08        27.95 o                         
  11  22   3       2979.16       2958.35        68.34 o                         
  12  22   3        174.49        179.15        22.29 o                         
  13  22   3       3168.81       3137.72        76.16 o                         
  14  22   3        113.83        125.09        21.66 o                         
  15  22   3       2362.72       2205.68        92.35 o                         
   1  23   3      11208.14      11230.21       111.87 o                         
   2  23   3          1.99         10.47         5.94 o                         
   3  23   3       9829.13      10052.42       104.83 o                         
   4  23   3        180.33        191.00        12.38 o                         
   5  23   3       8577.18       8654.85       107.29 o                         
   6  23   3        638.15        611.00        26.85 o                         
   7  23   3       5449.28       5421.78        90.16 o                         
   8  23   3        328.15        315.60        24.78 o                         
   9  23   3       3411.83       3302.11        79.40 o                         
  10  23   3        654.67        639.37        35.53 o                         
  11  23   3       2548.25       2603.97        67.39 o                         
  12  23   3       1168.59       1297.03        53.23 o                         
  13  23   3        836.39        819.05        47.47 o                         
  14  23   3        727.17        784.47        51.42 o                         
   0  24   3       3335.39       3157.63        63.86 o                         
   1  24   3        104.69        173.28        11.19 o                         
   2  24   3       3007.17       3044.24        43.60 o                         
   3  24   3       1034.16       1049.58        25.45 o                         
   4  24   3       2343.72       2280.81        45.02 o                         
   5  24   3       1836.08       1784.71        39.46 o                         
   6  24   3       1160.30       1116.41        36.32 o                         
   7  24   3       3495.76       3337.33        66.50 o                         
   8  24   3        708.17        694.19        33.18 o                         
   9  24   3       3427.14       3431.05        89.45 o                         
  10  24   3        443.97        492.92        37.20 o                         
  11  24   3       4393.18       4358.53        99.58 o                         
  12  24   3        160.37        163.23        23.20 o                         
  13  24   3       3497.14       3390.27       107.32 o                         
   1  25   3       9799.17       9683.07       112.26 o                         
   2  25   3        108.84         88.33        10.20 o                         
   3  25   3       8521.15       8314.63       108.13 o                         
   4  25   3        184.75        186.63        17.07 o                         
   5  25   3       6645.48       6621.93       100.77 o                         
   6  25   3        254.44        224.23        18.66 o                         
   7  25   3       4356.51       4294.09        82.77 o                         
   8  25   3        708.43        696.07        35.82 o                         
   9  25   3       3242.18       3180.62        74.21 o                         
  10  25   3        571.65        635.67        40.68 o                         
  11  25   3       1472.28       1388.31        57.73 o                         
   0  26   3       1161.64       1162.45        36.63 o                         
   1  26   3         85.25        157.91        13.23 o                         
   2  26   3       1552.87       1471.92        37.49 o                         
   3  26   3        206.28        215.02        19.91 o                         
   4  26   3        853.89        812.92        51.51 o                         
   5  26   3       1297.11       1241.23        41.63 o                         
   6  26   3        832.64        795.33        37.97 o                         
   7  26   3       1051.49       1024.33        46.64 o                         
   8  26   3        390.45        363.30        29.58 o                         
   9  26   3       2207.84       2070.95        61.35 o                         
  10  26   3        208.43        191.91        23.78 o                         
   1  27   3       3038.98       2869.15        54.58 o                         
   2  27   3          6.61          8.13        10.08 o                         
   3  27   3       2705.45       2656.92        65.95 o                         
   4  27   3        142.17        121.12        17.87 o                         
   5  27   3       1992.13       1904.27        76.35 o                         
   6  27   3         74.58         45.40        16.56 o                         
   7  27   3       1597.67       1429.53        63.39 o                         
   8  27   3        163.52        147.80        22.99 o                         
   0  28   3         32.50         50.55        19.62 o                         
   1  28   3          7.67          8.15        12.44 o                         
   2  28   3         86.42         75.37        16.39 o                         
   3  28   3         46.42         30.41        15.06 o                         
   4  28   3        215.21        182.68        22.66 o                         
   5  28   3         35.08         31.21        14.94 o                         
   6  28   3         51.31         86.65        23.22 o                         
   1  29   3          3.22         50.40        45.35 o                         
   2  29   3          9.54         35.56        56.05 o                         
   0   0   4     117978.62     108090.34      3054.11 o                         
   1   0   4        823.07        972.68        13.04 o                         
   2   0   4     208440.05     226381.27      5261.07 o                         
   3   0   4       2894.43       3037.15        29.54 o                         
   4   0   4     135801.72     144318.45      3551.18 o                         
   5   0   4      19901.19      20470.27       162.00 o                         
   7   0   4      13235.30      13371.44       113.54 o                         
   8   0   4      27444.78      27813.05       221.37 o                         
   9   0   4       4253.95       4370.88        39.78 o                         
  10   0   4      33718.02      33916.62       276.59 o                         
  11   0   4      13237.05      13315.12       102.69 o                         
  12   0   4       8210.33       8006.95        77.95 o                         
  13   0   4       6661.54       6623.44        62.38 o                         
  14   0   4       3048.88       3013.42        37.95 o                         
  15   0   4       5305.97       5149.17        66.07 o                         
  16   0   4        557.51        571.75        25.37 o                         
  17   0   4       5248.40       5556.71       143.92 o                         
  18   0   4         45.54         84.50        26.85 o                         
  19   0   4       4547.48       4824.36       149.52 o                         
  20   0   4        196.86        175.30        34.34 o                         
  21   0   4       2086.91       2256.32       120.81 o                         
  22   0   4        326.08        336.14        39.90 o                         
  23   0   4       2058.08       1965.56        84.17 o                         
   1   1   4     102955.27     100388.80      1429.17 o                         
   2   1   4      18923.87      19361.68       160.33 o                         
   3   1   4      45238.27      41553.52       915.58 o                         
   4   1   4      16921.78      16808.94        95.20 o                         
   5   1   4      44086.08      45231.31       346.88 o                         
   6   1   4      24074.00      24599.84       141.65 o                         
   7   1   4      18276.16      18402.09       105.49 o                         
   8   1   4      27553.13      27817.80       153.89 o                         
   9   1   4      11664.05      11674.71        64.93 o                         
  10   1   4      25209.52      24888.14       136.00 o                         
  11   1   4       4339.77       4277.99        30.31 o                         
  12   1   4      19829.66      19585.89       105.85 o                         
  13   1   4       1874.77       1774.86        18.33 o                         
  14   1   4      13947.88      13938.46        86.06 o                         
  15   1   4        598.82        599.76        13.77 o                         
  16   1   4      12906.73      12870.59       119.86 o                         
  17   1   4        119.61        114.17        14.33 o                         
  18   1   4       9623.33      10388.01       171.03 o                         
  19   1   4         41.36         61.78        17.81 o                         
  20   1   4       5962.94       6109.42       124.83 o                         
  21   1   4         76.99         82.44        17.70 o                         
  22   1   4       3867.17       4040.42        92.77 o                         
  23   1   4        183.48        175.61        22.00 o                         
   0   2   4     145124.91     135319.66      5592.38 o                         
   1   2   4      11520.31      10558.38        72.54 o                         
   2   2   4      60833.38      61931.32       557.04 o                         
   3   2   4       2550.34       2760.37        15.49 o                         
   4   2   4      85354.82      90358.59       667.94 o                         
   5   2   4       7002.97       7088.58        41.61 o                         
   6   2   4      44071.38      45224.70       329.01 o                         
   7   2   4       8504.04       8618.15        45.20 o                         
   8   2   4      34705.81      34982.77       191.98 o                         
   9   2   4      12736.08      12780.29        69.46 o                         
  10   2   4      10038.39       9887.35        56.38 o                         
  11   2   4       3735.87       3660.73        26.10 o                         
  12   2   4       9120.65       8961.41        54.17 o                         
  13   2   4       6059.53       5972.46        40.30 o                         
  14   2   4       1905.70       1885.90        20.50 o                         
  15   2   4       4717.15       4696.78        43.66 o                         
  16   2   4        294.31        307.25        14.71 o                         
  17   2   4       2456.46       2414.82        46.25 o                         
  18   2   4          6.38         18.14        11.48 o                         
  19   2   4       1966.70       2042.97        59.72 o                         
  20   2   4         32.62         49.66        15.57 o                         
  21   2   4       1751.76       1785.28        56.41 o                         
  22   2   4        379.20        364.32        29.17 o                         
  23   2   4        766.10        765.11        42.66 o                         
   1   3   4       5139.74       4652.32        34.64 o                         
   2   3   4        484.12        446.01         4.52 o                         
   3   3   4      15466.81      15294.43        95.27 o                         
   4   3   4       6625.22       6713.99        38.39 o                         
   5   3   4       7470.50       7607.16        44.40 o                         
   6   3   4       8637.83       8659.08        47.44 o                         
   7   3   4       9802.65       9991.94        55.58 o                         
   8   3   4       7914.00       8108.49        45.19 o                         
   9   3   4       5849.67       5802.40        34.29 o                         
  10   3   4      10262.90      10143.89        56.68 o                         
  11   3   4       2285.04       2260.49        19.50 o                         
  12   3   4       6261.96       6112.48        39.11 o                         
  13   3   4       1604.27       1568.38        16.12 o                         
  14   3   4       7678.74       7732.04        52.85 o                         
  15   3   4        172.82        159.06         8.70 o                         
  16   3   4       3851.60       3816.67        55.74 o                         
  17   3   4         10.96          8.89         9.22 o                         
  18   3   4       3020.97       3164.53        66.84 o                         
  19   3   4          0.53         -4.19        11.96 o                         
  20   3   4       1940.26       2046.08        60.41 o                         
  21   3   4         55.32         82.61        17.63 o                         
  22   3   4       1387.48       1326.66        55.70 o                         
  23   3   4         98.31        158.16        26.59 o                         
   0   4   4       1193.87       1177.44        13.13 o                         
   1   4   4      10395.24      10168.32        72.62 o                         
   2   4   4      18215.03      17815.34       126.15 o                         
   3   4   4       1669.99       1700.19        10.55 o                         
   4   4   4       3783.53       3910.02        20.89 o                         
   5   4   4        761.19        795.60         7.37 o                         
   6   4   4       4253.27       4295.29        24.99 o                         
   7   4   4        162.03        201.09         4.92 o                         
   8   4   4       4582.89       4579.10        28.26 o                         
   9   4   4        821.97        819.35         9.90 o                         
  10   4   4       2467.71       2453.69        20.30 o                         
  11   4   4       2548.62       2518.54        22.00 o                         
  12   4   4        182.81        208.71         6.99 o                         
  13   4   4        722.31        733.11        12.54 o                         
  14   4   4        352.94        358.81        10.19 o                         
  15   4   4        503.11        514.86        15.55 o                         
  16   4   4        108.00        101.79        11.25 o                         
  17   4   4        529.66        579.95        28.71 o                         
  18   4   4          1.81          1.97         9.26 o                         
  19   4   4        152.65        205.57        20.17 o                         
  20   4   4         45.36         50.31        14.32 o                         
  21   4   4         50.00         81.98        16.57 o                         
  22   4   4          8.55         23.89        14.76 o                         
  23   4   4         29.56         56.27        28.49 o                         
   1   5   4       1673.02       1701.41        11.49 o                         
   2   5   4       4320.73       4518.37        24.57 o                         
   3   5   4        510.19        599.71         6.06 o                         
   4   5   4         92.72        107.56         2.76 o                         
   5   5   4        476.95        507.19         6.62 o                         
   6   5   4        543.88        549.58         7.63 o                         
   7   5   4         95.48        127.33         4.13 o                         
   8   5   4         39.18         72.82         3.58 o                         
   9   5   4        271.34        294.11         6.56 o                         
  10   5   4        654.42        678.08         9.90 o                         
  11   5   4        164.29        175.60         6.01 o                         
  12   5   4        160.08        201.07         6.86 o                         
  13   5   4        216.73        218.78         7.37 o                         
  14   5   4          5.60         38.93         5.47 o                         
  15   5   4          0.07         -3.78         6.16 o                         
  16   5   4          2.17         45.83        11.14 o                         
  17   5   4         76.89         67.02        13.47 o                         
  18   5   4        147.07        158.92        16.57 o                         
  19   5   4         18.02         16.07        11.32 o                         
  20   5   4          1.47         31.33        13.10 o                         
  21   5   4          7.36          5.78        12.28 o                         
  22   5   4         53.24         57.10        15.91 o                         
   0   6   4       3954.94       4143.63        34.31 o                         
   1   6   4         83.35        102.33         2.40 o                         
   2   6   4      11491.20      11251.13        76.13 o                         
   3   6   4        828.52        844.97         6.69 o                         
   4   6   4      20932.67      20738.66       132.42 o                         
   5   6   4      12455.40      12281.41        74.23 o                         
   6   6   4       3442.39       3494.19        22.10 o                         
   7   6   4        977.52        981.57         9.59 o                         
   8   6   4       5688.32       5669.95        34.75 o                         
   9   6   4       1688.78       1707.31        15.62 o                         
  10   6   4       3896.23       3884.02        27.66 o                         
  11   6   4       1774.02       1761.28        17.41 o                         
  12   6   4       1630.05       1633.15        17.28 o                         
  13   6   4        636.80        662.79        12.87 o                         
  14   6   4        327.18        354.76        11.45 o                         
  15   6   4        405.20        417.03        15.90 o                         
  16   6   4         69.11         96.41        13.19 o                         
  17   6   4        400.23        428.15        24.56 o                         
  18   6   4          5.75          8.30         9.77 o                         
  19   6   4        490.30        504.59        27.50 o                         
  20   6   4         31.81         24.09        12.76 o                         
  21   6   4        214.35        232.06        24.98 o                         
  22   6   4         74.20         58.24        17.71 o                         
   1   7   4       8204.72       8253.61        50.22 o                         
   2   7   4       1319.00       1362.16         9.59 o                         
   3   7   4      16514.35      16444.15        99.32 o                         
   4   7   4       9954.91       9976.87        55.17 o                         
   5   7   4       6950.99       7004.20        39.48 o                         
   6   7   4       6577.55       6712.77        38.11 o                         
   7   7   4      10023.21       9946.40        55.61 o                         
   8   7   4      11183.11      11170.72        58.96 o                         
   9   7   4       5863.01       5734.15        36.18 o                         
  10   7   4       9097.76       8933.79        53.45 o                         
  11   7   4       2804.09       2751.15        22.86 o                         
  12   7   4       7712.21       7533.69        47.61 o                         
  13   7   4       1172.36       1198.95        16.66 o                         
  14   7   4       5377.20       5337.13        48.90 o                         
  15   7   4        373.02        370.48        15.11 o                         
  16   7   4       5293.37       5361.49        85.10 o                         
  17   7   4          0.75         17.20        10.04 o                         
  18   7   4       2942.02       2913.09        58.81 o                         
  19   7   4          0.10          5.87        10.64 o                         
  20   7   4       2796.31       2944.76        70.27 o                         
  21   7   4        144.22        153.45        26.01 o                         
  22   7   4       1304.35       1311.50        82.09 o                         
   0   8   4      54010.20      50193.67       831.75 o                         
   1   8   4          2.48         25.12         1.66 o                         
   2   8   4      69372.03      69564.72       614.81 o                         
   3   8   4       5313.75       5363.18        30.84 o                         
   4   8   4      32651.83      32741.45       187.08 o                         
   5   8   4        254.05        299.43         4.81 o                         
   6   8   4      49727.82      50284.15       295.79 o                         
   7   8   4       7763.76       7733.80        45.32 o                         
   8   8   4      23660.14      23366.07       125.52 o                         
   9   8   4       7187.02       7130.15        41.88 o                         
  10   8   4      13039.98      12775.88        68.03 o                         
  11   8   4       5110.53       5006.82        33.77 o                         
  12   8   4       5367.20       5274.54        38.58 o                         
  13   8   4       5001.12       4948.40        41.93 o                         
  14   8   4       2479.06       2450.22        30.44 o                         
  15   8   4       5280.58       5246.33        62.27 o                         
  16   8   4        114.18        102.35        13.72 o                         
  17   8   4       2418.28       2385.83        51.86 o                         
  18   8   4          3.33         32.27        12.86 o                         
  19   8   4       1927.25       1922.71        51.53 o                         
  20   8   4        121.18        146.39        18.20 o                         
  21   8   4       1568.04       1595.65        57.27 o                         
  22   8   4        313.01        324.88        33.15 o                         
   1   9   4      29928.24      29978.27       166.34 o                         
   2   9   4       1244.69       1264.28         9.31 o                         
   3   9   4      28341.50      28375.00       170.92 o                         
   4   9   4       6235.21       6321.30        34.35 o                         
   5   9   4      22654.79      22686.34       127.10 o                         
   6   9   4      13955.65      13837.76        69.88 o                         
   7   9   4      18348.70      18077.77        94.01 o                         
   8   9   4      16528.37      16459.96        88.26 o                         
   9   9   4       7250.58       7136.63        42.95 o                         
  10   9   4      15327.12      14979.51        80.87 o                         
  11   9   4       5471.58       5405.62        38.25 o                         
  12   9   4      17054.58      17012.25        99.74 o                         
  13   9   4       1134.50       1119.77        20.40 o                         
  14   9   4      14978.95      14871.33       123.27 o                         
  15   9   4        223.62        231.78        15.35 o                         
  16   9   4       9900.68      10396.00       146.11 o                         
  17   9   4          3.27          8.33        11.42 o                         
  18   9   4       7138.11       7593.90       123.05 o                         
  19   9   4         25.02         13.55        11.74 o                         
  20   9   4       5079.69       5228.04       100.90 o                         
  21   9   4         94.94        129.75        21.55 o                         
  22   9   4       3489.89       3537.03       116.66 o                         
   0  10   4      86822.85      86512.61      1013.77 o                         
   1  10   4         58.27         93.70         2.33 o                         
   2  10   4      56701.89      57279.18       408.84 o                         
   3  10   4        288.37        309.52         5.35 o                         
   4  10   4      62231.37      62297.33       415.27 o                         
   5  10   4       3792.84       3897.14        22.39 o                         
   6  10   4      33657.59      33436.75       176.67 o                         
   7  10   4       3297.83       3263.42        21.96 o                         
   8  10   4      30362.58      29977.46       160.18 o                         
   9  10   4       5342.32       5296.15        34.45 o                         
  10  10   4      13139.44      12868.46        72.32 o                         
  11  10   4       8132.77       8039.34        51.64 o                         
  12  10   4       5662.12       5521.17        50.89 o                         
  13  10   4       7218.18       7247.40        66.99 o                         
  14  10   4       1435.16       1396.55        29.09 o                         
  15  10   4       3638.81       3663.92        54.25 o                         
  16  10   4       1068.90       1068.68        39.07 o                         
  17  10   4       5502.65       5682.03       100.02 o                         
  18  10   4         34.78         49.02        14.19 o                         
  19  10   4       2284.86       2267.86        59.39 o                         
  20  10   4        130.89        146.34        19.06 o                         
  21  10   4       1440.82       1400.18        71.78 o                         
   1  11   4      21298.99      21233.71       137.57 o                         
   2  11   4        734.55        742.35         8.41 o                         
   3  11   4      19508.46      19394.49       110.48 o                         
   4  11   4       4079.05       4087.24        23.53 o                         
   5  11   4      16576.76      16322.68        85.56 o                         
   6  11   4      11081.19      10900.08        58.24 o                         
   7  11   4       8073.05       7885.79        44.86 o                         
   8  11   4      10274.68      10090.44        55.85 o                         
   9  11   4       5325.96       5233.19        33.52 o                         
  10  11   4      11436.75      11254.81        63.47 o                         
  11  11   4       3711.89       3642.31        29.93 o                         
  12  11   4      13961.94      13897.88       107.75 o                         
  13  11   4        681.83        691.29        17.11 o                         
  14  11   4      10690.12      10790.01       115.99 o                         
  15  11   4        358.27        370.78        23.55 o                         
  16  11   4       7644.64       7946.16       137.84 o                         
  17  11   4         76.21         91.71        16.88 o                         
  18  11   4       6019.10       6232.84       112.37 o                         
  19  11   4         17.70         39.67        13.41 o                         
  20  11   4       3809.86       3726.27        83.14 o                         
  21  11   4         30.70         27.70        13.55 o                         
   0  12   4      33248.46      33199.40       318.61 o                         
   1  12   4        595.84        617.06         7.25 o                         
   2  12   4      32818.99      32935.58       211.81 o                         
   3  12   4       1717.92       1726.69        14.10 o                         
   4  12   4      17113.40      16899.82        89.89 o                         
   5  12   4        825.50        837.44         8.34 o                         
   6  12   4      21076.49      20731.18       103.37 o                         
   7  12   4       4788.33       4692.35        28.90 o                         
   8  12   4       7930.99       7770.33        45.56 o                         
   9  12   4       3550.61       3528.47        25.05 o                         
  10  12   4       5234.43       5129.09        34.89 o                         
  11  12   4       2884.02       2820.42        27.26 o                         
  12  12   4       2166.83       2153.88        28.36 o                         
  13  12   4       2417.13       2389.26        35.81 o                         
  14  12   4       1515.51       1490.05        33.94 o                         
  15  12   4       2805.98       2830.78        59.51 o                         
  16  12   4        174.30        176.22        18.57 o                         
  17  12   4       1310.29       1341.80        43.67 o                         
  18  12   4         48.87         40.77        13.01 o                         
  19  12   4       1146.22       1167.04        41.26 o                         
  20  12   4         12.23         14.84        11.10 o                         
  21  12   4        853.66        802.47        46.94 o                         
   1  13   4       5720.29       5819.99        38.07 o                         
   2  13   4        466.94        473.60         6.71 o                         
   3  13   4       3595.99       3595.71        26.61 o                         
   4  13   4       1250.41       1240.19        12.14 o                         
   5  13   4       2306.60       2310.37        17.11 o                         
   6  13   4       1284.59       1300.84        11.42 o                         
   7  13   4       1514.12       1537.13        13.30 o                         
   8  13   4       3031.27       3006.43        22.11 o                         
   9  13   4        952.89        948.79        11.98 o                         
  10  13   4       3161.10       3106.18        26.14 o                         
  11  13   4        197.95        241.95         9.90 o                         
  12  13   4       2589.40       2567.52        32.29 o                         
  13  13   4        609.59        637.32        21.01 o                         
  14  13   4       2272.06       2194.72        43.06 o                         
  15  13   4        186.50        175.91        17.42 o                         
  16  13   4       2257.32       2267.33        51.28 o                         
  17  13   4         58.89         57.58        13.95 o                         
  18  13   4       1225.64       1248.68        41.51 o                         
  19  13   4         36.61         20.20        12.01 o                         
  20  13   4       1147.95       1160.92        59.93 o                         
   0  14   4       1122.66       1181.06        19.24 o                         
   1  14   4         24.55         29.71         3.00 o                         
   2  14   4       1858.70       1943.68        16.93 o                         
   3  14   4          8.63         20.83         2.31 o                         
   4  14   4       2870.10       2912.06        21.82 o                         
   5  14   4       1452.44       1450.44        13.39 o                         
   6  14   4         27.50         83.46         4.64 o                         
   7  14   4         18.06         33.08         3.18 o                         
   8  14   4        242.91        277.96         6.30 o                         
   9  14   4        190.87        201.30         6.03 o                         
  10  14   4         75.37        102.09         5.38 o                         
  11  14   4        140.65        182.05         9.30 o                         
  12  14   4        111.67        120.39        10.59 o                         
  13  14   4         68.02         99.51        11.99 o                         
  14  14   4         30.33         31.46         9.73 o                         
  15  14   4         95.80        119.06        15.76 o                         
  16  14   4         23.06         43.96        12.05 o                         
  17  14   4         47.39         80.28        14.79 o                         
  18  14   4         43.53         49.77        13.43 o                         
  19  14   4        125.62        166.15        19.85 o                         
  20  14   4          2.81          0.81        11.67 o                         
   1  15   4         41.65         94.38         6.86 o                         
   2  15   4          9.40         17.53         2.77 o                         
   3  15   4         43.84         90.20         3.63 o                         
   4  15   4        180.98        203.17         5.04 o                         
   5  15   4        283.73        317.51         6.86 o                         
   6  15   4        422.87        428.02         7.78 o                         
   7  15   4        547.20        572.85        10.09 o                         
   8  15   4        513.00        532.74         8.84 o                         
   9  15   4         75.31         88.78         5.50 o                         
  10  15   4         20.35         38.70         4.57 o                         
  11  15   4        540.71        563.15        15.04 o                         
  12  15   4        486.52        513.55        20.61 o                         
  13  15   4          9.25         17.53         8.54 o                         
  14  15   4        118.45        134.20        15.89 o                         
  15  15   4         30.78         26.93        11.35 o                         
  16  15   4        176.66        197.60        19.12 o                         
  17  15   4         25.28         32.08        12.45 o                         
  18  15   4         19.99         32.67        13.18 o                         
  19  15   4          0.61         -8.03        11.57 o                         
   0  16   4       5299.75       5286.18        65.35 o                         
   1  16   4          1.86         14.08         3.27 o                         
   2  16   4       6471.18       6440.65        50.62 o                         
   3  16   4        475.29        500.53         9.08 o                         
   4  16   4       4673.34       4598.33        30.10 o                         
   5  16   4       1395.03       1394.61        13.39 o                         
   6  16   4       3642.83       3626.68        26.59 o                         
   7  16   4        772.96        775.88        11.86 o                         
   8  16   4       3180.72       3152.48        32.61 o                         
   9  16   4        932.50        904.93        17.71 o                         
  10  16   4       1885.95       1865.23        23.23 o                         
  11  16   4       1261.21       1208.29        25.66 o                         
  12  16   4        488.95        500.23        24.39 o                         
  13  16   4        480.29        457.14        23.97 o                         
  14  16   4        373.67        382.75        24.97 o                         
  15  16   4        408.75        428.50        26.27 o                         
  16  16   4        125.18        130.17        16.59 o                         
  17  16   4        534.90        602.80        34.56 o                         
  18  16   4          1.88          5.55        12.63 o                         
  19  16   4        309.42        264.62        25.50 o                         
   1  17   4       5619.23       5624.82        47.81 o                         
   2  17   4        294.78        305.84         8.13 o                         
   3  17   4       6424.60       6450.72        55.84 o                         
   4  17   4       2117.52       2080.52        19.96 o                         
   5  17   4       3707.30       3693.01        27.05 o                         
   6  17   4       3355.50       3309.75        24.60 o                         
   7  17   4       1894.44       1879.58        19.85 o                         
   8  17   4       2979.91       2943.39        31.30 o                         
   9  17   4       2299.75       2275.44        33.04 o                         
  10  17   4       4757.64       4768.96        58.38 o                         
  11  17   4        501.22        514.45        22.01 o                         
  12  17   4       3351.04       3392.58        63.95 o                         
  13  17   4        642.91        636.82        31.39 o                         
  14  17   4       3840.34       3850.33        72.34 o                         
  15  17   4        101.21        105.83        15.08 o                         
  16  17   4       2495.12       2576.35        61.28 o                         
  17  17   4         87.38         88.62        18.05 o                         
  18  17   4       2490.85       2453.41        65.77 o                         
   0  18   4      23486.12      23645.51       237.26 o                         
   1  18   4        373.81        373.96         9.46 o                         
   2  18   4      17929.97      17871.24       135.15 o                         
   3  18   4        352.36        357.92        10.16 o                         
   4  18   4      17468.88      17500.75       122.64 o                         
   5  18   4       1556.90       1519.68        16.17 o                         
   6  18   4      10140.30       9989.83        67.58 o                         
   7  18   4       1359.66       1340.51        17.14 o                         
   8  18   4       7834.63       8037.13        83.82 o                         
   9  18   4       3004.73       3092.16        47.98 o                         
  10  18   4       2894.04       2868.71        49.93 o                         
  11  18   4       1332.48       1379.91        39.94 o                         
  12  18   4       2571.26       2643.08        62.80 o                         
  13  18   4       2086.86       2088.92        49.52 o                         
  14  18   4        868.75        894.07        36.00 o                         
  15  18   4       2354.77       2414.60        62.83 o                         
  16  18   4        137.36        193.63        22.65 o                         
  17  18   4       1223.92       1398.99        58.41 o                         
  18  18   4         36.12         34.49        16.24 o                         
   1  19   4      11617.28      11580.98        88.57 o                         
   2  19   4        882.58        886.08        15.03 o                         
   3  19   4       7767.47       7778.39        65.73 o                         
   4  19   4       1677.41       1612.82        21.45 o                         
   5  19   4       6036.93       6002.97        49.60 o                         
   6  19   4       2795.67       2698.35        30.64 o                         
   7  19   4       3840.22       3813.52        49.85 o                         
   8  19   4       5416.04       5301.94        74.64 o                         
   9  19   4       1932.96       1886.58        39.44 o                         
  10  19   4       6376.68       6506.12       105.30 o                         
  11  19   4        676.26        686.80        33.22 o                         
  12  19   4       5669.27       5672.76       114.45 o                         
  13  19   4        689.04        674.28        34.89 o                         
  14  19   4       5600.63       5853.41       108.49 o                         
  15  19   4        151.96        157.96        20.35 o                         
  16  19   4       5037.72       5261.88       107.59 o                         
  17  19   4         48.48         60.89        16.93 o                         
   0  20   4      15054.52      15117.24       157.52 o                         
   1  20   4          1.89          8.78         4.05 o                         
   2  20   4      18775.31      19008.69       150.83 o                         
   3  20   4        256.74        261.42         9.59 o                         
   4  20   4      14364.27      14145.91       147.82 o                         
   5  20   4        896.49        872.97        19.30 o                         
   6  20   4      10440.85      10660.55       111.97 o                         
   7  20   4       1536.72       1454.13        32.57 o                         
   8  20   4       4842.14       4889.27        70.13 o                         
   9  20   4       1203.05       1165.41        42.62 o                         
  10  20   4       4763.51       4801.51        88.99 o                         
  11  20   4       2781.38       2772.50        61.53 o                         
  12  20   4       1748.49       1882.50        50.73 o                         
  13  20   4       2261.68       2286.68        67.45 o                         
  14  20   4        729.21        807.49        45.47 o                         
  15  20   4       1880.86       1859.02        58.51 o                         
  16  20   4        194.67        180.95        24.55 o                         
   1  21   4       4367.68       4384.06        50.36 o                         
   2  21   4        307.30        315.91        12.28 o                         
   3  21   4       3778.98       3839.85        43.21 o                         
   4  21   4        707.63        680.49        16.87 o                         
   5  21   4       3490.19       3484.07        57.66 o                         
   6  21   4       1729.85       1668.46        38.75 o                         
   7  21   4       2267.71       2282.55        56.92 o                         
   8  21   4       2887.44       2856.48        59.02 o                         
   9  21   4       1549.04       1510.82        45.36 o                         
  10  21   4       3759.74       3701.04        78.07 o                         
  11  21   4       1141.69       1135.50        44.64 o                         
  12  21   4       4431.05       4557.37        92.71 o                         
  13  21   4        211.89        251.95        26.30 o                         
  14  21   4       3297.45       3287.75        79.50 o                         
  15  21   4        207.33        202.48        23.57 o                         
  16  21   4       3307.71       4045.50       299.76 o                         
   0  22   4       6633.66       6687.65       100.37 o                         
   1  22   4         69.88         75.51         8.14 o                         
   2  22   4       4360.08       4347.37        50.68 o                         
   3  22   4         60.60         69.11         8.17 o                         
   4  22   4       4820.22       4792.24        59.14 o                         
   5  22   4        120.33        124.40        10.91 o                         
   6  22   4       3482.57       3471.18        64.13 o                         
   7  22   4        684.84        661.92        31.04 o                         
   8  22   4       2565.69       2484.14        58.52 o                         
   9  22   4        896.50        928.69        38.72 o                         
  10  22   4       1284.08       1280.96        49.45 o                         
  11  22   4        873.63        965.08        46.94 o                         
  12  22   4        945.78        933.75        45.74 o                         
  13  22   4       1201.35       1291.56        52.46 o                         
  14  22   4        218.45        245.17        24.33 o                         
  15  22   4        762.04        849.84        59.82 o                         
   1  23   4        405.98        442.70        19.23 o                         
   2  23   4         16.26         21.05         7.02 o                         
   3  23   4        410.78        440.66        17.57 o                         
   4  23   4         73.93         76.77        10.02 o                         
   5  23   4        438.35        455.07        21.94 o                         
   6  23   4        266.01        262.58        18.18 o                         
   7  23   4        613.71        600.07        30.26 o                         
   8  23   4        468.91        437.84        28.77 o                         
   9  23   4        257.05        318.15        27.69 o                         
  10  23   4        603.85        564.13        35.58 o                         
  11  23   4        210.47        246.68        24.96 o                         
  12  23   4        593.78        632.61        38.77 o                         
  13  23   4        100.11         88.80        19.06 o                         
  14  23   4        791.66        834.44        57.65 o                         
   0  24   4          4.33         23.58        11.28 o                         
   1  24   4         83.17         68.81         8.63 o                         
   2  24   4        125.77        156.37        10.81 o                         
   3  24   4          7.77          5.23         6.23 o                         
   4  24   4          6.71         35.94        10.29 o                         
   5  24   4          0.11         -1.04         7.37 o                         
   6  24   4         27.48         57.74        11.29 o                         
   7  24   4          6.73         20.70        10.12 o                         
   8  24   4         65.15         55.38        14.60 o                         
   9  24   4          5.59         16.47        12.05 o                         
  10  24   4         29.01         31.99        13.71 o                         
  11  24   4         43.32         51.03        16.58 o                         
  12  24   4          3.00         20.87        14.26 o                         
  13  24   4          1.23         15.66        18.48 o                         
   1  25   4        239.15        256.20        14.86 o                         
   2  25   4         98.77         97.86        10.76 o                         
   3  25   4         31.53         51.96         9.82 o                         
   4  25   4          4.62          6.82         7.71 o                         
   5  25   4        221.10        234.04        18.33 o                         
   6  25   4         77.51         92.95        13.51 o                         
   7  25   4        150.41        175.76        18.97 o                         
   8  25   4        163.42        162.49        19.05 o                         
   9  25   4         87.31         77.62        16.51 o                         
  10  25   4        278.87        250.12        26.73 o                         
  11  25   4         55.11         62.88        16.48 o                         
   0  26   4       1785.45       1680.21        45.75 o                         
   1  26   4          5.04          3.25         6.96 o                         
   2  26   4       2036.71       1964.82        44.42 o                         
   3  26   4         21.18         25.20        10.69 o                         
   4  26   4       2052.46       1963.97        53.68 o                         
   5  26   4        137.63        131.60        17.53 o                         
   6  26   4       1231.49       1113.07        45.95 o                         
   7  26   4        192.77        214.53        23.28 o                         
   8  26   4        886.23        802.75        54.48 o                         
   9  26   4        241.06        227.84        24.64 o                         
  10  26   4        737.09        724.05        43.63 o                         
   1  27   4       1271.84       1234.27        35.71 o                         
   2  27   4         27.29         21.99        10.87 o                         
   3  27   4       1748.89       1594.98        75.56 o                         
   4  27   4        343.82        353.17        28.74 o                         
   5  27   4       1031.33       1029.68        46.19 o                         
   6  27   4        526.83        512.92        41.74 o                         
   7  27   4       1013.45        937.69        49.00 o                         
   8  27   4       1056.28        972.87        76.21 o                         
   0  28   4       4703.23       4235.95       160.04 o                         
   1  28   4          1.45          1.63        11.94 o                         
   2  28   4       5116.62       4665.15       121.18 o                         
   3  28   4        112.74         84.10        17.29 o                         
   4  28   4       3509.28       3236.47        81.03 o                         
   5  28   4         75.50         62.30        16.97 o                         
   6  28   4       3366.48       3417.76       124.31 o                         
   1   1   5       6798.55       5800.16        39.13 o                         
   2   1   5       3710.27       3683.80        22.92 o                         
   3   1   5        300.19        331.60         5.37 o                         
   4   1   5       1511.50       1528.36        10.92 o                         
   5   1   5      13034.71      13130.56        76.83 o                         
   6   1   5       1486.27       1489.10        11.83 o                         
   7   1   5       6554.61       6775.68        40.00 o                         
   8   1   5       1578.38       1622.00        14.37 o                         
   9   1   5       2460.72       2488.73        19.32 o                         
  10   1   5       2230.37       2250.00        18.85 o                         
  11   1   5       1860.18       1853.63        17.15 o                         
  12   1   5       1309.24       1314.61        15.13 o                         
  13   1   5       1927.72       1875.47        18.72 o                         
  14   1   5       2069.05       2053.33        21.53 o                         
  15   1   5         11.05         23.91         5.52 o                         
  16   1   5        677.15        703.18        18.96 o                         
  17   1   5          6.26         19.86        10.62 o                         
  18   1   5        911.57        977.13        44.55 o                         
  19   1   5          2.29          2.19        12.40 o                         
  20   1   5        160.72        199.10        23.35 o                         
  21   1   5         24.62         34.79        15.29 o                         
  22   1   5        368.82        428.36        30.89 o                         
  23   1   5        128.72        152.30        22.71 o                         
   0   2   5      48377.26      40366.88      1543.23 o                         
   1   2   5      16169.27      15568.63       121.79 o                         
   2   2   5       9200.30       8503.05        56.97 o                         
   3   2   5       4789.94       4836.62        27.84 o                         
   4   2   5      35113.17      35166.78       277.54 o                         
   5   2   5      10582.19      10622.25        63.15 o                         
   6   2   5      16700.69      16772.64       101.28 o                         
   7   2   5       9267.43       9327.71        51.25 o                         
   8   2   5      11242.70      11456.46        61.62 o                         
   9   2   5      12611.03      12693.24        66.08 o                         
  10   2   5       5725.16       5710.81        36.50 o                         
  11   2   5       8381.66       8298.82        49.93 o                         
  12   2   5       3283.81       3252.39        25.61 o                         
  13   2   5       4709.21       4590.72        33.59 o                         
  14   2   5        202.15        209.66         7.52 o                         
  15   2   5       4154.90       4061.47        40.66 o                         
  16   2   5        179.09        175.09        12.37 o                         
  17   2   5       3312.22       3227.61        58.53 o                         
  18   2   5         49.37         53.66        13.34 o                         
  19   2   5       2316.78       2426.17        62.74 o                         
  20   2   5         26.70         23.18        14.63 o                         
  21   2   5       1064.39       1045.64        49.69 o                         
  22   2   5         76.95         59.40        15.62 o                         
  23   2   5       1126.23       1140.04        57.30 o                         
   1   3   5      37466.75      33673.59       440.41 o                         
   2   3   5        324.02        334.35         4.01 o                         
   3   3   5      84322.34      87088.48       664.59 o                         
   4   3   5       3907.16       3962.10        22.54 o                         
   5   3   5      57734.27      59114.06       479.22 o                         
   6   3   5       6261.33       6389.64        34.84 o                         
   7   3   5      18383.08      18793.03       111.41 o                         
   8   3   5       9431.09       9635.28        50.12 o                         
   9   3   5      26565.71      26932.45       146.82 o                         
  10   3   5      10848.02      10835.37        59.70 o                         
  11   3   5      10813.80      10606.66        59.86 o                         
  12   3   5      13787.76      13638.02        77.21 o                         
  13   3   5       3014.98       2962.82        24.90 o                         
  14   3   5       6565.34       6580.05        48.49 o                         
  15   3   5        506.34        513.70        13.90 o                         
  16   3   5       6949.58       7009.59        83.79 o                         
  17   3   5        145.87        148.90        16.25 o                         
  18   3   5       4161.62       4296.83        80.93 o                         
  19   3   5         95.73        106.36        18.31 o                         
  20   3   5       2358.99       2407.83        65.90 o                         
  21   3   5        169.16        161.50        21.17 o                         
  22   3   5       1296.47       1237.26        55.36 o                         
  23   3   5        268.50        291.39        44.13 o                         
   0   4   5      38412.05      36900.92       531.34 o                         
   1   4   5       2242.14       2257.13        15.88 o                         
   2   4   5     103206.41     106118.30       958.75 o                         
   3   4   5       7745.61       7675.75        46.51 o                         
   4   4   5      39994.59      40100.77       301.37 o                         
   5   4   5      13483.59      13500.30        80.54 o                         
   6   4   5      47638.91      48327.67       318.39 o                         
   7   4   5      14616.31      14729.91        83.14 o                         
   8   4   5      17435.72      17520.57        93.09 o                         
   9   4   5      19270.87      19224.61       101.99 o                         
  10   4   5      14629.67      14291.26        74.07 o                         
  11   4   5      16865.97      16782.19        93.83 o                         
  12   4   5       3680.53       3614.44        29.17 o                         
  13   4   5      12234.11      12065.21        72.38 o                         
  14   4   5       2239.19       2253.99        25.05 o                         
  15   4   5      11207.10      11242.64        88.42 o                         
  16   4   5         98.76         92.50        11.12 o                         
  17   4   5       8537.63       8834.43       126.73 o                         
  18   4   5         30.31         67.38        12.52 o                         
  19   4   5       6273.42       6461.25       121.78 o                         
  20   4   5         91.10        100.24        17.36 o                         
  21   4   5       3732.26       3714.09        81.32 o                         
  22   4   5        210.94        242.70        25.93 o                         
   1   5   5     122854.48     125555.36      1368.50 o                         
   2   5   5       3070.05       3049.79        18.31 o                         
   3   5   5      74933.73      67139.02      1121.35 o                         
   4   5   5      10195.43      10143.72        62.60 o                         
   5   5   5      62096.80      63775.36       504.51 o                         
   6   5   5       9357.92       9488.09        50.64 o                         
   7   5   5      52076.62      53227.71       356.65 o                         
   8   5   5      16999.10      16883.96        93.51 o                         
   9   5   5      17307.59      17189.54        96.21 o                         
  10   5   5      15082.67      15061.15        80.78 o                         
  11   5   5       9226.93       8975.50        53.39 o                         
  12   5   5       9922.34       9638.14        57.99 o                         
  13   5   5       4919.70       4878.70        36.24 o                         
  14   5   5      11895.18      11775.36        78.66 o                         
  15   5   5        706.91        704.54        18.47 o                         
  16   5   5       7851.26       8078.49       112.20 o                         
  17   5   5         11.74         24.30        11.06 o                         
  18   5   5       4888.74       4820.57        80.39 o                         
  19   5   5          0.26         -0.58        10.41 o                         
  20   5   5       4351.27       4562.21       100.38 o                         
  21   5   5        264.56        274.18        27.15 o                         
  22   5   5       2326.51       2286.02        80.35 o                         
   0   6   5      93374.61      80542.85      1735.19 o                         
   1   6   5         13.65         48.73         1.75 o                         
   2   6   5      49231.33      48081.44       406.52 o                         
   3   6   5       7045.02       7116.24        42.24 o                         
   4   6   5      58718.37      59750.84       519.45 o                         
   5   6   5      10463.55      10564.27        57.37 o                         
   6   6   5      17161.20      17135.18       100.37 o                         
   7   6   5      16119.80      16049.26        85.32 o                         
   8   6   5      23453.89      23276.17       127.50 o                         
   9   6   5      14445.09      14352.75        77.83 o                         
  10   6   5       4504.01       4421.44        30.61 o                         
  11   6   5      12705.48      12532.29        71.09 o                         
  12   6   5       4790.69       4652.61        33.66 o                         
  13   6   5      13215.20      13032.25        80.93 o                         
  14   6   5       1356.77       1351.35        20.63 o                         
  15   6   5       9907.21      10161.30       114.70 o                         
  16   6   5        480.99        451.73        23.28 o                         
  17   6   5       7013.12       7138.58       105.27 o                         
  18   6   5         34.22         41.07        11.43 o                         
  19   6   5       4937.23       5090.09        85.67 o                         
  20   6   5         18.55         34.25        12.13 o                         
  21   6   5       4087.12       4031.93        91.45 o                         
  22   6   5        245.31        259.19        28.58 o                         
   1   7   5      41610.36      40728.89       366.24 o                         
   2   7   5        630.47        638.19         5.90 o                         
   3   7   5      49572.88      49192.96       427.45 o                         
   4   7   5       6656.29       6712.94        37.43 o                         
   5   7   5      20987.30      20811.04       125.45 o                         
   6   7   5      10333.02      10486.44        56.95 o                         
   7   7   5      19258.73      19086.57       104.52 o                         
   8   7   5       5348.12       5376.78        33.10 o                         
   9   7   5      12439.38      12217.78        68.08 o                         
  10   7   5       7562.85       7414.78        44.84 o                         
  11   7   5       6091.85       5988.19        40.25 o                         
  12   7   5       5715.76       5619.52        39.28 o                         
  13   7   5       1080.40       1116.27        17.87 o                         
  14   7   5       5151.62       5111.67        49.71 o                         
  15   7   5       1726.34       1728.60        28.71 o                         
  16   7   5       3373.76       3372.01        59.81 o                         
  17   7   5        179.03        192.27        17.82 o                         
  18   7   5       3598.50       3743.17        72.58 o                         
  19   7   5         50.31         59.24        13.15 o                         
  20   7   5       1996.41       1982.75        56.03 o                         
  21   7   5         86.67         91.06        18.28 o                         
  22   7   5       1555.97       1591.41        64.72 o                         
   0   8   5      17126.04      16803.78       161.26 o                         
   1   8   5        204.40        222.51         4.06 o                         
   2   8   5      19777.85      19599.85       126.34 o                         
   3   8   5       1475.76       1467.89        11.09 o                         
   4   8   5       7317.86       7487.71        40.74 o                         
   5   8   5       4216.94       4207.77        23.97 o                         
   6   8   5      10545.80      10527.63        58.03 o                         
   7   8   5       6456.40       6300.03        37.25 o                         
   8   8   5       2014.75       2028.88        17.34 o                         
   9   8   5       3087.76       3057.92        23.29 o                         
  10   8   5       3295.91       3254.47        24.70 o                         
  11   8   5       4952.31       4900.15        33.73 o                         
  12   8   5        575.92        574.21        10.89 o                         
  13   8   5       4982.39       5011.37        44.80 o                         
  14   8   5        491.30        490.93        15.39 o                         
  15   8   5       2497.28       2507.41        38.18 o                         
  16   8   5        220.81        218.35        17.74 o                         
  17   8   5       2039.36       2019.38        52.12 o                         
  18   8   5         12.78         19.18        12.06 o                         
  19   8   5       1242.45       1215.81        52.15 o                         
  20   8   5         30.64         23.31        12.30 o                         
  21   8   5       1030.02        979.67        46.35 o                         
  22   8   5         22.23          7.83        15.74 o                         
   1   9   5       7320.87       7550.97        40.12 o                         
   2   9   5        570.25        556.13         6.54 o                         
   3   9   5        322.17        392.68         5.85 o                         
   4   9   5          5.79         26.51         1.92 o                         
   5   9   5       2071.52       2112.70        14.50 o                         
   6   9   5        331.99        342.55         5.87 o                         
   7   9   5       2589.49       2571.12        18.32 o                         
   8   9   5       1304.63       1290.32        13.80 o                         
   9   9   5        102.20        136.66         4.84 o                         
  10   9   5         53.94         79.58         4.48 o                         
  11   9   5        199.12        216.00         6.87 o                         
  12   9   5       1070.51       1066.75        15.86 o                         
  13   9   5        298.84        318.85        12.21 o                         
  14   9   5        227.01        241.71        12.38 o                         
  15   9   5        116.69        124.19        12.46 o                         
  16   9   5        510.86        518.07        28.29 o                         
  17   9   5          8.46         20.64        12.39 o                         
  18   9   5        119.57        114.40        16.90 o                         
  19   9   5         13.55         19.67        12.28 o                         
  20   9   5        211.94        206.94        22.03 o                         
  21   9   5          0.31        -10.62        10.62 o                         
  22   9   5         83.66        133.53        51.22 o                         
   0  10   5        389.22        455.60        10.31 o                         
   1  10   5         59.85         77.65         2.20 o                         
   2  10   5       1290.86       1298.09         9.69 o                         
   3  10   5        908.31        911.58         7.39 o                         
   4  10   5        387.64        409.05         6.29 o                         
   5  10   5        903.97        910.42         8.58 o                         
   6  10   5         69.58        108.05         4.10 o                         
   7  10   5        643.82        664.09         8.36 o                         
   8  10   5         84.52        127.98         4.83 o                         
   9  10   5        184.83        208.06         5.69 o                         
  10  10   5         13.57         42.80         3.92 o                         
  11  10   5        104.59        116.57         5.45 o                         
  12  10   5         10.47         25.45         5.37 o                         
  13  10   5         27.19         70.37         7.76 o                         
  14  10   5         30.40         34.03         8.40 o                         
  15  10   5          4.85         24.76         9.54 o                         
  16  10   5          6.30         14.55        10.90 o                         
  17  10   5         35.11         68.19        14.28 o                         
  18  10   5         22.14         22.19        13.15 o                         
  19  10   5         30.10         49.79        14.17 o                         
  20  10   5          0.80        -10.18        10.18 o                         
  21  10   5         54.39         64.59        17.78 o                         
   1  11   5       7553.96       7481.94        39.96 o                         
   2  11   5        932.33        922.59         7.87 o                         
   3  11   5       2421.65       2417.19        15.35 o                         
   4  11   5        970.70        964.03         8.03 o                         
   5  11   5       4158.19       4129.35        24.28 o                         
   6  11   5       1496.30       1498.55        12.83 o                         
   7  11   5       8300.48       8177.76        45.03 o                         
   8  11   5       2911.50       2866.39        20.97 o                         
   9  11   5       1700.71       1747.64        16.07 o                         
  10  11   5        584.42        609.19        10.01 o                         
  11  11   5       2067.26       2026.66        21.55 o                         
  12  11   5       1442.70       1500.33        23.24 o                         
  13  11   5        779.91        765.44        18.81 o                         
  14  11   5        777.45        787.49        23.53 o                         
  15  11   5        369.27        356.76        25.70 o                         
  16  11   5       1055.34       1032.15        52.78 o                         
  17  11   5          0.58        -10.33        10.33 o                         
  18  11   5        507.38        555.73        33.69 o                         
  19  11   5          0.22         -2.60        10.23 o                         
  20  11   5        787.68        862.85        42.74 o                         
  21  11   5         59.19         60.57        14.78 o                         
   0  12   5      20202.22      19977.21       160.17 o                         
   1  12   5         53.02         74.12         2.59 o                         
   2  12   5      16828.60      16537.06        95.70 o                         
   3  12   5       2639.20       2603.32        17.77 o                         
   4  12   5       9197.71       9043.50        46.30 o                         
   5  12   5       3784.88       3776.78        22.60 o                         
   6  12   5      10889.42      10678.65        55.40 o                         
   7  12   5       8166.92       7974.43        45.27 o                         
   8  12   5       3055.51       3016.09        21.88 o                         
   9  12   5       4284.50       4223.76        28.80 o                         
  10  12   5       3148.07       3111.90        24.59 o                         
  11  12   5       4329.31       4357.98        40.30 o                         
  12  12   5        966.14        941.42        18.49 o                         
  13  12   5       4850.27       4892.23        56.58 o                         
  14  12   5        577.29        518.59        22.19 o                         
  15  12   5       3062.48       3095.29        65.93 o                         
  16  12   5        269.73        276.43        21.16 o                         
  17  12   5       2427.39       2349.45        54.79 o                         
  18  12   5         10.68         23.79        11.58 o                         
  19  12   5       1694.66       1698.66        48.18 o                         
  20  12   5         20.12         13.94        11.45 o                         
  21  12   5       1756.11       1815.51        73.21 o                         
   1  13   5      28752.41      28581.90       190.86 o                         
   2  13   5        581.12        579.24         9.45 o                         
   3  13   5      28184.33      27801.35       179.86 o                         
   4  13   5       2032.34       1996.55        15.21 o                         
   5  13   5      18467.31      18159.44        91.18 o                         
   6  13   5       6184.41       6101.32        34.27 o                         
   7  13   5      13648.94      13478.68        71.43 o                         
   8  13   5       4011.72       3959.88        26.91 o                         
   9  13   5       9604.17       9485.09        55.42 o                         
  10  13   5       5669.60       5640.35        40.30 o                         
  11  13   5       4270.48       4235.85        44.92 o                         
  12  13   5       5939.74       5959.93        57.83 o                         
  13  13   5        963.87       1000.23        26.34 o                         
  14  13   5       4484.03       4500.29        73.01 o                         
  15  13   5        948.29        903.77        35.72 o                         
  16  13   5       3447.28       3574.71        67.23 o                         
  17  13   5         87.17         71.77        13.43 o                         
  18  13   5       3404.68       3469.70        69.85 o                         
  19  13   5         87.32        101.03        16.91 o                         
  20  13   5       1648.99       1616.12        53.41 o                         
   0  14   5      27730.15      26798.00       309.19 o                         
   1  14   5         50.42         80.34         3.37 o                         
   2  14   5      18023.12      18028.80       107.64 o                         
   3  14   5        835.87        824.94        10.03 o                         
   4  14   5      22955.51      22494.20       131.09 o                         
   5  14   5       4694.98       4639.55        29.82 o                         
   6  14   5      11342.71      11165.04        62.53 o                         
   7  14   5       5143.75       5056.82        32.58 o                         
   8  14   5      11514.40      11345.72        65.00 o                         
   9  14   5       6599.60       6495.64        46.57 o                         
  10  14   5       4668.07       4570.52        37.67 o                         
  11  14   5       8636.04       8646.61        78.72 o                         
  12  14   5       2768.46       2746.95        42.24 o                         
  13  14   5       8481.80       8614.84       115.02 o                         
  14  14   5        689.27        694.13        31.47 o                         
  15  14   5       6634.13       6946.37       104.67 o                         
  16  14   5        289.31        311.09        23.18 o                         
  17  14   5       5322.16       5519.37        95.57 o                         
  18  14   5          4.30         19.33        12.69 o                         
  19  14   5       4004.61       3978.91        91.17 o                         
  20  14   5         34.39         28.97        14.15 o                         
   1  15   5      32952.30      32743.26       263.55 o                         
   2  15   5        369.28        377.87         7.14 o                         
   3  15   5      23279.65      23008.88       146.43 o                         
   4  15   5       1597.93       1589.79        14.72 o                         
   5  15   5      21310.15      21027.75       115.49 o                         
   6  15   5       2455.33       2435.82        19.98 o                         
   7  15   5      13996.27      13900.50        81.60 o                         
   8  15   5       5460.11       5428.24        40.44 o                         
   9  15   5       7215.54       7142.00        53.88 o                         
  10  15   5       6650.94       6622.87        52.69 o                         
  11  15   5       2937.90       3003.48        42.03 o                         
  12  15   5       5657.83       5799.06        75.08 o                         
  13  15   5       2493.33       2528.65        56.85 o                         
  14  15   5       6233.14       6345.78       101.38 o                         
  15  15   5        278.56        302.97        24.24 o                         
  16  15   5       4458.56       4659.81        83.59 o                         
  17  15   5         45.69         51.53        13.83 o                         
  18  15   5       2658.42       2607.01        66.09 o                         
  19  15   5          2.17          6.76        12.36 o                         
   0  16   5       8776.82       8646.14        91.88 o                         
   1  16   5        440.34        431.52         8.89 o                         
   2  16   5      16534.36      16570.84       110.78 o                         
   3  16   5        730.21        717.89         9.93 o                         
   4  16   5       9202.21       9126.93        56.74 o                         
   5  16   5       1815.48       1790.40        16.49 o                         
   6  16   5      10842.68      10724.78        64.21 o                         
   7  16   5       3074.28       3025.47        26.82 o                         
   8  16   5       6290.99       6276.04        52.76 o                         
   9  16   5       6746.08       6727.70        58.36 o                         
  10  16   5       4046.07       4107.10        40.51 o                         
  11  16   5       5896.63       5976.65        73.44 o                         
  12  16   5       1498.53       1550.52        42.45 o                         
  13  16   5       5318.62       5486.54       112.76 o                         
  14  16   5        867.85        825.23        33.72 o                         
  15  16   5       5578.17       5833.02        97.71 o                         
  16  16   5          5.68         10.71        11.03 o                         
  17  16   5       3441.58       3715.12        81.66 o                         
  18  16   5          8.87         31.81        14.59 o                         
  19  16   5       2725.12       2677.55        70.88 o                         
   1  17   5       8360.53       8440.98        67.25 o                         
   2  17   5         41.90         54.38         4.33 o                         
   3  17   5      11575.77      11554.89        87.31 o                         
   4  17   5        905.12        880.58        11.39 o                         
   5  17   5       7562.51       7469.54        49.86 o                         
   6  17   5        861.71        835.47        11.74 o                         
   7  17   5       3044.14       2994.44        29.09 o                         
   8  17   5       1942.43       1921.65        24.09 o                         
   9  17   5       3702.77       3737.30        46.81 o                         
  10  17   5       2602.03       2604.07        46.67 o                         
  11  17   5       1815.17       1751.13        45.70 o                         
  12  17   5       2735.22       2718.09        58.87 o                         
  13  17   5        813.67        779.85        32.26 o                         
  14  17   5       1989.49       2026.55        52.21 o                         
  15  17   5        212.53        268.02        23.49 o                         
  16  17   5       1852.77       2050.15        58.28 o                         
  17  17   5        127.41        150.10        21.34 o                         
  18  17   5       1239.62       1196.36        51.65 o                         
   0  18   5       3183.10       3180.54        43.01 o                         
   1  18   5         56.29         60.09         4.51 o                         
   2  18   5       1814.13       1832.11        22.71 o                         
   3  18   5        187.71        212.23         8.98 o                         
   4  18   5       2925.27       2948.80        27.77 o                         
   5  18   5        438.23        446.65         9.25 o                         
   6  18   5       1175.95       1166.40        17.52 o                         
   7  18   5        641.15        623.69        15.90 o                         
   8  18   5       1053.24       1034.41        24.82 o                         
   9  18   5       1259.44       1307.28        29.97 o                         
  10  18   5        515.98        552.94        22.94 o                         
  11  18   5       1560.56       1539.77        41.44 o                         
  12  18   5        449.69        436.80        26.20 o                         
  13  18   5       1021.44       1086.48        42.68 o                         
  14  18   5         28.72         18.55        14.72 o                         
  15  18   5        838.51        886.79        43.82 o                         
  16  18   5         69.93         68.49        15.83 o                         
  17  18   5        887.27        892.37        45.21 o                         
  18  18   5          0.04         11.64        15.82 o                         
   1  19   5        550.10        577.18        12.85 o                         
   2  19   5        216.92        211.24         8.76 o                         
   3  19   5        136.50        180.07         8.32 o                         
   4  19   5          1.30         12.56         4.17 o                         
   5  19   5        238.03        274.69         8.57 o                         
   6  19   5        183.53        177.88         8.98 o                         
   7  19   5        120.93        164.73        11.10 o                         
   8  19   5         74.43         95.61        10.88 o                         
   9  19   5          9.64         19.04         8.19 o                         
  10  19   5         27.12         55.49        10.92 o                         
  11  19   5         57.50         71.73        14.78 o                         
  12  19   5         11.82         38.11        14.27 o                         
  13  19   5         19.73         21.34        12.26 o                         
  14  19   5         38.04         47.77        15.30 o                         
  15  19   5          2.74         -5.04        11.22 o                         
  16  19   5          5.87         26.98        13.23 o                         
  17  19   5          2.88         -7.33        12.31 o                         
   0  20   5         76.69        102.30        11.30 o                         
   1  20   5         10.96         16.55         4.54 o                         
   2  20   5        326.98        382.55        11.32 o                         
   3  20   5         21.91         24.26         4.67 o                         
   4  20   5        407.49        425.71        13.04 o                         
   5  20   5        389.42        371.70        14.59 o                         
   6  20   5        228.89        259.03        13.44 o                         
   7  20   5         84.62        117.63        11.75 o                         
   8  20   5        538.43        569.13        26.90 o                         
   9  20   5        278.94        261.31        21.00 o                         
  10  20   5        155.56        167.90        19.91 o                         
  11  20   5        303.41        321.94        27.37 o                         
  12  20   5         98.47        110.70        18.24 o                         
  13  20   5        161.88        198.10        22.51 o                         
  14  20   5         13.47         18.28        12.59 o                         
  15  20   5        124.34        152.28        22.25 o                         
  16  20   5          2.41          2.87        12.34 o                         
   1  21   5       2610.33       2540.08        37.39 o                         
   2  21   5         76.64         82.79         7.84 o                         
   3  21   5       1902.61       1834.78        32.00 o                         
   4  21   5         50.83         52.53         7.01 o                         
   5  21   5       2608.49       2586.61        41.56 o                         
   6  21   5        274.39        240.78        17.71 o                         
   7  21   5       1517.48       1456.11        37.44 o                         
   8  21   5        630.33        609.26        28.58 o                         
   9  21   5       1005.60        996.31        39.05 o                         
  10  21   5        971.64        971.89        42.97 o                         
  11  21   5        586.41        611.52        35.11 o                         
  12  21   5        736.18        742.15        38.96 o                         
  13  21   5        581.01        636.81        39.86 o                         
  14  21   5       1121.33       1150.67        52.24 o                         
  15  21   5         22.66         20.78        13.83 o                         
   0  22   5       5082.11       5086.47        83.59 o                         
   1  22   5        246.04        252.25        12.62 o                         
   2  22   5       3390.83       3361.88        50.37 o                         
   3  22   5        305.44        300.24        14.73 o                         
   4  22   5       3853.97       3812.31        54.64 o                         
   5  22   5        462.06        471.36        20.33 o                         
   6  22   5       3020.91       2901.24        57.32 o                         
   7  22   5       1261.81       1229.43        40.47 o                         
   8  22   5       1824.77       1857.45        49.14 o                         
   9  22   5       2172.88       2175.61        68.23 o                         
  10  22   5       1113.68       1144.15        46.82 o                         
  11  22   5       1986.25       2111.41        62.05 o                         
  12  22   5        745.43        811.90        44.83 o                         
  13  22   5       1875.44       1833.66        57.33 o                         
  14  22   5        139.06        152.42        21.65 o                         
  15  22   5       1912.63       2090.37       110.70 o                         
   1  23   5       7987.40       7789.33        94.94 o                         
   2  23   5        244.10        233.65        14.01 o                         
   3  23   5       8555.39       8459.57       116.71 o                         
   4  23   5        598.12        601.67        23.22 o                         
   5  23   5       5920.50       5824.06       103.13 o                         
   6  23   5       1337.01       1269.96        35.03 o                         
   7  23   5       2963.91       3009.04        63.51 o                         
   8  23   5       1672.03       1603.75        55.60 o                         
   9  23   5       2266.38       2185.35        60.76 o                         
  10  23   5       1710.92       1734.46        54.78 o                         
  11  23   5       1471.16       1517.94        53.05 o                         
  12  23   5       2376.62       2386.05        64.70 o                         
  13  23   5        391.41        416.88        32.39 o                         
  14  23   5       1401.10       1655.73        91.68 o                         
   0  24   5       5780.15       5614.27       112.16 o                         
   1  24   5          5.95         19.11         6.95 o                         
   2  24   5       6604.97       6509.55        83.94 o                         
   3  24   5        379.38        385.52        19.22 o                         
   4  24   5       4487.17       4339.83        64.88 o                         
   5  24   5        766.35        778.59        28.46 o                         
   6  24   5       3726.66       3733.73        68.99 o                         
   7  24   5       1503.64       1436.43        43.82 o                         
   8  24   5       1678.52       1673.16        68.26 o                         
   9  24   5       1998.10       2020.85        69.50 o                         
  10  24   5       1691.37       1653.57        52.82 o                         
  11  24   5       2941.29       2812.55        74.01 o                         
  12  24   5        543.96        548.26        39.54 o                         
   1  25   5       7234.80       7034.71        84.85 o                         
   2  25   5        221.14        225.10        15.48 o                         
   3  25   5       5720.65       5529.55        78.10 o                         
   4  25   5        690.91        666.16        28.23 o                         
   5  25   5       4242.85       3981.45        70.97 o                         
   6  25   5       1104.69       1021.11        39.34 o                         
   7  25   5       3576.18       3449.43        71.98 o                         
   8  25   5       1464.89       1397.81        44.46 o                         
   9  25   5       1585.85       1535.31        49.45 o                         
  10  25   5       1571.62       1437.71        57.03 o                         
  11  25   5       1097.97       1098.87        50.82 o                         
   0  26   5       3669.72       3645.91        77.69 o                         
   1  26   5         10.08         27.23         8.91 o                         
   2  26   5       2799.67       2623.45        50.24 o                         
   3  26   5        288.07        305.33        21.07 o                         
   4  26   5       2738.19       2748.85        67.23 o                         
   5  26   5        534.40        471.10        31.79 o                         
   6  26   5       1438.04       1418.66        47.09 o                         
   7  26   5       1153.11       1157.51        47.08 o                         
   8  26   5       1652.03       1632.58        55.18 o                         
   9  26   5       1423.01       1389.24        51.72 o                         
  10  26   5        490.67        520.73        43.59 o                         
   1  27   5       1683.15       1607.88        38.79 o                         
   2  27   5          9.03          9.44         9.19 o                         
   3  27   5       1695.72       1588.94        58.59 o                         
   4  27   5        209.94        191.99        22.51 o                         
   5  27   5       1120.67       1062.21        48.58 o                         
   6  27   5        278.78        249.74        30.44 o                         
   7  27   5       1091.34       1108.73        53.46 o                         
   8  27   5        338.87        315.64        36.39 o                         
   0  28   5        173.26        168.98        32.55 o                         
   1  28   5          0.77        -10.75        11.41 o                         
   2  28   5        362.82        389.54        30.90 o                         
   3  28   5         13.39          8.38        12.29 o                         
   4  28   5        204.78        192.32        23.62 o                         
   5  28   5        181.42        159.59        21.73 o                         
   0   0   6      78140.81      76808.11       935.33 o                         
   1   0   6        928.82       1093.80        11.84 o                         
   2   0   6      60697.18      54734.92      2072.92 o                         
   3   0   6      35444.39      35014.74       477.47 o                         
   4   0   6     121616.77     127545.34      1362.86 o                         
   5   0   6       5866.96       6057.76        48.14 o                         
   6   0   6      21725.12      22405.41       182.91 o                         
   7   0   6      38972.13      39466.90       313.30 o                         
   8   0   6      30788.53      30922.62       240.92 o                         
   9   0   6      18582.67      18653.44       147.50 o                         
  10   0   6      16162.48      15960.31       137.60 o                         
  11   0   6      24554.85      24763.63       187.91 o                         
  12   0   6       6337.01       6228.81        57.02 o                         
  13   0   6      14540.16      14288.13       114.92 o                         
  14   0   6        886.36        882.36        20.82 o                         
  15   0   6      11427.41      11422.31       128.10 o                         
  16   0   6        679.29        660.52        28.13 o                         
  17   0   6      11166.40      11947.08       254.00 o                         
  18   0   6          5.97         33.10        19.16 o                         
  19   0   6       6012.43       6249.93       160.89 o                         
  20   0   6        136.54        134.76        30.42 o                         
  21   0   6       3952.77       4045.61       219.07 o                         
  22   0   6        189.89        165.79        34.73 o                         
  23   0   6       2570.01       2622.38       174.19 o                         
   1   1   6     123043.05     125307.09      1565.22 o                         
   2   1   6       6937.73       6900.91        43.36 o                         
   3   1   6     104162.96     108532.66       861.91 o                         
   4   1   6       8395.14       8545.63        52.14 o                         
   5   1   6      63460.17      65815.37       623.56 o                         
   6   1   6      13540.00      13678.41        80.65 o                         
   7   1   6      32085.13      32189.45       175.35 o                         
   8   1   6      13840.48      14070.01        79.44 o                         
   9   1   6      12929.70      12845.03        70.31 o                         
  10   1   6      15563.77      15482.35        84.89 o                         
  11   1   6      13073.75      12995.72        70.82 o                         
  12   1   6      10455.25      10262.75        60.44 o                         
  13   1   6       2852.93       2766.44        24.06 o                         
  14   1   6       9150.20       9103.72        60.28 o                         
  15   1   6       1733.78       1665.22        23.94 o                         
  16   1   6       6962.70       6938.80        78.58 o                         
  17   1   6        251.37        257.34        20.71 o                         
  18   1   6       5753.28       5817.34       109.48 o                         
  19   1   6         20.47         26.40        14.56 o                         
  20   1   6       3297.28       3365.04        80.06 o                         
  21   1   6        119.08        118.52        20.37 o                         
  22   1   6       2401.53       2252.88        59.91 o                         
  23   1   6        459.13        502.97        45.62 o                         
   0   2   6      58574.16      49754.22      1879.92 o                         
   1   2   6       1374.57       1368.56         9.60 o                         
   2   2   6      51352.43      49680.21       699.59 o                         
   3   2   6       1476.22       1570.44        11.05 o                         
   4   2   6      19273.68      19494.03       114.87 o                         
   5   2   6      10361.46      10379.84        66.15 o                         
   6   2   6      46877.02      47910.10       331.58 o                         
   7   2   6       6651.13       6829.21        39.09 o                         
   8   2   6      13076.87      13180.94        73.36 o                         
   9   2   6      15543.48      15507.74        81.57 o                         
  10   2   6       7569.71       7443.53        44.15 o                         
  11   2   6      11167.81      11014.57        63.35 o                         
  12   2   6       4339.17       4239.31        30.88 o                         
  13   2   6      11397.52      11157.80        67.07 o                         
  14   2   6       1922.14       1905.38        20.59 o                         
  15   2   6       8114.25       8150.10        68.70 o                         
  16   2   6         15.12         38.17         8.01 o                         
  17   2   6       6884.23       7031.17       105.03 o                         
  18   2   6         31.84         39.73        12.61 o                         
  19   2   6       4040.88       4250.26        87.81 o                         
  20   2   6         27.84         21.92        13.59 o                         
  21   2   6       2701.96       2837.94        72.51 o                         
  22   2   6        229.42        219.86        23.21 o                         
  23   2   6       1478.17       1749.43       149.30 o                         
   1   3   6      43041.44      40883.07       449.86 o                         
   2   3   6        520.12        571.21         5.38 o                         
   3   3   6      38263.77      38872.69       304.28 o                         
   4   3   6       4620.84       4721.06        26.66 o                         
   5   3   6      21209.34      21287.25       121.01 o                         
   6   3   6       3734.06       3811.17        23.11 o                         
   7   3   6      13021.66      13106.34        73.88 o                         
   8   3   6       6923.79       6908.81        38.98 o                         
   9   3   6      10151.02      10129.97        54.22 o                         
  10   3   6       3839.81       3776.75        26.85 o                         
  11   3   6       1174.56       1144.76        13.08 o                         
  12   3   6       4896.38       4792.79        33.08 o                         
  13   3   6       1887.55       1869.64        19.34 o                         
  14   3   6       2984.38       2949.93        29.06 o                         
  15   3   6         57.03         67.46         6.92 o                         
  16   3   6       2842.99       2845.45        45.36 o                         
  17   3   6         31.88         38.49        10.84 o                         
  18   3   6       1343.69       1301.38        41.80 o                         
  19   3   6         26.51         28.67        13.44 o                         
  20   3   6       1460.72       1507.72        51.81 o                         
  21   3   6         62.85         50.96        15.47 o                         
  22   3   6        652.65        675.38        43.94 o                         
   0   4   6       1540.27       1637.11        14.48 o                         
   1   4   6        800.65        813.17         5.88 o                         
   2   4   6       7683.29       7732.06        47.93 o                         
   3   4   6        467.28        495.99         5.73 o                         
   4   4   6       7970.34       8151.09        49.32 o                         
   5   4   6        540.79        561.72         6.52 o                         
   6   4   6        253.15        292.27         5.87 o                         
   7   4   6        147.65        177.91         4.68 o                         
   8   4   6       2429.70       2395.86        18.25 o                         
   9   4   6       1295.10       1292.07        12.57 o                         
  10   4   6       1484.15       1502.65        14.04 o                         
  11   4   6       1257.58       1288.85        14.27 o                         
  12   4   6        105.44        136.66         5.86 o                         
  13   4   6       1560.33       1562.43        18.45 o                         
  14   4   6         68.69         69.50         6.01 o                         
  15   4   6       2094.83       2119.18        30.11 o                         
  16   4   6        294.71        289.89        15.84 o                         
  17   4   6        261.93        270.08        20.01 o                         
  18   4   6          5.22          0.73         9.15 o                         
  19   4   6        617.82        670.19        34.81 o                         
  20   4   6         20.60         32.06        12.83 o                         
  21   4   6        264.65        296.53        28.50 o                         
  22   4   6          1.01         -6.71        11.65 o                         
   1   5   6       1644.75       1724.64        11.87 o                         
   2   5   6        969.90        999.08         7.84 o                         
   3   5   6       2581.39       2622.06        16.48 o                         
   4   5   6        169.47        210.50         4.53 o                         
   5   5   6        348.20        376.88         6.20 o                         
   6   5   6          1.63         23.11         2.00 o                         
   7   5   6        207.05        250.98         5.89 o                         
   8   5   6        437.34        446.81         7.70 o                         
   9   5   6        269.19        294.12         6.68 o                         
  10   5   6         30.17         56.69         3.93 o                         
  11   5   6         30.38         51.71         4.25 o                         
  12   5   6          8.99         39.56         4.35 o                         
  13   5   6          1.59         17.97         4.33 o                         
  14   5   6         21.40         50.87         5.48 o                         
  15   5   6          0.56         12.85         6.21 o                         
  16   5   6         55.82         85.33        11.11 o                         
  17   5   6         41.12         48.08        11.90 o                         
  18   5   6          0.51         48.58        11.11 o                         
  19   5   6         26.43         44.82        12.83 o                         
  20   5   6         23.67         68.96        15.87 o                         
  21   5   6         16.08          8.28        12.99 o                         
  22   5   6          0.64         28.71        13.87 o                         
   0   6   6        124.81        171.60         6.26 o                         
   1   6   6          1.30         17.05         1.48 o                         
   2   6   6       9095.64       8998.04        56.38 o                         
   3   6   6       1000.16        998.81         8.18 o                         
   4   6   6      10338.46      10383.46        59.05 o                         
   5   6   6        235.28        257.53         4.77 o                         
   6   6   6       2003.74       2127.67        15.83 o                         
   7   6   6        465.48        500.01         7.23 o                         
   8   6   6       2810.17       2861.39        20.70 o                         
   9   6   6       2955.96       2984.44        22.35 o                         
  10   6   6       4263.90       4268.09        29.41 o                         
  11   6   6       1627.55       1628.58        16.94 o                         
  12   6   6        572.13        570.37        11.24 o                         
  13   6   6       1548.14       1527.13        19.10 o                         
  14   6   6        168.07        190.68         9.38 o                         
  15   6   6       1853.00       1887.33        31.14 o                         
  16   6   6         86.51         91.17        12.20 o                         
  17   6   6       1599.24       1620.09        41.63 o                         
  18   6   6          0.49          0.97         9.55 o                         
  19   6   6        879.76        906.13        40.02 o                         
  20   6   6         67.36         74.34        15.22 o                         
  21   6   6        643.75        691.37        42.91 o                         
  22   6   6         18.50         12.34        15.55 o                         
   1   7   6      36552.79      35862.79       264.62 o                         
   2   7   6       1140.55       1126.25         8.81 o                         
   3   7   6      41684.74      41535.51       288.97 o                         
   4   7   6       4320.97       4338.70        27.95 o                         
   5   7   6      17022.61      16964.53       103.02 o                         
   6   7   6       6340.14       6286.43        35.96 o                         
   7   7   6      13860.86      13945.93        72.45 o                         
   8   7   6       4705.86       4668.79        29.99 o                         
   9   7   6       6102.14       6007.76        37.45 o                         
  10   7   6       6259.59       6147.32        38.44 o                         
  11   7   6       2524.60       2485.26        21.03 o                         
  12   7   6       3561.57       3491.38        29.09 o                         
  13   7   6       1296.68       1316.02        19.42 o                         
  14   7   6       3503.37       3459.51        38.62 o                         
  15   7   6        286.44        294.86        13.88 o                         
  16   7   6       2219.31       2222.02        46.29 o                         
  17   7   6          7.54         14.15        11.05 o                         
  18   7   6       2280.05       2177.45        52.50 o                         
  19   7   6         27.28         52.42        13.19 o                         
  20   7   6       1232.73       1187.33        48.62 o                         
  21   7   6        141.15        126.91        20.44 o                         
  22   7   6       1048.79        920.78        54.35 o                         
   0   8   6      56058.46      52940.82       831.57 o                         
   1   8   6        139.56        161.79         4.31 o                         
   2   8   6      23139.08      22889.02       140.21 o                         
   3   8   6       1793.20       1822.14        13.44 o                         
   4   8   6      24535.11      24378.99       141.50 o                         
   5   8   6       4466.50       4476.94        25.98 o                         
   6   8   6      23967.39      23676.39       138.01 o                         
   7   8   6       7934.20       7943.16        44.99 o                         
   8   8   6      16822.21      16657.20        90.59 o                         
   9   8   6      10709.92      10577.27        60.34 o                         
  10   8   6       4415.27       4288.43        30.44 o                         
  11   8   6      12935.72      12627.76        71.43 o                         
  12   8   6       4771.39       4720.15        35.73 o                         
  13   8   6      10634.63      10604.79        87.65 o                         
  14   8   6       1121.72       1117.92        22.94 o                         
  15   8   6      10223.48      10465.77       114.78 o                         
  16   8   6        106.50        108.18        14.67 o                         
  17   8   6       4917.83       5079.89        87.03 o                         
  18   8   6          0.49          2.21        10.86 o                         
  19   8   6       4215.54       4353.78        93.55 o                         
  20   8   6         18.09         10.83        12.17 o                         
  21   8   6       2137.95       2052.55        65.15 o                         
  22   8   6        250.61        243.39        29.90 o                         
   1   9   6      52578.48      52529.28       423.00 o                         
   2   9   6       1238.93       1244.49         9.86 o                         
   3   9   6      37123.79      36919.23       224.17 o                         
   4   9   6       4568.70       4491.95        26.38 o                         
   5   9   6      39875.88      39658.57       222.73 o                         
   6   9   6       7464.53       7458.09        42.37 o                         
   7   9   6      26236.16      26033.46       143.20 o                         
   8   9   6      10782.33      10641.27        61.98 o                         
   9   9   6      20327.14      20050.66       106.82 o                         
  10   9   6       7943.08       7848.38        48.03 o                         
  11   9   6       6642.62       6552.06        44.22 o                         
  12   9   6       9450.66       9241.57        66.26 o                         
  13   9   6       3886.17       3860.89        42.80 o                         
  14   9   6       7587.61       7703.04        76.43 o                         
  15   9   6        755.26        790.46        25.25 o                         
  16   9   6       6088.03       6197.05        99.34 o                         
  17   9   6        201.31        191.22        19.19 o                         
  18   9   6       3856.63       3954.06        82.53 o                         
  19   9   6        109.70        133.80        18.94 o                         
  20   9   6       3380.61       3419.63        85.26 o                         
  21   9   6        133.13        130.20        20.49 o                         
   0  10   6      26928.47      26784.15       225.22 o                         
   1  10   6       2671.71       2656.56        17.19 o                         
   2  10   6      51365.98      50443.38       297.49 o                         
   3  10   6        281.23        315.40         4.90 o                         
   4  10   6      28203.44      27721.58       158.53 o                         
   5  10   6      11258.64      11173.76        56.26 o                         
   6  10   6      22657.12      22320.71       117.79 o                         
   7  10   6      11181.86      11007.22        57.92 o                         
   8  10   6      11968.79      11735.36        64.04 o                         
   9  10   6      13440.56      13227.21        73.58 o                         
  10  10   6      10952.71      10822.38        63.46 o                         
  11  10   6      12921.23      12763.91        74.98 o                         
  12  10   6       1820.70       1829.61        26.67 o                         
  13  10   6      15067.99      15097.79       130.50 o                         
  14  10   6       1315.17       1264.96        28.67 o                         
  15  10   6       8816.77       9219.66       132.51 o                         
  16  10   6        484.49        486.65        29.18 o                         
  17  10   6       6500.81       6852.31       113.07 o                         
  18  10   6          0.59         13.60        12.20 o                         
  19  10   6       4309.52       4444.53        89.31 o                         
  20  10   6        123.43        110.09        17.72 o                         
  21  10   6       2822.20       2866.87        71.56 o                         
   1  11   6      42089.12      42497.65       240.58 o                         
   2  11   6        236.75        262.61         4.27 o                         
   3  11   6      26781.40      26276.97       147.00 o                         
   4  11   6       3069.42       3050.61        19.03 o                         
   5  11   6      29419.21      28970.95       156.18 o                         
   6  11   6       5614.93       5517.01        32.30 o                         
   7  11   6      18135.77      17809.29        88.80 o                         
   8  11   6       5804.84       5733.63        35.20 o                         
   9  11   6      11609.26      11426.32        64.70 o                         
  10  11   6       6624.10       6604.51        42.34 o                         
  11  11   6       5360.67       5298.99        42.08 o                         
  12  11   6       8220.13       8200.71        70.89 o                         
  13  11   6       1959.98       1927.45        28.64 o                         
  14  11   6       5824.66       5900.28        90.04 o                         
  15  11   6        812.09        832.07        34.18 o                         
  16  11   6       4701.22       4633.30        86.05 o                         
  17  11   6        109.44         97.74        15.26 o                         
  18  11   6       3453.09       3443.74        82.85 o                         
  19  11   6         79.48         70.97        15.43 o                         
  20  11   6       2399.54       2374.75        63.15 o                         
  21  11   6         69.51         59.19        15.17 o                         
   0  12   6      29411.31      29476.44       231.77 o                         
   1  12   6          5.40         25.61         2.06 o                         
   2  12   6      11419.03      11435.33        62.80 o                         
   3  12   6       2676.82       2685.96        17.66 o                         
   4  12   6      13016.56      12773.20        65.27 o                         
   5  12   6       2464.28       2470.28        16.78 o                         
   6  12   6       9830.32       9588.92        52.45 o                         
   7  12   6       6246.06       6089.60        36.63 o                         
   8  12   6       6982.05       6893.10        41.49 o                         
   9  12   6       3590.79       3555.13        25.34 o                         
  10  12   6       1527.57       1506.61        16.13 o                         
  11  12   6       5878.66       5874.75        51.30 o                         
  12  12   6       2297.87       2307.32        31.27 o                         
  13  12   6       4095.25       4132.68        54.91 o                         
  14  12   6        636.05        617.01        23.86 o                         
  15  12   6       3835.06       3843.03        71.43 o                         
  16  12   6        113.21        115.00        15.76 o                         
  17  12   6       3158.30       3126.34        63.70 o                         
  18  12   6         13.94         20.28        11.77 o                         
  19  12   6       2428.07       2460.43        62.22 o                         
  20  12   6          1.09          8.12        11.29 o                         
   1  13   6       9541.29       9655.18        54.62 o                         
   2  13   6        359.19        379.82         6.70 o                         
   3  13   6      11623.77      11557.81        65.52 o                         
   4  13   6        177.14        192.18         4.58 o                         
   5  13   6       4360.57       4354.17        25.09 o                         
   6  13   6        826.72        825.19         8.61 o                         
   7  13   6       4109.83       4106.57        26.87 o                         
   8  13   6       1395.76       1377.45        13.99 o                         
   9  13   6       1160.40       1163.88        13.58 o                         
  10  13   6       2347.68       2313.80        22.39 o                         
  11  13   6       1174.28       1179.39        21.92 o                         
  12  13   6       1273.68       1275.15        24.12 o                         
  13  13   6        272.96        272.90        16.21 o                         
  14  13   6       2068.45       2055.60        41.90 o                         
  15  13   6        253.81        244.02        19.46 o                         
  16  13   6       1075.23       1108.17        44.58 o                         
  17  13   6          1.21          3.30        10.38 o                         
  18  13   6        915.90        959.28        42.28 o                         
  19  13   6         25.94         11.85        12.18 o                         
  20  13   6        451.53        520.85        34.97 o                         
   0  14   6        110.81        194.85         9.98 o                         
   1  14   6          0.11         10.40         2.02 o                         
   2  14   6       1675.06       1749.22        16.27 o                         
   3  14   6        953.97        945.24        12.04 o                         
   4  14   6       1329.97       1392.95        13.87 o                         
   5  14   6        320.85        339.67         6.62 o                         
   6  14   6         54.15         92.71         4.26 o                         
   7  14   6        132.38        158.14         4.58 o                         
   8  14   6         48.81         90.15         4.27 o                         
   9  14   6        682.26        710.94        11.67 o                         
  10  14   6        322.71        361.30        10.24 o                         
  11  14   6         42.93         74.93         7.53 o                         
  12  14   6          3.87         27.70         7.87 o                         
  13  14   6         21.38         44.78         8.63 o                         
  14  14   6         16.32         28.97        10.89 o                         
  15  14   6         82.55         96.07        14.19 o                         
  16  14   6         30.64         25.07        12.03 o                         
  17  14   6        152.78        168.97        19.39 o                         
  18  14   6         18.33         23.86        12.75 o                         
  19  14   6        120.16        146.30        20.99 o                         
  20  14   6          2.45          7.87        13.14 o                         
   1  15   6       1428.89       1477.45        15.63 o                         
   2  15   6        105.48        109.73         4.22 o                         
   3  15   6        330.21        369.18         7.70 o                         
   4  15   6         78.92         91.61         3.87 o                         
   5  15   6        687.24        723.42        10.54 o                         
   6  15   6        406.77        413.71         8.71 o                         
   7  15   6        412.10        449.01         8.31 o                         
   8  15   6        202.62        222.38         6.76 o                         
   9  15   6        212.59        249.63         7.06 o                         
  10  15   6        101.15        121.56         6.27 o                         
  11  15   6         33.25         45.68         7.92 o                         
  12  15   6         34.85         57.42         9.45 o                         
  13  15   6          6.41         16.55        10.21 o                         
  14  15   6        183.01        224.60        19.66 o                         
  15  15   6         46.30         31.14        12.66 o                         
  16  15   6         18.22         55.25        14.10 o                         
  17  15   6          1.37         -4.15        10.70 o                         
  18  15   6         51.78         72.17        17.34 o                         
  19  15   6          6.77         -4.71        12.01 o                         
   0  16   6       2451.85       2456.16        34.72 o                         
   1  16   6          4.65         10.33         3.30 o                         
   2  16   6       3306.11       3286.15        27.73 o                         
   3  16   6        145.36        157.39         5.46 o                         
   4  16   6       3538.55       3557.53        27.04 o                         
   5  16   6        563.38        571.74        10.31 o                         
   6  16   6       1511.50       1532.99        16.63 o                         
   7  16   6        900.02        878.29        15.23 o                         
   8  16   6       2036.10       2014.99        24.21 o                         
   9  16   6        903.42        888.57        14.01 o                         
  10  16   6       1348.80       1353.33        26.93 o                         
  11  16   6       1371.78       1377.67        33.07 o                         
  12  16   6        308.31        304.09        19.51 o                         
  13  16   6       1440.55       1488.35        42.60 o                         
  14  16   6        157.33        139.28        18.52 o                         
  15  16   6       1413.14       1427.02        45.20 o                         
  16  16   6        114.29        144.52        20.66 o                         
  17  16   6        862.59        905.09        44.82 o                         
  18  16   6          4.05         -9.18        11.52 o                         
  19  16   6        729.75        718.55        46.17 o                         
   1  17   6      12524.26      12631.04        95.62 o                         
   2  17   6         85.09         90.73         5.04 o                         
   3  17   6      11842.10      11747.50        83.10 o                         
   4  17   6       1218.21       1181.30        13.53 o                         
   5  17   6       6437.36       6439.62        44.55 o                         
   6  17   6       1655.74       1605.47        18.78 o                         
   7  17   6       5223.33       5279.52        49.56 o                         
   8  17   6       1861.03       1812.74        27.37 o                         
   9  17   6       2727.83       2750.56        44.42 o                         
  10  17   6       2336.18       2346.84        42.36 o                         
  11  17   6       1038.07       1007.05        31.06 o                         
  12  17   6       2707.69       2762.31        58.99 o                         
  13  17   6        899.88        896.34        56.92 o                         
  14  17   6       1811.21       1780.49        54.17 o                         
  15  17   6        264.87        254.29        25.09 o                         
  16  17   6       1780.23       1787.71        54.83 o                         
  17  17   6         43.56         57.69        15.14 o                         
  18  17   6       1313.67       1231.02        49.74 o                         
   0  18   6      12427.95      12380.59       159.44 o                         
   1  18   6         72.59         90.07         5.60 o                         
   2  18   6      11225.74      11243.73        87.19 o                         
   3  18   6       2026.82       1973.13        22.81 o                         
   4  18   6       7690.55       7638.12        59.40 o                         
   5  18   6       3451.33       3399.98        29.68 o                         
   6  18   6       8208.27       8193.73        74.26 o                         
   7  18   6       3476.41       3444.30        43.05 o                         
   8  18   6       3816.40       3893.80        56.49 o                         
   9  18   6       5534.87       5709.82        77.78 o                         
  10  18   6       2101.56       2109.37        43.84 o                         
  11  18   6       3838.24       3662.85        71.01 o                         
  12  18   6       1352.42       1394.47        51.56 o                         
  13  18   6       3740.60       3729.76        91.34 o                         
  14  18   6        635.80        671.24        43.07 o                         
  15  18   6       3182.81       3377.46        76.83 o                         
  16  18   6         27.36         23.76        13.24 o                         
  17  18   6       2901.04       2983.80        70.34 o                         
  18  18   6         29.01         91.91        33.34 o                         
   1  19   6      13581.26      13460.46       115.76 o                         
   2  19   6        501.77        468.06        11.70 o                         
   3  19   6      14740.13      14861.88       115.54 o                         
   4  19   6        611.47        599.91        13.45 o                         
   5  19   6       9816.49       9730.97        86.00 o                         
   6  19   6       1507.03       1428.69        28.98 o                         
   7  19   6       7717.92       7853.58        89.54 o                         
   8  19   6       3028.90       2917.41        52.91 o                         
   9  19   6       4047.79       4167.67        83.70 o                         
  10  19   6       3845.70       3752.60        74.39 o                         
  11  19   6       3543.90       3524.94        80.95 o                         
  12  19   6       3219.64       3213.28        77.27 o                         
  13  19   6       1345.56       1398.85        49.33 o                         
  14  19   6       3804.71       3999.49        85.06 o                         
  15  19   6        492.35        520.04        33.79 o                         
  16  19   6       2928.55       2978.12        70.17 o                         
  17  19   6         68.72         52.73        17.05 o                         
   0  20   6      10173.31      10051.57       137.80 o                         
   1  20   6        144.25        141.16         8.80 o                         
   2  20   6       9437.37       9292.71        92.04 o                         
   3  20   6       1704.57       1680.35        26.16 o                         
   4  20   6      10625.14      10891.15       110.23 o                         
   5  20   6       1446.01       1438.13        30.48 o                         
   6  20   6       4273.02       4248.27        63.35 o                         
   7  20   6       4281.56       4300.14        70.43 o                         
   8  20   6       3797.38       3832.41        65.72 o                         
   9  20   6       3830.44       3776.26        75.62 o                         
  10  20   6       2288.80       2330.90        62.63 o                         
  11  20   6       4548.73       4724.01        98.03 o                         
  12  20   6       1142.86       1255.55        52.41 o                         
  13  20   6       3537.23       3551.15        79.19 o                         
  14  20   6        278.88        269.67        24.31 o                         
  15  20   6       3221.53       3302.56        80.24 o                         
  16  20   6        235.58        215.68        24.23 o                         
   1  21   6       7871.67       7858.71        89.54 o                         
   2  21   6         97.44         95.89        10.09 o                         
   3  21   6       6876.38       6875.50        79.89 o                         
   4  21   6        548.73        545.83        20.77 o                         
   5  21   6       7541.30       7693.01       103.59 o                         
   6  21   6       1085.18       1019.96        29.95 o                         
   7  21   6       4451.08       4454.59        72.43 o                         
   8  21   6       1487.09       1470.15        40.13 o                         
   9  21   6       3115.80       3203.46        74.72 o                         
  10  21   6       2312.42       2340.97        62.92 o                         
  11  21   6       2262.05       2291.77        62.37 o                         
  12  21   6       2523.65       2602.96        69.20 o                         
  13  21   6        613.86        560.54        34.15 o                         
  14  21   6       1964.99       2031.57        60.45 o                         
  15  21   6        160.89        194.24        23.95 o                         
   0  22   6       3505.12       3421.93        84.20 o                         
   1  22   6        173.34        169.76        12.72 o                         
   2  22   6       3592.13       3528.57        50.91 o                         
   3  22   6         11.09         14.09         6.64 o                         
   4  22   6       1910.11       1865.16        37.09 o                         
   5  22   6        520.02        495.24        21.27 o                         
   6  22   6       2764.19       2678.99        53.91 o                         
   7  22   6        615.79        621.55        30.63 o                         
   8  22   6       1009.86        974.29        40.39 o                         
   9  22   6       1277.40       1253.97        47.30 o                         
  10  22   6        766.88        758.56        40.63 o                         
  11  22   6       1502.41       1451.12        52.95 o                         
  12  22   6        424.64        444.82        33.84 o                         
  13  22   6       1678.41       1633.08        54.95 o                         
  14  22   6        253.94        226.50        24.75 o                         
   1  23   6       1077.14       1045.96        27.72 o                         
   2  23   6         37.36         45.62         8.07 o                         
   3  23   6        942.52        939.13        28.44 o                         
   4  23   6         69.47         81.12        10.60 o                         
   5  23   6       1133.82       1124.47        33.53 o                         
   6  23   6        125.70        150.46        15.35 o                         
   7  23   6        728.34        770.89        33.82 o                         
   8  23   6        446.87        437.45        30.04 o                         
   9  23   6        940.00        902.51        51.36 o                         
  10  23   6        242.96        260.98        26.38 o                         
  11  23   6        150.46        147.35        20.89 o                         
  12  23   6        370.41        379.58        30.41 o                         
  13  23   6        138.25        140.68        20.53 o                         
   0  24   6         16.99         58.31        14.50 o                         
   1  24   6         21.04         16.98         7.39 o                         
   2  24   6         37.77         68.39         9.73 o                         
   3  24   6          1.53          3.75         6.89 o                         
   4  24   6         55.44         81.35        10.67 o                         
   5  24   6         18.91         20.36         8.84 o                         
   6  24   6          1.23         18.84         9.39 o                         
   7  24   6          1.56         -4.48         9.67 o                         
   8  24   6         44.94         56.67        13.80 o                         
   9  24   6         17.26         35.72        13.78 o                         
  10  24   6         13.34         24.12        13.11 o                         
  11  24   6         17.57         32.77        13.87 o                         
  12  24   6          0.19        -10.67        10.67 o                         
   1  25   6        432.79        424.26        19.57 o                         
   2  25   6         52.48         49.27         9.63 o                         
   3  25   6        389.37        417.29        21.61 o                         
   4  25   6          9.78          9.43         9.39 o                         
   5  25   6        560.81        624.98        31.27 o                         
   6  25   6         15.75         10.53         9.85 o                         
   7  25   6        133.06        126.03        16.49 o                         
   8  25   6        192.03        190.93        19.94 o                         
   9  25   6        150.42        149.92        18.67 o                         
  10  25   6         93.98         63.25        15.83 o                         
  11  25   6        141.74        125.80        22.21 o                         
   0  26   6        968.44        908.56        57.35 o                         
   1  26   6         39.11         30.10         9.36 o                         
   2  26   6       1410.04       1402.69        38.15 o                         
   3  26   6         30.39         36.83        10.22 o                         
   4  26   6       1205.09       1204.48        39.51 o                         
   5  26   6        141.65        112.63        17.08 o                         
   6  26   6        626.45        651.89        38.41 o                         
   7  26   6        280.79        249.37        23.32 o                         
   8  26   6        459.39        493.71        38.16 o                         
   9  26   6        578.82        580.65        40.92 o                         
  10  26   6        431.83        518.19       101.58 o                         
   1  27   6       2352.96       2198.02        47.50 o                         
   2  27   6         16.92         14.18         9.74 o                         
   3  27   6       2544.14       2472.12        64.97 o                         
   4  27   6        221.24        233.58        24.47 o                         
   5  27   6       2248.95       2115.47        62.98 o                         
   6  27   6        424.62        412.29        39.26 o                         
   7  27   6       1910.13       1688.70        86.59 o                         
   8  27   6        495.49        440.19        54.26 o                         
   0  28   6       3537.88       3282.57       124.47 o                         
   1  28   6          4.57         18.39        13.37 o                         
   2  28   6       2680.27       2389.03        73.75 o                         
   3  28   6        229.09        209.01        24.04 o                         
   4  28   6       2270.32       2037.70        63.62 o                         
   5  28   6        669.47        626.60        43.09 o                         
   1   1   7      14463.74      13779.42        81.22 o                         
   2   1   7         45.06         64.65         2.13 o                         
   3   1   7       3528.95       3562.72        21.55 o                         
   4   1   7         12.73         38.70         2.60 o                         
   5   1   7       2411.43       2516.50        17.42 o                         
   6   1   7        440.73        501.26         6.97 o                         
   7   1   7       7254.83       7365.02        42.52 o                         
   8   1   7       1064.22       1101.59        11.75 o                         
   9   1   7         11.59         36.10         3.30 o                         
  10   1   7       2386.43       2425.81        20.13 o                         
  11   1   7        834.56        843.25        12.53 o                         
  12   1   7       4820.31       4726.87        33.65 o                         
  13   1   7         82.86        108.23         5.75 o                         
  14   1   7       1206.16       1189.95        15.93 o                         
  15   1   7        125.32        114.36         8.17 o                         
  16   1   7       2188.62       2271.60        37.03 o                         
  17   1   7         76.28         75.65        14.46 o                         
  18   1   7       1492.84       1461.99        48.93 o                         
  19   1   7         69.22         58.85        15.45 o                         
  20   1   7        390.50        384.34        29.81 o                         
  21   1   7         56.70         46.36        15.43 o                         
  22   1   7        274.39        333.84        27.75 o                         
   0   2   7      43621.19      42394.04       572.77 o                         
   1   2   7       2304.93       2304.34        14.20 o                         
   2   2   7      54457.49      52917.65       671.33 o                         
   3   2   7       6704.73       6749.48        40.48 o                         
   4   2   7      42509.84      42976.58       324.84 o                         
   5   2   7        177.83        209.98         4.21 o                         
   6   2   7      31077.60      31157.20       179.91 o                         
   7   2   7       5696.88       5782.95        33.88 o                         
   8   2   7       7272.12       7402.67        43.01 o                         
   9   2   7       1691.72       1695.36        15.63 o                         
  10   2   7       9284.56       9301.11        53.24 o                         
  11   2   7       3428.32       3377.98        25.79 o                         
  12   2   7       3168.95       3107.45        25.17 o                         
  13   2   7       2260.42       2269.80        21.39 o                         
  14   2   7        332.97        360.90         9.78 o                         
  15   2   7       2387.97       2385.41        35.96 o                         
  16   2   7        170.41        203.28        13.28 o                         
  17   2   7       1741.46       1790.78        45.59 o                         
  18   2   7          0.99          2.49        10.09 o                         
  19   2   7       1211.06       1191.39        59.74 o                         
  20   2   7          6.50         15.99        13.81 o                         
  21   2   7       1012.81       1045.20        50.22 o                         
  22   2   7        124.06        115.78        18.39 o                         
   1   3   7      28410.71      27491.66       209.55 o                         
   2   3   7       5421.80       5562.49        33.02 o                         
   3   3   7      45752.74      46076.81       367.81 o                         
   4   3   7        412.84        466.96         5.76 o                         
   5   3   7      18711.46      18766.72       109.28 o                         
   6   3   7       3923.42       4095.97        25.03 o                         
   7   3   7      10334.56      10382.24        57.22 o                         
   8   3   7      19238.32      19130.49       111.18 o                         
   9   3   7      10029.45       9944.92        54.20 o                         
  10   3   7      17463.10      17423.02        97.04 o                         
  11   3   7       4027.41       3963.94        29.10 o                         
  12   3   7      17182.13      16966.96        91.09 o                         
  13   3   7        804.47        810.47        13.42 o                         
  14   3   7      13787.43      13798.45        91.95 o                         
  15   3   7        577.62        570.95        15.93 o                         
  16   3   7      11590.94      12026.29       126.45 o                         
  17   3   7        137.87        127.95        14.72 o                         
  18   3   7       6612.31       6847.25       111.76 o                         
  19   3   7         65.11         76.74        15.73 o                         
  20   3   7       3569.38       3824.42        97.84 o                         
  21   3   7         36.37         28.44        14.81 o                         
  22   3   7       2284.69       2238.89       108.10 o                         
   0   4   7     104947.56     107453.55      1170.21 o                         
   1   4   7       3394.23       3374.50        19.92 o                         
   2   4   7     111990.69     114969.09       880.94 o                         
   3   4   7       1158.70       1204.22         9.31 o                         
   4   4   7      88908.77      88964.22      1183.45 o                         
   5   4   7      15290.05      15114.61        90.90 o                         
   6   4   7      47824.41      48564.79       324.30 o                         
   7   4   7       6459.49       6458.29        36.88 o                         
   8   4   7      30897.52      31300.51       174.45 o                         
   9   4   7      12667.16      12405.60        65.79 o                         
  10   4   7      14754.13      14544.26        77.93 o                         
  11   4   7       6729.27       6570.07        41.31 o                         
  12   4   7       8203.35       8042.77        50.39 o                         
  13   4   7       8357.95       8149.27        55.07 o                         
  14   4   7       2482.32       2419.80        26.04 o                         
  15   4   7       4301.17       4324.95        47.93 o                         
  16   4   7        493.80        552.53        21.96 o                         
  17   4   7       4441.72       4475.45        77.79 o                         
  18   4   7         66.92         84.14        14.33 o                         
  19   4   7       2429.94       2454.40        60.23 o                         
  20   4   7         23.43         25.39        14.53 o                         
  21   4   7       1996.97       2019.33        65.45 o                         
  22   4   7        405.69        369.78        30.78 o                         
   1   5   7      43694.24      42673.02       307.95 o                         
   2   5   7        270.73        321.93         4.80 o                         
   3   5   7      20748.76      20528.48       126.73 o                         
   4   5   7      17974.57      17774.53       105.36 o                         
   5   5   7      29343.49      29162.06       168.09 o                         
   6   5   7      17539.04      17414.44        98.40 o                         
   7   5   7      23117.80      23236.96       131.53 o                         
   8   5   7      18161.87      17926.26        97.09 o                         
   9   5   7       9407.97       9304.06        53.84 o                         
  10   5   7      26797.66      26632.01       143.81 o                         
  11   5   7       5435.10       5275.74        35.74 o                         
  12   5   7      19830.90      19496.62       108.45 o                         
  13   5   7       3526.10       3572.72        31.61 o                         
  14   5   7      17299.58      17263.54       112.98 o                         
  15   5   7        503.48        523.93        20.57 o                         
  16   5   7      12509.38      13158.89       158.61 o                         
  17   5   7         50.87         49.20        12.35 o                         
  18   5   7       8796.60       9333.47       147.03 o                         
  19   5   7          0.59         14.55        12.26 o                         
  20   5   7       5896.24       6121.50       108.20 o                         
  21   5   7         97.70        125.24        20.28 o                         
  22   5   7       3259.77       3134.08        98.66 o                         
   0   6   7     101012.52      88176.52      3289.37 o                         
   1   6   7          1.57         26.56         1.81 o                         
   2   6   7      99681.40      90198.80      1372.47 o                         
   3   6   7       4939.56       4948.06        29.20 o                         
   4   6   7      60821.12      60500.69       469.62 o                         
   5   6   7       2000.22       1978.28        14.17 o                         
   6   6   7      37294.23      37394.81       203.00 o                         
   7   6   7      10131.73       9986.16        54.51 o                         
   8   6   7      27179.55      26920.95       144.81 o                         
   9   6   7       5930.15       5845.04        37.26 o                         
  10   6   7      10889.09      10652.03        60.38 o                         
  11   6   7       9201.32       9056.31        54.56 o                         
  12   6   7       4736.93       4650.00        34.64 o                         
  13   6   7       5101.30       5066.40        42.01 o                         
  14   6   7       3167.08       3139.33        35.12 o                         
  15   6   7       5975.17       5918.93        71.29 o                         
  16   6   7        603.88        602.11        25.90 o                         
  17   6   7       2941.10       2993.07        58.57 o                         
  18   6   7        138.55        145.24        17.14 o                         
  19   6   7       2818.07       2761.57        70.35 o                         
  20   6   7        101.52        115.70        17.91 o                         
  21   6   7       1370.61       1377.27        54.16 o                         
  22   6   7        239.91        267.89        30.78 o                         
   1   7   7      18685.38      18573.26       127.80 o                         
   2   7   7       2791.31       2712.23        17.91 o                         
   3   7   7      27806.42      27432.98       171.46 o                         
   4   7   7       4790.55       4754.26        28.02 o                         
   5   7   7      15035.69      14947.32        82.31 o                         
   6   7   7      12336.09      12157.60        67.08 o                         
   7   7   7       6061.85       5937.24        35.23 o                         
   8   7   7      11865.19      11815.12        66.84 o                         
   9   7   7       7319.25       7205.02        45.47 o                         
  10   7   7       8814.71       8741.49        51.38 o                         
  11   7   7       2505.09       2467.87        21.55 o                         
  12   7   7       8218.61       8088.88        51.93 o                         
  13   7   7        568.12        572.88        14.15 o                         
  14   7   7      10125.07      10068.04        89.01 o                         
  15   7   7        299.46        310.59        14.48 o                         
  16   7   7       5638.36       5783.03        82.81 o                         
  17   7   7         40.42         48.07        11.84 o                         
  18   7   7       4344.58       4187.75        97.03 o                         
  19   7   7         18.41          9.35        11.55 o                         
  20   7   7       3992.17       3931.17        87.90 o                         
  21   7   7         57.48         42.31        15.63 o                         
  22   7   7       2461.90       2450.68        76.01 o                         
   0   8   7      43213.07      41676.41       442.25 o                         
   1   8   7        821.72        815.93         8.33 o                         
   2   8   7      17299.16      17136.03       102.95 o                         
   3   8   7        291.46        291.69         4.95 o                         
   4   8   7      15342.05      15087.59        90.13 o                         
   5   8   7       1998.31       1906.07        14.44 o                         
   6   8   7      12963.80      12800.96        70.61 o                         
   7   8   7        149.88        185.29         5.25 o                         
   8   8   7       7403.18       7269.84        44.01 o                         
   9   8   7       2329.32       2285.69        19.73 o                         
  10   8   7       2982.62       2909.41        24.28 o                         
  11   8   7       1585.27       1610.21        17.58 o                         
  12   8   7       1262.07       1253.29        16.99 o                         
  13   8   7       2119.86       2156.58        28.51 o                         
  14   8   7        573.85        560.83        17.12 o                         
  15   8   7       1401.30       1418.07        30.94 o                         
  16   8   7        322.61        322.71        21.56 o                         
  17   8   7       1286.44       1321.88        40.55 o                         
  18   8   7          3.33          0.72        10.98 o                         
  19   8   7        845.37        911.41        43.30 o                         
  20   8   7         54.89         49.17        14.69 o                         
  21   8   7        439.53        451.56        32.56 o                         
  22   8   7         39.69         37.06        22.75 o                         
   1   9   7       3815.44       3908.58        24.75 o                         
   2   9   7         13.86         30.12         1.88 o                         
   3   9   7        334.98        397.55         5.94 o                         
   4   9   7        497.09        516.45         6.45 o                         
   5   9   7       1793.17       1804.03        14.08 o                         
   6   9   7       2506.91       2480.83        17.68 o                         
   7   9   7        752.10        773.24         9.93 o                         
   8   9   7        235.17        253.53         6.45 o                         
   9   9   7        176.26        193.67         6.25 o                         
  10   9   7        422.62        438.11         9.24 o                         
  11   9   7          3.15         24.25         3.87 o                         
  12   9   7       1262.37       1269.21        19.52 o                         
  13   9   7        407.35        404.76        14.75 o                         
  14   9   7        276.73        326.19        14.89 o                         
  15   9   7         24.03         20.72         9.75 o                         
  16   9   7        289.71        329.24        22.67 o                         
  17   9   7         13.69          3.89        11.17 o                         
  18   9   7        545.90        577.98        34.50 o                         
  19   9   7          0.49         -3.14        10.68 o                         
  20   9   7        173.71        164.01        19.72 o                         
  21   9   7          2.42        -10.13        10.87 o                         
   0  10   7       3374.54       3437.51        31.63 o                         
   1  10   7         22.31         33.45         1.89 o                         
   2  10   7       1964.86       1999.71        14.02 o                         
   3  10   7         35.33         52.59         2.56 o                         
   4  10   7        840.27        893.16         9.63 o                         
   5  10   7        188.95        197.26         4.67 o                         
   6  10   7         71.65        120.45         4.20 o                         
   7  10   7          0.68         21.10         2.63 o                         
   8  10   7         63.29         98.70         4.35 o                         
   9  10   7         29.36         48.56         3.93 o                         
  10  10   7         76.31        109.89         5.44 o                         
  11  10   7         58.90         87.44         5.34 o                         
  12  10   7          1.72         23.17         5.81 o                         
  13  10   7         42.05         71.78         8.19 o                         
  14  10   7         30.10         61.60         9.79 o                         
  15  10   7         25.67         65.22        13.36 o                         
  16  10   7         10.09          8.48         9.75 o                         
  17  10   7         38.50         67.30        14.36 o                         
  18  10   7         70.63         70.44        15.97 o                         
  19  10   7         44.85         82.55        16.43 o                         
  20  10   7          3.32         -9.54        10.67 o                         
  21  10   7         10.60         27.87        14.07 o                         
   1  11   7       5917.99       5863.77        32.98 o                         
   2  11   7          5.11         21.99         1.87 o                         
   3  11   7       1578.98       1565.61        12.60 o                         
   4  11   7        743.95        732.86         8.37 o                         
   5  11   7       4763.65       4685.74        28.32 o                         
   6  11   7       2895.30       2837.59        20.00 o                         
   7  11   7       1946.59       1936.43        16.32 o                         
   8  11   7        809.78        812.00        10.22 o                         
   9  11   7       1441.91       1428.72        14.88 o                         
  10  11   7       1941.44       1902.55        18.52 o                         
  11  11   7        106.99        121.95         7.07 o                         
  12  11   7       2429.73       2428.52        31.19 o                         
  13  11   7        789.92        765.62        19.45 o                         
  14  11   7       2182.51       2195.61        42.13 o                         
  15  11   7         42.22         44.40        11.42 o                         
  16  11   7       1334.39       1362.35        40.78 o                         
  17  11   7          7.80         15.24        10.43 o                         
  18  11   7       1644.28       1750.82        52.31 o                         
  19  11   7         15.84         10.45        12.06 o                         
  20  11   7        765.36        745.29        38.15 o                         
  21  11   7          0.97         -7.14        12.59 o                         
   0  12   7      40538.98      40401.09       321.20 o                         
   1  12   7        883.71        874.95         9.44 o                         
   2  12   7      22895.84      22745.64       124.93 o                         
   3  12   7         38.21         54.45         2.30 o                         
   4  12   7      19103.06      18767.79        98.51 o                         
   5  12   7       1634.17       1583.34        12.68 o                         
   6  12   7      12047.92      11757.08        61.52 o                         
   7  12   7        972.26        966.00        10.90 o                         
   8  12   7       6531.48       6435.03        39.78 o                         
   9  12   7       3121.63       3066.66        24.16 o                         
  10  12   7       3451.59       3404.23        28.33 o                         
  11  12   7       1813.88       1796.27        24.41 o                         
  12  12   7       1195.90       1157.07        22.90 o                         
  13  12   7       2259.50       2268.83        38.70 o                         
  14  12   7        694.16        731.15        27.38 o                         
  15  12   7       1967.68       2004.72        46.21 o                         
  16  12   7        635.05        698.99        32.83 o                         
  17  12   7       1326.99       1396.75        45.92 o                         
  18  12   7         11.42         28.31        12.74 o                         
  19  12   7       1071.57       1209.18        46.18 o                         
  20  12   7         39.49         34.67        13.44 o                         
   1  13   7      10846.62      10774.52        57.78 o                         
   2  13   7       1411.69       1397.72        11.56 o                         
   3  13   7      14737.16      14598.57        76.56 o                         
   4  13   7       2174.10       2152.25        16.23 o                         
   5  13   7       8944.17       8786.40        50.25 o                         
   6  13   7       8115.18       8000.45        43.05 o                         
   7  13   7       5479.15       5406.45        33.35 o                         
   8  13   7       8768.11       8630.57        51.25 o                         
   9  13   7       5015.40       4883.49        36.22 o                         
  10  13   7       7274.48       7241.81        54.89 o                         
  11  13   7       2476.43       2460.10        32.01 o                         
  12  13   7       9445.60       9671.27       111.57 o                         
  13  13   7        625.16        654.06        23.15 o                         
  14  13   7       8272.86       8561.93       120.55 o                         
  15  13   7        407.60        383.66        24.11 o                         
  16  13   7       5838.11       6201.57       102.01 o                         
  17  13   7         36.46         38.34        12.83 o                         
  18  13   7       4137.25       4324.72        83.65 o                         
  19  13   7          4.00         27.06        14.04 o                         
  20  13   7       3263.23       3343.66        94.46 o                         
   0  14   7      35143.99      34779.67       315.59 o                         
   1  14   7         45.85         72.07         2.64 o                         
   2  14   7      32867.45      32497.00       203.73 o                         
   3  14   7       2324.18       2269.93        18.37 o                         
   4  14   7      24841.32      24444.17       137.24 o                         
   5  14   7       1896.68       1868.89        15.49 o                         
   6  14   7      23915.30      23636.22       125.39 o                         
   7  14   7       5032.95       4937.54        31.30 o                         
   8  14   7      15372.89      15211.92        86.12 o                         
   9  14   7       3344.68       3316.28        29.51 o                         
  10  14   7       8657.46       8758.07        74.71 o                         
  11  14   7       5566.61       5600.22        56.67 o                         
  12  14   7       3832.90       3754.36        53.30 o                         
  13  14   7       3296.84       3386.49        57.36 o                         
  14  14   7       1883.63       1875.87        46.90 o                         
  15  14   7       3247.40       3244.60        69.31 o                         
  16  14   7        305.62        318.06        24.21 o                         
  17  14   7       2288.84       2242.39        53.88 o                         
  18  14   7          0.34         29.05        14.30 o                         
  19  14   7       1865.39       1821.18        56.45 o                         
  20  14   7         64.92         67.48        25.96 o                         
   1  15   7      14307.34      14204.00        94.05 o                         
   2  15   7        301.65        331.19         6.58 o                         
   3  15   7       9781.15       9699.40        60.79 o                         
   4  15   7       4737.26       4701.32        35.86 o                         
   5  15   7       8745.80       8744.21        55.06 o                         
   6  15   7       5376.55       5308.23        36.81 o                         
   7  15   7       7790.37       7715.67        50.27 o                         
   8  15   7       7894.12       7782.00        54.64 o                         
   9  15   7       2822.18       2813.53        25.69 o                         
  10  15   7      10718.48      10547.16        92.26 o                         
  11  15   7       2340.42       2284.83        38.11 o                         
  12  15   7       9860.86      10124.41       131.70 o                         
  13  15   7       1156.03       1129.63        35.59 o                         
  14  15   7       7687.21       7782.96       185.05 o                         
  15  15   7        358.56        355.74        25.64 o                         
  16  15   7       6606.32       6870.58       114.67 o                         
  17  15   7         38.48         55.13        15.73 o                         
  18  15   7       4589.39       4641.22        98.86 o                         
  19  15   7          8.06          1.22        12.25 o                         
   0  16   7      14183.39      13927.12       163.89 o                         
   1  16   7        291.29        312.10         7.88 o                         
   2  16   7      20976.79      20878.39       131.96 o                         
   3  16   7        326.10        338.74         7.22 o                         
   4  16   7      19217.66      19103.16       121.03 o                         
   5  16   7       1384.21       1367.10        14.77 o                         
   6  16   7      13304.19      13349.69        85.02 o                         
   7  16   7       1728.12       1722.50        23.85 o                         
   8  16   7      11505.17      11463.34        91.41 o                         
   9  16   7       3164.77       3144.84        31.77 o                         
  10  16   7       6251.54       6353.52        72.57 o                         
  11  16   7       1918.11       1927.23        40.00 o                         
  12  16   7       3334.08       3360.92        58.96 o                         
  13  16   7       3098.30       3118.53        69.13 o                         
  14  16   7        834.16        893.73        40.00 o                         
  15  16   7       1957.05       2000.94        57.14 o                         
  16  16   7         57.39         66.97        16.37 o                         
  17  16   7       2005.52       2034.34        58.12 o                         
  18  16   7          1.28         29.38        14.65 o                         
  19  16   7       1060.69       1092.64        69.73 o                         
   1  17   7       5710.54       5711.18        53.77 o                         
   2  17   7        721.34        727.13        12.89 o                         
   3  17   7       6423.16       6422.33        49.29 o                         
   4  17   7       1082.15       1075.50        13.48 o                         
   5  17   7       3383.27       3395.36        28.56 o                         
   6  17   7       1182.42       1189.47        18.36 o                         
   7  17   7       1917.56       1931.21        27.07 o                         
   8  17   7       4037.72       4077.26        58.16 o                         
   9  17   7       1497.79       1497.97        32.07 o                         
  10  17   7       3876.82       3861.99        60.30 o                         
  11  17   7        685.66        671.91        27.96 o                         
  12  17   7       2946.64       3006.69        68.20 o                         
  13  17   7        143.64        141.17        20.70 o                         
  14  17   7       3179.64       3300.60        83.61 o                         
  15  17   7        149.21        114.49        19.20 o                         
  16  17   7       2701.68       2708.53        67.63 o                         
  17  17   7         52.69         71.91        16.12 o                         
  18  17   7       1956.87       1957.09        61.47 o                         
   0  18   7       3517.65       3462.21        55.88 o                         
   1  18   7         88.48         87.26         6.75 o                         
   2  18   7       3581.86       3557.76        35.73 o                         
   3  18   7        123.95        142.45         5.97 o                         
   4  18   7       3450.33       3430.84        32.55 o                         
   5  18   7         64.94         80.50         5.02 o                         
   6  18   7       3122.57       3120.97        37.51 o                         
   7  18   7        350.36        356.47        14.14 o                         
   8  18   7       1265.25       1268.43        33.20 o                         
   9  18   7        169.55        180.27        15.65 o                         
  10  18   7       1182.70       1189.18        45.06 o                         
  11  18   7        730.57        705.41        39.70 o                         
  12  18   7        696.61        672.28        39.40 o                         
  13  18   7        446.14        470.18        34.16 o                         
  14  18   7         91.22        117.58        19.21 o                         
  15  18   7        504.23        532.08        34.39 o                         
  16  18   7          7.03         12.99        12.81 o                         
  17  18   7        378.77        402.46        34.35 o                         
   1  19   7        203.23        229.32        10.32 o                         
   2  19   7        136.82        143.35         7.30 o                         
   3  19   7         26.37         58.90         6.24 o                         
   4  19   7         83.94         88.51         6.37 o                         
   5  19   7         79.55        102.54         7.65 o                         
   6  19   7        304.96        290.81        14.55 o                         
   7  19   7        182.08        234.64        15.47 o                         
   8  19   7         69.57         94.17        12.70 o                         
   9  19   7          2.80         35.09        11.14 o                         
  10  19   7         50.35         33.19        13.36 o                         
  11  19   7         22.88         42.48        14.95 o                         
  12  19   7         69.07         82.19        17.65 o                         
  13  19   7         23.22         32.93        15.01 o                         
  14  19   7          3.76         32.76        14.07 o                         
  15  19   7          5.36         14.54        12.60 o                         
  16  19   7         36.88         55.04        15.36 o                         
  17  19   7          6.01          3.53        12.71 o                         
   0  20   7        312.20        327.44        27.86 o                         
   1  20   7         35.62         28.32         5.86 o                         
   2  20   7        850.91        893.95        23.34 o                         
   3  20   7         49.11         44.77         7.88 o                         
   4  20   7        418.52        449.58        18.36 o                         
   5  20   7         19.95         29.01         6.77 o                         
   6  20   7        633.47        684.52        24.52 o                         
   7  20   7         61.08         63.85        11.82 o                         
   8  20   7        500.54        484.16        26.57 o                         
   9  20   7          9.69         28.47        11.04 o                         
  10  20   7        119.57        140.03        20.28 o                         
  11  20   7         97.07        130.73        19.63 o                         
  12  20   7        125.45        137.84        20.63 o                         
  13  20   7         57.43         72.05        15.89 o                         
  14  20   7         34.31         39.64        14.07 o                         
  15  20   7         38.44         49.82        15.22 o                         
  16  20   7         12.45         15.71        13.20 o                         
   1  21   7       2050.67       2070.89        36.77 o                         
   2  21   7         29.76         32.21         8.09 o                         
   3  21   7       1369.76       1321.85        27.70 o                         
   4  21   7        266.33        277.52        15.27 o                         
   5  21   7        907.63        898.67        27.80 o                         
   6  21   7        280.61        270.53        17.55 o                         
   7  21   7       1169.34       1244.07        48.58 o                         
   8  21   7        899.48        838.28        35.63 o                         
   9  21   7        135.77        146.50        19.71 o                         
  10  21   7       1288.22       1259.24        47.68 o                         
  11  21   7        319.56        330.79        28.27 o                         
  12  21   7       1613.34       1635.55        51.58 o                         
  13  21   7         53.75         46.87        15.03 o                         
  14  21   7       1015.02       1048.79        48.47 o                         
  15  21   7         68.64         55.20        16.55 o                         
   0  22   7       5668.86       5448.58       101.15 o                         
   1  22   7          2.61         -4.40         6.16 o                         
   2  22   7       6173.56       6154.20        83.54 o                         
   3  22   7        289.25        263.25        15.46 o                         
   4  22   7       6235.26       6100.46        82.29 o                         
   5  22   7        184.37        164.93        14.06 o                         
   6  22   7       4702.18       4661.52        77.99 o                         
   7  22   7        851.72        847.13        35.25 o                         
   8  22   7       2492.30       2448.84        78.04 o                         
   9  22   7        795.02        756.89        40.50 o                         
  10  22   7       2422.33       2297.79        61.64 o                         
  11  22   7        894.09        969.43        47.57 o                         
  12  22   7       1112.62       1087.34        69.17 o                         
  13  22   7        924.44        967.91        53.09 o                         
  14  22   7        210.81        215.46        24.48 o                         
   1  23   7       3234.61       3050.00        54.03 o                         
   2  23   7        872.45        822.76        26.79 o                         
   3  23   7       3483.85       3403.97        52.92 o                         
   4  23   7        893.32        882.87        29.98 o                         
   5  23   7       2545.21       2432.29        62.39 o                         
   6  23   7       2263.70       2177.03        49.05 o                         
   7  23   7       1621.85       1571.74        44.80 o                         
   8  23   7       3207.62       3156.38        70.23 o                         
   9  23   7       1620.38       1672.52        51.79 o                         
  10  23   7       3066.25       3113.23        87.60 o                         
  11  23   7        665.38        706.55        41.30 o                         
  12  23   7       2896.96       2915.38        72.64 o                         
  13  23   7        346.43        341.36        29.10 o                         
   0  24   7       9771.81       9713.52       172.85 o                         
   1  24   7         72.07         81.85        11.49 o                         
   2  24   7       7699.03       7578.08        98.27 o                         
   3  24   7         69.12         66.75        11.93 o                         
   4  24   7       7623.73       7574.62       102.93 o                         
   5  24   7        981.27        972.33        34.49 o                         
   6  24   7       5555.14       5447.87        89.63 o                         
   7  24   7        646.85        594.14        31.02 o                         
   8  24   7       3737.62       3769.61        81.77 o                         
   9  24   7       1437.75       1355.84        66.10 o                         
  10  24   7       2463.86       2487.98        83.32 o                         
  11  24   7       1396.22       1359.56        51.99 o                         
  12  24   7       1407.85       1367.87        52.62 o                         
   1  25   7       3113.12       2948.86        51.59 o                         
   2  25   7        260.09        224.49        16.80 o                         
   3  25   7       2276.17       2098.46        43.50 o                         
   4  25   7       1375.16       1350.10        42.56 o                         
   5  25   7       2417.19       2382.65        56.73 o                         
   6  25   7       2154.86       2106.97        54.27 o                         
   7  25   7       1739.56       1735.29        48.23 o                         
   8  25   7       2067.19       1981.63        52.21 o                         
   9  25   7       1079.11       1086.43        43.12 o                         
  10  25   7       2668.12       2583.81        65.41 o                         
  11  25   7        560.60        496.54        41.59 o                         
   0  26   7       4647.38       4526.87       116.40 o                         
   1  26   7          9.82         10.77         8.43 o                         
   2  26   7       5077.73       4871.45        76.64 o                         
   3  26   7        134.32        140.20        15.09 o                         
   4  26   7       3882.24       3764.44        78.92 o                         
   5  26   7        103.42        143.44        20.56 o                         
   6  26   7       2656.30       2506.79        64.81 o                         
   7  26   7        552.21        558.63        40.04 o                         
   8  26   7       2412.72       2364.69        66.83 o                         
   9  26   7        548.79        487.28        37.77 o                         
   1  27   7        974.56        975.53        33.50 o                         
   2  27   7         24.11         21.59        10.30 o                         
   3  27   7       1092.50       1062.60        44.02 o                         
   4  27   7        244.33        210.02        25.66 o                         
   5  27   7        731.66        651.34        37.97 o                         
   6  27   7        401.48        380.43        36.97 o                         
   7  27   7        438.09        368.40        33.55 o                         
   0  28   7        663.23        621.46        46.06 o                         
   1  28   7          2.77         -2.44         9.82 o                         
   2  28   7        468.69        450.02        35.48 o                         
   3  28   7          4.15          0.56        11.79 o                         
   4  28   7        340.25        267.00        26.59 o                         
   5  28   7         90.17         63.03        25.50 o                         
   0   0   8      17846.15      16549.83       200.22 o                         
   1   0   8      32033.01      31838.36       332.03 o                         
   2   0   8      26275.04      25778.35       226.39 o                         
   3   0   8       1375.76       1494.02        15.53 o                         
   4   0   8      18646.44      18633.30       153.41 o                         
   5   0   8      12690.67      13108.68       106.26 o                         
   6   0   8      11393.38      11588.73        89.73 o                         
   7   0   8      20152.89      20297.70       167.38 o                         
   8   0   8      13964.02      13799.14       107.34 o                         
   9   0   8      35174.52      34856.39       277.69 o                         
  10   0   8       5235.76       5164.63        49.56 o                         
  11   0   8      19815.92      19394.63       147.58 o                         
  12   0   8       2123.72       2104.93        27.96 o                         
  13   0   8      24709.65      24589.89       187.63 o                         
  14   0   8        774.81        758.82        19.76 o                         
  15   0   8      18141.82      18112.04       192.75 o                         
  16   0   8        509.17        484.04        28.82 o                         
  17   0   8      14983.23      15029.86       366.08 o                         
  18   0   8          8.19         28.75        18.34 o                         
  19   0   8       8896.20       9629.71       301.42 o                         
  20   0   8         23.05         58.38        20.69 o                         
  21   0   8       6002.91       6286.04       179.77 o                         
  22   0   8         76.95         58.54        22.03 o                         
   1   1   8     176552.44     184453.84      2303.10 o                         
   2   1   8         22.56         43.47         2.19 o                         
   3   1   8     124198.80     132714.02       950.77 o                         
   4   1   8       3143.16       3184.72        19.84 o                         
   5   1   8      95003.57     100226.05      1889.21 o                         
   6   1   8       4079.53       4138.11        26.12 o                         
   7   1   8      34545.37      34964.94       194.40 o                         
   8   1   8       5688.87       5577.88        34.10 o                         
   9   1   8      22255.39      22124.00       124.94 o                         
  10   1   8       4563.61       4509.44        31.31 o                         
  11   1   8      10909.13      10739.06        64.23 o                         
  12   1   8       6029.49       5869.85        39.21 o                         
  13   1   8       4885.35       4778.94        35.09 o                         
  14   1   8       4506.95       4450.90        36.61 o                         
  15   1   8       1224.96       1248.21        25.74 o                         
  16   1   8       2988.06       2919.04        47.88 o                         
  17   1   8        553.45        573.09        30.58 o                         
  18   1   8       1647.73       1584.12        43.91 o                         
  19   1   8          0.51          3.91        11.28 o                         
  20   1   8       1345.48       1416.92        61.37 o                         
  21   1   8        106.57        101.49        18.16 o                         
  22   1   8        786.91        707.89        40.45 o                         
   0   2   8      24603.30      23990.09       211.35 o                         
   1   2   8       2612.43       2543.33        16.00 o                         
   2   2   8      24472.21      24004.52       145.56 o                         
   3   2   8       8853.35       8852.89        50.41 o                         
   4   2   8       8028.27       8055.07        46.12 o                         
   5   2   8      11765.56      11809.40        67.42 o                         
   6   2   8      15058.78      14996.11        86.62 o                         
   7   2   8      15427.97      15478.08        84.27 o                         
   8   2   8       4347.49       4333.96        28.66 o                         
   9   2   8      12957.35      12932.53        74.29 o                         
  10   2   8       2384.89       2304.42        20.07 o                         
  11   2   8      24124.67      23732.49       124.24 o                         
  12   2   8       1001.96        993.33        13.63 o                         
  13   2   8      12815.01      12632.13        73.47 o                         
  14   2   8        532.11        551.47        12.34 o                         
  15   2   8      11675.45      11662.27       100.07 o                         
  16   2   8         44.40         43.18         9.13 o                         
  17   2   8       8700.98       8824.96       128.72 o                         
  18   2   8          6.39          4.58        10.19 o                         
  19   2   8       6082.51       6480.35       121.77 o                         
  20   2   8          5.75         16.23        12.89 o                         
  21   2   8       2886.05       2866.66        68.28 o                         
  22   2   8         49.12         46.52        14.95 o                         
   1   3   8      32270.52      31904.76       205.89 o                         
   2   3   8        612.72        608.88         6.38 o                         
   3   3   8      42149.70      42269.23       308.16 o                         
   4   3   8        124.83        143.96         3.54 o                         
   5   3   8      17271.70      17456.35       101.70 o                         
   6   3   8        718.83        737.66         8.20 o                         
   7   3   8      22335.32      22346.42       126.20 o                         
   8   3   8       1128.53       1134.54        11.44 o                         
   9   3   8       9581.90       9459.75        53.06 o                         
  10   3   8       1301.22       1314.02        13.80 o                         
  11   3   8       5208.78       5079.98        34.12 o                         
  12   3   8       1429.63       1436.73        15.82 o                         
  13   3   8       1798.34       1739.07        18.63 o                         
  14   3   8       1078.51       1091.38        17.10 o                         
  15   3   8        886.75        853.36        22.12 o                         
  16   3   8       1143.43       1187.68        28.53 o                         
  17   3   8          5.25         12.80         9.95 o                         
  18   3   8        872.81        863.40        41.75 o                         
  19   3   8          8.95         22.65        11.96 o                         
  20   3   8        548.64        601.53        38.86 o                         
  21   3   8        207.49        227.78        25.07 o                         
  22   3   8        307.12        344.65        27.02 o                         
   0   4   8       4748.69       4775.54        38.04 o                         
   1   4   8         64.66         79.58         2.17 o                         
   2   4   8       1804.84       1862.09        13.02 o                         
   3   4   8        541.29        549.21         6.10 o                         
   4   4   8       7091.55       7002.36        37.54 o                         
   5   4   8        267.74        271.06         5.69 o                         
   6   4   8         76.05        122.67         4.25 o                         
   7   4   8       1915.80       1920.04        15.40 o                         
   8   4   8        178.00        211.16         5.41 o                         
   9   4   8       4229.36       4176.15        28.22 o                         
  10   4   8        295.76        309.02         6.50 o                         
  11   4   8        774.77        771.47        10.27 o                         
  12   4   8         86.76         94.80         3.94 o                         
  13   4   8       2655.24       2631.10        24.44 o                         
  14   4   8          2.55         11.20         5.02 o                         
  15   4   8       2038.88       2095.41        32.57 o                         
  16   4   8         15.48         13.07         8.06 o                         
  17   4   8        443.16        460.25        25.15 o                         
  18   4   8         12.43          5.10        10.94 o                         
  19   4   8        401.56        452.64        30.97 o                         
  20   4   8          2.61          1.46        12.51 o                         
  21   4   8        635.84        663.33        38.46 o                         
  22   4   8          0.22          2.25        13.70 o                         
   1   5   8       1083.57       1159.30         9.94 o                         
   2   5   8       1020.36       1011.48         7.96 o                         
   3   5   8       1831.77       1846.19        14.02 o                         
   4   5   8          1.10         16.75         1.91 o                         
   5   5   8        295.51        371.29         8.13 o                         
   6   5   8        120.87        129.42         3.98 o                         
   7   5   8        204.34        259.62         6.59 o                         
   8   5   8         86.51        104.08         4.14 o                         
   9   5   8        107.04        137.31         4.80 o                         
  10   5   8        166.55        191.93         6.10 o                         
  11   5   8         53.52         84.76         4.76 o                         
  12   5   8        311.10        358.90         9.38 o                         
  13   5   8          6.66         25.44         4.91 o                         
  14   5   8         27.30         47.45         6.31 o                         
  15   5   8         42.90         47.20         8.35 o                         
  16   5   8         72.82        124.68        12.96 o                         
  17   5   8         21.18         25.80        10.86 o                         
  18   5   8         16.41         78.08        13.84 o                         
  19   5   8         95.98         96.65        16.44 o                         
  20   5   8         29.39         62.87        14.29 o                         
  21   5   8          2.41         -8.65        11.16 o                         
  22   5   8          0.14         15.24        15.29 o                         
   0   6   8       3291.53       3318.99        30.19 o                         
   1   6   8       1158.97       1161.15         9.36 o                         
   2   6   8       6494.00       6493.18        35.69 o                         
   3   6   8       2274.51       2298.66        15.87 o                         
   4   6   8       2076.94       2095.48        14.40 o                         
   5   6   8        155.88        187.92         4.10 o                         
   6   6   8       1888.55       1877.77        15.07 o                         
   7   6   8       3302.21       3316.99        22.84 o                         
   8   6   8        828.21        850.21        10.97 o                         
   9   6   8       5757.08       5667.51        35.85 o                         
  10   6   8        598.97        607.43         9.92 o                         
  11   6   8       2441.70       2366.85        21.18 o                         
  12   6   8          7.93         26.79         4.07 o                         
  13   6   8       2302.20       2246.52        24.99 o                         
  14   6   8         14.13         27.46         6.34 o                         
  15   6   8       3611.20       3535.50        48.41 o                         
  16   6   8         68.77         62.64        11.12 o                         
  17   6   8       1209.98       1142.04        39.85 o                         
  18   6   8         14.31         12.97        11.10 o                         
  19   6   8       1097.62       1092.12        43.31 o                         
  20   6   8          8.02          8.13        13.34 o                         
  21   6   8        726.21        736.38        51.60 o                         
  22   6   8          0.41        -12.08        12.08 o                         
   1   7   8      42101.15      41323.05       280.79 o                         
   2   7   8         78.88         97.36         3.34 o                         
   3   7   8      39248.91      38767.34       222.07 o                         
   4   7   8        144.30        164.52         3.80 o                         
   5   7   8      23586.62      23372.93       130.36 o                         
   6   7   8       1353.55       1359.33        11.93 o                         
   7   7   8      15667.53      15718.97        83.41 o                         
   8   7   8        810.10        796.49        10.77 o                         
   9   7   8      10099.09       9832.61        56.99 o                         
  10   7   8       1579.09       1577.60        15.94 o                         
  11   7   8       3018.25       2972.05        24.59 o                         
  12   7   8       1745.72       1707.28        18.72 o                         
  13   7   8       3226.84       3209.15        32.67 o                         
  14   7   8       1723.15       1743.07        27.85 o                         
  15   7   8        362.49        373.20        20.26 o                         
  16   7   8       1042.01       1043.90        35.22 o                         
  17   7   8        185.41        174.47        17.48 o                         
  18   7   8       1094.26       1154.55        43.04 o                         
  19   7   8          4.39          7.79        11.21 o                         
  20   7   8        500.74        535.37        35.48 o                         
  21   7   8         68.66         72.04        17.39 o                         
  22   7   8        425.56        394.69        35.90 o                         
   0   8   8      24816.64      24763.87       253.32 o                         
   1   8   8         66.92         94.92         3.38 o                         
   2   8   8       8995.39       8816.56        49.79 o                         
   3   8   8        561.50        600.89         7.67 o                         
   4   8   8      13022.31      12650.34        72.31 o                         
   5   8   8      12247.03      11950.19        64.46 o                         
   6   8   8       6283.95       6226.07        35.48 o                         
   7   8   8       5948.65       5919.95        36.04 o                         
   8   8   8       4135.07       4073.52        28.06 o                         
   9   8   8      15451.99      15406.38        85.23 o                         
  10   8   8       1358.63       1381.57        15.12 o                         
  11   8   8      16610.68      16427.16        95.61 o                         
  12   8   8       1467.00       1436.50        19.29 o                         
  13   8   8      16560.35      16433.34       131.00 o                         
  14   8   8        410.79        397.47        15.76 o                         
  15   8   8      10601.12      10948.11       131.35 o                         
  16   8   8         86.20         84.26        14.50 o                         
  17   8   8       8978.61       9090.81       137.98 o                         
  18   8   8         32.73         40.59        13.74 o                         
  19   8   8       5166.60       5237.96       121.67 o                         
  20   8   8          0.74         11.00        11.97 o                         
  21   8   8       3129.78       3056.62        86.55 o                         
   1   9   8      78267.19      77707.10       656.49 o                         
   2   9   8       1768.44       1732.16        13.52 o                         
   3   9   8      68213.84      67884.76       478.31 o                         
   4   9   8       1946.81       1903.86        14.96 o                         
   5   9   8      47732.29      47545.54       271.29 o                         
   6   9   8       3523.03       3435.01        23.49 o                         
   7   9   8      38122.54      37808.25       203.21 o                         
   8   9   8       3889.93       3820.79        26.38 o                         
   9   9   8      18649.76      18355.31        99.27 o                         
  10   9   8       5297.30       5166.92        36.71 o                         
  11   9   8      10447.97      10262.16        64.91 o                         
  12   9   8       2585.99       2577.28        31.57 o                         
  13   9   8       2563.65       2574.13        34.65 o                         
  14   9   8       2718.98       2735.23        43.12 o                         
  15   9   8       1432.81       1420.18        35.19 o                         
  16   9   8       2087.91       2019.66        50.18 o                         
  17   9   8         75.92         92.72        15.68 o                         
  18   9   8       1762.22       1773.68        51.75 o                         
  19   9   8         43.61         50.86        14.44 o                         
  20   9   8       1066.63       1027.11        41.71 o                         
  21   9   8        225.67        204.27        23.43 o                         
   0  10   8       8769.50       8710.06        71.21 o                         
   1  10   8        103.65        138.89         3.50 o                         
   2  10   8      15109.50      14819.37        86.55 o                         
   3  10   8       5242.88       5186.71        31.57 o                         
   4  10   8      12996.12      12745.38        67.49 o                         
   5  10   8       2308.77       2296.91        16.84 o                         
   6  10   8       6235.47       6112.11        36.60 o                         
   7  10   8      21224.87      20733.88       111.64 o                         
   8  10   8       3944.72       3848.49        27.44 o                         
   9  10   8      12358.37      12110.79        70.32 o                         
  10  10   8       3804.39       3711.54        28.61 o                         
  11  10   8      17625.33      17220.94       113.10 o                         
  12  10   8       1402.25       1428.99        22.64 o                         
  13  10   8      17281.25      17152.14       145.09 o                         
  14  10   8        752.30        769.39        25.22 o                         
  15  10   8      14198.44      14949.75       195.62 o                         
  16  10   8         96.19        104.57        15.19 o                         
  17  10   8       8757.26       9164.77       140.05 o                         
  18  10   8         74.87         90.33        15.54 o                         
  19  10   8       6356.59       6552.83       115.94 o                         
  20  10   8         17.54         17.42        11.73 o                         
  21  10   8       4648.20       4553.47        95.39 o                         
   1  11   8      54962.70      55198.12       334.14 o                         
   2  11   8        438.40        448.52         6.19 o                         
   3  11   8      37341.04      37357.32       212.18 o                         
   4  11   8       1393.39       1360.20        12.15 o                         
   5  11   8      36689.63      36330.56       193.48 o                         
   6  11   8       1553.50       1513.71        13.08 o                         
   7  11   8      27114.14      26421.51       137.33 o                         
   8  11   8       2530.21       2484.03        20.03 o                         
   9  11   8      13316.53      13064.50        72.31 o                         
  10  11   8       3395.12       3331.49        28.11 o                         
  11  11   8       8150.39       8300.55        67.89 o                         
  12  11   8       2215.66       2208.38        29.58 o                         
  13  11   8       2522.30       2493.75        38.99 o                         
  14  11   8       1983.54       1994.67        41.90 o                         
  15  11   8       1221.02       1223.90        36.88 o                         
  16  11   8       1834.47       1859.99        45.80 o                         
  17  11   8         61.27         81.52        15.29 o                         
  18  11   8       1354.79       1402.51        44.82 o                         
  19  11   8         39.09         49.48        14.07 o                         
  20  11   8        889.17        880.20        40.29 o                         
  21  11   8        130.55        122.47        25.76 o                         
   0  12   8       7855.41       7907.79        65.54 o                         
   1  12   8        584.44        582.63         6.94 o                         
   2  12   8       5525.10       5516.58        33.27 o                         
   3  12   8       1189.85       1189.52        10.49 o                         
   4  12   8       5212.79       5121.98        31.42 o                         
   5  12   8      11628.88      11450.76        61.46 o                         
   6  12   8       4053.87       3980.23        25.25 o                         
   7  12   8       5578.84       5456.65        34.62 o                         
   8  12   8       2682.55       2657.40        21.36 o                         
   9  12   8       8094.05       7975.87        49.71 o                         
  10  12   8        935.44        912.38        13.79 o                         
  11  12   8       7879.33       7894.78        67.30 o                         
  12  12   8        832.12        870.69        20.97 o                         
  13  12   8       6643.90       7010.84        91.13 o                         
  14  12   8        125.00        121.60        13.12 o                         
  15  12   8       3903.61       3976.86        72.55 o                         
  16  12   8         15.35         18.78        11.56 o                         
  17  12   8       4770.03       4992.37        88.05 o                         
  18  12   8          0.11          0.98        10.52 o                         
  19  12   8       3028.02       3106.05        70.61 o                         
  20  12   8          2.91         20.59        13.26 o                         
   1  13   8       8686.34       8564.70        48.05 o                         
   2  13   8          5.30         16.02         1.72 o                         
   3  13   8      10482.81      10450.61        58.27 o                         
   4  13   8         35.15         48.25         2.45 o                         
   5  13   8       7371.40       7220.74        41.96 o                         
   6  13   8        156.60        179.42         4.97 o                         
   7  13   8       3605.48       3605.61        24.83 o                         
   8  13   8        519.37        536.64         9.12 o                         
   9  13   8       4643.14       4588.13        34.78 o                         
  10  13   8        305.83        321.35        11.08 o                         
  11  13   8       1285.04       1294.97        22.83 o                         
  12  13   8        760.14        745.93        22.07 o                         
  13  13   8       1356.98       1429.33        32.57 o                         
  14  13   8        631.94        678.83        30.02 o                         
  15  13   8        149.74        161.35        18.90 o                         
  16  13   8        491.30        505.80        30.03 o                         
  17  13   8        100.12        101.98        15.72 o                         
  18  13   8        309.29        373.08        26.67 o                         
  19  13   8          7.62        -11.15        11.15 o                         
  20  13   8        210.57        237.71        24.19 o                         
   0  14   8         28.09         84.76         5.12 o                         
   1  14   8        238.58        251.98         4.64 o                         
   2  14   8        416.55        460.63         6.74 o                         
   3  14   8       1086.11       1084.95        11.37 o                         
   4  14   8         31.85         75.19         3.33 o                         
   5  14   8        266.32        287.01         5.90 o                         
   6  14   8        400.94        444.41         7.56 o                         
   7  14   8        584.60        609.24         8.49 o                         
   8  14   8        178.94        204.70         6.17 o                         
   9  14   8        976.72        984.40        14.21 o                         
  10  14   8        281.77        283.81        10.98 o                         
  11  14   8         55.35         82.01         8.59 o                         
  12  14   8          2.04         10.40         6.95 o                         
  13  14   8         12.37         38.95        10.96 o                         
  14  14   8          1.14         -5.17         8.84 o                         
  15  14   8        367.56        378.54        26.23 o                         
  16  14   8         27.47         26.53        12.03 o                         
  17  14   8         31.32         51.27        14.01 o                         
  18  14   8         26.95         30.89        13.89 o                         
  19  14   8        239.23        263.71        25.79 o                         
   1  15   8       1056.13       1063.46        11.32 o                         
   2  15   8         77.13         87.70         2.88 o                         
   3  15   8        512.27        547.82        11.12 o                         
   4  15   8          6.08         20.97         2.73 o                         
   5  15   8        682.33        703.36         9.93 o                         
   6  15   8          2.86         16.87         2.92 o                         
   7  15   8        288.65        328.00         9.03 o                         
   8  15   8          2.93         15.95         3.00 o                         
   9  15   8        393.60        422.49         8.63 o                         
  10  15   8        164.58        200.40        10.28 o                         
  11  15   8         84.07        108.70        11.74 o                         
  12  15   8          5.10         28.49        10.28 o                         
  13  15   8         14.92         22.83        10.20 o                         
  14  15   8         76.31        111.39        16.50 o                         
  15  15   8         56.17         58.52        14.89 o                         
  16  15   8         32.28         52.97        15.07 o                         
  17  15   8         40.63         22.45        13.66 o                         
  18  15   8         82.65        109.04        17.77 o                         
  19  15   8         33.05         17.62        13.28 o                         
   0  16   8       1339.53       1369.43        21.05 o                         
   1  16   8        171.32        182.39         5.72 o                         
   2  16   8       1858.46       1854.93        17.06 o                         
   3  16   8        384.78        390.54         9.00 o                         
   4  16   8       1921.90       1967.42        21.22 o                         
   5  16   8        938.82        937.59        13.20 o                         
   6  16   8        626.88        639.63        11.71 o                         
   7  16   8       1960.11       1948.41        23.84 o                         
   8  16   8        356.36        395.80         9.48 o                         
   9  16   8       2430.64       2391.88        32.58 o                         
  10  16   8        336.84        367.38        18.99 o                         
  11  16   8       1684.93       1690.81        39.89 o                         
  12  16   8        112.42        116.30        14.72 o                         
  13  16   8       2259.11       2280.62        63.83 o                         
  14  16   8          8.95         12.21        12.68 o                         
  15  16   8       1983.45       1964.59        59.96 o                         
  16  16   8          9.18         17.60        13.72 o                         
  17  16   8        991.52       1080.51        49.20 o                         
  18  16   8          0.98         -6.32        10.59 o                         
   1  17   8      15866.38      15701.28       119.96 o                         
   2  17   8         26.47         30.57         3.82 o                         
   3  17   8      13672.04      13433.57        88.57 o                         
   4  17   8        178.05        191.11         6.67 o                         
   5  17   8       8915.52       8911.69        67.18 o                         
   6  17   8        276.11        286.31        11.14 o                         
   7  17   8       7674.45       7666.73        72.40 o                         
   8  17   8        803.47        826.02        24.01 o                         
   9  17   8       3784.98       3733.80        67.73 o                         
  10  17   8        658.87        646.80        31.33 o                         
  11  17   8       1800.31       1843.56        50.37 o                         
  12  17   8       1301.52       1365.16        46.56 o                         
  13  17   8       1389.59       1451.74        52.60 o                         
  14  17   8        670.24        741.32        42.62 o                         
  15  17   8        456.36        465.14        36.55 o                         
  16  17   8        878.51        880.22        43.87 o                         
  17  17   8         22.66         24.88        13.18 o                         
  18  17   8        501.26        561.03        34.99 o                         
   0  18   8       3226.86       3136.54        51.32 o                         
   1  18   8          5.59         12.55         5.06 o                         
   2  18   8       3762.74       3739.63        42.25 o                         
   3  18   8       2108.95       2078.35        23.92 o                         
   4  18   8       2028.13       1976.08        23.26 o                         
   5  18   8       4249.21       4202.62        44.22 o                         
   6  18   8       3693.25       3693.85        47.15 o                         
   7  18   8       4257.14       4302.76        58.76 o                         
   8  18   8       1719.73       1720.10        38.26 o                         
   9  18   8       5567.38       5751.34        92.60 o                         
  10  18   8       1356.53       1372.01        48.47 o                         
  11  18   8       6563.47       6560.53       113.89 o                         
  12  18   8        571.06        529.53        35.08 o                         
  13  18   8       4462.20       4650.40       103.36 o                         
  14  18   8        218.19        260.93        26.84 o                         
  15  18   8       4913.41       5091.35        99.88 o                         
  16  18   8         51.99         57.39        15.29 o                         
  17  18   8       3876.78       3849.54        85.85 o                         
   1  19   8      20543.52      20407.57       194.64 o                         
   2  19   8         84.24         87.69         9.69 o                         
   3  19   8      20963.77      21147.03       214.26 o                         
   4  19   8        528.34        521.02        12.85 o                         
   5  19   8      15697.02      16004.97       154.34 o                         
   6  19   8       1065.63       1037.41        28.40 o                         
   7  19   8       8972.64       9200.36       117.65 o                         
   8  19   8       1572.54       1577.78        42.88 o                         
   9  19   8       7109.47       7185.88       120.73 o                         
  10  19   8       1200.06       1153.09        41.62 o                         
  11  19   8       3507.17       3496.12        81.05 o                         
  12  19   8       1665.82       1711.36        55.66 o                         
  13  19   8       1794.25       1835.38        59.65 o                         
  14  19   8       1353.53       1385.15        49.63 o                         
  15  19   8        349.22        349.54        28.68 o                         
  16  19   8       1026.73       1101.09        47.10 o                         
  17  19   8        137.26        108.58        22.75 o                         
   0  20   8       3422.71       3251.54        63.55 o                         
   1  20   8       1005.01       1013.56        24.46 o                         
   2  20   8       3024.78       2977.73        49.06 o                         
   3  20   8        977.92        956.30        24.06 o                         
   4  20   8       2824.57       2793.45        44.24 o                         
   5  20   8       2635.51       2600.90        47.33 o                         
   6  20   8       1953.73       1933.55        43.26 o                         
   7  20   8       4258.69       4264.09        75.11 o                         
   8  20   8       2218.72       2164.82        80.81 o                         
   9  20   8       6379.22       6464.93       107.94 o                         
  10  20   8        992.70       1043.68        46.30 o                         
  11  20   8       4522.65       4731.83        98.50 o                         
  12  20   8        462.10        506.42        34.78 o                         
  13  20   8       5540.66       5665.68       111.81 o                         
  14  20   8        209.69        208.79        22.55 o                         
  15  20   8       4506.83       4566.28        91.58 o                         
  16  20   8        106.90         92.53        18.49 o                         
   1  21   8      10422.35      10538.63       119.07 o                         
   2  21   8         23.34         23.26         7.94 o                         
   3  21   8       8446.15       8722.93       102.84 o                         
   4  21   8        385.54        356.55        17.30 o                         
   5  21   8       9709.84       9653.40       132.82 o                         
   6  21   8        662.18        668.74        29.17 o                         
   7  21   8       6796.20       6803.52       106.79 o                         
   8  21   8        517.07        522.63        34.61 o                         
   9  21   8       4272.37       4225.10        89.71 o                         
  10  21   8        774.55        711.64        39.63 o                         
  11  21   8       3095.71       3090.35        74.73 o                         
  12  21   8        708.73        719.69        40.49 o                         
  13  21   8       1084.03       1139.45        46.51 o                         
  14  21   8        795.99        814.30        41.77 o                         
  15  21   8        258.62        286.49        28.99 o                         
   0  22   8       1868.05       1800.36        69.63 o                         
   1  22   8          3.22          0.17         7.40 o                         
   2  22   8       1476.13       1431.20        32.60 o                         
   3  22   8        541.66        514.31        21.57 o                         
   4  22   8       1051.97       1038.64        31.29 o                         
   5  22   8        771.80        722.80        29.17 o                         
   6  22   8        858.91        782.61        32.78 o                         
   7  22   8       1927.97       1913.48        49.05 o                         
   8  22   8        472.66        482.74        28.88 o                         
   9  22   8       1404.33       1418.47        49.56 o                         
  10  22   8        189.58        212.54        21.98 o                         
  11  22   8       2952.44       3063.60        79.14 o                         
  12  22   8        122.40        131.83        18.99 o                         
  13  22   8       1876.57       1878.39        58.04 o                         
  14  22   8         98.36        105.14        20.94 o                         
   1  23   8       1041.67        999.85        30.02 o                         
   2  23   8         56.73         59.05        10.12 o                         
   3  23   8       1592.02       1565.93        39.48 o                         
   4  23   8         31.09         19.43         9.25 o                         
   5  23   8       1038.99       1003.33        48.79 o                         
   6  23   8         72.53         77.27        12.95 o                         
   7  23   8       1270.71       1274.46        38.73 o                         
   8  23   8         90.64         84.93        15.54 o                         
   9  23   8        924.37        967.02        42.81 o                         
  10  23   8        119.96        158.21        20.34 o                         
  11  23   8        580.31        580.61        37.33 o                         
  12  23   8         64.50         66.08        17.73 o                         
  13  23   8         73.79         52.13        16.02 o                         
   0  24   8         12.64         67.34        16.60 o                         
   1  24   8          1.66         -4.22         7.96 o                         
   2  24   8          2.65         34.47         9.17 o                         
   3  24   8          0.58          4.97         8.44 o                         
   4  24   8         68.86        104.12        13.64 o                         
   5  24   8          1.10          4.32        10.24 o                         
   6  24   8          0.52         27.95         9.91 o                         
   7  24   8          1.03         -0.78         9.42 o                         
   8  24   8          0.23         21.61        11.05 o                         
   9  24   8         51.07         57.97        14.86 o                         
  10  24   8          8.07         16.50        13.21 o                         
  11  24   8          0.87         26.31        14.65 o                         
  12  24   8          7.24          8.56        13.60 o                         
   1  25   8        318.50        362.88        21.13 o                         
   2  25   8          1.52         -1.14         7.86 o                         
   3  25   8        502.08        514.61        24.77 o                         
   4  25   8         10.73         12.69         9.50 o                         
   5  25   8        517.13        551.21        28.76 o                         
   6  25   8         12.39         12.94        11.59 o                         
   7  25   8        225.02        233.16        25.82 o                         
   8  25   8         29.81         34.62        15.23 o                         
   9  25   8        254.78        246.18        26.63 o                         
  10  25   8          9.96          5.66        12.15 o                         
  11  25   8        350.92        397.25        44.87 o                         
   0  26   8        647.46        630.48        41.43 o                         
   1  26   8         50.00         42.12        10.33 o                         
   2  26   8        545.91        536.00        26.68 o                         
   3  26   8        185.45        174.20        17.59 o                         
   4  26   8        436.73        438.19        27.19 o                         
   5  26   8        208.65        203.44        20.36 o                         
   6  26   8        244.22        262.66        23.85 o                         
   7  26   8        737.74        718.24        39.14 o                         
   8  26   8        220.93        250.05        25.31 o                         
   9  26   8        913.74        916.90        48.89 o                         
   1  27   8       3531.50       3267.41        62.21 o                         
   2  27   8         41.01         32.48        11.16 o                         
   3  27   8       3361.98       3254.17        73.46 o                         
   4  27   8        125.99        127.38        19.07 o                         
   5  27   8       3085.51       2882.75        70.77 o                         
   6  27   8        305.57        267.72        25.87 o                         
   7  27   8       2870.08       2555.78        79.69 o                         
   0  28   8       1239.69       1119.91        54.63 o                         
   1  28   8          3.90         10.64         9.74 o                         
   2  28   8        781.34        692.89        42.43 o                         
   3  28   8        256.12        235.45        26.29 o                         
   4  28   8        950.42        863.17        54.74 o                         
   1   1   9       3183.00       3224.73        18.37 o                         
   2   1   9        138.19        146.53         3.52 o                         
   3   1   9       1389.79       1437.46        11.52 o                         
   4   1   9       2335.01       2398.39        16.79 o                         
   5   1   9        299.48        382.11         7.00 o                         
   6   1   9       4521.16       4558.61        28.08 o                         
   7   1   9        158.52        194.15         5.44 o                         
   8   1   9       1579.21       1555.16        14.61 o                         
   9   1   9        498.32        504.96         9.03 o                         
  10   1   9       3790.63       3748.82        28.21 o                         
  11   1   9         44.95         68.86         4.53 o                         
  12   1   9       5736.86       5684.63        38.29 o                         
  13   1   9        157.92        160.71         6.71 o                         
  14   1   9       1396.51       1388.43        18.65 o                         
  15   1   9         46.38         44.63         7.03 o                         
  16   1   9       1970.54       1960.77        38.47 o                         
  17   1   9         80.40         73.90        13.87 o                         
  18   1   9       1356.68       1348.94        41.44 o                         
  19   1   9          0.51         -9.67        10.48 o                         
  20   1   9        511.75        543.55        32.38 o                         
  21   1   9          0.57         -7.26        11.41 o                         
  22   1   9        270.87        313.57        27.89 o                         
   0   2   9      51457.22      51820.31       549.01 o                         
   1   2   9         11.65         22.55         1.37 o                         
   2   2   9      36204.80      35885.70       228.19 o                         
   3   2   9         59.64         84.73         3.05 o                         
   4   2   9      35515.41      35858.51       212.61 o                         
   5   2   9       3648.62       3678.27        23.28 o                         
   6   2   9      30517.55      30949.72       169.52 o                         
   7   2   9        452.94        464.30         7.43 o                         
   8   2   9      13244.33      13329.51        70.57 o                         
   9   2   9        951.27        943.99        11.84 o                         
  10   2   9      12269.37      12099.39        67.80 o                         
  11   2   9        438.07        462.51         9.43 o                         
  12   2   9       3615.82       3541.71        27.49 o                         
  13   2   9       1111.91       1114.69        15.36 o                         
  14   2   9       1527.75       1522.35        19.24 o                         
  15   2   9        776.54        765.24        21.02 o                         
  16   2   9        306.22        281.08        15.14 o                         
  17   2   9        210.69        276.90        21.27 o                         
  18   2   9         25.20         27.34        11.27 o                         
  19   2   9        365.88        390.62        27.46 o                         
  20   2   9        107.39        129.83        18.88 o                         
  21   2   9        300.44        287.25        26.02 o                         
  22   2   9         85.23         73.24        16.10 o                         
   1   3   9      19741.40      19438.44       106.63 o                         
   2   3   9       8053.76       8121.26        45.11 o                         
   3   3   9       6655.23       6648.62        37.98 o                         
   4   3   9        758.73        831.05         8.55 o                         
   5   3   9       3195.40       3340.17        21.45 o                         
   6   3   9      12940.41      12910.22        67.96 o                         
   7   3   9       3261.32       3240.32        21.62 o                         
   8   3   9      19919.93      19864.19       108.28 o                         
   9   3   9       1005.62       1007.93        11.43 o                         
  10   3   9      22280.80      21884.83       115.98 o                         
  11   3   9         94.80        116.21         5.01 o                         
  12   3   9      15531.86      15376.23        85.44 o                         
  13   3   9        330.36        338.09         9.03 o                         
  14   3   9      20467.22      20265.37       128.07 o                         
  15   3   9        366.16        400.90        16.91 o                         
  16   3   9      10822.85      11086.18       109.94 o                         
  17   3   9         79.94         80.78        13.13 o                         
  18   3   9       7789.26       8014.74       121.09 o                         
  19   3   9         11.60         18.83        11.47 o                         
  20   3   9       4542.92       4686.93        99.87 o                         
  21   3   9          6.24          8.60        12.61 o                         
  22   3   9       3380.56       3576.04        88.48 o                         
   0   4   9     175171.36     186370.19      1936.97 o                         
   1   4   9        297.91        307.91         4.27 o                         
   2   4   9     104630.66      96330.11      2539.22 o                         
   3   4   9        324.80        351.99         5.02 o                         
   4   4   9     117409.48     121616.73       849.84 o                         
   5   4   9        310.22        340.92         6.58 o                         
   6   4   9      49324.96      49886.25       273.99 o                         
   7   4   9       2490.63       2472.98        18.61 o                         
   8   4   9      43709.60      44100.49       253.75 o                         
   9   4   9        754.23        750.50        10.22 o                         
  10   4   9      13775.80      13653.17        76.64 o                         
  11   4   9       2475.74       2399.38        20.65 o                         
  12   4   9       8981.15       8796.41        54.08 o                         
  13   4   9       2133.88       2104.21        22.36 o                         
  14   4   9       2411.72       2362.69        28.23 o                         
  15   4   9       1891.08       1882.57        33.66 o                         
  16   4   9        593.08        635.59        29.25 o                         
  17   4   9        956.82        993.07        34.55 o                         
  18   4   9         24.24         55.73        14.08 o                         
  19   4   9        880.07        823.37        40.38 o                         
  20   4   9         68.16         56.59        16.14 o                         
  21   4   9        476.69        450.41        33.86 o                         
  22   4   9        409.59        398.38        31.72 o                         
   1   5   9      13449.06      13236.65        73.92 o                         
   2   5   9         23.11         63.60         2.50 o                         
   3   5   9       9828.71       9661.78        57.88 o                         
   4   5   9      17009.78      16536.65        99.10 o                         
   5   5   9       8129.08       8164.88        45.81 o                         
   6   5   9      15480.02      15360.14        84.44 o                         
   7   5   9       3453.69       3369.21        23.59 o                         
   8   5   9      16996.93      16820.44        88.65 o                         
   9   5   9       1893.05       1922.52        17.55 o                         
  10   5   9      27068.90      26735.89       146.07 o                         
  11   5   9       1291.74       1307.82        14.82 o                         
  12   5   9      25169.32      24700.07       129.77 o                         
  13   5   9        225.07        250.02         9.23 o                         
  14   5   9      18916.48      19135.69       141.62 o                         
  15   5   9        166.97        180.47        13.05 o                         
  16   5   9      16201.40      16860.89       197.14 o                         
  17   5   9         41.67         43.37        10.90 o                         
  18   5   9      11752.52      12299.96       212.19 o                         
  19   5   9          2.27          5.40        11.37 o                         
  20   5   9       7583.59       7836.87       158.22 o                         
  21   5   9          2.59         -0.47        11.70 o                         
  22   5   9       4243.24       4128.25       103.04 o                         
   0   6   9      76088.56      75443.48       902.11 o                         
   1   6   9        758.74        739.36         6.78 o                         
   2   6   9     139537.27     135437.78      3537.98 o                         
   3   6   9          4.16         30.22         2.40 o                         
   4   6   9      59604.23      59502.32       388.85 o                         
   5   6   9        309.73        322.06         5.76 o                         
   6   6   9      56531.01      56995.48       336.28 o                         
   7   6   9        570.26        576.88         7.70 o                         
   8   6   9      24300.75      24204.44       136.67 o                         
   9   6   9       2399.67       2368.20        20.17 o                         
  10   6   9      16654.05      16355.55        87.77 o                         
  11   6   9       2054.75       2026.05        18.85 o                         
  12   6   9       5499.91       5447.68        39.61 o                         
  13   6   9       2165.46       2167.77        25.20 o                         
  14   6   9       3261.08       3228.93        37.32 o                         
  15   6   9       1100.94       1113.57        27.34 o                         
  16   6   9        544.81        573.53        28.13 o                         
  17   6   9       1540.94       1585.04        39.42 o                         
  18   6   9         80.25         90.39        14.95 o                         
  19   6   9        493.06        476.53        31.54 o                         
  20   6   9         69.81         81.54        17.61 o                         
  21   6   9        315.13        308.56        30.24 o                         
  22   6   9        384.22        368.24        33.06 o                         
   1   7   9       2235.39       2285.90        16.18 o                         
   2   7   9       5482.50       5350.82        31.21 o                         
   3   7   9       4566.01       4557.33        28.19 o                         
   4   7   9       7311.10       7190.39        40.40 o                         
   5   7   9       4322.19       4255.63        25.88 o                         
   6   7   9       8863.36       8702.43        46.81 o                         
   7   7   9       2291.64       2267.37        18.24 o                         
   8   7   9      22787.31      22434.37       121.04 o                         
   9   7   9       1418.85       1405.25        14.64 o                         
  10   7   9      10114.35      10039.02        59.54 o                         
  11   7   9       1498.46       1484.13        16.50 o                         
  12   7   9      12521.04      12455.83        79.74 o                         
  13   7   9        421.34        435.10        12.62 o                         
  14   7   9       9680.27       9795.20        86.47 o                         
  15   7   9          7.51          3.67         8.81 o                         
  16   7   9       8521.23       8866.82       123.44 o                         
  17   7   9          0.42         -2.71         9.11 o                         
  18   7   9       4527.92       4622.40        90.68 o                         
  19   7   9          0.79         -6.19        10.38 o                         
  20   7   9       4797.12       4771.26       104.57 o                         
  21   7   9          7.98         10.00        12.87 o                         
  22   7   9       2547.98       2828.01       186.33 o                         
   0   8   9      29477.98      29227.73       271.00 o                         
   1   8   9          8.64         22.83         1.82 o                         
   2   8   9      16169.43      15807.64        95.24 o                         
   3   8   9       1227.98       1221.59        11.14 o                         
   4   8   9      17361.93      17034.80        93.71 o                         
   5   8   9          4.03         27.46         2.25 o                         
   6   8   9      13799.18      13480.42        69.19 o                         
   7   8   9        485.30        500.58         8.18 o                         
   8   8   9       8621.65       8502.79        48.28 o                         
   9   8   9       1074.31       1089.14        13.19 o                         
  10   8   9       4459.15       4401.13        31.81 o                         
  11   8   9        829.36        830.13        12.89 o                         
  12   8   9       3345.28       3351.35        34.31 o                         
  13   8   9        177.65        220.70        11.15 o                         
  14   8   9        724.20        739.45        22.40 o                         
  15   8   9        429.01        437.70        22.83 o                         
  16   8   9        501.07        515.83        29.54 o                         
  17   8   9        290.96        312.84        22.53 o                         
  18   8   9          1.98          0.04        11.06 o                         
  19   8   9        147.13        190.68        21.29 o                         
  20   8   9          6.42         -1.73        11.28 o                         
  21   8   9         71.66         94.08        17.16 o                         
   1   9   9          7.24         59.79         3.78 o                         
   2   9   9         19.91         27.90         2.20 o                         
   3   9   9        831.54        852.58         9.28 o                         
   4   9   9        973.61        939.57         9.90 o                         
   5   9   9         94.29        121.98         4.22 o                         
   6   9   9       3001.76       2925.69        21.41 o                         
   7   9   9        247.86        281.73         6.53 o                         
   8   9   9        239.45        246.87         6.50 o                         
   9   9   9        196.84        228.77         6.78 o                         
  10   9   9       1383.45       1378.51        16.61 o                         
  11   9   9        255.22        272.44         8.78 o                         
  12   9   9       1329.68       1360.41        22.99 o                         
  13   9   9         41.16         54.38         8.17 o                         
  14   9   9        369.01        374.47        17.57 o                         
  15   9   9          2.25         10.97        10.67 o                         
  16   9   9        309.36        315.82        23.46 o                         
  17   9   9          8.05          7.89        10.45 o                         
  18   9   9        870.60        899.01        39.95 o                         
  19   9   9          6.84         12.38        12.73 o                         
  20   9   9         94.45         99.74        17.02 o                         
  21   9   9         26.29          3.38        12.17 o                         
   0  10   9       1100.25       1104.89        17.29 o                         
   1  10   9          9.68         16.83         1.95 o                         
   2  10   9       1577.95       1584.90        15.09 o                         
   3  10   9         61.51         69.98         3.06 o                         
   4  10   9        240.28        316.67         7.69 o                         
   5  10   9        193.94        212.29         4.98 o                         
   6  10   9        381.38        434.45         7.57 o                         
   7  10   9          0.95         26.78         2.96 o                         
   8  10   9        120.35        164.92         5.33 o                         
   9  10   9          1.81         24.21         3.31 o                         
  10  10   9          2.78         32.73         3.94 o                         
  11  10   9        120.53        142.15         7.86 o                         
  12  10   9         83.71        108.05         7.68 o                         
  13  10   9        114.47        120.85         9.42 o                         
  14  10   9         67.13         70.62        11.30 o                         
  15  10   9         54.19        100.49        14.85 o                         
  16  10   9         28.08         37.64        12.62 o                         
  17  10   9         42.77         76.53        13.27 o                         
  18  10   9         22.29         32.48        13.11 o                         
  19  10   9          1.46         29.93        12.91 o                         
  20  10   9         10.11          2.08        11.38 o                         
  21  10   9          0.23         26.11        15.27 o                         
   1  11   9        353.87        377.45         6.34 o                         
   2  11   9         67.80         88.30         3.50 o                         
   3  11   9       1583.01       1586.74        13.98 o                         
   4  11   9       2774.83       2733.67        19.89 o                         
   5  11   9        504.94        534.65         8.55 o                         
   6  11   9       3761.34       3689.67        25.22 o                         
   7  11   9        422.72        459.64         8.03 o                         
   8  11   9       2268.26       2201.95        18.66 o                         
   9  11   9        140.85        172.02         5.91 o                         
  10  11   9       3232.77       3172.75        27.33 o                         
  11  11   9        374.23        387.01        11.87 o                         
  12  11   9       3843.08       3819.33        43.27 o                         
  13  11   9         23.40         25.57         7.78 o                         
  14  11   9       1738.67       1698.87        37.98 o                         
  15  11   9         21.81         11.45        10.26 o                         
  16  11   9       1587.22       1623.89        45.56 o                         
  17  11   9          3.76         -9.73         9.73 o                         
  18  11   9       1886.03       1942.05        51.09 o                         
  19  11   9         20.48          8.89        12.20 o                         
  20  11   9        653.68        667.63        53.55 o                         
   0  12   9      30692.95      30010.49       245.43 o                         
   1  12   9         36.21         46.68         2.60 o                         
   2  12   9      25710.04      25154.20       142.80 o                         
   3  12   9        274.42        293.01         6.25 o                         
   4  12   9      22103.27      21638.01       119.55 o                         
   5  12   9         14.12         37.40         2.75 o                         
   6  12   9      14367.49      13895.46        74.60 o                         
   7  12   9        146.07        171.00         5.29 o                         
   8  12   9       7905.38       7875.51        46.88 o                         
   9  12   9        998.45       1018.18        13.05 o                         
  10  12   9       5507.88       5391.67        47.52 o                         
  11  12   9       1078.65       1057.98        19.64 o                         
  12  12   9       2773.52       2813.99        39.78 o                         
  13  12   9        521.16        553.97        21.23 o                         
  14  12   9        748.18        747.85        28.92 o                         
  15  12   9        716.27        738.66        32.57 o                         
  16  12   9        775.58        774.22        36.55 o                         
  17  12   9        496.26        553.53        30.58 o                         
  18  12   9          1.64         26.75        11.31 o                         
  19  12   9        219.62        213.30        23.05 o                         
  20  12   9         12.80          7.66        12.13 o                         
   1  13   9       2777.42       2785.66        19.96 o                         
   2  13   9       2285.81       2237.64        17.04 o                         
   3  13   9       4141.51       4042.40        27.76 o                         
   4  13   9       2441.07       2410.24        18.80 o                         
   5  13   9       2502.02       2448.17        19.25 o                         
   6  13   9       6089.36       5984.31        36.12 o                         
   7  13   9       1355.39       1372.76        13.56 o                         
   8  13   9      12354.77      12102.08        72.35 o                         
   9  13   9        828.33        840.33        13.00 o                         
  10  13   9       8402.94       8365.70        69.68 o                         
  11  13   9        592.50        640.62        17.14 o                         
  12  13   9      11227.41      11627.33       140.76 o                         
  13  13   9        346.48        362.01        20.72 o                         
  14  13   9       9008.28       9339.38       149.22 o                         
  15  13   9          5.73          4.35         9.89 o                         
  16  13   9       8152.70       8762.03       145.14 o                         
  17  13   9         10.77         15.80        11.09 o                         
  18  13   9       4951.89       5141.34        95.47 o                         
  19  13   9          8.73          5.48        11.99 o                         
  20  13   9       4244.64       4019.34       125.92 o                         
   0  14   9      44804.89      44219.25       359.34 o                         
   1  14   9        250.91        260.02         4.96 o                         
   2  14   9      46699.00      46356.42       259.05 o                         
   3  14   9        171.26        194.60         5.30 o                         
   4  14   9      31896.77      31356.40       170.75 o                         
   5  14   9        586.27        592.19         8.49 o                         
   6  14   9      30322.47      29773.97       154.99 o                         
   7  14   9        523.37        531.14         8.67 o                         
   8  14   9      15547.39      15370.94        93.92 o                         
   9  14   9       1419.52       1399.36        17.90 o                         
  10  14   9       9792.30       9792.96        84.64 o                         
  11  14   9        715.81        715.20        23.08 o                         
  12  14   9       3788.73       3783.84        62.90 o                         
  13  14   9        840.90        822.98        32.68 o                         
  14  14   9       1908.25       1915.05        46.48 o                         
  15  14   9        682.27        616.07        31.87 o                         
  16  14   9        166.47        196.97        22.55 o                         
  17  14   9        735.58        779.19        39.19 o                         
  18  14   9          7.12         30.19        12.80 o                         
  19  14   9        448.23        411.23        31.67 o                         
   1  15   9       3918.09       3887.37        25.59 o                         
   2  15   9        239.62        276.12         7.36 o                         
   3  15   9       2858.69       2870.47        23.73 o                         
   4  15   9       4197.35       4100.89        31.56 o                         
   5  15   9       2559.17       2604.42        20.87 o                         
   6  15   9       6742.80       6609.48        42.57 o                         
   7  15   9       1287.21       1273.46        16.33 o                         
   8  15   9       6734.17       6675.31        48.12 o                         
   9  15   9        963.86        968.43        14.79 o                         
  10  15   9      13055.20      13477.68       152.23 o                         
  11  15   9        537.41        580.78        24.97 o                         
  12  15   9      10699.79      11353.38       151.33 o                         
  13  15   9        179.00        211.59        19.27 o                         
  14  15   9      10039.42      10441.48       174.47 o                         
  15  15   9        102.65         96.37        18.94 o                         
  16  15   9       7911.31       8147.24       145.70 o                         
  17  15   9         45.75         36.22        14.15 o                         
  18  15   9       6508.06       6736.89       138.41 o                         
  19  15   9          2.45         -6.13        12.16 o                         
   0  16   9      25257.24      25069.25       220.62 o                         
   1  16   9         20.91         28.77         3.12 o                         
   2  16   9      20495.06      20334.92       121.23 o                         
   3  16   9        368.38        380.06         8.28 o                         
   4  16   9      26563.79      26298.05       165.05 o                         
   5  16   9        831.32        834.02        12.76 o                         
   6  16   9      12734.28      12722.56        96.05 o                         
   7  16   9       1406.80       1404.37        18.72 o                         
   8  16   9      15496.83      15432.05       111.82 o                         
   9  16   9        287.14        307.66        13.65 o                         
  10  16   9       6392.32       6521.81       114.42 o                         
  11  16   9        604.18        662.89        33.38 o                         
  12  16   9       3740.92       3733.66        78.44 o                         
  13  16   9        428.51        442.50        29.68 o                         
  14  16   9       1047.02       1114.71        50.59 o                         
  15  16   9        405.40        447.41        34.03 o                         
  16  16   9        177.90        154.36        20.87 o                         
  17  16   9        298.16        323.40        27.60 o                         
  18  16   9          2.44          0.79        11.13 o                         
   1  17   9       1450.27       1452.47        19.24 o                         
   2  17   9       1039.23       1007.41        19.18 o                         
   3  17   9        514.98        555.19        12.40 o                         
   4  17   9       1321.00       1282.66        16.48 o                         
   5  17   9        774.08        801.54        20.40 o                         
   6  17   9       3249.66       3246.86        38.79 o                         
   7  17   9        894.44        902.59        20.41 o                         
   8  17   9       4906.39       4951.93        68.85 o                         
   9  17   9        584.51        607.32        30.38 o                         
  10  17   9       5304.25       5577.06        94.83 o                         
  11  17   9        185.00        202.20        20.81 o                         
  12  17   9       3277.66       3287.92        72.17 o                         
  13  17   9        118.22        113.83        19.34 o                         
  14  17   9       5030.58       5123.14       105.57 o                         
  15  17   9        123.38        104.45        19.02 o                         
  16  17   9       2724.62       2951.87        71.06 o                         
  17  17   9          6.01          1.09        12.23 o                         
  18  17   9       2246.58       2130.29        62.10 o                         
   0  18   9       4007.67       3968.51        99.19 o                         
   1  18   9          6.04          0.80         4.50 o                         
   2  18   9       3893.53       3861.07        44.60 o                         
   3  18   9         10.05         11.04         3.84 o                         
   4  18   9       2663.66       2674.54        26.76 o                         
   5  18   9        441.65        443.76        14.41 o                         
   6  18   9       4085.74       4179.17        56.78 o                         
   7  18   9        152.14        171.52        13.91 o                         
   8  18   9       1809.74       1807.82        42.02 o                         
   9  18   9        130.39        119.21        15.32 o                         
  10  18   9       1570.13       1531.13        46.25 o                         
  11  18   9         61.12         95.98        16.32 o                         
  12  18   9        736.81        773.15        46.88 o                         
  13  18   9        160.75        165.65        22.27 o                         
  14  18   9        335.19        369.58        30.24 o                         
  15  18   9         83.57         98.33        17.79 o                         
  16  18   9         28.00         18.45        13.00 o                         
  17  18   9         39.12         52.25        14.74 o                         
   1  19   9          0.78         40.86         7.65 o                         
   2  19   9          6.33         10.18         6.90 o                         
   3  19   9         11.83         52.48         6.63 o                         
   4  19   9        192.91        216.85        11.01 o                         
   5  19   9          6.93         33.04         6.94 o                         
   6  19   9        204.33        214.41        17.02 o                         
   7  19   9        104.95        136.81        14.54 o                         
   8  19   9         94.93        116.12        15.75 o                         
   9  19   9        126.35        155.25        21.39 o                         
  10  19   9         13.18         46.25        12.87 o                         
  11  19   9          1.90          4.37        11.48 o                         
  12  19   9        285.64        334.31        29.05 o                         
  13  19   9         23.70         19.72        14.27 o                         
  14  19   9         10.37         10.36        13.69 o                         
  15  19   9          0.04          6.82        11.96 o                         
  16  19   9        102.71        122.87        19.45 o                         
   0  20   9        587.22        655.73        45.52 o                         
   1  20   9         44.56         48.70         8.96 o                         
   2  20   9        379.97        425.92        19.74 o                         
   3  20   9          5.52         -1.94         5.90 o                         
   4  20   9        517.73        565.24        21.19 o                         
   5  20   9         63.13         64.32        11.52 o                         
   6  20   9        533.88        598.91        31.93 o                         
   7  20   9         68.09         83.60        12.80 o                         
   8  20   9        720.07        682.18        32.82 o                         
   9  20   9         13.97         33.61        12.08 o                         
  10  20   9        186.52        195.56        21.17 o                         
  11  20   9          6.45         22.42        13.89 o                         
  12  20   9        211.28        266.43        26.41 o                         
  13  20   9          9.58         37.13        14.96 o                         
  14  20   9        111.58        125.25        19.16 o                         
  15  20   9          7.69         28.35        12.95 o                         
  16  20   9          5.84          3.06        14.11 o                         
   1  21   9        522.40        575.70        24.42 o                         
   2  21   9         43.21         47.28         9.43 o                         
   3  21   9        228.80        253.17        15.71 o                         
   4  21   9        594.61        576.12        22.61 o                         
   5  21   9        211.46        219.21        16.45 o                         
   6  21   9       1061.68       1079.44        34.28 o                         
   7  21   9        109.42        141.14        16.81 o                         
   8  21   9       1102.26       1058.74        38.73 o                         
   9  21   9        179.12        165.68        18.75 o                         
  10  21   9       1825.14       1817.70        55.29 o                         
  11  21   9         12.45         15.64        13.22 o
[truncated: 708,915 more chars]
