# Supplementary material for: Indium Kα radiation from a MetalJet X-ray source: comparison of the Eiger2 CdTe and Photon III detectors
Source: J Appl Crystallogr. 2023 Sep 5;56(Pt 5):1322–9. doi: 10.1107/S1600576723007215 (PMC10543668; doi:10.1107/S1600576723007215)
Supplement: Supplementary file 8 [file j-56-01322-LAla_eigersup8.hkl]

data_LAla_eiger                                                                 
_shelx_title ' L-Alanin'                                                        
_shelx_refln_list_code          4                                               
_shelx_F_calc_maximum       72.60                                               
_exptl_crystal_F_000       192.00                                               
_reflns_d_resolution_high  0.4499                                               
                                                                                
loop_                                                                           
 _space_group_symop_operation_xyz                                               
 'x, y, z'                                                                      
 '-x+1/2, -y, z+1/2'                                                            
 '-x, y+1/2, -z+1/2'                                                            
 'x+1/2, -y+1/2, -z'                                                            
                                                                                
_cell_length_a     5.7890                                                       
_cell_length_b     5.9580                                                       
_cell_length_c    12.2860                                                       
_cell_angle_alpha  90.000                                                       
_cell_angle_beta   90.000                                                       
_cell_angle_gamma  90.000                                                       
                                                                                
_shelx_F_squared_multiplier     1.000                                           
                                                                                
loop_                                                                           
 _refln_index_h                                                                 
 _refln_index_k                                                                 
 _refln_index_l                                                                 
 _refln_F_squared_calc                                                          
 _refln_F_squared_meas                                                          
 _refln_F_squared_sigma                                                         
 _refln_observed_status                                                         
   2   0   0       2761.23       3062.13        34.52 o                         
   4   0   0        174.10        181.07         2.47 o                         
   6   0   0          0.03          0.43         0.12 o                         
   8   0   0         18.58         17.80         0.54 o                         
  10   0   0          1.89          1.63         0.24 o                         
  12   0   0          0.04          0.60         0.39 o                         
   2   1   0       2968.29       3363.32        25.81 o                         
   3   1   0         28.36         31.95         0.31 o                         
   4   1   0        277.20        298.28         2.35 o                         
   5   1   0        251.24        233.73         1.99 o                         
   6   1   0          0.66          0.82         0.09 o                         
   7   1   0        184.36        179.56         1.95 o                         
   8   1   0          6.55          6.39         0.30 o                         
   9   1   0          0.18          0.19         0.11 o                         
  10   1   0          0.80          0.83         0.27 o                         
  11   1   0          0.51          0.52         0.23 o                         
  12   1   0          6.43          7.36         0.46 o                         
   0   2   0         41.59         41.33         0.67 o                         
   1   2   0          1.00          0.87         0.04 o                         
   2   2   0          2.24          2.72         0.15 o                         
   3   2   0         96.96        121.47         1.02 o                         
   4   2   0         42.55         47.83         0.62 o                         
   5   2   0        117.19        126.18         1.20 o                         
   6   2   0         63.95         59.48         0.76 o                         
   7   2   0          2.78          2.52         0.18 o                         
   8   2   0         43.38         42.49         1.46 o                         
   9   2   0         38.26         37.46         1.24 o                         
  10   2   0         25.49         25.86         0.55 o                         
  11   2   0          5.71          5.67         0.33 o                         
  12   2   0         14.85         16.36         0.93 o                         
   1   3   0        189.30        204.53         1.50 o                         
   2   3   0          0.14          0.03         0.02 o                         
   3   3   0        167.04        194.18         1.57 o                         
   4   3   0         11.48         12.51         0.97 o                         
   5   3   0         53.12         48.80         0.63 o                         
   6   3   0          0.15          0.47         0.11 o                         
   7   3   0          2.26          3.13         0.24 o                         
   8   3   0          2.70          3.19         0.22 o                         
   9   3   0         43.19         42.64         1.11 o                         
  10   3   0          0.11          0.28         0.20 o                         
  11   3   0          2.11          2.08         0.26 o                         
  12   3   0          1.58          1.84         0.34 o                         
   0   4   0        340.77        368.35         4.17 o                         
   1   4   0          3.74          3.65         0.22 o                         
   2   4   0         17.75         16.80         0.60 o                         
   3   4   0          8.58          9.07         0.29 o                         
   4   4   0         58.86         53.65         0.57 o                         
   5   4   0         20.31         24.90         0.87 o                         
   6   4   0          0.21          0.12         0.10 o                         
   7   4   0         88.35         91.24         1.13 o                         
   8   4   0         29.78         28.14         0.96 o                         
   9   4   0         12.63         12.61         0.64 o                         
  10   4   0          1.13          1.39         0.22 o                         
  11   4   0         13.57         14.17         0.51 o                         
  12   4   0          5.21          5.27         0.37 o                         
   1   5   0         11.15         10.68         0.69 o                         
   2   5   0        228.65        223.08         2.15 o                         
   3   5   0         14.13         14.90         0.36 o                         
   4   5   0          0.17          0.17         0.06 o                         
   5   5   0          1.10          1.40         0.14 o                         
   6   5   0         35.21         35.09         1.27 o                         
   7   5   0          1.16          1.39         0.16 o                         
   8   5   0         18.15         17.67         0.64 o                         
   9   5   0          0.44          0.78         0.18 o                         
  10   5   0         33.01         32.54         0.68 o                         
  11   5   0          0.78          1.31         0.30 o                         
   0   6   0         59.92         55.11         0.97 o                         
   1   6   0         20.38         22.01         0.75 o                         
   2   6   0          2.54          2.93         0.17 o                         
   3   6   0          4.00          3.64         0.19 o                         
   4   6   0          0.00          0.05         0.07 o                         
   5   6   0          9.75          9.68         0.41 o                         
   6   6   0         32.87         33.65         1.37 o                         
   7   6   0          6.72          6.17         0.35 o                         
   8   6   0         12.27         12.26         0.58 o                         
   9   6   0         13.23         14.64         1.26 o                         
  10   6   0          1.90          2.69         0.31 o                         
  11   6   0          1.77          2.10         0.34 o                         
   1   7   0        110.87        105.68         1.37 o                         
   2   7   0         10.13         10.68         0.36 o                         
   3   7   0          5.60          6.75         0.36 o                         
   4   7   0          0.00          0.14         0.09 o                         
   5   7   0          4.07          4.08         0.25 o                         
   6   7   0          4.50          4.38         0.44 o                         
   7   7   0         10.54         10.53         0.50 o                         
   8   7   0          0.34          0.42         0.23 o                         
   9   7   0          1.37          1.36         0.27 o                         
  10   7   0          0.29          0.21         0.28 o                         
   0   8   0          1.54          1.13         0.19 o                         
   1   8   0         16.29         16.53         0.68 o                         
   2   8   0          0.15          0.18         0.09 o                         
   3   8   0         34.93         35.28         0.99 o                         
   4   8   0          2.01          2.06         0.16 o                         
   5   8   0          0.50          0.80         0.16 o                         
   6   8   0         30.33         30.91         1.10 o                         
   7   8   0         22.59         24.15         1.46 o                         
   8   8   0         10.59         11.27         0.96 o                         
   9   8   0          3.97          3.99         0.37 o                         
  10   8   0          0.61          0.97         0.33 o                         
   1   9   0          4.72          4.92         0.26 o                         
   2   9   0         41.33         41.73         1.20 o                         
   3   9   0          4.28          4.40         0.31 o                         
   4   9   0         24.02         24.10         0.86 o                         
   5   9   0         19.13         19.11         0.81 o                         
   6   9   0          0.00         -0.19         0.19 o                         
   7   9   0          7.20          6.89         0.40 o                         
   8   9   0          1.56          2.42         0.46 o                         
   9   9   0          0.73          0.72         0.32 o                         
   0  10   0         78.12         80.82         2.73 o                         
   1  10   0          1.33          1.43         0.19 o                         
   2  10   0         13.64         13.77         0.61 o                         
   3  10   0          4.34          4.60         0.34 o                         
   4  10   0          1.08          1.17         0.29 o                         
   5  10   0          2.43          2.92         0.32 o                         
   6  10   0          0.17          0.55         0.24 o                         
   7  10   0          0.36          0.51         0.27 o                         
   8  10   0          0.04         -0.04         0.34 o                         
   1  11   0          0.01          0.17         0.18 o                         
   2  11   0          2.10          2.07         0.27 o                         
   3  11   0          3.75          4.07         0.49 o                         
   4  11   0          0.56          0.55         0.24 o                         
   5  11   0          1.28          1.68         0.30 o                         
   6  11   0          3.23          3.80         0.38 o                         
   7  11   0         12.85         13.64         0.84 o                         
   0  12   0          1.55          1.83         0.32 o                         
   1  12   0          2.80          2.72         0.27 o                         
   2  12   0          0.01         -0.05         0.24 o                         
   3  12   0          0.02          0.00         0.25 o                         
   4  12   0          1.02          0.90         0.30 o                         
   5  12   0         12.25         12.22         0.71 o                         
   1  13   0          0.46          0.41         0.34 o                         
   2  13   0          0.53          0.05         0.42 o                         
   1   0   1        705.83        813.44         6.64 o                         
   2   0   1        498.43        517.34         4.46 o                         
   3   0   1         75.56         83.55         0.81 o                         
   4   0   1         29.28         29.22         0.34 o                         
   5   0   1        217.11        201.76         1.90 o                         
   6   0   1         69.43         66.65         0.75 o                         
   7   0   1         48.91         50.69         0.65 o                         
   8   0   1          1.82          2.08         0.14 o                         
   9   0   1          3.63          3.41         0.20 o                         
  10   0   1          0.21          0.19         0.16 o                         
  11   0   1          0.45          0.33         0.22 o                         
  12   0   1         14.54         14.08         0.60 o                         
 -12   1   1         35.72         33.74         0.84 o                         
 -11   1   1          4.86          5.43         0.38 o                         
 -10   1   1         14.49         13.36         0.59 o                         
  -9   1   1          2.00          2.02         0.25 o                         
  -8   1   1         20.22         19.61         0.59 o                         
  -7   1   1         20.63         20.06         0.43 o                         
  -6   1   1          0.47          0.51         0.08 o                         
  -5   1   1         97.64         95.09         0.94 o                         
  -4   1   1        220.50        223.64         1.90 o                         
  -3   1   1        256.85        278.21         1.97 o                         
  -2   1   1         48.29         58.28         0.47 o                         
  -1   1   1        128.56        147.01         1.17 o                         
   0   1   1        269.50        299.75         2.22 o                         
   1   1   1        128.51        147.11         1.21 o                         
   2   1   1         48.28         58.16         0.49 o                         
   3   1   1        256.73        276.32         2.76 o                         
   4   1   1        220.34        220.55         1.76 o                         
   5   1   1         97.69         93.85         0.94 o                         
   6   1   1          0.47          0.60         0.08 o                         
   7   1   1         20.63         20.38         0.48 o                         
   8   1   1         20.15         19.54         0.49 o                         
   9   1   1          2.00          2.23         0.16 o                         
  10   1   1         14.48         14.24         0.65 o                         
  11   1   1          4.85          4.83         0.36 o                         
  12   1   1         35.67         35.03         0.85 o                         
 -12   2   1          9.37          9.23         0.50 o                         
 -11   2   1          4.98          5.68         0.57 o                         
 -10   2   1         33.92         32.81         0.70 o                         
  -9   2   1          8.41          9.02         0.44 o                         
  -8   2   1         39.46         36.70         1.05 o                         
  -7   2   1         32.44         31.81         0.76 o                         
  -6   2   1         67.11         60.28         0.70 o                         
  -5   2   1         31.11         28.60         0.80 o                         
  -4   2   1         87.14         88.03         0.81 o                         
  -3   2   1        110.10        119.95         0.95 o                         
  -2   2   1        254.46        300.04         2.17 o                         
  -1   2   1         60.47         65.16         0.55 o                         
   0   2   1         47.03         40.49         0.38 o                         
   1   2   1         60.57         65.55         0.52 o                         
   2   2   1        254.37        302.22         2.05 o                         
   3   2   1        110.26        120.69         1.00 o                         
   4   2   1         87.14         89.02         0.92 o                         
   5   2   1         31.07         27.63         0.39 o                         
   6   2   1         67.01         61.39         0.79 o                         
   7   2   1         32.45         33.08         1.31 o                         
   8   2   1         39.38         37.46         1.09 o                         
   9   2   1          8.40          7.70         0.33 o                         
  10   2   1         33.88         32.42         1.07 o                         
  11   2   1          4.99          5.21         0.32 o                         
  12   2   1          9.39          9.73         0.72 o                         
 -12   3   1          3.12          3.26         0.33 o                         
 -11   3   1          4.86          5.46         0.38 o                         
 -10   3   1         26.25         25.84         1.76 o                         
  -9   3   1          6.03          6.24         0.31 o                         
  -8   3   1         63.28         60.12         2.18 o                         
  -7   3   1          0.53          0.56         0.14 o                         
  -6   3   1          2.24          1.75         0.14 o                         
  -5   3   1         25.48         30.54         0.94 o                         
  -4   3   1         99.38         93.96         0.86 o                         
  -3   3   1        195.03        205.43         1.79 o                         
  -2   3   1        152.49        181.56         1.54 o                         
  -1   3   1        283.06        307.84         2.42 o                         
   0   3   1         22.13         24.99         0.29 o                         
   1   3   1        282.85        306.81         2.28 o                         
   2   3   1        152.41        180.20         1.34 o                         
   3   3   1        194.96        201.87         1.48 o                         
   4   3   1         99.43         92.87         0.89 o                         
   5   3   1         25.51         30.77         0.87 o                         
   6   3   1          2.24          1.49         0.19 o                         
   7   3   1          0.55          0.65         0.12 o                         
   8   3   1         63.38         59.39         1.27 o                         
   9   3   1          6.06          6.88         0.46 o                         
  10   3   1         26.27         26.07         1.15 o                         
  11   3   1          4.86          4.73         0.32 o                         
  12   3   1          3.12          2.76         0.36 o                         
 -12   4   1          1.16          1.46         0.29 o                         
 -11   4   1          0.71          0.76         0.24 o                         
 -10   4   1         36.26         36.96         0.71 o                         
  -9   4   1          6.95          7.52         0.35 o                         
  -8   4   1          8.97          8.75         0.44 o                         
  -7   4   1          6.96          7.15         0.27 o                         
  -6   4   1         55.03         51.95         0.79 o                         
  -5   4   1         13.42         15.09         0.37 o                         
  -4   4   1         97.43         88.27         0.98 o                         
  -3   4   1        188.20        183.08         1.64 o                         
  -2   4   1        198.21        204.56         1.84 o                         
  -1   4   1        110.34        121.93         1.12 o                         
   0   4   1        277.68        290.92         2.42 o                         
   1   4   1        110.47        123.07         1.29 o                         
   2   4   1        198.40        206.79         1.75 o                         
   3   4   1        188.14        182.43         1.54 o                         
   4   4   1         97.54         87.71         0.83 o                         
   5   4   1         13.44         14.85         0.62 o                         
   6   4   1         55.17         52.38         0.80 o                         
   7   4   1          6.93          7.58         0.39 o                         
   8   4   1          8.96          8.60         0.34 o                         
   9   4   1          6.93          7.16         0.47 o                         
  10   4   1         36.29         36.91         0.80 o                         
  11   4   1          0.71          0.65         0.21 o                         
  12   4   1          1.16          1.34         0.28 o                         
 -11   5   1         10.09          9.94         0.45 o                         
 -10   5   1          1.76          2.02         0.25 o                         
  -9   5   1         14.18         15.02         0.66 o                         
  -8   5   1         22.03         21.76         0.73 o                         
  -7   5   1         16.39         16.41         0.59 o                         
  -6   5   1         27.47         27.11         0.65 o                         
  -5   5   1        120.97        122.74         1.55 o                         
  -4   5   1         51.88         46.78         0.70 o                         
  -3   5   1        145.52        144.28         1.43 o                         
  -2   5   1        123.96        121.58         1.14 o                         
  -1   5   1         98.81         97.96         1.08 o                         
   0   5   1         27.28         26.65         0.38 o                         
   1   5   1         98.71         98.79         1.07 o                         
   2   5   1        123.85        121.75         1.22 o                         
   3   5   1        145.48        143.35         1.38 o                         
   4   5   1         51.84         46.79         0.63 o                         
   5   5   1        120.88        123.15         1.33 o                         
   6   5   1         27.44         27.08         0.92 o                         
   7   5   1         16.40         16.46         0.53 o                         
   8   5   1         22.02         21.08         0.53 o                         
   9   5   1         14.19         14.44         0.43 o                         
  10   5   1          1.75          1.96         0.24 o                         
  11   5   1         10.09         11.25         0.81 o                         
 -11   6   1         10.70         10.95         0.91 o                         
 -10   6   1         14.12         14.70         0.59 o                         
  -9   6   1          0.70          0.86         0.23 o                         
  -8   6   1          0.18          0.13         0.18 o                         
  -7   6   1          2.66          2.69         0.26 o                         
  -6   6   1         50.57         49.19         1.43 o                         
  -5   6   1         37.35         36.03         1.70 o                         
  -4   6   1         58.10         58.60         0.80 o                         
  -3   6   1         51.97         51.93         0.64 o                         
  -2   6   1         80.34         77.31         0.99 o                         
  -1   6   1         87.15         83.53         0.94 o                         
   0   6   1         52.22         49.08         0.65 o                         
   1   6   1         87.11         82.38         1.13 o                         
   2   6   1         80.31         76.01         0.83 o                         
   3   6   1         51.95         51.29         0.63 o                         
   4   6   1         58.00         58.07         0.78 o                         
   5   6   1         37.32         37.35         0.90 o                         
   6   6   1         50.46         49.14         1.80 o                         
   7   6   1          2.66          2.27         0.24 o                         
   8   6   1          0.18          0.37         0.18 o                         
   9   6   1          0.70          0.63         0.22 o                         
  10   6   1         14.11         15.58         0.59 o                         
  11   6   1         10.71          9.47         0.50 o                         
 -10   7   1          9.12          9.62         0.51 o                         
  -9   7   1          1.79          2.05         0.28 o                         
  -8   7   1         11.97         12.61         0.91 o                         
  -7   7   1          0.33          0.16         0.17 o                         
  -6   7   1         32.03         31.93         1.30 o                         
  -5   7   1         12.08         12.37         0.39 o                         
  -4   7   1         32.00         32.68         0.75 o                         
  -3   7   1         68.09         67.69         0.80 o                         
  -2   7   1          2.02          2.02         0.16 o                         
  -1   7   1         35.12         33.22         1.21 o                         
   0   7   1          0.27          0.11         0.09 o                         
   1   7   1         35.18         33.42         1.04 o                         
   2   7   1          2.02          2.17         0.14 o                         
   3   7   1         68.06         67.54         0.80 o                         
   4   7   1         31.99         32.37         0.79 o                         
   5   7   1         12.10         11.91         0.55 o                         
   6   7   1         32.05         32.04         1.24 o                         
   7   7   1          0.33          0.29         0.20 o                         
   8   7   1         11.96         11.39         0.85 o                         
   9   7   1          1.80          2.12         0.29 o                         
  10   7   1          9.13          9.47         0.53 o                         
 -10   8   1          9.84         11.29         0.69 o                         
  -9   8   1          2.33          2.50         0.33 o                         
  -8   8   1         16.69         18.02         0.82 o                         
  -7   8   1          1.76          1.84         0.24 o                         
  -6   8   1          0.33          0.23         0.17 o                         
  -5   8   1          7.79          7.74         0.42 o                         
  -4   8   1          5.15          5.22         0.22 o                         
  -3   8   1          2.72          2.88         0.21 o                         
  -2   8   1          2.07          1.83         0.23 o                         
  -1   8   1         20.25         19.96         0.75 o                         
   0   8   1          0.80          0.73         0.12 o                         
   1   8   1         20.22         19.76         0.80 o                         
   2   8   1          2.07          1.87         0.15 o                         
   3   8   1          2.71          3.04         0.22 o                         
   4   8   1          5.15          4.87         0.33 o                         
   5   8   1          7.77          8.26         0.28 o                         
   6   8   1          0.34          0.18         0.17 o                         
   7   8   1          1.77          2.14         0.25 o                         
   8   8   1         16.72         18.44         0.68 o                         
   9   8   1          2.34          2.53         0.32 o                         
  10   8   1          9.85         10.42         0.55 o                         
  -9   9   1          3.49          3.71         0.53 o                         
  -8   9   1          0.85          0.73         0.32 o                         
  -7   9   1          1.00          1.23         0.25 o                         
  -6   9   1          0.79          0.85         0.22 o                         
  -5   9   1          9.82         11.22         0.87 o                         
  -4   9   1          0.11         -0.08         0.15 o                         
  -3   9   1         12.14         12.22         0.57 o                         
  -2   9   1          2.88          2.92         0.19 o                         
  -1   9   1          3.22          3.63         0.23 o                         
   0   9   1          0.45          0.29         0.13 o                         
   1   9   1          3.21          3.26         0.19 o                         
   2   9   1          2.88          3.01         0.20 o                         
   3   9   1         12.15         12.47         0.45 o                         
   4   9   1          0.11          0.16         0.14 o                         
   5   9   1          9.81         10.45         0.81 o                         
   6   9   1          0.79          0.77         0.22 o                         
   7   9   1          1.01          0.76         0.25 o                         
   8   9   1          0.85          0.90         0.32 o                         
   9   9   1          3.48          3.10         0.37 o                         
  -8  10   1          0.79          0.88         0.46 o                         
  -7  10   1          0.66          0.93         0.28 o                         
  -6  10   1          1.72          1.51         0.27 o                         
  -5  10   1         12.30         12.48         1.31 o                         
  -4  10   1          2.04          2.38         0.26 o                         
  -3  10   1          0.07         -0.01         0.15 o                         
  -2  10   1          2.28          2.41         0.21 o                         
  -1  10   1         14.42         14.54         0.39 o                         
   0  10   1          3.02          3.42         0.31 o                         
   1  10   1         14.43         14.95         0.66 o                         
   2  10   1          2.27          2.14         0.20 o                         
   3  10   1          0.07          0.08         0.16 o                         
   4  10   1          2.04          1.99         0.24 o                         
   5  10   1         12.30         13.10         0.53 o                         
   6  10   1          1.72          1.70         0.28 o                         
   7  10   1          0.66          0.93         0.28 o                         
   8  10   1          0.79          0.75         0.44 o                         
  -7  11   1          1.02          0.97         0.39 o                         
  -6  11   1          1.33          0.91         0.30 o                         
  -5  11   1          2.55          2.59         0.36 o                         
  -4  11   1          3.63          3.98         0.33 o                         
  -3  11   1          5.09          5.44         0.35 o                         
  -2  11   1          1.30          1.31         0.21 o                         
  -1  11   1          8.00          8.28         0.70 o                         
   0  11   1          2.40          2.59         0.24 o                         
   1  11   1          7.99          8.74         0.63 o                         
   2  11   1          1.30          1.32         0.21 o                         
   3  11   1          5.08          5.73         0.33 o                         
   4  11   1          3.63          3.51         0.33 o                         
   5  11   1          2.56          2.60         0.31 o                         
   6  11   1          1.33          1.42         0.31 o                         
   7  11   1          1.03          1.43         0.39 o                         
  -5  12   1          0.43          0.14         0.37 o                         
  -4  12   1          8.43          8.73         0.58 o                         
  -3  12   1          2.51          2.54         0.33 o                         
  -2  12   1          0.36          0.36         0.26 o                         
  -1  12   1          0.91          0.90         0.21 o                         
   0  12   1          4.97          5.55         0.32 o                         
   1  12   1          0.91          0.72         0.23 o                         
   2  12   1          0.36          0.46         0.23 o                         
   3  12   1          2.51          2.51         0.32 o                         
   4  12   1          8.43          8.85         0.52 o                         
   5  12   1          0.43          0.31         0.36 o                         
  -2  13   1          2.00          1.87         0.35 o                         
  -1  13   1          1.07          0.62         0.30 o                         
   0  13   1          2.15          1.96         0.30 o                         
   1  13   1          1.07          1.00         0.30 o                         
   2  13   1          1.99          1.65         0.38 o                         
   0   0   2        192.68        203.48         2.63 o                         
   1   0   2        162.84        123.73         0.87 o                         
   2   0   2        149.46        183.89         1.34 o                         
   3   0   2        142.29        142.60         1.15 o                         
   4   0   2         78.71         80.82         0.74 o                         
   5   0   2        112.74        108.58         1.05 o                         
   6   0   2         14.60         13.06         0.34 o                         
   7   0   2        387.13        375.97         3.17 o                         
   8   0   2          7.44          7.52         0.26 o                         
   9   0   2         28.12         26.96         0.73 o                         
  10   0   2         10.48         11.21         0.40 o                         
  11   0   2          0.59          0.58         0.24 o                         
  12   0   2          6.68          7.35         0.46 o                         
 -12   1   2          3.16          3.20         0.35 o                         
 -11   1   2         15.24         16.41         0.57 o                         
 -10   1   2          0.95          0.93         0.18 o                         
  -9   1   2         25.96         25.96         0.80 o                         
  -8   1   2         13.91         14.04         0.40 o                         
  -7   1   2         46.87         44.33         0.86 o                         
  -6   1   2          7.03          6.16         0.18 o                         
  -5   1   2        379.95        387.18         3.19 o                         
  -4   1   2         24.89         23.62         0.40 o                         
  -3   1   2        182.38        209.18         1.52 o                         
  -2   1   2        525.29        596.60         4.97 o                         
  -1   1   2         93.11        118.40         0.81 o                         
   0   1   2       5270.83       5832.83        37.68 o                         
   1   1   2         93.20        118.14         0.88 o                         
   2   1   2        525.31        591.01         3.96 o                         
   3   1   2        182.60        209.21         1.66 o                         
   4   1   2         24.89         23.91         0.33 o                         
   5   1   2        380.07        386.20         3.39 o                         
   6   1   2          7.03          5.35         0.24 o                         
   7   1   2         46.89         45.34         0.65 o                         
   8   1   2         13.90         13.62         0.36 o                         
   9   1   2         25.91         26.25         0.81 o                         
  10   1   2          0.95          0.94         0.21 o                         
  11   1   2         15.21         16.21         0.62 o                         
  12   1   2          3.16          3.65         0.41 o                         
 -12   2   2          3.23          3.16         0.36 o                         
 -11   2   2          2.62          2.36         0.29 o                         
 -10   2   2          1.93          1.96         0.25 o                         
  -9   2   2         62.41         59.82         1.36 o                         
  -8   2   2         18.60         18.22         0.66 o                         
  -7   2   2          7.69          7.68         0.30 o                         
  -6   2   2          2.89          2.42         0.14 o                         
  -5   2   2        149.17        135.47         1.27 o                         
  -4   2   2        103.81        116.10         1.24 o                         
  -3   2   2        326.37        355.66         3.16 o                         
  -2   2   2        915.06       1056.04         7.17 o                         
  -1   2   2        272.77        289.49         2.21 o                         
   0   2   2       1487.50       1767.20        11.89 o                         
   1   2   2        272.81        288.26         1.96 o                         
   2   2   2        914.92       1052.16         6.75 o                         
   3   2   2        326.37        352.47         3.14 o                         
   4   2   2        103.77        114.32         1.51 o                         
   5   2   2        149.15        136.53         1.52 o                         
   6   2   2          2.89          2.31         0.16 o                         
   7   2   2          7.68          8.27         0.39 o                         
   8   2   2         18.58         18.48         0.73 o                         
   9   2   2         62.44         60.55         1.58 o                         
  10   2   2          1.94          1.92         0.22 o                         
  11   2   2          2.63          2.93         0.27 o                         
  12   2   2          3.23          3.42         0.37 o                         
 -12   3   2          1.16          1.63         0.29 o                         
 -11   3   2          5.91          6.58         0.42 o                         
 -10   3   2         15.83         16.52         0.63 o                         
  -9   3   2         12.46         12.81         0.53 o                         
  -8   3   2         45.13         45.04         1.82 o                         
  -7   3   2         93.85         91.19         1.02 o                         
  -6   3   2         33.98         31.40         0.95 o                         
  -5   3   2         25.89         25.50         0.74 o                         
  -4   3   2         20.12         21.66         0.62 o                         
  -3   3   2         12.16         12.89         0.33 o                         
  -2   3   2        214.13        229.70         1.85 o                         
  -1   3   2         40.87         44.96         0.42 o                         
   0   3   2          0.81          0.61         0.06 o                         
   1   3   2         40.89         44.84         0.48 o                         
   2   3   2        214.22        229.64         1.79 o                         
   3   3   2         12.16         13.09         0.45 o                         
   4   3   2         20.20         21.43         1.06 o                         
   5   3   2         25.92         25.17         0.78 o                         
   6   3   2         33.99         30.56         0.78 o                         
   7   3   2         93.82         90.60         1.24 o                         
   8   3   2         45.10         42.99         1.35 o                         
   9   3   2         12.44         12.83         0.60 o                         
  10   3   2         15.80         16.22         0.64 o                         
  11   3   2          5.92          5.83         0.34 o                         
  12   3   2          1.15          1.55         0.36 o                         
 -12   4   2          4.06          4.29         0.42 o                         
 -11   4   2          1.57          1.61         0.26 o                         
 -10   4   2          8.95         10.31         0.42 o                         
  -9   4   2          5.60          5.75         0.41 o                         
  -8   4   2          9.86          9.72         0.34 o                         
  -7   4   2          7.09          6.68         0.33 o                         
  -6   4   2         14.99         16.72         0.46 o                         
  -5   4   2          1.98          2.40         0.16 o                         
  -4   4   2         39.06         42.67         0.53 o                         
  -3   4   2         20.99         18.99         0.64 o                         
  -2   4   2          4.28          3.85         0.16 o                         
  -1   4   2         24.04         28.52         0.54 o                         
   0   4   2         23.26         19.98         0.33 o                         
   1   4   2         24.04         27.60         0.35 o                         
   2   4   2          4.29          3.94         0.19 o                         
   3   4   2         21.04         19.08         0.64 o                         
   4   4   2         39.13         43.27         0.48 o                         
   5   4   2          2.00          2.07         0.12 o                         
   6   4   2         15.01         16.66         0.47 o                         
   7   4   2          7.09          6.06         0.32 o                         
   8   4   2          9.88          9.95         0.37 o                         
   9   4   2          5.61          5.96         0.35 o                         
  10   4   2          8.96          9.25         0.61 o                         
  11   4   2          1.58          1.65         0.26 o                         
  12   4   2          4.06          4.09         0.39 o                         
 -11   5   2          5.81          6.02         0.37 o                         
 -10   5   2          1.93          2.51         0.26 o                         
  -9   5   2         16.73         17.08         0.45 o                         
  -8   5   2          1.18          0.85         0.16 o                         
  -7   5   2          9.17          9.66         0.44 o                         
  -6   5   2         11.82         13.21         0.33 o                         
  -5   5   2         19.85         17.46         0.63 o                         
  -4   5   2         24.14         21.99         0.91 o                         
  -3   5   2         23.85         23.08         0.81 o                         
  -2   5   2          4.84          4.89         0.18 o                         
  -1   5   2         66.99         69.01         0.77 o                         
   0   5   2         49.89         53.75         0.69 o                         
   1   5   2         67.03         68.54         0.76 o                         
   2   5   2          4.85          4.95         0.23 o                         
   3   5   2         23.89         23.41         0.44 o                         
   4   5   2         24.16         22.50         0.94 o                         
   5   5   2         19.87         18.25         0.61 o                         
   6   5   2         11.86         13.10         0.39 o                         
   7   5   2          9.18         10.20         0.47 o                         
   8   5   2          1.18          0.83         0.15 o                         
   9   5   2         16.72         17.55         0.68 o                         
  10   5   2          1.93          2.29         0.25 o                         
  11   5   2          5.81          5.93         0.38 o                         
 -11   6   2          0.66          1.10         0.38 o                         
 -10   6   2         15.31         15.89         0.61 o                         
  -9   6   2          2.92          2.70         0.34 o                         
  -8   6   2          4.94          5.37         0.49 o                         
  -7   6   2         22.48         21.69         0.49 o                         
  -6   6   2         33.14         31.75         1.39 o                         
  -5   6   2         14.36         13.72         0.62 o                         
  -4   6   2          9.02          9.30         0.42 o                         
  -3   6   2         13.93         14.23         0.27 o                         
  -2   6   2        121.45        118.43         1.24 o                         
  -1   6   2         70.46         66.87         0.81 o                         
   0   6   2          4.34          5.39         0.23 o                         
   1   6   2         70.45         66.99         0.74 o                         
   2   6   2        121.51        117.12         1.19 o                         
   3   6   2         13.94         14.32         0.64 o                         
   4   6   2          9.02          9.27         0.31 o                         
   5   6   2         14.34         13.84         0.38 o                         
   6   6   2         33.13         31.36         0.83 o                         
   7   6   2         22.47         22.47         0.80 o                         
   8   6   2          4.94          4.64         0.35 o                         
   9   6   2          2.92          3.05         0.30 o                         
  10   6   2         15.32         16.63         0.61 o                         
  11   6   2          0.66          0.77         0.32 o                         
 -10   7   2          1.25          1.61         0.32 o                         
  -9   7   2          4.08          4.54         0.36 o                         
  -8   7   2         21.19         22.15         0.80 o                         
  -7   7   2         25.32         24.89         1.25 o                         
  -6   7   2         34.02         33.16         1.13 o                         
  -5   7   2          6.68          6.21         0.33 o                         
  -4   7   2          5.83          5.42         0.49 o                         
  -3   7   2         15.34         15.36         0.65 o                         
  -2   7   2         18.76         19.99         0.62 o                         
  -1   7   2         11.94         11.50         0.57 o                         
   0   7   2         38.88         36.15         1.26 o                         
   1   7   2         11.96         11.31         0.54 o                         
   2   7   2         18.73         19.25         0.63 o                         
   3   7   2         15.33         15.66         0.47 o                         
   4   7   2          5.83          5.53         0.38 o                         
   5   7   2          6.69          6.06         0.33 o                         
   6   7   2         34.03         33.06         0.91 o                         
   7   7   2         25.33         25.71         1.16 o                         
   8   7   2         21.20         21.74         0.80 o                         
   9   7   2          4.08          4.30         0.35 o                         
  10   7   2          1.24          1.86         0.32 o                         
 -10   8   2          1.93          2.45         0.43 o                         
  -9   8   2          4.17          4.38         0.38 o                         
  -8   8   2          3.41          3.88         0.46 o                         
  -7   8   2          0.68          0.72         0.21 o                         
  -6   8   2          3.31          3.12         0.33 o                         
  -5   8   2          5.02          4.96         0.41 o                         
  -4   8   2          6.90          6.50         0.40 o                         
  -3   8   2          3.89          3.75         0.19 o                         
  -2   8   2         12.04         12.66         0.36 o                         
  -1   8   2         41.31         39.84         0.72 o                         
   0   8   2         16.24         15.85         0.56 o                         
   1   8   2         41.35         39.80         1.32 o                         
   2   8   2         12.08         12.16         0.49 o                         
   3   8   2          3.91          4.02         0.22 o                         
   4   8   2          6.91          6.83         0.36 o                         
   5   8   2          5.03          5.00         0.24 o                         
   6   8   2          3.28          3.34         0.26 o                         
   7   8   2          0.67          0.63         0.23 o                         
   8   8   2          3.40          3.71         0.38 o                         
   9   8   2          4.15          5.16         0.40 o                         
  10   8   2          1.93          2.24         0.41 o                         
  -9   9   2          4.98          4.89         0.55 o                         
  -8   9   2          0.77          0.50         0.32 o                         
  -7   9   2          6.17          6.91         0.39 o                         
  -6   9   2          5.57          6.31         0.60 o                         
  -5   9   2         10.32         10.26         0.54 o                         
  -4   9   2          0.70          0.87         0.19 o                         
  -3   9   2         26.98         27.74         0.69 o                         
  -2   9   2          1.24          1.08         0.16 o                         
  -1   9   2          9.92          9.11         0.34 o                         
   0   9   2          7.40          6.99         0.31 o                         
   1   9   2          9.88          8.31         0.37 o                         
   2   9   2          1.23          1.08         0.15 o                         
   3   9   2         26.96         27.48         0.92 o                         
   4   9   2          0.69          0.55         0.15 o                         
   5   9   2         10.31          9.49         0.66 o                         
   6   9   2          5.58          6.07         0.41 o                         
   7   9   2          6.18          7.51         0.72 o                         
   8   9   2          0.77          0.60         0.31 o                         
   9   9   2          4.99          5.14         0.67 o                         
  -8  10   2          2.70          2.79         0.81 o                         
  -7  10   2         22.70         23.40         1.20 o                         
  -6  10   2          2.17          2.21         0.29 o                         
  -5  10   2          8.24          8.91         0.43 o                         
  -4  10   2          6.83          6.92         0.36 o                         
  -3  10   2          4.91          4.76         0.44 o                         
  -2  10   2         15.11         15.77         0.71 o                         
  -1  10   2          2.82          3.21         0.25 o                         
   0  10   2          3.38          3.35         0.22 o                         
   1  10   2          2.83          2.85         0.22 o                         
   2  10   2         15.12         15.89         0.76 o                         
   3  10   2          4.92          4.88         0.33 o                         
   4  10   2          6.84          7.26         0.36 o                         
   5  10   2          8.24          8.33         0.42 o                         
   6  10   2          2.17          2.60         0.30 o                         
   7  10   2         22.69         22.85         0.80 o                         
   8  10   2          2.70          2.50         0.49 o                         
  -7  11   2          0.91          0.67         0.39 o                         
  -6  11   2          0.17          0.05         0.33 o                         
  -5  11   2         10.01         10.63         0.63 o                         
  -4  11   2          4.51          4.62         0.35 o                         
  -3  11   2          2.08          2.52         0.35 o                         
  -2  11   2          5.18          5.07         0.30 o                         
  -1  11   2          1.38          1.58         0.22 o                         
   0  11   2         45.40         50.40         0.87 o                         
   1  11   2          1.38          1.48         0.22 o                         
   2  11   2          5.17          5.34         0.31 o                         
   3  11   2          2.08          2.27         0.25 o                         
   4  11   2          4.51          4.50         0.35 o                         
   5  11   2         10.02         10.63         0.63 o                         
   6  11   2          0.18         -0.10         0.32 o                         
   7  11   2          0.91          0.66         0.37 o                         
  -5  12   2          0.45          0.43         0.38 o                         
  -4  12   2          1.34          1.77         0.39 o                         
  -3  12   2          0.36          0.35         0.32 o                         
  -2  12   2          8.87          9.78         0.50 o                         
  -1  12   2          0.94          0.76         0.21 o                         
   0  12   2          0.72          0.73         0.23 o                         
   1  12   2          0.94          0.97         0.24 o                         
   2  12   2          8.87          9.31         0.49 o                         
   3  12   2          0.37          0.57         0.32 o                         
   4  12   2          1.34          0.93         0.36 o                         
   5  12   2          0.45          0.66         0.36 o                         
  -2  13   2          1.18          1.02         0.32 o                         
  -1  13   2          1.63          1.42         0.33 o                         
   0  13   2          2.76          3.17         0.33 o                         
   1  13   2          1.63          1.41         0.32 o                         
   2  13   2          1.18          0.90         0.38 o                         
   1   0   3        617.91        716.15         4.28 o                         
   2   0   3         62.35         54.77         0.47 o                         
   3   0   3        192.08        193.82         1.33 o                         
   4   0   3          7.40          6.14         0.31 o                         
   5   0   3         38.80         39.57         0.48 o                         
   6   0   3          1.07          1.12         0.11 o                         
   7   0   3          0.03          0.06         0.08 o                         
   8   0   3         12.22         12.12         0.31 o                         
   9   0   3         33.39         32.01         0.95 o                         
  10   0   3         28.39         26.10         0.85 o                         
  11   0   3          4.03          3.99         0.33 o                         
  12   0   3         57.25         54.48         1.10 o                         
 -12   1   3          1.21          1.00         0.30 o                         
 -11   1   3          7.34          7.52         0.57 o                         
 -10   1   3         10.42         10.29         0.46 o                         
  -9   1   3          1.12          1.32         0.16 o                         
  -8   1   3         20.75         19.92         0.57 o                         
  -7   1   3         58.59         59.38         0.73 o                         
  -6   1   3         10.53         10.20         0.28 o                         
  -5   1   3        160.72        147.63         1.39 o                         
  -4   1   3         19.57         18.80         0.73 o                         
  -3   1   3         76.97         84.83         0.78 o                         
  -2   1   3        162.11        176.56         1.27 o                         
  -1   1   3        940.45       1126.14         7.34 o                         
   0   1   3         94.67         82.19         0.52 o                         
   1   1   3        940.17       1124.79         7.88 o                         
   2   1   3        162.04        177.70         1.23 o                         
   3   1   3         77.09         83.54         0.70 o                         
   4   1   3         19.58         18.46         0.93 o                         
   5   1   3        160.63        148.35         1.56 o                         
   6   1   3         10.54          9.88         0.25 o                         
   7   1   3         58.68         58.81         0.67 o                         
   8   1   3         20.74         19.97         0.50 o                         
   9   1   3          1.10          1.21         0.17 o                         
  10   1   3         10.43         10.83         0.54 o                         
  11   1   3          7.36          8.50         0.38 o                         
  12   1   3          1.21          1.23         0.30 o                         
 -12   2   3         18.02         19.50         1.42 o                         
 -11   2   3          2.61          2.71         0.30 o                         
 -10   2   3          3.48          3.30         0.29 o                         
  -9   2   3          1.74          1.82         0.16 o                         
  -8   2   3         18.21         17.76         0.59 o                         
  -7   2   3         12.39         12.24         0.57 o                         
  -6   2   3          1.33          1.76         0.12 o                         
  -5   2   3         18.71         22.38         0.70 o                         
  -4   2   3        118.11        118.85         1.25 o                         
  -3   2   3        361.38        397.36         3.00 o                         
  -2   2   3         90.44        106.12         0.75 o                         
  -1   2   3        430.48        505.77         3.49 o                         
   0   2   3        635.14        720.86         5.91 o                         
   1   2   3        430.45        502.76         3.84 o                         
   2   2   3         90.48        104.71         0.80 o                         
   3   2   3        361.36        394.81         2.89 o                         
   4   2   3        118.12        120.65         1.22 o                         
   5   2   3         18.80         23.22         1.13 o                         
   6   2   3          1.32          1.54         0.13 o                         
   7   2   3         12.32         11.82         0.45 o                         
   8   2   3         18.18         17.83         0.64 o                         
   9   2   3          1.75          1.65         0.22 o                         
  10   2   3          3.49          3.31         0.25 o                         
  11   2   3          2.61          2.95         0.27 o                         
  12   2   3         18.01         19.38         1.18 o                         
 -12   3   3          0.53          0.23         0.30 o                         
 -11   3   3         11.64         12.75         0.66 o                         
 -10   3   3         39.58         40.45         1.24 o                         
  -9   3   3          7.21          7.34         0.51 o                         
  -8   3   3         27.19         26.07         0.74 o                         
  -7   3   3         23.00         22.35         0.42 o                         
  -6   3   3          3.48          3.61         0.19 o                         
  -5   3   3         51.58         49.90         0.55 o                         
  -4   3   3         66.80         62.21         0.67 o                         
  -3   3   3        155.14        152.03         1.33 o                         
  -2   3   3        199.01        220.90         1.75 o                         
  -1   3   3        351.50        386.22         2.75 o                         
   0   3   3         42.31         46.84         0.42 o                         
   1   3   3        351.59        385.33         3.13 o                         
   2   3   3        198.97        219.40         1.84 o                         
   3   3   3        154.91        150.85         1.26 o                         
   4   3   3         66.81         62.58         0.79 o                         
   5   3   3         51.60         50.08         0.72 o                         
   6   3   3          3.46          3.30         0.18 o                         
   7   3   3         22.96         23.36         0.48 o                         
   8   3   3         27.17         24.97         1.03 o                         
   9   3   3          7.19          7.25         0.38 o                         
  10   3   3         39.57         39.50         1.32 o                         
  11   3   3         11.64         11.49         0.46 o                         
  12   3   3          0.53          0.62         0.28 o                         
 -12   4   3          1.17          1.32         0.35 o                         
 -11   4   3          5.01          5.15         0.34 o                         
 -10   4   3          2.12          2.53         0.28 o                         
  -9   4   3         12.71         12.93         0.39 o                         
  -8   4   3          5.99          5.86         0.26 o                         
  -7   4   3          5.83          5.93         0.28 o                         
  -6   4   3         19.23         19.81         0.43 o                         
  -5   4   3        110.43        113.80         1.15 o                         
  -4   4   3         77.64         70.40         0.90 o                         
  -3   4   3        351.57        344.88         3.03 o                         
  -2   4   3         69.32         70.81         0.75 o                         
  -1   4   3        119.62        117.12         1.06 o                         
   0   4   3          0.24          0.38         0.07 o                         
   1   4   3        119.40        118.79         1.02 o                         
   2   4   3         69.35         71.88         0.79 o                         
   3   4   3        351.55        347.73         3.03 o                         
   4   4   3         77.74         72.26         0.72 o                         
   5   4   3        110.28        115.16         1.25 o                         
   6   4   3         19.22         19.20         0.39 o                         
   7   4   3          5.81          6.18         0.27 o                         
   8   4   3          5.99          5.65         0.32 o                         
   9   4   3         12.72         12.75         0.46 o                         
  10   4   3          2.12          2.25         0.24 o                         
  11   4   3          5.02          5.43         0.36 o                         
  12   4   3          1.17          1.54         0.34 o                         
 -11   5   3          5.98          6.38         0.44 o                         
 -10   5   3         18.99         19.46         0.53 o                         
  -9   5   3          3.07          3.17         0.28 o                         
  -8   5   3          0.91          1.03         0.16 o                         
  -7   5   3          4.71          5.55         0.39 o                         
  -6   5   3         32.39         31.67         0.56 o                         
  -5   5   3          9.72          9.09         0.41 o                         
  -4   5   3         26.03         21.97         0.75 o                         
  -3   5   3          7.39          6.16         0.28 o                         
  -2   5   3        183.20        176.01         1.69 o                         
  -1   5   3        276.94        267.60         2.32 o                         
   0   5   3        173.88        165.72         1.59 o                         
   1   5   3        276.89        265.67         2.40 o                         
   2   5   3        183.34        175.58         1.65 o                         
   3   5   3          7.40          6.39         0.34 o                         
   4   5   3         26.06         22.72         1.06 o                         
   5   5   3          9.72          9.28         0.26 o                         
   6   5   3         32.49         33.22         0.85 o                         
   7   5   3          4.73          4.75         0.24 o                         
   8   5   3          0.92          1.10         0.18 o                         
   9   5   3          3.07          3.21         0.24 o                         
  10   5   3         19.01         19.23         0.60 o                         
  11   5   3          5.98          6.26         0.39 o                         
 -11   6   3          2.21          1.88         0.40 o                         
 -10   6   3          1.52          1.39         0.28 o                         
  -9   6   3          4.23          4.26         0.33 o                         
  -8   6   3         22.14         22.53         1.40 o                         
  -7   6   3          5.23          5.02         0.32 o                         
  -6   6   3         33.18         33.56         1.68 o                         
  -5   6   3         58.35         58.14         0.80 o                         
  -4   6   3         31.92         32.69         1.25 o                         
  -3   6   3        114.06        114.10         1.24 o                         
  -2   6   3          3.51          3.27         0.25 o                         
  -1   6   3         46.52         45.86         0.61 o                         
   0   6   3         14.79         13.86         0.81 o                         
   1   6   3         46.63         46.46         0.56 o                         
   2   6   3          3.50          3.32         0.15 o                         
   3   6   3        114.06        116.88         1.16 o                         
   4   6   3         31.93         33.03         1.12 o                         
   5   6   3         58.42         58.08         0.79 o                         
   6   6   3         33.18         32.84         1.02 o                         
   7   6   3          5.26          5.27         0.43 o                         
   8   6   3         22.15         23.60         0.80 o                         
   9   6   3          4.24          4.10         0.35 o                         
  10   6   3          1.52          1.29         0.28 o                         
  11   6   3          2.20          2.32         0.34 o                         
 -10   7   3         20.34         21.12         0.82 o                         
  -9   7   3          1.91          2.47         0.29 o                         
  -8   7   3          8.15          8.41         1.14 o                         
  -7   7   3          4.47          5.03         0.30 o                         
  -6   7   3         27.78         29.15         0.89 o                         
  -5   7   3          4.10          3.86         0.22 o                         
  -4   7   3         16.25         15.98         1.03 o                         
  -3   7   3          7.40          7.02         0.24 o                         
  -2   7   3         12.39         11.77         0.34 o                         
  -1   7   3         18.80         18.24         0.82 o                         
   0   7   3          9.09          8.33         0.43 o                         
   1   7   3         18.79         18.46         0.96 o                         
   2   7   3         12.38         11.92         0.46 o                         
   3   7   3          7.43          7.38         0.32 o                         
   4   7   3         16.21         16.31         0.67 o                         
   5   7   3          4.09          4.03         0.28 o                         
   6   7   3         27.72         28.23         0.80 o                         
   7   7   3          4.47          5.07         0.31 o                         
   8   7   3          8.15          9.04         0.42 o                         
   9   7   3          1.92          2.09         0.29 o                         
  10   7   3         20.31         21.07         0.77 o                         
 -10   8   3          2.69          2.61         0.45 o                         
  -9   8   3          6.55          5.94         0.49 o                         
  -8   8   3         11.28         11.59         1.64 o                         
  -7   8   3          3.90          4.07         0.45 o                         
  -6   8   3          4.78          4.51         0.37 o                         
  -5   8   3          7.75          8.22         0.42 o                         
  -4   8   3         17.63         17.78         0.64 o                         
  -3   8   3         18.44         18.28         0.51 o                         
  -2   8   3         11.55         11.80         0.40 o                         
  -1   8   3          0.43          0.37         0.11 o                         
   0   8   3          1.70          1.88         0.16 o                         
   1   8   3          0.42          0.47         0.11 o                         
   2   8   3         11.57         11.87         0.38 o                         
   3   8   3         18.44         18.50         0.43 o                         
   4   8   3         17.61         17.86         0.47 o                         
   5   8   3          7.73          7.26         0.29 o                         
   6   8   3          4.78          5.02         0.47 o                         
   7   8   3          3.91          4.31         0.63 o                         
   8   8   3         11.26         11.51         0.68 o                         
   9   8   3          6.55          6.81         0.46 o                         
  10   8   3          2.69          2.88         0.42 o                         
  -9   9   3          0.51          0.64         0.38 o                         
  -8   9   3          5.17          5.79         0.60 o                         
  -7   9   3          1.36          1.56         0.26 o                         
  -6   9   3          9.75         10.55         0.46 o                         
  -5   9   3         16.98         17.81         1.08 o                         
  -4   9   3          6.27          6.32         0.43 o                         
  -3   9   3          0.74          0.74         0.14 o                         
  -2   9   3          0.58          0.73         0.15 o                         
  -1   9   3          4.12          3.92         0.23 o                         
   0   9   3          0.74          0.80         0.14 o                         
   1   9   3          4.12          3.89         0.21 o                         
   2   9   3          0.57          0.44         0.13 o                         
   3   9   3          0.74          0.83         0.15 o                         
   4   9   3          6.28          6.42         0.32 o                         
   5   9   3         16.98         17.70         0.88 o                         
   6   9   3          9.76         10.10         0.54 o                         
   7   9   3          1.36          1.82         0.38 o                         
   8   9   3          5.17          4.63         0.51 o                         
   9   9   3          0.51          0.39         0.34 o                         
  -8  10   3          2.86          2.78         0.44 o                         
  -7  10   3          0.32          0.51         0.32 o                         
  -6  10   3          0.10         -0.08         0.23 o                         
  -5  10   3          2.47          2.94         0.28 o                         
  -4  10   3          3.53          3.91         0.37 o                         
  -3  10   3          0.79          0.54         0.19 o                         
  -2  10   3          6.53          6.03         0.52 o                         
  -1  10   3          5.84          5.98         0.32 o                         
   0  10   3          0.04          0.15         0.15 o                         
   1  10   3          5.83          6.58         0.60 o                         
   2  10   3          6.54          6.46         0.38 o                         
   3  10   3          0.79          1.01         0.18 o                         
   4  10   3          3.53          4.27         0.27 o                         
   5  10   3          2.48          2.93         0.29 o                         
   6  10   3          0.10         -0.07         0.23 o                         
   7  10   3          0.31          0.37         0.31 o                         
   8  10   3          2.87          3.19         0.51 o                         
  -7  11   3          1.47          1.20         0.40 o                         
  -6  11   3          5.70          5.55         0.49 o                         
  -5  11   3          4.34          4.11         0.42 o                         
  -4  11   3          9.56          9.99         0.47 o                         
  -3  11   3          0.10          0.23         0.21 o                         
  -2  11   3          3.09          3.48         0.30 o                         
  -1  11   3          1.38          1.75         0.23 o                         
   0  11   3          9.27          9.20         0.38 o                         
   1  11   3          1.37          1.71         0.22 o                         
   2  11   3          3.08          3.34         0.27 o                         
   3  11   3          0.11         -0.01         0.19 o                         
   4  11   3          9.57          9.60         0.47 o                         
   5  11   3          4.35          4.96         0.62 o                         
   6  11   3          5.71          4.84         0.45 o                         
   7  11   3          1.47          1.89         0.41 o                         
  -5  12   3          0.60          0.94         0.37 o                         
  -4  12   3          3.54          4.23         0.45 o                         
  -3  12   3          2.86          3.35         0.41 o                         
  -2  12   3          0.60          0.49         0.26 o                         
  -1  12   3          4.24          4.41         0.32 o                         
   0  12   3          3.33          3.70         0.35 o                         
   1  12   3          4.24          4.53         0.37 o                         
   2  12   3          0.60          0.98         0.27 o                         
   3  12   3          2.86          3.34         0.40 o                         
   4  12   3          3.53          4.04         0.45 o                         
   5  12   3          0.60          0.51         0.36 o                         
  -2  13   3          0.85          0.92         0.67 o                         
  -1  13   3          0.87          1.13         0.32 o                         
   0  13   3          1.53          1.62         0.32 o                         
   1  13   3          0.86          0.74         0.31 o                         
   0   0   4       4993.85       5127.79       136.81 o                         
   1   0   4         79.34         87.87         0.69 o                         
   2   0   4        161.91        170.57         1.27 o                         
   3   0   4        606.30        651.41         5.10 o                         
   4   0   4        193.12        195.39         1.65 o                         
   5   0   4        331.91        315.31         3.02 o                         
   6   0   4         12.16         13.76         0.51 o                         
   7   0   4         12.87         11.61         0.37 o                         
   8   0   4          1.25          1.39         0.14 o                         
   9   0   4         10.40         10.94         0.45 o                         
  10   0   4         14.60         14.64         0.67 o                         
  11   0   4          0.36          0.74         0.24 o                         
  12   0   4          0.10          0.49         0.33 o                         
 -12   1   4         10.91         11.71         0.72 o                         
 -11   1   4          4.90          5.04         0.65 o                         
 -10   1   4         11.91         12.53         0.41 o                         
  -9   1   4          2.27          2.12         0.20 o                         
  -8   1   4         24.64         24.24         0.82 o                         
  -7   1   4         96.77         94.31         1.02 o                         
  -6   1   4         16.09         13.78         0.40 o                         
  -5   1   4         80.91         76.33         0.93 o                         
  -4   1   4         91.13         92.87         0.96 o                         
  -3   1   4         81.59         87.92         0.85 o                         
  -2   1   4        915.06       1017.28         7.50 o                         
  -1   1   4        129.46        153.53         1.20 o                         
   0   1   4       1488.96       1727.46         9.46 o                         
   1   1   4        129.44        152.70         0.98 o                         
   2   1   4        914.75       1025.49         6.52 o                         
   3   1   4         81.49         86.93         0.69 o                         
   4   1   4         90.94         95.24         0.99 o                         
   5   1   4         80.86         76.84         0.89 o                         
   6   1   4         16.04         13.94         0.40 o                         
   7   1   4         96.70         93.41         1.03 o                         
   8   1   4         24.62         23.29         0.57 o                         
   9   1   4          2.27          2.40         0.20 o                         
  10   1   4         11.93         12.32         0.82 o                         
  11   1   4          4.90          5.20         0.32 o                         
  12   1   4         10.93         11.59         1.40 o                         
 -12   2   4          2.73          2.97         0.37 o                         
 -11   2   4          1.35          1.51         0.29 o                         
 -10   2   4          1.91          1.50         0.23 o                         
  -9   2   4         24.01         23.42         0.87 o                         
  -8   2   4         12.54         12.63         0.37 o                         
  -7   2   4         87.85         83.30         0.94 o                         
  -6   2   4         15.84         15.33         0.35 o                         
  -5   2   4        118.80        119.97         1.33 o                         
  -4   2   4          9.13          8.61         0.24 o                         
  -3   2   4         48.75         54.37         0.52 o                         
  -2   2   4         74.98         84.13         0.68 o                         
  -1   2   4        146.59        159.70         1.09 o                         
   0   2   4         45.72         51.46         0.41 o                         
   1   2   4        146.56        160.35         1.24 o                         
   2   2   4         74.97         84.79         0.78 o                         
   3   2   4         48.77         54.24         0.58 o                         
   4   2   4          9.17          8.61         0.30 o                         
   5   2   4        118.79        121.95         1.60 o                         
   6   2   4         15.79         15.57         0.50 o                         
   7   2   4         87.81         83.29         0.95 o                         
   8   2   4         12.50         12.12         0.46 o                         
   9   2   4         23.94         23.84         0.68 o                         
  10   2   4          1.90          1.79         0.22 o                         
  11   2   4          1.35          1.13         0.24 o                         
  12   2   4          2.72          2.42         0.45 o                         
 -12   3   4          0.53          0.62         0.31 o                         
 -11   3   4          7.29          7.30         0.38 o                         
 -10   3   4          7.43          8.73         0.46 o                         
  -9   3   4         54.72         54.95         1.15 o                         
  -8   3   4         26.45         26.12         0.94 o                         
  -7   3   4          6.55          6.94         0.31 o                         
  -6   3   4          6.93          6.86         0.31 o                         
  -5   3   4         49.64         45.76         0.58 o                         
  -4   3   4         18.42         19.84         0.44 o                         
  -3   3   4         10.32         11.98         0.35 o                         
  -2   3   4         62.05         64.57         0.59 o                         
  -1   3   4         71.31         78.65         0.69 o                         
   0   3   4        371.59        425.03         3.11 o                         
   1   3   4         71.25         79.10         0.71 o                         
   2   3   4         61.96         65.23         0.65 o                         
   3   3   4         10.28         12.27         0.47 o                         
   4   3   4         18.42         19.88         0.60 o                         
   5   3   4         49.65         47.02         0.62 o                         
   6   3   4          6.97          7.09         0.35 o                         
   7   3   4          6.54          7.46         0.35 o                         
   8   3   4         26.44         25.63         0.63 o                         
   9   3   4         54.78         53.15         0.95 o                         
  10   3   4          7.42          7.30         0.35 o                         
  11   3   4          7.32          7.60         0.39 o                         
  12   3   4          0.53          0.28         0.33 o                         
 -12   4   4          6.79          7.45         0.57 o                         
 -11   4   4         15.20         15.39         0.61 o                         
 -10   4   4         13.77         14.78         0.48 o                         
  -9   4   4         25.73         25.43         1.56 o                         
  -8   4   4         17.03         15.58         0.53 o                         
  -7   4   4         35.26         36.76         0.94 o                         
  -6   4   4          5.86          5.59         0.21 o                         
  -5   4   4         27.01         25.54         0.57 o                         
  -4   4   4         32.72         31.17         0.54 o                         
  -3   4   4         86.50         86.51         0.88 o                         
  -2   4   4        148.88        149.08         1.29 o                         
  -1   4   4         14.84         15.53         0.34 o                         
   0   4   4         33.67         30.92         0.34 o                         
   1   4   4         14.86         15.07         0.55 o                         
   2   4   4        148.81        152.17         1.33 o                         
   3   4   4         86.45         87.37         0.89 o                         
   4   4   4         32.71         30.40         0.68 o                         
   5   4   4         27.04         25.63         0.58 o                         
   6   4   4          5.85          5.20         0.23 o                         
   7   4   4         35.28         36.02         0.70 o                         
   8   4   4         17.02         16.06         0.54 o                         
   9   4   4         25.75         24.88         0.97 o                         
  10   4   4         13.77         13.66         0.47 o                         
  11   4   4         15.23         15.95         0.59 o                         
  12   4   4          6.80          6.71         0.52 o                         
 -11   5   4          3.65          3.75         0.38 o                         
 -10   5   4         11.73         11.38         0.44 o                         
  -9   5   4          2.64          2.63         0.24 o                         
  -8   5   4          7.73          8.03         0.42 o                         
  -7   5   4         53.47         53.48         1.57 o                         
  -6   5   4         34.53         33.54         1.20 o                         
  -5   5   4         40.66         41.22         0.88 o                         
  -4   5   4         11.77         12.45         0.44 o                         
  -3   5   4          0.78          0.68         0.10 o                         
  -2   5   4         63.57         57.02         0.71 o                         
  -1   5   4          6.67          5.37         0.14 o                         
   0   5   4         41.52         34.76         0.46 o                         
   1   5   4          6.66          5.24         0.19 o                         
   2   5   4         63.59         57.00         0.72 o                         
   3   5   4          0.78          0.67         0.09 o                         
   4   5   4         11.80         12.39         0.51 o                         
   5   5   4         40.62         42.13         1.23 o                         
   6   5   4         34.54         33.39         0.73 o                         
   7   5   4         53.48         52.69         1.47 o                         
   8   5   4          7.76          7.89         0.29 o                         
   9   5   4          2.65          3.10         0.26 o                         
  10   5   4         11.75         11.89         0.59 o                         
  11   5   4          3.66          3.46         0.35 o                         
 -11   6   4          6.03          6.65         0.54 o                         
 -10   6   4          2.59          2.24         0.36 o                         
  -9   6   4          2.79          3.60         0.46 o                         
  -8   6   4          5.10          5.59         0.32 o                         
  -7   6   4          3.73          3.78         0.31 o                         
  -6   6   4         14.15         14.84         0.55 o                         
  -5   6   4          6.88          7.42         0.42 o                         
  -4   6   4          2.15          1.95         0.15 o                         
  -3   6   4         25.08         24.61         1.00 o                         
  -2   6   4          1.72          1.78         0.14 o                         
  -1   6   4         47.68         46.77         0.75 o                         
   0   6   4          5.66          5.23         0.21 o                         
   1   6   4         47.65         47.63         0.64 o                         
   2   6   4          1.74          1.76         0.13 o                         
   3   6   4         25.07         25.16         0.57 o                         
   4   6   4          2.14          1.85         0.13 o                         
   5   6   4          6.85          6.93         0.24 o                         
   6   6   4         14.22         14.87         0.63 o                         
   7   6   4          3.73          3.47         0.24 o                         
   8   6   4          5.11          5.45         0.31 o                         
   9   6   4          2.80          2.88         0.36 o                         
  10   6   4          2.59          2.88         0.33 o                         
  11   6   4          6.01          4.55         0.45 o                         
 -10   7   4          1.03          0.97         0.36 o                         
  -9   7   4          7.89          7.90         0.46 o                         
  -8   7   4          2.64          2.41         0.37 o                         
  -7   7   4          2.60          2.78         0.25 o                         
  -6   7   4         25.15         25.53         0.88 o                         
  -5   7   4         14.09         13.89         0.41 o                         
  -4   7   4         21.33         21.28         0.91 o                         
  -3   7   4         15.19         15.39         0.59 o                         
  -2   7   4          6.24          5.90         0.23 o                         
  -1   7   4         38.50         37.38         1.11 o                         
   0   7   4          8.26          8.10         0.37 o                         
   1   7   4         38.54         37.39         0.94 o                         
   2   7   4          6.27          6.38         0.26 o                         
   3   7   4         15.16         15.73         0.43 o                         
   4   7   4         21.30         20.90         0.83 o                         
   5   7   4         14.08         12.96         0.49 o                         
   6   7   4         25.09         24.10         0.63 o                         
   7   7   4          2.60          2.71         0.32 o                         
   8   7   4          2.64          2.65         0.27 o                         
   9   7   4          7.88          7.52         0.52 o                         
  10   7   4          1.04          0.68         0.33 o                         
 -10   8   4          1.95          2.05         0.43 o                         
  -9   8   4          5.34          5.37         0.49 o                         
  -8   8   4          2.68          2.87         0.36 o                         
  -7   8   4         17.99         19.00         0.55 o                         
  -6   8   4         12.10         11.54         0.59 o                         
  -5   8   4          4.43          4.63         0.27 o                         
  -4   8   4         15.14         14.95         0.56 o                         
  -3   8   4         18.93         19.18         0.59 o                         
  -2   8   4         62.78         62.56         0.86 o                         
  -1   8   4         17.40         17.02         0.38 o                         
   0   8   4          0.40          0.39         0.10 o                         
   1   8   4         17.38         16.78         0.59 o                         
   2   8   4         62.74         62.34         0.79 o                         
   3   8   4         18.89         18.94         0.39 o                         
   4   8   4         15.11         15.37         0.37 o                         
   5   8   4          4.42          4.37         0.24 o                         
   6   8   4         12.09         12.49         0.60 o                         
   7   8   4         18.00         18.88         0.56 o                         
   8   8   4          2.68          3.49         0.33 o                         
   9   8   4          5.35          6.07         0.49 o                         
  10   8   4          1.94          1.54         0.45 o                         
  -9   9   4          1.21          1.24         0.39 o                         
  -8   9   4          4.30          5.20         0.48 o                         
  -7   9   4          7.27          7.45         0.51 o                         
  -6   9   4          2.14          2.39         0.26 o                         
  -5   9   4          4.17          4.36         0.39 o                         
  -4   9   4         14.43         14.43         0.43 o                         
  -3   9   4          4.54          4.15         0.36 o                         
  -2   9   4         34.32         34.71         0.99 o                         
  -1   9   4          2.85          2.90         0.21 o                         
   0   9   4         66.31         65.46         0.85 o                         
   1   9   4          2.84          2.54         0.19 o                         
   2   9   4         34.36         35.19         1.08 o                         
   3   9   4          4.55          4.25         0.24 o                         
   4   9   4         14.44         14.80         0.78 o                         
   5   9   4          4.17          4.73         0.28 o                         
   6   9   4          2.14          2.04         0.26 o                         
   7   9   4          7.28          6.94         0.41 o                         
   8   9   4          4.29          4.63         0.71 o                         
   9   9   4          1.21          1.03         0.37 o                         
  -8  10   4          3.25          3.41         0.46 o                         
  -7  10   4          2.12          1.76         0.37 o                         
  -6  10   4          0.66          0.54         0.29 o                         
  -5  10   4          3.80          3.62         0.30 o                         
  -4  10   4          4.66          5.02         0.33 o                         
  -3  10   4          4.13          4.33         0.36 o                         
  -2  10   4          4.45          4.45         0.29 o                         
  -1  10   4          4.12          3.83         0.30 o                         
   0  10   4         36.62         37.43         1.58 o                         
   1  10   4          4.11          4.20         0.38 o                         
   2  10   4          4.44          4.57         0.31 o                         
   3  10   4          4.11          4.63         0.33 o                         
   4  10   4          4.66          5.35         0.34 o                         
   5  10   4          3.81          4.49         0.34 o                         
   6  10   4          0.66          0.50         0.28 o                         
   7  10   4          2.12          2.08         0.36 o                         
   8  10   4          3.25          2.95         0.49 o                         
  -6  11   4          1.52          1.53         0.37 o                         
  -5  11   4          0.21          0.28         0.31 o                         
  -4  11   4          1.28          1.36         0.32 o                         
  -3  11   4          6.45          7.19         0.55 o                         
  -2  11   4          3.29          3.44         0.30 o                         
  -1  11   4          2.39          2.37         0.23 o                         
   0  11   4          0.02          0.23         0.18 o                         
   1  11   4          2.39          2.50         0.24 o                         
   2  11   4          3.28          3.08         0.27 o                         
   3  11   4          6.45          7.31         0.39 o                         
   4  11   4          1.27          1.99         0.34 o                         
   5  11   4          0.21         -0.01         0.29 o                         
   6  11   4          1.52          1.31         0.35 o                         
  -5  12   4          8.79          9.50         0.65 o                         
  -4  12   4          1.42          1.27         0.38 o                         
  -3  12   4          0.39          0.42         0.27 o                         
  -2  12   4          2.36          2.13         0.30 o                         
  -1  12   4          1.05          1.29         0.29 o                         
   0  12   4          0.05          0.19         0.27 o                         
   1  12   4          1.04          1.36         0.29 o                         
   2  12   4          2.36          2.53         0.32 o                         
   3  12   4          0.39          0.39         0.32 o                         
   4  12   4          1.42          1.78         0.37 o                         
   5  12   4          8.79          9.85         0.64 o                         
  -1  13   4          0.58          0.43         0.30 o                         
   0  13   4          3.36          2.77         0.36 o                         
   1  13   4          0.58          0.47         0.31 o                         
   1   0   5          0.19          0.14         0.02 o                         
   2   0   5        480.55        513.07         3.10 o                         
   3   0   5         61.64         67.17         0.61 o                         
   4   0   5          1.29          0.93         0.07 o                         
   5   0   5        158.93        149.78         1.61 o                         
   6   0   5         60.00         59.11         0.74 o                         
   7   0   5         19.84         20.48         0.69 o                         
   8   0   5          0.01          0.03         0.10 o                         
   9   0   5          1.44          1.25         0.16 o                         
  10   0   5         14.85         15.31         0.43 o                         
  11   0   5          1.12          1.15         0.26 o                         
  12   0   5          3.99          3.91         0.52 o                         
 -12   1   5         33.13         31.85         1.18 o                         
 -11   1   5          2.14          2.14         0.29 o                         
 -10   1   5         16.69         16.02         0.43 o                         
  -9   1   5         16.08         16.02         0.48 o                         
  -8   1   5         61.93         60.86         0.79 o                         
  -7   1   5         22.60         23.34         0.63 o                         
  -6   1   5          7.89          7.96         0.20 o                         
  -5   1   5          7.28          5.87         0.27 o                         
  -4   1   5         69.46         67.00         0.70 o                         
  -3   1   5         21.05         22.22         0.28 o                         
  -2   1   5         16.96         15.88         0.15 o                         
  -1   1   5        377.59        422.34         2.73 o                         
   0   1   5        264.15        307.69         1.98 o                         
   1   1   5        377.66        422.89         2.64 o                         
   2   1   5         16.93         15.82         0.15 o                         
   3   1   5         21.07         22.21         0.22 o                         
   4   1   5         69.40         67.25         0.58 o                         
   5   1   5          7.27          6.22         0.31 o                         
   6   1   5          7.88          8.15         0.24 o                         
   7   1   5         22.56         23.14         0.53 o                         
   8   1   5         61.80         60.34         0.99 o                         
   9   1   5         16.05         15.90         0.50 o                         
  10   1   5         16.69         16.26         0.45 o                         
  11   1   5          2.13          2.19         0.24 o                         
  12   1   5         33.10         32.47         1.30 o                         
 -12   2   5          0.94          1.13         0.35 o                         
 -11   2   5          0.73          0.46         0.22 o                         
 -10   2   5         25.90         26.75         1.29 o                         
  -9   2   5          5.54          5.43         0.38 o                         
  -8   2   5         37.32         36.05         0.78 o                         
  -7   2   5         44.42         43.69         1.12 o                         
  -6   2   5         66.69         61.64         0.73 o                         
  -5   2   5         46.58         42.56         0.57 o                         
  -4   2   5         47.35         44.70         0.46 o                         
  -3   2   5        221.74        220.34         1.66 o                         
  -2   2   5          6.10          6.01         0.16 o                         
  -1   2   5        347.41        398.41         2.53 o                         
   0   2   5         94.49        103.56         0.64 o                         
   1   2   5        347.15        398.96         2.81 o                         
   2   2   5          6.09          6.00         0.10 o                         
   3   2   5        221.65        219.75         1.85 o                         
   4   2   5         47.34         44.58         0.57 o                         
   5   2   5         46.59         41.16         0.71 o                         
   6   2   5         66.64         61.46         0.78 o                         
   7   2   5         44.44         44.01         1.47 o                         
   8   2   5         37.32         35.44         0.63 o                         
   9   2   5          5.53          5.64         0.33 o                         
  10   2   5         25.88         25.72         0.57 o                         
  11   2   5          0.73          0.74         0.22 o                         
  12   2   5          0.93          0.52         0.38 o                         
 -12   3   5          4.07          4.38         0.46 o                         
 -11   3   5          5.96          6.83         0.44 o                         
 -10   3   5          3.16          3.60         0.27 o                         
  -9   3   5          0.18          0.13         0.13 o                         
  -8   3   5         20.23         18.90         0.47 o                         
  -7   3   5         22.95         21.75         0.49 o                         
  -6   3   5         16.35         16.70         0.58 o                         
  -5   3   5         45.15         47.54         0.57 o                         
  -4   3   5        220.64        212.09         1.77 o                         
  -3   3   5        163.15        166.74         1.42 o                         
  -2   3   5        243.48        245.66         1.76 o                         
  -1   3   5         20.06         22.27         0.23 o                         
   0   3   5        149.36        159.08         1.24 o                         
   1   3   5         20.08         22.46         0.25 o                         
   2   3   5        243.57        246.18         1.91 o                         
   3   3   5        163.16        166.63         1.49 o                         
   4   3   5        220.90        207.44         1.97 o                         
   5   3   5         45.18         47.15         0.62 o                         
   6   3   5         16.38         16.56         0.54 o                         
   7   3   5         22.92         21.60         0.56 o                         
   8   3   5         20.24         19.25         0.50 o                         
   9   3   5          0.18          0.25         0.15 o                         
  10   3   5          3.14          3.62         0.28 o                         
  11   3   5          5.97          6.03         0.36 o                         
  12   3   5          4.09          4.05         0.44 o                         
 -12   4   5          4.32          3.98         0.47 o                         
 -11   4   5          3.69          4.01         0.37 o                         
 -10   4   5         24.01         24.35         0.58 o                         
  -9   4   5          6.71          6.87         0.32 o                         
  -8   4   5          3.50          3.45         0.26 o                         
  -7   4   5         11.99         12.11         0.40 o                         
  -6   4   5         84.75         82.57         0.86 o                         
  -5   4   5         53.89         54.21         0.71 o                         
  -4   4   5         60.10         56.16         0.76 o                         
  -3   4   5         76.73         71.56         0.78 o                         
  -2   4   5        113.11        113.68         1.02 o                         
  -1   4   5         41.67         40.86         0.44 o                         
   0   4   5         14.27         12.15         0.41 o                         
   1   4   5         41.62         41.38         0.46 o                         
   2   4   5        113.21        114.03         1.03 o                         
   3   4   5         76.60         71.84         0.75 o                         
   4   4   5         60.18         55.11         0.84 o                         
   5   4   5         53.90         54.05         0.77 o                         
   6   4   5         84.87         82.42         1.00 o                         
   7   4   5         12.02         12.23         0.44 o                         
   8   4   5          3.50          3.76         0.26 o                         
   9   4   5          6.72          6.86         0.34 o                         
  10   4   5         24.04         24.02         0.58 o                         
  11   4   5          3.69          3.68         0.35 o                         
  12   4   5          4.31          4.22         0.46 o                         
 -11   5   5          0.31          0.55         0.30 o                         
 -10   5   5         11.59         11.46         0.73 o                         
  -9   5   5          7.21          7.81         0.39 o                         
  -8   5   5         65.95         66.32         1.57 o                         
  -7   5   5          4.45          4.45         0.29 o                         
  -6   5   5         50.30         51.14         0.96 o                         
  -5   5   5         37.56         37.09         0.86 o                         
  -4   5   5          4.38          4.37         0.19 o                         
  -3   5   5         43.93         43.89         0.52 o                         
  -2   5   5         35.72         33.18         0.45 o                         
  -1   5   5         36.00         30.06         0.39 o                         
   0   5   5         55.53         51.49         0.59 o                         
   1   5   5         35.94         29.77         0.40 o                         
   2   5   5         35.82         32.94         0.46 o                         
   3   5   5         43.98         44.00         0.58 o                         
   4   5   5          4.38          4.42         0.19 o                         
   5   5   5         37.52         38.10         0.89 o                         
   6   5   5         50.28         49.97         0.85 o                         
   7   5   5          4.44          4.25         0.20 o                         
   8   5   5         65.92         65.07         2.62 o                         
   9   5   5          7.21          7.34         0.55 o                         
  10   5   5         11.58         11.54         0.45 o                         
  11   5   5          0.31          0.07         0.30 o                         
 -11   6   5          8.97         10.66         0.81 o                         
 -10   6   5         17.31         15.45         0.71 o                         
  -9   6   5          0.39          0.30         0.21 o                         
  -8   6   5          1.71          1.93         0.27 o                         
  -7   6   5          9.76          9.47         0.45 o                         
  -6   6   5         37.69         37.10         1.49 o                         
  -5   6   5          2.96          2.81         0.17 o                         
  -4   6   5         23.01         22.85         0.59 o                         
  -3   6   5          5.83          6.44         0.31 o                         
  -2   6   5         25.71         24.15         0.57 o                         
  -1   6   5         77.52         72.98         0.92 o                         
   0   6   5         43.85         39.77         0.55 o                         
   1   6   5         77.55         73.50         0.85 o                         
   2   6   5         25.65         24.02         0.85 o                         
   3   6   5          5.83          6.49         0.38 o                         
   4   6   5         23.02         22.94         1.02 o                         
   5   6   5          2.95          2.76         0.16 o                         
   6   6   5         37.65         36.07         1.11 o                         
   7   6   5          9.79          9.28         0.41 o                         
   8   6   5          1.72          2.26         0.26 o                         
   9   6   5          0.39          0.38         0.22 o                         
  10   6   5         17.28         17.53         0.66 o                         
  11   6   5          8.95          8.81         0.59 o                         
 -10   7   5          0.07          0.02         0.34 o                         
  -9   7   5          3.48          4.38         0.35 o                         
  -8   7   5          2.73          2.14         0.37 o                         
  -7   7   5          2.92          2.88         0.31 o                         
  -6   7   5          4.20          4.18         0.33 o                         
  -5   7   5         14.77         14.58         0.79 o                         
  -4   7   5         24.39         24.02         0.96 o                         
  -3   7   5         57.87         58.40         0.86 o                         
  -2   7   5         24.83         25.31         0.84 o                         
  -1   7   5         32.70         31.83         0.78 o                         
   0   7   5         29.64         28.02         1.20 o                         
   1   7   5         32.75         31.42         1.11 o                         
   2   7   5         24.89         25.46         0.62 o                         
   3   7   5         57.84         58.77         0.73 o                         
   4   7   5         24.34         23.89         0.89 o                         
   5   7   5         14.78         14.45         0.37 o                         
   6   7   5          4.19          4.37         0.26 o                         
   7   7   5          2.92          2.76         0.34 o                         
   8   7   5          2.73          2.46         0.43 o                         
   9   7   5          3.49          3.22         0.37 o                         
  10   7   5          0.07          0.39         0.37 o                         
  -9   8   5          0.52          0.41         0.33 o                         
  -8   8   5          4.68          5.19         0.43 o                         
  -7   8   5          2.02          2.18         0.26 o                         
  -6   8   5          6.35          6.28         0.45 o                         
  -5   8   5         17.44         17.92         0.73 o                         
  -4   8   5          2.70          2.74         0.21 o                         
  -3   8   5          5.38          4.81         0.31 o                         
  -2   8   5          0.54          0.39         0.11 o                         
  -1   8   5         29.29         28.42         1.34 o                         
   0   8   5          2.40          2.20         0.16 o                         
   1   8   5         29.28         29.26         1.41 o                         
   2   8   5          0.53          0.49         0.11 o                         
   3   8   5          5.40          4.94         0.31 o                         
   4   8   5          2.72          2.72         0.19 o                         
   5   8   5         17.42         18.28         0.71 o                         
   6   8   5          6.37          6.23         0.55 o                         
   7   8   5          2.02          2.29         0.31 o                         
   8   8   5          4.68          4.37         0.39 o                         
   9   8   5          0.51          0.79         0.32 o                         
  -9   9   5          7.19          7.08         1.53 o                         
  -8   9   5          1.95          2.29         0.38 o                         
  -7   9   5          2.99          3.63         0.62 o                         
  -6   9   5          3.49          3.17         0.29 o                         
  -5   9   5          1.49          1.30         0.22 o                         
  -4   9   5          3.99          3.99         0.27 o                         
  -3   9   5          8.45          8.96         0.42 o                         
  -2   9   5         14.85         14.65         0.60 o                         
  -1   9   5          2.40          2.36         0.29 o                         
   0   9   5          1.22          1.20         0.15 o                         
   1   9   5          2.40          2.50         0.19 o                         
   2   9   5         14.85         14.98         0.37 o                         
   3   9   5          8.46          8.96         0.32 o                         
   4   9   5          3.99          4.42         0.26 o                         
   5   9   5          1.49          1.61         0.20 o                         
   6   9   5          3.49          2.88         0.34 o                         
   7   9   5          3.00          3.32         0.38 o                         
   8   9   5          1.96          2.06         0.35 o                         
   9   9   5          7.19          6.86         0.63 o                         
  -8  10   5          1.87          2.03         0.49 o                         
  -7  10   5          0.99          0.98         0.35 o                         
  -6  10   5          0.63          0.51         0.30 o                         
  -5  10   5         14.08         13.78         0.74 o                         
  -4  10   5         11.60         11.98         0.70 o                         
  -3  10   5          0.95          1.14         0.22 o                         
  -2  10   5          1.92          1.81         0.21 o                         
  -1  10   5          2.95          3.01         0.31 o                         
   0  10   5          7.80          7.08         0.30 o                         
   1  10   5          2.96          3.17         0.23 o                         
   2  10   5          1.92          2.08         0.24 o                         
   3  10   5          0.95          1.35         0.25 o                         
   4  10   5         11.61         12.98         0.69 o                         
   5  10   5         14.10         15.27         0.64 o                         
   6  10   5          0.63          0.77         0.29 o                         
   7  10   5          0.99          1.19         0.34 o                         
   8  10   5          1.87          1.48         0.44 o                         
  -6  11   5          2.43          2.29         0.39 o                         
  -5  11   5          1.38          1.67         0.35 o                         
  -4  11   5          0.39          0.56         0.29 o                         
  -3  11   5          4.71          4.57         0.40 o                         
  -2  11   5          0.28          0.14         0.21 o                         
  -1  11   5          6.67          7.22         0.41 o                         
   0  11   5          0.14          0.24         0.21 o                         
   1  11   5          6.68          7.13         0.40 o                         
   2  11   5          0.28          0.20         0.23 o                         
   3  11   5          4.71          4.50         0.35 o                         
   4  11   5          0.39          0.51         0.29 o                         
   5  11   5          1.38          1.36         0.34 o                         
   6  11   5          2.43          2.09         0.39 o                         
  -4  12   5          2.67          3.01         0.39 o                         
  -3  12   5          1.20          1.39         0.29 o                         
  -2  12   5          0.91          0.78         0.27 o                         
  -1  12   5          6.71          6.05         0.40 o                         
   0  12   5          7.40          8.24         0.49 o                         
   1  12   5          6.70          6.94         0.61 o                         
   2  12   5          0.91          1.13         0.28 o                         
   3  12   5          1.20          1.12         0.33 o                         
   4  12   5          2.67          2.81         0.41 o                         
   0  13   5          1.47          1.06         0.33 o                         
   0   0   6         81.92         91.37         2.62 o                         
   1   0   6        384.24        438.00         3.91 o                         
   2   0   6         80.56         80.34         0.54 o                         
   3   0   6        224.99        240.49         1.78 o                         
   4   0   6         48.95         50.76         0.51 o                         
   5   0   6          0.76          1.28         0.09 o                         
   6   0   6         10.44          9.81         0.31 o                         
   7   0   6         29.00         27.98         0.52 o                         
   8   0   6          7.24          7.17         0.34 o                         
   9   0   6          0.56          0.54         0.16 o                         
  10   0   6         16.17         16.10         0.45 o                         
  11   0   6          4.14          4.38         0.41 o                         
  12   0   6         16.00         17.09         0.95 o                         
 -12   1   6          0.39          0.76         0.40 o                         
 -11   1   6          1.74          1.87         0.34 o                         
 -10   1   6         20.99         21.81         0.50 o                         
  -9   1   6          5.45          5.79         0.27 o                         
  -8   1   6          9.35          9.36         0.32 o                         
  -7   1   6         45.92         42.84         1.21 o                         
  -6   1   6         16.95         16.67         0.43 o                         
  -5   1   6        182.74        174.03         1.90 o                         
  -4   1   6        108.47        106.61         0.99 o                         
  -3   1   6        108.11        111.93         0.97 o                         
  -2   1   6        173.44        189.50         1.15 o                         
  -1   1   6         18.46         19.12         0.17 o                         
   0   1   6         42.28         52.57         0.46 o                         
   1   1   6         18.48         19.08         0.17 o                         
   2   1   6        173.43        187.91         1.28 o                         
   3   1   6        108.14        112.45         0.83 o                         
   4   1   6        108.54        106.28         0.86 o                         
   5   1   6        182.79        172.95         1.46 o                         
   6   1   6         16.99         15.67         0.65 o                         
   7   1   6         45.92         43.43         1.11 o                         
   8   1   6          9.37          9.24         0.38 o                         
   9   1   6          5.43          6.02         0.35 o                         
  10   1   6         20.97         20.88         0.55 o                         
  11   1   6          1.72          1.77         0.28 o                         
  12   1   6          0.38          0.40         0.37 o                         
 -12   2   6         11.48         11.22         0.83 o                         
 -11   2   6          7.07          6.43         0.46 o                         
 -10   2   6          8.78          9.50         0.40 o                         
  -9   2   6         30.97         30.71         0.73 o                         
  -8   2   6         33.86         32.84         0.73 o                         
  -7   2   6         18.74         19.14         0.33 o                         
  -6   2   6          0.41          0.23         0.12 o                         
  -5   2   6          9.79         10.11         0.34 o                         
  -4   2   6         93.37         89.36         0.76 o                         
  -3   2   6         70.39         71.81         0.59 o                         
  -2   2   6        225.50        247.78         1.76 o                         
  -1   2   6         13.90         16.04         0.16 o                         
   0   2   6       1689.98       1909.77        12.06 o                         
   1   2   6         13.93         15.74         0.15 o                         
   2   2   6        225.41        248.62         1.92 o                         
   3   2   6         70.38         72.50         0.60 o                         
   4   2   6         93.35         89.47         0.92 o                         
   5   2   6          9.81         10.75         0.28 o                         
   6   2   6          0.41          0.29         0.09 o                         
   7   2   6         18.70         19.51         0.74 o                         
   8   2   6         33.82         32.57         0.55 o                         
   9   2   6         30.97         29.94         0.67 o                         
  10   2   6          8.79          8.57         0.54 o                         
  11   2   6          7.08          6.95         0.59 o                         
  12   2   6         11.47         12.36         0.83 o                         
 -12   3   6          0.59          0.72         0.36 o                         
 -11   3   6          5.05          5.53         0.41 o                         
 -10   3   6          9.69          9.93         0.40 o                         
  -9   3   6          5.06          4.56         0.22 o                         
  -8   3   6         15.85         15.83         0.49 o                         
  -7   3   6          7.21          6.84         0.37 o                         
  -6   3   6         12.35         11.80         0.37 o                         
  -5   3   6         31.09         30.50         0.66 o                         
  -4   3   6         63.12         58.66         0.62 o                         
  -3   3   6          2.35          2.62         0.09 o                         
  -2   3   6        502.47        510.55         3.47 o                         
  -1   3   6         39.89         49.23         0.43 o                         
   0   3   6         35.91         39.76         0.36 o                         
   1   3   6         39.85         49.60         0.50 o                         
   2   3   6        502.43        505.44         3.91 o                         
   3   3   6          2.35          2.69         0.13 o                         
   4   3   6         63.11         60.25         0.67 o                         
   5   3   6         31.07         30.64         0.74 o                         
   6   3   6         12.38         12.32         0.57 o                         
   7   3   6          7.19          7.21         0.28 o                         
   8   3   6         15.83         15.27         0.50 o                         
   9   3   6          5.06          4.56         0.27 o                         
  10   3   6          9.69         10.19         0.46 o                         
  11   3   6          5.05          4.28         0.40 o                         
  12   3   6          0.59          0.62         0.34 o                         
 -11   4   6          0.43          0.42         0.31 o                         
 -10   4   6         12.96         13.75         0.56 o                         
  -9   4   6         15.69         16.00         0.81 o                         
  -8   4   6          6.88          6.74         0.24 o                         
  -7   4   6         10.48         10.54         0.27 o                         
  -6   4   6         29.15         29.67         0.90 o                         
  -5   4   6         10.55         10.66         0.35 o                         
  -4   4   6         40.58         41.77         0.63 o                         
  -3   4   6          4.54          4.08         0.12 o                         
  -2   4   6         18.40         19.16         0.50 o                         
  -1   4   6         24.24         27.74         0.29 o                         
   0   4   6         90.68         82.97         0.69 o                         
   1   4   6         24.23         28.52         0.31 o                         
   2   4   6         18.41         19.45         0.55 o                         
   3   4   6          4.56          4.30         0.20 o                         
   4   4   6         40.70         42.44         0.57 o                         
   5   4   6         10.57         10.55         0.39 o                         
   6   4   6         29.15         29.67         0.57 o                         
   7   4   6         10.46         11.05         0.55 o                         
   8   4   6          6.88          7.12         0.35 o                         
   9   4   6         15.69         15.96         0.44 o                         
  10   4   6         12.95         13.28         0.70 o                         
  11   4   6          0.43          0.21         0.29 o                         
 -11   5   6         14.84         16.17         1.20 o                         
 -10   5   6          3.22          3.29         0.33 o                         
  -9   5   6         12.91         13.23         0.45 o                         
  -8   5   6          0.06          0.18         0.16 o                         
  -7   5   6          7.29          7.72         0.35 o                         
  -6   5   6          7.78          7.88         0.30 o                         
  -5   5   6         17.23         16.44         0.58 o                         
  -4   5   6         17.24         16.87         0.65 o                         
  -3   5   6         29.63         30.81         0.42 o                         
  -2   5   6          4.46          4.13         0.20 o                         
  -1   5   6         50.65         47.45         0.53 o                         
   0   5   6          0.21          0.47         0.06 o                         
   1   5   6         50.70         47.71         0.57 o                         
   2   5   6          4.48          3.64         0.16 o                         
   3   5   6         29.64         31.39         0.57 o                         
   4   5   6         17.23         16.15         0.75 o                         
   5   5   6         17.24         16.03         0.60 o                         
   6   5   6          7.79          7.53         0.31 o                         
   7   5   6          7.31          7.64         0.35 o                         
   8   5   6          0.06          0.20         0.16 o                         
   9   5   6         12.94         12.88         0.46 o                         
  10   5   6          3.23          3.43         0.32 o                         
  11   5   6         14.86         15.10         1.19 o                         
 -11   6   6          6.58          6.77         0.94 o                         
 -10   6   6          1.14          1.26         0.34 o                         
  -9   6   6          5.93          5.29         0.43 o                         
  -8   6   6          3.58          3.89         0.29 o                         
  -7   6   6         46.66         48.14         1.35 o                         
  -6   6   6         36.89         37.33         1.16 o                         
  -5   6   6         22.05         23.45         0.83 o                         
  -4   6   6         34.39         34.86         0.79 o                         
  -3   6   6         10.79         10.40         0.29 o                         
  -2   6   6          8.39          7.70         0.22 o                         
  -1   6   6          9.79          9.37         0.30 o                         
   0   6   6         47.90         51.07         0.63 o                         
   1   6   6          9.77          9.13         0.21 o                         
   2   6   6          8.39          7.40         0.34 o                         
   3   6   6         10.80         10.70         0.38 o                         
   4   6   6         34.34         34.93         0.75 o                         
   5   6   6         22.05         23.05         0.94 o                         
   6   6   6         36.89         36.58         0.75 o                         
   7   6   6         46.69         47.80         0.81 o                         
   8   6   6          3.59          3.79         0.36 o                         
   9   6   6          5.94          5.56         0.41 o                         
  10   6   6          1.15          1.20         0.32 o                         
  11   6   6          6.57          6.91         0.55 o                         
 -10   7   6          3.11          2.89         0.49 o                         
  -9   7   6          3.66          4.00         0.43 o                         
  -8   7   6          1.72          2.39         0.62 o                         
  -7   7   6          1.01          0.85         0.19 o                         
  -6   7   6          8.42          8.03         0.38 o                         
  -5   7   6          8.33          8.49         0.28 o                         
  -4   7   6         21.28         20.49         0.81 o                         
  -3   7   6         17.22         17.43         0.64 o                         
  -2   7   6        103.15        104.17         1.17 o                         
  -1   7   6         29.97         29.18         1.25 o                         
   0   7   6          6.78          7.32         0.32 o                         
   1   7   6         29.99         28.71         0.73 o                         
   2   7   6        103.20        103.69         1.25 o                         
   3   7   6         17.22         17.07         0.50 o                         
   4   7   6         21.29         20.71         0.74 o                         
   5   7   6          8.30          8.25         0.39 o                         
   6   7   6          8.41          7.77         0.37 o                         
   7   7   6          1.01          1.23         0.21 o                         
   8   7   6          1.73          2.12         0.27 o                         
   9   7   6          3.65          3.79         0.61 o                         
  10   7   6          3.10          2.84         0.41 o                         
  -9   8   6         10.60         11.26         0.79 o                         
  -8   8   6          2.69          2.80         0.36 o                         
  -7   8   6          0.34          0.29         0.25 o                         
  -6   8   6          6.68          7.36         0.36 o                         
  -5   8   6         16.59         16.34         0.62 o                         
  -4   8   6          3.26          2.81         0.21 o                         
  -3   8   6         18.18         18.08         0.64 o                         
  -2   8   6         16.90         16.92         0.49 o                         
  -1   8   6          1.60          1.65         0.16 o                         
   0   8   6         46.00         44.89         1.23 o                         
   1   8   6          1.61          1.48         0.16 o                         
   2   8   6         16.92         16.67         0.62 o                         
   3   8   6         18.13         18.47         0.75 o                         
   4   8   6          3.27          3.20         0.28 o                         
   5   8   6         16.58         16.89         0.84 o                         
   6   8   6          6.68          6.34         0.30 o                         
   7   8   6          0.34          0.24         0.27 o                         
   8   8   6          2.69          2.74         0.35 o                         
   9   8   6         10.59         10.58         1.05 o                         
  -8   9   6          4.83          4.88         0.48 o                         
  -7   9   6         17.18         18.66         0.72 o                         
  -6   9   6          1.83          1.79         0.30 o                         
  -5   9   6          4.84          4.91         0.31 o                         
  -4   9   6         11.28         11.37         0.47 o                         
  -3   9   6         11.33         10.86         0.51 o                         
  -2   9   6          3.98          4.03         0.29 o                         
  -1   9   6          4.57          4.26         0.22 o                         
   0   9   6          4.25          3.93         0.22 o                         
   1   9   6          4.55          4.76         0.31 o                         
   2   9   6          3.99          4.03         0.23 o                         
   3   9   6         11.32         11.53         0.54 o                         
   4   9   6         11.28         11.64         0.39 o                         
   5   9   6          4.85          5.17         0.29 o                         
   6   9   6          1.82          2.27         0.32 o                         
   7   9   6         17.19         18.92         0.83 o                         
   8   9   6          4.82          5.14         0.55 o                         
   9   9   6          4.63          5.00         0.76 o                         
  -7  10   6         11.51         11.15         0.66 o                         
  -6  10   6          0.54          0.63         0.30 o                         
  -5  10   6          7.21          6.84         0.46 o                         
  -4  10   6          0.93          0.82         0.27 o                         
  -3  10   6         15.98         17.35         1.74 o                         
  -2  10   6          1.06          1.20         0.18 o                         
  -1  10   6         11.86         10.77         0.55 o                         
   0  10   6          7.23          7.41         0.50 o                         
   1  10   6         11.86         11.65         0.59 o                         
   2  10   6          1.06          1.12         0.19 o                         
   3  10   6         15.99         16.76         0.52 o                         
   4  10   6          0.94          1.22         0.23 o                         
   5  10   6          7.22          7.49         0.63 o                         
   6  10   6          0.54          0.63         0.29 o                         
   7  10   6         11.52         10.12         0.70 o                         
  -6  11   6          1.10          1.72         0.43 o                         
  -5  11   6          9.78         10.54         1.50 o                         
  -4  11   6          3.03          3.43         0.39 o                         
  -3  11   6          3.90          4.27         0.51 o                         
  -2  11   6          0.50          0.44         0.22 o                         
  -1  11   6          0.24          0.24         0.21 o                         
   0  11   6          3.45          3.88         0.32 o                         
   1  11   6          0.25          0.35         0.21 o                         
   2  11   6          0.50          0.41         0.23 o                         
   3  11   6          3.91          3.53         0.33 o                         
   4  11   6          3.04          4.02         0.35 o                         
   5  11   6          9.79          9.07         0.74 o                         
   6  11   6          1.10          0.93         0.40 o                         
  -4  12   6          0.74          0.64         0.33 o                         
  -3  12   6          0.47          0.43         0.28 o                         
  -2  12   6          3.14          3.55         0.36 o                         
  -1  12   6          0.20          0.10         0.24 o                         
   0  12   6          2.41          2.88         0.33 o                         
   1  12   6          0.20          0.38         0.26 o                         
   2  12   6          3.14          4.11         0.38 o                         
   3  12   6          0.47          0.55         0.30 o                         
   4  12   6          0.73          0.82         0.40 o                         
   1   0   7         27.20         28.06         0.37 o                         
   2   0   7          4.86          4.97         0.12 o                         
   3   0   7         16.15         18.11         0.22 o                         
   4   0   7         20.37         20.76         0.34 o                         
   5   0   7          7.24          6.03         0.16 o                         
   6   0   7         97.99         92.75         1.13 o                         
   7   0   7         31.66         30.94         0.62 o                         
   8   0   7         39.96         38.57         1.13 o                         
   9   0   7         23.60         23.66         0.79 o                         
  10   0   7         23.68         23.79         0.54 o                         
  11   0   7          1.18          1.39         0.30 o                         
  12   0   7         30.43         30.68         1.24 o                         
 -12   1   7          9.43          8.83         0.76 o                         
 -11   1   7          2.66          2.37         0.35 o                         
 -10   1   7         17.70         17.67         0.47 o                         
  -9   1   7          9.43          9.18         0.54 o                         
  -8   1   7         52.85         52.55         0.82 o                         
  -7   1   7          6.58          6.83         0.30 o                         
  -6   1   7          4.75          4.32         0.21 o                         
  -5   1   7         63.02         58.65         0.59 o                         
  -4   1   7         63.71         60.09         0.56 o                         
  -3   1   7          4.55          3.96         0.12 o                         
  -2   1   7        129.41        131.65         0.89 o                         
  -1   1   7        271.40        290.48         2.02 o                         
   0   1   7         18.65         19.24         0.23 o                         
   1   1   7        271.29        288.37         2.30 o                         
   2   1   7        129.44        131.52         0.86 o                         
   3   1   7          4.54          3.70         0.09 o                         
   4   1   7         63.74         61.27         0.51 o                         
   5   1   7         63.02         58.53         0.54 o                         
   6   1   7          4.77          4.65         0.21 o                         
   7   1   7          6.61          6.78         0.26 o                         
   8   1   7         52.92         51.76         0.73 o                         
   9   1   7          9.39          8.65         0.32 o                         
  10   1   7         17.74         16.75         0.47 o                         
  11   1   7          2.65          2.54         0.33 o                         
  12   1   7          9.44          9.20         0.88 o                         
 -12   2   7          2.27          2.11         0.40 o                         
 -11   2   7          0.41          0.70         0.29 o                         
 -10   2   7         11.63         12.62         0.46 o                         
  -9   2   7          6.69          6.49         0.46 o                         
  -8   2   7         25.59         25.19         0.66 o                         
  -7   2   7         62.15         61.70         0.78 o                         
  -6   2   7         47.58         47.70         0.66 o                         
  -5   2   7         11.20         10.48         0.19 o                         
  -4   2   7         79.93         75.92         0.68 o                         
  -3   2   7         91.77         93.10         0.77 o                         
  -2   2   7         97.91        100.83         0.73 o                         
  -1   2   7         83.50         91.69         0.70 o                         
   0   2   7        199.03        206.13         1.50 o                         
   1   2   7         83.53         90.26         0.70 o                         
   2   2   7         97.94        100.78         0.76 o                         
   3   2   7         91.71         92.07         0.77 o                         
   4   2   7         80.03         76.76         0.70 o                         
   5   2   7         11.17         10.61         0.29 o                         
   6   2   7         47.62         48.08         0.84 o                         
   7   2   7         62.08         61.96         0.85 o                         
   8   2   7         25.54         25.05         0.61 o                         
   9   2   7          6.68          6.51         0.30 o                         
  10   2   7         11.63         12.43         0.44 o                         
  11   2   7          0.41          0.31         0.27 o                         
  12   2   7          2.28          2.84         0.40 o                         
 -12   3   7          4.05          4.44         0.78 o                         
 -11   3   7          7.14          8.59         0.71 o                         
 -10   3   7          6.52          6.79         0.42 o                         
  -9   3   7          3.22          3.11         0.27 o                         
  -8   3   7         13.84         14.26         0.33 o                         
  -7   3   7         18.95         18.62         0.46 o                         
  -6   3   7         25.06         26.77         0.74 o                         
  -5   3   7         80.07         79.24         0.87 o                         
  -4   3   7         45.64         42.92         0.45 o                         
  -3   3   7        215.89        206.94         1.51 o                         
  -2   3   7          8.80          8.15         0.16 o                         
  -1   3   7        128.69        133.69         0.98 o                         
   0   3   7        183.88        198.66         1.39 o                         
   1   3   7        128.55        134.60         1.02 o                         
   2   3   7          8.81          7.95         0.26 o                         
   3   3   7        215.65        204.73         1.66 o                         
   4   3   7         45.62         43.44         0.47 o                         
   5   3   7         80.07         79.79         0.88 o                         
   6   3   7         25.03         26.36         0.71 o                         
   7   3   7         18.96         18.85         0.45 o                         
   8   3   7         13.82         14.14         0.42 o                         
   9   3   7          3.23          3.07         0.24 o                         
  10   3   7          6.54          6.98         0.39 o                         
  11   3   7          7.15          6.69         0.98 o                         
  12   3   7          4.04          4.27         0.45 o                         
 -11   4   7          2.22          2.23         0.37 o                         
 -10   4   7          5.52          6.24         0.41 o                         
  -9   4   7          2.90          3.39         0.25 o                         
  -8   4   7         17.37         16.72         0.70 o                         
  -7   4   7         14.55         14.23         0.38 o                         
  -6   4   7         23.46         23.70         0.67 o                         
  -5   4   7         24.02         25.26         0.47 o                         
  -4   4   7         29.39         26.22         0.57 o                         
  -3   4   7         38.47         36.48         0.37 o                         
  -2   4   7        134.55        130.21         1.03 o                         
  -1   4   7        218.60        205.43         1.57 o                         
   0   4   7         70.59         66.10         0.56 o                         
   1   4   7        218.51        205.26         1.73 o                         
   2   4   7        134.58        130.14         1.14 o                         
   3   4   7         38.52         37.02         0.46 o                         
   4   4   7         29.44         26.40         0.49 o                         
   5   4   7         23.99         24.70         0.57 o                         
   6   4   7         23.42         23.15         0.44 o                         
   7   4   7         14.58         14.15         0.54 o                         
   8   4   7         17.34         16.39         0.64 o                         
   9   4   7          2.91          2.85         0.24 o                         
  10   4   7          5.51          5.32         0.38 o                         
  11   4   7          2.23          2.26         0.40 o                         
 -11   5   7          0.53          0.95         0.40 o                         
 -10   5   7          5.10          5.31         0.56 o                         
  -9   5   7          2.92          3.02         0.39 o                         
  -8   5   7          4.41          4.70         0.29 o                         
  -7   5   7          4.79          4.66         0.31 o                         
  -6   5   7         60.14         59.10         1.46 o                         
  -5   5   7         16.33         17.03         0.36 o                         
  -4   5   7         13.48         13.76         0.57 o                         
  -3   5   7         38.47         39.16         0.71 o                         
  -2   5   7         11.50         10.48         0.19 o                         
  -1   5   7        107.22        100.67         0.93 o                         
   0   5   7          9.57          8.05         0.31 o                         
   1   5   7        107.19        102.12         1.05 o                         
   2   5   7         11.51         10.22         0.22 o                         
   3   5   7         38.44         38.71         0.53 o                         
   4   5   7         13.48         13.97         0.47 o                         
   5   5   7         16.35         16.10         0.52 o                         
   6   5   7         60.15         59.08         0.82 o                         
   7   5   7          4.82          5.00         0.42 o                         
   8   5   7          4.41          4.19         0.30 o                         
   9   5   7          2.94          3.28         0.29 o                         
  10   5   7          5.11          6.09         0.75 o                         
  11   5   7          0.53          0.86         0.33 o                         
 -10   6   7          8.83          8.94         0.56 o                         
  -9   6   7          1.13          1.11         0.25 o                         
  -8   6   7         19.44         20.83         0.64 o                         
  -7   6   7          0.35          0.43         0.15 o                         
  -6   6   7          2.38          2.33         0.17 o                         
  -5   6   7          3.81          3.75         0.20 o                         
  -4   6   7          4.45          4.85         0.20 o                         
  -3   6   7         35.06         35.35         0.52 o                         
  -2   6   7          8.71          8.15         0.20 o                         
  -1   6   7         34.18         33.48         0.75 o                         
   0   6   7         44.55         40.54         0.53 o                         
   1   6   7         34.21         33.16         1.02 o                         
   2   6   7          8.75          8.68         0.36 o                         
   3   6   7         34.96         35.26         1.02 o                         
   4   6   7          4.43          4.84         0.29 o                         
   5   6   7          3.79          4.18         0.22 o                         
   6   6   7          2.37          2.19         0.21 o                         
   7   6   7          0.35          0.67         0.17 o                         
   8   6   7         19.46         19.00         0.55 o                         
   9   6   7          1.13          0.99         0.24 o                         
  10   6   7          8.83          8.62         0.55 o                         
 -10   7   7          5.50          6.01         0.51 o                         
  -9   7   7          0.35          0.29         0.27 o                         
  -8   7   7          1.87          1.74         0.30 o                         
  -7   7   7          8.01          8.27         0.39 o                         
  -6   7   7         12.34         12.15         0.57 o                         
  -5   7   7         22.01         21.57         0.52 o                         
  -4   7   7          2.59          2.35         0.18 o                         
  -3   7   7          6.82          6.77         0.22 o                         
  -2   7   7          0.95          1.11         0.13 o                         
  -1   7   7         10.92         11.11         0.44 o                         
   0   7   7          2.88          3.23         0.16 o                         
   1   7   7         10.90         11.30         0.34 o                         
   2   7   7          0.95          1.06         0.12 o                         
   3   7   7          6.83          6.91         0.27 o                         
   4   7   7          2.59          2.48         0.19 o                         
   5   7   7         21.96         21.22         0.82 o                         
   6   7   7         12.34         12.60         0.37 o                         
   7   7   7          8.00          8.21         0.34 o                         
   8   7   7          1.87          2.05         0.31 o                         
   9   7   7          0.35          0.32         0.27 o                         
  10   7   7          5.49          5.84         0.50 o                         
  -9   8   7          7.60          6.81         0.64 o                         
  -8   8   7          4.13          4.40         0.36 o                         
  -7   8   7         11.18         10.85         0.63 o                         
  -6   8   7          9.68          9.06         0.92 o                         
  -5   8   7          3.02          2.67         0.23 o                         
  -4   8   7         12.27         12.44         0.59 o                         
  -3   8   7          9.54          9.17         0.38 o                         
  -2   8   7         11.16         11.42         0.49 o                         
  -1   8   7         11.05         11.14         0.31 o                         
   0   8   7         14.78         14.96         0.51 o                         
   1   8   7         11.04         10.76         0.41 o                         
   2   8   7         11.16         11.10         0.32 o                         
   3   8   7          9.54          9.53         0.36 o                         
   4   8   7         12.24         12.21         0.65 o                         
   5   8   7          3.00          2.90         0.24 o                         
   6   8   7          9.66          8.89         0.46 o                         
   7   8   7         11.20         12.97         0.75 o                         
   8   8   7          4.13          4.31         0.49 o                         
   9   8   7          7.61          8.51         0.57 o                         
  -8   9   7          6.50          6.12         0.62 o                         
  -7   9   7          0.14          0.51         0.29 o                         
  -6   9   7          5.06          4.61         0.39 o                         
  -5   9   7         12.56         11.84         0.55 o                         
  -4   9   7          5.88          6.19         0.39 o                         
  -3   9   7          4.53          4.36         0.28 o                         
  -2   9   7          4.47          4.28         0.24 o                         
  -1   9   7         12.93         12.44         0.44 o                         
   0   9   7          1.04          0.97         0.15 o                         
   1   9   7         12.94         12.63         0.34 o                         
   2   9   7          4.46          4.37         0.24 o                         
   3   9   7          4.52          4.57         0.25 o                         
   4   9   7          5.88          6.60         0.41 o                         
   5   9   7         12.58         13.14         0.64 o                         
   6   9   7          5.06          5.16         0.40 o                         
   7   9   7          0.14          0.52         0.32 o                         
   8   9   7          6.50          6.14         1.44 o                         
  -7  10   7          1.66          1.28         0.43 o                         
  -6  10   7          2.40          2.20         0.36 o                         
  -5  10   7          0.19          0.02         0.25 o                         
  -4  10   7          9.67         10.08         0.66 o                         
  -3  10   7          1.16          1.31         0.24 o                         
  -2  10   7         10.61          9.94         0.79 o                         
  -1  10   7          2.39          2.63         0.26 o                         
   0  10   7          0.67          0.80         0.20 o                         
   1  10   7          2.39          2.22         0.31 o                         
   2  10   7         10.60         11.46         0.80 o                         
   3  10   7          1.16          1.15         0.23 o                         
   4  10   7          9.68         10.85         0.48 o                         
   5  10   7          0.18          0.18         0.22 o                         
   6  10   7          2.40          1.96         0.40 o                         
   7  10   7          1.66          2.17         0.43 o                         
  -6  11   7          1.79          1.98         0.45 o                         
  -5  11   7          2.80          3.25         0.48 o                         
  -4  11   7          2.70          2.84         0.34 o                         
  -3  11   7          2.00          1.85         0.27 o                         
  -2  11   7          2.95          3.06         0.31 o                         
  -1  11   7          5.46          5.19         0.36 o                         
   0  11   7         16.00         15.90         0.55 o                         
   1  11   7          5.45          5.12         0.35 o                         
   2  11   7          2.95          3.33         0.31 o                         
   3  11   7          2.00          2.10         0.29 o                         
   4  11   7          2.71          2.77         0.33 o                         
   5  11   7          2.81          3.27         0.67 o                         
   6  11   7          1.79          1.89         0.44 o                         
  -4  12   7          1.40          1.18         0.36 o                         
  -3  12   7          1.16          1.52         0.34 o                         
  -2  12   7          0.53          0.46         0.29 o                         
  -1  12   7          5.08          5.12         0.56 o                         
   0  12   7          0.16          0.07         0.28 o                         
   1  12   7          5.08          5.66         0.64 o                         
   2  12   7          0.53          0.35         0.30 o                         
   3  12   7          1.15          0.68         0.32 o                         
   4  12   7          1.40          1.74         0.45 o                         
   0   0   8         43.57         37.29         0.81 o                         
   1   0   8         45.49         45.02         0.62 o                         
   2   0   8         86.48         85.20         0.68 o                         
   3   0   8         38.53         39.41         0.36 o                         
   4   0   8         50.02         49.02         0.57 o                         
   5   0   8        114.70        106.31         0.90 o                         
   6   0   8         21.60         20.47         0.32 o                         
   7   0   8          2.97          2.82         0.18 o                         
   8   0   8         52.85         50.52         1.42 o                         
   9   0   8         39.50         38.92         0.60 o                         
  10   0   8         32.34         31.73         1.16 o                         
  11   0   8          4.33          3.83         0.37 o                         
  12   0   8          0.03          0.10         0.32 o                         
 -12   1   8          5.04          4.38         0.48 o                         
 -11   1   8          6.26          6.24         0.77 o                         
 -10   1   8         10.36         10.27         0.52 o                         
  -9   1   8          4.27          4.39         0.23 o                         
  -8   1   8          2.51          2.55         0.17 o                         
  -7   1   8         33.13         31.60         0.54 o                         
  -6   1   8          7.19          7.25         0.23 o                         
  -5   1   8         44.58         43.68         0.48 o                         
  -4   1   8         44.47         40.86         0.41 o                         
  -3   1   8        206.36        208.85         1.55 o                         
  -2   1   8          7.30          6.47         0.14 o                         
  -1   1   8        176.33        187.96         1.60 o                         
   0   1   8        301.04        341.33         3.13 o                         
   1   1   8        176.32        191.18         1.94 o                         
   2   1   8          7.28          6.61         0.22 o                         
   3   1   8        206.23        207.74         1.50 o                         
   4   1   8         44.43         40.55         0.40 o                         
   5   1   8         44.55         44.62         0.47 o                         
   6   1   8          7.18          7.53         0.21 o                         
   7   1   8         33.04         32.41         0.89 o                         
   8   1   8          2.50          2.77         0.21 o                         
   9   1   8          4.25          4.74         0.26 o                         
  10   1   8         10.36         10.17         0.87 o                         
  11   1   8          6.27          6.98         0.48 o                         
  12   1   8          5.04          4.55         0.55 o                         
 -12   2   8          3.35          3.27         0.44 o                         
 -11   2   8          3.08          3.92         0.61 o                         
 -10   2   8         13.77         14.28         0.48 o                         
  -9   2   8          0.91          0.92         0.15 o                         
  -8   2   8          0.21          0.24         0.12 o                         
  -7   2   8         42.21         40.08         1.05 o                         
  -6   2   8          0.02          0.04         0.07 o                         
  -5   2   8         42.37         42.20         0.46 o                         
  -4   2   8         83.81         79.80         0.85 o                         
  -3   2   8         88.50         88.29         0.69 o                         
  -2   2   8        119.32        119.87         0.87 o                         
  -1   2   8          2.80          3.11         0.08 o                         
   0   2   8          2.62          2.42         0.08 o                         
   1   2   8          2.83          3.22         0.09 o                         
   2   2   8        119.18        120.75         0.94 o                         
   3   2   8         88.51         87.66         0.70 o                         
   4   2   8         83.82         81.60         0.74 o                         
   5   2   8         42.28         42.09         0.47 o                         
   6   2   8          0.02          0.07         0.09 o                         
   7   2   8         42.19         39.45         0.80 o                         
   8   2   8          0.20          0.20         0.14 o                         
   9   2   8          0.90          0.58         0.16 o                         
  10   2   8         13.77         13.02         0.71 o                         
  11   2   8          3.08          3.12         0.37 o                         
  12   2   8          3.35          3.31         0.41 o                         
 -11   3   8          2.16          2.53         0.38 o                         
 -10   3   8          4.33          4.63         0.42 o                         
  -9   3   8         20.67         20.83         0.54 o                         
  -8   3   8         18.52         18.02         0.52 o                         
  -7   3   8          8.62          8.46         0.26 o                         
  -6   3   8         11.49         11.45         0.26 o                         
  -5   3   8        129.33        122.22         1.16 o                         
  -4   3   8         40.10         39.48         0.43 o                         
  -3   3   8         31.74         31.94         0.32 o                         
  -2   3   8         60.37         64.61         0.52 o                         
  -1   3   8         35.48         34.36         0.35 o                         
   0   3   8         49.37         60.09         0.56 o                         
   1   3   8         35.43         34.11         0.33 o                         
   2   3   8         60.39         64.70         0.56 o                         
   3   3   8         31.83         32.27         0.39 o                         
   4   3   8         40.12         39.75         0.42 o                         
   5   3   8        129.42        123.05         1.20 o                         
   6   3   8         11.50         11.84         0.41 o                         
   7   3   8          8.61          8.52         0.48 o                         
   8   3   8         18.48         18.59         0.41 o                         
   9   3   8         20.67         21.19         0.50 o                         
  10   3   8          4.32          3.73         0.36 o                         
  11   3   8          2.17          2.34         0.36 o                         
 -11   4   8          8.98          9.03         0.58 o                         
 -10   4   8          5.81          5.80         0.44 o                         
  -9   4   8         36.89         37.27         0.81 o                         
  -8   4   8          1.92          1.92         0.17 o                         
  -7   4   8         26.92         27.08         0.58 o                         
  -6   4   8         27.58         27.56         0.89 o                         
  -5   4   8         30.19         29.41         0.48 o                         
  -4   4   8          2.50          3.42         0.15 o                         
  -3   4   8         62.82         60.50         0.60 o                         
  -2   4   8        112.98        109.41         0.98 o                         
  -1   4   8         31.57         30.98         0.31 o                         
   0   4   8         94.08        105.42         0.80 o                         
   1   4   8         31.62         31.06         0.31 o                         
   2   4   8        112.95        111.09         1.81 o                         
   3   4   8         62.80         60.24         0.74 o                         
   4   4   8          2.50          3.27         0.15 o                         
   5   4   8         30.19         30.45         0.76 o                         
   6   4   8         27.60         27.69         0.81 o                         
   7   4   8         26.95         27.07         0.93 o                         
   8   4   8          1.92          1.99         0.19 o                         
   9   4   8         36.94         37.80         0.79 o                         
  10   4   8          5.81          5.38         0.42 o                         
  11   4   8          9.00          9.13         0.79 o                         
 -11   5   8         18.23         16.19         0.92 o                         
 -10   5   8          2.54          2.68         0.48 o                         
  -9   5   8          0.38          0.44         0.26 o                         
  -8   5   8          0.86          0.97         0.23 o                         
  -7   5   8         47.07         46.93         1.48 o                         
  -6   5   8         14.39         14.54         0.57 o                         
  -5   5   8         26.13         25.82         0.74 o                         
  -4   5   8         47.66         48.81         0.66 o                         
  -3   5   8          8.27          8.56         0.26 o                         
  -2   5   8         13.17         15.37         0.32 o                         
  -1   5   8          0.13          0.26         0.07 o                         
   0   5   8         12.50          9.96         0.33 o                         
   1   5   8          0.14          0.28         0.06 o                         
   2   5   8         13.17         14.85         0.52 o                         
   3   5   8          8.29          8.79         0.24 o                         
   4   5   8         47.72         49.39         0.70 o                         
   5   5   8         26.16         26.14         0.50 o                         
   6   5   8         14.40         14.78         0.40 o                         
   7   5   8         47.07         46.53         2.03 o                         
   8   5   8          0.86          1.00         0.19 o                         
   9   5   8          0.38          0.26         0.21 o                         
  10   5   8          2.53          2.95         0.41 o                         
  11   5   8         18.21         16.85         1.22 o                         
 -10   6   8          0.30          0.66         0.30 o                         
  -9   6   8          7.89          7.40         0.47 o                         
  -8   6   8          0.46          0.56         0.25 o                         
  -7   6   8          7.27          7.00         0.34 o                         
  -6   6   8         10.06          9.90         0.38 o                         
  -5   6   8          0.31          0.35         0.12 o                         
  -4   6   8         11.61         11.26         0.35 o                         
  -3   6   8         10.81         10.73         0.38 o                         
  -2   6   8         20.11         19.94         0.44 o                         
  -1   6   8         37.38         35.45         0.42 o                         
   0   6   8         18.55         18.61         0.52 o                         
   1   6   8         37.41         36.45         0.51 o                         
   2   6   8         20.17         20.26         0.52 o                         
   3   6   8         10.84         10.54         0.40 o                         
   4   6   8         11.60         10.93         0.53 o                         
   5   6   8          0.31          0.31         0.13 o                         
   6   6   8         10.05         10.08         0.35 o                         
   7   6   8          7.26          7.85         0.35 o                         
   8   6   8          0.46          0.45         0.20 o                         
   9   6   8          7.87          8.20         1.25 o                         
  10   6   8          0.30          0.26         0.37 o                         
 -10   7   8          0.86          0.89         0.43 o                         
  -9   7   8         20.14         19.98         0.75 o                         
  -8   7   8          1.94          2.15         0.32 o                         
  -7   7   8         10.12         10.08         0.43 o                         
  -6   7   8         16.75         16.54         1.02 o                         
  -5   7   8         23.26         23.11         0.93 o                         
  -4   7   8          3.20          3.41         0.21 o                         
  -3   7   8         16.87         16.52         0.57 o                         
  -2   7   8         11.89         11.05         0.23 o                         
  -1   7   8          0.15          0.10         0.08 o                         
   0   7   8         21.37         19.98         0.64 o                         
   1   7   8          0.15          0.10         0.09 o                         
   2   7   8         11.90         11.91         0.43 o                         
   3   7   8         16.84         16.75         0.38 o                         
   4   7   8          3.19          3.61         0.28 o                         
   5   7   8         23.24         22.83         0.77 o                         
   6   7   8         16.77         16.69         0.52 o                         
   7   7   8         10.14         10.34         0.43 o                         
   8   7   8          1.94          1.82         0.38 o                         
   9   7   8         20.15         19.99         0.75 o                         
  10   7   8          0.85          0.65         0.33 o                         
  -9   8   8          1.15          1.45         0.43 o                         
  -8   8   8          1.31          1.24         0.36 o                         
  -7   8   8         11.62         11.66         0.53 o                         
  -6   8   8          2.59          2.53         0.26 o                         
  -5   8   8         15.19         15.35         0.46 o                         
  -4   8   8         30.26         30.15         1.40 o                         
  -3   8   8         10.35         10.95         0.36 o                         
  -2   8   8         73.92         73.26         0.93 o                         
  -1   8   8          2.96          2.92         0.20 o                         
   0   8   8          0.84          0.97         0.13 o                         
   1   8   8          2.97          2.92         0.18 o                         
   2   8   8         73.98         74.24         1.01 o                         
   3   8   8         10.35          9.95         0.37 o                         
   4   8   8         30.29         30.10         1.32 o                         
   5   8   8         15.19         14.50         0.50 o                         
   6   8   8          2.58          2.59         0.26 o                         
   7   8   8         11.62         12.10         0.48 o                         
   8   8   8          1.31          1.44         0.51 o                         
   9   8   8          1.16          0.63         0.32 o                         
  -8   9   8          0.24          0.16         0.36 o                         
  -7   9   8          6.08          6.60         0.59 o                         
  -6   9   8          0.88          0.59         0.25 o                         
  -5   9   8          4.21          4.17         0.31 o                         
  -4   9   8          8.97          8.85         0.51 o                         
  -3   9   8         29.35         28.58         0.75 o                         
  -2   9   8          3.33          3.43         0.30 o                         
  -1   9   8          7.58          7.94         0.40 o                         
   0   9   8         47.78         48.01         0.91 o                         
   1   9   8          7.57          8.22         0.40 o                         
   2   9   8          3.32          3.65         0.28 o                         
   3   9   8         29.34         30.18         1.19 o                         
   4   9   8          8.97          9.20         0.52 o                         
   5   9   8          4.22          4.38         0.34 o                         
   6   9   8          0.88          1.06         0.24 o                         
   7   9   8          6.09          7.05         0.60 o                         
   8   9   8          0.24          0.49         0.44 o                         
  -7  10   8          0.86          0.60         0.39 o                         
  -6  10   8          2.39          2.14         0.42 o                         
  -5  10   8          2.71          2.69         0.40 o                         
  -4  10   8          6.06          6.45         0.39 o                         
  -3  10   8          0.10          0.13         0.19 o                         
  -2  10   8          1.59          1.55         0.19 o                         
  -1  10   8          0.49          0.44         0.19 o                         
   0  10   8          3.01          3.44         0.28 o                         
   1  10   8          0.49          0.42         0.20 o                         
   2  10   8          1.59          1.71         0.24 o                         
   3  10   8          0.10         -0.10         0.19 o                         
   4  10   8          6.06          6.16         0.38 o                         
   5  10   8          2.71          3.14         0.36 o                         
   6  10   8          2.37          2.00         0.40 o                         
   7  10   8          0.86          0.79         0.38 o                         
  -6  11   8          0.13          0.05         0.32 o                         
  -5  11   8          0.29          0.28         0.29 o                         
  -4  11   8          0.79          0.83         0.29 o                         
  -3  11   8          3.02          3.72         0.55 o                         
  -2  11   8          4.62          4.31         0.30 o                         
  -1  11   8          3.29          2.99         0.30 o                         
   0  11   8          0.02          0.19         0.22 o                         
   1  11   8          3.28          3.40         0.32 o                         
   2  11   8          4.62          5.25         0.39 o                         
   3  11   8          3.02          3.00         0.36 o                         
   4  11   8          0.78          0.62         0.29 o                         
   5  11   8          0.29          0.32         0.34 o                         
   6  11   8          0.13          0.50         0.38 o                         
  -3  12   8          1.58          1.42         0.35 o                         
  -2  12   8          1.72          1.75         0.33 o                         
  -1  12   8          0.59          0.43         0.25 o                         
   0  12   8          0.77          0.95         0.30 o                         
   1  12   8          0.59          0.66         0.42 o                         
   2  12   8          1.72          1.75         0.35 o                         
   3  12   8          1.58          1.80         0.36 o                         
   1   0   9         26.54         21.84         0.34 o                         
   2   0   9         19.64         18.26         0.21 o                         
   3   0   9        108.03        105.93         0.90 o                         
   4   0   9          7.12          6.19         0.20 o                         
   5   0   9         59.50         57.76         0.55 o                         
   6   0   9          9.45          8.55         0.26 o                         
   7   0   9          2.18          2.22         0.22 o                         
   8   0   9          7.97          7.64         0.29 o                         
   9   0   9         12.40         12.59         0.35 o                         
  10   0   9          3.42          3.79         0.37 o                         
  11   0   9          3.65          3.89         0.34 o                         
  12   0   9         10.21          9.03         1.00 o                         
 -12   1   9          5.08          5.03         0.49 o                         
 -11   1   9          7.36          7.89         0.57 o                         
 -10   1   9          3.21          3.26         0.31 o                         
  -9   1   9          9.42          9.75         0.33 o                         
  -8   1   9         31.59         30.92         0.52 o                         
  -7   1   9         46.20         47.08         0.71 o                         
  -6   1   9          7.26          6.98         0.18 o                         
  -5   1   9         63.19         61.17         0.62 o                         
  -4   1   9          1.67          1.71         0.09 o                         
  -3   1   9         23.16         20.91         0.25 o                         
  -2   1   9         49.08         48.84         0.46 o                         
  -1   1   9        189.18        190.32         1.62 o                         
   0   1   9          2.30          3.31         0.12 o                         
   1   1   9        189.25        192.20         1.83 o                         
   2   1   9         49.04         49.26         0.47 o                         
   3   1   9         23.07         21.23         0.22 o                         
   4   1   9          1.67          1.73         0.10 o                         
   5   1   9         63.22         60.70         0.58 o                         
   6   1   9          7.26          6.68         0.25 o                         
   7   1   9         46.17         46.69         1.78 o                         
   8   1   9         31.59         29.85         0.76 o                         
   9   1   9          9.41          9.39         0.36 o                         
  10   1   9          3.22          3.54         0.35 o                         
  11   1   9          7.34          6.62         0.46 o                         
  12   1   9          5.08          5.48         0.49 o                         
 -11   2   9          0.12          0.22         0.24 o                         
 -10   2   9          7.96          9.80         0.46 o                         
  -9   2   9         17.42         16.44         0.44 o                         
  -8   2   9          7.16          7.51         0.34 o                         
  -7   2   9          1.58          1.80         0.17 o                         
  -6   2   9          2.37          2.67         0.17 o                         
  -5   2   9         16.78         16.08         0.29 o                         
  -4   2   9         32.60         30.34         0.32 o                         
  -3   2   9        222.44        216.17         1.67 o                         
  -2   2   9         98.18         95.41         0.72 o                         
  -1   2   9        203.31        215.45         1.59 o                         
   0   2   9        192.46        195.95         1.61 o                         
   1   2   9        203.23        215.35         1.58 o                         
   2   2   9         98.29         94.63         0.75 o                         
   3   2   9        222.42        216.09         1.67 o                         
   4   2   9         32.67         30.17         0.36 o                         
   5   2   9         16.77         15.45         0.38 o                         
   6   2   9          2.36          2.60         0.20 o                         
   7   2   9          1.57          1.44         0.16 o                         
   8   2   9          7.18          7.38         0.33 o                         
   9   2   9         17.40         16.83         0.49 o                         
  10   2   9          7.98          9.34         0.53 o                         
  11   2   9          0.13          0.03         0.26 o                         
 -11   3   9          3.16          3.92         0.79 o                         
 -10   3   9         14.55         14.82         1.13 o                         
  -9   3   9          3.31          3.29         0.24 o                         
  -8   3   9          9.63          9.59         0.36 o                         
  -7   3   9         59.81         57.75         0.92 o                         
  -6   3   9         20.97         21.03         0.37 o                         
  -5   3   9          0.72          0.88         0.10 o                         
  -4   3   9         50.67         47.29         0.78 o                         
  -3   3   9         21.87         22.24         0.33 o                         
  -2   3   9         42.40         39.81         0.41 o                         
  -1   3   9        280.14        276.86         2.12 o                         
   0   3   9         71.49         67.72         0.57 o                         
   1   3   9        280.04        277.52         1.98 o                         
   2   3   9         42.43         39.46         0.41 o                         
   3   3   9         21.88         22.76         0.33 o                         
   4   3   9         50.74         47.71         0.51 o                         
   5   3   9          0.73          0.92         0.09 o                         
   6   3   9         21.02         20.67         0.42 o                         
   7   3   9         59.88         58.84         0.85 o                         
   8   3   9          9.62          9.63         0.42 o                         
   9   3   9          3.33          3.05         0.37 o                         
  10   3   9         14.55         16.19         0.66 o                         
  11   3   9          3.16          3.56         0.40 o                         
 -11   4   9          2.19          2.84         0.42 o                         
 -10   4   9          0.84          0.60         0.29 o                         
  -9   4   9          4.81          4.80         0.31 o                         
  -8   4   9         47.62         49.20         0.80 o                         
  -7   4   9          3.24          3.22         0.33 o                         
  -6   4   9         80.70         80.05         1.09 o                         
  -5   4   9         26.57         26.42         0.51 o                         
  -4   4   9          2.24          2.06         0.13 o                         
  -3   4   9         15.47         15.57         0.29 o                         
  -2   4   9          7.50          6.09         0.16 o                         
  -1   4   9          3.10          2.70         0.10 o                         
   0   4   9         64.70         69.25         0.61 o                         
   1   4   9          3.12          3.07         0.15 o                         
   2   4   9          7.54          6.12         0.17 o                         
   3   4   9         15.46         15.14         0.25 o                         
   4   4   9          2.24          2.29         0.12 o                         
   5   4   9         26.63         26.93         0.47 o                         
   6   4   9         80.66         78.33         0.94 o                         
   7   4   9          3.26          3.02         0.22 o                         
   8   4   9         47.57         48.55         1.44 o                         
   9   4   9          4.82          5.17         0.39 o                         
  10   4   9          0.85          0.95         0.28 o                         
  11   4   9          2.19          1.88         0.36 o                         
 -11   5   9          3.46          4.66         0.58 o                         
 -10   5   9         10.73         11.63         0.92 o                         
  -9   5   9          0.68          0.72         0.31 o                         
  -8   5   9         10.65         10.89         0.87 o                         
  -7   5   9          6.20          5.97         0.31 o                         
  -6   5   9         14.25         14.44         0.63 o                         
  -5   5   9          5.60          5.72         0.23 o                         
  -4   5   9          3.16          3.45         0.17 o                         
  -3   5   9          7.10          7.50         0.18 o                         
  -2   5   9         18.10         18.19         0.34 o                         
  -1   5   9         47.42         44.00         0.43 o                         
   0   5   9         18.45         16.15         0.31 o                         
   1   5   9         47.41         43.83         0.43 o                         
   2   5   9         18.12         18.08         0.50 o                         
   3   5   9          7.04          7.07         0.27 o                         
   4   5   9          3.15          3.72         0.19 o                         
   5   5   9          5.61          5.86         0.23 o                         
   6   5   9         14.22         14.80         0.38 o                         
   7   5   9          6.20          6.68         0.37 o                         
   8   5   9         10.65         10.28         0.45 o                         
   9   5   9          0.68          0.93         0.27 o                         
  10   5   9         10.72         10.03         0.78 o                         
  11   5   9          3.45          2.76         0.40 o                         
 -10   6   9          1.85          1.75         0.35 o                         
  -9   6   9          2.25          2.13         0.33 o                         
  -8   6   9          1.54          1.50         0.30 o                         
  -7   6   9          2.71          2.75         0.30 o                         
  -6   6   9         34.46         34.29         1.48 o                         
  -5   6   9         16.67         16.26         0.36 o                         
  -4   6   9         19.95         19.17         0.84 o                         
  -3   6   9         13.95         14.37         0.38 o                         
  -2   6   9          5.37          5.63         0.26 o                         
  -1   6   9          0.77          0.74         0.09 o                         
   0   6   9          1.57          1.54         0.12 o                         
   1   6   9          0.77          0.81         0.09 o                         
   2   6   9          5.40          5.51         0.25 o                         
   3   6   9         13.95         14.57         0.57 o                         
   4   6   9         19.99         20.48         0.62 o                         
   5   6   9         16.62         15.73         0.38 o                         
   6   6   9         34.45         33.39         0.69 o                         
   7   6   9          2.72          2.85         0.27 o                         
   8   6   9          1.54          1.90         0.29 o                         
   9   6   9          2.24          1.99         0.33 o                         
  10   6   9          1.84          1.49         0.34 o                         
 -10   7   9          1.94          1.62         0.36 o                         
  -9   7   9          0.74          0.87         0.30 o                         
  -8   7   9          9.42          9.01         0.60 o                         
  -7   7   9          9.87          9.85         0.61 o                         
  -6   7   9          3.05          3.58         0.32 o                         
  -5   7   9          2.33          2.57         0.26 o                         
  -4   7   9          8.35          8.41         0.39 o                         
  -3   7   9          3.82          4.14         0.18 o                         
  -2   7   9          7.90          7.91         0.22 o                         
  -1   7   9         40.23         39.70         0.95 o                         
   0   7   9         18.16         17.17         0.48 o                         
   1   7   9         40.22         39.81         0.72 o                         
   2   7   9          7.93          8.08         0.24 o                         
   3   7   9          3.81          3.85         0.21 o                         
   4   7   9          8.33          8.45         0.41 o                         
   5   7   9          2.32          2.51         0.24 o                         
   6   7   9          3.06          3.13         0.48 o                         
   7   7   9          9.88          9.94         0.58 o                         
   8   7   9          9.42          8.26         0.50 o                         
   9   7   9          0.74          0.60         0.29 o                         
  10   7   9          1.94          2.06         0.38 o                         
  -9   8   9          4.88          4.62         0.54 o                         
  -8   8   9          1.08          1.63         0.39 o                         
  -7   8   9          2.15          2.25         0.32 o                         
  -6   8   9          2.61          2.74         0.27 o                         
  -5   8   9          5.84          5.67         0.45 o                         
  -4   8   9          5.12          4.90         0.36 o                         
  -3   8   9         16.97         17.17         0.43 o                         
  -2   8   9          1.44          1.45         0.14 o                         
  -1   8   9         25.34         24.75         0.69 o                         
   0   8   9         22.29         22.07         0.63 o                         
   1   8   9         25.36         25.20         0.94 o                         
   2   8   9          1.44          1.55         0.16 o                         
   3   8   9         16.96         17.02         0.64 o                         
   4   8   9          5.13          5.75         0.49 o                         
   5   8   9          5.84          5.76         0.47 o                         
   6   8   9          2.61          2.55         0.54 o                         
   7   8   9          2.16          2.55         0.28 o                         
   8   8   9          1.07          1.01         0.30 o                         
   9   8   9          4.88          5.22         0.49 o                         
  -8   9   9          3.10          3.07         0.48 o                         
  -7   9   9          2.16          2.56         0.37 o                         
  -6   9   9          6.50          6.63         0.49 o                         
  -5   9   9          0.53          0.50         0.20 o                         
  -4   9   9          7.95          9.09         0.43 o                         
  -3   9   9          0.49          0.43         0.19 o                         
  -2   9   9         19.73         20.41         0.80 o                         
  -1   9   9          7.45          6.95         0.44 o                         
   0   9   9          3.93          4.60         0.45 o                         
   1   9   9          7.45          7.36         0.40 o                         
   2   9   9         19.73         19.69         0.60 o                         
   3   9   9          0.49          0.94         0.27 o                         
   4   9   9          7.96          8.61         0.94 o                         
   5   9   9          0.53          0.43         0.21 o                         
   6   9   9          6.50          7.22         0.47 o                         
   7   9   9          2.16          2.18         0.34 o                         
   8   9   9          3.09          2.90         0.44 o                         
  -7  10   9          0.10          0.13         0.38 o                         
  -6  10   9          1.01          0.53         0.29 o                         
  -5  10   9          9.48          8.82         0.76 o                         
  -4  10   9          5.53          5.64         0.52 o                         
  -3  10   9          2.24          1.72         0.24 o                         
  -2  10   9          1.01          0.92         0.22 o                         
  -1  10   9          2.79          2.54         0.26 o                         
   0  10   9          4.26          4.09         0.56 o                         
   1  10   9          2.78          2.44         0.30 o                         
   2  10   9          1.01          1.27         0.26 o                         
   3  10   9          2.24          2.40         0.29 o                         
   4  10   9          5.53          6.07         0.44 o                         
   5  10   9          9.49          9.47         0.80 o                         
   6  10   9          1.01          1.08         0.36 o                         
   7  10   9          0.10          0.22         0.36 o                         
  -5  11   9          1.98          2.15         0.36 o                         
  -4  11   9          2.85          3.22         0.39 o                         
  -3  11   9          0.78          0.89         0.28 o                         
  -2  11   9          0.66          0.71         0.23 o                         
  -1  11   9          0.85          1.07         0.24 o                         
   0  11   9          0.74          0.75         0.23 o                         
   1  11   9          0.85          0.52         0.26 o                         
   2  11   9          0.66          0.87         0.28 o                         
   3  11   9          0.78          0.85         0.29 o                         
   4  11   9          2.86          3.03         0.46 o                         
   5  11   9          1.98          2.15         0.44 o                         
  -3  12   9          1.14          1.56         0.36 o                         
  -2  12   9          3.24          2.72         0.38 o                         
  -1  12   9          2.53          2.81         0.32 o                         
   0  12   9          7.89          7.65         0.59 o                         
   1  12   9          2.53          2.73         0.55 o                         
   2  12   9          3.25          3.73         0.41 o                         
   3  12   9          1.14          1.43         0.35 o                         
   1   0  10         91.25         97.16         1.34 o                         
   2   0  10         29.99         32.91         0.31 o                         
   3   0  10         30.27         31.71         0.36 o                         
   4   0  10         69.27         66.82         0.58 o                         
   5   0  10          6.57          6.81         0.21 o                         
   6   0  10          9.25          9.30         0.20 o                         
   7   0  10          3.38          3.24         0.15 o                         
   8   0  10          2.89          2.90         0.19 o                         
   9   0  10          3.87          4.42         0.28 o                         
  10   0  10          1.89          2.38         0.28 o                         
  11   0  10          0.30          0.57         0.25 o                         
 -11   1  10          8.48          9.01         0.56 o                         
 -10   1  10         27.67         27.50         0.61 o                         
  -9   1  10         15.80         15.34         0.42 o                         
  -8   1  10         20.82         20.03         0.43 o                         
  -7   1  10         10.75         10.15         0.23 o                         
  -6   1  10          1.08          0.83         0.09 o                         
  -5   1  10          5.14          4.72         0.14 o                         
  -4   1  10         12.34         12.47         0.24 o                         
  -3   1  10         62.48         62.08         0.57 o                         
  -2   1  10         41.34         42.17         0.38 o                         
  -1   1  10         97.62         99.35         0.98 o                         
   0   1  10         35.62         31.90         0.66 o                         
   1   1  10         97.69        100.37         1.06 o                         
   2   1  10         41.30         42.40         0.40 o                         
   3   1  10         62.54         61.56         0.55 o                         
   4   1  10         12.36         12.68         0.24 o                         
   5   1  10          5.16          4.55         0.16 o                         
   6   1  10          1.10          0.92         0.09 o                         
   7   1  10         10.79         10.39         0.40 o                         
   8   1  10         20.83         20.20         0.53 o                         
   9   1  10         15.84         15.63         0.66 o                         
  10   1  10         27.64         27.28         0.69 o                         
  11   1  10          8.50          7.98         0.44 o                         
 -11   2  10          1.77          2.07         0.37 o                         
 -10   2  10         12.22         13.18         0.54 o                         
  -9   2  10          6.69          7.06         0.33 o                         
  -8   2  10          1.25          1.17         0.19 o                         
  -7   2  10          3.61          4.06         0.19 o                         
  -6   2  10          6.92          6.90         0.22 o                         
  -5   2  10         96.18         90.33         0.77 o                         
  -4   2  10        107.37         99.92         0.94 o                         
  -3   2  10        167.44        163.86         1.21 o                         
  -2   2  10          1.84          2.94         0.09 o                         
  -1   2  10          8.10          7.15         0.17 o                         
   0   2  10        162.41        181.31         1.78 o                         
   1   2  10          8.11          7.08         0.13 o                         
   2   2  10          1.85          2.98         0.10 o                         
   3   2  10        167.44        165.19         1.18 o                         
   4   2  10        107.37        101.09         0.82 o                         
   5   2  10         96.25         89.86         1.05 o                         
   6   2  10          6.92          7.06         0.23 o                         
   7   2  10          3.61          4.09         0.28 o                         
   8   2  10          1.25          1.23         0.26 o                         
   9   2  10          6.69          6.25         1.65 o                         
  10   2  10         12.23         12.76         0.64 o                         
  11   2  10          1.78          2.09         0.34 o                         
 -11   3  10          3.23          3.64         0.59 o                         
 -10   3  10          2.96          3.05         0.31 o                         
  -9   3  10         15.39         14.80         0.47 o                         
  -8   3  10          2.46          2.64         0.30 o                         
  -7   3  10         23.49         22.85         0.63 o                         
  -6   3  10         14.49         13.99         0.37 o                         
  -5   3  10         73.92         74.70         0.86 o                         
  -4   3  10         12.07         10.91         0.18 o                         
  -3   3  10          8.10          7.77         0.13 o                         
  -2   3  10        180.74        175.52         1.32 o                         
  -1   3  10         24.91         24.78         0.26 o                         
   0   3  10         19.53         21.71         0.25 o                         
   1   3  10         24.91         24.43         0.26 o                         
   2   3  10        180.66        176.30         1.39 o                         
   3   3  10          8.09          7.60         0.16 o                         
   4   3  10         12.03         10.20         0.18 o                         
   5   3  10         73.84         73.29         0.84 o                         
   6   3  10         14.53         14.65         0.56 o                         
   7   3  10         23.47         23.00         0.49 o                         
   8   3  10          2.48          2.95         0.29 o                         
   9   3  10         15.40         14.05         0.95 o                         
  10   3  10          2.96          3.30         0.43 o                         
  11   3  10          3.24          3.63         0.42 o                         
 -11   4  10          9.48          9.14         1.32 o                         
 -10   4  10          4.83          5.20         0.53 o                         
  -9   4  10          4.89          5.35         0.37 o                         
  -8   4  10          7.86          7.04         0.39 o                         
  -7   4  10         19.90         19.76         0.95 o                         
  -6   4  10         12.44         12.17         0.63 o                         
  -5   4  10         14.17         13.47         0.42 o                         
  -4   4  10         18.47         18.36         0.64 o                         
  -3   4  10          7.90          8.10         0.25 o                         
  -2   4  10         28.67         28.34         0.35 o                         
  -1   4  10         21.44         21.52         0.35 o                         
   0   4  10         55.47         50.33         0.51 o                         
   1   4  10         21.41         21.75         0.30 o                         
   2   4  10         28.65         27.94         0.36 o                         
   3   4  10          7.89          8.34         0.21 o                         
   4   4  10         18.50         18.79         0.28 o                         
   5   4  10         14.15         13.31         0.29 o                         
   6   4  10         12.43         11.91         0.41 o                         
   7   4  10         19.86         19.59         0.86 o                         
   8   4  10          7.85          7.50         0.53 o                         
   9   4  10          4.87          5.14         0.43 o                         
  10   4  10          4.83          4.03         0.40 o                         
  11   4  10          9.47          9.61         0.59 o                         
 -10   5  10          0.23          0.63         0.34 o                         
  -9   5  10          7.41          7.67         0.61 o                         
  -8   5  10          0.78          0.92         0.31 o                         
  -7   5  10          0.87          0.88         0.22 o                         
  -6   5  10         33.62         32.72         1.07 o                         
  -5   5  10          8.24          8.53         0.40 o                         
  -4   5  10         63.36         63.08         0.76 o                         
  -3   5  10         24.27         23.12         0.43 o                         
  -2   5  10          0.37          0.55         0.07 o                         
  -1   5  10         10.05          8.70         0.15 o                         
   0   5  10         30.77         31.68         0.37 o                         
   1   5  10         10.07          9.05         0.24 o                         
   2   5  10          0.36          0.64         0.07 o                         
   3   5  10         24.24         23.38         0.52 o                         
   4   5  10         63.30         62.93         0.91 o                         
   5   5  10          8.25          8.20         0.34 o                         
   6   5  10         33.60         31.98         0.86 o                         
   7   5  10          0.87          0.99         0.18 o                         
   8   5  10          0.78          0.61         0.27 o                         
   9   5  10          7.42          7.34         0.47 o                         
  10   5  10          0.23          0.21         0.28 o                         
 -10   6  10          1.75          2.10         0.36 o                         
  -9   6  10         13.63         14.00         1.59 o                         
  -8   6  10          2.69          3.06         0.41 o                         
  -7   6  10         20.36         20.21         0.63 o                         
  -6   6  10         10.41         10.96         0.48 o                         
  -5   6  10          0.26          0.50         0.15 o                         
  -4   6  10         25.15         25.13         0.72 o                         
  -3   6  10          0.28          0.30         0.10 o                         
  -2   6  10         53.21         53.26         0.59 o                         
  -1   6  10          0.71          0.86         0.08 o                         
   0   6  10         44.16         46.54         0.61 o                         
   1   6  10          0.72          0.91         0.13 o                         
   2   6  10         53.16         53.53         0.64 o                         
   3   6  10          0.27          0.33         0.12 o                         
   4   6  10         25.13         25.41         0.78 o                         
   5   6  10          0.26          0.28         0.13 o                         
   6   6  10         10.40         10.83         0.38 o                         
   7   6  10         20.40         20.43         0.64 o                         
   8   6  10          2.68          2.59         0.39 o                         
   9   6  10         13.65         13.31         1.06 o                         
  10   6  10          1.75          1.24         0.34 o                         
  -9   7  10          8.96          9.06         0.72 o                         
  -8   7  10          0.15          0.19         0.32 o                         
  -7   7  10          9.65         10.03         0.61 o                         
  -6   7  10          4.80          4.53         0.34 o                         
  -5   7  10         15.66         15.02         0.41 o                         
  -4   7  10          6.15          5.68         0.28 o                         
  -3   7  10          2.53          2.26         0.16 o                         
  -2   7  10         69.55         69.52         0.97 o                         
  -1   7  10         14.69         15.12         0.33 o                         
   0   7  10         36.98         35.88         0.79 o                         
   1   7  10         14.67         14.46         0.38 o                         
   2   7  10         69.61         69.74         0.84 o                         
   3   7  10          2.53          2.44         0.20 o                         
   4   7  10          6.14          6.09         0.31 o                         
   5   7  10         15.66         14.86         0.49 o                         
   6   7  10          4.78          4.56         0.31 o                         
   7   7  10          9.67          8.79         0.59 o                         
   8   7  10          0.15          0.39         0.25 o                         
   9   7  10          8.96          7.49         0.53 o                         
  -9   8  10          2.85          2.47         0.39 o                         
  -8   8  10          0.90          0.71         0.36 o                         
  -7   8  10          0.08         -0.10         0.23 o                         
  -6   8  10          0.50          0.59         0.24 o                         
  -5   8  10         14.22         14.81         0.56 o                         
  -4   8  10         12.40         12.39         0.38 o                         
  -3   8  10         26.47         25.96         0.70 o                         
  -2   8  10          8.38          7.87         0.28 o                         
  -1   8  10          2.38          2.38         0.18 o                         
   0   8  10         10.44         10.76         0.35 o                         
   1   8  10          2.37          2.06         0.17 o                         
   2   8  10          8.38          8.55         0.50 o                         
   3   8  10         26.43         26.65         0.87 o                         
   4   8  10         12.39         12.62         0.42 o                         
   5   8  10         14.19         14.22         0.57 o                         
   6   8  10          0.51          0.51         0.26 o                         
   7   8  10          0.08          0.17         0.21 o                         
   8   8  10          0.90          1.02         0.30 o                         
   9   8  10          2.85          2.96         0.49 o                         
  -8   9  10          2.90          2.50         0.39 o                         
  -7   9  10          4.87          4.59         0.45 o                         
  -6   9  10          1.63          1.57         0.30 o                         
  -5   9  10          0.92          1.31         0.29 o                         
  -4   9  10         13.57         14.22         1.20 o                         
  -3   9  10         15.88         16.37         0.47 o                         
  -2   9  10          1.17          1.04         0.17 o                         
  -1   9  10          2.11          1.81         0.19 o                         
   0   9  10         10.63          9.86         0.45 o                         
   1   9  10          2.10          1.59         0.21 o                         
   2   9  10          1.18          0.95         0.19 o                         
   3   9  10         15.86         16.39         0.52 o                         
   4   9  10         13.58         13.44         0.65 o                         
   5   9  10          0.92          0.81         0.29 o                         
   6   9  10          1.62          1.48         0.29 o                         
   7   9  10          4.87          5.01         0.44 o                         
   8   9  10          2.90          2.63         0.39 o                         
  -6  10  10          2.67          3.03         1.11 o                         
  -5  10  10          3.50          4.11         0.41 o                         
  -4  10  10          4.52          4.05         0.39 o                         
  -3  10  10          5.96          6.22         0.70 o                         
  -2  10  10         11.00         11.51         0.63 o                         
  -1  10  10          3.87          4.31         0.37 o                         
   0  10  10          1.18          1.02         0.38 o                         
   1  10  10          3.86          4.12         0.37 o                         
   2  10  10         11.01         11.25         0.70 o                         
   3  10  10          5.96          6.62         0.56 o                         
   4  10  10          4.52          5.01         0.50 o                         
   5  10  10          3.51          3.51         0.33 o                         
   6  10  10          2.67          2.18         0.36 o                         
  -5  11  10          1.54          1.39         0.34 o                         
  -4  11  10          0.34          0.48         0.29 o                         
  -3  11  10          1.54          1.63         0.33 o                         
  -2  11  10          0.73          0.62         0.23 o                         
  -1  11  10          0.97          0.92         0.24 o                         
   0  11  10          2.22          2.03         0.33 o                         
   1  11  10          0.97          0.92         0.28 o                         
   2  11  10          0.73          0.84         0.24 o                         
   3  11  10          1.54          1.84         0.28 o                         
   4  11  10          0.34          0.40         0.26 o                         
   5  11  10          1.53          1.59         0.35 o                         
  -2  12  10          0.28          0.54         0.30 o                         
  -1  12  10          0.33          0.44         0.26 o                         
   0  12  10          1.20          1.36         0.28 o                         
   1  12  10          0.33          0.26         0.26 o                         
   2  12  10          0.28          0.19         0.26 o                         
   1   0  11         51.80         52.39         0.80 o                         
   2   0  11         65.40         64.85         0.58 o                         
   3   0  11         51.79         47.18         0.53 o                         
   4   0  11         60.78         58.14         0.63 o                         
   5   0  11         16.87         15.27         0.23 o                         
   6   0  11         63.25         61.45         0.74 o                         
   7   0  11         19.16         17.91         0.31 o                         
   8   0  11         23.93         24.25         0.55 o                         
   9   0  11          0.81          0.44         0.21 o                         
  10   0  11          5.46          5.22         0.35 o                         
  11   0  11          3.62          3.56         0.34 o                         
 -11   1  11          0.93          0.96         0.27 o                         
 -10   1  11          7.58          8.00         0.53 o                         
  -9   1  11         22.87         22.02         0.64 o                         
  -8   1  11         46.14         43.77         0.99 o                         
  -7   1  11         11.31         10.93         0.31 o                         
  -6   1  11          5.98          6.04         0.20 o                         
  -5   1  11         26.51         25.86         0.34 o                         
  -4   1  11         39.80         38.39         0.41 o                         
  -3   1  11         11.97         11.74         0.20 o                         
  -2   1  11         78.64         75.00         0.65 o                         
  -1   1  11         11.23         11.14         0.18 o                         
   0   1  11         68.69         66.92         1.08 o                         
   1   1  11         11.25         11.10         0.18 o                         
   2   1  11         78.69         74.88         0.67 o                         
   3   1  11         11.97         11.93         0.21 o                         
   4   1  11         39.87         38.46         0.40 o                         
   5   1  11         26.54         25.33         0.45 o                         
   6   1  11          5.97          5.92         0.23 o                         
   7   1  11         11.31         10.98         0.40 o                         
   8   1  11         46.18         43.71         1.11 o                         
   9   1  11         22.88         22.61         0.69 o                         
  10   1  11          7.57          7.63         0.50 o                         
  11   1  11          0.93          0.71         0.25 o                         
 -11   2  11          1.39          1.56         0.35 o                         
 -10   2  11         16.43         16.53         0.48 o                         
  -9   2  11          6.86          7.37         0.44 o                         
  -8   2  11          4.71          5.01         0.31 o                         
  -7   2  11         57.12         56.08         0.72 o                         
  -6   2  11         57.99         56.72         0.62 o                         
  -5   2  11         32.52         31.57         0.47 o                         
  -4   2  11         29.60         28.34         0.37 o                         
  -3   2  11         11.86         11.59         0.22 o                         
  -2   2  11         46.02         45.84         0.42 o                         
  -1   2  11          5.69          6.24         0.13 o                         
   0   2  11          1.65          2.97         0.17 o                         
   1   2  11          5.69          6.32         0.13 o                         
   2   2  11         46.04         45.66         0.43 o                         
   3   2  11         11.81         11.84         0.33 o                         
   4   2  11         29.61         28.78         0.32 o                         
   5   2  11         32.55         31.17         0.59 o                         
   6   2  11         58.00         55.80         0.71 o                         
   7   2  11         57.19         54.49         0.78 o                         
   8   2  11          4.72          4.51         0.42 o                         
   9   2  11          6.86          6.31         0.51 o                         
  10   2  11         16.45         16.26         0.56 o                         
  11   2  11          1.38          1.32         0.28 o                         
 -11   3  11          3.53          3.22         0.36 o                         
 -10   3  11          1.01          0.71         0.24 o                         
  -9   3  11          1.64          1.80         0.25 o                         
  -8   3  11         43.28         43.29         1.01 o                         
  -7   3  11          4.68          5.27         0.28 o                         
  -6   3  11         37.81         37.18         0.54 o                         
  -5   3  11          7.23          7.20         0.20 o                         
  -4   3  11         22.03         20.87         0.30 o                         
  -3   3  11         55.74         52.88         0.49 o                         
  -2   3  11         28.98         27.68         0.29 o                         
  -1   3  11         37.15         35.02         0.36 o                         
   0   3  11        166.22        166.90         1.29 o                         
   1   3  11         37.10         35.39         0.36 o                         
   2   3  11         29.07         27.72         0.34 o                         
   3   3  11         55.80         52.67         0.53 o                         
   4   3  11         22.03         21.42         0.31 o                         
   5   3  11          7.26          7.13         0.23 o                         
   6   3  11         37.80         36.63         1.13 o                         
   7   3  11          4.68          4.94         0.42 o                         
   8   3  11         43.23         44.04         1.23 o                         
   9   3  11          1.64          1.85         0.47 o                         
  10   3  11          1.02          0.95         0.28 o                         
  11   3  11          3.52          3.53         0.41 o                         
 -11   4  11          1.76          1.52         0.34 o                         
 -10   4  11          2.73          2.74         0.37 o                         
  -9   4  11          0.40          0.23         0.22 o                         
  -8   4  11          3.45          3.32         0.31 o                         
  -7   4  11         20.17         19.84         0.54 o                         
  -6   4  11         16.31         16.39         0.50 o                         
  -5   4  11          3.34          3.24         0.13 o                         
  -4   4  11         12.57         12.94         0.29 o                         
  -3   4  11         18.69         19.20         0.27 o                         
  -2   4  11         12.07         11.89         0.29 o                         
  -1   4  11        182.98        170.46         1.40 o                         
   0   4  11          8.83          7.56         0.16 o                         
   1   4  11        182.94        174.77         1.36 o                         
   2   4  11         12.05         11.50         0.21 o                         
   3   4  11         18.64         18.61         0.36 o                         
   4   4  11         12.59         12.68         0.29 o                         
   5   4  11          3.35          3.26         0.15 o                         
   6   4  11         16.29         15.84         0.48 o                         
   7   4  11         20.20         18.55         0.75 o                         
   8   4  11          3.45          3.93         0.33 o                         
   9   4  11          0.40          0.47         0.28 o                         
  10   4  11          2.73          2.90         0.38 o                         
  11   4  11          1.75          1.74         0.39 o                         
 -10   5  11          0.33          0.14         0.24 o                         
  -9   5  11          4.27          4.55         0.36 o                         
  -8   5  11          6.92          7.28         0.48 o                         
  -7   5  11          2.36          2.44         0.28 o                         
  -6   5  11         38.38         36.17         0.80 o                         
  -5   5  11          7.64          7.16         0.26 o                         
  -4   5  11         14.19         14.18         0.44 o                         
  -3   5  11         18.29         18.07         0.39 o                         
  -2   5  11          5.38          5.28         0.16 o                         
  -1   5  11         38.38         34.67         0.38 o                         
   0   5  11         13.44         13.79         0.23 o                         
   1   5  11         38.39         35.67         0.43 o                         
   2   5  11          5.41          5.62         0.20 o                         
   3   5  11         18.27         17.67         0.29 o                         
   4   5  11         14.21         14.41         0.29 o                         
   5   5  11          7.65          7.47         0.30 o                         
   6   5  11         38.34         37.68         1.26 o                         
   7   5  11          2.35          2.14         0.32 o                         
   8   5  11          6.92          7.53         0.57 o                         
   9   5  11          4.28          4.08         0.48 o                         
  10   5  11          0.32          0.45         0.29 o                         
 -10   6  11          2.02          1.98         0.31 o                         
  -9   6  11          1.39          1.33         0.27 o                         
  -8   6  11          6.40          7.07         0.61 o                         
  -7   6  11          4.27          5.40         0.51 o                         
  -6   6  11         12.13         12.26         0.45 o                         
  -5   6  11          8.48          8.52         0.34 o                         
  -4   6  11          2.79          2.64         0.20 o                         
  -3   6  11          1.74          1.56         0.11 o                         
  -2   6  11          2.68          2.66         0.13 o                         
  -1   6  11         10.10         10.19         0.23 o                         
   0   6  11          0.02         -0.02         0.08 o                         
   1   6  11         10.10          9.76         0.24 o                         
   2   6  11          2.69          2.76         0.13 o                         
   3   6  11          1.72          1.66         0.12 o                         
   4   6  11          2.78          2.44         0.26 o                         
   5   6  11          8.47          8.95         0.40 o                         
   6   6  11         12.15         11.84         0.42 o                         
   7   6  11          4.27          4.57         0.31 o                         
   8   6  11          6.39          6.06         0.55 o                         
   9   6  11          1.39          1.13         0.30 o                         
  10   6  11          2.01          2.24         0.38 o                         
  -9   7  11          2.93          3.00         0.37 o                         
  -8   7  11          7.14          7.01         0.48 o                         
  -7   7  11          3.34          3.97         0.44 o                         
  -6   7  11          9.16          8.88         0.58 o                         
  -5   7  11          3.62          4.07         0.25 o                         
  -4   7  11          5.26          5.44         0.37 o                         
  -3   7  11          2.48          2.44         0.17 o                         
  -2   7  11          6.55          6.74         0.25 o                         
  -1   7  11         13.01         13.63         0.45 o                         
   0   7  11         22.43         22.47         0.50 o                         
   1   7  11         13.00         13.11         0.41 o                         
   2   7  11          6.58          6.94         0.29 o                         
   3   7  11          2.47          2.50         0.19 o                         
   4   7  11          5.26          5.84         0.39 o                         
   5   7  11          3.60          3.97         0.31 o                         
   6   7  11          9.16          9.05         0.43 o                         
   7   7  11          3.34          2.96         0.33 o                         
   8   7  11          7.14          6.10         0.56 o                         
   9   7  11          2.92          3.29         0.40 o                         
  -8   8  11          6.90          6.54         1.09 o                         
  -7   8  11          7.60          8.78         0.73 o                         
  -6   8  11          8.60          7.89         0.49 o                         
  -5   8  11          0.47          0.60         0.21 o                         
  -4   8  11         21.02         20.74         0.55 o                         
  -3   8  11          1.47          1.79         0.16 o                         
  -2   8  11          3.74          3.61         0.23 o                         
  -1   8  11          1.93          1.72         0.18 o                         
   0   8  11          7.20          7.05         0.32 o                         
   1   8  11          1.93          1.84         0.21 o                         
   2   8  11          3.73          4.10         0.22 o                         
   3   8  11          1.47          1.82         0.17 o                         
   4   8  11         21.05         21.05         0.56 o                         
   5   8  11          0.47          0.50         0.19 o                         
   6   8  11          8.60          8.44         0.58 o                         
   7   8  11          7.61          7.34         0.56 o                         
   8   8  11          6.90          6.10         0.49 o                         
  -7   9  11          0.25          0.23         0.24 o                         
  -6   9  11          5.26          4.55         0.42 o                         
  -5   9  11          5.39          5.91         0.53 o                         
  -4   9  11          0.10          0.06         0.18 o                         
  -3   9  11          4.47          4.17         0.34 o                         
  -2   9  11          4.84          4.35         0.28 o                         
  -1   9  11         11.09         10.14         0.68 o                         
   0   9  11          5.54          5.45         0.33 o                         
   1   9  11         11.10         11.76         0.48 o                         
   2   9  11          4.85          5.32         0.51 o                         
   3   9  11          4.46          4.54         0.27 o                         
   4   9  11          0.10          0.11         0.19 o                         
   5   9  11          5.40          4.76         0.40 o                         
   6   9  11          5.26          5.40         0.52 o                         
   7   9  11          0.24          0.29         0.27 o                         
  -6  10  11          3.13          3.68         0.61 o                         
  -5  10  11          0.87          0.98         0.36 o                         
  -4  10  11          4.72          5.67         1.10 o                         
  -3  10  11          0.23          0.31         0.28 o                         
  -2  10  11          8.84          8.37         0.48 o                         
  -1  10  11         10.70          9.78         0.68 o                         
   0  10  11          1.19          1.17         0.22 o                         
   1  10  11         10.69         10.20         0.75 o                         
   2  10  11          8.84          8.54         0.43 o                         
   3  10  11          0.23          0.27         0.24 o                         
   4  10  11          4.73          5.21         0.43 o                         
   5  10  11          0.87          0.91         0.30 o                         
   6  10  11          3.14          2.91         0.35 o                         
  -4  11  11          0.43          0.53         0.30 o                         
  -3  11  11          3.11          2.87         0.45 o                         
  -2  11  11          2.56          2.78         0.47 o                         
  -1  11  11          2.50          2.94         0.36 o                         
   0  11  11          8.15          7.73         0.50 o                         
   1  11  11          2.49          2.52         0.34 o                         
   2  11  11          2.56          2.61         0.35 o                         
   3  11  11          3.11          3.17         0.49 o                         
   4  11  11          0.43          0.32         0.26 o                         
  -1  12  11          1.79          1.58         0.31 o                         
   0  12  11          2.46          2.16         0.44 o                         
   1  12  11          1.79          1.72         0.33 o                         
   0   0  12        152.77        152.83         2.41 o                         
   1   0  12         50.87         51.79         0.73 o                         
   2   0  12         16.24         16.57         0.23 o                         
   3   0  12         84.88         81.49         0.86 o                         
   4   0  12         28.38         27.47         0.45 o                         
   5   0  12          0.43          0.40         0.09 o                         
   6   0  12          4.60          5.18         0.19 o                         
   7   0  12          5.08          5.04         0.27 o                         
   8   0  12         19.91         19.53         0.45 o                         
   9   0  12         14.62         14.37         0.71 o                         
  10   0  12          7.44          7.72         0.51 o                         
  11   0  12         11.23         11.74         0.56 o                         
 -11   1  12          0.31          0.29         0.25 o                         
 -10   1  12         19.16         19.48         0.85 o                         
  -9   1  12          5.25          5.32         0.39 o                         
  -8   1  12          4.99          4.92         0.28 o                         
  -7   1  12          1.74          1.66         0.16 o                         
  -6   1  12         15.91         15.42         0.29 o                         
  -5   1  12         18.11         17.64         0.31 o                         
  -4   1  12         97.56         92.53         0.87 o                         
  -3   1  12         22.15         22.21         0.35 o                         
  -2   1  12         72.75         70.65         0.70 o                         
  -1   1  12          2.73          2.50         0.12 o                         
   0   1  12         20.40         24.46         0.42 o                         
   1   1  12          2.74          2.46         0.10 o                         
   2   1  12         72.73         70.65         0.66 o                         
   3   1  12         22.12         21.81         0.29 o                         
   4   1  12         97.50         92.70         0.80 o                         
   5   1  12         18.09         17.24         0.33 o                         
   6   1  12         15.90         14.78         0.27 o                         
   7   1  12          1.74          1.76         0.21 o                         
   8   1  12          4.98          5.18         0.31 o                         
   9   1  12          5.25          5.20         0.42 o                         
  10   1  12         19.17         19.14         0.68 o                         
  11   1  12          0.31          0.17         0.27 o                         
 -11   2  12          3.45          3.51         0.42 o                         
 -10   2  12         15.70         15.73         0.50 o                         
  -9   2  12          8.59          8.83         0.49 o                         
  -8   2  12          0.03         -0.01         0.14 o                         
  -7   2  12          0.54          0.53         0.14 o                         
  -6   2  12          5.82          6.18         0.33 o                         
  -5   2  12          9.82          9.97         0.24 o                         
  -4   2  12          5.56          5.53         0.15 o                         
  -3   2  12         53.37         52.10         0.48 o                         
  -2   2  12         45.40         44.94         0.44 o                         
  -1   2  12         22.42         22.74         0.30 o                         
   0   2  12         23.41         22.66         0.33 o                         
   1   2  12         22.45         22.87         0.31 o                         
   2   2  12         45.38         45.06         0.53 o                         
   3   2  12         53.42         52.31         0.60 o                         
   4   2  12          5.54          5.70         0.15 o                         
   5   2  12          9.79         10.14         0.27 o                         
   6   2  12          5.83          6.19         0.24 o                         
   7   2  12          0.53          0.54         0.14 o                         
   8   2  12          0.03          0.13         0.22 o                         
   9   2  12          8.60          8.98         0.77 o                         
  10   2  12         15.68         15.49         0.79 o                         
  11   2  12          3.46          3.96         0.37 o                         
 -11   3  12          2.83          2.65         0.39 o                         
 -10   3  12          0.07          0.15         0.20 o                         
  -9   3  12          2.96          2.69         0.33 o                         
  -8   3  12          6.82          7.16         0.41 o                         
  -7   3  12          1.15          1.19         0.18 o                         
  -6   3  12          1.32          1.34         0.16 o                         
  -5   3  12         72.20         69.31         1.03 o                         
  -4   3  12         17.28         16.33         0.24 o                         
  -3   3  12         19.38         19.47         0.38 o                         
  -2   3  12         63.73         64.90         0.59 o                         
  -1   3  12         41.24         38.99         0.40 o                         
   0   3  12         11.15          8.89         0.20 o                         
   1   3  12         41.25         38.23         0.40 o                         
   2   3  12         63.72         64.53         0.68 o                         
   3   3  12         19.38         19.66         0.39 o                         
   4   3  12         17.29         15.96         0.30 o                         
   5   3  12         72.21         69.16         0.75 o                         
   6   3  12          1.30          1.42         0.17 o                         
   7   3  12          1.14          1.19         0.18 o                         
   8   3  12          6.82          6.12         0.89 o                         
   9   3  12          2.97          3.17         0.34 o                         
  10   3  12          0.07          0.06         0.29 o                         
  11   3  12          2.83          2.42         0.40 o                         
 -10   4  12          0.12          0.04         0.25 o                         
  -9   4  12         10.18         10.78         0.55 o                         
  -8   4  12          0.35          0.56         0.21 o                         
  -7   4  12         18.51         18.95         0.49 o                         
  -6   4  12         32.01         30.82         0.65 o                         
  -5   4  12         10.00         10.03         0.35 o                         
  -4   4  12         42.49         43.98         0.53 o                         
  -3   4  12         22.30         21.10         0.34 o                         
  -2   4  12         23.15         22.39         0.32 o                         
  -1   4  12         31.84         30.92         0.34 o                         
   0   4  12        131.26        134.53         1.04 o                         
   1   4  12         31.87         31.31         0.36 o                         
   2   4  12         23.12         22.00         0.33 o                         
   3   4  12         22.31         21.63         0.45 o                         
   4   4  12         42.46         43.48         0.58 o                         
   5   4  12         10.00          9.82         0.28 o                         
   6   4  12         32.02         32.34         0.99 o                         
   7   4  12         18.51         18.42         0.73 o                         
   8   4  12          0.35          0.31         0.31 o                         
   9   4  12         10.18          9.21         1.17 o                         
  10   4  12          0.12          0.22         0.31 o                         
 -10   5  12          1.39          1.44         0.29 o                         
  -9   5  12          0.08         -0.02         0.26 o                         
  -8   5  12          3.17          2.85         0.29 o                         
  -7   5  12          6.24          6.47         0.42 o                         
  -6   5  12          0.12          0.40         0.15 o                         
  -5   5  12          0.04         -0.04         0.10 o                         
  -4   5  12         36.36         36.02         0.59 o                         
  -3   5  12         14.25         13.74         0.34 o                         
  -2   5  12         60.15         61.12         0.95 o                         
  -1   5  12         13.10         13.50         0.26 o                         
   0   5  12          0.39          0.43         0.07 o                         
   1   5  12         13.08         13.81         0.29 o                         
   2   5  12         60.16         60.52         0.71 o                         
   3   5  12         14.28         14.08         0.32 o                         
   4   5  12         36.37         36.06         1.15 o                         
   5   5  12          0.04          0.00         0.11 o                         
   6   5  12          0.12          0.08         0.18 o                         
   7   5  12          6.23          5.76         0.49 o                         
   8   5  12          3.16          2.92         0.31 o                         
   9   5  12          0.08          0.03         0.39 o                         
  10   5  12          1.38          1.19         0.32 o                         
  -9   6  12         10.37          9.26         0.59 o                         
  -8   6  12          0.52          0.01         0.30 o                         
  -7   6  12          4.90          4.36         0.37 o                         
  -6   6  12         18.03         17.16         0.59 o                         
  -5   6  12          7.25          6.92         0.40 o                         
  -4   6  12         12.13         12.65         0.28 o                         
  -3   6  12         10.67         10.33         0.32 o                         
  -2   6  12         14.18         13.95         0.32 o                         
  -1   6  12         10.85         10.82         0.24 o                         
   0   6  12         21.89         21.64         0.48 o                         
   1   6  12         10.87         10.35         0.26 o                         
   2   6  12         14.20         14.07         0.28 o                         
   3   6  12         10.65         10.51         0.26 o                         
   4   6  12         12.15         11.96         0.34 o                         
   5   6  12          7.25          7.26         0.49 o                         
   6   6  12         18.02         17.11         0.60 o                         
   7   6  12          4.91          4.89         0.33 o                         
   8   6  12          0.52          0.37         0.23 o                         
   9   6  12         10.36         10.01         0.83 o                         
  -9   7  12          9.71          8.91         0.48 o                         
  -8   7  12          5.50          5.06         0.63 o                         
  -7   7  12          5.97          6.12         0.39 o                         
  -6   7  12          3.95          3.70         0.36 o                         
  -5   7  12         13.68         13.04         0.53 o                         
  -4   7  12         11.21         10.78         0.56 o                         
  -3   7  12          6.20          6.15         0.28 o                         
  -2   7  12         21.15         21.21         0.48 o                         
  -1   7  12          0.15          0.14         0.10 o                         
   0   7  12          5.40          5.47         0.23 o                         
   1   7  12          0.15          0.25         0.11 o                         
   2   7  12         21.18         21.57         0.39 o                         
   3   7  12          6.21          6.04         0.28 o                         
   4   7  12         11.21         10.29         0.80 o                         
   5   7  12         13.69         13.05         0.64 o                         
   6   7  12          3.95          4.20         0.31 o                         
   7   7  12          5.97          6.10         0.38 o                         
   8   7  12          5.49          4.34         0.82 o                         
   9   7  12          9.73          8.70         0.97 o                         
  -8   8  12          0.47          0.36         0.30 o                         
  -7   8  12         11.15          9.99         0.57 o                         
  -6   8  12          0.05         -0.02         0.19 o                         
  -5   8  12         16.80         16.69         0.61 o                         
  -4   8  12          8.00          7.00         0.40 o                         
  -3   8  12         21.47         21.25         0.72 o                         
  -2   8  12          9.29          9.43         0.52 o                         
  -1   8  12          5.26          5.29         0.42 o                         
   0   8  12          3.93          3.82         0.40 o                         
   1   8  12          5.25          5.70         0.50 o                         
   2   8  12          9.30         10.47         1.33 o                         
   3   8  12         21.48         22.46         0.71 o                         
   4   8  12          8.01          8.02         0.47 o                         
   5   8  12         16.82         16.98         0.53 o                         
   6   8  12          0.05         -0.07         0.21 o                         
   7   8  12         11.18         10.20         0.95 o                         
   8   8  12          0.47          0.45         0.34 o                         
  -7   9  12          4.36          4.51         0.79 o                         
  -6   9  12          3.29          3.51         0.41 o                         
  -5   9  12          1.55          1.70         0.34 o                         
  -4   9  12          8.16          7.29         0.40 o                         
  -3   9  12         12.45         12.72         0.55 o                         
  -2   9  12          5.09          4.54         0.53 o                         
  -1   9  12          1.70          1.89         0.22 o                         
   0   9  12          4.06          4.10         0.33 o                         
   1   9  12          1.71          1.38         0.37 o                         
   2   9  12          5.10          4.95         0.51 o                         
   3   9  12         12.45         12.97         0.48 o                         
   4   9  12          8.18          7.96         0.36 o                         
   5   9  12          1.55          1.49         0.23 o                         
   6   9  12          3.28          3.65         0.39 o                         
   7   9  12          4.35          3.27         0.47 o                         
  -6  10  12          0.16          0.11         0.39 o                         
  -5  10  12          2.70          2.36         0.38 o                         
  -4  10  12          0.05         -0.14         0.29 o                         
  -3  10  12          5.05          5.03         0.43 o                         
  -2  10  12          0.03          0.38         0.20 o                         
  -1  10  12          2.95          2.60         0.34 o                         
   0  10  12          0.03         -0.02         0.19 o                         
   1  10  12          2.94          2.71         0.28 o                         
   2  10  12          0.03          0.23         0.20 o                         
   3  10  12          5.03          5.39         0.37 o                         
   4  10  12          0.05         -0.17         0.21 o                         
   5  10  12          2.70          2.45         0.36 o                         
   6  10  12          0.16         -0.12         0.26 o                         
  -4  11  12          3.51          2.79         0.83 o                         
  -3  11  12          0.33         -0.10         0.32 o                         
  -2  11  12          2.70          2.33         0.42 o                         
  -1  11  12          0.15          0.08         0.26 o                         
   0  11  12          0.69          0.46         0.24 o                         
   1  11  12          0.15          0.18         0.23 o                         
   2  11  12          2.71          2.70         0.45 o                         
   3  11  12          0.33          0.46         0.28 o                         
   4  11  12          3.51          3.23         0.40 o                         
   1   0  13         13.25         11.23         0.27 o                         
   2   0  13         12.72         13.92         0.21 o                         
   3   0  13         93.45         88.94         0.89 o                         
   4   0  13          6.73          6.10         0.25 o                         
   5   0  13         48.99         47.95         0.67 o                         
   6   0  13          1.22          1.30         0.14 o                         
   7   0  13          7.43          8.27         0.40 o                         
   8   0  13         17.28         17.09         0.42 o                         
   9   0  13         15.12         15.32         0.60 o                         
  10   0  13          2.94          3.96         0.53 o                         
  11   0  13          0.22          0.20         0.25 o                         
 -11   1  13          5.12          4.82         0.50 o                         
 -10   1  13          0.03         -0.15         0.32 o                         
  -9   1  13          6.69          6.66         0.33 o                         
  -8   1  13         10.26         10.26         0.37 o                         
  -7   1  13         22.57         22.51         0.55 o                         
  -6   1  13          3.51          3.54         0.19 o                         
  -5   1  13         26.13         25.29         0.41 o                         
  -4   1  13         16.36         15.17         0.33 o                         
  -3   1  13         25.71         24.63         0.30 o                         
  -2   1  13         82.25         80.76         0.86 o                         
  -1   1  13         87.21         83.74         0.92 o                         
   0   1  13         37.35         39.23         0.60 o                         
   1   1  13         87.24         84.56         0.97 o                         
   2   1  13         82.31         80.15         1.00 o                         
   3   1  13         25.66         24.80         0.30 o                         
   4   1  13         16.36         15.14         0.26 o                         
   5   1  13         26.17         25.35         0.41 o                         
   6   1  13          3.49          3.60         0.20 o                         
   7   1  13         22.59         22.45         0.48 o                         
   8   1  13         10.26         11.33         0.73 o                         
   9   1  13          6.71          6.30         0.46 o                         
  10   1  13          0.03         -0.01         0.24 o                         
  11   1  13          5.12          4.59         0.39 o                         
 -11   2  13          2.09          1.88         0.41 o                         
 -10   2  13          3.00          3.42         0.38 o                         
  -9   2  13         12.81         13.65         0.75 o                         
  -8   2  13         16.74         15.58         0.42 o                         
  -7   2  13         22.92         22.60         0.63 o                         
  -6   2  13         27.31         27.06         0.59 o                         
  -5   2  13          0.43          0.51         0.10 o                         
  -4   2  13          1.08          1.11         0.09 o                         
  -3   2  13         25.48         24.79         0.29 o                         
  -2   2  13         47.45         45.20         0.46 o                         
  -1   2  13         51.34         46.27         0.64 o                         
   0   2  13        119.08        114.32         1.35 o                         
   1   2  13         51.35         47.14         0.55 o                         
   2   2  13         47.44         45.22         0.50 o                         
   3   2  13         25.52         24.57         0.30 o                         
   4   2  13          1.09          1.15         0.09 o                         
   5   2  13          0.43          0.63         0.09 o                         
   6   2  13         27.29         26.62         0.63 o                         
   7   2  13         22.97         22.49         0.53 o                         
   8   2  13         16.74         14.93         0.80 o                         
   9   2  13         12.82         14.53         0.81 o                         
  10   2  13          3.00          2.23         0.38 o                         
  11   2  13          2.09          1.83         0.31 o                         
 -10   3  13          7.15          6.92         0.47 o                         
  -9   3  13          0.37          0.43         0.22 o                         
  -8   3  13          1.68          1.60         0.21 o                         
  -7   3  13         17.43         17.56         0.47 o                         
  -6   3  13         31.91         30.59         0.93 o                         
  -5   3  13          3.36          3.75         0.20 o                         
  -4   3  13         49.94         48.40         0.56 o                         
  -3   3  13          7.48          7.75         0.16 o                         
  -2   3  13         10.59         10.54         0.17 o                         
  -1   3  13         53.20         53.10         0.62 o                         
   0   3  13          1.12          1.39         0.08 o                         
   1   3  13         53.15         52.62         0.60 o                         
   2   3  13         10.61         10.58         0.28 o                         
   3   3  13          7.47          7.65         0.18 o                         
   4   3  13         49.86         47.87         0.63 o                         
   5   3  13          3.37          3.94         0.20 o                         
   6   3  13         31.89         30.34         0.86 o                         
   7   3  13         17.48         17.28         0.52 o                         
   8   3  13          1.68          1.71         0.28 o                         
   9   3  13          0.38          0.33         0.25 o                         
  10   3  13          7.17          7.22         0.74 o                         
 -10   4  13          2.91          3.14         0.54 o                         
  -9   4  13          2.48          2.16         0.37 o                         
  -8   4  13         22.11         21.21         0.56 o                         
  -7   4  13          6.84          5.94         0.53 o                         
  -6   4  13         20.48         19.82         0.52 o                         
  -5   4  13          3.27          3.26         0.19 o                         
  -4   4  13         13.24         12.83         0.28 o                         
  -3   4  13          5.70          5.70         0.20 o                         
  -2   4  13          0.58          0.42         0.07 o                         
  -1   4  13         24.09         22.71         0.31 o                         
   0   4  13         25.77         26.08         0.41 o                         
   1   4  13         24.09         23.28         0.30 o                         
   2   4  13          0.57          0.40         0.07 o                         
   3   4  13          5.66          5.82         0.19 o                         
   4   4  13         13.26         12.37         0.27 o                         
   5   4  13          3.28          3.17         0.19 o                         
   6   4  13         20.46         19.49         0.44 o                         
   7   4  13          6.83          6.90         0.36 o                         
   8   4  13         22.10         21.60         0.70 o                         
   9   4  13          2.49          2.53         0.35 o                         
  10   4  13          2.90          3.11         0.49 o                         
 -10   5  13          0.28          0.27         0.28 o                         
  -9   5  13          4.95          4.38         0.42 o                         
  -8   5  13          9.91          9.55         0.85 o                         
  -7   5  13          4.78          5.83         0.41 o                         
  -6   5  13         28.32         28.66         0.64 o                         
  -5   5  13          6.79          7.12         0.51 o                         
  -4   5  13          3.40          3.30         0.19 o                         
  -3   5  13         11.84         12.00         0.25 o                         
  -2   5  13          0.16          0.12         0.08 o                         
  -1   5  13         11.77         11.28         0.23 o                         
   0   5  13          5.44          5.74         0.16 o                         
   1   5  13         11.77         11.38         0.25 o                         
   2   5  13          0.17          0.08         0.09 o                         
   3   5  13         11.79         11.71         0.25 o                         
   4   5  13          3.40          3.02         0.20 o                         
   5   5  13          6.78          6.74         0.29 o                         
   6   5  13         28.32         27.82         0.70 o                         
   7   5  13          4.77          5.08         0.41 o                         
   8   5  13          9.90          9.68         0.49 o                         
   9   5  13          4.94          4.64         0.37 o                         
  10   5  13          0.28          0.18         0.30 o                         
  -9   6  13          4.43          4.18         0.44 o                         
  -8   6  13          3.69          3.82         0.37 o                         
  -7   6  13          5.72          6.14         1.36 o                         
  -6   6  13         12.85         12.79         1.11 o                         
  -5   6  13          3.87          3.58         0.26 o                         
  -4   6  13          2.26          2.41         0.19 o                         
  -3   6  13          2.34          2.47         0.19 o                         
  -2   6  13          5.41          5.57         0.22 o                         
  -1   6  13         61.27         59.84         0.97 o                         
   0   6  13         13.96         13.25         0.33 o                         
   1   6  13         61.22         59.22         0.80 o                         
   2   6  13          5.41          5.56         0.25 o                         
   3   6  13          2.34          2.10         0.17 o                         
   4   6  13          2.25          2.02         0.20 o                         
   5   6  13          3.85          4.02         0.27 o                         
   6   6  13         12.84         12.40         0.47 o                         
   7   6  13          5.74          5.92         0.44 o                         
   8   6  13          3.69          3.75         0.43 o                         
   9   6  13          4.43          4.07         0.49 o                         
  -9   7  13          2.65          3.12         0.41 o                         
  -8   7  13          7.75          7.00         1.13 o                         
  -7   7  13          3.35          3.13         0.33 o                         
  -6   7  13          4.35          3.90         0.36 o                         
  -5   7  13          1.35          1.91         0.28 o                         
  -4   7  13         16.45         17.22         0.57 o                         
  -3   7  13          7.81          7.91         0.31 o                         
  -2   7  13          2.01          2.12         0.20 o                         
  -1   7  13         11.43         11.45         0.32 o                         
   0   7  13          0.01          0.07         0.11 o                         
   1   7  13         11.43         11.53         0.36 o                         
   2   7  13          2.01          1.96         0.27 o                         
   3   7  13          7.81          7.50         0.36 o                         
   4   7  13         16.47         17.26         0.50 o                         
   5   7  13          1.35          1.81         0.29 o                         
   6   7  13          4.36          4.18         0.43 o                         
   7   7  13          3.35          3.55         0.31 o                         
   8   7  13          7.75          7.85         0.67 o                         
   9   7  13          2.66          2.04         0.42 o                         
  -8   8  13          0.80          0.70         0.30 o                         
  -7   8  13          1.00          1.02         0.26 o                         
  -6   8  13          2.90          2.91         0.31 o                         
  -5   8  13          0.18          0.05         0.18 o                         
  -4   8  13          7.22          7.82         0.57 o                         
  -3   8  13         11.76         12.03         0.42 o                         
  -2   8  13          1.57          1.62         0.21 o                         
  -1   8  13         11.05         11.14         0.88 o                         
   0   8  13         16.37         16.88         0.56 o                         
   1   8  13         11.06         12.18         0.53 o                         
   2   8  13          1.57          1.39         0.26 o                         
   3   8  13         11.73         11.84         0.56 o                         
   4   8  13          7.22          7.46         0.40 o                         
   5   8  13          0.19         -0.02         0.16 o                         
   6   8  13          2.91          2.96         0.30 o                         
   7   8  13          1.00          0.76         0.23 o                         
   8   8  13          0.80          0.86         0.41 o                         
  -7   9  13          1.37          0.78         0.33 o                         
  -6   9  13          2.03          2.29         0.31 o                         
  -5   9  13          3.29          3.32         0.35 o                         
  -4   9  13          1.65          1.95         0.32 o                         
  -3   9  13          1.12          0.96         0.23 o                         
  -2   9  13          7.74          8.02         0.39 o                         
  -1   9  13         17.90         18.76         0.62 o                         
   0   9  13          1.29          0.97         0.25 o                         
   1   9  13         17.88         18.10         0.58 o                         
   2   9  13          7.73          7.92         0.40 o                         
   3   9  13          1.11          1.03         0.21 o                         
   4   9  13          1.66          1.86         0.23 o                         
   5   9  13          3.28          3.21         0.28 o                         
   6   9  13          2.04          2.52         0.28 o                         
   7   9  13          1.36          1.52         0.34 o                         
  -5  10  13          8.22          7.63         0.46 o                         
  -4  10  13          0.04         -0.22         0.23 o                         
  -3  10  13          4.53          4.45         0.86 o                         
  -2  10  13          0.43          0.31         0.20 o                         
  -1  10  13          4.50          4.07         0.44 o                         
   0  10  13          0.00         -0.05         0.19 o                         
   1  10  13          4.49          4.02         0.34 o                         
   2  10  13          0.42          0.68         0.22 o                         
   3  10  13          4.53          4.39         0.38 o                         
   4  10  13          0.04         -0.05         0.22 o                         
   5  10  13          8.21          7.10         0.44 o                         
  -3  11  13          3.09          2.50         0.35 o                         
  -2  11  13          2.39          1.95         0.32 o                         
  -1  11  13          2.51          2.07         0.28 o                         
   0  11  13          3.03          3.20         0.33 o                         
   1  11  13          2.51          2.73         0.31 o                         
   2  11  13          2.39          2.11         0.29 o                         
   3  11  13          3.08          2.66         0.32 o                         
   0   0  14         38.78         44.07         0.86 o                         
   1   0  14         22.94         22.81         0.46 o                         
   2   0  14         10.50         10.63         0.22 o                         
   3   0  14         12.99         12.61         0.25 o                         
   4   0  14         77.13         76.86         0.86 o                         
   5   0  14          0.86          0.92         0.12 o                         
   6   0  14          3.94          3.90         0.22 o                         
   7   0  14          0.03          0.14         0.12 o                         
   8   0  14          4.97          5.40         0.28 o                         
   9   0  14          1.35          1.23         0.23 o                         
  10   0  14         19.02         19.39         0.73 o                         
  11   0  14          2.63          2.85         0.40 o                         
 -11   1  14          3.52          3.88         0.74 o                         
 -10   1  14          3.51          3.99         0.60 o                         
  -9   1  14          2.01          2.10         0.23 o                         
  -8   1  14          0.86          0.83         0.17 o                         
  -7   1  14         12.59         12.51         0.42 o                         
  -6   1  14         15.03         15.14         0.45 o                         
  -5   1  14         16.62         16.06         0.36 o                         
  -4   1  14         26.92         26.03         0.43 o                         
  -3   1  14         69.93         68.91         0.64 o                         
  -2   1  14         33.99         33.75         0.39 o                         
  -1   1  14         13.90         13.93         0.32 o                         
   0   1  14          1.66          1.88         0.15 o                         
   1   1  14         13.91         14.01         0.30 o                         
   2   1  14         34.03         34.58         0.55 o                         
   3   1  14         70.03         67.76         0.72 o                         
   4   1  14         26.92         25.15         0.33 o                         
   5   1  14         16.64         16.28         0.40 o                         
   6   1  14         15.04         14.68         0.33 o                         
   7   1  14         12.63         12.29         0.44 o                         
   8   1  14          0.86          0.63         0.21 o                         
   9   1  14          2.01          2.05         0.27 o                         
  10   1  14          3.50          3.10         0.37 o                         
  11   1  14          3.52          4.14         0.60 o                         
 -10   2  14          5.73          6.74         0.90 o                         
  -9   2  14         26.78         27.06         0.60 o                         
  -8   2  14          2.30          2.46         0.24 o                         
  -7   2  14         14.60         14.76         0.43 o                         
  -6   2  14          4.56          4.98         0.30 o                         
  -5   2  14         56.02         54.33         0.82 o                         
  -4   2  14          7.68          7.04         0.21 o                         
  -3   2  14         24.48         24.26         0.32 o                         
  -2   2  14         18.67         17.86         0.27 o                         
  -1   2  14         36.12         33.21         0.53 o                         
   0   2  14          5.97          5.43         0.17 o                         
   1   2  14         36.14         34.33         0.45 o                         
   2   2  14         18.66         17.90         0.27 o                         
   3   2  14         24.46         24.30         0.32 o                         
   4   2  14          7.67          6.96         0.19 o                         
   5   2  14         56.00         54.92         0.64 o                         
   6   2  14          4.58          4.33         0.26 o                         
   7   2  14         14.61         14.47         0.44 o                         
   8   2  14          2.31          2.59         0.25 o                         
   9   2  14         26.80         26.56         1.22 o                         
  10   2  14          5.73          5.55         0.56 o                         
 -10   3  14          4.47          4.15         0.47 o                         
  -9   3  14         10.74         11.68         0.57 o                         
  -8   3  14          1.64          1.86         0.23 o                         
  -7   3  14         20.64         20.27         0.52 o                         
  -6   3  14         12.69         13.49         0.39 o                         
  -5   3  14         29.69         29.68         0.49 o                         
  -4   3  14          8.90          9.08         0.22 o                         
  -3   3  14          5.25          5.34         0.16 o                         
  -2   3  14          5.91          5.64         0.19 o                         
  -1   3  14         17.91         16.90         0.23 o                         
   0   3  14          1.57          2.34         0.10 o                         
   1   3  14         17.96         17.29         0.25 o                         
   2   3  14          5.92          5.73         0.24 o                         
   3   3  14          5.24          5.51         0.18 o                         
   4   3  14          8.90          9.43         0.29 o                         
   5   3  14         29.68         29.26         0.56 o                         
   6   3  14         12.69         12.39         0.38 o                         
   7   3  14         20.61         20.98         0.54 o                         
   8   3  14          1.66          1.71         0.23 o                         
   9   3  14         10.72         11.52         0.68 o                         
  10   3  14          4.45          4.37         0.38 o                         
 -10   4  14          0.86          1.10         0.34 o                         
  -9   4  14          1.31          1.31         0.25 o                         
  -8   4  14         11.29         10.63         0.41 o                         
  -7   4  14          9.67          8.93         0.63 o                         
  -6   4  14          5.77          5.92         0.27 o                         
  -5   4  14          3.57          3.52         0.21 o                         
  -4   4  14          2.83          2.79         0.15 o                         
  -3   4  14         12.70         12.27         0.25 o                         
  -2   4  14          8.19          7.59         0.26 o                         
  -1   4  14         27.72         27.33         0.39 o                         
   0   4  14          4.34          4.20         0.14 o                         
   1   4  14         27.73         27.31         0.39 o                         
   2   4  14          8.16          7.64         0.20 o                         
   3   4  14         12.74         12.81         0.28 o                         
   4   4  14          2.82          2.69         0.19 o                         
   5   4  14          3.56          3.22         0.20 o                         
   6   4  14          5.76          5.72         0.30 o                         
   7   4  14          9.66          8.85         0.40 o                         
   8   4  14         11.28         11.34         0.59 o                         
   9   4  14          1.30          1.36         0.35 o                         
  10   4  14          0.86          0.97         0.28 o                         
  -9   5  14          2.72          2.98         0.37 o                         
  -8   5  14          2.52          2.68         0.33 o                         
  -7   5  14          1.33          1.08         0.21 o                         
  -6   5  14         24.96         24.17         0.69 o                         
  -5   5  14         14.09         13.84         0.41 o                         
  -4   5  14         41.70         42.03         0.70 o                         
  -3   5  14         18.76         18.30         0.39 o                         
  -2   5  14          3.08          3.06         0.18 o                         
  -1   5  14          5.28          5.69         0.24 o                         
   0   5  14         24.78         24.19         0.46 o                         
   1   5  14          5.25          5.66         0.23 o                         
   2   5  14          3.08          2.98         0.19 o                         
   3   5  14         18.77         17.82         0.36 o                         
   4   5  14         41.68         42.76         0.70 o                         
   5   5  14         14.09         14.40         0.50 o                         
   6   5  14         24.96         24.47         0.56 o                         
   7   5  14          1.33          1.33         0.22 o                         
   8   5  14          2.51          2.75         0.36 o                         
   9   5  14          2.73          2.94         0.32 o                         
  -9   6  14          5.55          5.96         0.50 o                         
  -8   6  14          5.81          5.08         0.72 o                         
  -7   6  14          4.09          4.65         0.68 o                         
  -6   6  14          5.14          4.68         0.31 o                         
  -5   6  14          9.46          8.44         0.38 o                         
  -4   6  14         17.50         17.28         0.38 o                         
  -3   6  14         16.26         16.92         0.60 o                         
  -2   6  14         40.61         38.61         1.20 o                         
  -1   6  14         13.90         13.48         0.31 o                         
   0   6  14          3.64          3.66         0.21 o                         
   1   6  14         13.91         13.24         0.34 o                         
   2   6  14         40.62         39.22         0.65 o                         
   3   6  14         16.25         16.11         0.38 o                         
   4   6  14         17.52         17.48         0.42 o                         
   5   6  14          9.47          9.26         0.39 o                         
   6   6  14          5.12          5.57         0.43 o                         
   7   6  14          4.10          4.49         0.35 o                         
   8   6  14          5.80          5.24         0.42 o                         
   9   6  14          5.56          6.13         0.43 o                         
  -8   7  14          0.95          0.76         0.30 o                         
  -7   7  14          7.07          8.20         0.90 o                         
  -6   7  14          2.34          2.15         0.52 o                         
  -5   7  14         13.50         13.04         0.47 o                         
  -4   7  14          1.15          1.18         0.20 o                         
  -3   7  14         16.79         16.75         0.51 o                         
  -2   7  14          5.23          4.72         0.25 o                         
  -1   7  14         10.78         11.07         0.34 o                         
   0   7  14          6.69          6.75         0.31 o                         
   1   7  14         10.76         10.31         0.54 o                         
   2   7  14          5.23          4.53         0.27 o                         
   3   7  14         16.79         16.68         0.47 o                         
   4   7  14          1.15          1.38         0.19 o                         
   5   7  14         13.52         14.32         0.51 o                         
   6   7  14          2.34          2.47         0.33 o                         
   7   7  14          7.09          7.24         0.38 o                         
   8   7  14          0.95          0.78         0.30 o                         
  -7   8  14          2.54          2.35         0.30 o                         
  -6   8  14          2.19          1.39         0.26 o                         
  -5   8  14          2.00          2.12         0.32 o                         
  -4   8  14          9.58         10.83         2.07 o                         
  -3   8  14          5.24          4.83         0.84 o                         
  -2   8  14          5.23          5.21         0.28 o                         
  -1   8  14          1.75          1.45         0.19 o                         
   0   8  14          0.49          0.63         0.16 o                         
   1   8  14          1.76          1.47         0.20 o                         
   2   8  14          5.25          5.79         0.33 o                         
   3   8  14          5.24          4.83         0.38 o                         
   4   8  14          9.58          9.89         0.46 o                         
   5   8  14          2.00          1.76         0.27 o                         
   6   8  14          2.18          1.92         0.27 o                         
   7   8  14          2.54          2.67         0.29 o                         
  -6   9  14          0.45          0.25         0.23 o                         
  -5   9  14          0.30         -0.06         0.23 o                         
  -4   9  14          0.83          0.88         0.23 o                         
  -3   9  14          7.43          6.13         0.55 o                         
  -2   9  14          2.89          2.92         0.31 o                         
  -1   9  14          3.48          2.96         0.46 o                         
   0   9  14         12.50         12.76         0.57 o                         
   1   9  14          3.47          4.09         0.50 o                         
   2   9  14          2.89          2.52         0.32 o                         
   3   9  14          7.41          8.71         0.59 o                         
   4   9  14          0.83          0.98         0.23 o                         
   5   9  14          0.30          0.26         0.20 o                         
   6   9  14          0.44          0.45         0.23 o                         
  -5  10  14          0.20          0.29         0.28 o                         
  -4  10  14          4.30          5.07         0.46 o                         
  -3  10  14          0.53          0.41         0.24 o                         
  -2  10  14          8.93          8.42         1.06 o                         
  -1  10  14          0.67          0.60         0.21 o                         
   0  10  14          1.87          1.96         0.27 o                         
   1  10  14          0.68          0.82         0.23 o                         
   2  10  14          8.94          8.80         0.45 o                         
   3  10  14          0.52          0.57         0.23 o                         
   4  10  14          4.31          3.83         0.35 o                         
   5  10  14          0.20          0.00         0.24 o                         
  -2  11  14          0.74          0.32         0.27 o                         
  -1  11  14          0.63          0.66         0.24 o                         
   0  11  14          1.68          1.51         0.26 o                         
   1  11  14          0.63          0.50         0.25 o                         
   2  11  14          0.75          0.45         0.25 o                         
   1   0  15         52.60         51.06         1.00 o                         
   2   0  15        113.34        111.72         1.28 o                         
   3   0  15         47.38         44.68         0.52 o                         
   4   0  15         24.42         23.48         0.39 o                         
   5   0  15          9.79          9.16         0.34 o                         
   6   0  15          0.04          0.21         0.17 o                         
   7   0  15          0.39          0.09         0.14 o                         
   8   0  15          0.07          0.04         0.15 o                         
   9   0  15         16.01         15.87         0.55 o                         
  10   0  15          1.35          1.62         0.29 o                         
 -10   1  15          4.04          4.02         0.35 o                         
  -9   1  15          9.25         10.99         0.62 o                         
  -8   1  15         18.37         17.56         0.46 o                         
  -7   1  15         15.93         16.10         0.45 o                         
  -6   1  15          4.52          4.07         0.24 o                         
  -5   1  15         16.90         17.09         0.37 o                         
  -4   1  15          1.33          1.36         0.17 o                         
  -3   1  15         21.44         20.84         0.33 o                         
  -2   1  15         17.35         17.11         0.29 o                         
  -1   1  15         43.56         40.53         0.83 o                         
   0   1  15         50.91         48.68         0.67 o                         
   1   1  15         43.55         40.56         0.59 o                         
   2   1  15         17.37         17.20         0.36 o                         
   3   1  15         21.47         20.76         0.27 o                         
   4   1  15          1.32          1.35         0.12 o                         
   5   1  15         16.92         16.55         0.34 o                         
   6   1  15          4.51          4.56         0.23 o                         
   7   1  15         15.98         15.50         0.42 o                         
   8   1  15         18.37         17.42         0.58 o                         
   9   1  15          9.28          9.50         0.51 o                         
  10   1  15          4.03          4.69         0.46 o                         
 -10   2  15          1.24          1.59         0.32 o                         
  -9   2  15          0.17          0.14         0.19 o                         
  -8   2  15          2.38          2.32         0.25 o                         
  -7   2  15         16.03         15.76         0.46 o                         
  -6   2  15         28.93         28.75         0.58 o                         
  -5   2  15          5.23          5.02         0.24 o                         
  -4   2  15          5.06          5.60         0.21 o                         
  -3   2  15          9.69          9.01         0.19 o                         
  -2   2  15         19.71         19.45         0.27 o                         
  -1   2  15         10.77          9.18         0.21 o                         
   0   2  15         35.47         36.82         0.51 o                         
   1   2  15         10.80          9.80         0.21 o                         
   2   2  15         19.76         19.14         0.43 o                         
   3   2  15          9.70          8.86         0.32 o                         
   4   2  15          5.04          5.41         0.19 o                         
   5   2  15          5.26          5.90         0.22 o                         
   6   2  15         28.90         28.44         0.61 o                         
   7   2  15         16.08         15.90         0.47 o                         
   8   2  15          2.37          2.38         0.25 o                         
   9   2  15          0.17          0.18         0.20 o                         
  10   2  15          1.24          1.23         0.37 o                         
 -10   3  15          0.19         -0.07         0.26 o                         
  -9   3  15          1.42          1.61         0.25 o                         
  -8   3  15          8.22          8.68         0.42 o                         
  -7   3  15         17.11         16.81         0.44 o                         
  -6   3  15          2.77          3.02         0.24 o                         
  -5   3  15         17.72         17.80         0.37 o                         
  -4   3  15         20.49         20.02         0.46 o                         
  -3   3  15          3.52          3.52         0.17 o                         
  -2   3  15          5.95          6.08         0.15 o                         
  -1   3  15          0.53          0.41         0.06 o                         
   0   3  15         16.21         15.44         0.31 o                         
   1   3  15          0.53          0.33         0.08 o                         
   2   3  15          5.96          6.15         0.20 o                         
   3   3  15          3.54          3.42         0.22 o                         
   4   3  15         20.49         20.58         0.37 o                         
   5   3  15         17.75         18.03         0.49 o                         
   6   3  15          2.77          2.72         0.23 o                         
   7   3  15         17.11         16.78         0.49 o                         
   8   3  15          8.23          7.73         0.40 o                         
   9   3  15          1.42          1.53         0.26 o                         
  10   3  15          0.19          0.42         0.31 o                         
 -10   4  15          1.43          1.07         0.32 o                         
  -9   4  15         10.48          9.75         0.48 o                         
  -8   4  15          0.83          0.84         0.20 o                         
  -7   4  15          0.69          0.84         0.20 o                         
  -6   4  15         24.39         24.55         0.51 o                         
  -5   4  15          0.97          1.05         0.18 o                         
  -4   4  15         14.62         14.70         0.29 o                         
  -3   4  15         31.80         32.32         0.44 o                         
  -2   4  15          5.41          6.04         0.22 o                         
  -1   4  15         20.81         21.45         0.36 o                         
   0   4  15          6.46          6.66         0.19 o                         
   1   4  15         20.83         21.26         0.34 o                         
   2   4  15          5.43          5.32         0.20 o                         
   3   4  15         31.79         31.90         0.51 o                         
   4   4  15         14.63         14.73         0.43 o                         
   5   4  15          0.97          0.94         0.15 o                         
   6   4  15         24.37         23.98         0.54 o                         
   7   4  15          0.69          0.85         0.20 o                         
   8   4  15          0.83          0.69         0.20 o                         
   9   4  15         10.47          9.98         0.60 o                         
  10   4  15          1.43          1.09         0.28 o                         
  -9   5  15          0.54          0.40         0.26 o                         
  -8   5  15          3.22          3.34         0.32 o                         
  -7   5  15          6.55          6.38         0.38 o                         
  -6   5  15          4.38          4.21         0.35 o                         
  -5   5  15          0.95          0.86         0.16 o                         
  -4   5  15          8.56          8.19         0.32 o                         
  -3   5  15          3.15          3.21         0.18 o                         
  -2   5  15          2.08          1.90         0.14 o                         
  -1   5  15         90.18         87.76         0.97 o                         
   0   5  15          5.03          5.36         0.21 o                         
   1   5  15         90.14         89.70         1.07 o                         
   2   5  15          2.07          1.76         0.16 o                         
   3   5  15          3.14          3.26         0.22 o                         
   4   5  15          8.56          7.96         0.32 o                         
   5   5  15          0.95          1.00         0.18 o                         
   6   5  15          4.37          4.30         0.27 o                         
   7   5  15          6.56          5.96         0.48 o                         
   8   5  15          3.22          3.23         0.39 o                         
   9   5  15          0.54          0.52         0.36 o                         
  -9   6  15          7.16          6.63         0.45 o                         
  -8   6  15         12.08         11.29         1.26 o                         
  -7   6  15          0.83          0.65         0.21 o                         
  -6   6  15         12.74         12.42         0.48 o                         
  -5   6  15          0.27          0.37         0.17 o                         
  -4   6  15          3.49          3.29         0.24 o                         
  -3   6  15         11.14         10.47         0.47 o                         
  -2   6  15          1.61          1.60         0.17 o                         
  -1   6  15          7.46          7.57         0.31 o                         
   0   6  15          7.75          7.28         0.29 o                         
   1   6  15          7.47          7.37         0.30 o                         
   2   6  15          1.63          1.77         0.19 o                         
   3   6  15         11.14         11.33         0.37 o                         
   4   6  15          3.49          3.40         0.23 o                         
   5   6  15          0.27          0.28         0.17 o                         
   6   6  15         12.74         13.74         0.63 o                         
   7   6  15          0.82          0.82         0.25 o                         
   8   6  15         12.06         11.61         0.97 o                         
   9   6  15          7.17          6.63         0.58 o                         
  -8   7  15          2.01          2.29         0.36 o                         
  -7   7  15          1.73          1.06         0.38 o                         
  -6   7  15          7.35          7.26         0.42 o                         
  -5   7  15          0.59          0.37         0.18 o                         
  -4   7  15         17.06         17.91         0.52 o                         
  -3   7  15          7.40          6.99         0.33 o                         
  -2   7  15          5.31          4.87         0.25 o                         
  -1   7  15          6.82          6.48         0.29 o                         
   0   7  15          9.00          9.55         0.36 o                         
   1   7  15          6.82          6.67         0.36 o                         
   2   7  15          5.31          5.01         0.29 o                         
   3   7  15          7.37          7.09         0.36 o                         
   4   7  15         17.07         18.27         0.47 o                         
   5   7  15          0.59          0.44         0.18 o                         
   6   7  15          7.36          7.12         0.73 o                         
   7   7  15          1.73          1.43         0.29 o                         
   8   7  15          2.01          1.75         0.30 o                         
  -7   8  15          1.55          1.25         0.33 o                         
  -6   8  15          3.44          3.39         0.40 o                         
  -5   8  15          3.52          2.63         0.33 o                         
  -4   8  15         10.65         10.62         0.71 o                         
  -3   8  15          0.10          0.13         0.15 o                         
  -2   8  15          2.48          2.42         0.22 o                         
  -1   8  15          8.91          8.04         0.37 o                         
   0   8  15          0.04          0.00         0.14 o                         
   1   8  15          8.90          7.68         0.38 o                         
   2   8  15          2.48          2.26         0.24 o                         
   3   8  15          0.10          0.13         0.17 o                         
   4   8  15         10.67         11.06         0.48 o                         
   5   8  15          3.51          3.71         0.34 o                         
   6   8  15          3.44          3.51         0.47 o                         
   7   8  15          1.55          1.91         0.28 o                         
  -6   9  15          8.14          7.34         0.45 o                         
  -5   9  15          2.07          1.60         0.27 o                         
  -4   9  15          1.40          1.44         0.43 o                         
  -3   9  15          0.46          0.65         0.29 o                         
  -2   9  15          2.03          1.77         0.27 o                         
  -1   9  15          1.09          0.83         0.23 o                         
   0   9  15          6.32          6.08         0.52 o                         
   1   9  15          1.09          0.89         0.32 o                         
   2   9  15          2.04          2.20         0.32 o                         
   3   9  15          0.46          0.43         0.26 o                         
   4   9  15          1.41          1.61         0.32 o                         
   5   9  15          2.07          2.39         0.30 o                         
   6   9  15          8.15          8.11         0.42 o                         
  -4  10  15          2.26          2.29         0.36 o                         
  -3  10  15          0.40          0.25         0.24 o                         
  -2  10  15          4.87          4.87         0.41 o                         
  -1  10  15          4.59          4.66         0.41 o                         
   0  10  15          0.77          0.91         0.24 o                         
   1  10  15          4.59          4.18         0.33 o                         
   2  10  15          4.87          5.23         0.56 o                         
   3  10  15          0.40          0.39         0.23 o                         
   4  10  15          2.27          2.45         0.31 o                         
  -1  11  15          0.11          0.43         0.26 o                         
   0  11  15          0.35          0.47         0.23 o                         
   1  11  15          0.11          0.09         0.24 o                         
   0   0  16         13.98         14.29         0.44 o                         
   1   0  16          1.05          0.86         0.13 o                         
   2   0  16          2.12          1.76         0.20 o                         
   3   0  16         82.85         79.29         0.87 o                         
   4   0  16         49.02         47.25         0.62 o                         
   5   0  16          6.41          6.81         0.27 o                         
   6   0  16         18.67         19.26         0.46 o                         
   7   0  16         38.33         37.72         0.75 o                         
   8   0  16          0.01         -0.05         0.18 o                         
   9   0  16          5.23          5.51         0.38 o                         
  10   0  16          0.10          0.25         0.23 o                         
 -10   1  16         11.14         10.55         0.57 o                         
  -9   1  16         15.41         15.42         0.62 o                         
  -8   1  16          1.78          2.01         0.24 o                         
  -7   1  16          8.54          9.06         0.39 o                         
  -6   1  16          2.43          2.30         0.21 o                         
  -5   1  16         35.22         34.94         0.57 o                         
  -4   1  16          9.49          9.47         0.29 o                         
  -3   1  16          4.15          4.10         0.17 o                         
  -2   1  16         13.53         12.86         0.27 o                         
  -1   1  16         33.31         32.79         0.56 o                         
   0   1  16         16.11         16.74         0.35 o                         
   1   1  16         33.29         32.64         0.52 o                         
   2   1  16         13.53         12.94         0.29 o                         
   3   1  16          4.14          4.00         0.14 o                         
   4   1  16          9.47          9.31         0.25 o                         
   5   1  16         35.14         34.47         0.56 o                         
   6   1  16          2.45          2.55         0.19 o                         
   7   1  16          8.53          9.14         0.36 o                         
   8   1  16          1.78          1.80         0.26 o                         
   9   1  16         15.40         15.10         0.85 o                         
  10   1  16         11.15          9.86         1.01 o                         
 -10   2  16          2.90          2.67         0.35 o                         
  -9   2  16          3.89          4.25         0.33 o                         
  -8   2  16          1.17          1.13         0.21 o                         
  -7   2  16          0.75          0.95         0.19 o                         
  -6   2  16          6.61          7.41         0.45 o                         
  -5   2  16          0.83          0.74         0.15 o                         
  -4   2  16         13.51         13.44         0.29 o                         
  -3   2  16          1.71          1.91         0.11 o                         
  -2   2  16         41.35         40.98         1.05 o                         
  -1   2  16          4.38          4.00         0.16 o                         
   0   2  16         14.12         13.84         0.26 o                         
   1   2  16          4.38          4.24         0.17 o                         
   2   2  16         41.38         40.44         0.57 o                         
   3   2  16          1.71          1.79         0.13 o                         
   4   2  16         13.49         13.27         0.29 o                         
   5   2  16          0.83          0.85         0.12 o                         
   6   2  16          6.61          6.94         0.33 o                         
   7   2  16          0.74          1.05         0.19 o                         
   8   2  16          1.19          1.28         0.22 o                         
   9   2  16          3.89          4.21         0.40 o                         
  10   2  16          2.89          2.74         0.33 o                         
 -10   3  16          1.05          1.27         0.35 o                         
  -9   3  16          3.89          4.16         0.31 o                         
  -8   3  16          5.39          5.43         0.37 o                         
  -7   3  16          0.62          0.64         0.18 o                         
  -6   3  16         19.51         19.79         0.51 o                         
  -5   3  16          6.40          6.64         0.53 o                         
  -4   3  16          6.50          6.23         0.26 o                         
  -3   3  16          0.48          0.70         0.10 o                         
  -2   3  16         17.19         16.49         0.28 o                         
  -1   3  16         19.54         18.21         0.35 o                         
   0   3  16         27.49         24.74         0.68 o                         
   1   3  16         19.60         19.08         0.41 o                         
   2   3  16         17.16         16.71         0.28 o                         
   3   3  16          0.48          0.82         0.13 o                         
   4   3  16          6.49          6.51         0.26 o                         
   5   3  16          6.40          6.50         0.27 o                         
   6   3  16         19.50         18.98         0.51 o                         
   7   3  16          0.62          0.37         0.18 o                         
   8   3  16          5.40          5.24         0.36 o                         
   9   3  16          3.91          3.86         0.33 o                         
  10   3  16          1.04          1.33         0.37 o                         
  -9   4  16          0.14          0.26         0.21 o                         
  -8   4  16          4.45          4.79         0.31 o                         
  -7   4  16          1.31          1.47         0.20 o                         
  -6   4  16          9.11          8.82         0.35 o                         
  -5   4  16          8.14          8.15         0.65 o                         
  -4   4  16         31.82         31.87         0.51 o                         
  -3   4  16          8.54          8.62         0.23 o                         
  -2   4  16          6.27          6.87         0.34 o                         
  -1   4  16         27.07         27.16         0.54 o                         
   0   4  16         37.97         38.94         0.53 o                         
   1   4  16         27.07         27.64         0.64 o                         
   2   4  16          6.24          6.61         0.26 o                         
   3   4  16          8.55          8.73         0.29 o                         
   4   4  16         31.79         32.26         0.74 o                         
   5   4  16          8.13          7.16         0.39 o                         
   6   4  16          9.10          9.93         0.52 o                         
   7   4  16          1.31          1.43         0.22 o                         
   8   4  16          4.45          4.68         0.35 o                         
   9   4  16          0.14          0.21         0.24 o                         
  -9   5  16          0.33          0.20         0.28 o                         
  -8   5  16          3.07          3.25         0.32 o                         
  -7   5  16          1.18          0.64         0.26 o                         
  -6   5  16          2.62          3.24         0.28 o                         
  -5   5  16          5.60          5.80         0.33 o                         
  -4   5  16          6.88          7.20         0.27 o                         
  -3   5  16         23.33         23.00         0.43 o                         
  -2   5  16         26.97         27.22         0.68 o                         
  -1   5  16         28.58         28.71         0.54 o                         
   0   5  16          2.23          2.00         0.16 o                         
   1   5  16         28.55         28.40         0.54 o                         
   2   5  16         26.98         26.25         0.53 o                         
   3   5  16         23.33         22.17         0.48 o                         
   4   5  16          6.86          6.78         0.31 o                         
   5   5  16          5.60          5.96         0.33 o                         
   6   5  16          2.62          2.82         0.24 o                         
   7   5  16          1.18          1.30         0.23 o                         
   8   5  16          3.06          2.97         0.33 o                         
   9   5  16          0.33          0.36         0.33 o                         
  -8   6  16          4.76          4.36         0.37 o                         
  -7   6  16          0.01          0.24         0.20 o                         
  -6   6  16          6.25          4.74         0.41 o                         
  -5   6  16          4.01          3.76         0.40 o                         
  -4   6  16          8.06          8.76         0.32 o                         
  -3   6  16         11.89         11.18         0.39 o                         
  -2   6  16          4.21          4.22         0.26 o                         
  -1   6  16          5.96          5.56         0.25 o                         
   0   6  16          2.95          3.27         0.22 o                         
   1   6  16          5.97          6.02         0.29 o                         
   2   6  16          4.20          4.01         0.30 o                         
   3   6  16         11.87         11.97         0.40 o                         
   4   6  16          8.09          8.45         0.35 o                         
   5   6  16          4.00          4.07         0.30 o                         
   6   6  16          6.25          5.68         0.31 o                         
   7   6  16          0.01         -0.12         0.18 o                         
   8   6  16          4.76          4.66         0.47 o                         
  -7   7  16          0.26          0.46         0.37 o                         
  -6   7  16          4.64          4.58         0.70 o                         
  -5   7  16          4.14          3.88         0.32 o                         
  -4   7  16         12.15         12.04         1.08 o                         
  -3   7  16          5.83          6.56         0.32 o                         
  -2   7  16          4.47          5.10         0.29 o                         
  -1   7  16          4.53          4.25         0.24 o                         
   0   7  16          2.87          2.50         0.29 o                         
   1   7  16          4.52          4.21         0.27 o                         
   2   7  16          4.48          5.35         0.31 o                         
   3   7  16          5.82          5.93         0.33 o                         
   4   7  16         12.15         12.86         0.47 o                         
   5   7  16          4.15          4.21         0.29 o                         
   6   7  16          4.65          4.58         0.34 o                         
   7   7  16          0.26          0.18         0.26 o                         
  -6   8  16          3.95          3.34         0.39 o                         
  -5   8  16          1.72          1.91         0.27 o                         
  -4   8  16          0.66          0.79         0.22 o                         
  -3   8  16          4.05          3.92         0.43 o                         
  -2   8  16          4.09          3.87         0.35 o                         
  -1   8  16          1.76          1.54         0.20 o                         
   0   8  16          8.50          9.27         0.41 o                         
   1   8  16          1.76          1.73         0.22 o                         
   2   8  16          4.09          3.86         0.30 o                         
   3   8  16          4.06          4.61         0.33 o                         
   4   8  16          0.67          0.77         0.21 o                         
   5   8  16          1.73          1.94         0.29 o                         
   6   8  16          3.95          4.13         0.38 o                         
  -5   9  16          1.11          0.63         0.30 o                         
  -4   9  16          0.83          1.18         0.40 o                         
  -3   9  16          0.21          0.43         0.32 o                         
  -2   9  16          4.83          4.69         0.36 o                         
  -1   9  16          0.87          0.83         0.20 o                         
   0   9  16          0.29          0.42         0.19 o                         
   1   9  16          0.87          0.93         0.22 o                         
   2   9  16          4.83          5.24         0.43 o                         
   3   9  16          0.21          0.31         0.26 o                         
   4   9  16          0.83          1.21         0.31 o                         
   5   9  16          1.11          1.04         0.32 o                         
  -3  10  16          3.33          2.77         0.43 o                         
  -2  10  16          0.44          0.33         0.31 o                         
  -1  10  16          0.55          0.56         0.26 o                         
   0  10  16          0.14          0.02         0.26 o                         
   1  10  16          0.54          0.47         0.27 o                         
   2  10  16          0.45          0.32         0.28 o                         
   3  10  16          3.32          2.44         0.31 o                         
   1   0  17          0.71          0.67         0.12 o                         
   2   0  17         37.15         35.83         0.77 o                         
   3   0  17         26.45         25.53         0.41 o                         
   4   0  17          1.41          1.33         0.14 o                         
   5   0  17         32.72         33.59         0.55 o                         
   6   0  17         10.08         10.02         0.36 o                         
   7   0  17          0.62          0.56         0.17 o                         
   8   0  17          3.17          3.04         0.36 o                         
   9   0  17          5.42          6.13         0.44 o                         
  10   0  17          1.70          1.91         0.33 o                         
 -10   1  17          0.56          0.62         0.30 o                         
  -9   1  17          6.24          7.42         0.48 o                         
  -8   1  17          7.24          6.94         0.38 o                         
  -7   1  17          7.86          8.29         0.44 o                         
  -6   1  17          9.45          9.80         0.36 o                         
  -5   1  17          6.18          6.25         0.28 o                         
  -4   1  17         12.61         12.02         0.33 o                         
  -3   1  17         11.64         11.98         0.26 o                         
  -2   1  17         44.62         43.85         0.67 o                         
  -1   1  17         13.36         12.50         0.33 o                         
   0   1  17         18.25         18.68         0.38 o                         
   1   1  17         13.36         12.03         0.30 o                         
   2   1  17         44.66         44.52         0.71 o                         
   3   1  17         11.64         11.78         0.40 o                         
   4   1  17         12.60         11.88         0.28 o                         
   5   1  17          6.17          6.17         0.27 o                         
   6   1  17          9.45          9.68         0.34 o                         
   7   1  17          7.87          8.30         0.47 o                         
   8   1  17          7.24          7.93         0.43 o                         
   9   1  17          6.24          6.83         0.57 o                         
  10   1  17          0.56          0.47         0.27 o                         
  -9   2  17          0.98          0.99         0.26 o                         
  -8   2  17          8.17          8.19         0.46 o                         
  -7   2  17         19.25         18.72         0.47 o                         
  -6   2  17         13.26         13.42         0.38 o                         
  -5   2  17          1.83          2.47         0.27 o                         
  -4   2  17         16.32         16.27         0.35 o                         
  -3   2  17          5.89          5.72         0.21 o                         
  -2   2  17          0.22          0.17         0.10 o                         
  -1   2  17          5.49          5.01         0.17 o                         
   0   2  17         22.61         21.98         0.52 o                         
   1   2  17          5.50          5.05         0.23 o                         
   2   2  17          0.22          0.31         0.11 o                         
   3   2  17          5.88          5.72         0.21 o                         
   4   2  17         16.33         16.59         0.34 o                         
   5   2  17          1.83          2.06         0.17 o                         
   6   2  17         13.25         13.34         0.43 o                         
   7   2  17         19.27         19.03         0.53 o                         
   8   2  17          8.18          8.70         0.65 o                         
   9   2  17          0.99          0.81         0.24 o                         
  -9   3  17          5.78          5.67         0.52 o                         
  -8   3  17          2.77          2.82         0.26 o                         
  -7   3  17          0.92          1.01         0.19 o                         
  -6   3  17         11.91         11.88         0.42 o                         
  -5   3  17          0.92          0.78         0.14 o                         
  -4   3  17         10.09         10.37         0.29 o                         
  -3   3  17          3.86          4.19         0.18 o                         
  -2   3  17          8.42          8.79         0.29 o                         
  -1   3  17         10.42         10.48         0.31 o                         
   0   3  17         16.09         16.52         0.49 o                         
   1   3  17         10.44         10.62         0.32 o                         
   2   3  17          8.45          8.08         0.21 o                         
   3   3  17          3.87          3.74         0.20 o                         
   4   3  17         10.07         10.62         0.66 o                         
   5   3  17          0.93          0.97         0.16 o                         
   6   3  17         11.90         11.59         0.42 o                         
   7   3  17          0.93          0.96         0.20 o                         
   8   3  17          2.77          2.45         0.27 o                         
   9   3  17          5.78          6.05         0.41 o                         
  -9   4  17          0.27          0.10         0.21 o                         
  -8   4  17          0.06         -0.08         0.19 o                         
  -7   4  17          4.71          4.75         0.30 o                         
  -6   4  17         12.26         12.59         0.43 o                         
  -5   4  17          2.25          2.54         0.23 o                         
  -4   4  17         20.68         20.60         0.39 o                         
  -3   4  17          0.03         -0.01         0.10 o                         
  -2   4  17          8.44          8.32         0.25 o                         
  -1   4  17          7.47          7.93         0.33 o                         
   0   4  17          0.20          0.11         0.09 o                         
   1   4  17          7.46          7.96         0.26 o                         
   2   4  17          8.42          7.91         0.26 o                         
   3   4  17          0.03          0.14         0.11 o                         
   4   4  17         20.68         20.41         0.54 o                         
   5   4  17          2.26          2.37         0.22 o                         
   6   4  17         12.24         12.23         0.87 o                         
   7   4  17          4.72          4.67         0.32 o                         
   8   4  17          0.06          0.16         0.20 o                         
   9   4  17          0.27          0.46         0.24 o                         
  -8   5  17         15.03         14.79         0.58 o                         
  -7   5  17          1.13          0.93         0.27 o                         
  -6   5  17         17.27         18.11         0.53 o                         
  -5   5  17          0.52          0.66         0.22 o                         
  -4   5  17          4.96          5.00         0.32 o                         
  -3   5  17          7.05          6.79         0.27 o                         
  -2   5  17          7.53          7.34         0.29 o                         
  -1   5  17          0.91          0.91         0.14 o                         
   0   5  17          5.74          5.87         0.36 o                         
   1   5  17          0.91          1.14         0.15 o                         
   2   5  17          7.55          7.16         0.31 o                         
   3   5  17          7.05          6.87         0.34 o                         
   4   5  17          4.96          5.10         0.29 o                         
   5   5  17          0.53          0.47         0.18 o                         
   6   5  17         17.27         17.51         0.56 o                         
   7   5  17          1.13          1.05         0.22 o                         
   8   5  17         15.02         17.08         0.73 o                         
  -8   6  17          3.50          4.09         0.47 o                         
  -7   6  17          1.83          2.36         0.34 o                         
  -6   6  17          6.51          5.38         0.42 o                         
  -5   6  17          0.56          0.76         0.20 o                         
  -4   6  17         29.07         28.48         0.55 o                         
  -3   6  17          5.32          5.27         0.26 o                         
  -2   6  17          5.37          5.98         0.30 o                         
  -1   6  17         24.80         23.87         0.52 o                         
   0   6  17          4.07          4.16         0.25 o                         
   1   6  17         24.79         24.02         0.54 o                         
   2   6  17          5.37          5.75         0.30 o                         
   3   6  17          5.32          5.13         0.41 o                         
   4   6  17         29.09         28.72         0.65 o                         
   5   6  17          0.56          0.65         0.19 o                         
   6   6  17          6.52          7.24         0.48 o                         
   7   6  17          1.83          2.02         0.25 o                         
   8   6  17          3.50          3.47         0.35 o                         
  -7   7  17          0.23          0.19         0.24 o                         
  -6   7  17          3.68          3.80         0.41 o                         
  -5   7  17          0.77          0.73         0.21 o                         
  -4   7  17          7.00          7.00         0.39 o                         
  -3   7  17         11.35         10.96         0.51 o                         
  -2   7  17          1.36          1.02         0.18 o                         
  -1   7  17         12.71         12.27         0.38 o                         
   0   7  17          2.38          2.20         0.23 o                         
   1   7  17         12.70         12.97         0.44 o                         
   2   7  17          1.36          1.38         0.20 o                         
   3   7  17         11.34         10.99         0.44 o                         
   4   7  17          7.01          7.32         0.39 o                         
   5   7  17          0.77          0.88         0.21 o                         
   6   7  17          3.68          3.42         0.33 o                         
   7   7  17          0.23          0.07         0.21 o                         
  -6   8  17          5.20          4.21         0.36 o                         
  -5   8  17          1.09          0.96         0.30 o                         
  -4   8  17          2.35          2.32         0.27 o                         
  -3   8  17          1.83          1.69         0.27 o                         
  -2   8  17          1.03          0.77         0.18 o                         
  -1   8  17          6.52          6.67         0.35 o                         
   0   8  17          4.29          4.39         0.30 o                         
   1   8  17          6.52          6.76         0.36 o                         
   2   8  17          1.04          0.85         0.20 o                         
   3   8  17          1.83          1.79         0.24 o                         
   4   8  17          2.36          2.27         0.27 o                         
   5   8  17          1.10          0.88         0.24 o                         
   6   8  17          5.21          5.39         0.42 o                         
  -4   9  17          0.81          1.12         0.28 o                         
  -3   9  17          1.17          0.67         0.24 o                         
  -2   9  17          0.62          0.95         0.21 o                         
  -1   9  17          8.97          8.69         0.42 o                         
   0   9  17          0.06          0.02         0.19 o                         
   1   9  17          8.95          8.75         0.85 o                         
   2   9  17          0.63          0.55         0.22 o                         
   3   9  17          1.17          1.24         0.25 o                         
   4   9  17          0.81          0.36         0.28 o                         
  -2  10  17          2.17          1.78         0.40 o                         
  -1  10  17          0.73          0.27         0.27 o                         
   0  10  17          2.65          1.94         0.32 o                         
   1  10  17          0.72          0.29         0.29 o                         
   2  10  17          2.16          2.22         0.37 o                         
   0   0  18         98.88         96.87         1.71 o                         
   1   0  18         21.02         22.18         0.43 o                         
   2   0  18          7.81          7.38         0.34 o                         
   3   0  18          9.69          9.57         0.27 o                         
   4   0  18          3.72          4.36         0.22 o                         
   5   0  18          0.61          0.66         0.14 o                         
   6   0  18          3.72          3.87         0.23 o                         
   7   0  18          0.34          0.50         0.18 o                         
   8   0  18          0.21          0.21         0.21 o                         
   9   0  18          2.78          2.61         0.32 o                         
  -9   1  18          4.44          4.13         0.40 o                         
  -8   1  18          1.03          1.03         0.22 o                         
  -7   1  18         18.01         17.79         0.46 o                         
  -6   1  18          4.16          4.88         0.29 o                         
  -5   1  18          2.57          3.39         0.23 o                         
  -4   1  18         22.67         22.13         0.44 o                         
  -3   1  18         14.24         14.73         0.47 o                         
  -2   1  18         46.45         46.42         0.84 o                         
  -1   1  18         12.86         12.02         0.47 o                         
   0   1  18          0.02          0.05         0.10 o                         
   1   1  18         12.86         12.02         0.31 o                         
   2   1  18         46.48         46.12         0.98 o                         
   3   1  18         14.24         15.11         0.35 o                         
   4   1  18         22.67         22.63         0.41 o                         
   5   1  18          2.56          3.01         0.22 o                         
   6   1  18          4.18          5.00         0.29 o                         
   7   1  18         18.01         17.12         0.56 o                         
   8   1  18          1.03          1.01         0.25 o                         
   9   1  18          4.45          4.33         0.47 o                         
  -9   2  18         10.21         10.94         0.55 o                         
  -8   2  18          0.35          0.66         0.20 o                         
  -7   2  18          2.59          2.46         0.23 o                         
  -6   2  18         21.46         21.35         0.48 o                         
  -5   2  18         21.44         21.52         0.45 o                         
  -4   2  18         10.98         11.01         0.33 o                         
  -3   2  18          1.34          1.33         0.16 o                         
  -2   2  18          4.11          4.64         0.23 o                         
  -1   2  18          5.34          5.11         0.21 o                         
   0   2  18         17.09         16.46         0.59 o                         
   1   2  18          5.35          5.02         0.28 o                         
   2   2  18          4.11          4.57         0.25 o                         
   3   2  18          1.33          1.62         0.15 o                         
   4   2  18         10.98         10.70         0.28 o                         
   5   2  18         21.41         20.22         0.43 o                         
   6   2  18         21.47         21.04         0.59 o                         
   7   2  18          2.58          2.89         0.29 o                         
   8   2  18          0.36          0.19         0.20 o                         
   9   2  18         10.21         10.73         0.88 o                         
  -9   3  18          0.88          0.88         0.24 o                         
  -8   3  18          3.80          3.40         0.28 o                         
  -7   3  18          2.37          2.45         0.24 o                         
  -6   3  18          3.02          3.45         0.25 o                         
  -5   3  18          2.57          2.66         0.20 o                         
  -4   3  18         10.99         11.52         0.33 o                         
  -3   3  18          0.19          0.19         0.12 o                         
  -2   3  18          2.06          2.29         0.15 o                         
  -1   3  18         31.66         31.38         0.61 o                         
   0   3  18          1.56          1.88         0.17 o                         
   1   3  18         31.67         31.36         0.60 o                         
   2   3  18          2.06          1.68         0.17 o                         
   3   3  18          0.19          0.17         0.10 o                         
   4   3  18         10.97         10.47         0.34 o                         
   5   3  18          2.57          2.72         0.23 o                         
   6   3  18          3.01          3.38         0.29 o                         
   7   3  18          2.36          2.30         0.25 o                         
   8   3  18          3.81          4.26         0.34 o                         
   9   3  18          0.88          0.71         0.25 o                         
  -8   4  18          4.71          5.51         0.40 o                         
  -7   4  18          1.85          2.12         0.24 o                         
  -6   4  18         11.40         11.37         0.80 o                         
  -5   4  18          0.45          0.37         0.15 o                         
  -4   4  18          0.40          0.40         0.14 o                         
  -3   4  18         10.51         10.30         0.29 o                         
  -2   4  18          3.84          3.96         0.23 o                         
  -1   4  18         14.54         14.12         0.61 o                         
   0   4  18          0.07          0.09         0.10 o                         
   1   4  18         14.55         14.30         0.32 o                         
   2   4  18          3.84          4.22         0.21 o                         
   3   4  18         10.51         10.69         0.40 o                         
   4   4  18          0.40          0.25         0.16 o                         
   5   4  18          0.46          0.20         0.16 o                         
   6   4  18         11.40         11.22         0.73 o                         
   7   4  18          1.86          2.04         0.26 o                         
   8   4  18          4.71          5.12         0.38 o                         
  -8   5  18          9.01          8.52         0.51 o                         
  -7   5  18          0.58          0.40         0.26 o                         
  -6   5  18          3.85          3.78         0.30 o                         
  -5   5  18          8.72          8.12         0.79 o                         
  -4   5  18         11.77         11.55         0.35 o                         
  -3   5  18          5.69          6.16         0.28 o                         
  -2   5  18          3.27          3.86         0.34 o                         
  -1   5  18          2.52          2.83         0.20 o                         
   0   5  18          1.48          1.58         0.18 o                         
   1   5  18          2.51          3.00         0.21 o                         
   2   5  18          3.27          3.86         0.31 o                         
   3   5  18          5.70          6.02         0.28 o                         
   4   5  18         11.79         10.96         0.94 o                         
   5   5  18          8.72          8.19         0.56 o                         
   6   5  18          3.85          4.07         0.28 o                         
   7   5  18          0.58          0.65         0.22 o                         
   8   5  18          9.01          8.94         0.48 o                         
  -7   6  18          2.12          2.59         0.31 o                         
  -6   6  18          2.23          2.18         0.27 o                         
  -5   6  18          5.86          5.82         0.36 o                         
  -4   6  18          6.04          6.42         0.36 o                         
  -3   6  18         20.26         20.95         0.47 o                         
  -2   6  18          2.92          2.81         0.21 o                         
  -1   6  18         17.86         18.07         0.51 o                         
   0   6  18          5.76          6.25         0.31 o                         
   1   6  18         17.86         18.27         0.47 o                         
   2   6  18          2.93          2.94         0.24 o                         
   3   6  18         20.25         21.20         0.65 o                         
   4   6  18          6.04          6.22         0.34 o                         
   5   6  18          5.88          6.19         0.36 o                         
   6   6  18          2.23          1.95         0.26 o                         
   7   6  18          2.12          1.90         0.28 o                         
  -6   7  18          2.10          2.25         0.40 o                         
  -5   7  18          1.29          1.52         0.25 o                         
  -4   7  18          1.59          1.60         0.23 o                         
  -3   7  18          3.66          3.59         0.34 o                         
  -2   7  18          1.73          1.88         0.22 o                         
  -1   7  18          8.97          8.64         0.39 o                         
   0   7  18          0.24          0.13         0.15 o                         
   1   7  18          8.97          9.00         0.51 o                         
   2   7  18          1.73          1.91         0.22 o                         
   3   7  18          3.66          3.46         0.35 o                         
   4   7  18          1.60          1.82         0.23 o                         
   5   7  18          1.29          1.33         0.24 o                         
   6   7  18          2.10          2.08         0.30 o                         
  -5   8  18          0.34          0.23         0.22 o                         
  -4   8  18          0.19          0.06         0.20 o                         
  -3   8  18          0.61          0.82         0.23 o                         
  -2   8  18          0.97          0.84         0.19 o                         
  -1   8  18          0.79          0.75         0.19 o                         
   0   8  18          0.38          0.15         0.17 o                         
   1   8  18          0.78          0.94         0.20 o                         
   2   8  18          0.97          0.73         0.20 o                         
   3   8  18          0.61          0.57         0.20 o                         
   4   8  18          0.20          0.05         0.20 o                         
   5   8  18          0.34          0.50         0.25 o                         
  -4   9  18          2.63          2.33         0.32 o                         
  -3   9  18          0.30          0.05         0.25 o                         
  -2   9  18          1.75          1.15         0.26 o                         
  -1   9  18          0.10          0.12         0.19 o                         
   0   9  18          0.39          0.59         0.20 o                         
   1   9  18          0.10         -0.07         0.19 o                         
   2   9  18          1.75          1.48         0.25 o                         
   3   9  18          0.31          0.39         0.22 o                         
   4   9  18          2.63          2.31         0.30 o                         
   1   0  19          6.62          5.95         0.26 o                         
   2   0  19         54.30         53.66         0.96 o                         
   3   0  19          0.50          0.60         0.13 o                         
   4   0  19          2.44          2.52         0.23 o                         
   5   0  19          8.72          8.68         0.31 o                         
   6   0  19         13.75         14.57         0.74 o                         
   7   0  19          1.38          1.31         0.20 o                         
   8   0  19          2.97          3.38         0.34 o                         
   9   0  19          7.29          7.46         0.49 o                         
  -9   1  19          0.62          0.67         0.25 o                         
  -8   1  19          0.66          0.64         0.22 o                         
  -7   1  19          3.37          3.13         0.27 o                         
  -6   1  19          4.25          4.43         0.36 o                         
  -5   1  19          6.43          7.13         0.33 o                         
  -4   1  19         13.19         13.63         0.45 o                         
  -3   1  19         12.52         12.48         0.39 o                         
  -2   1  19         20.55         19.99         0.51 o                         
  -1   1  19          4.77          4.75         0.26 o                         
   0   1  19         16.77         16.04         0.37 o                         
   1   1  19          4.77          4.93         0.29 o                         
   2   1  19         20.56         20.43         0.53 o                         
   3   1  19         12.53         12.96         0.40 o                         
   4   1  19         13.18         12.94         0.34 o                         
   5   1  19          6.44          6.99         0.29 o                         
   6   1  19          4.24          4.65         0.26 o                         
   7   1  19          3.39          3.71         0.37 o                         
   8   1  19          0.66          0.72         0.24 o                         
   9   1  19          0.62          1.08         0.28 o                         
  -9   2  19          0.41          0.61         0.26 o                         
  -8   2  19          2.09          2.42         0.26 o                         
  -7   2  19          3.13          3.26         0.26 o                         
  -6   2  19          1.41          1.68         0.20 o                         
  -5   2  19          3.09          3.52         0.25 o                         
  -4   2  19          3.53          3.43         0.50 o                         
  -3   2  19         12.92         12.67         0.37 o                         
  -2   2  19          0.89          1.04         0.13 o                         
  -1   2  19          9.29          9.32         0.88 o                         
   0   2  19         16.37         16.69         0.34 o                         
   1   2  19          9.30          9.03         0.28 o                         
   2   2  19          0.90          1.15         0.17 o                         
   3   2  19         12.90         12.68         0.48 o                         
   4   2  19          3.52          3.56         0.19 o                         
   5   2  19          3.07          2.94         0.24 o                         
   6   2  19          1.42          1.33         0.22 o                         
   7   2  19          3.13          2.93         0.30 o                         
   8   2  19          2.09          1.70         0.37 o                         
   9   2  19          0.41          0.26         0.25 o                         
  -8   3  19          3.92          3.49         0.33 o                         
  -7   3  19          7.60          8.05         0.38 o                         
  -6   3  19          6.68          7.16         0.34 o                         
  -5   3  19          4.03          4.34         0.32 o                         
  -4   3  19          6.82          7.23         0.35 o                         
  -3   3  19          4.80          4.90         0.25 o                         
  -2   3  19          2.53          2.45         0.21 o                         
  -1   3  19          4.99          5.77         0.34 o                         
   0   3  19          0.27          0.49         0.12 o                         
   1   3  19          4.99          5.40         0.45 o                         
   2   3  19          2.54          2.50         0.33 o                         
   3   3  19          4.79          4.87         0.23 o                         
   4   3  19          6.83          7.69         0.31 o                         
   5   3  19          4.03          4.19         0.34 o                         
   6   3  19          6.66          6.62         0.50 o                         
   7   3  19          7.60          8.44         0.50 o                         
   8   3  19          3.93          4.69         0.40 o                         
  -8   4  19          1.13          0.98         0.23 o                         
  -7   4  19          2.79          2.21         0.25 o                         
  -6   4  19         12.06         13.13         0.50 o                         
  -5   4  19          1.25          1.41         0.19 o                         
  -4   4  19          4.23          3.90         0.24 o                         
  -3   4  19          8.58          9.00         0.42 o                         
  -2   4  19          4.62          5.15         0.24 o                         
  -1   4  19         11.86         12.32         0.39 o                         
   0   4  19          5.06          5.26         0.36 o                         
   1   4  19         11.86         12.82         0.86 o                         
   2   4  19          4.62          5.61         0.29 o                         
   3   4  19          8.58          9.21         0.31 o                         
   4   4  19          4.22          3.97         0.43 o                         
   5   4  19          1.25          1.53         0.23 o                         
   6   4  19         12.07         12.08         0.46 o                         
   7   4  19          2.80          2.16         0.29 o                         
   8   4  19          1.13          0.91         0.25 o                         
  -7   5  19          0.12         -0.06         0.25 o                         
  -6   5  19          1.03          1.26         0.23 o                         
  -5   5  19          1.26          1.28         0.21 o                         
  -4   5  19         20.56         20.39         0.47 o                         
  -3   5  19          2.30          2.43         0.20 o                         
  -2   5  19          8.15          8.06         0.29 o                         
  -1   5  19         17.36         17.92         0.50 o                         
   0   5  19          0.16          0.17         0.13 o                         
   1   5  19         17.34         18.08         0.61 o                         
   2   5  19          8.15          8.11         0.33 o                         
   3   5  19          2.31          2.12         0.20 o                         
   4   5  19         20.56         21.29         0.72 o                         
   5   5  19          1.26          1.15         0.29 o                         
   6   5  19          1.03          1.12         0.22 o                         
   7   5  19          0.12          0.02         0.22 o                         
  -7   6  19          0.22          0.19         0.28 o                         
  -6   6  19          2.05          2.11         0.28 o                         
  -5   6  19          0.91          0.72         0.26 o                         
  -4   6  19          9.67          9.43         0.62 o                         
  -3   6  19         14.70         15.28         0.41 o                         
  -2   6  19          2.44          2.40         0.21 o                         
  -1   6  19          7.61          7.67         0.33 o                         
   0   6  19          1.26          1.27         0.18 o                         
   1   6  19          7.61          8.27         0.35 o                         
   2   6  19          2.43          2.29         0.22 o                         
   3   6  19         14.67         13.47         0.85 o                         
   4   6  19          9.67          9.68         0.38 o                         
   5   6  19          0.90          0.88         0.21 o                         
   6   6  19          2.05          2.00         0.29 o                         
   7   6  19          0.22         -0.07         0.24 o                         
  -6   7  19          4.47          4.56         0.46 o                         
  -5   7  19          1.03          0.92         0.24 o                         
  -4   7  19          8.51          8.08         0.63 o                         
  -3   7  19          7.34          6.93         0.55 o                         
  -2   7  19          0.18          0.09         0.18 o                         
  -1   7  19          9.21          9.93         0.68 o                         
   0   7  19          1.34          1.52         0.20 o                         
   1   7  19          9.21          9.90         0.41 o                         
   2   7  19          0.18          0.39         0.18 o                         
   3   7  19          7.33          6.49         0.39 o                         
   4   7  19          8.51          8.13         0.54 o                         
   5   7  19          1.03          1.31         0.25 o                         
   6   7  19          4.48          4.28         0.34 o                         
  -4   8  19          1.27          0.95         0.24 o                         
  -3   8  19          0.15          0.04         0.21 o                         
  -2   8  19          0.51          0.23         0.20 o                         
  -1   8  19         11.88         11.62         0.46 o                         
   0   8  19          3.06          2.65         0.27 o                         
   1   8  19         11.86         10.32         0.56 o                         
   2   8  19          0.50          0.48         0.20 o                         
   3   8  19          0.15          0.11         0.19 o                         
   4   8  19          1.28          0.99         0.24 o                         
  -2   9  19          2.42          2.17         0.31 o                         
  -1   9  19          0.76          0.31         0.21 o                         
   0   9  19          4.53          4.85         0.35 o                         
   1   9  19          0.76          0.88         0.23 o                         
   2   9  19          2.43          2.16         0.28 o                         
   0   0  20          0.32          0.33         0.18 o                         
   1   0  20         13.17         13.17         0.35 o                         
   2   0  20          0.23          0.17         0.16 o                         
   3   0  20         20.12         19.82         0.62 o                         
   4   0  20          0.81          0.81         0.14 o                         
   5   0  20          0.50          0.56         0.15 o                         
   6   0  20          0.12          0.18         0.15 o                         
   7   0  20         39.34         41.02         0.84 o                         
   8   0  20          0.79          0.90         0.30 o                         
  -8   1  20          0.04         -0.01         0.22 o                         
  -7   1  20          3.91          4.26         0.31 o                         
  -6   1  20         11.22         11.24         0.42 o                         
  -5   1  20         20.78         21.11         0.47 o                         
  -4   1  20          2.94          3.36         0.23 o                         
  -3   1  20          2.63          2.73         0.29 o                         
  -2   1  20          2.91          3.20         0.30 o                         
  -1   1  20          2.08          2.25         0.41 o                         
   0   1  20         14.84         13.76         0.36 o                         
   1   1  20          2.08          1.97         0.18 o                         
   2   1  20          2.92          2.83         0.26 o                         
   3   1  20          2.62          2.72         0.22 o                         
   4   1  20          2.94          3.60         0.21 o                         
   5   1  20         20.77         20.42         0.45 o                         
   6   1  20         11.22         11.54         0.60 o                         
   7   1  20          3.90          4.19         0.31 o                         
   8   1  20          0.04          0.01         0.23 o                         
  -8   2  20          3.24          3.54         0.30 o                         
  -7   2  20          0.07          0.01         0.18 o                         
  -6   2  20          1.51          1.83         0.21 o                         
  -5   2  20          0.42          0.34         0.16 o                         
  -4   2  20          7.70          8.14         0.40 o                         
  -3   2  20          1.47          1.50         0.16 o                         
  -2   2  20         11.99         11.65         0.33 o                         
  -1   2  20         27.46         27.64         0.79 o                         
   0   2  20          1.11          1.27         0.19 o                         
   1   2  20         27.47         27.17         0.52 o                         
   2   2  20         12.00         12.69         0.88 o                         
   3   2  20          1.46          1.65         0.21 o                         
   4   2  20          7.70          8.11         0.31 o                         
   5   2  20          0.41          0.34         0.16 o                         
   6   2  20          1.51          1.48         0.26 o                         
   7   2  20          0.07          0.13         0.20 o                         
   8   2  20          3.24          3.27         0.35 o                         
  -8   3  20          1.99          2.27         0.27 o                         
  -7   3  20          2.09          2.13         0.24 o                         
  -6   3  20         21.28         21.07         0.74 o                         
  -5   3  20          0.10          0.11         0.19 o                         
  -4   3  20          7.01          7.35         0.30 o                         
  -3   3  20          2.00          1.83         0.18 o                         
  -2   3  20          5.48          5.66         0.33 o                         
  -1   3  20          2.27          2.45         0.23 o                         
   0   3  20         11.63         11.64         0.53 o                         
   1   3  20          2.27          2.55         0.26 o                         
   2   3  20          5.49          5.60         0.32 o                         
   3   3  20          2.01          2.09         0.22 o                         
   4   3  20          7.00          7.48         0.46 o                         
   5   3  20          0.10         -0.06         0.14 o                         
   6   3  20         21.29         21.32         0.62 o                         
   7   3  20          2.10          1.73         0.27 o                         
   8   3  20          2.00          1.86         0.29 o                         
  -7   4  20          0.15          0.08         0.19 o                         
  -6   4  20          0.02         -0.10         0.19 o                         
  -5   4  20         10.01          9.87         0.65 o                         
  -4   4  20         10.27         10.61         0.36 o                         
  -3   4  20          3.02          3.47         0.26 o                         
  -2   4  20          2.16          2.43         0.22 o                         
  -1   4  20         16.36         16.21         0.57 o                         
   0   4  20          0.32          0.52         0.17 o                         
   1   4  20         16.36         16.57         1.03 o                         
   2   4  20          2.16          2.25         0.26 o                         
   3   4  20          3.02          3.24         0.21 o                         
   4   4  20         10.28         10.11         0.37 o                         
   5   4  20         10.01         10.24         0.40 o                         
   6   4  20          0.02          0.08         0.19 o                         
   7   4  20          0.15          0.14         0.21 o                         
  -7   5  20          1.01          1.09         0.26 o                         
  -6   5  20          0.14          0.41         0.21 o                         
  -5   5  20          3.12          3.18         0.28 o                         
  -4   5  20          0.20          0.38         0.18 o                         
  -3   5  20         21.02         21.48         0.48 o                         
  -2   5  20          1.23          1.48         0.18 o                         
  -1   5  20         19.03         19.36         0.55 o                         
   0   5  20          0.10          0.13         0.13 o                         
   1   5  20         19.04         20.16         0.67 o                         
   2   5  20          1.23          1.38         0.18 o                         
   3   5  20         21.00         21.42         0.48 o                         
   4   5  20          0.20          0.05         0.15 o                         
   5   5  20          3.13          3.36         0.29 o                         
   6   5  20          0.14          0.09         0.19 o                         
   7   5  20          1.01          1.56         0.29 o                         
  -6   6  20          0.15          0.54         0.23 o                         
  -5   6  20          0.06          0.20         0.25 o                         
  -4   6  20          2.90          2.84         0.32 o                         
  -3   6  20          1.29          1.12         0.26 o                         
  -2   6  20          0.32          0.33         0.16 o                         
  -1   6  20          3.78          4.13         0.26 o                         
   0   6  20          0.05         -0.14         0.14 o                         
   1   6  20          3.78          4.03         0.27 o                         
   2   6  20          0.32          0.19         0.17 o                         
   3   6  20          1.29          1.25         0.21 o                         
   4   6  20          2.91          3.09         0.34 o                         
   5   6  20          0.06         -0.04         0.17 o                         
   6   6  20          0.15          0.26         0.24 o                         
  -5   7  20          0.00          0.06         0.21 o                         
  -4   7  20          1.35          1.49         0.56 o                         
  -3   7  20          2.08          2.58         0.33 o                         
  -2   7  20          0.15         -0.06         0.17 o                         
  -1   7  20          2.28          2.39         0.30 o                         
   0   7  20          6.00          5.35         0.32 o                         
   1   7  20          2.27          2.44         0.25 o                         
   2   7  20          0.15         -0.06         0.17 o                         
   3   7  20          2.08          1.94         0.24 o                         
   4   7  20          1.35          1.32         0.29 o                         
   5   7  20          0.00          0.08         0.19 o                         
  -4   8  20          0.72          0.54         0.23 o                         
  -3   8  20          0.38          0.12         0.21 o                         
  -2   8  20          2.05          1.93         0.26 o                         
  -1   8  20          3.74          3.57         0.51 o                         
   0   8  20          0.06          0.34         0.24 o                         
   1   8  20          3.75          4.01         0.38 o                         
   2   8  20          2.06          2.32         0.27 o                         
   3   8  20          0.38          0.36         0.21 o                         
   4   8  20          0.73          0.69         0.23 o                         
   0   9  20          1.07          0.83         0.26 o                         
   1   0  21          0.33          0.40         0.15 o                         
   2   0  21         24.79         24.97         0.74 o                         
   3   0  21          0.89          0.63         0.24 o                         
   4   0  21          0.00         -0.12         0.12 o                         
   5   0  21          6.79          7.32         0.37 o                         
   6   0  21          6.70          7.36         0.33 o                         
   7   0  21          0.06          0.26         0.20 o                         
   8   0  21          0.27          0.61         0.24 o                         
  -8   1  21          1.51          1.70         0.31 o                         
  -7   1  21          3.24          3.48         0.29 o                         
  -6   1  21          2.84          2.92         0.24 o                         
  -5   1  21          8.69          8.87         0.33 o                         
  -4   1  21          3.80          4.15         0.23 o                         
  -3   1  21          8.45          8.94         0.71 o                         
  -2   1  21          8.04          8.41         0.46 o                         
  -1   1  21          0.22          0.04         0.15 o                         
   0   1  21          1.94          1.76         0.18 o                         
   1   1  21          0.21          0.27         0.15 o                         
   2   1  21          8.04          9.09         0.63 o                         
   3   1  21          8.43          8.60         0.37 o                         
   4   1  21          3.80          4.45         0.36 o                         
   5   1  21          8.67          8.68         0.37 o                         
   6   1  21          2.84          2.68         0.26 o                         
   7   1  21          3.23          3.31         0.57 o                         
   8   1  21          1.51          1.83         0.27 o                         
  -7   2  21          4.54          4.88         0.32 o                         
  -6   2  21          5.17          5.58         0.33 o                         
  -5   2  21          0.62          0.59         0.17 o                         
  -4   2  21          5.41          5.96         0.35 o                         
  -3   2  21         13.29         14.10         0.38 o                         
  -2   2  21         11.26         11.37         0.44 o                         
  -1   2  21          8.09          7.96         0.38 o                         
   0   2  21          3.57          3.07         0.26 o                         
   1   2  21          8.09          8.28         0.62 o                         
   2   2  21         11.27         11.45         0.78 o                         
   3   2  21         13.29         14.37         0.47 o                         
   4   2  21          5.41          5.95         0.30 o                         
   5   2  21          0.62          0.61         0.17 o                         
   6   2  21          5.16          4.99         0.37 o                         
   7   2  21          4.54          4.93         0.34 o                         
  -7   3  21          1.39          1.50         0.24 o                         
  -6   3  21          0.90          0.93         0.22 o                         
  -5   3  21          1.25          1.27         0.24 o                         
  -4   3  21          7.71          7.99         0.34 o                         
  -3   3  21          0.35          0.24         0.15 o                         
  -2   3  21          0.15          0.19         0.14 o                         
  -1   3  21         16.23         16.81         0.46 o                         
   0   3  21         10.98         11.63         0.49 o                         
   1   3  21         16.23         17.48         0.52 o                         
   2   3  21          0.15          0.11         0.22 o                         
   3   3  21          0.35          0.50         0.17 o                         
   4   3  21          7.70          8.05         0.35 o                         
   5   3  21          1.25          1.25         0.19 o                         
   6   3  21          0.90          1.08         0.24 o                         
   7   3  21          1.40          1.65         0.25 o                         
  -7   4  21          0.26          0.36         0.21 o                         
  -6   4  21          6.49          6.66         0.38 o                         
  -5   4  21          0.42          0.21         0.16 o                         
  -4   4  21          3.99          4.42         0.26 o                         
  -3   4  21          9.78          9.87         0.32 o                         
  -2   4  21          1.75          2.20         0.22 o                         
  -1   4  21          1.63          2.24         0.27 o                         
   0   4  21          0.92          0.77         0.19 o                         
   1   4  21          1.63          1.92         0.26 o                         
   2   4  21          1.75          1.79         0.22 o                         
   3   4  21          9.79          9.36         0.41 o                         
   4   4  21          3.99          4.46         0.27 o                         
   5   4  21          0.42          0.23         0.18 o                         
   6   4  21          6.48          6.65         0.57 o                         
   7   4  21          0.26          0.26         0.22 o                         
  -6   5  21          2.40          1.95         0.36 o                         
  -5   5  21          1.77          1.94         0.25 o                         
  -4   5  21         13.55         13.65         0.61 o                         
  -3   5  21          2.41          2.76         0.21 o                         
  -2   5  21         10.43         10.20         0.37 o                         
  -1   5  21          1.84          2.00         0.18 o                         
   0   5  21          0.03          0.07         0.19 o                         
   1   5  21          1.84          1.91         0.19 o                         
   2   5  21         10.43         10.09         0.36 o                         
   3   5  21          2.40          2.60         0.21 o                         
   4   5  21         13.55         13.22         0.62 o                         
   5   5  21          1.78          1.86         0.23 o                         
   6   5  21          2.41          2.57         0.29 o                         
  -5   6  21          0.03          0.23         0.21 o                         
  -4   6  21         12.64         13.67         0.64 o                         
  -3   6  21          4.60          5.00         0.29 o                         
  -2   6  21          1.68          1.79         0.21 o                         
  -1   6  21          2.28          2.26         0.21 o                         
   0   6  21          0.82          1.02         0.20 o                         
   1   6  21          2.28          2.11         0.21 o                         
   2   6  21          1.69          1.66         0.23 o                         
   3   6  21          4.60          4.79         0.31 o                         
   4   6  21         12.65         11.96         0.42 o                         
   5   6  21          0.03         -0.04         0.20 o                         
  -4   7  21          4.74          4.32         0.34 o                         
  -3   7  21          3.05          2.99         0.37 o                         
  -2   7  21          0.07         -0.17         0.17 o                         
  -1   7  21          5.76          5.77         0.38 o                         
   0   7  21          3.46          3.42         0.28 o                         
   1   7  21          5.75          6.37         0.36 o                         
   2   7  21          0.07         -0.13         0.17 o                         
   3   7  21          3.05          3.51         0.31 o                         
   4   7  21          4.74          4.82         0.35 o                         
  -2   8  21          1.21          1.17         0.29 o                         
  -1   8  21          4.09          3.82         0.31 o                         
   0   8  21          1.13          1.60         0.24 o                         
   1   8  21          4.09          4.23         0.33 o                         
   2   8  21          1.21          1.16         0.26 o                         
   0   0  22         36.09         35.79         1.03 o                         
   1   0  22          0.22          0.14         0.15 o                         
   2   0  22          8.38          9.79         0.56 o                         
   3   0  22          0.00          0.18         0.30 o                         
   4   0  22          0.65          0.70         0.15 o                         
   5   0  22          0.94          1.05         0.18 o                         
   6   0  22          2.90          3.05         0.25 o                         
   7   0  22          0.77          0.76         0.23 o                         
  -7   1  22          8.67          8.95         0.48 o                         
  -6   1  22          3.20          3.28         0.25 o                         
  -5   1  22          0.07         -0.10         0.15 o                         
  -4   1  22          5.25          5.78         0.27 o                         
  -3   1  22          3.49          3.54         0.35 o                         
  -2   1  22         11.48         11.14         0.56 o                         
  -1   1  22         10.18          9.21         0.39 o                         
   0   1  22          1.54          1.45         0.21 o                         
   1   1  22         10.20          9.88         0.40 o                         
   2   1  22         11.47         11.67         0.50 o                         
   3   1  22          3.48          3.57         0.38 o                         
   4   1  22          5.24          5.83         0.31 o                         
   5   1  22          0.07         -0.01         0.14 o                         
   6   1  22          3.20          3.37         0.28 o                         
   7   1  22          8.67          8.40         0.63 o                         
  -7   2  22          2.95          2.91         0.27 o                         
  -6   2  22         12.48         13.66         0.86 o                         
  -5   2  22          6.75          7.32         0.36 o                         
  -4   2  22          4.98          5.41         0.26 o                         
  -3   2  22          2.84          2.37         0.51 o                         
  -2   2  22          1.47          1.46         0.22 o                         
  -1   2  22          9.04          9.13         0.44 o                         
   0   2  22          5.16          5.67         0.37 o                         
   1   2  22          9.03          8.87         0.64 o                         
   2   2  22          1.47          1.68         0.33 o                         
   3   2  22          2.84          3.18         0.35 o                         
   4   2  22          4.98          5.36         0.36 o                         
   5   2  22          6.75          6.74         0.33 o                         
   6   2  22         12.48         14.02         0.83 o                         
   7   2  22          2.96          3.07         0.36 o                         
  -7   3  22          0.43          0.45         0.21 o                         
  -6   3  22          1.93          2.00         0.24 o                         
  -5   3  22          5.49          6.23         0.32 o                         
  -4   3  22          1.88          2.01         0.24 o                         
  -3   3  22          1.78          1.83         0.21 o                         
  -2   3  22          0.39          0.38         0.15 o                         
  -1   3  22         23.52         23.85         0.57 o                         
   0   3  22          1.27          1.03         0.22 o                         
   1   3  22         23.51         24.73         0.62 o                         
   2   3  22          0.39          0.29         0.17 o                         
   3   3  22          1.79          1.94         0.31 o                         
   4   3  22          1.87          2.05         0.27 o                         
   5   3  22          5.48          6.01         0.36 o                         
   6   3  22          1.94          2.32         0.26 o                         
   7   3  22          0.42          0.49         0.23 o                         
  -6   4  22          3.30          3.13         0.27 o                         
  -5   4  22          0.06          0.00         0.20 o                         
  -4   4  22          0.73          0.81         0.19 o                         
  -3   4  22          9.25          9.90         0.33 o                         
  -2   4  22          3.30          3.40         0.34 o                         
  -1   4  22          7.22          7.58         0.55 o                         
   0   4  22          0.24          0.20         0.17 o                         
   1   4  22          7.23          7.41         0.64 o                         
   2   4  22          3.30          3.25         0.27 o                         
   3   4  22          9.23          8.47         0.72 o                         
   4   4  22          0.74          0.75         0.18 o                         
   5   4  22          0.07          0.15         0.19 o                         
   6   4  22          3.30          3.52         0.31 o                         
  -5   5  22          1.83          2.14         0.26 o                         
  -4   5  22          5.58          5.59         0.34 o                         
  -3   5  22          0.72          0.60         0.21 o                         
  -2   5  22          0.19          0.15         0.15 o                         
  -1   5  22          0.44          0.18         0.18 o                         
   0   5  22          2.52          2.18         0.35 o                         
   1   5  22          0.44          0.34         0.22 o                         
   2   5  22          0.19          0.17         0.20 o                         
   3   5  22          0.72          0.76         0.18 o                         
   4   5  22          5.59          6.15         0.47 o                         
   5   5  22          1.84          1.83         0.24 o                         
  -4   6  22          1.34          1.43         0.33 o                         
  -3   6  22          6.27          6.57         0.33 o                         
  -2   6  22          0.58          0.58         0.18 o                         
  -1   6  22          5.25          5.49         0.37 o                         
   0   6  22          5.27          5.74         0.55 o                         
   1   6  22          5.25          5.39         0.31 o                         
   2   6  22          0.58          0.70         0.19 o                         
   3   6  22          6.28          6.55         0.36 o                         
   4   6  22          1.34          1.36         0.22 o                         
  -3   7  22          0.43          0.30         0.22 o                         
  -2   7  22          1.72          1.65         0.23 o                         
  -1   7  22          5.11          4.89         0.34 o                         
   0   7  22          0.13          0.11         0.18 o                         
   1   7  22          5.10          5.48         0.56 o                         
   2   7  22          1.72          1.94         0.25 o                         
   3   7  22          0.42          0.57         0.23 o                         
   1   0  23          0.35          0.27         0.16 o                         
   2   0  23          5.21          5.11         0.42 o                         
   3   0  23          8.72          8.91         1.16 o                         
   4   0  23          0.09         -0.02         0.16 o                         
   5   0  23          5.85          5.83         0.29 o                         
   6   0  23          2.72          3.07         0.28 o                         
  -6   1  23          3.74          3.60         0.27 o                         
  -5   1  23          0.86          1.15         0.19 o                         
  -4   1  23          3.24          3.58         0.40 o                         
  -3   1  23          1.13          0.59         0.25 o                         
  -2   1  23         17.27         18.07         0.65 o                         
  -1   1  23          2.70          2.82         0.25 o                         
   0   1  23          2.51          2.24         0.24 o                         
   1   1  23          2.71          3.18         0.31 o                         
   2   1  23         17.27         16.59         0.56 o                         
   3   1  23          1.13          1.53         0.40 o                         
   4   1  23          3.24          3.23         0.26 o                         
   5   1  23          0.86          1.08         0.21 o                         
   6   1  23          3.74          4.08         0.30 o                         
  -6   2  23          2.51          2.87         0.28 o                         
  -5   2  23          3.82          3.99         0.26 o                         
  -4   2  23          5.01          5.85         0.36 o                         
  -3   2  23          0.97          0.74         0.27 o                         
  -2   2  23          0.46          0.33         0.25 o                         
  -1   2  23          0.99          0.89         0.39 o                         
   0   2  23          5.53          6.00         0.46 o                         
   1   2  23          0.99          1.22         0.30 o                         
   2   2  23          0.46          0.64         0.27 o                         
   3   2  23          0.97          0.96         0.21 o                         
   4   2  23          5.01          5.37         1.01 o                         
   5   2  23          3.81          4.05         0.35 o                         
   6   2  23          2.51          3.14         0.29 o                         
  -6   3  23          7.38          8.07         0.38 o                         
  -5   3  23          0.39          0.43         0.19 o                         
  -4   3  23          2.46          1.53         0.37 o                         
  -3   3  23          9.71          9.56         0.40 o                         
  -2   3  23          3.61          3.81         0.47 o                         
  -1   3  23          2.28          2.39         0.36 o                         
   0   3  23          0.00         -0.04         0.22 o                         
   1   3  23          2.28          3.10         0.25 o                         
   2   3  23          3.61          3.59         0.29 o                         
   3   3  23          9.71          9.88         0.45 o                         
   4   3  23          2.46          2.75         0.27 o                         
   5   3  23          0.39          0.33         0.20 o                         
   6   3  23          7.38          7.08         0.38 o                         
  -5   4  23          1.93          2.20         0.32 o                         
  -4   4  23         15.61         16.08         0.48 o                         
  -3   4  23          0.12          0.23         0.19 o                         
  -2   4  23          4.42          4.89         0.35 o                         
  -1   4  23          0.57          0.46         0.20 o                         
   0   4  23          2.74          2.48         0.25 o                         
   1   4  23          0.57          0.52         0.18 o                         
   2   4  23          4.42          4.56         0.72 o                         
   3   4  23          0.12          0.00         0.18 o                         
   4   4  23         15.62         16.34         0.83 o                         
   5   4  23          1.93          2.21         0.26 o                         
  -4   5  23          2.10          2.45         0.26 o                         
  -3   5  23          2.20          2.04         0.21 o                         
  -2   5  23          0.70          0.58         0.22 o                         
  -1   5  23          0.47          0.45         0.20 o                         
   0   5  23          0.07          0.00         0.20 o                         
   1   5  23          0.46          0.61         0.24 o                         
   2   5  23          0.71          0.82         0.23 o                         
   3   5  23          2.21          2.36         0.28 o                         
   4   5  23          2.10          2.34         0.24 o                         
  -3   6  23          3.54          3.36         0.38 o                         
  -2   6  23          1.99          1.85         0.22 o                         
  -1   6  23          3.43          3.83         0.36 o                         
   0   6  23          0.06          0.24         0.25 o                         
   1   6  23          3.43          3.34         0.33 o                         
   2   6  23          1.99          2.22         0.46 o                         
   3   6  23          3.53          3.58         0.29 o                         
  -1   7  23          3.52          4.03         0.32 o                         
   0   7  23          0.13          0.11         0.19 o                         
   1   7  23          3.51          3.05         0.27 o                         
   0   0  24          0.03         -0.03         0.24 o                         
   1   0  24          0.09          0.12         0.19 o                         
   2   0  24          0.28          0.23         0.25 o                         
   3   0  24          4.55          5.45         0.58 o                         
   4   0  24          4.64          4.65         0.44 o                         
   5   0  24          0.01         -0.15         0.19 o                         
   6   0  24          5.01          4.64         0.37 o                         
  -6   1  24          2.56          2.89         0.26 o                         
  -5   1  24          3.67          3.97         0.26 o                         
  -4   1  24          0.37          0.31         0.29 o                         
  -3   1  24          1.88          2.07         0.34 o                         
  -2   1  24          1.25          1.82         0.45 o                         
  -1   1  24          6.53          6.55         0.56 o                         
   0   1  24          1.98          1.96         0.24 o                         
   1   1  24          6.53          5.93         0.45 o                         
   2   1  24          1.24          1.56         0.28 o                         
   3   1  24          1.89          1.79         0.37 o                         
   4   1  24          0.36          0.36         0.39 o                         
   5   1  24          3.68          4.26         0.35 o                         
   6   1  24          2.55          2.63         0.26 o                         
  -5   2  24          1.28          1.63         0.22 o                         
  -4   2  24          1.03          0.87         0.24 o                         
  -3   2  24          0.18          0.05         0.27 o                         
  -2   2  24          1.98          2.27         0.35 o                         
  -1   2  24          8.90          8.41         0.57 o                         
   0   2  24          5.84          5.35         0.38 o                         
   1   2  24          8.90          9.07         0.66 o                         
   2   2  24          1.97          1.92         0.38 o                         
   3   2  24          0.18         -0.03         0.34 o                         
   4   2  24          1.03          1.10         0.26 o                         
   5   2  24          1.28          1.11         0.27 o                         
  -5   3  24          1.19          1.39         0.23 o                         
  -4   3  24          0.20          0.30         0.24 o                         
  -3   3  24          1.48          1.62         0.34 o                         
  -2   3  24          6.98          7.64         0.56 o                         
  -1   3  24          8.20          8.67         0.55 o                         
   0   3  24          2.88          3.14         0.34 o                         
   1   3  24          8.19          7.85         0.59 o                         
   2   3  24          6.99          6.62         0.61 o                         
   3   3  24          1.48          1.18         0.23 o                         
   4   3  24          0.20          0.52         0.21 o                         
   5   3  24          1.18          0.99         0.31 o                         
  -4   4  24          5.71          5.55         0.68 o                         
  -3   4  24          3.70          3.77         0.33 o                         
  -2   4  24          0.17          0.13         0.20 o                         
  -1   4  24          5.96          6.45         0.36 o                         
   0   4  24          4.55          4.86         0.46 o                         
   1   4  24          5.96          5.30         0.36 o                         
   2   4  24          0.17          0.17         0.20 o                         
   3   4  24          3.70          3.85         0.35 o                         
   4   4  24          5.72          6.05         0.38 o                         
  -3   5  24          5.10          5.52         0.42 o                         
  -2   5  24          0.80          0.94         0.24 o                         
  -1   5  24          3.98          4.43         0.36 o                         
   0   5  24          1.29          1.53         0.26 o                         
   1   5  24          3.99          4.06         0.38 o                         
   2   5  24          0.80          1.31         0.29 o                         
   3   5  24          5.09          5.50         0.38 o                         
  -1   6  24          1.87          1.95         0.30 o                         
   0   6  24          0.01          0.18         0.25 o                         
   1   6  24          1.86          1.79         0.50 o                         
   1   0  25          0.30          0.42         0.28 o                         
   2   0  25          9.46          9.44         0.57 o                         
   3   0  25          0.84          0.82         0.45 o                         
   4   0  25          0.64          0.80         0.33 o                         
   5   0  25          0.02          0.15         0.34 o                         
  -5   1  25          4.15          4.35         0.59 o                         
  -4   1  25          0.19          0.31         0.31 o                         
  -3   1  25          4.09          4.32         0.59 o                         
  -2   1  25          0.15         -0.08         0.28 o                         
  -1   1  25          1.05          1.22         0.27 o                         
   0   1  25          0.38          0.49         0.26 o                         
   1   1  25          1.05          1.41         0.33 o                         
   2   1  25          0.15          0.05         0.29 o                         
   3   1  25          4.08          5.12         0.59 o                         
   4   1  25          0.19          0.57         0.70 o                         
   5   1  25          4.15          4.26         0.36 o                         
  -4   2  25          0.51          0.42         0.24 o                         
  -3   2  25          2.73          2.74         0.40 o                         
  -2   2  25         10.97         11.50         0.63 o                         
  -1   2  25          4.41          3.76         0.40 o                         
   0   2  25          0.31          0.31         0.26 o                         
   1   2  25          4.41          4.40         0.43 o                         
   2   2  25         10.96         11.72         1.30 o                         
   3   2  25          2.73          2.32         0.39 o                         
   4   2  25          0.51          0.26         0.25 o                         
  -4   3  25          9.62          9.64         0.66 o                         
  -3   3  25          1.00          1.27         0.48 o                         
  -2   3  25          0.79          0.90         0.33 o                         
  -1   3  25          1.40          1.23         0.32 o                         
   0   3  25          8.72          9.14         0.76 o                         
   1   3  25          1.40          1.80         0.36 o                         
   2   3  25          0.80          0.77         0.34 o                         
   3   3  25          1.00          0.48         0.40 o                         
   4   3  25          9.62          8.87         0.48 o                         
  -3   4  25          5.89          6.00         1.12 o                         
  -2   4  25          0.47          0.40         0.22 o                         
  -1   4  25          1.40          1.56         0.24 o                         
   0   4  25          0.01         -0.07         0.20 o                         
   1   4  25          1.40          1.32         0.25 o                         
   2   4  25          0.46          0.11         0.22 o                         
   3   4  25          5.89          6.53         0.43 o                         
  -1   5  25          4.97          5.00         0.38 o                         
   0   5  25          0.00          0.18         0.23 o                         
   1   5  25          4.98          4.95         0.42 o                         
   0   0  26          1.34          1.16         0.48 o                         
   1   0  26          3.83          3.92         0.47 o                         
   2   0  26          0.26          0.24         0.30 o                         
   3   0  26          0.05         -0.16         0.43 o                         
  -3   1  26          1.81          1.71         0.51 o                         
  -2   1  26          0.50          0.49         0.31 o                         
  -1   1  26          0.09         -0.04         0.24 o                         
   0   1  26          1.14          1.08         0.31 o                         
   1   1  26          0.09          0.25         0.30 o                         
   2   1  26          0.49          0.52         0.39 o                         
   3   1  26          1.81          2.23         0.50 o                         
  -3   2  26          3.12          2.92         0.53 o                         
  -2   2  26          1.68          1.77         0.50 o                         
  -1   2  26          7.99          7.89         0.71 o                         
   0   2  26          0.21         -0.02         0.28 o                         
   1   2  26          7.98         10.03         1.02 o                         
   2   2  26          1.68          1.52         0.37 o                         
   3   2  26          3.12          3.73         0.91 o                         
  -2   3  26          0.55          0.48         0.33 o                         
  -1   3  26          5.85          5.38         0.56 o                         
   0   3  26          0.04          0.05         0.34 o                         
   1   3  26          5.85          5.03         0.46 o                         
   2   3  26          0.54          0.57         0.33 o                         
   0   4  26          1.23          1.12         0.40 o                         
   1   0  27          0.67          1.13         0.51 o                         
  -1   1  27          2.93          2.93         0.42 o                         
   0   1  27          0.05          0.03         0.33 o                         
   1   1  27          2.93          3.54         0.54 o                         
                                                                                
