# Supplementary material for: Indium Kα radiation from a MetalJet X-ray source: comparison of the Eiger2 CdTe and Photon III detectors
Source: J Appl Crystallogr. 2023 Sep 5;56(Pt 5):1322–9. doi: 10.1107/S1600576723007215 (PMC10543668; doi:10.1107/S1600576723007215)
Supplement: Supplementary file 9 [file j-56-01322-LAla_photonsup9.hkl]

data_LAla_photon                                                                
_shelx_title ' L-Alanin'                                                        
_shelx_refln_list_code          4                                               
_shelx_F_calc_maximum       72.58                                               
_exptl_crystal_F_000       192.00                                               
_reflns_d_resolution_high  0.4495                                               
                                                                                
loop_                                                                           
 _space_group_symop_operation_xyz                                               
 'x, y, z'                                                                      
 '-x+1/2, -y, z+1/2'                                                            
 '-x, y+1/2, -z+1/2'                                                            
 'x+1/2, -y+1/2, -z'                                                            
                                                                                
_cell_length_a     5.7840                                                       
_cell_length_b     5.9530                                                       
_cell_length_c    12.2720                                                       
_cell_angle_alpha  90.000                                                       
_cell_angle_beta   90.000                                                       
_cell_angle_gamma  90.000                                                       
                                                                                
_shelx_F_squared_multiplier     1.000                                           
                                                                                
loop_                                                                           
 _refln_index_h                                                                 
 _refln_index_k                                                                 
 _refln_index_l                                                                 
 _refln_F_squared_calc                                                          
 _refln_F_squared_meas                                                          
 _refln_F_squared_sigma                                                         
 _refln_observed_status                                                         
   2   0   0       2763.31       3016.53        42.88 o                         
   4   0   0        173.32        186.31         2.20 o                         
   6   0   0          0.04          0.70         0.09 o                         
   8   0   0         18.48         16.98         0.45 o                         
  10   0   0          2.01          2.21         0.23 o                         
  12   0   0          0.03          0.07         0.21 o                         
   2   1   0       2968.90       3320.13        34.66 o                         
   3   1   0         28.14         33.28         0.32 o                         
   4   1   0        278.26        308.64         2.49 o                         
   5   1   0        250.68        253.95         2.75 o                         
   6   1   0          0.70          0.70         0.07 o                         
   7   1   0        184.74        193.27         2.15 o                         
   8   1   0          6.63          6.43         0.24 o                         
   9   1   0          0.15          0.08         0.10 o                         
  10   1   0          0.85          0.84         0.14 o                         
  11   1   0          0.56          0.41         0.14 o                         
  12   1   0          6.51          6.69         0.28 o                         
   0   2   0         42.19         42.99         0.48 o                         
   1   2   0          1.00          0.83         0.03 o                         
   2   2   0          2.42          2.90         0.07 o                         
   3   2   0         97.24        124.85         1.07 o                         
   4   2   0         42.27         47.38         0.49 o                         
   5   2   0        117.72        134.86         1.61 o                         
   6   2   0         64.18         61.96         0.75 o                         
   7   2   0          2.80          2.72         0.13 o                         
   8   2   0         43.21         44.26         0.63 o                         
   9   2   0         38.61         39.01         0.64 o                         
  10   2   0         25.46         26.22         0.48 o                         
  11   2   0          5.71          5.78         0.27 o                         
  12   2   0         15.19         15.78         0.53 o                         
   1   3   0        189.73        217.27         1.71 o                         
   2   3   0          0.15          0.04         0.02 o                         
   3   3   0        167.96        204.58         1.63 o                         
   4   3   0         11.78         12.46         0.19 o                         
   5   3   0         53.57         51.37         0.66 o                         
   6   3   0          0.15          0.47         0.08 o                         
   7   3   0          2.27          3.08         0.14 o                         
   8   3   0          2.75          3.10         0.15 o                         
   9   3   0         43.73         43.49         0.62 o                         
  10   3   0          0.12          0.35         0.12 o                         
  11   3   0          2.15          1.97         0.17 o                         
  12   3   0          1.57          1.55         0.18 o                         
   0   4   0        341.09        397.95         4.41 o                         
   1   4   0          3.78          3.82         0.07 o                         
   2   4   0         18.18         17.15         0.20 o                         
   3   4   0          8.87          9.38         0.16 o                         
   4   4   0         59.02         55.42         0.72 o                         
   5   4   0         20.61         25.22         0.37 o                         
   6   4   0          0.19          0.13         0.07 o                         
   7   4   0         89.72         97.56         1.22 o                         
   8   4   0         29.88         29.60         0.46 o                         
   9   4   0         12.91         12.36         0.29 o                         
  10   4   0          1.11          1.19         0.15 o                         
  11   4   0         13.87         13.84         0.36 o                         
  12   4   0          5.37          4.71         0.28 o                         
   1   5   0         11.60         10.96         0.17 o                         
   2   5   0        230.99        237.50         2.63 o                         
   3   5   0         14.45         14.35         0.25 o                         
   4   5   0          0.14          0.08         0.06 o                         
   5   5   0          1.14          1.48         0.10 o                         
   6   5   0         35.33         35.77         0.53 o                         
   7   5   0          1.16          1.34         0.12 o                         
   8   5   0         18.50         17.48         0.38 o                         
   9   5   0          0.49          0.64         0.11 o                         
  10   5   0         33.50         33.49         0.67 o                         
  11   5   0          0.77          0.73         0.16 o                         
   0   6   0         60.89         59.44         1.16 o                         
   1   6   0         20.40         20.95         0.31 o                         
   2   6   0          2.59          2.84         0.12 o                         
   3   6   0          3.90          3.60         0.15 o                         
   4   6   0          0.00          0.02         0.07 o                         
   5   6   0          9.99          9.93         0.24 o                         
   6   6   0         33.33         35.35         0.54 o                         
   7   6   0          6.70          6.43         0.22 o                         
   8   6   0         12.45         12.17         0.35 o                         
   9   6   0         13.40         13.80         0.37 o                         
  10   6   0          2.02          2.22         0.17 o                         
  11   6   0          1.79          1.84         0.21 o                         
   1   7   0        112.00        108.90         1.31 o                         
   2   7   0         10.24         10.56         0.23 o                         
   3   7   0          5.71          6.18         0.20 o                         
   4   7   0          0.00          0.11         0.08 o                         
   5   7   0          4.14          4.16         0.18 o                         
   6   7   0          4.54          4.14         0.18 o                         
   7   7   0         10.81         11.38         0.30 o                         
   8   7   0          0.35          0.53         0.13 o                         
   9   7   0          1.42          1.26         0.15 o                         
  10   7   0          0.28          0.48         0.15 o                         
   0   8   0          1.71          1.29         0.17 o                         
   1   8   0         16.53         16.25         0.31 o                         
   2   8   0          0.13          0.07         0.08 o                         
   3   8   0         35.53         36.32         0.55 o                         
   4   8   0          2.07          2.24         0.16 o                         
   5   8   0          0.54          0.59         0.12 o                         
   6   8   0         31.12         29.65         0.48 o                         
   7   8   0         23.29         23.27         0.44 o                         
   8   8   0         10.85         11.34         0.32 o                         
   9   8   0          4.11          4.43         0.24 o                         
  10   8   0          0.62          0.93         0.20 o                         
   1   9   0          4.98          5.25         0.21 o                         
   2   9   0         41.99         43.76         0.64 o                         
   3   9   0          4.46          4.70         0.20 o                         
   4   9   0         24.59         24.60         0.46 o                         
   5   9   0         19.88         20.04         0.41 o                         
   6   9   0          0.00         -0.09         0.11 o                         
   7   9   0          7.50          7.18         0.27 o                         
   8   9   0          1.65          1.86         0.19 o                         
   9   9   0          0.77          0.90         0.18 o                         
   0  10   0         80.46         83.03         1.62 o                         
   1  10   0          1.41          1.31         0.14 o                         
   2  10   0         14.12         13.44         0.32 o                         
   3  10   0          4.48          4.84         0.21 o                         
   4  10   0          1.10          1.06         0.13 o                         
   5  10   0          2.47          3.03         0.18 o                         
   6  10   0          0.17          0.36         0.15 o                         
   7  10   0          0.40          0.33         0.17 o                         
   8  10   0          0.04          0.18         0.17 o                         
   1  11   0          0.01         -0.12         0.12 o                         
   2  11   0          2.23          2.21         0.18 o                         
   3  11   0          3.81          3.51         0.21 o                         
   4  11   0          0.60          0.79         0.17 o                         
   5  11   0          1.33          1.40         0.19 o                         
   6  11   0          3.34          3.61         0.24 o                         
   7  11   0         13.23         12.73         0.49 o                         
   0  12   0          1.56          1.63         0.26 o                         
   1  12   0          2.92          3.13         0.25 o                         
   2  12   0          0.01          0.15         0.16 o                         
   3  12   0          0.02          0.18         0.17 o                         
   4  12   0          1.02          1.05         0.21 o                         
   5  12   0         12.71         12.45         0.46 o                         
   1  13   0          0.49          0.36         0.21 o                         
   2  13   0          0.53          0.49         0.21 o                         
   1   0   1        704.09        699.17         8.68 o                         
   2   0   1        500.48        551.55        20.14 o                         
   3   0   1         75.13         88.28         0.74 o                         
   4   0   1         29.18         30.27         0.30 o                         
   5   0   1        217.68        218.13         2.32 o                         
   6   0   1         70.23         70.72         0.86 o                         
   7   0   1         49.04         52.28         0.67 o                         
   8   0   1          1.78          2.19         0.14 o                         
   9   0   1          3.71          3.58         0.18 o                         
  10   0   1          0.20          0.13         0.11 o                         
  11   0   1          0.45          0.45         0.14 o                         
  12   0   1         14.65         15.19         0.43 o                         
 -12   1   1         36.03         35.69         0.65 o                         
 -11   1   1          4.93          5.55         0.28 o                         
 -10   1   1         14.53         13.74         0.34 o                         
  -9   1   1          2.04          2.02         0.15 o                         
  -8   1   1         20.52         19.87         0.37 o                         
  -7   1   1         20.75         21.01         0.36 o                         
  -6   1   1          0.48          0.49         0.07 o                         
  -5   1   1         97.97        101.70         1.14 o                         
  -4   1   1        222.46        228.88         1.86 o                         
  -3   1   1        256.51        292.71         2.37 o                         
  -2   1   1         48.33         59.98         0.51 o                         
  -1   1   1        128.18        152.36         1.26 o                         
   0   1   1        270.01        271.65         3.45 o                         
   1   1   1        128.13        153.72         1.23 o                         
   2   1   1         48.32         60.24         0.54 o                         
   3   1   1        256.39        296.42         2.46 o                         
   4   1   1        222.30        230.42         1.86 o                         
   5   1   1         98.02        100.30         1.05 o                         
   6   1   1          0.48          0.51         0.07 o                         
   7   1   1         20.75         20.41         0.33 o                         
   8   1   1         20.46         19.84         0.33 o                         
   9   1   1          2.05          2.07         0.15 o                         
  10   1   1         14.52         14.09         0.34 o                         
  11   1   1          4.93          5.25         0.24 o                         
  12   1   1         35.98         35.96         0.86 o                         
 -12   2   1          9.51          9.30         0.32 o                         
 -11   2   1          5.12          5.49         0.28 o                         
 -10   2   1         34.16         33.99         0.57 o                         
  -9   2   1          8.53          9.21         0.29 o                         
  -8   2   1         39.69         37.91         0.58 o                         
  -7   2   1         32.68         32.73         0.49 o                         
  -6   2   1         67.53         63.41         0.80 o                         
  -5   2   1         30.98         28.78         0.40 o                         
  -4   2   1         87.21         92.46         0.94 o                         
  -3   2   1        109.63        124.27         1.04 o                         
  -2   2   1        255.99        320.71         2.57 o                         
  -1   2   1         60.36         67.37         0.56 o                         
   0   2   1         47.02         42.77         0.35 o                         
   1   2   1         60.46         68.22         0.56 o                         
   2   2   1        255.90        320.45         2.63 o                         
   3   2   1        109.79        124.52         1.04 o                         
   4   2   1         87.21         91.88         0.86 o                         
   5   2   1         30.94         28.72         0.37 o                         
   6   2   1         67.44         63.17         0.74 o                         
   7   2   1         32.69         32.91         0.47 o                         
   8   2   1         39.61         37.91         0.54 o                         
   9   2   1          8.52          9.01         0.24 o                         
  10   2   1         34.12         34.54         0.68 o                         
  11   2   1          5.13          5.68         0.25 o                         
  12   2   1          9.53          9.39         0.35 o                         
 -12   3   1          3.17          3.02         0.22 o                         
 -11   3   1          4.97          5.14         0.23 o                         
 -10   3   1         26.57         26.24         0.49 o                         
  -9   3   1          6.18          6.66         0.22 o                         
  -8   3   1         63.97         63.32         0.81 o                         
  -7   3   1          0.54          0.80         0.09 o                         
  -6   3   1          2.19          1.66         0.10 o                         
  -5   3   1         25.59         31.48         0.45 o                         
  -4   3   1         99.73         97.62         1.06 o                         
  -3   3   1        195.28        214.42         1.78 o                         
  -2   3   1        152.81        188.54         1.48 o                         
  -1   3   1        283.08        322.38         2.53 o                         
   0   3   1         22.31         25.89         0.23 o                         
   1   3   1        282.87        323.31         2.50 o                         
   2   3   1        152.74        188.45         1.48 o                         
   3   3   1        195.22        211.54         1.78 o                         
   4   3   1         99.79         97.71         1.08 o                         
   5   3   1         25.63         31.47         0.42 o                         
   6   3   1          2.19          1.79         0.11 o                         
   7   3   1          0.56          0.63         0.09 o                         
   8   3   1         64.07         63.45         0.85 o                         
   9   3   1          6.21          6.39         0.21 o                         
  10   3   1         26.59         27.56         0.47 o                         
  11   3   1          4.97          5.27         0.24 o                         
  12   3   1          3.17          3.23         0.22 o                         
 -12   4   1          1.17          1.16         0.19 o                         
 -11   4   1          0.69          0.87         0.15 o                         
 -10   4   1         36.83         37.62         0.61 o                         
  -9   4   1          7.06          7.40         0.26 o                         
  -8   4   1          8.95          8.66         0.27 o                         
  -7   4   1          7.04          7.42         0.22 o                         
  -6   4   1         55.59         54.35         0.72 o                         
  -5   4   1         13.65         15.04         0.26 o                         
  -4   4   1         97.53         91.72         1.04 o                         
  -3   4   1        189.01        191.50         2.00 o                         
  -2   4   1        199.86        216.33         1.85 o                         
  -1   4   1        110.61        127.55         1.02 o                         
   0   4   1        279.95        303.31         2.28 o                         
   1   4   1        110.74        128.85         1.01 o                         
   2   4   1        200.05        217.10         1.88 o                         
   3   4   1        188.94        190.95         1.96 o                         
   4   4   1         97.64         90.08         1.04 o                         
   5   4   1         13.67         14.89         0.27 o                         
   6   4   1         55.73         53.64         0.72 o                         
   7   4   1          7.01          8.02         0.23 o                         
   8   4   1          8.93          8.74         0.24 o                         
   9   4   1          7.05          7.49         0.24 o                         
  10   4   1         36.85         37.45         0.61 o                         
  11   4   1          0.69          0.59         0.14 o                         
  12   4   1          1.16          1.20         0.18 o                         
 -11   5   1         10.29         10.05         0.36 o                         
 -10   5   1          1.77          2.05         0.17 o                         
  -9   5   1         14.32         14.91         0.30 o                         
  -8   5   1         22.44         21.63         0.40 o                         
  -7   5   1         16.48         16.53         0.32 o                         
  -6   5   1         27.84         28.30         0.44 o                         
  -5   5   1        122.20        129.65         1.61 o                         
  -4   5   1         52.09         48.80         0.65 o                         
  -3   5   1        146.45        148.81         1.67 o                         
  -2   5   1        124.81        126.94         1.41 o                         
  -1   5   1         98.88        102.48         1.06 o                         
   0   5   1         27.51         27.60         0.32 o                         
   1   5   1         98.77        101.75         1.10 o                         
   2   5   1        124.70        126.64         1.45 o                         
   3   5   1        146.41        149.65         1.83 o                         
   4   5   1         52.06         47.40         0.67 o                         
   5   5   1        122.12        128.41         1.54 o                         
   6   5   1         27.82         28.00         0.44 o                         
   7   5   1         16.49         15.85         0.32 o                         
   8   5   1         22.44         22.46         0.39 o                         
   9   5   1         14.33         14.13         0.31 o                         
  10   5   1          1.76          1.93         0.17 o                         
  11   5   1         10.29         10.55         0.33 o                         
 -11   6   1         10.97         11.56         0.45 o                         
 -10   6   1         14.38         14.44         0.40 o                         
  -9   6   1          0.69          0.73         0.12 o                         
  -8   6   1          0.18          0.23         0.11 o                         
  -7   6   1          2.63          2.71         0.16 o                         
  -6   6   1         51.26         51.98         0.69 o                         
  -5   6   1         37.45         38.00         0.57 o                         
  -4   6   1         59.14         58.59         0.81 o                         
  -3   6   1         52.58         52.69         0.68 o                         
  -2   6   1         81.04         79.47         1.06 o                         
  -1   6   1         87.56         86.15         1.04 o                         
   0   6   1         52.90         51.24         0.73 o                         
   1   6   1         87.52         84.91         1.03 o                         
   2   6   1         81.00         77.51         0.96 o                         
   3   6   1         52.56         51.71         0.69 o                         
   4   6   1         59.04         58.74         0.79 o                         
   5   6   1         37.42         37.83         0.53 o                         
   6   6   1         51.16         50.88         0.71 o                         
   7   6   1          2.63          2.69         0.16 o                         
   8   6   1          0.18          0.23         0.11 o                         
   9   6   1          0.69          0.63         0.13 o                         
  10   6   1         14.37         15.03         0.35 o                         
  11   6   1         10.98         10.85         0.40 o                         
 -10   7   1          9.30          9.07         0.34 o                         
  -9   7   1          1.86          1.76         0.16 o                         
  -8   7   1         12.34         12.78         0.34 o                         
  -7   7   1          0.34          0.40         0.11 o                         
  -6   7   1         32.64         33.94         0.52 o                         
  -5   7   1         12.17         12.16         0.28 o                         
  -4   7   1         32.49         32.54         0.50 o                         
  -3   7   1         68.86         69.49         0.90 o                         
  -2   7   1          2.07          2.10         0.12 o                         
  -1   7   1         35.53         33.97         0.49 o                         
   0   7   1          0.26          0.20         0.07 o                         
   1   7   1         35.60         34.05         0.50 o                         
   2   7   1          2.07          2.03         0.12 o                         
   3   7   1         68.83         68.80         0.90 o                         
   4   7   1         32.48         33.01         0.50 o                         
   5   7   1         12.19         12.07         0.28 o                         
   6   7   1         32.67         33.68         0.53 o                         
   7   7   1          0.34          0.30         0.11 o                         
   8   7   1         12.32         12.63         0.37 o                         
   9   7   1          1.87          1.48         0.15 o                         
  10   7   1          9.30          9.68         0.38 o                         
 -10   8   1         10.11          9.56         0.38 o                         
  -9   8   1          2.36          2.31         0.18 o                         
  -8   8   1         17.03         17.29         0.39 o                         
  -7   8   1          1.78          2.08         0.17 o                         
  -6   8   1          0.34          0.45         0.12 o                         
  -5   8   1          8.13          8.21         0.30 o                         
  -4   8   1          5.26          5.22         0.21 o                         
  -3   8   1          2.84          3.38         0.16 o                         
  -2   8   1          2.18          2.13         0.13 o                         
  -1   8   1         20.56         20.42         0.36 o                         
   0   8   1          0.83          0.85         0.11 o                         
   1   8   1         20.53         20.56         0.36 o                         
   2   8   1          2.18          2.30         0.14 o                         
   3   8   1          2.83          3.06         0.17 o                         
   4   8   1          5.26          5.12         0.20 o                         
   5   8   1          8.10          8.42         0.26 o                         
   6   8   1          0.34          0.47         0.12 o                         
   7   8   1          1.79          2.03         0.17 o                         
   8   8   1         17.06         17.17         0.42 o                         
   9   8   1          2.38          2.26         0.20 o                         
  10   8   1         10.12         10.25         0.42 o                         
  -9   9   1          3.55          3.26         0.26 o                         
  -8   9   1          0.87          0.71         0.15 o                         
  -7   9   1          0.98          0.76         0.14 o                         
  -6   9   1          0.83          0.91         0.14 o                         
  -5   9   1         10.20         10.91         0.32 o                         
  -4   9   1          0.12          0.21         0.10 o                         
  -3   9   1         12.42         12.23         0.31 o                         
  -2   9   1          2.97          3.16         0.17 o                         
  -1   9   1          3.33          3.45         0.21 o                         
   0   9   1          0.51          0.45         0.11 o                         
   1   9   1          3.32          3.37         0.17 o                         
   2   9   1          2.97          3.27         0.19 o                         
   3   9   1         12.42         12.69         0.30 o                         
   4   9   1          0.12          0.08         0.11 o                         
   5   9   1         10.20         10.67         0.34 o                         
   6   9   1          0.83          0.82         0.13 o                         
   7   9   1          0.98          0.86         0.16 o                         
   8   9   1          0.87          0.62         0.17 o                         
   9   9   1          3.54          3.24         0.23 o                         
  -8  10   1          0.83          0.96         0.19 o                         
  -7  10   1          0.68          1.00         0.18 o                         
  -6  10   1          1.80          1.71         0.17 o                         
  -5  10   1         12.58         13.27         0.33 o                         
  -4  10   1          2.16          2.02         0.17 o                         
  -3  10   1          0.07          0.08         0.11 o                         
  -2  10   1          2.29          2.28         0.18 o                         
  -1  10   1         14.94         15.21         0.35 o                         
   0  10   1          3.20          3.45         0.19 o                         
   1  10   1         14.96         14.98         0.42 o                         
   2  10   1          2.28          2.35         0.16 o                         
   3  10   1          0.07          0.11         0.11 o                         
   4  10   1          2.16          2.18         0.16 o                         
   5  10   1         12.58         13.29         0.37 o                         
   6  10   1          1.80          2.12         0.21 o                         
   7  10   1          0.68          0.97         0.18 o                         
   8  10   1          0.83          0.86         0.18 o                         
  -7  11   1          1.04          1.36         0.21 o                         
  -6  11   1          1.40          1.53         0.20 o                         
  -5  11   1          2.56          2.79         0.23 o                         
  -4  11   1          3.82          4.14         0.23 o                         
  -3  11   1          5.33          5.35         0.27 o                         
  -2  11   1          1.30          1.50         0.16 o                         
  -1  11   1          8.25          8.15         0.29 o                         
   0  11   1          2.44          2.91         0.19 o                         
   1  11   1          8.24          8.18         0.30 o                         
   2  11   1          1.30          1.53         0.17 o                         
   3  11   1          5.33          5.49         0.24 o                         
   4  11   1          3.82          4.08         0.23 o                         
   5  11   1          2.57          2.61         0.20 o                         
   6  11   1          1.40          1.27         0.20 o                         
   7  11   1          1.04          1.22         0.22 o                         
  -5  12   1          0.45          0.38         0.19 o                         
  -4  12   1          8.86          8.34         0.38 o                         
  -3  12   1          2.57          2.48         0.23 o                         
  -2  12   1          0.40          0.51         0.18 o                         
  -1  12   1          0.94          0.92         0.18 o                         
   0  12   1          5.02          5.34         0.27 o                         
   1  12   1          0.94          1.32         0.19 o                         
   2  12   1          0.40          0.41         0.16 o                         
   3  12   1          2.58          2.63         0.23 o                         
   4  12   1          8.87          8.54         0.46 o                         
   5  12   1          0.45          0.88         0.20 o                         
  -2  13   1          2.08          2.13         0.26 o                         
  -1  13   1          1.14          1.41         0.27 o                         
   0  13   1          2.23          1.98         0.28 o                         
   1  13   1          1.14          1.02         0.25 o                         
   2  13   1          2.08          2.39         0.29 o                         
   0   0   2        191.90        185.10        10.44 o                         
   1   0   2        162.64        128.64         1.20 o                         
   2   0   2        148.40        192.97         1.53 o                         
   3   0   2        143.23        152.72         1.23 o                         
   4   0   2         78.02         83.74         0.74 o                         
   5   0   2        111.86        111.65         1.20 o                         
   6   0   2         14.49         13.12         0.24 o                         
   7   0   2        389.24        402.92         4.34 o                         
   8   0   2          7.37          7.51         0.23 o                         
   9   0   2         28.22         27.58         0.45 o                         
  10   0   2         10.49         10.42         0.29 o                         
  11   0   2          0.65          0.92         0.15 o                         
  12   0   2          6.80          7.85         0.34 o                         
 -12   1   2          3.16          3.54         0.24 o                         
 -11   1   2         15.49         15.72         0.38 o                         
 -10   1   2          0.96          0.83         0.14 o                         
  -9   1   2         26.28         26.24         0.46 o                         
  -8   1   2         13.85         14.10         0.31 o                         
  -7   1   2         47.26         45.57         0.64 o                         
  -6   1   2          6.98          5.59         0.16 o                         
  -5   1   2        381.44        409.50         3.93 o                         
  -4   1   2         25.03         24.55         0.25 o                         
  -3   1   2        182.29        219.64         1.79 o                         
  -2   1   2        524.39        628.65        16.06 o                         
  -1   1   2         93.25        122.85         1.02 o                         
   0   1   2       5267.40       5126.12       101.11 o                         
   1   1   2         93.34        122.05         0.96 o                         
   2   1   2        524.40        619.31        14.37 o                         
   3   1   2        182.51        219.46         1.71 o                         
   4   1   2         25.03         24.74         0.25 o                         
   5   1   2        381.56        402.42         4.01 o                         
   6   1   2          6.97          5.79         0.21 o                         
   7   1   2         47.28         46.07         0.58 o                         
   8   1   2         13.83         13.87         0.27 o                         
   9   1   2         26.23         26.82         0.41 o                         
  10   1   2          0.95          0.92         0.14 o                         
  11   1   2         15.46         15.26         0.39 o                         
  12   1   2          3.16          3.94         0.29 o                         
 -12   2   2          3.27          3.61         0.25 o                         
 -11   2   2          2.68          2.57         0.20 o                         
 -10   2   2          1.90          2.09         0.18 o                         
  -9   2   2         63.62         64.61         0.93 o                         
  -8   2   2         18.68         18.68         0.37 o                         
  -7   2   2          7.85          7.99         0.20 o                         
  -6   2   2          2.87          2.40         0.13 o                         
  -5   2   2        149.70        141.90         1.68 o                         
  -4   2   2        104.05        117.61         1.18 o                         
  -3   2   2        327.08        369.09         3.03 o                         
  -2   2   2        918.64       1091.27        12.33 o                         
  -1   2   2        273.53        302.25         2.60 o                         
   0   2   2       1488.13       1705.38        19.27 o                         
   1   2   2        273.56        301.20         2.47 o                         
   2   2   2        918.49       1083.21        12.74 o                         
   3   2   2        327.07        367.94         3.19 o                         
   4   2   2        104.00        116.80         1.11 o                         
   5   2   2        149.68        141.62         1.57 o                         
   6   2   2          2.86          2.42         0.11 o                         
   7   2   2          7.85          7.87         0.21 o                         
   8   2   2         18.66         18.59         0.34 o                         
   9   2   2         63.65         64.69         0.81 o                         
  10   2   2          1.91          2.19         0.18 o                         
  11   2   2          2.69          2.50         0.19 o                         
  12   2   2          3.28          3.52         0.26 o                         
 -12   3   2          1.17          1.56         0.20 o                         
 -11   3   2          6.14          6.67         0.25 o                         
 -10   3   2         15.87         15.86         0.37 o                         
  -9   3   2         12.62         12.29         0.31 o                         
  -8   3   2         45.11         46.45         0.62 o                         
  -7   3   2         95.26         98.48         1.16 o                         
  -6   3   2         33.97         32.78         0.47 o                         
  -5   3   2         26.06         26.23         0.39 o                         
  -4   3   2         20.37         21.73         0.29 o                         
  -3   3   2         11.74         12.99         0.16 o                         
  -2   3   2        215.18        240.91         2.03 o                         
  -1   3   2         40.33         47.64         0.39 o                         
   0   3   2          0.80          0.70         0.03 o                         
   1   3   2         40.36         47.48         0.38 o                         
   2   3   2        215.28        242.80         2.00 o                         
   3   3   2         11.74         12.70         0.16 o                         
   4   3   2         20.45         21.58         0.28 o                         
   5   3   2         26.09         26.24         0.37 o                         
   6   3   2         33.98         32.25         0.45 o                         
   7   3   2         95.23         97.73         1.16 o                         
   8   3   2         45.08         45.58         0.63 o                         
   9   3   2         12.60         12.07         0.30 o                         
  10   3   2         15.84         16.71         0.35 o                         
  11   3   2          6.15          6.62         0.28 o                         
  12   3   2          1.17          1.38         0.18 o                         
 -12   4   2          4.05          3.83         0.23 o                         
 -11   4   2          1.58          1.64         0.19 o                         
 -10   4   2          9.00          9.94         0.32 o                         
  -9   4   2          5.60          5.45         0.20 o                         
  -8   4   2         10.04          9.26         0.23 o                         
  -7   4   2          7.14          6.78         0.20 o                         
  -6   4   2         15.04         16.08         0.29 o                         
  -5   4   2          2.04          2.47         0.13 o                         
  -4   4   2         39.62         43.78         0.55 o                         
  -3   4   2         21.22         19.46         0.25 o                         
  -2   4   2          4.33          3.86         0.09 o                         
  -1   4   2         23.66         27.84         0.25 o                         
   0   4   2         23.36         19.98         0.20 o                         
   1   4   2         23.66         28.08         0.25 o                         
   2   4   2          4.33          3.92         0.09 o                         
   3   4   2         21.27         19.06         0.25 o                         
   4   4   2         39.69         43.25         0.53 o                         
   5   4   2          2.06          2.44         0.12 o                         
   6   4   2         15.06         16.37         0.30 o                         
   7   4   2          7.14          6.49         0.20 o                         
   8   4   2         10.07          9.44         0.24 o                         
   9   4   2          5.62          5.83         0.21 o                         
  10   4   2          9.00          9.34         0.30 o                         
  11   4   2          1.59          1.71         0.18 o                         
  12   4   2          4.05          3.62         0.23 o                         
 -11   5   2          5.84          5.56         0.30 o                         
 -10   5   2          1.96          2.24         0.17 o                         
  -9   5   2         17.05         16.79         0.34 o                         
  -8   5   2          1.18          0.97         0.12 o                         
  -7   5   2          9.22          9.54         0.25 o                         
  -6   5   2         12.04         13.06         0.26 o                         
  -5   5   2         20.18         18.37         0.32 o                         
  -4   5   2         24.12         22.40         0.33 o                         
  -3   5   2         23.94         24.21         0.34 o                         
  -2   5   2          4.99          4.72         0.12 o                         
  -1   5   2         67.04         71.88         0.80 o                         
   0   5   2         49.75         57.23         0.66 o                         
   1   5   2         67.08         71.28         0.78 o                         
   2   5   2          5.01          5.10         0.12 o                         
   3   5   2         23.98         24.24         0.36 o                         
   4   5   2         24.15         22.26         0.35 o                         
   5   5   2         20.20         18.55         0.32 o                         
   6   5   2         12.08         13.00         0.27 o                         
   7   5   2          9.24          9.55         0.25 o                         
   8   5   2          1.18          1.02         0.12 o                         
   9   5   2         17.05         17.16         0.44 o                         
  10   5   2          1.95          2.11         0.18 o                         
  11   5   2          5.83          5.65         0.25 o                         
 -11   6   2          0.67          0.79         0.18 o                         
 -10   6   2         15.63         16.31         0.53 o                         
  -9   6   2          3.01          2.98         0.18 o                         
  -8   6   2          5.09          5.25         0.21 o                         
  -7   6   2         23.04         22.62         0.41 o                         
  -6   6   2         33.27         32.83         0.51 o                         
  -5   6   2         14.64         14.72         0.29 o                         
  -4   6   2          9.09          8.94         0.22 o                         
  -3   6   2         14.10         14.42         0.25 o                         
  -2   6   2        122.65        122.28         1.44 o                         
  -1   6   2         71.48         67.71         0.84 o                         
   0   6   2          4.21          5.11         0.14 o                         
   1   6   2         71.47         68.23         0.84 o                         
   2   6   2        122.71        121.70         1.38 o                         
   3   6   2         14.11         14.44         0.25 o                         
   4   6   2          9.09          9.20         0.22 o                         
   5   6   2         14.63         14.55         0.28 o                         
   6   6   2         33.26         32.59         0.51 o                         
   7   6   2         23.03         23.50         0.42 o                         
   8   6   2          5.09          5.35         0.22 o                         
   9   6   2          3.01          2.74         0.17 o                         
  10   6   2         15.63         15.92         0.51 o                         
  11   6   2          0.67          0.90         0.17 o                         
 -10   7   2          1.28          1.35         0.19 o                         
  -9   7   2          4.15          4.42         0.21 o                         
  -8   7   2         21.56         21.67         0.54 o                         
  -7   7   2         25.89         25.33         0.45 o                         
  -6   7   2         34.77         35.20         0.55 o                         
  -5   7   2          6.91          6.50         0.22 o                         
  -4   7   2          5.87          5.44         0.20 o                         
  -3   7   2         15.69         15.44         0.30 o                         
  -2   7   2         18.95         19.97         0.33 o                         
  -1   7   2         12.23         11.31         0.23 o                         
   0   7   2         39.84         37.79         0.53 o                         
   1   7   2         12.25         11.34         0.22 o                         
   2   7   2         18.92         19.33         0.32 o                         
   3   7   2         15.68         15.10         0.28 o                         
   4   7   2          5.87          5.52         0.18 o                         
   5   7   2          6.91          6.82         0.21 o                         
   6   7   2         34.78         34.54         0.54 o                         
   7   7   2         25.90         25.95         0.46 o                         
   8   7   2         21.57         21.87         0.46 o                         
   9   7   2          4.16          4.17         0.20 o                         
  10   7   2          1.27          1.19         0.17 o                         
 -10   8   2          2.04          2.33         0.22 o                         
  -9   8   2          4.29          4.36         0.25 o                         
  -8   8   2          3.55          3.53         0.20 o                         
  -7   8   2          0.70          0.68         0.13 o                         
  -6   8   2          3.35          3.31         0.19 o                         
  -5   8   2          5.16          5.25         0.21 o                         
  -4   8   2          7.01          6.10         0.23 o                         
  -3   8   2          3.99          3.84         0.16 o                         
  -2   8   2         12.32         12.27         0.28 o                         
  -1   8   2         42.19         41.19         0.61 o                         
   0   8   2         16.68         16.24         0.31 o                         
   1   8   2         42.22         40.10         0.58 o                         
   2   8   2         12.36         12.35         0.27 o                         
   3   8   2          4.02          3.61         0.17 o                         
   4   8   2          7.02          6.80         0.22 o                         
   5   8   2          5.18          5.31         0.20 o                         
   6   8   2          3.33          3.54         0.19 o                         
   7   8   2          0.70          0.78         0.13 o                         
   8   8   2          3.53          3.60         0.22 o                         
   9   8   2          4.28          4.56         0.25 o                         
  10   8   2          2.04          2.19         0.22 o                         
  -9   9   2          5.13          4.76         0.29 o                         
  -8   9   2          0.79          0.97         0.16 o                         
  -7   9   2          6.36          6.70         0.26 o                         
  -6   9   2          5.72          6.04         0.26 o                         
  -5   9   2         10.54         10.22         0.31 o                         
  -4   9   2          0.70          0.61         0.11 o                         
  -3   9   2         27.68         28.67         0.48 o                         
  -2   9   2          1.26          1.23         0.12 o                         
  -1   9   2         10.19          9.78         0.28 o                         
   0   9   2          7.70          7.05         0.26 o                         
   1   9   2         10.15         10.05         0.27 o                         
   2   9   2          1.25          1.22         0.13 o                         
   3   9   2         27.66         28.01         0.48 o                         
   4   9   2          0.69          0.63         0.12 o                         
   5   9   2         10.54         10.58         0.32 o                         
   6   9   2          5.72          5.51         0.26 o                         
   7   9   2          6.37          6.17         0.28 o                         
   8   9   2          0.79          1.07         0.18 o                         
   9   9   2          5.13          4.92         0.31 o                         
  -8  10   2          2.81          3.42         0.27 o                         
  -7  10   2         23.51         23.72         0.66 o                         
  -6  10   2          2.22          2.07         0.19 o                         
  -5  10   2          8.57          9.03         0.36 o                         
  -4  10   2          7.03          7.35         0.26 o                         
  -3  10   2          4.97          5.09         0.22 o                         
  -2  10   2         15.32         15.59         0.41 o                         
  -1  10   2          2.86          2.68         0.17 o                         
   0  10   2          3.52          3.55         0.21 o                         
   1  10   2          2.87          2.96         0.18 o                         
   2  10   2         15.34         15.32         0.35 o                         
   3  10   2          4.98          4.89         0.22 o                         
   4  10   2          7.04          7.30         0.25 o                         
   5  10   2          8.57          8.71         0.32 o                         
   6  10   2          2.22          2.10         0.20 o                         
   7  10   2         23.51         23.51         0.56 o                         
   8  10   2          2.80          2.76         0.24 o                         
  -7  11   2          0.92          0.98         0.21 o                         
  -6  11   2          0.17          0.13         0.17 o                         
  -5  11   2         10.43         10.90         0.35 o                         
  -4  11   2          4.55          4.53         0.26 o                         
  -3  11   2          2.19          1.84         0.20 o                         
  -2  11   2          5.39          5.43         0.27 o                         
  -1  11   2          1.46          1.82         0.19 o                         
   0  11   2         46.71         48.87         0.77 o                         
   1  11   2          1.46          1.57         0.17 o                         
   2  11   2          5.38          5.41         0.25 o                         
   3  11   2          2.19          2.10         0.17 o                         
   4  11   2          4.56          4.63         0.24 o                         
   5  11   2         10.44         10.86         0.45 o                         
   6  11   2          0.17          0.35         0.16 o                         
   7  11   2          0.93          0.74         0.21 o                         
  -5  12   2          0.47          0.53         0.22 o                         
  -4  12   2          1.39          1.28         0.24 o                         
  -3  12   2          0.40          0.27         0.18 o                         
  -2  12   2          9.18          9.56         0.37 o                         
  -1  12   2          1.00          0.77         0.18 o                         
   0  12   2          0.75          0.96         0.18 o                         
   1  12   2          1.00          1.13         0.19 o                         
   2  12   2          9.18          9.50         0.36 o                         
   3  12   2          0.40          0.61         0.18 o                         
   4  12   2          1.39          1.56         0.23 o                         
   5  12   2          0.47          0.73         0.21 o                         
  -2  13   2          1.24          1.14         0.23 o                         
  -1  13   2          1.74          1.76         0.24 o                         
   0  13   2          2.91          3.31         0.31 o                         
   1  13   2          1.73          1.57         0.27 o                         
   2  13   2          1.24          1.71         0.27 o                         
   1   0   3        618.64        670.18         9.34 o                         
   2   0   3         62.51         57.07         0.47 o                         
   3   0   3        190.95        205.71         1.66 o                         
   4   0   3          7.52          6.29         0.10 o                         
   5   0   3         39.28         40.61         0.45 o                         
   6   0   3          1.06          1.09         0.08 o                         
   7   0   3          0.03          0.03         0.07 o                         
   8   0   3         12.23         12.35         0.25 o                         
   9   0   3         33.87         32.91         0.53 o                         
  10   0   3         28.63         27.56         0.49 o                         
  11   0   3          4.11          4.11         0.22 o                         
  12   0   3         57.80         58.68         0.92 o                         
 -12   1   3          1.26          1.37         0.19 o                         
 -11   1   3          7.56          8.17         0.29 o                         
 -10   1   3         10.43         10.81         0.32 o                         
  -9   1   3          1.15          1.09         0.13 o                         
  -8   1   3         20.76         20.75         0.39 o                         
  -7   1   3         58.87         61.17         0.84 o                         
  -6   1   3         10.51          9.70         0.19 o                         
  -5   1   3        161.33        155.60         1.58 o                         
  -4   1   3         19.42         19.06         0.23 o                         
  -3   1   3         76.96         87.72         0.76 o                         
  -2   1   3        162.09        185.04         1.55 o                         
  -1   1   3        939.46       1072.62        14.23 o                         
   0   1   3         95.04         85.43         0.79 o                         
   1   1   3        939.18       1058.89        12.71 o                         
   2   1   3        162.02        185.33         1.55 o                         
   3   1   3         77.08         87.92         0.73 o                         
   4   1   3         19.43         19.07         0.22 o                         
   5   1   3        161.24        154.07         1.50 o                         
   6   1   3         10.52          9.61         0.19 o                         
   7   1   3         58.96         60.94         0.75 o                         
   8   1   3         20.74         20.17         0.34 o                         
   9   1   3          1.14          1.35         0.12 o                         
  10   1   3         10.44         10.76         0.30 o                         
  11   1   3          7.58          7.77         0.30 o                         
  12   1   3          1.26          1.46         0.20 o                         
 -12   2   3         18.22         17.90         0.55 o                         
 -11   2   3          2.68          3.01         0.18 o                         
 -10   2   3          3.47          3.67         0.21 o                         
  -9   2   3          1.80          2.22         0.16 o                         
  -8   2   3         18.42         18.39         0.37 o                         
  -7   2   3         12.62         12.30         0.25 o                         
  -6   2   3          1.33          1.72         0.11 o                         
  -5   2   3         18.74         22.36         0.31 o                         
  -4   2   3        119.26        127.38         1.24 o                         
  -3   2   3        362.02        406.39         3.28 o                         
  -2   2   3         90.90        111.66         0.92 o                         
  -1   2   3        431.53        530.41         7.64 o                         
   0   2   3        638.04        707.88         8.54 o                         
   1   2   3        431.50        538.20         7.37 o                         
   2   2   3         90.94        110.83         0.89 o                         
   3   2   3        361.99        403.36         3.24 o                         
   4   2   3        119.27        124.44         1.24 o                         
   5   2   3         18.82         22.73         0.30 o                         
   6   2   3          1.32          1.93         0.09 o                         
   7   2   3         12.56         11.97         0.22 o                         
   8   2   3         18.39         17.74         0.31 o                         
   9   2   3          1.82          1.87         0.13 o                         
  10   2   3          3.48          3.74         0.20 o                         
  11   2   3          2.68          2.97         0.21 o                         
  12   2   3         18.21         17.98         0.47 o                         
 -12   3   3          0.51          0.67         0.18 o                         
 -11   3   3         11.87         12.54         0.37 o                         
 -10   3   3         39.91         40.30         0.66 o                         
  -9   3   3          7.25          7.52         0.25 o                         
  -8   3   3         27.30         26.13         0.40 o                         
  -7   3   3         23.15         23.15         0.38 o                         
  -6   3   3          3.44          3.54         0.14 o                         
  -5   3   3         52.03         51.75         0.66 o                         
  -4   3   3         67.03         63.77         0.72 o                         
  -3   3   3        155.10        159.51         1.45 o                         
  -2   3   3        200.84        226.75         1.91 o                         
  -1   3   3        351.61        412.19         3.37 o                         
   0   3   3         42.53         49.00         0.42 o                         
   1   3   3        351.69        410.54         3.17 o                         
   2   3   3        200.80        229.25         1.80 o                         
   3   3   3        154.87        159.13         1.43 o                         
   4   3   3         67.04         61.47         0.66 o                         
   5   3   3         52.05         50.68         0.63 o                         
   6   3   3          3.42          3.37         0.13 o                         
   7   3   3         23.11         22.91         0.35 o                         
   8   3   3         27.28         25.88         0.42 o                         
   9   3   3          7.23          7.54         0.25 o                         
  10   3   3         39.89         39.58         0.60 o                         
  11   3   3         11.86         11.63         0.34 o                         
  12   3   3          0.51          0.68         0.17 o                         
 -12   4   3          1.19          1.34         0.19 o                         
 -11   4   3          5.00          5.11         0.26 o                         
 -10   4   3          2.19          2.18         0.16 o                         
  -9   4   3         12.86         12.67         0.31 o                         
  -8   4   3          6.03          5.91         0.21 o                         
  -7   4   3          5.82          6.52         0.20 o                         
  -6   4   3         19.61         19.97         0.32 o                         
  -5   4   3        111.31        119.25         1.41 o                         
  -4   4   3         77.73         72.48         0.82 o                         
  -3   4   3        353.93        353.64         3.57 o                         
  -2   4   3         69.76         73.66         0.73 o                         
  -1   4   3        120.47        123.49         1.06 o                         
   0   4   3          0.26          0.30         0.03 o                         
   1   4   3        120.24        123.01         1.04 o                         
   2   4   3         69.80         73.86         0.70 o                         
   3   4   3        353.90        355.14         3.39 o                         
   4   4   3         77.83         72.64         0.79 o                         
   5   4   3        111.16        117.23         1.37 o                         
   6   4   3         19.59         19.60         0.34 o                         
   7   4   3          5.79          6.44         0.20 o                         
   8   4   3          6.03          5.77         0.19 o                         
   9   4   3         12.86         12.63         0.29 o                         
  10   4   3          2.18          2.59         0.17 o                         
  11   4   3          5.01          5.22         0.25 o                         
  12   4   3          1.19          1.24         0.20 o                         
 -11   5   3          6.18          6.11         0.29 o                         
 -10   5   3         19.21         19.79         0.53 o                         
  -9   5   3          3.11          3.35         0.19 o                         
  -8   5   3          0.96          1.27         0.12 o                         
  -7   5   3          4.73          4.97         0.20 o                         
  -6   5   3         32.75         32.91         0.50 o                         
  -5   5   3          9.87          9.29         0.22 o                         
  -4   5   3         26.23         22.68         0.35 o                         
  -3   5   3          7.32          6.09         0.15 o                         
  -2   5   3        184.72        185.03         1.98 o                         
  -1   5   3        278.87        278.32         2.76 o                         
   0   5   3        175.34        172.10         1.84 o                         
   1   5   3        278.82        277.42         2.81 o                         
   2   5   3        184.87        185.39         2.02 o                         
   3   5   3          7.33          5.98         0.14 o                         
   4   5   3         26.26         23.38         0.35 o                         
   5   5   3          9.87          9.25         0.22 o                         
   6   5   3         32.84         33.01         0.50 o                         
   7   5   3          4.75          5.28         0.22 o                         
   8   5   3          0.97          1.05         0.12 o                         
   9   5   3          3.11          3.42         0.18 o                         
  10   5   3         19.23         19.17         0.50 o                         
  11   5   3          6.18          6.08         0.27 o                         
 -11   6   3          2.25          2.05         0.21 o                         
 -10   6   3          1.55          1.61         0.19 o                         
  -9   6   3          4.27          4.29         0.19 o                         
  -8   6   3         22.46         22.76         0.42 o                         
  -7   6   3          5.26          5.62         0.21 o                         
  -6   6   3         33.64         34.14         0.53 o                         
  -5   6   3         58.87         60.57         0.80 o                         
  -4   6   3         32.56         32.88         0.46 o                         
  -3   6   3        115.59        118.68         1.48 o                         
  -2   6   3          3.50          3.22         0.11 o                         
  -1   6   3         46.67         46.05         0.63 o                         
   0   6   3         15.10         14.04         0.22 o                         
   1   6   3         46.79         46.11         0.57 o                         
   2   6   3          3.49          3.46         0.14 o                         
   3   6   3        115.59        120.28         1.35 o                         
   4   6   3         32.57         34.07         0.47 o                         
   5   6   3         58.94         60.31         0.80 o                         
   6   6   3         33.63         34.67         0.53 o                         
   7   6   3          5.29          5.44         0.21 o                         
   8   6   3         22.47         22.50         0.43 o                         
   9   6   3          4.28          4.10         0.19 o                         
  10   6   3          1.56          1.73         0.16 o                         
  11   6   3          2.24          2.43         0.25 o                         
 -10   7   3         20.72         21.02         0.53 o                         
  -9   7   3          1.98          2.14         0.19 o                         
  -8   7   3          8.35          8.47         0.27 o                         
  -7   7   3          4.61          5.06         0.20 o                         
  -6   7   3         28.37         29.32         0.49 o                         
  -5   7   3          4.28          4.22         0.19 o                         
  -4   7   3         16.39         16.50         0.30 o                         
  -3   7   3          7.41          6.96         0.20 o                         
  -2   7   3         12.57         11.87         0.24 o                         
  -1   7   3         19.08         18.60         0.33 o                         
   0   7   3          9.33          8.62         0.20 o                         
   1   7   3         19.07         18.79         0.30 o                         
   2   7   3         12.56         11.37         0.23 o                         
   3   7   3          7.45          6.93         0.23 o                         
   4   7   3         16.36         16.14         0.29 o                         
   5   7   3          4.27          4.68         0.18 o                         
   6   7   3         28.31         28.87         0.48 o                         
   7   7   3          4.62          4.84         0.23 o                         
   8   7   3          8.35          9.04         0.31 o                         
   9   7   3          1.99          2.11         0.18 o                         
  10   7   3         20.69         21.12         0.50 o                         
 -10   8   3          2.81          3.07         0.26 o                         
  -9   8   3          6.68          6.45         0.37 o                         
  -8   8   3         11.53         11.48         0.42 o                         
  -7   8   3          3.93          3.71         0.19 o                         
  -6   8   3          4.85          4.64         0.22 o                         
  -5   8   3          7.97          7.57         0.25 o                         
  -4   8   3         18.03         16.93         0.33 o                         
  -3   8   3         18.83         18.45         0.31 o                         
  -2   8   3         11.85         11.82         0.26 o                         
  -1   8   3          0.45          0.54         0.09 o                         
   0   8   3          1.78          2.04         0.13 o                         
   1   8   3          0.44          0.60         0.10 o                         
   2   8   3         11.87         11.69         0.25 o                         
   3   8   3         18.83         18.05         0.32 o                         
   4   8   3         18.01         17.56         0.31 o                         
   5   8   3          7.95          7.69         0.23 o                         
   6   8   3          4.85          4.85         0.20 o                         
   7   8   3          3.94          3.83         0.22 o                         
   8   8   3         11.51         11.87         0.46 o                         
   9   8   3          6.67          6.24         0.27 o                         
  10   8   3          2.81          2.79         0.24 o                         
  -9   9   3          0.52          0.38         0.20 o                         
  -8   9   3          5.31          5.40         0.27 o                         
  -7   9   3          1.38          1.53         0.16 o                         
  -6   9   3         10.04         10.26         0.32 o                         
  -5   9   3         17.54         17.95         0.36 o                         
  -4   9   3          6.49          6.37         0.29 o                         
  -3   9   3          0.77          0.89         0.10 o                         
  -2   9   3          0.61          0.51         0.09 o                         
  -1   9   3          4.29          3.88         0.18 o                         
   0   9   3          0.80          1.12         0.12 o                         
   1   9   3          4.29          4.20         0.18 o                         
   2   9   3          0.60          0.56         0.11 o                         
   3   9   3          0.77          0.78         0.11 o                         
   4   9   3          6.49          6.47         0.22 o                         
   5   9   3         17.54         17.67         0.39 o                         
   6   9   3         10.05         11.20         0.45 o                         
   7   9   3          1.38          1.23         0.18 o                         
   8   9   3          5.31          5.45         0.29 o                         
   9   9   3          0.52          0.83         0.19 o                         
  -8  10   3          2.97          2.99         0.31 o                         
  -7  10   3          0.34          0.44         0.15 o                         
  -6  10   3          0.11          0.25         0.14 o                         
  -5  10   3          2.51          3.08         0.20 o                         
  -4  10   3          3.61          4.06         0.23 o                         
  -3  10   3          0.87          0.79         0.16 o                         
  -2  10   3          6.69          6.22         0.23 o                         
  -1  10   3          6.10          5.93         0.23 o                         
   0  10   3          0.06          0.19         0.11 o                         
   1  10   3          6.10          6.48         0.25 o                         
   2  10   3          6.69          6.44         0.24 o                         
   3  10   3          0.87          0.89         0.13 o                         
   4  10   3          3.61          4.01         0.23 o                         
   5  10   3          2.52          2.79         0.21 o                         
   6  10   3          0.11          0.24         0.15 o                         
   7  10   3          0.34          0.40         0.17 o                         
   8  10   3          2.98          3.08         0.25 o                         
  -7  11   3          1.51          1.68         0.32 o                         
  -6  11   3          5.97          5.71         0.29 o                         
  -5  11   3          4.44          4.93         0.26 o                         
  -4  11   3         10.08          9.55         0.36 o                         
  -3  11   3          0.11          0.09         0.15 o                         
  -2  11   3          3.13          3.31         0.23 o                         
  -1  11   3          1.44          1.47         0.18 o                         
   0  11   3          9.55          9.46         0.34 o                         
   1  11   3          1.43          1.40         0.16 o                         
   2  11   3          3.13          3.08         0.19 o                         
   3  11   3          0.11          0.27         0.14 o                         
   4  11   3         10.09         10.16         0.32 o                         
   5  11   3          4.45          4.52         0.26 o                         
   6  11   3          5.98          5.82         0.31 o                         
   7  11   3          1.51          1.52         0.29 o                         
  -5  12   3          0.62          0.67         0.22 o                         
  -4  12   3          3.69          3.59         0.30 o                         
  -3  12   3          3.02          2.69         0.26 o                         
  -2  12   3          0.65          0.80         0.20 o                         
  -1  12   3          4.42          4.55         0.29 o                         
   0  12   3          3.39          3.29         0.28 o                         
   1  12   3          4.42          4.48         0.29 o                         
   2  12   3          0.66          0.70         0.19 o                         
   3  12   3          3.02          3.10         0.26 o                         
   4  12   3          3.69          3.68         0.26 o                         
   5  12   3          0.62          0.69         0.23 o                         
  -2  13   3          0.88          1.54         1.09 o                         
  -1  13   3          0.89          0.75         0.22 o                         
   0  13   3          1.55          1.66         0.24 o                         
   1  13   3          0.89          0.91         0.24 o                         
   2  13   3          0.88          2.02         1.12 o                         
   0   0   4       4997.83       5150.44       265.18 o                         
   1   0   4         79.27         93.77         0.93 o                         
   2   0   4        160.93        181.50         1.48 o                         
   3   0   4        607.52        686.76         7.73 o                         
   4   0   4        194.02        206.64         1.87 o                         
   5   0   4        332.71        328.53         3.20 o                         
   6   0   4         12.32         13.41         0.22 o                         
   7   0   4         12.65         11.52         0.23 o                         
   8   0   4          1.26          1.25         0.11 o                         
   9   0   4         10.82         10.47         0.29 o                         
  10   0   4         14.82         15.05         0.36 o                         
  11   0   4          0.34          0.51         0.15 o                         
  12   0   4          0.11          0.39         0.16 o                         
 -12   1   4         10.99         11.24         0.46 o                         
 -11   1   4          5.07          5.21         0.26 o                         
 -10   1   4         11.83         12.49         0.33 o                         
  -9   1   4          2.36          2.31         0.16 o                         
  -8   1   4         24.50         24.21         0.43 o                         
  -7   1   4         97.61         97.39         1.15 o                         
  -6   1   4         15.98         13.50         0.23 o                         
  -5   1   4         81.46         79.83         0.83 o                         
  -4   1   4         91.02        100.45         0.93 o                         
  -3   1   4         81.20         91.40         0.80 o                         
  -2   1   4        914.99       1023.99        12.32 o                         
  -1   1   4        128.75        161.32         1.35 o                         
   0   1   4       1488.14       1670.88        18.88 o                         
   1   1   4        128.73        158.39         1.52 o                         
   2   1   4        914.67       1011.15        13.43 o                         
   3   1   4         81.09         91.45         0.76 o                         
   4   1   4         90.83         99.39         0.93 o                         
   5   1   4         81.41         78.60         0.76 o                         
   6   1   4         15.93         13.66         0.23 o                         
   7   1   4         97.54         99.36         1.20 o                         
   8   1   4         24.48         24.22         0.37 o                         
   9   1   4          2.35          2.20         0.13 o                         
  10   1   4         11.85         11.75         0.30 o                         
  11   1   4          5.07          5.09         0.25 o                         
  12   1   4         11.01         11.93         0.43 o                         
 -12   2   4          2.79          3.09         0.23 o                         
 -11   2   4          1.36          1.27         0.16 o                         
 -10   2   4          1.86          2.09         0.16 o                         
  -9   2   4         24.37         23.93         0.45 o                         
  -8   2   4         12.49         12.79         0.30 o                         
  -7   2   4         88.50         88.05         1.09 o                         
  -6   2   4         16.03         15.06         0.27 o                         
  -5   2   4        118.44        125.55         1.40 o                         
  -4   2   4          8.98          8.36         0.14 o                         
  -3   2   4         48.63         55.37         0.50 o                         
  -2   2   4         75.43         88.07         0.75 o                         
  -1   2   4        146.42        167.33         1.41 o                         
   0   2   4         46.13         50.36         0.45 o                         
   1   2   4        146.39        165.59         1.39 o                         
   2   2   4         75.41         87.74         0.72 o                         
   3   2   4         48.65         55.39         0.49 o                         
   4   2   4          9.02          8.23         0.12 o                         
   5   2   4        118.42        125.31         1.28 o                         
   6   2   4         15.99         15.01         0.23 o                         
   7   2   4         88.46         88.00         0.97 o                         
   8   2   4         12.46         12.54         0.24 o                         
   9   2   4         24.31         23.85         0.39 o                         
  10   2   4          1.86          1.97         0.14 o                         
  11   2   4          1.36          1.53         0.18 o                         
  12   2   4          2.78          2.86         0.27 o                         
 -12   3   4          0.55          0.73         0.18 o                         
 -11   3   4          7.44          7.62         0.30 o                         
 -10   3   4          7.45          7.66         0.26 o                         
  -9   3   4         55.48         56.18         0.79 o                         
  -8   3   4         26.62         26.55         0.44 o                         
  -7   3   4          6.56          7.78         0.21 o                         
  -6   3   4          6.86          6.91         0.17 o                         
  -5   3   4         50.04         47.87         0.59 o                         
  -4   3   4         18.59         20.04         0.26 o                         
  -3   3   4         10.14         12.43         0.17 o                         
  -2   3   4         62.75         66.99         0.56 o                         
  -1   3   4         70.78         81.42         0.68 o                         
   0   3   4        372.49        451.76         3.69 o                         
   1   3   4         70.72         80.31         0.71 o                         
   2   3   4         62.66         66.31         0.56 o                         
   3   3   4         10.10         12.11         0.15 o                         
   4   3   4         18.59         20.11         0.25 o                         
   5   3   4         50.05         47.87         0.58 o                         
   6   3   4          6.90          7.01         0.17 o                         
   7   3   4          6.55          7.34         0.18 o                         
   8   3   4         26.61         26.37         0.40 o                         
   9   3   4         55.55         55.77         0.75 o                         
  10   3   4          7.44          7.84         0.28 o                         
  11   3   4          7.47          8.38         0.29 o                         
  12   3   4          0.55          0.52         0.19 o                         
 -12   4   4          6.94          6.60         0.33 o                         
 -11   4   4         15.44         16.47         0.52 o                         
 -10   4   4         14.06         14.43         0.42 o                         
  -9   4   4         26.18         25.56         0.47 o                         
  -8   4   4         17.22         16.70         0.33 o                         
  -7   4   4         35.83         36.80         0.54 o                         
  -6   4   4          5.78          5.33         0.16 o                         
  -5   4   4         27.18         25.71         0.39 o                         
  -4   4   4         33.28         30.01         0.39 o                         
  -3   4   4         87.28         90.90         0.91 o                         
  -2   4   4        149.96        159.08         1.54 o                         
  -1   4   4         15.11         15.65         0.19 o                         
   0   4   4         33.93         31.54         0.31 o                         
   1   4   4         15.13         15.67         0.18 o                         
   2   4   4        149.89        158.27         1.55 o                         
   3   4   4         87.23         89.64         0.93 o                         
   4   4   4         33.27         29.55         0.37 o                         
   5   4   4         27.22         25.72         0.36 o                         
   6   4   4          5.77          5.55         0.17 o                         
   7   4   4         35.84         36.51         0.52 o                         
   8   4   4         17.21         16.59         0.31 o                         
   9   4   4         26.21         24.96         0.42 o                         
  10   4   4         14.06         14.79         0.37 o                         
  11   4   4         15.47         15.47         0.55 o                         
  12   4   4          6.95          6.46         0.36 o                         
 -11   5   4          3.77          4.01         0.24 o                         
 -10   5   4         12.01         13.16         0.39 o                         
  -9   5   4          2.66          2.82         0.18 o                         
  -8   5   4          7.99          7.89         0.23 o                         
  -7   5   4         54.25         54.74         0.75 o                         
  -6   5   4         34.77         35.13         0.52 o                         
  -5   5   4         41.21         41.65         0.58 o                         
  -4   5   4         11.72         12.46         0.22 o                         
  -3   5   4          0.79          0.61         0.06 o                         
  -2   5   4         64.58         59.08         0.67 o                         
  -1   5   4          6.84          5.69         0.12 o                         
   0   5   4         42.46         35.86         0.43 o                         
   1   5   4          6.82          5.56         0.12 o                         
   2   5   4         64.59         58.80         0.62 o                         
   3   5   4          0.79          0.69         0.06 o                         
   4   5   4         11.75         12.43         0.24 o                         
   5   5   4         41.17         41.59         0.58 o                         
   6   5   4         34.77         35.32         0.53 o                         
   7   5   4         54.25         55.18         0.76 o                         
   8   5   4          8.03          7.86         0.24 o                         
   9   5   4          2.67          2.87         0.17 o                         
  10   5   4         12.03         12.68         0.35 o                         
  11   5   4          3.78          3.78         0.26 o                         
 -11   6   4          6.13          5.72         0.30 o                         
 -10   6   4          2.65          2.75         0.22 o                         
  -9   6   4          2.87          2.74         0.19 o                         
  -8   6   4          5.18          5.61         0.21 o                         
  -7   6   4          3.79          3.75         0.17 o                         
  -6   6   4         14.48         15.08         0.31 o                         
  -5   6   4          6.97          6.66         0.20 o                         
  -4   6   4          2.14          1.94         0.11 o                         
  -3   6   4         25.34         24.36         0.37 o                         
  -2   6   4          1.72          1.46         0.08 o                         
  -1   6   4         48.38         47.15         0.56 o                         
   0   6   4          5.82          4.68         0.13 o                         
   1   6   4         48.35         47.19         0.58 o                         
   2   6   4          1.73          1.56         0.09 o                         
   3   6   4         25.33         24.63         0.35 o                         
   4   6   4          2.13          2.21         0.10 o                         
   5   6   4          6.94          6.93         0.21 o                         
   6   6   4         14.55         14.99         0.31 o                         
   7   6   4          3.79          3.63         0.18 o                         
   8   6   4          5.20          5.40         0.21 o                         
   9   6   4          2.88          2.89         0.17 o                         
  10   6   4          2.64          2.72         0.19 o                         
  11   6   4          6.11          6.19         0.34 o                         
 -10   7   4          1.06          0.87         0.20 o                         
  -9   7   4          8.10          8.45         0.30 o                         
  -8   7   4          2.68          2.83         0.18 o                         
  -7   7   4          2.66          3.01         0.16 o                         
  -6   7   4         25.58         25.22         0.49 o                         
  -5   7   4         14.40         13.96         0.30 o                         
  -4   7   4         21.54         21.12         0.36 o                         
  -3   7   4         15.60         15.72         0.27 o                         
  -2   7   4          6.28          5.77         0.15 o                         
  -1   7   4         39.16         37.55         0.57 o                         
   0   7   4          8.22          8.26         0.19 o                         
   1   7   4         39.21         36.80         0.50 o                         
   2   7   4          6.31          5.62         0.19 o                         
   3   7   4         15.58         15.94         0.27 o                         
   4   7   4         21.51         21.14         0.36 o                         
   5   7   4         14.39         14.07         0.31 o                         
   6   7   4         25.52         25.28         0.43 o                         
   7   7   4          2.66          2.99         0.18 o                         
   8   7   4          2.68          2.53         0.19 o                         
   9   7   4          8.09          8.02         0.29 o                         
  10   7   4          1.06          1.07         0.20 o                         
 -10   8   4          2.03          1.79         0.23 o                         
  -9   8   4          5.53          5.52         0.34 o                         
  -8   8   4          2.72          2.85         0.21 o                         
  -7   8   4         18.66         18.81         0.38 o                         
  -6   8   4         12.38         12.43         0.34 o                         
  -5   8   4          4.61          4.45         0.21 o                         
  -4   8   4         15.55         14.82         0.28 o                         
  -3   8   4         19.38         18.28         0.32 o                         
  -2   8   4         63.74         63.54         0.93 o                         
  -1   8   4         17.77         17.00         0.33 o                         
   0   8   4          0.41          0.35         0.08 o                         
   1   8   4         17.75         16.77         0.30 o                         
   2   8   4         63.70         64.74         0.83 o                         
   3   8   4         19.34         19.13         0.32 o                         
   4   8   4         15.53         14.95         0.33 o                         
   5   8   4          4.60          4.18         0.21 o                         
   6   8   4         12.36         12.33         0.34 o                         
   7   8   4         18.68         17.68         0.47 o                         
   8   8   4          2.72          2.77         0.21 o                         
   9   8   4          5.54          5.41         0.26 o                         
  10   8   4          2.03          2.12         0.23 o                         
  -9   9   4          1.26          1.46         0.25 o                         
  -8   9   4          4.46          4.61         0.30 o                         
  -7   9   4          7.49          7.07         0.26 o                         
  -6   9   4          2.21          2.45         0.18 o                         
  -5   9   4          4.34          4.65         0.22 o                         
  -4   9   4         14.81         14.11         0.35 o                         
  -3   9   4          4.62          4.29         0.21 o                         
  -2   9   4         35.39         35.87         0.63 o                         
  -1   9   4          2.92          3.28         0.18 o                         
   0   9   4         68.37         69.31         0.97 o                         
   1   9   4          2.91          2.77         0.16 o                         
   2   9   4         35.43         35.54         0.54 o                         
   3   9   4          4.63          4.21         0.16 o                         
   4   9   4         14.82         13.87         0.34 o                         
   5   9   4          4.34          4.57         0.23 o                         
   6   9   4          2.22          2.25         0.19 o                         
   7   9   4          7.49          7.15         0.31 o                         
   8   9   4          4.45          4.49         0.27 o                         
   9   9   4          1.26          1.54         0.20 o                         
  -8  10   4          3.42          3.33         0.26 o                         
  -7  10   4          2.17          2.31         0.23 o                         
  -6  10   4          0.70          0.86         0.16 o                         
  -5  10   4          3.93          4.12         0.22 o                         
  -4  10   4          4.83          4.84         0.25 o                         
  -3  10   4          4.31          4.06         0.23 o                         
  -2  10   4          4.61          4.59         0.24 o                         
  -1  10   4          4.34          4.35         0.24 o                         
   0  10   4         37.65         38.03         0.63 o                         
   1  10   4          4.32          4.19         0.20 o                         
   2  10   4          4.59          4.82         0.21 o                         
   3  10   4          4.29          4.73         0.22 o                         
   4  10   4          4.83          4.88         0.23 o                         
   5  10   4          3.93          3.87         0.23 o                         
   6  10   4          0.69          0.26         0.16 o                         
   7  10   4          2.18          2.09         0.22 o                         
   8  10   4          3.42          3.58         0.26 o                         
  -6  11   4          1.59          1.55         0.21 o                         
  -5  11   4          0.20          0.15         0.16 o                         
  -4  11   4          1.33          1.60         0.22 o                         
  -3  11   4          6.73          6.86         0.34 o                         
  -2  11   4          3.46          3.79         0.24 o                         
  -1  11   4          2.50          2.62         0.21 o                         
   0  11   4          0.02          0.15         0.15 o                         
   1  11   4          2.50          2.35         0.21 o                         
   2  11   4          3.45          3.42         0.22 o                         
   3  11   4          6.72          6.90         0.29 o                         
   4  11   4          1.32          1.48         0.18 o                         
   5  11   4          0.20          0.26         0.16 o                         
   6  11   4          1.58          1.50         0.20 o                         
  -5  12   4          9.18          9.50         0.46 o                         
  -4  12   4          1.48          1.23         0.24 o                         
  -3  12   4          0.41          0.41         0.20 o                         
  -2  12   4          2.46          2.43         0.25 o                         
  -1  12   4          1.11          1.24         0.21 o                         
   0  12   4          0.04          0.19         0.18 o                         
   1  12   4          1.10          1.37         0.22 o                         
   2  12   4          2.46          2.58         0.24 o                         
   3  12   4          0.41          0.34         0.18 o                         
   4  12   4          1.48          1.58         0.22 o                         
   5  12   4          9.18          9.03         0.43 o                         
  -1  13   4          0.60          0.73         0.22 o                         
   0  13   4          3.53          3.59         0.29 o                         
   1  13   4          0.60          0.53         0.21 o                         
   1   0   5          0.26          0.33         0.07 o                         
   2   0   5        482.33        555.22         7.65 o                         
   3   0   5         62.18         70.39         0.61 o                         
   4   0   5          1.37          1.09         0.05 o                         
   5   0   5        159.72        154.59         1.57 o                         
   6   0   5         60.66         59.29         0.73 o                         
   7   0   5         19.84         20.41         0.32 o                         
   8   0   5          0.00          0.03         0.08 o                         
   9   0   5          1.44          1.10         0.12 o                         
  10   0   5         15.00         15.45         0.39 o                         
  11   0   5          1.07          1.01         0.16 o                         
  12   0   5          4.00          4.04         0.26 o                         
 -12   1   5         33.64         33.40         0.71 o                         
 -11   1   5          2.17          2.32         0.20 o                         
 -10   1   5         16.97         15.96         0.35 o                         
  -9   1   5         16.23         15.87         0.34 o                         
  -8   1   5         62.52         61.78         0.86 o                         
  -7   1   5         22.72         22.78         0.35 o                         
  -6   1   5          7.80          7.69         0.18 o                         
  -5   1   5          7.35          6.40         0.12 o                         
  -4   1   5         70.33         70.64         0.72 o                         
  -3   1   5         20.91         22.54         0.21 o                         
  -2   1   5         16.67         16.37         0.17 o                         
  -1   1   5        377.81        448.85         7.68 o                         
   0   1   5        265.70        321.52         4.15 o                         
   1   1   5        377.89        445.32         7.69 o                         
   2   1   5         16.63         16.30         0.18 o                         
   3   1   5         20.93         22.38         0.23 o                         
   4   1   5         70.27         70.45         0.70 o                         
   5   1   5          7.34          6.38         0.13 o                         
   6   1   5          7.79          7.66         0.14 o                         
   7   1   5         22.68         22.87         0.33 o                         
   8   1   5         62.38         61.24         0.72 o                         
   9   1   5         16.21         15.31         0.28 o                         
  10   1   5         16.96         15.61         0.44 o                         
  11   1   5          2.16          2.16         0.19 o                         
  12   1   5         33.61         33.29         0.89 o                         
 -12   2   5          0.95          0.86         0.19 o                         
 -11   2   5          0.75          0.96         0.16 o                         
 -10   2   5         26.10         25.85         0.47 o                         
  -9   2   5          5.55          5.87         0.21 o                         
  -8   2   5         37.63         36.20         0.54 o                         
  -7   2   5         44.93         45.85         0.62 o                         
  -6   2   5         67.35         64.18         0.80 o                         
  -5   2   5         46.96         42.29         0.50 o                         
  -4   2   5         47.13         46.32         0.50 o                         
  -3   2   5        222.22        229.23         2.13 o                         
  -2   2   5          6.15          5.95         0.09 o                         
  -1   2   5        347.54        415.10         3.80 o                         
   0   2   5         94.55        107.34         0.91 o                         
   1   2   5        347.28        418.19         3.87 o                         
   2   2   5          6.14          5.92         0.08 o                         
   3   2   5        222.13        230.79         1.93 o                         
   4   2   5         47.12         45.91         0.45 o                         
   5   2   5         46.97         42.13         0.44 o                         
   6   2   5         67.30         62.93         0.71 o                         
   7   2   5         44.95         44.79         0.52 o                         
   8   2   5         37.63         35.77         0.48 o                         
   9   2   5          5.54          5.55         0.18 o                         
  10   2   5         26.09         25.74         0.47 o                         
  11   2   5          0.75          0.79         0.16 o                         
  12   2   5          0.94          1.18         0.23 o                         
 -12   3   5          4.15          4.10         0.27 o                         
 -11   3   5          6.10          6.10         0.31 o                         
 -10   3   5          3.25          3.64         0.22 o                         
  -9   3   5          0.17          0.20         0.11 o                         
  -8   3   5         20.61         19.06         0.35 o                         
  -7   3   5         23.25         21.71         0.36 o                         
  -6   3   5         16.50         16.44         0.31 o                         
  -5   3   5         45.41         48.44         0.63 o                         
  -4   3   5        221.69        213.48         2.22 o                         
  -3   3   5        163.68        171.97         1.75 o                         
  -2   3   5        244.05        256.98         2.23 o                         
  -1   3   5         19.86         22.72         0.22 o                         
   0   3   5        150.03        165.34         1.41 o                         
   1   3   5         19.89         22.80         0.23 o                         
   2   3   5        244.14        255.35         2.20 o                         
   3   3   5        163.69        171.11         1.56 o                         
   4   3   5        221.95        211.70         1.96 o                         
   5   3   5         45.44         48.35         0.58 o                         
   6   3   5         16.53         16.35         0.25 o                         
   7   3   5         23.22         21.72         0.32 o                         
   8   3   5         20.62         19.17         0.30 o                         
   9   3   5          0.17          0.38         0.10 o                         
  10   3   5          3.23          3.38         0.19 o                         
  11   3   5          6.11          6.02         0.34 o                         
  12   3   5          4.17          3.92         0.32 o                         
 -12   4   5          4.38          4.78         0.31 o                         
 -11   4   5          3.71          3.74         0.23 o                         
 -10   4   5         24.38         24.78         0.54 o                         
  -9   4   5          6.81          6.81         0.27 o                         
  -8   4   5          3.63          3.94         0.20 o                         
  -7   4   5         12.02         11.95         0.28 o                         
  -6   4   5         85.96         86.72         1.10 o                         
  -5   4   5         54.23         54.72         0.69 o                         
  -4   4   5         60.72         56.50         0.68 o                         
  -3   4   5         77.06         73.38         0.78 o                         
  -2   4   5        113.91        118.90         1.21 o                         
  -1   4   5         42.53         42.45         0.45 o                         
   0   4   5         14.26         12.31         0.16 o                         
   1   4   5         42.47         42.24         0.44 o                         
   2   4   5        114.01        117.05         1.17 o                         
   3   4   5         76.93         73.58         0.76 o                         
   4   4   5         60.80         57.01         0.64 o                         
   5   4   5         54.24         53.77         0.65 o                         
   6   4   5         86.07         85.25         1.02 o                         
   7   4   5         12.05         12.19         0.23 o                         
   8   4   5          3.63          3.88         0.16 o                         
   9   4   5          6.82          6.80         0.21 o                         
  10   4   5         24.42         24.72         0.54 o                         
  11   4   5          3.71          3.47         0.24 o                         
  12   4   5          4.37          4.32         0.29 o                         
 -11   5   5          0.30          0.46         0.18 o                         
 -10   5   5         11.79         11.95         0.41 o                         
  -9   5   5          7.29          7.50         0.33 o                         
  -8   5   5         67.19         68.47         1.00 o                         
  -7   5   5          4.42          4.54         0.19 o                         
  -6   5   5         51.18         51.92         0.73 o                         
  -5   5   5         37.81         38.19         0.52 o                         
  -4   5   5          4.46          4.33         0.13 o                         
  -3   5   5         44.39         44.72         0.55 o                         
  -2   5   5         36.37         33.49         0.44 o                         
  -1   5   5         36.15         30.66         0.37 o                         
   0   5   5         56.18         53.63         0.59 o                         
   1   5   5         36.09         30.53         0.35 o                         
   2   5   5         36.46         33.18         0.42 o                         
   3   5   5         44.44         43.86         0.55 o                         
   4   5   5          4.46          4.26         0.15 o                         
   5   5   5         37.77         38.22         0.54 o                         
   6   5   5         51.16         51.85         0.71 o                         
   7   5   5          4.41          4.61         0.18 o                         
   8   5   5         67.17         68.10         0.88 o                         
   9   5   5          7.28          7.85         0.25 o                         
  10   5   5         11.78         12.15         0.36 o                         
  11   5   5          0.31          0.45         0.20 o                         
 -11   6   5          9.23          9.73         0.39 o                         
 -10   6   5         17.76         18.17         0.50 o                         
  -9   6   5          0.40          0.19         0.14 o                         
  -8   6   5          1.77          2.25         0.17 o                         
  -7   6   5          9.98          9.22         0.25 o                         
  -6   6   5         38.42         37.64         0.56 o                         
  -5   6   5          3.04          2.95         0.14 o                         
  -4   6   5         23.47         23.10         0.36 o                         
  -3   6   5          5.97          6.33         0.20 o                         
  -2   6   5         25.84         23.84         0.34 o                         
  -1   6   5         78.29         73.34         0.91 o                         
   0   6   5         44.29         39.93         0.52 o                         
   1   6   5         78.32         74.15         0.87 o                         
   2   6   5         25.79         23.70         0.35 o                         
   3   6   5          5.97          6.22         0.19 o                         
   4   6   5         23.48         23.57         0.41 o                         
   5   6   5          3.03          2.99         0.16 o                         
   6   6   5         38.37         37.25         0.58 o                         
   7   6   5         10.00          9.55         0.26 o                         
   8   6   5          1.77          2.18         0.15 o                         
   9   6   5          0.40          0.28         0.13 o                         
  10   6   5         17.73         17.77         0.53 o                         
  11   6   5          9.22          8.74         0.40 o                         
 -10   7   5          0.06          0.20         0.18 o                         
  -9   7   5          3.61          3.58         0.21 o                         
  -8   7   5          2.83          2.81         0.19 o                         
  -7   7   5          3.00          2.86         0.17 o                         
  -6   7   5          4.28          4.55         0.19 o                         
  -5   7   5         14.93         14.58         0.30 o                         
  -4   7   5         24.85         23.86         0.39 o                         
  -3   7   5         58.45         60.76         0.84 o                         
  -2   7   5         25.46         25.12         0.41 o                         
  -1   7   5         32.96         31.57         0.49 o                         
   0   7   5         30.52         29.23         0.41 o                         
   1   7   5         33.01         31.77         0.44 o                         
   2   7   5         25.52         24.78         0.38 o                         
   3   7   5         58.42         60.30         0.84 o                         
   4   7   5         24.79         24.39         0.43 o                         
   5   7   5         14.94         14.62         0.33 o                         
   6   7   5          4.27          4.40         0.21 o                         
   7   7   5          2.99          2.96         0.19 o                         
   8   7   5          2.83          3.10         0.21 o                         
   9   7   5          3.62          3.84         0.23 o                         
  10   7   5          0.06          0.07         0.17 o                         
  -9   8   5          0.53          0.57         0.20 o                         
  -8   8   5          4.76          4.35         0.24 o                         
  -7   8   5          2.08          2.19         0.17 o                         
  -6   8   5          6.59          6.56         0.25 o                         
  -5   8   5         17.87         18.43         0.38 o                         
  -4   8   5          2.86          2.95         0.17 o                         
  -3   8   5          5.34          4.98         0.21 o                         
  -2   8   5          0.59          0.56         0.11 o                         
  -1   8   5         29.68         28.59         0.52 o                         
   0   8   5          2.36          2.28         0.13 o                         
   1   8   5         29.67         29.81         0.43 o                         
   2   8   5          0.59          0.64         0.09 o                         
   3   8   5          5.36          5.02         0.20 o                         
   4   8   5          2.88          3.02         0.18 o                         
   5   8   5         17.86         17.59         0.39 o                         
   6   8   5          6.60          6.79         0.28 o                         
   7   8   5          2.08          2.42         0.20 o                         
   8   8   5          4.75          4.33         0.26 o                         
   9   8   5          0.53          0.45         0.18 o                         
  -9   9   5          7.44          7.10         0.39 o                         
  -8   9   5          2.03          2.35         0.24 o                         
  -7   9   5          3.05          3.65         0.27 o                         
  -6   9   5          3.64          3.56         0.21 o                         
  -5   9   5          1.55          1.77         0.16 o                         
  -4   9   5          4.11          4.17         0.21 o                         
  -3   9   5          8.62          8.41         0.29 o                         
  -2   9   5         15.22         15.14         0.37 o                         
  -1   9   5          2.44          2.67         0.18 o                         
   0   9   5          1.21          1.50         0.14 o                         
   1   9   5          2.44          2.31         0.13 o                         
   2   9   5         15.23         14.93         0.31 o                         
   3   9   5          8.63          8.76         0.26 o                         
   4   9   5          4.11          4.15         0.21 o                         
   5   9   5          1.54          1.65         0.17 o                         
   6   9   5          3.64          3.76         0.23 o                         
   7   9   5          3.06          3.23         0.24 o                         
   8   9   5          2.03          2.21         0.22 o                         
   9   9   5          7.44          7.31         0.34 o                         
  -8  10   5          1.94          2.06         0.24 o                         
  -7  10   5          1.02          1.01         0.21 o                         
  -6  10   5          0.68          0.68         0.17 o                         
  -5  10   5         14.52         14.89         0.47 o                         
  -4  10   5         12.14         11.96         0.37 o                         
  -3  10   5          0.97          1.35         0.17 o                         
  -2  10   5          1.99          2.35         0.19 o                         
  -1  10   5          3.06          3.53         0.22 o                         
   0  10   5          8.09          8.37         0.34 o                         
   1  10   5          3.07          3.46         0.18 o                         
   2  10   5          1.99          2.12         0.16 o                         
   3  10   5          0.98          1.05         0.15 o                         
   4  10   5         12.15         11.77         0.35 o                         
   5  10   5         14.54         14.29         0.43 o                         
   6  10   5          0.68          0.70         0.17 o                         
   7  10   5          1.02          1.18         0.20 o                         
   8  10   5          1.93          1.90         0.23 o                         
  -6  11   5          2.56          2.64         0.27 o                         
  -5  11   5          1.43          1.47         0.21 o                         
  -4  11   5          0.40          0.45         0.18 o                         
  -3  11   5          4.95          5.44         0.31 o                         
  -2  11   5          0.28          0.34         0.17 o                         
  -1  11   5          6.93          7.20         0.34 o                         
   0  11   5          0.15          0.06         0.16 o                         
   1  11   5          6.94          6.58         0.37 o                         
   2  11   5          0.28          0.19         0.16 o                         
   3  11   5          4.95          5.00         0.27 o                         
   4  11   5          0.40          0.35         0.16 o                         
   5  11   5          1.43          1.75         0.20 o                         
   6  11   5          2.56          2.82         0.23 o                         
  -4  12   5          2.85          2.97         0.27 o                         
  -3  12   5          1.26          1.26         0.22 o                         
  -2  12   5          0.96          0.81         0.21 o                         
  -1  12   5          7.08          6.95         0.35 o                         
   0  12   5          7.71          7.84         0.37 o                         
   1  12   5          7.07          7.47         0.36 o                         
   2  12   5          0.96          0.81         0.22 o                         
   3  12   5          1.26          1.32         0.20 o                         
   4  12   5          2.85          3.12         0.27 o                         
   0  13   5          1.58          1.45         0.23 o                         
   0   0   6         81.33         98.99         3.09 o                         
   1   0   6        384.15        431.19        15.78 o                         
   2   0   6         80.45         85.07         0.74 o                         
   3   0   6        224.91        253.68         2.09 o                         
   4   0   6         49.35         51.85         0.56 o                         
   5   0   6          0.74          1.26         0.07 o                         
   6   0   6         10.47          9.24         0.19 o                         
   7   0   6         29.32         28.54         0.40 o                         
   8   0   6          7.05          7.07         0.22 o                         
   9   0   6          0.59          0.73         0.11 o                         
  10   0   6         16.09         16.08         0.40 o                         
  11   0   6          4.20          4.08         0.23 o                         
  12   0   6         16.34         17.32         0.85 o                         
 -12   1   6          0.38          0.23         0.21 o                         
 -11   1   6          1.80          1.43         0.18 o                         
 -10   1   6         21.33         22.04         0.50 o                         
  -9   1   6          5.61          5.61         0.24 o                         
  -8   1   6          9.36          9.22         0.28 o                         
  -7   1   6         46.00         43.63         0.57 o                         
  -6   1   6         17.07         15.62         0.26 o                         
  -5   1   6        182.73        178.42         1.80 o                         
  -4   1   6        109.04        111.51         1.06 o                         
  -3   1   6        107.76        117.32         0.96 o                         
  -2   1   6        175.19        199.22         1.87 o                         
  -1   1   6         18.32         19.70         0.23 o                         
   0   1   6         42.60         54.99         0.81 o                         
   1   1   6         18.34         19.63         0.21 o                         
   2   1   6        175.18        200.07         1.84 o                         
   3   1   6        107.79        116.49         1.06 o                         
   4   1   6        109.11        110.26         1.10 o                         
   5   1   6        182.78        176.48         1.73 o                         
   6   1   6         17.10         15.59         0.26 o                         
   7   1   6         46.00         44.05         0.61 o                         
   8   1   6          9.38          8.90         0.25 o                         
   9   1   6          5.59          5.68         0.21 o                         
  10   1   6         21.30         20.54         0.41 o                         
  11   1   6          1.78          1.44         0.20 o                         
  12   1   6          0.38          0.30         0.19 o                         
 -12   2   6         11.72         11.56         0.44 o                         
 -11   2   6          7.19          7.94         0.36 o                         
 -10   2   6          8.82          8.68         0.29 o                         
  -9   2   6         31.54         31.24         0.53 o                         
  -8   2   6         34.05         33.14         0.54 o                         
  -7   2   6         19.06         19.77         0.36 o                         
  -6   2   6          0.38          0.18         0.07 o                         
  -5   2   6          9.75         10.17         0.16 o                         
  -4   2   6         94.00         92.01         0.90 o                         
  -3   2   6         70.46         75.54         0.77 o                         
  -2   2   6        226.38        254.74         2.28 o                         
  -1   2   6         14.03         16.47         0.16 o                         
   0   2   6       1693.91       1940.67        20.49 o                         
   1   2   6         14.06         16.43         0.17 o                         
   2   2   6        226.29        255.09         2.15 o                         
   3   2   6         70.44         74.67         0.77 o                         
   4   2   6         93.99         92.01         0.83 o                         
   5   2   6          9.77          9.98         0.15 o                         
   6   2   6          0.38          0.24         0.06 o                         
   7   2   6         19.02         19.16         0.33 o                         
   8   2   6         34.02         33.44         0.50 o                         
   9   2   6         31.53         30.67         0.50 o                         
  10   2   6          8.83          8.56         0.29 o                         
  11   2   6          7.20          7.90         0.37 o                         
  12   2   6         11.71         10.77         0.57 o                         
 -12   3   6          0.61          0.66         0.20 o                         
 -11   3   6          5.15          4.97         0.27 o                         
 -10   3   6          9.99         10.08         0.34 o                         
  -9   3   6          5.17          5.59         0.28 o                         
  -8   3   6         16.10         15.31         0.34 o                         
  -7   3   6          7.22          6.98         0.22 o                         
  -6   3   6         12.39         12.13         0.23 o                         
  -5   3   6         31.26         30.37         0.40 o                         
  -4   3   6         63.84         60.30         0.69 o                         
  -3   3   6          2.32          2.48         0.09 o                         
  -2   3   6        506.14        531.23         5.57 o                         
  -1   3   6         39.80         50.86         0.48 o                         
   0   3   6         35.62         41.17         0.37 o                         
   1   3   6         39.76         50.36         0.46 o                         
   2   3   6        506.10        524.35         4.61 o                         
   3   3   6          2.32          2.38         0.07 o                         
   4   3   6         63.83         60.18         0.59 o                         
   5   3   6         31.24         30.68         0.36 o                         
   6   3   6         12.42         12.28         0.22 o                         
   7   3   6          7.20          6.61         0.19 o                         
   8   3   6         16.08         15.49         0.29 o                         
   9   3   6          5.17          4.91         0.21 o                         
  10   3   6          9.99          9.84         0.33 o                         
  11   3   6          5.16          5.25         0.32 o                         
  12   3   6          0.61          0.57         0.20 o                         
 -11   4   6          0.42          0.53         0.19 o                         
 -10   4   6         13.18         13.43         0.51 o                         
  -9   4   6         15.88         15.93         0.42 o                         
  -8   4   6          6.93          6.88         0.23 o                         
  -7   4   6         10.59         10.55         0.29 o                         
  -6   4   6         29.32         29.24         0.48 o                         
  -5   4   6         10.62         10.41         0.21 o                         
  -4   4   6         41.04         42.26         0.57 o                         
  -3   4   6          4.68          4.00         0.10 o                         
  -2   4   6         18.63         19.35         0.25 o                         
  -1   4   6         24.33         27.92         0.34 o                         
   0   4   6         91.87         84.65         0.88 o                         
   1   4   6         24.32         27.78         0.33 o                         
   2   4   6         18.65         19.00         0.24 o                         
   3   4   6          4.69          3.81         0.11 o                         
   4   4   6         41.16         42.32         0.51 o                         
   5   4   6         10.64         10.14         0.19 o                         
   6   4   6         29.32         29.48         0.38 o                         
   7   4   6         10.57         10.66         0.24 o                         
   8   4   6          6.93          7.03         0.22 o                         
   9   4   6         15.88         15.87         0.33 o                         
  10   4   6         13.17         13.26         0.40 o                         
  11   4   6          0.43          0.35         0.18 o                         
 -11   5   6         15.10         15.14         0.52 o                         
 -10   5   6          3.27          3.65         0.24 o                         
  -9   5   6         13.14         13.01         0.37 o                         
  -8   5   6          0.07          0.13         0.12 o                         
  -7   5   6          7.38          7.63         0.23 o                         
  -6   5   6          7.78          7.91         0.25 o                         
  -5   5   6         17.64         16.36         0.30 o                         
  -4   5   6         17.45         16.40         0.25 o                         
  -3   5   6         30.02         30.88         0.44 o                         
  -2   5   6          4.54          4.03         0.12 o                         
  -1   5   6         51.45         47.97         0.54 o                         
   0   5   6          0.24          0.46         0.05 o                         
   1   5   6         51.50         48.34         0.55 o                         
   2   5   6          4.56          3.83         0.11 o                         
   3   5   6         30.03         29.93         0.38 o                         
   4   5   6         17.44         16.26         0.30 o                         
   5   5   6         17.65         16.36         0.28 o                         
   6   5   6          7.78          7.80         0.24 o                         
   7   5   6          7.40          7.20         0.26 o                         
   8   5   6          0.07          0.16         0.10 o                         
   9   5   6         13.17         12.69         0.30 o                         
  10   5   6          3.27          3.29         0.26 o                         
  11   5   6         15.11         13.87         0.51 o                         
 -11   6   6          6.69          6.63         0.34 o                         
 -10   6   6          1.16          1.36         0.20 o                         
  -9   6   6          6.03          5.63         0.26 o                         
  -8   6   6          3.70          3.96         0.20 o                         
  -7   6   6         47.85         48.73         0.75 o                         
  -6   6   6         37.72         36.17         0.59 o                         
  -5   6   6         22.69         22.79         0.37 o                         
  -4   6   6         34.91         35.52         0.51 o                         
  -3   6   6         11.11         10.43         0.22 o                         
  -2   6   6          8.52          6.96         0.17 o                         
  -1   6   6         10.06          8.85         0.18 o                         
   0   6   6         48.21         50.21         0.62 o                         
   1   6   6         10.04          9.18         0.18 o                         
   2   6   6          8.51          7.50         0.18 o                         
   3   6   6         11.12         10.47         0.22 o                         
   4   6   6         34.87         35.31         0.55 o                         
   5   6   6         22.69         22.43         0.41 o                         
   6   6   6         37.72         37.17         0.60 o                         
   7   6   6         47.89         47.24         0.75 o                         
   8   6   6          3.70          4.14         0.20 o                         
   9   6   6          6.04          5.75         0.30 o                         
  10   6   6          1.16          1.38         0.20 o                         
  11   6   6          6.68          6.74         0.37 o                         
 -10   7   6          3.18          3.13         0.25 o                         
  -9   7   6          3.82          3.90         0.27 o                         
  -8   7   6          1.73          1.86         0.17 o                         
  -7   7   6          1.03          1.42         0.16 o                         
  -6   7   6          8.61          8.62         0.26 o                         
  -5   7   6          8.56          8.80         0.26 o                         
  -4   7   6         21.87         21.40         0.39 o                         
  -3   7   6         17.66         17.18         0.33 o                         
  -2   7   6        105.12        105.30         1.34 o                         
  -1   7   6         30.86         29.10         0.49 o                         
   0   7   6          7.01          7.26         0.19 o                         
   1   7   6         30.88         29.23         0.39 o                         
   2   7   6        105.16        105.87         1.29 o                         
   3   7   6         17.66         16.74         0.33 o                         
   4   7   6         21.89         20.91         0.40 o                         
   5   7   6          8.54          9.01         0.28 o                         
   6   7   6          8.59          8.01         0.28 o                         
   7   7   6          1.03          1.09         0.15 o                         
   8   7   6          1.74          1.92         0.18 o                         
   9   7   6          3.82          4.37         0.30 o                         
  10   7   6          3.18          3.15         0.25 o                         
  -9   8   6         10.85         11.13         0.57 o                         
  -8   8   6          2.73          2.83         0.23 o                         
  -7   8   6          0.35          0.43         0.15 o                         
  -6   8   6          6.79          7.10         0.25 o                         
  -5   8   6         16.95         17.06         0.40 o                         
  -4   8   6          3.34          3.54         0.18 o                         
  -3   8   6         18.73         18.50         0.40 o                         
  -2   8   6         17.47         17.45         0.38 o                         
  -1   8   6          1.65          1.47         0.14 o                         
   0   8   6         47.53         45.55         0.64 o                         
   1   8   6          1.65          1.62         0.10 o                         
   2   8   6         17.49         17.50         0.32 o                         
   3   8   6         18.69         17.47         0.35 o                         
   4   8   6          3.35          3.24         0.18 o                         
   5   8   6         16.93         16.63         0.39 o                         
   6   8   6          6.79          6.93         0.27 o                         
   7   8   6          0.35          0.41         0.15 o                         
   8   8   6          2.73          2.65         0.23 o                         
   9   8   6         10.84         10.60         0.39 o                         
  -9   9   6          4.80          3.84         0.84 o                         
  -8   9   6          5.04          5.06         0.32 o                         
  -7   9   6         17.71         17.68         0.53 o                         
  -6   9   6          1.91          1.81         0.19 o                         
  -5   9   6          4.98          5.06         0.23 o                         
  -4   9   6         11.66         11.20         0.33 o                         
  -3   9   6         11.59         11.13         0.33 o                         
  -2   9   6          4.03          3.79         0.21 o                         
  -1   9   6          4.65          4.65         0.28 o                         
   0   9   6          4.30          4.16         0.20 o                         
   1   9   6          4.63          4.61         0.16 o                         
   2   9   6          4.05          4.02         0.19 o                         
   3   9   6         11.59         11.17         0.28 o                         
   4   9   6         11.66         11.27         0.32 o                         
   5   9   6          4.98          5.35         0.25 o                         
   6   9   6          1.89          2.01         0.20 o                         
   7   9   6         17.72         18.60         0.49 o                         
   8   9   6          5.03          5.25         0.31 o                         
   9   9   6          4.81          4.11         0.71 o                         
  -7  10   6         11.93         11.33         0.49 o                         
  -6  10   6          0.58          0.89         0.20 o                         
  -5  10   6          7.54          7.94         0.33 o                         
  -4  10   6          0.94          1.16         0.19 o                         
  -3  10   6         16.62         16.48         0.45 o                         
  -2  10   6          1.10          0.97         0.16 o                         
  -1  10   6         12.24         12.29         0.36 o                         
   0  10   6          7.40          7.70         0.30 o                         
   1  10   6         12.24         12.48         0.35 o                         
   2  10   6          1.10          1.17         0.14 o                         
   3  10   6         16.63         17.19         0.43 o                         
   4  10   6          0.95          1.16         0.17 o                         
   5  10   6          7.55          7.11         0.31 o                         
   6  10   6          0.58          0.79         0.17 o                         
   7  10   6         11.94         12.36         0.43 o                         
  -6  11   6          1.13          1.10         0.24 o                         
  -5  11   6         10.24         10.52         0.57 o                         
  -4  11   6          3.16          3.29         0.26 o                         
  -3  11   6          4.11          4.54         0.28 o                         
  -2  11   6          0.52          0.20         0.17 o                         
  -1  11   6          0.27          0.12         0.17 o                         
   0  11   6          3.46          4.03         0.27 o                         
   1  11   6          0.27          0.14         0.17 o                         
   2  11   6          0.52          0.65         0.17 o                         
   3  11   6          4.12          4.10         0.27 o                         
   4  11   6          3.16          3.17         0.25 o                         
   5  11   6         10.25         10.50         0.46 o                         
   6  11   6          1.13          1.22         0.20 o                         
  -4  12   6          0.76          0.85         0.22 o                         
  -3  12   6          0.52          0.12         0.19 o                         
  -2  12   6          3.25          3.78         0.29 o                         
  -1  12   6          0.23          0.53         0.20 o                         
   0  12   6          2.51          2.94         0.26 o                         
   1  12   6          0.23          0.47         0.20 o                         
   2  12   6          3.24          3.28         0.27 o                         
   3  12   6          0.52          0.56         0.20 o                         
   4  12   6          0.75          0.99         0.23 o                         
   1   0   7         27.65         31.30         0.41 o                         
   2   0   7          4.90          4.88         0.07 o                         
   3   0   7         16.39         18.55         0.22 o                         
   4   0   7         19.96         20.39         0.27 o                         
   5   0   7          7.32          5.88         0.13 o                         
   6   0   7         98.52         94.80         1.09 o                         
   7   0   7         31.90         30.52         0.45 o                         
   8   0   7         40.10         38.61         0.60 o                         
   9   0   7         24.07         23.40         0.42 o                         
  10   0   7         24.46         23.62         0.49 o                         
  11   0   7          1.24          1.15         0.21 o                         
  12   0   7         31.19         30.84         0.80 o                         
 -12   1   7          9.61          8.94         0.51 o                         
 -11   1   7          2.66          2.59         0.22 o                         
 -10   1   7         17.89         17.61         0.46 o                         
  -9   1   7          9.46          9.06         0.26 o                         
  -8   1   7         53.71         52.28         0.69 o                         
  -7   1   7          6.63          6.62         0.19 o                         
  -6   1   7          4.78          4.45         0.14 o                         
  -5   1   7         63.69         59.53         0.65 o                         
  -4   1   7         64.02         62.72         0.60 o                         
  -3   1   7          4.59          3.63         0.08 o                         
  -2   1   7        129.00        139.52         1.32 o                         
  -1   1   7        272.78        317.07         3.98 o                         
   0   1   7         18.52         19.89         0.35 o                         
   1   1   7        272.66        315.75         3.57 o                         
   2   1   7        129.03        139.58         1.35 o                         
   3   1   7          4.58          3.69         0.08 o                         
   4   1   7         64.06         62.66         0.65 o                         
   5   1   7         63.69         59.16         0.64 o                         
   6   1   7          4.80          4.67         0.13 o                         
   7   1   7          6.66          6.69         0.19 o                         
   8   1   7         53.78         52.41         0.76 o                         
   9   1   7          9.42          8.83         0.28 o                         
  10   1   7         17.92         17.75         0.40 o                         
  11   1   7          2.66          2.55         0.24 o                         
  12   1   7          9.62          9.16         0.49 o                         
 -12   2   7          2.32          2.35         0.30 o                         
 -11   2   7          0.43          0.40         0.18 o                         
 -10   2   7         11.83         11.88         0.37 o                         
  -9   2   7          6.65          6.93         0.24 o                         
  -8   2   7         25.80         24.91         0.44 o                         
  -7   2   7         62.86         64.33         0.88 o                         
  -6   2   7         48.07         47.91         0.61 o                         
  -5   2   7         11.35         10.49         0.17 o                         
  -4   2   7         80.80         78.35         0.77 o                         
  -3   2   7         92.18         94.95         0.99 o                         
  -2   2   7         98.05        104.67         0.96 o                         
  -1   2   7         83.75         95.65         0.94 o                         
   0   2   7        199.95        214.83         2.16 o                         
   1   2   7         83.79         95.89         0.95 o                         
   2   2   7         98.08        104.36         1.01 o                         
   3   2   7         92.13         94.01         1.01 o                         
   4   2   7         80.89         77.51         0.81 o                         
   5   2   7         11.31         10.28         0.18 o                         
   6   2   7         48.11         47.32         0.60 o                         
   7   2   7         62.78         63.66         0.80 o                         
   8   2   7         25.75         24.33         0.41 o                         
   9   2   7          6.65          6.56         0.24 o                         
  10   2   7         11.84         13.21         0.45 o                         
  11   2   7          0.43          0.43         0.18 o                         
  12   2   7          2.33          2.48         0.30 o                         
 -12   3   7          4.07          4.07         0.32 o                         
 -11   3   7          7.20          7.15         0.40 o                         
 -10   3   7          6.62          6.89         0.27 o                         
  -9   3   7          3.17          3.23         0.18 o                         
  -8   3   7         14.25         14.48         0.33 o                         
  -7   3   7         19.10         18.70         0.36 o                         
  -6   3   7         25.51         26.22         0.38 o                         
  -5   3   7         80.79         80.02         0.86 o                         
  -4   3   7         46.01         43.08         0.49 o                         
  -3   3   7        217.03        214.22         2.20 o                         
  -2   3   7          9.02          7.94         0.13 o                         
  -1   3   7        129.29        140.71         1.28 o                         
   0   3   7        185.57        206.30         2.12 o                         
   1   3   7        129.15        139.73         1.24 o                         
   2   3   7          9.02          7.96         0.12 o                         
   3   3   7        216.80        211.19         1.99 o                         
   4   3   7         45.99         43.14         0.48 o                         
   5   3   7         80.79         80.60         0.81 o                         
   6   3   7         25.48         26.45         0.37 o                         
   7   3   7         19.10         19.44         0.31 o                         
   8   3   7         14.22         14.49         0.31 o                         
   9   3   7          3.17          3.13         0.18 o                         
  10   3   7          6.63          7.03         0.32 o                         
  11   3   7          7.22          7.33         0.34 o                         
  12   3   7          4.06          3.60         0.29 o                         
 -11   4   7          2.25          2.62         0.26 o                         
 -10   4   7          5.47          5.58         0.27 o                         
  -9   4   7          2.96          3.37         0.20 o                         
  -8   4   7         17.60         16.66         0.37 o                         
  -7   4   7         14.76         13.89         0.30 o                         
  -6   4   7         24.04         23.83         0.39 o                         
  -5   4   7         24.30         24.08         0.35 o                         
  -4   4   7         29.48         25.79         0.37 o                         
  -3   4   7         39.22         36.60         0.46 o                         
  -2   4   7        135.89        134.21         1.51 o                         
  -1   4   7        220.51        213.21         2.12 o                         
   0   4   7         71.20         68.81         0.70 o                         
   1   4   7        220.42        211.59         2.16 o                         
   2   4   7        135.93        132.57         1.42 o                         
   3   4   7         39.27         35.66         0.43 o                         
   4   4   7         29.52         25.44         0.34 o                         
   5   4   7         24.27         23.48         0.33 o                         
   6   4   7         24.00         23.74         0.33 o                         
   7   4   7         14.78         13.98         0.26 o                         
   8   4   7         17.57         16.08         0.29 o                         
   9   4   7          2.98          3.28         0.18 o                         
  10   4   7          5.46          5.59         0.29 o                         
  11   4   7          2.26          2.37         0.27 o                         
 -11   5   7          0.58          0.54         0.21 o                         
 -10   5   7          5.21          5.15         0.27 o                         
  -9   5   7          3.02          3.02         0.20 o                         
  -8   5   7          4.52          4.65         0.25 o                         
  -7   5   7          4.85          4.92         0.18 o                         
  -6   5   7         61.00         61.09         0.86 o                         
  -5   5   7         16.46         16.58         0.30 o                         
  -4   5   7         13.72         13.96         0.24 o                         
  -3   5   7         38.90         39.18         0.52 o                         
  -2   5   7         11.53         10.21         0.18 o                         
  -1   5   7        109.05        103.09         1.11 o                         
   0   5   7          9.54          8.06         0.15 o                         
   1   5   7        109.02        101.76         1.16 o                         
   2   5   7         11.54         10.03         0.17 o                         
   3   5   7         38.86         38.38         0.46 o                         
   4   5   7         13.71         13.65         0.23 o                         
   5   5   7         16.48         16.25         0.28 o                         
   6   5   7         61.01         61.14         0.80 o                         
   7   5   7          4.88          4.98         0.16 o                         
   8   5   7          4.52          4.53         0.19 o                         
   9   5   7          3.05          3.00         0.23 o                         
  10   5   7          5.22          5.30         0.33 o                         
  11   5   7          0.58          0.89         0.22 o                         
 -10   6   7          8.98          8.67         0.35 o                         
  -9   6   7          1.16          0.93         0.17 o                         
  -8   6   7         19.69         20.06         0.39 o                         
  -7   6   7          0.37          0.32         0.12 o                         
  -6   6   7          2.37          2.28         0.16 o                         
  -5   6   7          3.95          3.88         0.16 o                         
  -4   6   7          4.52          5.06         0.22 o                         
  -3   6   7         35.91         36.80         0.54 o                         
  -2   6   7          8.84          8.19         0.18 o                         
  -1   6   7         34.67         32.85         0.45 o                         
   0   6   7         45.42         41.02         0.52 o                         
   1   6   7         34.71         33.22         0.44 o                         
   2   6   7          8.87          8.37         0.19 o                         
   3   6   7         35.82         35.87         0.49 o                         
   4   6   7          4.50          5.26         0.21 o                         
   5   6   7          3.93          4.35         0.23 o                         
   6   6   7          2.36          2.68         0.17 o                         
   7   6   7          0.37          0.58         0.13 o                         
   8   6   7         19.71         20.75         0.42 o                         
   9   6   7          1.16          1.09         0.18 o                         
  10   6   7          8.98          9.01         0.42 o                         
 -10   7   7          5.62          5.47         0.36 o                         
  -9   7   7          0.37          0.54         0.19 o                         
  -8   7   7          1.92          1.78         0.18 o                         
  -7   7   7          8.22          8.60         0.31 o                         
  -6   7   7         12.68         12.23         0.30 o                         
  -5   7   7         22.55         22.30         0.45 o                         
  -4   7   7          2.56          2.58         0.15 o                         
  -3   7   7          6.86          6.95         0.23 o                         
  -2   7   7          0.95          0.93         0.10 o                         
  -1   7   7         11.18         11.05         0.24 o                         
   0   7   7          2.87          3.43         0.13 o                         
   1   7   7         11.17         11.34         0.23 o                         
   2   7   7          0.94          1.09         0.10 o                         
   3   7   7          6.87          6.73         0.21 o                         
   4   7   7          2.56          2.21         0.15 o                         
   5   7   7         22.49         21.98         0.43 o                         
   6   7   7         12.68         11.70         0.32 o                         
   7   7   7          8.21          8.92         0.32 o                         
   8   7   7          1.91          1.82         0.19 o                         
   9   7   7          0.37          0.42         0.17 o                         
  10   7   7          5.60          5.27         0.31 o                         
  -9   8   7          7.85          7.62         0.38 o                         
  -8   8   7          4.24          4.61         0.26 o                         
  -7   8   7         11.50         12.26         0.42 o                         
  -6   8   7          9.95          8.94         0.30 o                         
  -5   8   7          3.04          2.76         0.18 o                         
  -4   8   7         12.58         12.63         0.32 o                         
  -3   8   7          9.62          9.61         0.37 o                         
  -2   8   7         11.44         11.55         0.31 o                         
  -1   8   7         11.45         11.05         0.31 o                         
   0   8   7         15.29         14.82         0.29 o                         
   1   8   7         11.45         11.40         0.29 o                         
   2   8   7         11.44         11.72         0.26 o                         
   3   8   7          9.62          9.83         0.30 o                         
   4   8   7         12.55         12.01         0.31 o                         
   5   8   7          3.03          2.88         0.18 o                         
   6   8   7          9.94          9.13         0.33 o                         
   7   8   7         11.51         12.01         0.42 o                         
   8   8   7          4.23          4.17         0.27 o                         
   9   8   7          7.86          7.29         0.33 o                         
  -8   9   7          6.76          6.31         0.31 o                         
  -7   9   7          0.14          0.15         0.18 o                         
  -6   9   7          5.24          5.54         0.30 o                         
  -5   9   7         12.88         13.58         0.50 o                         
  -4   9   7          6.13          6.17         0.30 o                         
  -3   9   7          4.59          4.36         0.22 o                         
  -2   9   7          4.65          4.36         0.26 o                         
  -1   9   7         13.21         12.46         0.34 o                         
   0   9   7          1.05          1.19         0.14 o                         
   1   9   7         13.21         12.14         0.32 o                         
   2   9   7          4.64          4.88         0.21 o                         
   3   9   7          4.58          4.53         0.20 o                         
   4   9   7          6.13          6.84         0.28 o                         
   5   9   7         12.90         13.17         0.39 o                         
   6   9   7          5.24          6.10         0.29 o                         
   7   9   7          0.14          0.28         0.16 o                         
   8   9   7          6.75          6.71         0.33 o                         
  -7  10   7          1.77          1.49         0.25 o                         
  -6  10   7          2.50          2.67         0.27 o                         
  -5  10   7          0.20          0.27         0.17 o                         
  -4  10   7         10.11         10.58         0.38 o                         
  -3  10   7          1.23          1.20         0.19 o                         
  -2  10   7         11.05         11.01         0.39 o                         
  -1  10   7          2.45          2.33         0.21 o                         
   0  10   7          0.66          0.70         0.16 o                         
   1  10   7          2.45          2.23         0.20 o                         
   2  10   7         11.04         10.82         0.36 o                         
   3  10   7          1.23          1.26         0.16 o                         
   4  10   7         10.11         11.37         0.37 o                         
   5  10   7          0.20          0.50         0.16 o                         
   6  10   7          2.50          2.13         0.22 o                         
   7  10   7          1.77          2.17         0.23 o                         
  -6  11   7          1.91          2.01         0.27 o                         
  -5  11   7          2.91          3.20         0.29 o                         
  -4  11   7          2.89          2.61         0.24 o                         
  -3  11   7          2.09          1.89         0.22 o                         
  -2  11   7          3.09          3.60         0.26 o                         
  -1  11   7          5.79          5.69         0.31 o                         
   0  11   7         16.79         17.05         0.54 o                         
   1  11   7          5.78          5.87         0.28 o                         
   2  11   7          3.08          3.21         0.28 o                         
   3  11   7          2.09          1.77         0.22 o                         
   4  11   7          2.90          2.80         0.25 o                         
   5  11   7          2.91          3.10         0.26 o                         
   6  11   7          1.91          2.20         0.23 o                         
  -4  12   7          1.48          1.44         0.23 o                         
  -3  12   7          1.25          1.15         0.22 o                         
  -2  12   7          0.58          0.21         0.19 o                         
  -1  12   7          5.31          5.27         0.31 o                         
   0  12   7          0.17          0.30         0.19 o                         
   1  12   7          5.31          4.96         0.31 o                         
   2  12   7          0.58          0.67         0.20 o                         
   3  12   7          1.24          1.33         0.24 o                         
   4  12   7          1.48          1.72         0.25 o                         
   0   0   8         43.31         35.82         1.10 o                         
   1   0   8         46.28         49.98         0.69 o                         
   2   0   8         86.42         90.55         0.94 o                         
   3   0   8         38.89         39.75         0.43 o                         
   4   0   8         50.14         48.62         0.60 o                         
   5   0   8        115.98        106.77         1.18 o                         
   6   0   8         21.64         19.84         0.30 o                         
   7   0   8          2.93          2.63         0.12 o                         
   8   0   8         53.14         50.76         0.69 o                         
   9   0   8         40.70         39.32         0.63 o                         
  10   0   8         32.49         32.19         0.63 o                         
  11   0   8          4.48          4.14         0.31 o                         
  12   0   8          0.04          0.08         0.21 o                         
 -12   1   8          5.08          5.13         0.35 o                         
 -11   1   8          6.38          6.50         0.40 o                         
 -10   1   8         10.55         10.68         0.43 o                         
  -9   1   8          4.35          4.54         0.22 o                         
  -8   1   8          2.47          2.51         0.15 o                         
  -7   1   8         34.00         32.62         0.52 o                         
  -6   1   8          7.31          6.86         0.18 o                         
  -5   1   8         44.73         44.69         0.52 o                         
  -4   1   8         44.79         41.89         0.44 o                         
  -3   1   8        206.86        214.33         2.15 o                         
  -2   1   8          7.29          6.31         0.10 o                         
  -1   1   8        177.18        203.86         2.52 o                         
   0   1   8        303.01        356.37         5.14 o                         
   1   1   8        177.17        203.65         2.39 o                         
   2   1   8          7.28          6.46         0.10 o                         
   3   1   8        206.73        211.11         2.08 o                         
   4   1   8         44.75         41.87         0.49 o                         
   5   1   8         44.70         44.25         0.51 o                         
   6   1   8          7.30          6.96         0.16 o                         
   7   1   8         33.91         32.89         0.49 o                         
   8   1   8          2.46          2.60         0.14 o                         
   9   1   8          4.33          4.61         0.20 o                         
  10   1   8         10.55         10.60         0.40 o                         
  11   1   8          6.38          6.73         0.37 o                         
  12   1   8          5.08          4.93         0.35 o                         
 -12   2   8          3.41          3.47         0.46 o                         
 -11   2   8          3.19          3.56         0.29 o                         
 -10   2   8         13.98         14.07         0.40 o                         
  -9   2   8          0.93          0.84         0.12 o                         
  -8   2   8          0.21          0.17         0.09 o                         
  -7   2   8         42.60         40.74         0.60 o                         
  -6   2   8          0.02          0.06         0.06 o                         
  -5   2   8         42.59         42.86         0.48 o                         
  -4   2   8         84.62         83.19         0.82 o                         
  -3   2   8         89.44         89.52         1.00 o                         
  -2   2   8        120.31        124.39         1.27 o                         
  -1   2   8          2.92          3.16         0.07 o                         
   0   2   8          2.52          1.93         0.06 o                         
   1   2   8          2.95          3.18         0.09 o                         
   2   2   8        120.17        123.83         1.33 o                         
   3   2   8         89.45         89.57         0.90 o                         
   4   2   8         84.63         81.36         0.98 o                         
   5   2   8         42.50         42.69         0.48 o                         
   6   2   8          0.02         -0.05         0.07 o                         
   7   2   8         42.57         40.20         0.62 o                         
   8   2   8          0.21          0.05         0.11 o                         
   9   2   8          0.92          1.04         0.12 o                         
  10   2   8         13.97         14.24         0.45 o                         
  11   2   8          3.19          2.82         0.28 o                         
  12   2   8          3.41          3.85         0.39 o                         
 -11   3   8          2.20          2.23         0.24 o                         
 -10   3   8          4.36          4.37         0.26 o                         
  -9   3   8         21.13         20.95         0.43 o                         
  -8   3   8         18.73         18.17         0.37 o                         
  -7   3   8          8.64          8.38         0.25 o                         
  -6   3   8         11.66         11.41         0.21 o                         
  -5   3   8        130.45        125.87         1.33 o                         
  -4   3   8         40.50         39.02         0.47 o                         
  -3   3   8         32.03         31.51         0.38 o                         
  -2   3   8         61.03         64.92         0.71 o                         
  -1   3   8         35.74         34.41         0.40 o                         
   0   3   8         49.16         62.49         0.71 o                         
   1   3   8         35.68         34.12         0.39 o                         
   2   3   8         61.05         64.65         0.67 o                         
   3   3   8         32.11         30.98         0.39 o                         
   4   3   8         40.52         39.30         0.50 o                         
   5   3   8        130.54        125.31         1.29 o                         
   6   3   8         11.66         11.67         0.26 o                         
   7   3   8          8.63          8.21         0.25 o                         
   8   3   8         18.69         18.35         0.39 o                         
   9   3   8         21.13         20.94         0.46 o                         
  10   3   8          4.36          4.54         0.26 o                         
  11   3   8          2.21          2.16         0.25 o                         
 -11   4   8          9.16          8.67         0.40 o                         
 -10   4   8          6.06          6.51         0.43 o                         
  -9   4   8         37.83         36.49         0.62 o                         
  -8   4   8          2.03          2.16         0.16 o                         
  -7   4   8         27.62         26.97         0.44 o                         
  -6   4   8         27.76         27.69         0.43 o                         
  -5   4   8         30.91         29.11         0.39 o                         
  -4   4   8          2.50          3.69         0.11 o                         
  -3   4   8         63.73         61.46         0.75 o                         
  -2   4   8        113.97        113.66         1.27 o                         
  -1   4   8         32.08         31.42         0.36 o                         
   0   4   8         94.60        107.01         1.14 o                         
   1   4   8         32.14         30.70         0.36 o                         
   2   4   8        113.94        110.74         1.20 o                         
   3   4   8         63.71         60.03         0.72 o                         
   4   4   8          2.49          3.35         0.11 o                         
   5   4   8         30.92         29.83         0.41 o                         
   6   4   8         27.77         27.03         0.43 o                         
   7   4   8         27.65         27.82         0.46 o                         
   8   4   8          2.03          1.98         0.16 o                         
   9   4   8         37.87         37.07         0.66 o                         
  10   4   8          6.06          6.84         0.42 o                         
  11   4   8          9.18          8.88         0.46 o                         
 -11   5   8         18.72         18.70         0.58 o                         
 -10   5   8          2.60          2.72         0.23 o                         
  -9   5   8          0.38          0.42         0.15 o                         
  -8   5   8          0.91          0.98         0.13 o                         
  -7   5   8         48.37         47.69         0.68 o                         
  -6   5   8         14.77         14.46         0.30 o                         
  -5   5   8         26.89         25.64         0.40 o                         
  -4   5   8         48.54         49.66         0.68 o                         
  -3   5   8          8.50          8.57         0.21 o                         
  -2   5   8         13.27         15.05         0.27 o                         
  -1   5   8          0.13          0.26         0.04 o                         
   0   5   8         12.72          9.60         0.16 o                         
   1   5   8          0.14          0.30         0.05 o                         
   2   5   8         13.27         15.30         0.25 o                         
   3   5   8          8.53          8.47         0.16 o                         
   4   5   8         48.60         48.80         0.60 o                         
   5   5   8         26.92         25.32         0.38 o                         
   6   5   8         14.78         14.02         0.25 o                         
   7   5   8         48.37         47.06         0.64 o                         
   8   5   8          0.92          0.80         0.15 o                         
   9   5   8          0.38          0.36         0.16 o                         
  10   5   8          2.59          2.81         0.27 o                         
  11   5   8         18.71         18.71         0.64 o                         
 -10   6   8          0.29          0.30         0.18 o                         
  -9   6   8          8.22          7.70         0.32 o                         
  -8   6   8          0.48          0.54         0.12 o                         
  -7   6   8          7.47          7.52         0.26 o                         
  -6   6   8         10.22          9.48         0.26 o                         
  -5   6   8          0.31          0.21         0.10 o                         
  -4   6   8         11.67         11.29         0.27 o                         
  -3   6   8         11.04         10.68         0.23 o                         
  -2   6   8         20.57         19.74         0.31 o                         
  -1   6   8         38.46         36.09         0.50 o                         
   0   6   8         18.96         18.49         0.30 o                         
   1   6   8         38.49         35.52         0.55 o                         
   2   6   8         20.64         19.76         0.34 o                         
   3   6   8         11.07         10.50         0.21 o                         
   4   6   8         11.67         11.56         0.27 o                         
   5   6   8          0.31          0.46         0.10 o                         
   6   6   8         10.21          9.57         0.24 o                         
   7   6   8          7.46          7.56         0.24 o                         
   8   6   8          0.48          0.62         0.16 o                         
   9   6   8          8.20          8.01         0.34 o                         
  10   6   8          0.29          0.04         0.19 o                         
 -10   7   8          0.91          0.50         0.21 o                         
  -9   7   8         20.73         19.16         0.60 o                         
  -8   7   8          1.96          2.13         0.17 o                         
  -7   7   8         10.39         10.10         0.38 o                         
  -6   7   8         17.18         16.68         0.39 o                         
  -5   7   8         23.94         23.91         0.50 o                         
  -4   7   8          3.24          3.63         0.17 o                         
  -3   7   8         17.50         16.75         0.34 o                         
  -2   7   8         12.13         10.86         0.23 o                         
  -1   7   8          0.17          0.10         0.06 o                         
   0   7   8         21.56         20.79         0.32 o                         
   1   7   8          0.16          0.16         0.07 o                         
   2   7   8         12.14         11.29         0.25 o                         
   3   7   8         17.48         16.40         0.33 o                         
   4   7   8          3.23          3.15         0.17 o                         
   5   7   8         23.92         23.58         0.45 o                         
   6   7   8         17.19         17.26         0.41 o                         
   7   7   8         10.42         10.06         0.35 o                         
   8   7   8          1.96          2.22         0.21 o                         
   9   7   8         20.74         20.29         0.68 o                         
  10   7   8          0.91          1.26         0.24 o                         
  -9   8   8          1.23          1.03         0.24 o                         
  -8   8   8          1.38          1.36         0.17 o                         
  -7   8   8         12.09         12.37         0.53 o                         
  -6   8   8          2.62          2.75         0.22 o                         
  -5   8   8         15.66         15.72         0.41 o                         
  -4   8   8         31.19         30.68         0.55 o                         
  -3   8   8         10.70         10.92         0.33 o                         
  -2   8   8         75.53         76.96         1.10 o                         
  -1   8   8          3.01          3.23         0.17 o                         
   0   8   8          0.91          1.15         0.10 o                         
   1   8   8          3.01          3.22         0.17 o                         
   2   8   8         75.59         75.81         1.04 o                         
   3   8   8         10.70         10.29         0.28 o                         
   4   8   8         31.22         30.97         0.53 o                         
   5   8   8         15.66         14.73         0.39 o                         
   6   8   8          2.61          2.82         0.21 o                         
   7   8   8         12.10         12.64         0.40 o                         
   8   8   8          1.37          1.29         0.20 o                         
   9   8   8          1.23          1.16         0.22 o                         
  -8   9   8          0.25          0.53         0.18 o                         
  -7   9   8          6.33          6.42         0.43 o                         
  -6   9   8          0.89          1.09         0.22 o                         
  -5   9   8          4.46          4.57         0.30 o                         
  -4   9   8          9.16          8.91         0.35 o                         
  -3   9   8         30.47         29.17         0.60 o                         
  -2   9   8          3.49          3.74         0.21 o                         
  -1   9   8          7.90          8.51         0.32 o                         
   0   9   8         49.21         49.23         0.72 o                         
   1   9   8          7.89          8.53         0.30 o                         
   2   9   8          3.49          3.48         0.20 o                         
   3   9   8         30.45         29.97         0.53 o                         
   4   9   8          9.15          8.97         0.32 o                         
   5   9   8          4.47          4.13         0.24 o                         
   6   9   8          0.89          0.81         0.17 o                         
   7   9   8          6.33          6.36         0.30 o                         
   8   9   8          0.25          0.33         0.18 o                         
  -7  10   8          0.84          1.12         0.22 o                         
  -6  10   8          2.48          2.20         0.26 o                         
  -5  10   8          2.84          2.57         0.28 o                         
  -4  10   8          6.33          6.76         0.32 o                         
  -3  10   8          0.10          0.23         0.16 o                         
  -2  10   8          1.71          1.68         0.20 o                         
  -1  10   8          0.50          0.40         0.16 o                         
   0  10   8          3.05          3.08         0.24 o                         
   1  10   8          0.50          0.27         0.15 o                         
   2  10   8          1.71          1.93         0.21 o                         
   3  10   8          0.10         -0.09         0.14 o                         
   4  10   8          6.33          6.22         0.30 o                         
   5  10   8          2.83          2.71         0.22 o                         
   6  10   8          2.47          2.44         0.22 o                         
   7  10   8          0.83          0.67         0.18 o                         
  -6  11   8          0.14          0.21         0.23 o                         
  -5  11   8          0.30          0.41         0.21 o                         
  -4  11   8          0.82          0.88         0.20 o                         
  -3  11   8          3.22          3.71         0.26 o                         
  -2  11   8          4.85          4.63         0.28 o                         
  -1  11   8          3.42          3.55         0.26 o                         
   0  11   8          0.04          0.16         0.16 o                         
   1  11   8          3.41          3.24         0.25 o                         
   2  11   8          4.84          5.03         0.35 o                         
   3  11   8          3.22          3.09         0.26 o                         
   4  11   8          0.82          0.94         0.20 o                         
   5  11   8          0.30          0.40         0.19 o                         
   6  11   8          0.14          0.29         0.20 o                         
  -3  12   8          1.61          1.86         0.23 o                         
  -2  12   8          1.83          1.82         0.24 o                         
  -1  12   8          0.62          0.79         0.19 o                         
   0  12   8          0.85          0.96         0.21 o                         
   1  12   8          0.63          1.20         0.24 o                         
   2  12   8          1.83          2.35         0.27 o                         
   3  12   8          1.61          1.67         0.25 o                         
   1   0   9         27.19         23.96         0.35 o                         
   2   0   9         20.18         18.59         0.23 o                         
   3   0   9        109.18        110.90         1.15 o                         
   4   0   9          7.33          5.97         0.16 o                         
   5   0   9         60.14         56.21         0.76 o                         
   6   0   9          9.59          8.67         0.20 o                         
   7   0   9          2.25          2.15         0.12 o                         
   8   0   9          8.11          7.59         0.26 o                         
   9   0   9         12.47         12.49         0.31 o                         
  10   0   9          3.46          3.27         0.29 o                         
  11   0   9          3.56          3.10         0.29 o                         
  12   0   9         10.45          9.39         0.44 o                         
 -12   1   9          5.29          5.07         0.35 o                         
 -11   1   9          7.52          7.93         0.59 o                         
 -10   1   9          3.31          3.06         0.29 o                         
  -9   1   9          9.51          9.61         0.30 o                         
  -8   1   9         32.05         30.41         0.54 o                         
  -7   1   9         46.94         45.81         0.67 o                         
  -6   1   9          7.32          6.82         0.18 o                         
  -5   1   9         64.16         61.03         0.67 o                         
  -4   1   9          1.61          1.56         0.07 o                         
  -3   1   9         23.27         21.31         0.25 o                         
  -2   1   9         48.99         51.16         0.59 o                         
  -1   1   9        190.68        202.06         2.52 o                         
   0   1   9          2.36          3.39         0.15 o                         
   1   1   9        190.75        204.83         2.39 o                         
   2   1   9         48.94         50.90         0.55 o                         
   3   1   9         23.18         20.90         0.26 o                         
   4   1   9          1.60          1.77         0.08 o                         
   5   1   9         64.20         60.55         0.70 o                         
   6   1   9          7.32          6.56         0.15 o                         
   7   1   9         46.91         43.21         0.64 o                         
   8   1   9         32.04         30.68         0.59 o                         
   9   1   9          9.49          9.29         0.32 o                         
  10   1   9          3.32          3.41         0.28 o                         
  11   1   9          7.49          7.03         0.38 o                         
  12   1   9          5.29          5.83         0.41 o                         
 -11   2   9          0.12          0.10         0.21 o                         
 -10   2   9          8.19          8.81         0.36 o                         
  -9   2   9         17.68         17.20         0.40 o                         
  -8   2   9          7.20          6.96         0.21 o                         
  -7   2   9          1.54          1.83         0.12 o                         
  -6   2   9          2.40          2.67         0.11 o                         
  -5   2   9         17.11         15.75         0.21 o                         
  -4   2   9         32.97         30.23         0.35 o                         
  -3   2   9        225.83        220.40         2.68 o                         
  -2   2   9         98.91         98.72         1.04 o                         
  -1   2   9        205.95        224.10         2.25 o                         
   0   2   9        193.75        209.21         2.40 o                         
   1   2   9        205.87        222.39         2.10 o                         
   2   2   9         99.01         97.60         0.99 o                         
   3   2   9        225.80        219.40         2.28 o                         
   4   2   9         33.05         29.94         0.36 o                         
   5   2   9         17.10         15.43         0.25 o                         
   6   2   9          2.40          2.83         0.13 o                         
   7   2   9          1.53          1.74         0.14 o                         
   8   2   9          7.22          7.05         0.27 o                         
   9   2   9         17.66         17.28         0.45 o                         
  10   2   9          8.20          8.30         0.39 o                         
  11   2   9          0.12          0.12         0.19 o                         
 -11   3   9          3.31          2.68         0.31 o                         
 -10   3   9         14.69         14.72         0.62 o                         
  -9   3   9          3.36          3.37         0.20 o                         
  -8   3   9          9.74          9.17         0.26 o                         
  -7   3   9         60.66         60.29         0.84 o                         
  -6   3   9         21.23         20.79         0.30 o                         
  -5   3   9          0.72          0.86         0.06 o                         
  -4   3   9         51.36         47.30         0.58 o                         
  -3   3   9         22.13         22.31         0.31 o                         
  -2   3   9         43.04         40.23         0.48 o                         
  -1   3   9        283.11        285.29         3.06 o                         
   0   3   9         72.40         70.33         0.76 o                         
   1   3   9        283.00        287.80         3.20 o                         
   2   3   9         43.07         39.77         0.48 o                         
   3   3   9         22.14         21.79         0.33 o                         
   4   3   9         51.43         47.23         0.57 o                         
   5   3   9          0.72          0.85         0.08 o                         
   6   3   9         21.27         20.75         0.35 o                         
   7   3   9         60.73         59.58         0.85 o                         
   8   3   9          9.73          9.05         0.30 o                         
   9   3   9          3.38          3.77         0.24 o                         
  10   3   9         14.69         14.32         0.45 o                         
  11   3   9          3.32          3.40         0.33 o                         
 -11   4   9          2.23          2.08         0.25 o                         
 -10   4   9          0.85          0.62         0.19 o                         
  -9   4   9          4.97          5.42         0.25 o                         
  -8   4   9         48.58         48.79         0.74 o                         
  -7   4   9          3.27          3.66         0.16 o                         
  -6   4   9         82.09         80.99         1.02 o                         
  -5   4   9         26.72         26.60         0.38 o                         
  -4   4   9          2.30          2.14         0.09 o                         
  -3   4   9         15.44         15.36         0.25 o                         
  -2   4   9          7.68          6.15         0.13 o                         
  -1   4   9          3.14          2.71         0.11 o                         
   0   4   9         65.43         69.98         0.82 o                         
   1   4   9          3.16          2.61         0.09 o                         
   2   4   9          7.72          5.85         0.14 o                         
   3   4   9         15.43         15.27         0.24 o                         
   4   4   9          2.30          2.14         0.11 o                         
   5   4   9         26.78         26.86         0.44 o                         
   6   4   9         82.04         81.88         1.09 o                         
   7   4   9          3.28          3.35         0.21 o                         
   8   4   9         48.53         49.66         0.77 o                         
   9   4   9          4.99          5.49         0.27 o                         
  10   4   9          0.86          0.71         0.22 o                         
  11   4   9          2.23          2.60         0.31 o                         
 -11   5   9          3.59          3.64         0.31 o                         
 -10   5   9         10.95         10.11         0.47 o                         
  -9   5   9          0.71          0.75         0.17 o                         
  -8   5   9         10.87         10.89         0.32 o                         
  -7   5   9          6.35          6.16         0.22 o                         
  -6   5   9         14.76         14.57         0.29 o                         
  -5   5   9          5.76          5.46         0.16 o                         
  -4   5   9          3.31          3.57         0.16 o                         
  -3   5   9          7.20          7.03         0.20 o                         
  -2   5   9         18.56         17.70         0.27 o                         
  -1   5   9         48.03         43.25         0.51 o                         
   0   5   9         18.92         15.75         0.24 o                         
   1   5   9         48.02         43.60         0.56 o                         
   2   5   9         18.57         17.78         0.26 o                         
   3   5   9          7.14          6.98         0.18 o                         
   4   5   9          3.30          3.43         0.13 o                         
   5   5   9          5.78          5.56         0.19 o                         
   6   5   9         14.73         14.77         0.33 o                         
   7   5   9          6.34          6.75         0.27 o                         
   8   5   9         10.87         11.58         0.39 o                         
   9   5   9          0.71          0.60         0.17 o                         
  10   5   9         10.93         12.24         0.53 o                         
  11   5   9          3.58          4.19         0.35 o                         
 -10   6   9          1.97          1.79         0.27 o                         
  -9   6   9          2.35          1.92         0.23 o                         
  -8   6   9          1.53          1.74         0.23 o                         
  -7   6   9          2.81          2.69         0.19 o                         
  -6   6   9         35.32         34.41         0.60 o                         
  -5   6   9         17.02         16.28         0.34 o                         
  -4   6   9         20.47         19.92         0.35 o                         
  -3   6   9         14.23         14.58         0.31 o                         
  -2   6   9          5.50          5.38         0.17 o                         
  -1   6   9          0.80          0.77         0.07 o                         
   0   6   9          1.65          1.63         0.09 o                         
   1   6   9          0.79          0.86         0.08 o                         
   2   6   9          5.53          5.66         0.16 o                         
   3   6   9         14.24         13.98         0.28 o                         
   4   6   9         20.52         19.62         0.36 o                         
   5   6   9         16.97         16.32         0.31 o                         
   6   6   9         35.32         33.44         0.51 o                         
   7   6   9          2.81          2.98         0.21 o                         
   8   6   9          1.53          1.67         0.20 o                         
   9   6   9          2.34          2.14         0.23 o                         
  10   6   9          1.96          2.17         0.26 o                         
 -10   7   9          1.93          1.89         0.25 o                         
  -9   7   9          0.76          1.04         0.23 o                         
  -8   7   9          9.77          9.33         0.31 o                         
  -7   7   9         10.16         10.47         0.35 o                         
  -6   7   9          3.13          3.24         0.20 o                         
  -5   7   9          2.48          2.22         0.18 o                         
  -4   7   9          8.51          8.42         0.28 o                         
  -3   7   9          3.87          4.22         0.20 o                         
  -2   7   9          7.92          7.69         0.22 o                         
  -1   7   9         41.28         39.37         0.59 o                         
   0   7   9         18.53         17.21         0.34 o                         
   1   7   9         41.27         40.24         0.60 o                         
   2   7   9          7.96          7.65         0.28 o                         
   3   7   9          3.87          3.75         0.21 o                         
   4   7   9          8.49          8.34         0.27 o                         
   5   7   9          2.47          2.64         0.17 o                         
   6   7   9          3.15          3.17         0.21 o                         
   7   7   9         10.16         10.70         0.40 o                         
   8   7   9          9.76          9.80         0.39 o                         
   9   7   9          0.76          1.24         0.22 o                         
  10   7   9          1.93          2.00         0.26 o                         
  -9   8   9          5.12          4.99         0.36 o                         
  -8   8   9          1.15          1.15         0.17 o                         
  -7   8   9          2.26          2.51         0.23 o                         
  -6   8   9          2.77          3.00         0.23 o                         
  -5   8   9          5.93          6.56         0.36 o                         
  -4   8   9          5.27          5.76         0.26 o                         
  -3   8   9         17.30         17.37         0.37 o                         
  -2   8   9          1.48          1.37         0.14 o                         
  -1   8   9         25.97         25.11         0.47 o                         
   0   8   9         22.65         21.79         0.40 o                         
   1   8   9         25.99         26.06         0.53 o                         
   2   8   9          1.48          1.69         0.15 o                         
   3   8   9         17.29         16.81         0.38 o                         
   4   8   9          5.28          5.95         0.24 o                         
   5   8   9          5.94          6.65         0.28 o                         
   6   8   9          2.77          3.10         0.22 o                         
   7   8   9          2.26          2.37         0.22 o                         
   8   8   9          1.15          1.09         0.22 o                         
   9   8   9          5.12          5.83         0.36 o                         
  -8   9   9          3.16          3.31         0.29 o                         
  -7   9   9          2.23          2.18         0.25 o                         
  -6   9   9          6.84          6.90         0.34 o                         
  -5   9   9          0.56          0.64         0.20 o                         
  -4   9   9          8.41          9.30         0.45 o                         
  -3   9   9          0.48          0.78         0.15 o                         
  -2   9   9         20.48         19.76         0.47 o                         
  -1   9   9          7.66          7.34         0.29 o                         
   0   9   9          4.11          4.45         0.25 o                         
   1   9   9          7.66          7.10         0.30 o                         
   2   9   9         20.48         20.38         0.48 o                         
   3   9   9          0.48          0.61         0.15 o                         
   4   9   9          8.42          8.44         0.45 o                         
   5   9   9          0.56          0.61         0.16 o                         
   6   9   9          6.84          6.67         0.30 o                         
   7   9   9          2.23          2.34         0.25 o                         
   8   9   9          3.16          3.21         0.29 o                         
  -7  10   9          0.10          0.23         0.21 o                         
  -6  10   9          1.05          0.96         0.23 o                         
  -5  10   9          9.81          9.31         0.43 o                         
  -4  10   9          5.85          6.15         0.34 o                         
  -3  10   9          2.36          2.63         0.22 o                         
  -2  10   9          1.08          0.89         0.17 o                         
  -1  10   9          2.93          2.40         0.23 o                         
   0  10   9          4.46          4.45         0.25 o                         
   1  10   9          2.92          2.46         0.22 o                         
   2  10   9          1.09          1.07         0.19 o                         
   3  10   9          2.37          2.41         0.23 o                         
   4  10   9          5.85          6.22         0.30 o                         
   5  10   9          9.81         10.01         0.43 o                         
   6  10   9          1.05          0.89         0.22 o                         
   7  10   9          0.10          0.12         0.20 o                         
  -5  11   9          2.12          2.09         0.26 o                         
  -4  11   9          3.00          2.89         0.28 o                         
  -3  11   9          0.80          0.76         0.20 o                         
  -2  11   9          0.70          0.34         0.19 o                         
  -1  11   9          0.89          0.83         0.20 o                         
   0  11   9          0.76          0.67         0.20 o                         
   1  11   9          0.89          1.03         0.20 o                         
   2  11   9          0.69          0.55         0.19 o                         
   3  11   9          0.80          0.82         0.19 o                         
   4  11   9          3.01          2.90         0.26 o                         
   5  11   9          2.12          2.15         0.26 o                         
  -3  12   9          1.23          0.97         0.26 o                         
  -2  12   9          3.46          3.37         0.34 o                         
  -1  12   9          2.68          2.74         0.30 o                         
   0  12   9          8.44          8.94         0.51 o                         
   1  12   9          2.68          3.15         0.35 o                         
   2  12   9          3.47          3.58         0.33 o                         
   3  12   9          1.22          1.13         0.26 o                         
   1   0  10         91.83        105.17         1.38 o                         
   2   0  10         30.31         33.78         0.39 o                         
   3   0  10         30.32         31.58         0.40 o                         
   4   0  10         70.11         65.99         0.85 o                         
   5   0  10          6.39          6.14         0.20 o                         
   6   0  10          9.38          8.87         0.22 o                         
   7   0  10          3.38          3.20         0.19 o                         
   8   0  10          2.98          3.08         0.20 o                         
   9   0  10          3.98          4.42         0.31 o                         
  10   0  10          1.95          1.77         0.26 o                         
  11   0  10          0.27          0.42         0.21 o                         
 -11   1  10          8.74          8.83         0.47 o                         
 -10   1  10         28.04         28.12         0.74 o                         
  -9   1  10         16.21         16.26         0.44 o                         
  -8   1  10         20.89         20.64         0.47 o                         
  -7   1  10         11.04         10.35         0.26 o                         
  -6   1  10          1.03          0.74         0.09 o                         
  -5   1  10          5.31          4.52         0.17 o                         
  -4   1  10         12.43         12.25         0.18 o                         
  -3   1  10         62.81         63.63         0.76 o                         
  -2   1  10         41.62         43.74         0.53 o                         
  -1   1  10         98.68        105.72         1.35 o                         
   0   1  10         35.53         33.33         0.54 o                         
   1   1  10         98.75        106.92         1.31 o                         
   2   1  10         41.59         42.88         0.51 o                         
   3   1  10         62.88         62.73         0.71 o                         
   4   1  10         12.46         12.31         0.19 o                         
   5   1  10          5.33          4.59         0.12 o                         
   6   1  10          1.04          0.80         0.08 o                         
   7   1  10         11.07          9.91         0.30 o                         
   8   1  10         20.90         20.28         0.45 o                         
   9   1  10         16.24         16.17         0.44 o                         
  10   1  10         28.01         27.89         0.67 o                         
  11   1  10          8.76          7.96         0.45 o                         
 -11   2  10          1.78          1.70         0.28 o                         
 -10   2  10         12.58         12.69         0.54 o                         
  -9   2  10          7.02          6.73         0.31 o                         
  -8   2  10          1.29          1.17         0.13 o                         
  -7   2  10          3.85          4.46         0.19 o                         
  -6   2  10          7.05          6.93         0.17 o                         
  -5   2  10         97.20         92.85         1.04 o                         
  -4   2  10        108.73        102.74         1.12 o                         
  -3   2  10        169.18        168.71         1.91 o                         
  -2   2  10          1.84          2.73         0.10 o                         
  -1   2  10          8.29          7.12         0.15 o                         
   0   2  10        164.71        190.78         2.32 o                         
   1   2  10          8.30          6.75         0.11 o                         
   2   2  10          1.85          2.75         0.08 o                         
   3   2  10        169.19        162.44         1.77 o                         
   4   2  10        108.73        101.08         1.19 o                         
   5   2  10         97.26         91.84         1.03 o                         
   6   2  10          7.06          7.10         0.21 o                         
   7   2  10          3.85          4.16         0.20 o                         
   8   2  10          1.29          1.18         0.14 o                         
   9   2  10          7.02          7.18         0.31 o                         
  10   2  10         12.58         11.23         0.57 o                         
  11   2  10          1.79          2.14         0.25 o                         
 -11   3  10          3.28          3.64         0.35 o                         
 -10   3  10          3.00          3.52         0.26 o                         
  -9   3  10         15.77         15.90         0.49 o                         
  -8   3  10          2.63          2.67         0.16 o                         
  -7   3  10         24.15         22.98         0.38 o                         
  -6   3  10         14.78         14.55         0.24 o                         
  -5   3  10         75.70         75.51         0.88 o                         
  -4   3  10         12.34         10.53         0.18 o                         
  -3   3  10          8.09          7.44         0.17 o                         
  -2   3  10        183.60        175.95         2.14 o                         
  -1   3  10         25.19         25.10         0.34 o                         
   0   3  10         19.40         21.85         0.28 o                         
   1   3  10         25.19         24.81         0.31 o                         
   2   3  10        183.52        174.96         2.71 o                         
   3   3  10          8.08          7.29         0.18 o                         
   4   3  10         12.30         10.63         0.18 o                         
   5   3  10         75.62         74.31         0.83 o                         
   6   3  10         14.82         14.37         0.30 o                         
   7   3  10         24.12         23.36         0.45 o                         
   8   3  10          2.65          3.04         0.19 o                         
   9   3  10         15.77         15.81         0.41 o                         
  10   3  10          3.00          3.63         0.25 o                         
  11   3  10          3.29          3.26         0.33 o                         
 -11   4  10          9.72          9.63         0.50 o                         
 -10   4  10          4.96          4.72         0.30 o                         
  -9   4  10          5.05          4.78         0.29 o                         
  -8   4  10          7.94          8.04         0.28 o                         
  -7   4  10         20.40         19.61         0.36 o                         
  -6   4  10         12.75         12.46         0.25 o                         
  -5   4  10         14.20         13.24         0.26 o                         
  -4   4  10         18.91         18.55         0.29 o                         
  -3   4  10          8.13          7.74         0.16 o                         
  -2   4  10         29.13         28.02         0.37 o                         
  -1   4  10         21.87         21.55         0.32 o                         
   0   4  10         56.73         50.82         0.64 o                         
   1   4  10         21.83         21.00         0.31 o                         
   2   4  10         29.11         27.63         0.37 o                         
   3   4  10          8.11          7.72         0.23 o                         
   4   4  10         18.95         18.45         0.31 o                         
   5   4  10         14.18         13.57         0.28 o                         
   6   4  10         12.73         12.19         0.31 o                         
   7   4  10         20.36         20.01         0.40 o                         
   8   4  10          7.93          7.55         0.33 o                         
   9   4  10          5.03          5.16         0.35 o                         
  10   4  10          4.96          4.27         0.35 o                         
  11   4  10          9.71          9.93         0.54 o                         
 -10   5  10          0.23          0.27         0.20 o                         
  -9   5  10          7.71          7.53         0.34 o                         
  -8   5  10          0.80          0.66         0.16 o                         
  -7   5  10          0.87          0.82         0.11 o                         
  -6   5  10         34.06         32.41         0.50 o                         
  -5   5  10          8.51          8.14         0.25 o                         
  -4   5  10         64.63         64.22         0.85 o                         
  -3   5  10         24.81         23.74         0.38 o                         
  -2   5  10          0.40          0.43         0.06 o                         
  -1   5  10         10.41          8.95         0.17 o                         
   0   5  10         31.23         31.56         0.42 o                         
   1   5  10         10.43          9.00         0.18 o                         
   2   5  10          0.39          0.55         0.06 o                         
   3   5  10         24.78         23.30         0.34 o                         
   4   5  10         64.57         63.63         0.82 o                         
   5   5  10          8.52          7.71         0.25 o                         
   6   5  10         34.04         32.76         0.62 o                         
   7   5  10          0.87          0.99         0.16 o                         
   8   5  10          0.80          1.02         0.18 o                         
   9   5  10          7.73          7.37         0.37 o                         
  10   5  10          0.23          0.14         0.22 o                         
 -10   6  10          1.86          1.89         0.27 o                         
  -9   6  10         13.99         14.36         0.69 o                         
  -8   6  10          2.75          2.87         0.24 o                         
  -7   6  10         21.11         21.10         0.45 o                         
  -6   6  10         10.89         11.13         0.32 o                         
  -5   6  10          0.30          0.36         0.12 o                         
  -4   6  10         25.94         25.88         0.43 o                         
  -3   6  10          0.28          0.38         0.08 o                         
  -2   6  10         54.63         53.67         0.70 o                         
  -1   6  10          0.70          0.69         0.08 o                         
   0   6  10         45.29         45.99         0.61 o                         
   1   6  10          0.71          0.83         0.08 o                         
   2   6  10         54.58         53.77         0.70 o                         
   3   6  10          0.28          0.26         0.07 o                         
   4   6  10         25.91         25.03         0.40 o                         
   5   6  10          0.30          0.34         0.08 o                         
   6   6  10         10.87         10.51         0.36 o                         
   7   6  10         21.15         21.79         0.51 o                         
   8   6  10          2.74          2.85         0.24 o                         
   9   6  10         14.01         14.02         0.57 o                         
  10   6  10          1.86          2.09         0.27 o                         
  -9   7  10          9.25          9.45         0.41 o                         
  -8   7  10          0.17          0.19         0.14 o                         
  -7   7  10          9.79          9.84         0.38 o                         
  -6   7  10          4.92          4.66         0.26 o                         
  -5   7  10         16.19         15.77         0.44 o                         
  -4   7  10          6.45          6.38         0.27 o                         
  -3   7  10          2.59          2.42         0.14 o                         
  -2   7  10         71.80         69.88         0.91 o                         
  -1   7  10         15.11         14.28         0.26 o                         
   0   7  10         38.45         36.17         0.55 o                         
   1   7  10         15.09         14.38         0.28 o                         
   2   7  10         71.86         69.41         0.97 o                         
   3   7  10          2.59          2.51         0.14 o                         
   4   7  10          6.45          6.48         0.34 o                         
   5   7  10         16.18         16.06         0.42 o                         
   6   7  10          4.91          5.36         0.28 o                         
   7   7  10          9.80          9.09         0.36 o                         
   8   7  10          0.17          0.38         0.19 o                         
   9   7  10          9.25          9.42         0.43 o                         
  -9   8  10          2.86          3.16         0.35 o                         
  -8   8  10          0.95          0.80         0.23 o                         
  -7   8  10          0.10          0.00         0.17 o                         
  -6   8  10          0.50          0.43         0.17 o                         
  -5   8  10         14.52         14.61         0.45 o                         
  -4   8  10         12.87         12.55         0.38 o                         
  -3   8  10         27.43         26.84         0.55 o                         
  -2   8  10          8.70          8.46         0.30 o                         
  -1   8  10          2.53          2.46         0.15 o                         
   0   8  10         10.92         10.68         0.39 o                         
   1   8  10          2.52          2.12         0.15 o                         
   2   8  10          8.70          8.67         0.26 o                         
   3   8  10         27.39         26.74         0.50 o                         
   4   8  10         12.87         13.05         0.39 o                         
   5   8  10         14.49         14.03         0.42 o                         
   6   8  10          0.50          0.53         0.17 o                         
   7   8  10          0.09         -0.05         0.18 o                         
   8   8  10          0.95          0.96         0.22 o                         
   9   8  10          2.87          2.80         0.29 o                         
  -8   9  10          3.05          3.32         0.29 o                         
  -7   9  10          4.99          5.27         0.33 o                         
  -6   9  10          1.69          1.51         0.23 o                         
  -5   9  10          0.98          1.01         0.21 o                         
  -4   9  10         14.03         13.88         0.43 o                         
  -3   9  10         16.54         17.38         0.47 o                         
  -2   9  10          1.13          1.21         0.18 o                         
  -1   9  10          2.23          1.70         0.18 o                         
   0   9  10         10.96          9.97         0.41 o                         
   1   9  10          2.22          2.00         0.19 o                         
   2   9  10          1.14          0.92         0.17 o                         
   3   9  10         16.53         16.74         0.42 o                         
   4   9  10         14.04         13.78         0.43 o                         
   5   9  10          0.98          0.67         0.18 o                         
   6   9  10          1.68          1.64         0.23 o                         
   7   9  10          4.99          4.83         0.33 o                         
   8   9  10          3.05          3.01         0.30 o                         
  -6  10  10          2.76          2.65         0.27 o                         
  -5  10  10          3.74          3.82         0.32 o                         
  -4  10  10          4.67          4.34         0.30 o                         
  -3  10  10          6.29          6.83         0.33 o                         
  -2  10  10         11.48         10.46         0.41 o                         
  -1  10  10          4.02          4.04         0.29 o                         
   0  10  10          1.10          0.86         0.18 o                         
   1  10  10          4.01          4.34         0.26 o                         
   2  10  10         11.48         10.37         0.39 o                         
   3  10  10          6.29          6.37         0.32 o                         
   4  10  10          4.67          4.50         0.27 o                         
   5  10  10          3.74          4.58         0.32 o                         
   6  10  10          2.75          2.87         0.27 o                         
  -5  11  10          1.61          1.77         0.26 o                         
  -4  11  10          0.38          0.50         0.21 o                         
  -3  11  10          1.60          1.36         0.24 o                         
  -2  11  10          0.80          0.94         0.23 o                         
  -1  11  10          1.00          0.95         0.22 o                         
   0  11  10          2.38          2.53         0.30 o                         
   1  11  10          1.00          0.76         0.21 o                         
   2  11  10          0.80          0.78         0.21 o                         
   3  11  10          1.60          1.55         0.24 o                         
   4  11  10          0.37          0.25         0.20 o                         
   5  11  10          1.61          1.63         0.27 o                         
  -2  12  10          0.28          0.39         0.24 o                         
  -1  12  10          0.37          0.29         0.26 o                         
   0  12  10          1.23          1.21         0.29 o                         
   1  12  10          0.37          0.32         0.26 o                         
   2  12  10          0.28          0.09         0.23 o                         
   1   0  11         52.49         56.95         0.83 o                         
   2   0  11         66.32         66.38         0.72 o                         
   3   0  11         52.58         48.63         0.60 o                         
   4   0  11         61.60         57.69         0.73 o                         
   5   0  11         17.42         15.36         0.28 o                         
   6   0  11         65.00         59.73         0.92 o                         
   7   0  11         19.88         18.36         0.47 o                         
   8   0  11         24.61         23.05         0.48 o                         
   9   0  11          0.77          0.97         0.21 o                         
  10   0  11          5.75          5.16         0.35 o                         
  11   0  11          3.61          3.73         0.31 o                         
 -11   1  11          0.93          0.83         0.25 o                         
 -10   1  11          7.87          7.81         0.42 o                         
  -9   1  11         23.37         22.55         0.63 o                         
  -8   1  11         47.33         45.62         0.78 o                         
  -7   1  11         11.55         11.18         0.32 o                         
  -6   1  11          6.01          5.63         0.23 o                         
  -5   1  11         27.08         25.33         0.36 o                         
  -4   1  11         40.73         37.25         0.46 o                         
  -3   1  11         12.26         11.45         0.20 o                         
  -2   1  11         79.72         78.00         0.94 o                         
  -1   1  11         11.35         11.41         0.21 o                         
   0   1  11         69.67         70.59         1.06 o                         
   1   1  11         11.37         11.54         0.19 o                         
   2   1  11         79.77         77.65         0.84 o                         
   3   1  11         12.27         11.79         0.19 o                         
   4   1  11         40.80         37.23         0.46 o                         
   5   1  11         27.11         24.73         0.36 o                         
   6   1  11          6.01          5.52         0.16 o                         
   7   1  11         11.55         10.03         0.29 o                         
   8   1  11         47.38         44.51         0.77 o                         
   9   1  11         23.38         22.44         0.57 o                         
  10   1  11          7.87          7.75         0.38 o                         
  11   1  11          0.93          0.90         0.22 o                         
 -11   2  11          1.37          1.24         0.26 o                         
 -10   2  11         16.91         17.45         0.62 o                         
  -9   2  11          6.91          7.11         0.32 o                         
  -8   2  11          4.82          4.73         0.25 o                         
  -7   2  11         58.14         57.11         0.99 o                         
  -6   2  11         59.30         56.95         0.84 o                         
  -5   2  11         32.99         31.89         0.42 o                         
  -4   2  11         30.22         28.16         0.37 o                         
  -3   2  11         12.04         11.86         0.20 o                         
  -2   2  11         46.43         46.11         0.55 o                         
  -1   2  11          5.75          6.14         0.13 o                         
   0   2  11          1.69          2.83         0.10 o                         
   1   2  11          5.75          6.17         0.12 o                         
   2   2  11         46.44         46.21         0.52 o                         
   3   2  11         12.00         11.23         0.19 o                         
   4   2  11         30.23         28.59         0.39 o                         
   5   2  11         33.02         31.09         0.45 o                         
   6   2  11         59.31         56.61         0.71 o                         
   7   2  11         58.21         58.08         0.93 o                         
   8   2  11          4.82          4.74         0.26 o                         
   9   2  11          6.91          6.66         0.37 o                         
  10   2  11         16.93         17.65         0.60 o                         
  11   2  11          1.37          1.26         0.27 o                         
 -11   3  11          3.62          3.62         0.39 o                         
 -10   3  11          1.05          1.25         0.28 o                         
  -9   3  11          1.69          1.71         0.21 o                         
  -8   3  11         44.30         45.73         0.91 o                         
  -7   3  11          4.73          4.83         0.19 o                         
  -6   3  11         38.47         36.99         0.52 o                         
  -5   3  11          7.43          6.79         0.15 o                         
  -4   3  11         22.73         20.37         0.34 o                         
  -3   3  11         56.97         52.62         0.72 o                         
  -2   3  11         29.91         27.44         0.46 o                         
  -1   3  11         37.81         35.96         0.44 o                         
   0   3  11        168.85        174.12         1.88 o                         
   1   3  11         37.77         35.43         0.44 o                         
   2   3  11         30.01         27.29         0.37 o                         
   3   3  11         57.03         53.94         0.75 o                         
   4   3  11         22.73         20.89         0.32 o                         
   5   3  11          7.45          6.82         0.18 o                         
   6   3  11         38.46         37.36         0.53 o                         
   7   3  11          4.72          4.81         0.20 o                         
   8   3  11         44.24         46.11         0.82 o                         
   9   3  11          1.68          1.74         0.22 o                         
  10   3  11          1.06          0.88         0.21 o                         
  11   3  11          3.61          3.68         0.35 o                         
 -11   4  11          1.84          1.67         0.32 o                         
 -10   4  11          2.74          2.31         0.34 o                         
  -9   4  11          0.43          0.49         0.18 o                         
  -8   4  11          3.60          3.85         0.23 o                         
  -7   4  11         20.56         20.44         0.43 o                         
  -6   4  11         16.86         16.53         0.30 o                         
  -5   4  11          3.35          3.53         0.14 o                         
  -4   4  11         12.95         12.29         0.24 o                         
  -3   4  11         18.95         19.28         0.34 o                         
  -2   4  11         12.49         11.76         0.22 o                         
  -1   4  11        186.32        178.82         2.20 o                         
   0   4  11          9.20          7.79         0.18 o                         
   1   4  11        186.27        179.10         2.25 o                         
   2   4  11         12.47         11.78         0.22 o                         
   3   4  11         18.90         19.00         0.33 o                         
   4   4  11         12.97         12.62         0.23 o                         
   5   4  11          3.35          3.48         0.14 o                         
   6   4  11         16.83         16.56         0.34 o                         
   7   4  11         20.59         20.48         0.40 o                         
   8   4  11          3.60          3.68         0.25 o                         
   9   4  11          0.43          0.11         0.19 o                         
  10   4  11          2.73          3.20         0.38 o                         
  11   4  11          1.83          1.91         0.30 o                         
 -10   5  11          0.38          0.29         0.25 o                         
  -9   5  11          4.44          4.74         0.32 o                         
  -8   5  11          6.91          7.18         0.36 o                         
  -7   5  11          2.41          2.03         0.16 o                         
  -6   5  11         39.19         38.39         0.61 o                         
  -5   5  11          7.76          7.62         0.22 o                         
  -4   5  11         14.55         14.09         0.27 o                         
  -3   5  11         18.62         17.91         0.30 o                         
  -2   5  11          5.51          5.63         0.15 o                         
  -1   5  11         39.00         36.70         0.54 o                         
   0   5  11         13.65         14.04         0.24 o                         
   1   5  11         39.02         35.70         0.49 o                         
   2   5  11          5.53          5.39         0.14 o                         
   3   5  11         18.61         17.70         0.30 o                         
   4   5  11         14.57         14.24         0.32 o                         
   5   5  11          7.77          7.39         0.26 o                         
   6   5  11         39.15         39.03         0.68 o                         
   7   5  11          2.41          2.28         0.20 o                         
   8   5  11          6.91          6.62         0.35 o                         
   9   5  11          4.45          3.47         0.29 o                         
  10   5  11          0.37          0.30         0.23 o                         
 -10   6  11          2.03          1.71         0.32 o                         
  -9   6  11          1.45          1.41         0.25 o                         
  -8   6  11          6.67          6.68         0.37 o                         
  -7   6  11          4.39          4.47         0.26 o                         
  -6   6  11         12.55         12.15         0.36 o                         
  -5   6  11          8.71          8.33         0.26 o                         
  -4   6  11          2.86          2.79         0.14 o                         
  -3   6  11          1.74          1.55         0.11 o                         
  -2   6  11          2.67          2.69         0.11 o                         
  -1   6  11         10.21          9.83         0.23 o                         
   0   6  11          0.03          0.02         0.06 o                         
   1   6  11         10.21          9.88         0.23 o                         
   2   6  11          2.69          2.73         0.12 o                         
   3   6  11          1.73          1.70         0.10 o                         
   4   6  11          2.85          2.94         0.13 o                         
   5   6  11          8.71          8.42         0.33 o                         
   6   6  11         12.58         13.03         0.39 o                         
   7   6  11          4.39          4.56         0.27 o                         
   8   6  11          6.65          6.21         0.35 o                         
   9   6  11          1.45          1.65         0.24 o                         
  10   6  11          2.03          2.28         0.27 o                         
  -9   7  11          3.11          3.38         0.31 o                         
  -8   7  11          7.41          6.87         0.39 o                         
  -7   7  11          3.50          4.10         0.29 o                         
  -6   7  11          9.54          9.41         0.38 o                         
  -5   7  11          3.68          3.78         0.26 o                         
  -4   7  11          5.48          5.39         0.24 o                         
  -3   7  11          2.47          2.55         0.15 o                         
  -2   7  11          6.80          6.32         0.20 o                         
  -1   7  11         13.41         13.27         0.27 o                         
   0   7  11         23.08         22.02         0.38 o                         
   1   7  11         13.39         13.32         0.26 o                         
   2   7  11          6.82          6.52         0.21 o                         
   3   7  11          2.46          2.04         0.12 o                         
   4   7  11          5.48          5.47         0.22 o                         
   5   7  11          3.65          3.96         0.24 o                         
   6   7  11          9.54          9.17         0.35 o                         
   7   7  11          3.50          3.68         0.28 o                         
   8   7  11          7.41          7.73         0.39 o                         
   9   7  11          3.10          3.33         0.30 o                         
  -8   8  11          7.19          7.42         0.42 o                         
  -7   8  11          7.85          7.91         0.37 o                         
  -6   8  11          8.96          9.24         0.40 o                         
  -5   8  11          0.51          0.24         0.18 o                         
  -4   8  11         21.89         21.47         0.50 o                         
  -3   8  11          1.48          1.98         0.19 o                         
  -2   8  11          4.00          3.96         0.20 o                         
  -1   8  11          2.00          2.04         0.14 o                         
   0   8  11          7.48          7.22         0.29 o                         
   1   8  11          2.01          1.82         0.15 o                         
   2   8  11          4.00          4.01         0.21 o                         
   3   8  11          1.48          1.61         0.15 o                         
   4   8  11         21.92         21.94         0.50 o                         
   5   8  11          0.51          0.63         0.16 o                         
   6   8  11          8.96          8.51         0.39 o                         
   7   8  11          7.85          7.78         0.39 o                         
   8   8  11          7.19          6.80         0.38 o                         
  -7   9  11          0.28          0.32         0.20 o                         
  -6   9  11          5.52          4.64         0.31 o                         
  -5   9  11          5.51          6.06         0.37 o                         
  -4   9  11          0.11          0.24         0.16 o                         
  -3   9  11          4.56          4.60         0.27 o                         
  -2   9  11          5.00          4.39         0.26 o                         
  -1   9  11         11.43         10.95         0.38 o                         
   0   9  11          5.62          5.71         0.32 o                         
   1   9  11         11.44         12.01         0.39 o                         
   2   9  11          5.01          4.88         0.26 o                         
   3   9  11          4.55          4.56         0.24 o                         
   4   9  11          0.11          0.31         0.17 o                         
   5   9  11          5.52          5.47         0.32 o                         
   6   9  11          5.52          5.17         0.33 o                         
   7   9  11          0.28          0.29         0.20 o                         
  -6  10  11          3.32          3.39         0.30 o                         
  -5  10  11          0.87          1.07         0.25 o                         
  -4  10  11          5.03          5.46         0.33 o                         
  -3  10  11          0.22          0.25         0.18 o                         
  -2  10  11          9.30          9.28         0.41 o                         
  -1  10  11         11.17         10.04         0.46 o                         
   0  10  11          1.27          1.41         0.21 o                         
   1  10  11         11.16         11.39         0.48 o                         
   2  10  11          9.30          8.99         0.44 o                         
   3  10  11          0.22          0.38         0.19 o                         
   4  10  11          5.04          5.96         0.31 o                         
   5  10  11          0.87          0.80         0.22 o                         
   6  10  11          3.32          3.50         0.30 o                         
  -4  11  11          0.46          0.49         0.21 o                         
  -3  11  11          3.28          3.16         0.29 o                         
  -2  11  11          2.73          2.81         0.28 o                         
  -1  11  11          2.67          2.77         0.30 o                         
   0  11  11          8.71          8.22         0.43 o                         
   1  11  11          2.66          2.66         0.26 o                         
   2  11  11          2.73          3.05         0.28 o                         
   3  11  11          3.28          3.12         0.29 o                         
   4  11  11          0.46          0.58         0.23 o                         
  -1  12  11          1.87          2.32         0.33 o                         
   0  12  11          2.57          2.50         0.34 o                         
   1  12  11          1.87          1.87         0.32 o                         
   0   0  12        155.60        167.66         3.67 o                         
   1   0  12         51.86         56.01         0.85 o                         
   2   0  12         16.52         16.32         0.22 o                         
   3   0  12         85.41         83.66         1.12 o                         
   4   0  12         29.05         27.02         0.44 o                         
   5   0  12          0.36          0.44         0.10 o                         
   6   0  12          4.81          5.18         0.21 o                         
   7   0  12          5.36          5.20         0.26 o                         
   8   0  12         20.26         21.18         0.64 o                         
   9   0  12         15.00         16.00         0.61 o                         
  10   0  12          7.51          7.69         0.67 o                         
  11   0  12         11.53         11.55         0.54 o                         
 -11   1  12          0.34          0.08         0.26 o                         
 -10   1  12         19.71         18.57         0.76 o                         
  -9   1  12          5.47          5.45         0.41 o                         
  -8   1  12          5.01          5.66         0.37 o                         
  -7   1  12          1.87          1.91         0.19 o                         
  -6   1  12         16.19         14.73         0.33 o                         
  -5   1  12         18.36         17.03         0.28 o                         
  -4   1  12         99.18         94.84         1.15 o                         
  -3   1  12         22.53         21.19         0.35 o                         
  -2   1  12         74.31         73.48         0.89 o                         
  -1   1  12          2.84          2.70         0.13 o                         
   0   1  12         21.21         25.28         0.44 o                         
   1   1  12          2.85          2.60         0.13 o                         
   2   1  12         74.29         72.35         0.81 o                         
   3   1  12         22.50         21.40         0.31 o                         
   4   1  12         99.11         93.10         1.12 o                         
   5   1  12         18.34         17.17         0.34 o                         
   6   1  12         16.18         14.98         0.31 o                         
   7   1  12          1.87          1.80         0.18 o                         
   8   1  12          5.01          5.40         0.37 o                         
   9   1  12          5.47          5.36         0.35 o                         
  10   1  12         19.72         19.67         0.63 o                         
  11   1  12          0.34          0.45         0.25 o                         
 -11   2  12          3.46          3.65         0.39 o                         
 -10   2  12         16.03         16.60         0.68 o                         
  -9   2  12          8.73          8.30         0.47 o                         
  -8   2  12          0.05         -0.11         0.17 o                         
  -7   2  12          0.55          0.28         0.13 o                         
  -6   2  12          6.03          6.17         0.19 o                         
  -5   2  12         10.04         10.00         0.18 o                         
  -4   2  12          5.69          5.36         0.14 o                         
  -3   2  12         53.98         52.18         0.69 o                         
  -2   2  12         46.49         45.13         0.58 o                         
  -1   2  12         22.70         22.92         0.35 o                         
   0   2  12         24.15         24.36         0.39 o                         
   1   2  12         22.73         22.78         0.31 o                         
   2   2  12         46.46         44.93         0.57 o                         
   3   2  12         54.03         51.85         0.63 o                         
   4   2  12          5.67          5.48         0.14 o                         
   5   2  12         10.01         10.06         0.22 o                         
   6   2  12          6.04          6.19         0.20 o                         
   7   2  12          0.54          0.62         0.11 o                         
   8   2  12          0.05         -0.09         0.16 o                         
   9   2  12          8.74          9.32         0.45 o                         
  10   2  12         16.01         16.88         0.61 o                         
  11   2  12          3.46          3.62         0.34 o                         
 -11   3  12          2.91          2.90         0.37 o                         
 -10   3  12          0.07          0.19         0.24 o                         
  -9   3  12          3.07          2.93         0.32 o                         
  -8   3  12          6.95          6.64         0.41 o                         
  -7   3  12          1.19          1.25         0.14 o                         
  -6   3  12          1.40          1.81         0.10 o                         
  -5   3  12         73.68         70.40         0.88 o                         
  -4   3  12         17.43         15.65         0.28 o                         
  -3   3  12         19.67         19.00         0.30 o                         
  -2   3  12         64.90         65.23         0.91 o                         
  -1   3  12         42.26         39.98         0.49 o                         
   0   3  12         11.50          9.02         0.16 o                         
   1   3  12         42.27         39.63         0.49 o                         
   2   3  12         64.89         65.25         0.77 o                         
   3   3  12         19.68         19.53         0.29 o                         
   4   3  12         17.45         16.22         0.28 o                         
   5   3  12         73.70         72.45         0.94 o                         
   6   3  12          1.38          1.55         0.12 o                         
   7   3  12          1.18          1.28         0.13 o                         
   8   3  12          6.95          6.49         0.34 o                         
   9   3  12          3.08          3.47         0.29 o                         
  10   3  12          0.07          0.32         0.20 o                         
  11   3  12          2.92          3.03         0.33 o                         
 -10   4  12          0.12         -0.08         0.24 o                         
  -9   4  12         10.57         10.79         0.54 o                         
  -8   4  12          0.38          0.41         0.22 o                         
  -7   4  12         19.28         19.11         0.42 o                         
  -6   4  12         32.90         31.80         0.47 o                         
  -5   4  12         10.39          9.81         0.22 o                         
  -4   4  12         43.71         44.12         0.70 o                         
  -3   4  12         22.91         21.22         0.36 o                         
  -2   4  12         23.45         22.30         0.33 o                         
  -1   4  12         32.46         31.29         0.45 o                         
   0   4  12        133.65        141.07         1.67 o                         
   1   4  12         32.48         31.20         0.41 o                         
   2   4  12         23.41         21.83         0.34 o                         
   3   4  12         22.92         21.16         0.38 o                         
   4   4  12         43.69         44.37         0.66 o                         
   5   4  12         10.38          9.99         0.25 o                         
   6   4  12         32.91         32.64         0.52 o                         
   7   4  12         19.28         18.32         0.39 o                         
   8   4  12          0.37          0.33         0.15 o                         
   9   4  12         10.57         10.09         0.49 o                         
  10   4  12          0.12          0.08         0.21 o                         
 -10   5  12          1.47          1.41         0.30 o                         
  -9   5  12          0.08          0.03         0.23 o                         
  -8   5  12          3.26          3.41         0.28 o                         
  -7   5  12          6.47          6.48         0.28 o                         
  -6   5  12          0.14          0.26         0.09 o                         
  -5   5  12          0.05          0.05         0.08 o                         
  -4   5  12         37.77         36.19         0.55 o                         
  -3   5  12         14.62         13.94         0.31 o                         
  -2   5  12         62.00         61.39         0.83 o                         
  -1   5  12         13.39         13.72         0.29 o                         
   0   5  12          0.45          0.51         0.07 o                         
   1   5  12         13.37         13.61         0.28 o                         
   2   5  12         62.00         60.22         0.77 o                         
   3   5  12         14.65         13.49         0.26 o                         
   4   5  12         37.77         36.52         0.60 o                         
   5   5  12          0.05          0.11         0.09 o                         
   6   5  12          0.13          0.25         0.11 o                         
   7   5  12          6.46          6.26         0.33 o                         
   8   5  12          3.26          3.40         0.27 o                         
   9   5  12          0.08          0.21         0.19 o                         
  10   5  12          1.46          1.47         0.27 o                         
  -9   6  12         10.78         11.23         0.75 o                         
  -8   6  12          0.53          0.56         0.20 o                         
  -7   6  12          5.05          5.27         0.29 o                         
  -6   6  12         18.58         18.48         0.59 o                         
  -5   6  12          7.44          6.95         0.34 o                         
  -4   6  12         12.32         12.41         0.28 o                         
  -3   6  12         10.96         10.65         0.27 o                         
  -2   6  12         14.77         13.90         0.31 o                         
  -1   6  12         11.29         10.37         0.25 o                         
   0   6  12         22.92         22.65         0.41 o                         
   1   6  12         11.31         11.00         0.26 o                         
   2   6  12         14.79         14.04         0.28 o                         
   3   6  12         10.94         10.13         0.24 o                         
   4   6  12         12.35         12.94         0.32 o                         
   5   6  12          7.45          7.16         0.29 o                         
   6   6  12         18.57         17.76         0.46 o                         
   7   6  12          5.06          5.68         0.33 o                         
   8   6  12          0.52          0.55         0.22 o                         
   9   6  12         10.77         11.00         0.53 o                         
  -9   7  12         10.11         10.10         0.64 o                         
  -8   7  12          5.68          5.86         0.36 o                         
  -7   7  12          6.21          6.07         0.34 o                         
  -6   7  12          4.07          4.03         0.26 o                         
  -5   7  12         14.21         14.33         0.46 o                         
  -4   7  12         11.63         10.40         0.29 o                         
  -3   7  12          6.46          5.92         0.24 o                         
  -2   7  12         21.90         20.69         0.40 o                         
  -1   7  12          0.15          0.14         0.09 o                         
   0   7  12          5.51          5.81         0.22 o                         
   1   7  12          0.15          0.10         0.09 o                         
   2   7  12         21.93         21.70         0.42 o                         
   3   7  12          6.47          6.40         0.30 o                         
   4   7  12         11.63         11.01         0.40 o                         
   5   7  12         14.22         14.35         0.41 o                         
   6   7  12          4.08          4.20         0.29 o                         
   7   7  12          6.22          7.05         0.37 o                         
   8   7  12          5.67          5.62         0.35 o                         
   9   7  12         10.12          9.48         0.47 o                         
  -8   8  12          0.50          0.40         0.23 o                         
  -7   8  12         11.67         10.59         0.46 o                         
  -6   8  12          0.05          0.11         0.17 o                         
  -5   8  12         17.65         17.69         0.66 o                         
  -4   8  12          8.34          9.42         0.37 o                         
  -3   8  12         22.56         22.87         0.51 o                         
  -2   8  12          9.46          9.47         0.34 o                         
  -1   8  12          5.48          5.18         0.25 o                         
   0   8  12          4.06          3.77         0.22 o                         
   1   8  12          5.46          5.53         0.26 o                         
   2   8  12          9.47         10.02         0.32 o                         
   3   8  12         22.57         23.12         0.51 o                         
   4   8  12          8.35          8.80         0.38 o                         
   5   8  12         17.68         17.59         0.51 o                         
   6   8  12          0.05          0.10         0.18 o                         
   7   8  12         11.70         10.54         0.44 o                         
   8   8  12          0.50          0.46         0.21 o                         
  -7   9  12          4.64          4.66         0.37 o                         
  -6   9  12          3.42          3.46         0.28 o                         
  -5   9  12          1.64          1.59         0.25 o                         
  -4   9  12          8.43          8.56         0.38 o                         
  -3   9  12         13.06         13.37         0.46 o                         
  -2   9  12          5.29          5.10         0.31 o                         
  -1   9  12          1.82          1.87         0.24 o                         
   0   9  12          4.09          4.98         0.30 o                         
   1   9  12          1.83          1.93         0.21 o                         
   2   9  12          5.30          5.26         0.31 o                         
   3   9  12         13.06         13.68         0.43 o                         
   4   9  12          8.44          8.61         0.41 o                         
   5   9  12          1.64          1.78         0.23 o                         
   6   9  12          3.41          3.63         0.29 o                         
   7   9  12          4.64          4.47         0.33 o                         
  -6  10  12          0.17          0.29         0.20 o                         
  -5  10  12          2.88          2.58         0.30 o                         
  -4  10  12          0.05          0.40         0.19 o                         
  -3  10  12          5.28          5.02         0.32 o                         
  -2  10  12          0.03          0.05         0.19 o                         
  -1  10  12          3.08          2.53         0.27 o                         
   0  10  12          0.03         -0.09         0.16 o                         
   1  10  12          3.07          2.45         0.25 o                         
   2  10  12          0.03          0.18         0.18 o                         
   3  10  12          5.26          4.92         0.32 o                         
   4  10  12          0.05          0.14         0.17 o                         
   5  10  12          2.87          3.35         0.29 o                         
   6  10  12          0.17          0.02         0.23 o                         
  -4  11  12          3.67          3.62         0.30 o                         
  -3  11  12          0.35          0.65         0.22 o                         
  -2  11  12          2.83          3.02         0.34 o                         
  -1  11  12          0.17          0.21         0.22 o                         
   0  11  12          0.65          0.54         0.23 o                         
   1  11  12          0.17         -0.19         0.19 o                         
   2  11  12          2.83          2.64         0.28 o                         
   3  11  12          0.35          0.00         0.21 o                         
   4  11  12          3.67          3.45         0.33 o                         
   1   0  13         13.63         11.52         0.22 o                         
   2   0  13         12.66         13.55         0.19 o                         
   3   0  13         95.73         91.31         1.08 o                         
   4   0  13          7.04          6.07         0.20 o                         
   5   0  13         50.17         47.21         0.76 o                         
   6   0  13          1.30          1.14         0.11 o                         
   7   0  13          7.77          7.49         0.25 o                         
   8   0  13         17.64         17.08         0.57 o                         
   9   0  13         15.69         15.90         0.60 o                         
  10   0  13          3.06          2.57         0.32 o                         
  11   0  13          0.21          0.28         0.24 o                         
 -11   1  13          5.20          5.40         0.44 o                         
 -10   1  13          0.03          0.07         0.23 o                         
  -9   1  13          6.70          6.23         0.50 o                         
  -8   1  13         10.73         10.21         0.48 o                         
  -7   1  13         23.22         21.44         0.54 o                         
  -6   1  13          3.57          3.40         0.18 o                         
  -5   1  13         26.85         25.41         0.43 o                         
  -4   1  13         16.89         14.62         0.28 o                         
  -3   1  13         26.35         24.99         0.36 o                         
  -2   1  13         84.15         82.56         0.98 o                         
  -1   1  13         89.44         86.89         1.23 o                         
   0   1  13         38.03         41.01         0.66 o                         
   1   1  13         89.47         87.68         1.07 o                         
   2   1  13         84.20         82.48         0.90 o                         
   3   1  13         26.30         24.26         0.34 o                         
   4   1  13         16.88         14.61         0.28 o                         
   5   1  13         26.89         24.09         0.45 o                         
   6   1  13          3.56          3.38         0.16 o                         
   7   1  13         23.24         22.29         0.50 o                         
   8   1  13         10.74         10.62         0.51 o                         
   9   1  13          6.72          6.42         0.40 o                         
  10   1  13          0.03         -0.11         0.21 o                         
  11   1  13          5.20          5.30         0.39 o                         
 -11   2  13          2.10          1.85         0.33 o                         
 -10   2  13          3.21          3.43         0.36 o                         
  -9   2  13         13.25         13.62         0.61 o                         
  -8   2  13         17.05         16.45         0.59 o                         
  -7   2  13         23.44         21.96         0.50 o                         
  -6   2  13         28.17         26.62         0.50 o                         
  -5   2  13          0.45          0.69         0.07 o                         
  -4   2  13          1.14          1.12         0.09 o                         
  -3   2  13         26.49         24.55         0.38 o                         
  -2   2  13         48.86         45.60         0.58 o                         
  -1   2  13         52.62         49.57         0.65 o                         
   0   2  13        122.17        122.28         1.53 o                         
   1   2  13         52.63         48.90         0.63 o                         
   2   2  13         48.84         45.68         0.54 o                         
   3   2  13         26.53         24.97         0.40 o                         
   4   2  13          1.14          1.22         0.08 o                         
   5   2  13          0.45          0.51         0.07 o                         
   6   2  13         28.15         26.81         0.45 o                         
   7   2  13         23.49         22.43         0.62 o                         
   8   2  13         17.05         17.07         0.52 o                         
   9   2  13         13.26         13.40         0.52 o                         
  10   2  13          3.22          3.09         0.31 o                         
  11   2  13          2.09          2.40         0.32 o                         
 -10   3  13          7.32          7.37         0.53 o                         
  -9   3  13          0.42          0.24         0.23 o                         
  -8   3  13          1.79          2.27         0.28 o                         
  -7   3  13         17.82         18.81         0.52 o                         
  -6   3  13         32.48         30.50         0.44 o                         
  -5   3  13          3.39          3.53         0.15 o                         
  -4   3  13         51.19         47.96         0.67 o                         
  -3   3  13          7.62          7.28         0.17 o                         
  -2   3  13         10.66         10.62         0.19 o                         
  -1   3  13         54.50         55.24         0.65 o                         
   0   3  13          1.09          1.29         0.07 o                         
   1   3  13         54.44         54.09         0.65 o                         
   2   3  13         10.68         10.39         0.20 o                         
   3   3  13          7.62          7.56         0.18 o                         
   4   3  13         51.11         49.50         0.65 o                         
   5   3  13          3.40          3.68         0.14 o                         
   6   3  13         32.45         31.59         0.53 o                         
   7   3  13         17.86         18.49         0.46 o                         
   8   3  13          1.80          2.08         0.22 o                         
   9   3  13          0.42          0.51         0.19 o                         
  10   3  13          7.35          7.39         0.39 o                         
 -10   4  13          3.01          3.31         0.37 o                         
  -9   4  13          2.55          2.27         0.31 o                         
  -8   4  13         22.58         22.17         0.71 o                         
  -7   4  13          6.96          6.67         0.28 o                         
  -6   4  13         20.83         20.91         0.50 o                         
  -5   4  13          3.34          3.38         0.16 o                         
  -4   4  13         13.66         12.54         0.27 o                         
  -3   4  13          5.91          6.01         0.17 o                         
  -2   4  13          0.64          0.48         0.06 o                         
  -1   4  13         24.43         23.06         0.33 o                         
   0   4  13         26.17         25.94         0.36 o                         
   1   4  13         24.44         23.26         0.34 o                         
   2   4  13          0.63          0.38         0.06 o                         
   3   4  13          5.87          5.85         0.18 o                         
   4   4  13         13.68         12.40         0.35 o                         
   5   4  13          3.35          3.47         0.18 o                         
   6   4  13         20.80         20.70         0.40 o                         
   7   4  13          6.95          6.75         0.29 o                         
   8   4  13         22.57         22.50         0.53 o                         
   9   4  13          2.55          2.04         0.27 o                         
  10   4  13          3.01          3.04         0.32 o                         
 -10   5  13          0.29          0.25         0.27 o                         
  -9   5  13          5.25          5.31         0.41 o                         
  -8   5  13         10.25         10.08         0.52 o                         
  -7   5  13          4.95          5.34         0.33 o                         
  -6   5  13         29.23         28.91         0.60 o                         
  -5   5  13          7.02          6.87         0.32 o                         
  -4   5  13          3.50          3.23         0.19 o                         
  -3   5  13         12.24         12.00         0.26 o                         
  -2   5  13          0.16          0.09         0.06 o                         
  -1   5  13         11.98         11.51         0.24 o                         
   0   5  13          5.48          6.40         0.17 o                         
   1   5  13         11.97         11.36         0.23 o                         
   2   5  13          0.16          0.16         0.06 o                         
   3   5  13         12.19         11.95         0.29 o                         
   4   5  13          3.50          3.26         0.19 o                         
   5   5  13          7.01          6.98         0.25 o                         
   6   5  13         29.23         29.26         0.65 o                         
   7   5  13          4.94          5.52         0.33 o                         
   8   5  13         10.24          9.47         0.41 o                         
   9   5  13          5.24          4.70         0.33 o                         
  10   5  13          0.29          0.35         0.24 o                         
  -9   6  13          4.65          4.63         0.43 o                         
  -8   6  13          3.76          4.11         0.35 o                         
  -7   6  13          5.96          6.36         0.36 o                         
  -6   6  13         13.39         13.45         0.38 o                         
  -5   6  13          4.02          3.52         0.24 o                         
  -4   6  13          2.39          2.28         0.15 o                         
  -3   6  13          2.34          2.18         0.15 o                         
  -2   6  13          5.64          5.94         0.21 o                         
  -1   6  13         63.17         62.93         0.96 o                         
   0   6  13         14.52         13.38         0.32 o                         
   1   6  13         63.13         62.40         0.91 o                         
   2   6  13          5.64          5.61         0.18 o                         
   3   6  13          2.34          2.37         0.13 o                         
   4   6  13          2.38          2.32         0.16 o                         
   5   6  13          3.99          3.83         0.24 o                         
   6   6  13         13.38         13.86         0.48 o                         
   7   6  13          5.97          5.65         0.33 o                         
   8   6  13          3.76          3.81         0.30 o                         
   9   6  13          4.65          4.97         0.34 o                         
  -9   7  13          2.80          3.05         0.37 o                         
  -8   7  13          8.23          8.18         0.41 o                         
  -7   7  13          3.47          3.89         0.27 o                         
  -6   7  13          4.42          4.82         0.29 o                         
  -5   7  13          1.38          1.72         0.22 o                         
  -4   7  13         17.04         17.16         0.44 o                         
  -3   7  13          8.09          7.58         0.34 o                         
  -2   7  13          2.10          1.95         0.16 o                         
  -1   7  13         11.83         11.50         0.36 o                         
   0   7  13          0.01          0.05         0.09 o                         
   1   7  13         11.83         11.88         0.27 o                         
   2   7  13          2.09          2.06         0.15 o                         
   3   7  13          8.09          8.18         0.30 o                         
   4   7  13         17.06         17.12         0.47 o                         
   5   7  13          1.38          1.16         0.19 o                         
   6   7  13          4.42          4.43         0.30 o                         
   7   7  13          3.48          3.65         0.29 o                         
   8   7  13          8.23          8.03         0.41 o                         
   9   7  13          2.81          2.99         0.34 o                         
  -8   8  13          0.80          0.73         0.24 o                         
  -7   8  13          1.06          0.91         0.22 o                         
  -6   8  13          3.10          2.61         0.25 o                         
  -5   8  13          0.20         -0.14         0.18 o                         
  -4   8  13          7.60          8.07         0.40 o                         
  -3   8  13         12.27         12.98         0.47 o                         
  -2   8  13          1.65          1.43         0.20 o                         
  -1   8  13         11.50         11.33         0.48 o                         
   0   8  13         16.80         17.29         0.43 o                         
   1   8  13         11.51         12.28         0.40 o                         
   2   8  13          1.65          1.54         0.18 o                         
   3   8  13         12.24         13.22         0.42 o                         
   4   8  13          7.60          8.47         0.39 o                         
   5   8  13          0.20          0.12         0.17 o                         
   6   8  13          3.11          2.57         0.26 o                         
   7   8  13          1.06          1.22         0.23 o                         
   8   8  13          0.80          0.71         0.22 o                         
  -7   9  13          1.42          1.19         0.24 o                         
  -6   9  13          2.17          2.02         0.25 o                         
  -5   9  13          3.44          3.36         0.30 o                         
  -4   9  13          1.81          2.01         0.22 o                         
  -3   9  13          1.22          1.26         0.22 o                         
  -2   9  13          8.21          7.92         0.40 o                         
  -1   9  13         18.87         20.07         0.58 o                         
   0   9  13          1.43          1.47         0.21 o                         
   1   9  13         18.85         19.52         0.56 o                         
   2   9  13          8.20          8.71         0.44 o                         
   3   9  13          1.22          0.93         0.18 o                         
   4   9  13          1.82          2.00         0.23 o                         
   5   9  13          3.43          3.57         0.28 o                         
   6   9  13          2.17          2.32         0.26 o                         
   7   9  13          1.41          0.93         0.26 o                         
  -5  10  13          8.64          8.45         0.50 o                         
  -4  10  13          0.04          0.14         0.18 o                         
  -3  10  13          4.82          4.99         0.35 o                         
  -2  10  13          0.42          0.42         0.21 o                         
  -1  10  13          4.80          4.79         0.34 o                         
   0  10  13          0.00         -0.09         0.17 o                         
   1  10  13          4.79          4.47         0.30 o                         
   2  10  13          0.42          0.35         0.19 o                         
   3  10  13          4.82          4.82         0.32 o                         
   4  10  13          0.04         -0.01         0.17 o                         
   5  10  13          8.62          8.84         0.56 o                         
  -3  11  13          3.26          3.24         0.32 o                         
  -2  11  13          2.53          2.69         0.31 o                         
  -1  11  13          2.63          2.50         0.30 o                         
   0  11  13          3.24          3.34         0.33 o                         
   1  11  13          2.63          2.62         0.28 o                         
   2  11  13          2.54          2.25         0.29 o                         
   3  11  13          3.25          3.13         0.32 o                         
   0   0  14         40.43         45.90         1.15 o                         
   1   0  14         23.33         23.00         0.38 o                         
   2   0  14         10.55         10.67         0.17 o                         
   3   0  14         13.20         12.19         0.23 o                         
   4   0  14         78.84         76.94         1.11 o                         
   5   0  14          0.93          0.95         0.12 o                         
   6   0  14          3.97          3.66         0.18 o                         
   7   0  14          0.04          0.06         0.12 o                         
   8   0  14          4.97          4.62         0.34 o                         
   9   0  14          1.33          0.99         0.25 o                         
  10   0  14         19.44         20.35         0.87 o                         
  11   0  14          2.73          2.73         0.33 o                         
 -10   1  14          3.64          3.88         0.38 o                         
  -9   1  14          2.03          2.13         0.32 o                         
  -8   1  14          0.88          0.79         0.22 o                         
  -7   1  14         13.19         12.39         0.36 o                         
  -6   1  14         15.51         15.50         0.39 o                         
  -5   1  14         16.90         15.86         0.32 o                         
  -4   1  14         27.44         25.08         0.42 o                         
  -3   1  14         71.10         69.21         0.94 o                         
  -2   1  14         34.96         35.17         0.48 o                         
  -1   1  14         14.18         14.16         0.28 o                         
   0   1  14          1.72          1.85         0.11 o                         
   1   1  14         14.20         14.38         0.23 o                         
   2   1  14         35.00         34.49         0.42 o                         
   3   1  14         71.21         69.04         0.84 o                         
   4   1  14         27.44         25.17         0.43 o                         
   5   1  14         16.93         15.05         0.36 o                         
   6   1  14         15.53         15.08         0.35 o                         
   7   1  14         13.23         11.93         0.39 o                         
   8   1  14          0.88          0.86         0.22 o                         
   9   1  14          2.04          2.01         0.26 o                         
  10   1  14          3.63          3.66         0.34 o                         
  11   1  14          3.59          3.27         0.84 o                         
 -10   2  14          5.84          5.79         0.43 o                         
  -9   2  14         27.89         26.88         0.80 o                         
  -8   2  14          2.27          2.09         0.28 o                         
  -7   2  14         15.18         14.90         0.47 o                         
  -6   2  14          4.64          5.06         0.20 o                         
  -5   2  14         58.08         57.27         0.88 o                         
  -4   2  14          7.71          7.10         0.18 o                         
  -3   2  14         25.35         24.19         0.39 o                         
  -2   2  14         18.98         17.17         0.28 o                         
  -1   2  14         37.28         34.87         0.49 o                         
   0   2  14          6.09          5.57         0.15 o                         
   1   2  14         37.30         34.79         0.47 o                         
   2   2  14         18.97         17.77         0.27 o                         
   3   2  14         25.33         24.41         0.38 o                         
   4   2  14          7.70          6.86         0.21 o                         
   5   2  14         58.06         55.88         0.75 o                         
   6   2  14          4.66          4.48         0.17 o                         
   7   2  14         15.19         15.49         0.48 o                         
   8   2  14          2.28          2.12         0.24 o                         
   9   2  14         27.92         27.94         0.73 o                         
  10   2  14          5.84          5.54         0.39 o                         
 -10   3  14          4.63          4.94         0.42 o                         
  -9   3  14         11.12         10.62         0.55 o                         
  -8   3  14          1.73          1.95         0.27 o                         
  -7   3  14         21.65         22.47         0.58 o                         
  -6   3  14         13.23         12.69         0.27 o                         
  -5   3  14         30.75         30.20         0.48 o                         
  -4   3  14          9.25          8.97         0.23 o                         
  -3   3  14          5.24          5.06         0.16 o                         
  -2   3  14          5.95          5.73         0.17 o                         
  -1   3  14         18.46         17.16         0.26 o                         
   0   3  14          1.62          2.40         0.09 o                         
   1   3  14         18.51         17.30         0.27 o                         
   2   3  14          5.96          5.80         0.16 o                         
   3   3  14          5.23          5.01         0.17 o                         
   4   3  14          9.25          8.84         0.22 o                         
   5   3  14         30.74         29.64         0.43 o                         
   6   3  14         13.22         13.03         0.30 o                         
   7   3  14         21.62         21.68         0.51 o                         
   8   3  14          1.75          1.86         0.22 o                         
   9   3  14         11.10         10.84         0.50 o                         
  10   3  14          4.61          5.01         0.33 o                         
 -10   4  14          0.89          0.66         0.28 o                         
  -9   4  14          1.43          1.59         0.30 o                         
  -8   4  14         11.67         11.77         0.56 o                         
  -7   4  14         10.02          9.89         0.35 o                         
  -6   4  14          5.89          5.89         0.21 o                         
  -5   4  14          3.59          3.83         0.17 o                         
  -4   4  14          2.95          2.79         0.14 o                         
  -3   4  14         13.15         12.55         0.25 o                         
  -2   4  14          8.33          7.75         0.17 o                         
  -1   4  14         28.63         27.48         0.38 o                         
   0   4  14          4.40          3.91         0.11 o                         
   1   4  14         28.64         27.45         0.42 o                         
   2   4  14          8.31          7.45         0.19 o                         
   3   4  14         13.18         12.05         0.25 o                         
   4   4  14          2.94          2.80         0.15 o                         
   5   4  14          3.57          3.70         0.16 o                         
   6   4  14          5.87          6.01         0.27 o                         
   7   4  14         10.01          9.66         0.38 o                         
   8   4  14         11.66         11.76         0.41 o                         
   9   4  14          1.42          1.31         0.26 o                         
  10   4  14          0.89          1.15         0.26 o                         
  -9   5  14          2.91          2.53         0.34 o                         
  -8   5  14          2.61          2.31         0.31 o                         
  -7   5  14          1.41          1.54         0.20 o                         
  -6   5  14         25.86         24.81         0.57 o                         
  -5   5  14         14.53         13.68         0.34 o                         
  -4   5  14         43.19         43.06         0.74 o                         
  -3   5  14         19.37         17.98         0.34 o                         
  -2   5  14          3.14          3.10         0.12 o                         
  -1   5  14          5.37          5.54         0.17 o                         
   0   5  14         25.34         24.58         0.37 o                         
   1   5  14          5.34          5.72         0.17 o                         
   2   5  14          3.14          2.98         0.13 o                         
   3   5  14         19.37         18.25         0.34 o                         
   4   5  14         43.17         44.91         0.73 o                         
   5   5  14         14.53         13.84         0.37 o                         
   6   5  14         25.86         25.72         0.60 o                         
   7   5  14          1.42          1.27         0.21 o                         
   8   5  14          2.60          2.64         0.25 o                         
   9   5  14          2.91          2.66         0.31 o                         
  -9   6  14          5.85          7.45         0.50 o                         
  -8   6  14          6.02          6.02         0.41 o                         
  -7   6  14          4.38          4.49         0.30 o                         
  -6   6  14          5.33          5.56         0.31 o                         
  -5   6  14          9.93          8.98         0.39 o                         
  -4   6  14         18.19         17.46         0.41 o                         
  -3   6  14         16.78         16.72         0.38 o                         
  -2   6  14         42.14         40.73         0.62 o                         
  -1   6  14         14.28         13.88         0.30 o                         
   0   6  14          3.94          4.22         0.16 o                         
   1   6  14         14.29         14.19         0.28 o                         
   2   6  14         42.16         40.74         0.60 o                         
   3   6  14         16.77         16.83         0.39 o                         
   4   6  14         18.21         18.64         0.43 o                         
   5   6  14          9.93         10.18         0.39 o                         
   6   6  14          5.32          5.43         0.33 o                         
   7   6  14          4.39          4.91         0.32 o                         
   8   6  14          6.01          5.72         0.35 o                         
   9   6  14          5.86          6.38         0.39 o                         
  -8   7  14          0.98          0.82         0.27 o                         
  -7   7  14          7.38          7.78         0.52 o                         
  -6   7  14          2.43          2.10         0.25 o                         
  -5   7  14         14.32         14.68         0.53 o                         
  -4   7  14          1.18          1.28         0.19 o                         
  -3   7  14         17.69         17.51         0.49 o                         
  -2   7  14          5.51          5.53         0.31 o                         
  -1   7  14         11.29         11.30         0.31 o                         
   0   7  14          7.04          7.17         0.28 o                         
   1   7  14         11.28         10.77         0.30 o                         
   2   7  14          5.50          5.25         0.22 o                         
   3   7  14         17.69         17.61         0.46 o                         
   4   7  14          1.18          1.32         0.19 o                         
   5   7  14         14.34         14.57         0.46 o                         
   6   7  14          2.43          2.31         0.24 o                         
   7   7  14          7.40          7.48         0.46 o                         
   8   7  14          0.97          0.57         0.22 o                         
  -7   8  14          2.73          2.95         0.30 o                         
  -6   8  14          2.29          2.16         0.27 o                         
  -5   8  14          2.00          2.18         0.29 o                         
  -4   8  14          9.97         10.23         0.48 o                         
  -3   8  14          5.51          5.70         0.39 o                         
  -2   8  14          5.47          6.00         0.33 o                         
  -1   8  14          1.86          1.36         0.20 o                         
   0   8  14          0.51          0.64         0.16 o                         
   1   8  14          1.86          1.66         0.20 o                         
   2   8  14          5.48          6.28         0.28 o                         
   3   8  14          5.51          5.62         0.39 o                         
   4   8  14          9.97          9.82         0.40 o                         
   5   8  14          2.00          2.17         0.24 o                         
   6   8  14          2.28          1.88         0.24 o                         
   7   8  14          2.73          3.06         0.29 o                         
  -6   9  14          0.47          0.29         0.22 o                         
  -5   9  14          0.33          0.45         0.25 o                         
  -4   9  14          0.85          1.23         0.22 o                         
  -3   9  14          7.83          8.36         0.41 o                         
  -2   9  14          3.06          2.90         0.28 o                         
  -1   9  14          3.65          3.09         0.28 o                         
   0   9  14         13.24         13.91         0.47 o                         
   1   9  14          3.63          3.66         0.27 o                         
   2   9  14          3.06          2.78         0.26 o                         
   3   9  14          7.81          7.87         0.34 o                         
   4   9  14          0.85          0.63         0.19 o                         
   5   9  14          0.33          0.32         0.19 o                         
   6   9  14          0.47          0.63         0.21 o                         
  -5  10  14          0.22          0.30         0.23 o                         
  -4  10  14          4.50          4.42         0.35 o                         
  -3  10  14          0.56          0.38         0.21 o                         
  -2  10  14          9.39          9.82         0.50 o                         
  -1  10  14          0.73          0.98         0.23 o                         
   0  10  14          1.82          1.77         0.25 o                         
   1  10  14          0.73          0.51         0.21 o                         
   2  10  14          9.40          8.96         0.44 o                         
   3  10  14          0.56          0.55         0.22 o                         
   4  10  14          4.50          4.70         0.29 o                         
   5  10  14          0.22          0.19         0.21 o                         
  -2  11  14          0.75          0.94         0.28 o                         
  -1  11  14          0.67          0.66         0.27 o                         
   0  11  14          1.75          1.38         0.29 o                         
   1  11  14          0.67          0.64         0.24 o                         
   2  11  14          0.75          0.63         0.24 o                         
   1   0  15         54.23         51.50         0.78 o                         
   2   0  15        117.00        115.08         1.27 o                         
   3   0  15         49.22         45.66         0.61 o                         
   4   0  15         25.34         23.11         0.42 o                         
   5   0  15         10.06          9.41         0.28 o                         
   6   0  15          0.03         -0.02         0.10 o                         
   7   0  15          0.44          0.44         0.18 o                         
   8   0  15          0.10         -0.04         0.18 o                         
   9   0  15         16.54         15.80         0.57 o                         
  10   0  15          1.37          1.55         0.31 o                         
 -10   1  15          4.24          3.96         0.39 o                         
  -9   1  15          9.74          9.05         0.61 o                         
  -8   1  15         18.98         18.21         0.62 o                         
  -7   1  15         16.56         16.39         0.55 o                         
  -6   1  15          4.64          4.57         0.24 o                         
  -5   1  15         17.41         16.17         0.35 o                         
  -4   1  15          1.35          1.30         0.10 o                         
  -3   1  15         22.01         20.25         0.35 o                         
  -2   1  15         17.79         17.60         0.30 o                         
  -1   1  15         44.86         41.47         0.64 o                         
   0   1  15         52.55         51.41         0.82 o                         
   1   1  15         44.86         42.06         0.56 o                         
   2   1  15         17.80         17.12         0.26 o                         
   3   1  15         22.04         20.44         0.35 o                         
   4   1  15          1.35          1.21         0.12 o                         
   5   1  15         17.43         16.56         0.38 o                         
   6   1  15          4.64          4.15         0.22 o                         
   7   1  15         16.60         16.19         0.54 o                         
   8   1  15         18.98         18.24         0.63 o                         
   9   1  15          9.77         10.03         0.47 o                         
  10   1  15          4.23          3.90         0.34 o                         
 -10   2  15          1.30          0.94         0.28 o                         
  -9   2  15          0.16          0.26         0.23 o                         
  -8   2  15          2.44          2.34         0.28 o                         
  -7   2  15         16.61         16.01         0.55 o                         
  -6   2  15         29.69         29.60         0.55 o                         
  -5   2  15          5.40          5.18         0.18 o                         
  -4   2  15          5.13          5.21         0.16 o                         
  -3   2  15         10.03          8.81         0.20 o                         
  -2   2  15         20.22         18.82         0.31 o                         
  -1   2  15         11.10          9.46         0.19 o                         
   0   2  15         36.34         37.23         0.56 o                         
   1   2  15         11.14          9.66         0.20 o                         
   2   2  15         20.27         19.29         0.29 o                         
   3   2  15         10.05          9.09         0.19 o                         
   4   2  15          5.12          5.00         0.15 o                         
   5   2  15          5.44          5.33         0.19 o                         
   6   2  15         29.67         30.23         0.61 o                         
   7   2  15         16.67         16.28         0.50 o                         
   8   2  15          2.43          2.28         0.25 o                         
   9   2  15          0.16          0.38         0.21 o                         
  10   2  15          1.30          1.45         0.27 o                         
 -10   3  15          0.19          0.12         0.24 o                         
  -9   3  15          1.40          1.29         0.28 o                         
  -8   3  15          8.55          8.75         0.50 o                         
  -7   3  15         17.61         17.76         0.51 o                         
  -6   3  15          2.96          3.43         0.20 o                         
  -5   3  15         18.36         17.80         0.35 o                         
  -4   3  15         21.28         19.72         0.40 o                         
  -3   3  15          3.63          3.70         0.14 o                         
  -2   3  15          6.31          6.17         0.15 o                         
  -1   3  15          0.51          0.43         0.06 o                         
   0   3  15         16.84         15.74         0.25 o                         
   1   3  15          0.51          0.47         0.06 o                         
   2   3  15          6.33          6.27         0.18 o                         
   3   3  15          3.65          3.77         0.16 o                         
   4   3  15         21.28         20.23         0.36 o                         
   5   3  15         18.38         17.48         0.32 o                         
   6   3  15          2.97          3.11         0.17 o                         
   7   3  15         17.61         17.71         0.49 o                         
   8   3  15          8.56          8.50         0.38 o                         
   9   3  15          1.40          1.52         0.23 o                         
  10   3  15          0.19          0.07         0.20 o                         
 -10   4  15          1.50          1.64         0.32 o                         
  -9   4  15         11.00         10.70         0.79 o                         
  -8   4  15          0.80          0.86         0.25 o                         
  -7   4  15          0.76          0.74         0.19 o                         
  -6   4  15         25.05         25.24         0.61 o                         
  -5   4  15          1.03          0.93         0.11 o                         
  -4   4  15         15.14         14.18         0.32 o                         
  -3   4  15         33.07         32.51         0.51 o                         
  -2   4  15          5.52          5.53         0.21 o                         
  -1   4  15         21.52         21.50         0.32 o                         
   0   4  15          6.57          6.50         0.15 o                         
   1   4  15         21.53         21.66         0.38 o                         
   2   4  15          5.54          5.82         0.19 o                         
   3   4  15         33.05         32.18         0.51 o                         
   4   4  15         15.15         14.64         0.30 o                         
   5   4  15          1.02          1.11         0.10 o                         
   6   4  15         25.03         25.02         0.53 o                         
   7   4  15          0.76          0.76         0.16 o                         
   8   4  15          0.80          0.72         0.19 o                         
   9   4  15         10.98         10.89         0.52 o                         
  10   4  15          1.51          1.57         0.28 o                         
  -9   5  15          0.55          0.75         0.28 o                         
  -8   5  15          3.28          3.45         0.34 o                         
  -7   5  15          6.71          7.04         0.41 o                         
  -6   5  15          4.56          4.76         0.25 o                         
  -5   5  15          1.04          1.20         0.15 o                         
  -4   5  15          8.80          8.09         0.27 o                         
  -3   5  15          3.23          3.23         0.15 o                         
  -2   5  15          2.14          1.94         0.12 o                         
  -1   5  15         93.02         91.79         1.21 o                         
   0   5  15          5.16          5.76         0.17 o                         
   1   5  15         92.97         93.38         1.22 o                         
   2   5  15          2.13          1.88         0.12 o                         
   3   5  15          3.22          3.30         0.15 o                         
   4   5  15          8.80          8.13         0.29 o                         
   5   5  15          1.04          1.14         0.18 o                         
   6   5  15          4.55          4.77         0.29 o                         
   7   5  15          6.72          6.48         0.37 o                         
   8   5  15          3.27          3.33         0.28 o                         
   9   5  15          0.55          0.56         0.24 o                         
  -9   6  15          7.58          8.00         0.53 o                         
  -8   6  15         12.67         12.46         0.60 o                         
  -7   6  15          0.88          1.20         0.26 o                         
  -6   6  15         13.07         13.05         0.46 o                         
  -5   6  15          0.26          0.26         0.17 o                         
  -4   6  15          3.60          3.38         0.20 o                         
  -3   6  15         11.65         11.45         0.31 o                         
  -2   6  15          1.69          1.97         0.14 o                         
  -1   6  15          7.76          7.80         0.23 o                         
   0   6  15          7.91          7.65         0.22 o                         
   1   6  15          7.76          7.79         0.21 o                         
   2   6  15          1.71          1.86         0.12 o                         
   3   6  15         11.66         11.38         0.31 o                         
   4   6  15          3.60          3.81         0.25 o                         
   5   6  15          0.27          0.41         0.16 o                         
   6   6  15         13.07         13.12         0.45 o                         
   7   6  15          0.88          0.96         0.21 o                         
   8   6  15         12.65         12.32         0.52 o                         
   9   6  15          7.59          8.19         0.42 o                         
  -8   7  15          2.07          2.17         0.32 o                         
  -7   7  15          1.78          1.94         0.29 o                         
  -6   7  15          7.86          6.92         0.45 o                         
  -5   7  15          0.63          0.64         0.20 o                         
  -4   7  15         18.04         18.24         0.50 o                         
  -3   7  15          7.75          7.74         0.36 o                         
  -2   7  15          5.70          5.90         0.27 o                         
  -1   7  15          7.09          7.36         0.31 o                         
   0   7  15          9.46          9.27         0.30 o                         
   1   7  15          7.09          7.16         0.26 o                         
   2   7  15          5.71          6.12         0.28 o                         
   3   7  15          7.72          7.65         0.33 o                         
   4   7  15         18.05         18.14         0.49 o                         
   5   7  15          0.63          0.44         0.18 o                         
   6   7  15          7.86          7.43         0.39 o                         
   7   7  15          1.78          1.49         0.24 o                         
   8   7  15          2.07          1.94         0.26 o                         
  -7   8  15          1.65          1.74         0.30 o                         
  -6   8  15          3.65          3.63         0.32 o                         
  -5   8  15          3.69          3.65         0.32 o                         
  -4   8  15         11.24         11.98         0.44 o                         
  -3   8  15          0.11          0.24         0.17 o                         
  -2   8  15          2.68          2.37         0.24 o                         
  -1   8  15          9.41          9.03         0.36 o                         
   0   8  15          0.05         -0.01         0.14 o                         
   1   8  15          9.40         10.07         0.42 o                         
   2   8  15          2.68          2.72         0.21 o                         
   3   8  15          0.11          0.14         0.16 o                         
   4   8  15         11.26         11.68         0.43 o                         
   5   8  15          3.68          3.12         0.27 o                         
   6   8  15          3.65          3.51         0.29 o                         
   7   8  15          1.65          1.80         0.26 o                         
  -6   9  15          8.65          8.81         0.46 o                         
  -5   9  15          2.19          2.22         0.30 o                         
  -4   9  15          1.50          1.18         0.21 o                         
  -3   9  15          0.49          0.43         0.20 o                         
  -2   9  15          2.10          2.29         0.25 o                         
  -1   9  15          1.14          1.28         0.23 o                         
   0   9  15          6.51          7.53         0.37 o                         
   1   9  15          1.14          1.33         0.20 o                         
   2   9  15          2.11          1.84         0.23 o                         
   3   9  15          0.49          0.31         0.16 o                         
   4   9  15          1.50          1.22         0.22 o                         
   5   9  15          2.19          2.20         0.25 o                         
   6   9  15          8.67          9.10         0.47 o                         
  -4  10  15          2.41          2.68         0.28 o                         
  -3  10  15          0.40          0.14         0.20 o                         
  -2  10  15          5.18          5.40         0.40 o                         
  -1  10  15          4.83          5.17         0.37 o                         
   0  10  15          0.90          0.79         0.20 o                         
   1  10  15          4.83          5.39         0.35 o                         
   2  10  15          5.19          4.78         0.33 o                         
   3  10  15          0.40          0.34         0.22 o                         
   4  10  15          2.42          2.58         0.26 o                         
  -1  11  15          0.12          0.15         0.27 o                         
   0  11  15          0.37          0.30         0.26 o                         
   1  11  15          0.12          0.58         0.24 o                         
   0   0  16         14.62         15.25         0.53 o                         
   1   0  16          1.06          0.80         0.07 o                         
   2   0  16          2.10          1.93         0.08 o                         
   3   0  16         85.25         81.81         1.06 o                         
   4   0  16         50.30         46.86         0.73 o                         
   5   0  16          6.51          6.45         0.25 o                         
   6   0  16         19.23         18.78         0.47 o                         
   7   0  16         40.20         41.40         0.97 o                         
   8   0  16          0.00         -0.18         0.18 o                         
   9   0  16          5.55          5.71         0.42 o                         
  10   0  16          0.09          0.15         0.24 o                         
 -10   1  16         11.47         13.11         0.62 o                         
  -9   1  16         15.99         15.22         0.62 o                         
  -8   1  16          1.78          1.87         0.27 o                         
  -7   1  16          8.91          9.21         0.45 o                         
  -6   1  16          2.55          2.20         0.18 o                         
  -5   1  16         36.77         35.72         0.68 o                         
  -4   1  16          9.75          9.54         0.23 o                         
  -3   1  16          4.14          3.97         0.13 o                         
  -2   1  16         13.99         13.33         0.24 o                         
  -1   1  16         34.20         32.41         0.56 o                         
   0   1  16         16.76         16.78         0.41 o                         
   1   1  16         34.18         33.81         0.51 o                         
   2   1  16         14.00         13.09         0.22 o                         
   3   1  16          4.13          3.87         0.12 o                         
   4   1  16          9.73          9.08         0.26 o                         
   5   1  16         36.68         34.94         0.73 o                         
   6   1  16          2.57          2.81         0.19 o                         
   7   1  16          8.90          9.41         0.43 o                         
   8   1  16          1.78          1.75         0.27 o                         
   9   1  16         15.99         16.72         0.59 o                         
  10   1  16         11.48         11.92         0.71 o                         
 -10   2  16          3.06          3.51         0.37 o                         
  -9   2  16          4.09          4.01         0.37 o                         
  -8   2  16          1.20          0.91         0.24 o                         
  -7   2  16          0.80          0.83         0.22 o                         
  -6   2  16          6.82          7.61         0.32 o                         
  -5   2  16          0.82          0.89         0.11 o                         
  -4   2  16         13.76         13.44         0.27 o                         
  -3   2  16          1.66          1.72         0.10 o                         
  -2   2  16         42.53         42.00         0.62 o                         
  -1   2  16          4.55          4.13         0.15 o                         
   0   2  16         14.50         14.03         0.27 o                         
   1   2  16          4.55          4.13         0.13 o                         
   2   2  16         42.56         40.92         0.53 o                         
   3   2  16          1.66          1.75         0.10 o                         
   4   2  16         13.75         13.08         0.26 o                         
   5   2  16          0.82          0.94         0.12 o                         
   6   2  16          6.82          7.47         0.32 o                         
   7   2  16          0.80          0.70         0.19 o                         
   8   2  16          1.21          1.28         0.22 o                         
   9   2  16          4.08          3.09         0.30 o                         
  10   2  16          3.05          3.06         0.30 o                         
  -9   3  16          4.01          4.30         0.38 o                         
  -8   3  16          5.58          5.70         0.40 o                         
  -7   3  16          0.61          0.54         0.19 o                         
  -6   3  16         20.28         20.86         0.51 o                         
  -5   3  16          6.70          6.81         0.25 o                         
  -4   3  16          6.81          7.04         0.22 o                         
  -3   3  16          0.47          0.50         0.08 o                         
  -2   3  16         17.85         16.80         0.27 o                         
  -1   3  16         20.34         19.39         0.33 o                         
   0   3  16         28.60         25.48         0.37 o                         
   1   3  16         20.40         19.26         0.34 o                         
   2   3  16         17.82         17.17         0.31 o                         
   3   3  16          0.47          0.53         0.08 o                         
   4   3  16          6.80          7.00         0.21 o                         
   5   3  16          6.70          6.79         0.24 o                         
   6   3  16         20.26         20.81         0.48 o                         
   7   3  16          0.61          0.72         0.18 o                         
   8   3  16          5.58          5.73         0.33 o                         
   9   3  16          4.02          4.17         0.30 o                         
  10   3  16          1.07          1.41         0.50 o                         
  -9   4  16          0.14          0.16         0.25 o                         
  -8   4  16          4.61          4.90         0.38 o                         
  -7   4  16          1.39          1.35         0.21 o                         
  -6   4  16          9.64          9.49         0.38 o                         
  -5   4  16          8.27          7.75         0.33 o                         
  -4   4  16         33.46         31.30         0.55 o                         
  -3   4  16          8.83          9.09         0.24 o                         
  -2   4  16          6.73          6.59         0.22 o                         
  -1   4  16         27.98         28.33         0.42 o                         
   0   4  16         39.62         40.78         0.52 o                         
   1   4  16         27.97         27.75         0.46 o                         
   2   4  16          6.70          6.62         0.22 o                         
   3   4  16          8.83          8.72         0.25 o                         
   4   4  16         33.42         31.63         0.55 o                         
   5   4  16          8.26          8.27         0.29 o                         
   6   4  16          9.63         10.11         0.38 o                         
   7   4  16          1.39          1.57         0.18 o                         
   8   4  16          4.60          4.76         0.38 o                         
   9   4  16          0.14          0.19         0.22 o                         
  -9   5  16          0.34          0.73         0.27 o                         
  -8   5  16          3.25          3.17         0.34 o                         
  -7   5  16          1.21          1.13         0.23 o                         
  -6   5  16          2.72          2.93         0.25 o                         
  -5   5  16          5.90          6.27         0.29 o                         
  -4   5  16          7.29          7.46         0.38 o                         
  -3   5  16         24.16         23.25         0.46 o                         
  -2   5  16         28.28         28.40         0.51 o                         
  -1   5  16         29.70         29.14         0.49 o                         
   0   5  16          2.51          2.22         0.12 o                         
   1   5  16         29.67         29.87         0.57 o                         
   2   5  16         28.29         28.81         0.51 o                         
   3   5  16         24.16         23.92         0.46 o                         
   4   5  16          7.28          7.83         0.29 o                         
   5   5  16          5.89          5.98         0.31 o                         
   6   5  16          2.72          2.74         0.24 o                         
   7   5  16          1.21          1.34         0.22 o                         
   8   5  16          3.24          3.27         0.30 o                         
   9   5  16          0.34          0.11         0.22 o                         
  -8   6  16          4.93          5.33         0.37 o                         
  -7   6  16          0.01          0.02         0.20 o                         
  -6   6  16          6.56          6.47         0.36 o                         
  -5   6  16          4.15          3.98         0.29 o                         
  -4   6  16          8.39          9.22         0.47 o                         
  -3   6  16         12.50         12.29         0.37 o                         
  -2   6  16          4.44          4.61         0.22 o                         
  -1   6  16          6.31          5.60         0.22 o                         
   0   6  16          3.19          3.73         0.18 o                         
   1   6  16          6.32          5.82         0.22 o                         
   2   6  16          4.43          4.04         0.22 o                         
   3   6  16         12.48         12.52         0.36 o                         
   4   6  16          8.42          9.26         0.36 o                         
   5   6  16          4.15          3.96         0.27 o                         
   6   6  16          6.56          6.70         0.35 o                         
   7   6  16          0.01          0.12         0.18 o                         
   8   6  16          4.93          4.71         0.34 o                         
  -7   7  16          0.28          0.34         0.24 o                         
  -6   7  16          4.83          4.59         0.33 o                         
  -5   7  16          4.39          4.56         0.32 o                         
  -4   7  16         12.72         13.22         0.52 o                         
  -3   7  16          6.11          6.00         0.32 o                         
  -2   7  16          4.70          5.12         0.30 o                         
  -1   7  16          4.69          4.47         0.26 o                         
   0   7  16          3.00          2.72         0.18 o                         
   1   7  16          4.68          4.67         0.24 o                         
   2   7  16          4.71          5.07         0.25 o                         
   3   7  16          6.10          6.26         0.30 o                         
   4   7  16         12.72         12.70         0.43 o                         
   5   7  16          4.41          4.66         0.30 o                         
   6   7  16          4.83          4.41         0.31 o                         
   7   7  16          0.28          0.25         0.20 o                         
  -6   8  16          4.16          4.75         0.34 o                         
  -5   8  16          1.86          1.96         0.26 o                         
  -4   8  16          0.67          0.61         0.18 o                         
  -3   8  16          4.35          4.49         0.30 o                         
  -2   8  16          4.38          4.56         0.31 o                         
  -1   8  16          1.89          2.02         0.20 o                         
   0   8  16          9.17          9.75         0.43 o                         
   1   8  16          1.89          2.02         0.22 o                         
   2   8  16          4.37          4.92         0.25 o                         
   3   8  16          4.35          4.63         0.26 o                         
   4   8  16          0.67          0.62         0.18 o                         
   5   8  16          1.87          2.11         0.24 o                         
   6   8  16          4.16          4.29         0.31 o                         
  -5   9  16          1.13          1.23         0.25 o                         
  -4   9  16          0.88          0.95         0.23 o                         
  -3   9  16          0.22          0.22         0.19 o                         
  -2   9  16          5.15          5.55         0.35 o                         
  -1   9  16          0.91          0.96         0.21 o                         
   0   9  16          0.27          0.50         0.18 o                         
   1   9  16          0.91          1.05         0.20 o                         
   2   9  16          5.15          5.75         0.43 o                         
   3   9  16          0.22          0.17         0.16 o                         
   4   9  16          0.88          0.89         0.20 o                         
   5   9  16          1.13          0.95         0.24 o                         
  -3  10  16          3.51          3.90         0.32 o                         
  -2  10  16          0.48          0.66         0.23 o                         
  -1  10  16          0.58          0.35         0.22 o                         
   0  10  16          0.15          0.00         0.20 o                         
   1  10  16          0.58          0.75         0.21 o                         
   2  10  16          0.48          0.53         0.24 o                         
   3  10  16          3.50          2.97         0.31 o                         
   1   0  17          0.73          0.77         0.08 o                         
   2   0  17         38.32         36.86         0.52 o                         
   3   0  17         27.41         26.29         0.40 o                         
   4   0  17          1.43          1.16         0.11 o                         
   5   0  17         34.01         34.89         0.71 o                         
   6   0  17         10.43         10.67         0.38 o                         
   7   0  17          0.68          0.90         0.21 o                         
   8   0  17          3.30          3.44         0.33 o                         
   9   0  17          5.82          6.02         0.44 o                         
  10   0  17          1.83          1.97         0.29 o                         
 -10   1  17          0.57          0.44         0.26 o                         
  -9   1  17          6.53          6.99         0.45 o                         
  -8   1  17          7.56          7.12         0.43 o                         
  -7   1  17          8.27          9.01         0.60 o                         
  -6   1  17          9.75          9.83         0.41 o                         
  -5   1  17          6.31          6.55         0.23 o                         
  -4   1  17         13.30         12.46         0.29 o                         
  -3   1  17         12.11         11.66         0.21 o                         
  -2   1  17         46.58         44.64         0.68 o                         
  -1   1  17         13.79         13.12         0.28 o                         
   0   1  17         18.97         18.73         0.34 o                         
   1   1  17         13.79         12.86         0.27 o                         
   2   1  17         46.63         45.07         0.56 o                         
   3   1  17         12.12         11.66         0.22 o                         
   4   1  17         13.29         12.16         0.31 o                         
   5   1  17          6.30          6.71         0.25 o                         
   6   1  17          9.75         10.18         0.42 o                         
   7   1  17          8.27          8.65         0.45 o                         
   8   1  17          7.56          7.43         0.42 o                         
   9   1  17          6.53          6.21         0.39 o                         
  10   1  17          0.57          0.68         0.26 o                         
  -9   2  17          1.00          0.94         0.27 o                         
  -8   2  17          8.57          8.32         0.51 o                         
  -7   2  17         20.06         20.83         0.64 o                         
  -6   2  17         14.04         13.64         0.53 o                         
  -5   2  17          1.90          2.15         0.14 o                         
  -4   2  17         16.99         16.30         0.33 o                         
  -3   2  17          6.08          5.70         0.18 o                         
  -2   2  17          0.22          0.23         0.08 o                         
  -1   2  17          5.64          5.39         0.19 o                         
   0   2  17         23.74         23.37         0.40 o                         
   1   2  17          5.64          5.32         0.15 o                         
   2   2  17          0.22          0.12         0.06 o                         
   3   2  17          6.06          6.11         0.19 o                         
   4   2  17         16.99         16.44         0.29 o                         
   5   2  17          1.90          2.16         0.15 o                         
   6   2  17         14.03         13.91         0.42 o                         
   7   2  17         20.09         19.27         0.52 o                         
   8   2  17          8.57          8.51         0.54 o                         
   9   2  17          1.01          1.11         0.23 o                         
  -9   3  17          6.02          6.68         0.46 o                         
  -8   3  17          2.97          3.12         0.34 o                         
  -7   3  17          0.95          0.87         0.23 o                         
  -6   3  17         12.24         12.56         0.49 o                         
  -5   3  17          0.99          1.18         0.13 o                         
  -4   3  17         10.53         10.67         0.26 o                         
  -3   3  17          3.96          4.27         0.14 o                         
  -2   3  17          8.69          8.48         0.19 o                         
  -1   3  17         10.73         10.78         0.23 o                         
   0   3  17         16.53         16.72         0.29 o                         
   1   3  17         10.75         10.69         0.24 o                         
   2   3  17          8.73          9.24         0.22 o                         
   3   3  17          3.97          4.15         0.16 o                         
   4   3  17         10.51         10.49         0.33 o                         
   5   3  17          1.00          0.83         0.13 o                         
   6   3  17         12.22         12.39         0.40 o                         
   7   3  17          0.95          0.89         0.19 o                         
   8   3  17          2.97          3.24         0.28 o                         
   9   3  17          6.02          6.12         0.38 o                         
  -9   4  17          0.32          0.55         0.26 o                         
  -8   4  17          0.05         -0.10         0.22 o                         
  -7   4  17          4.85          5.21         0.33 o                         
  -6   4  17         12.79         13.31         0.48 o                         
  -5   4  17          2.32          2.58         0.17 o                         
  -4   4  17         21.37         20.53         0.47 o                         
  -3   4  17          0.04          0.13         0.09 o                         
  -2   4  17          8.69          8.35         0.25 o                         
  -1   4  17          7.63          8.06         0.19 o                         
   0   4  17          0.21          0.21         0.06 o                         
   1   4  17          7.62          7.99         0.22 o                         
   2   4  17          8.67          8.48         0.25 o                         
   3   4  17          0.04          0.07         0.09 o                         
   4   4  17         21.37         20.84         0.42 o                         
   5   4  17          2.32          2.28         0.21 o                         
   6   4  17         12.78         13.42         0.43 o                         
   7   4  17          4.85          5.17         0.27 o                         
   8   4  17          0.05         -0.16         0.20 o                         
   9   4  17          0.32          0.23         0.22 o                         
  -8   5  17         15.77         16.48         0.66 o                         
  -7   5  17          1.21          1.27         0.23 o                         
  -6   5  17         17.98         17.85         0.52 o                         
  -5   5  17          0.54          0.45         0.17 o                         
  -4   5  17          5.25          5.45         0.29 o                         
  -3   5  17          7.38          7.59         0.27 o                         
  -2   5  17          7.98          8.18         0.26 o                         
  -1   5  17          0.95          0.99         0.11 o                         
   0   5  17          5.94          6.19         0.19 o                         
   1   5  17          0.95          0.91         0.11 o                         
   2   5  17          8.01          8.17         0.26 o                         
   3   5  17          7.38          7.40         0.27 o                         
   4   5  17          5.25          5.15         0.24 o                         
   5   5  17          0.55          0.47         0.16 o                         
   6   5  17         17.98         17.64         0.51 o                         
   7   5  17          1.21          1.21         0.22 o                         
   8   5  17         15.75         17.36         0.56 o                         
  -8   6  17          3.74          4.51         0.35 o                         
  -7   6  17          1.88          1.95         0.29 o                         
  -6   6  17          6.98          7.23         0.39 o                         
  -5   6  17          0.59          0.53         0.19 o                         
  -4   6  17         30.63         32.45         0.80 o                         
  -3   6  17          5.55          5.45         0.24 o                         
  -2   6  17          5.73          5.96         0.25 o                         
  -1   6  17         25.74         24.98         0.48 o                         
   0   6  17          4.35          4.62         0.21 o                         
   1   6  17         25.73         25.27         0.46 o                         
   2   6  17          5.73          5.68         0.24 o                         
   3   6  17          5.55          6.14         0.31 o                         
   4   6  17         30.66         30.89         0.67 o                         
   5   6  17          0.58          0.38         0.17 o                         
   6   6  17          6.99          7.40         0.38 o                         
   7   6  17          1.88          1.50         0.23 o                         
   8   6  17          3.74          4.11         0.33 o                         
  -7   7  17          0.27          0.23         0.25 o                         
  -6   7  17          3.87          3.75         0.31 o                         
  -5   7  17          0.80          1.18         0.22 o                         
  -4   7  17          7.40          8.18         0.40 o                         
  -3   7  17         11.88         12.26         0.44 o                         
  -2   7  17          1.44          1.21         0.20 o                         
  -1   7  17         13.25         13.47         0.43 o                         
   0   7  17          2.40          2.48         0.21 o                         
   1   7  17         13.25         12.18         0.40 o                         
   2   7  17          1.45          1.38         0.17 o                         
   3   7  17         11.87         12.04         0.41 o                         
   4   7  17          7.42          7.19         0.35 o                         
   5   7  17          0.80          0.82         0.20 o                         
   6   7  17          3.87          3.92         0.30 o                         
   7   7  17          0.27          0.27         0.21 o                         
  -6   8  17          5.59          5.95         0.38 o                         
  -5   8  17          1.14          1.12         0.24 o                         
  -4   8  17          2.51          3.39         0.26 o                         
  -3   8  17          1.97          2.23         0.24 o                         
  -2   8  17          1.12          0.92         0.20 o                         
  -1   8  17          7.01          7.20         0.46 o                         
   0   8  17          4.54          5.12         0.29 o                         
   1   8  17          7.02          7.63         0.35 o                         
   2   8  17          1.12          1.26         0.17 o                         
   3   8  17          1.97          1.77         0.20 o                         
   4   8  17          2.51          3.27         0.31 o                         
   5   8  17          1.14          0.86         0.21 o                         
   6   8  17          5.60          5.82         0.42 o                         
  -4   9  17          0.85          1.25         0.26 o                         
  -3   9  17          1.30          1.17         0.23 o                         
  -2   9  17          0.68          0.95         0.22 o                         
  -1   9  17          9.61          9.14         0.46 o                         
   0   9  17          0.05          0.03         0.17 o                         
   1   9  17          9.59          9.41         0.45 o                         
   2   9  17          0.68          0.66         0.20 o                         
   3   9  17          1.30          0.98         0.21 o                         
   4   9  17          0.85          1.00         0.21 o                         
  -2  10  17          2.32          2.68         0.33 o                         
  -1  10  17          0.79          0.44         0.25 o                         
   0  10  17          2.82          2.65         0.33 o                         
   1  10  17          0.79          0.75         0.24 o                         
   2  10  17          2.32          2.05         0.28 o                         
   0   0  18        103.08        101.97         2.36 o                         
   1   0  18         21.63         23.34         0.44 o                         
   2   0  18          8.10          7.50         0.20 o                         
   3   0  18          9.77          9.55         0.20 o                         
   4   0  18          3.98          4.19         0.18 o                         
   5   0  18          0.62          0.41         0.11 o                         
   6   0  18          3.82          4.04         0.29 o                         
   7   0  18          0.35          0.32         0.20 o                         
   8   0  18          0.21          0.34         0.22 o                         
   9   0  18          2.81          2.75         0.35 o                         
  -9   1  18          4.67          4.87         0.39 o                         
  -8   1  18          1.02          1.16         0.26 o                         
  -7   1  18         18.84         18.42         0.61 o                         
  -6   1  18          4.29          4.84         0.32 o                         
  -5   1  18          2.65          3.04         0.17 o                         
  -4   1  18         23.39         22.04         0.45 o                         
  -3   1  18         14.80         14.22         0.25 o                         
  -2   1  18         48.53         46.85         0.76 o                         
  -1   1  18         13.25         12.83         0.28 o                         
   0   1  18          0.02         -0.05         0.07 o                         
   1   1  18         13.25         12.37         0.26 o                         
   2   1  18         48.56         47.31         0.67 o                         
   3   1  18         14.80         13.76         0.26 o                         
   4   1  18         23.40         21.99         0.45 o                         
   5   1  18          2.64          3.03         0.18 o                         
   6   1  18          4.31          4.52         0.32 o                         
   7   1  18         18.84         19.75         0.64 o                         
   8   1  18          1.03          0.91         0.23 o                         
   9   1  18          4.68          4.55         0.35 o                         
  -9   2  18         10.64         11.42         0.57 o                         
  -8   2  18          0.36          0.25         0.22 o                         
  -7   2  18          2.72          2.67         0.29 o                         
  -6   2  18         22.51         22.81         0.63 o                         
  -5   2  18         22.56         21.80         0.61 o                         
  -4   2  18         11.61         10.90         0.30 o                         
  -3   2  18          1.35          1.51         0.12 o                         
  -2   2  18          4.30          4.27         0.21 o                         
  -1   2  18          5.59          5.64         0.21 o                         
   0   2  18         18.10         17.83         0.34 o                         
   1   2  18          5.61          5.40         0.18 o                         
   2   2  18          4.30          4.45         0.14 o                         
   3   2  18          1.34          1.35         0.11 o                         
   4   2  18         11.61         11.22         0.26 o                         
   5   2  18         22.53         21.16         0.42 o                         
   6   2  18         22.52         22.86         0.55 o                         
   7   2  18          2.71          3.01         0.25 o                         
   8   2  18          0.37          0.12         0.18 o                         
   9   2  18         10.64         11.19         0.47 o                         
  -9   3  18          0.95          0.72         0.27 o                         
  -8   3  18          3.95          4.12         0.37 o                         
  -7   3  18          2.53          2.70         0.30 o                         
  -6   3  18          3.19          3.48         0.26 o                         
  -5   3  18          2.66          2.65         0.18 o                         
  -4   3  18         11.60         11.17         0.35 o                         
  -3   3  18          0.21          0.18         0.07 o                         
  -2   3  18          2.21          2.34         0.12 o                         
  -1   3  18         33.00         31.68         0.50 o                         
   0   3  18          1.72          1.67         0.10 o                         
   1   3  18         33.01         32.58         0.51 o                         
   2   3  18          2.21          2.29         0.12 o                         
   3   3  18          0.21          0.34         0.08 o                         
   4   3  18         11.58         11.19         0.27 o                         
   5   3  18          2.65          2.90         0.18 o                         
   6   3  18          3.18          3.89         0.25 o                         
   7   3  18          2.52          2.65         0.24 o                         
   8   3  18          3.96          4.39         0.34 o                         
   9   3  18          0.94          0.84         0.23 o                         
  -8   4  18          5.02          5.82         0.42 o                         
  -7   4  18          1.93          1.73         0.23 o                         
  -6   4  18         11.96         12.51         0.45 o                         
  -5   4  18          0.49          0.45         0.16 o                         
  -4   4  18          0.42          0.40         0.12 o                         
  -3   4  18         10.91         10.35         0.26 o                         
  -2   4  18          4.04          4.07         0.18 o                         
  -1   4  18         15.22         14.70         0.28 o                         
   0   4  18          0.08          0.14         0.07 o                         
   1   4  18         15.22         15.01         0.30 o                         
   2   4  18          4.04          4.33         0.18 o                         
   3   4  18         10.92         10.33         0.28 o                         
   4   4  18          0.42          0.40         0.12 o                         
   5   4  18          0.50          0.53         0.16 o                         
   6   4  18         11.96         12.09         0.51 o                         
   7   4  18          1.94          2.44         0.22 o                         
   8   4  18          5.01          5.11         0.37 o                         
  -8   5  18          9.44         10.30         0.55 o                         
  -7   5  18          0.65          0.64         0.22 o                         
  -6   5  18          4.12          4.67         0.30 o                         
  -5   5  18          9.15          9.04         0.46 o                         
  -4   5  18         12.43         11.98         0.39 o                         
  -3   5  18          5.96          6.36         0.28 o                         
  -2   5  18          3.45          3.90         0.20 o                         
  -1   5  18          2.63          3.11         0.20 o                         
   0   5  18          1.53          1.71         0.12 o                         
   1   5  18          2.62          2.90         0.15 o                         
   2   5  18          3.45          4.03         0.20 o                         
   3   5  18          5.97          6.01         0.26 o                         
   4   5  18         12.44         11.78         0.41 o                         
   5   5  18          9.15          9.67         0.42 o                         
   6   5  18          4.13          4.07         0.28 o                         
   7   5  18          0.65          0.59         0.20 o                         
   8   5  18          9.43          9.44         0.48 o                         
  -7   6  18          2.32          2.42         0.29 o                         
  -6   6  18          2.33          2.12         0.24 o                         
  -5   6  18          6.33          6.99         0.37 o                         
  -4   6  18          6.40          6.98         0.42 o                         
  -3   6  18         21.40         22.95         0.65 o                         
  -2   6  18          3.00          3.09         0.22 o                         
  -1   6  18         18.69         18.47         0.41 o                         
   0   6  18          5.99          6.53         0.25 o                         
   1   6  18         18.68         18.62         0.40 o                         
   2   6  18          3.00          3.10         0.19 o                         
   3   6  18         21.40         22.55         0.60 o                         
   4   6  18          6.41          6.64         0.32 o                         
   5   6  18          6.34          6.64         0.34 o                         
   6   6  18          2.33          2.16         0.25 o                         
   7   6  18          2.33          2.36         0.27 o                         
  -6   7  18          2.22          1.96         0.26 o                         
  -5   7  18          1.45          1.36         0.24 o                         
  -4   7  18          1.64          1.75         0.26 o                         
  -3   7  18          3.97          4.19         0.27 o                         
  -2   7  18          1.86          2.19         0.23 o                         
  -1   7  18          9.49          9.86         0.45 o                         
   0   7  18          0.28          0.12         0.15 o                         
   1   7  18          9.49         10.13         0.38 o                         
   2   7  18          1.86          2.04         0.19 o                         
   3   7  18          3.98          3.76         0.26 o                         
   4   7  18          1.64          1.73         0.22 o                         
   5   7  18          1.45          1.74         0.23 o                         
   6   7  18          2.22          2.03         0.25 o                         
  -5   8  18          0.34         -0.03         0.21 o                         
  -4   8  18          0.19          0.09         0.22 o                         
  -3   8  18          0.64          0.29         0.19 o                         
  -2   8  18          1.02          0.85         0.21 o                         
  -1   8  18          0.83          0.65         0.20 o                         
   0   8  18          0.38          0.35         0.16 o                         
   1   8  18          0.83          0.79         0.19 o                         
   2   8  18          1.02          0.84         0.20 o                         
   3   8  18          0.64          0.62         0.17 o                         
   4   8  18          0.19          0.26         0.18 o                         
   5   8  18          0.35          0.54         0.22 o                         
  -4   9  18          2.79          2.25         0.31 o                         
  -3   9  18          0.33          0.42         0.22 o                         
  -2   9  18          1.88          2.25         0.26 o                         
  -1   9  18          0.11          0.24         0.20 o                         
   0   9  18          0.44          0.61         0.19 o                         
   1   9  18          0.11          0.13         0.18 o                         
   2   9  18          1.89          2.11         0.26 o                         
   3   9  18          0.33          0.69         0.23 o                         
   4   9  18          2.78          2.17         0.28 o                         
   1   0  19          6.95          6.87         0.22 o                         
   2   0  19         57.27         56.12         0.74 o                         
   3   0  19          0.57          0.63         0.08 o                         
   4   0  19          2.57          2.52         0.16 o                         
   5   0  19          8.98          8.83         0.35 o                         
   6   0  19         14.53         14.81         0.59 o                         
   7   0  19          1.45          1.26         0.24 o                         
   8   0  19          3.08          2.89         0.31 o                         
   9   0  19          7.76          7.97         0.50 o                         
  -9   1  19          0.68          0.84         0.28 o                         
  -8   1  19          0.71          0.66         0.24 o                         
  -7   1  19          3.57          3.61         0.32 o                         
  -6   1  19          4.33          4.66         0.32 o                         
  -5   1  19          6.77          6.75         0.33 o                         
  -4   1  19         13.83         13.46         0.32 o                         
  -3   1  19         13.13         12.30         0.31 o                         
  -2   1  19         21.33         20.73         0.38 o                         
  -1   1  19          5.03          4.68         0.18 o                         
   0   1  19         17.73         16.55         0.34 o                         
   1   1  19          5.02          5.09         0.20 o                         
   2   1  19         21.34         20.20         0.35 o                         
   3   1  19         13.15         12.01         0.30 o                         
   4   1  19         13.83         13.59         0.37 o                         
   5   1  19          6.77          6.71         0.38 o                         
   6   1  19          4.32          4.59         0.33 o                         
   7   1  19          3.58          3.72         0.30 o                         
   8   1  19          0.71          0.74         0.22 o                         
   9   1  19          0.68          0.61         0.24 o                         
  -9   2  19          0.42          0.74         0.27 o                         
  -8   2  19          2.22          2.33         0.36 o                         
  -7   2  19          3.38          3.64         0.33 o                         
  -6   2  19          1.47          1.40         0.24 o                         
  -5   2  19          3.16          3.28         0.19 o                         
  -4   2  19          3.68          4.03         0.20 o                         
  -3   2  19         13.47         12.74         0.34 o                         
  -2   2  19          0.95          1.00         0.10 o                         
  -1   2  19          9.62          9.38         0.25 o                         
   0   2  19         17.13         16.84         0.31 o                         
   1   2  19          9.63         10.03         0.27 o                         
   2   2  19          0.96          0.98         0.09 o                         
   3   2  19         13.46         12.42         0.34 o                         
   4   2  19          3.67          3.63         0.19 o                         
   5   2  19          3.15          3.65         0.21 o                         
   6   2  19          1.47          1.16         0.19 o                         
   7   2  19          3.38          3.70         0.27 o                         
   8   2  19          2.22          2.22         0.25 o                         
   9   2  19          0.43          0.34         0.21 o                         
  -8   3  19          4.16          4.85         0.39 o                         
  -7   3  19          8.01          8.41         0.46 o                         
  -6   3  19          6.93          7.15         0.40 o                         
  -5   3  19          4.28          5.12         0.28 o                         
  -4   3  19          7.07          7.51         0.31 o                         
  -3   3  19          5.01          5.31         0.22 o                         
  -2   3  19          2.56          2.64         0.14 o                         
  -1   3  19          5.32          5.46         0.20 o                         
   0   3  19          0.27          0.27         0.09 o                         
   1   3  19          5.32          5.54         0.17 o                         
   2   3  19          2.57          2.71         0.17 o                         
   3   3  19          5.00          4.96         0.22 o                         
   4   3  19          7.08          7.56         0.29 o                         
   5   3  19          4.28          5.01         0.27 o                         
   6   3  19          6.92          7.30         0.35 o                         
   7   3  19          8.00          7.90         0.46 o                         
   8   3  19          4.16          4.24         0.29 o                         
  -8   4  19          1.17          1.08         0.28 o                         
  -7   4  19          2.88          3.12         0.27 o                         
  -6   4  19         12.80         13.17         0.62 o                         
  -5   4  19          1.33          1.42         0.19 o                         
  -4   4  19          4.47          4.63         0.28 o                         
  -3   4  19          9.09          9.55         0.31 o                         
  -2   4  19          4.93          5.40         0.27 o                         
  -1   4  19         12.44         12.20         0.35 o                         
   0   4  19          5.30          5.36         0.20 o                         
   1   4  19         12.45         12.30         0.27 o                         
   2   4  19          4.93          5.58         0.26 o                         
   3   4  19          9.09          9.86         0.32 o                         
   4   4  19          4.46          4.31         0.22 o                         
   5   4  19          1.34          1.35         0.20 o                         
   6   4  19         12.81         13.23         0.47 o                         
   7   4  19          2.90          3.12         0.30 o                         
   8   4  19          1.17          1.57         0.27 o                         
  -7   5  19          0.12          0.29         0.20 o                         
  -6   5  19          1.04          0.95         0.20 o                         
  -5   5  19          1.37          1.41         0.21 o                         
  -4   5  19         21.56         21.44         0.66 o                         
  -3   5  19          2.42          2.24         0.17 o                         
  -2   5  19          8.53          8.91         0.31 o                         
  -1   5  19         18.32         19.11         0.42 o                         
   0   5  19          0.18          0.27         0.09 o                         
   1   5  19         18.29         19.22         0.38 o                         
   2   5  19          8.53          8.86         0.28 o                         
   3   5  19          2.43          2.66         0.18 o                         
   4   5  19         21.56         22.66         0.55 o                         
   5   5  19          1.37          1.50         0.20 o                         
   6   5  19          1.04          1.04         0.21 o                         
   7   5  19          0.12          0.01         0.18 o                         
  -7   6  19          0.22          0.52         0.23 o                         
  -6   6  19          2.08          2.35         0.29 o                         
  -5   6  19          0.97          1.03         0.21 o                         
  -4   6  19         10.25          9.82         0.45 o                         
  -3   6  19         15.69         15.52         0.61 o                         
  -2   6  19          2.58          2.42         0.20 o                         
  -1   6  19          8.09          8.58         0.35 o                         
   0   6  19          1.28          1.12         0.14 o                         
   1   6  19          8.09          8.55         0.26 o                         
   2   6  19          2.58          2.75         0.20 o                         
   3   6  19         15.66         15.88         0.46 o                         
   4   6  19         10.26         10.74         0.40 o                         
   5   6  19          0.96          0.99         0.20 o                         
   6   6  19          2.07          1.69         0.23 o                         
   7   6  19          0.22          0.44         0.22 o                         
  -6   7  19          4.77          5.27         0.36 o                         
  -5   7  19          1.12          0.95         0.23 o                         
  -4   7  19          8.99          9.53         0.46 o                         
  -3   7  19          7.91          8.13         0.49 o                         
  -2   7  19          0.20          0.27         0.17 o                         
  -1   7  19         10.03         10.05         0.41 o                         
   0   7  19          1.49          1.55         0.19 o                         
   1   7  19         10.04         10.22         0.39 o                         
   2   7  19          0.20          0.20         0.14 o                         
   3   7  19          7.90          7.61         0.38 o                         
   4   7  19          8.99          8.66         0.38 o                         
   5   7  19          1.12          1.24         0.22 o                         
   6   7  19          4.77          5.56         0.37 o                         
  -4   8  19          1.35          1.22         0.27 o                         
  -3   8  19          0.17          0.09         0.18 o                         
  -2   8  19          0.53          0.59         0.20 o                         
  -1   8  19         12.69         11.81         0.54 o                         
   0   8  19          3.17          2.34         0.23 o                         
   1   8  19         12.68         12.06         0.45 o                         
   2   8  19          0.53          0.17         0.18 o                         
   3   8  19          0.17          0.39         0.16 o                         
   4   8  19          1.35          0.98         0.22 o                         
  -2   9  19          2.63          2.42         0.27 o                         
  -1   9  19          0.81          0.74         0.22 o                         
   0   9  19          4.91          5.43         0.33 o                         
   1   9  19          0.81          0.74         0.22 o                         
   2   9  19          2.64          2.40         0.28 o                         
   0   0  20          0.33          0.22         0.16 o                         
   1   0  20         13.66         13.05         0.33 o                         
   2   0  20          0.23          0.18         0.06 o                         
   3   0  20         21.39         19.52         0.38 o                         
   4   0  20          0.80          0.73         0.12 o                         
   5   0  20          0.57          0.63         0.15 o                         
   6   0  20          0.12          0.31         0.18 o                         
   7   0  20         41.43         41.63         0.99 o                         
   8   0  20          0.80          0.88         0.26 o                         
  -8   1  20          0.05          0.11         0.22 o                         
  -7   1  20          4.21          3.85         0.33 o                         
  -6   1  20         11.71         11.74         0.48 o                         
  -5   1  20         22.04         21.31         0.52 o                         
  -4   1  20          3.04          3.35         0.17 o                         
  -3   1  20          2.65          2.63         0.15 o                         
  -2   1  20          3.00          2.92         0.19 o                         
  -1   1  20          2.20          2.25         0.14 o                         
   0   1  20         15.33         14.61         0.30 o                         
   1   1  20          2.20          2.25         0.15 o                         
   2   1  20          3.00          2.87         0.13 o                         
   3   1  20          2.65          2.77         0.16 o                         
   4   1  20          3.04          3.56         0.22 o                         
   5   1  20         22.03         21.20         0.61 o                         
   6   1  20         11.70         11.45         0.46 o                         
   7   1  20          4.20          3.93         0.32 o                         
   8   1  20          0.05         -0.09         0.19 o                         
  -8   2  20          3.42          3.19         0.33 o                         
  -7   2  20          0.07         -0.03         0.20 o                         
  -6   2  20          1.58          1.61         0.25 o                         
  -5   2  20          0.43          0.56         0.14 o                         
  -4   2  20          8.10          7.97         0.35 o                         
  -3   2  20          1.54          1.47         0.16 o                         
  -2   2  20         12.53         11.65         0.31 o                         
  -1   2  20         28.64         28.37         0.56 o                         
   0   2  20          1.19          1.23         0.11 o                         
   1   2  20         28.65         28.36         0.49 o                         
   2   2  20         12.54         11.56         0.27 o                         
   3   2  20          1.53          1.57         0.11 o                         
   4   2  20          8.10          8.37         0.32 o                         
   5   2  20          0.43          0.46         0.15 o                         
   6   2  20          1.58          1.72         0.21 o                         
   7   2  20          0.06          0.11         0.17 o                         
   8   2  20          3.42          3.35         0.28 o                         
  -8   3  20          2.10          1.92         0.31 o                         
  -7   3  20          2.25          1.84         0.29 o                         
  -6   3  20         22.57         21.56         0.60 o                         
  -5   3  20          0.09          0.01         0.15 o                         
  -4   3  20          7.43          7.52         0.37 o                         
  -3   3  20          2.04          1.97         0.15 o                         
  -2   3  20          5.79          5.90         0.28 o                         
  -1   3  20          2.34          2.47         0.13 o                         
   0   3  20         12.40         11.82         0.28 o                         
   1   3  20          2.33          2.47         0.13 o                         
   2   3  20          5.80          5.60         0.22 o                         
   3   3  20          2.05          2.28         0.14 o                         
   4   3  20          7.42          7.39         0.26 o                         
   5   3  20          0.09          0.12         0.14 o                         
   6   3  20         22.58         21.78         0.55 o                         
   7   3  20          2.25          2.44         0.24 o                         
   8   3  20          2.10          2.30         0.29 o                         
  -7   4  20          0.17          0.29         0.19 o                         
  -6   4  20          0.03         -0.03         0.18 o                         
  -5   4  20         10.72         11.11         0.43 o                         
  -4   4  20         10.97         10.62         0.33 o                         
  -3   4  20          3.23          3.64         0.21 o                         
  -2   4  20          2.36          2.55         0.17 o                         
  -1   4  20         17.33         17.12         0.35 o                         
   0   4  20          0.36          0.43         0.09 o                         
   1   4  20         17.33         17.14         0.33 o                         
   2   4  20          2.36          2.43         0.15 o                         
   3   4  20          3.24          3.68         0.23 o                         
   4   4  20         10.99         10.93         0.39 o                         
   5   4  20         10.72         11.34         0.42 o                         
   6   4  20          0.03          0.10         0.18 o                         
   7   4  20          0.17          0.12         0.21 o                         
  -7   5  20          1.12          1.26         0.26 o                         
  -6   5  20          0.15          0.03         0.19 o                         
  -5   5  20          3.42          3.88         0.28 o                         
  -4   5  20          0.21          0.30         0.18 o                         
  -3   5  20         22.42         22.48         0.62 o                         
  -2   5  20          1.28          1.36         0.14 o                         
  -1   5  20         20.24         20.45         0.53 o                         
   0   5  20          0.10          0.13         0.09 o                         
   1   5  20         20.24         20.42         0.51 o                         
   2   5  20          1.28          1.14         0.14 o                         
   3   5  20         22.40         23.14         0.64 o                         
   4   5  20          0.22          0.36         0.16 o                         
   5   5  20          3.43          3.65         0.27 o                         
   6   5  20          0.15          0.06         0.18 o                         
   7   5  20          1.12          1.28         0.25 o                         
  -6   6  20          0.15          0.09         0.22 o                         
  -5   6  20          0.05         -0.04         0.19 o                         
  -4   6  20          3.06          3.24         0.29 o                         
  -3   6  20          1.42          1.59         0.19 o                         
  -2   6  20          0.34          0.29         0.16 o                         
  -1   6  20          4.05          4.48         0.35 o                         
   0   6  20          0.05         -0.09         0.11 o                         
   1   6  20          4.04          4.30         0.21 o                         
   2   6  20          0.34          0.29         0.14 o                         
   3   6  20          1.42          1.61         0.19 o                         
   4   6  20          3.07          3.62         0.26 o                         
   5   6  20          0.05          0.18         0.18 o                         
   6   6  20          0.15          0.19         0.20 o                         
  -5   7  20          0.00          0.13         0.20 o                         
  -4   7  20          1.44          1.13         0.24 o                         
  -3   7  20          2.19          2.25         0.27 o                         
  -2   7  20          0.14          0.07         0.17 o                         
  -1   7  20          2.40          2.86         0.28 o                         
   0   7  20          6.39          6.14         0.31 o                         
   1   7  20          2.38          2.50         0.23 o                         
   2   7  20          0.14          0.19         0.14 o                         
   3   7  20          2.19          2.61         0.22 o                         
   4   7  20          1.44          1.64         0.22 o                         
   5   7  20          0.00         -0.19         0.19 o                         
  -4   8  20          0.73          0.76         0.29 o                         
  -3   8  20          0.41          0.39         0.22 o                         
  -2   8  20          2.23          2.31         0.27 o                         
  -1   8  20          3.95          3.83         0.30 o                         
   0   8  20          0.09          0.24         0.17 o                         
   1   8  20          3.95          3.97         0.29 o                         
   2   8  20          2.23          2.25         0.25 o                         
   3   8  20          0.41          0.53         0.21 o                         
   4   8  20          0.74          1.10         0.30 o                         
   0   9  20          1.13          1.30         0.33 o                         
   1   0  21          0.35          0.36         0.12 o                         
   2   0  21         26.12         24.53         0.42 o                         
   3   0  21          0.95          1.20         0.11 o                         
   4   0  21          0.00          0.08         0.10 o                         
   5   0  21          7.30          7.71         0.38 o                         
   6   0  21          6.97          7.84         0.40 o                         
   7   0  21          0.07          0.05         0.20 o                         
   8   0  21          0.29          0.12         0.24 o                         
  -8   1  21          1.62          1.67         0.28 o                         
  -7   1  21          3.52          3.74         0.33 o                         
  -6   1  21          3.09          3.41         0.29 o                         
  -5   1  21          9.07          9.32         0.41 o                         
  -4   1  21          4.03          4.17         0.20 o                         
  -3   1  21          8.95          8.64         0.29 o                         
  -2   1  21          8.63          8.70         0.26 o                         
  -1   1  21          0.23          0.21         0.09 o                         
   0   1  21          2.08          2.45         0.14 o                         
   1   1  21          0.23          0.11         0.09 o                         
   2   1  21          8.63          8.53         0.24 o                         
   3   1  21          8.93          8.94         0.27 o                         
   4   1  21          4.02          4.29         0.20 o                         
   5   1  21          9.05          9.80         0.48 o                         
   6   1  21          3.10          3.20         0.25 o                         
   7   1  21          3.51          3.07         0.26 o                         
   8   1  21          1.63          1.50         0.24 o                         
  -7   2  21          4.88          4.98         0.37 o                         
  -6   2  21          5.38          5.65         0.36 o                         
  -5   2  21          0.68          0.48         0.17 o                         
  -4   2  21          5.71          6.01         0.24 o                         
  -3   2  21         14.11         13.81         0.41 o                         
  -2   2  21         11.76         11.71         0.31 o                         
  -1   2  21          8.62          8.91         0.22 o                         
   0   2  21          3.84          3.87         0.19 o                         
   1   2  21          8.62          8.68         0.24 o                         
   2   2  21         11.77         11.34         0.26 o                         
   3   2  21         14.10         14.12         0.37 o                         
   4   2  21          5.72          6.05         0.29 o                         
   5   2  21          0.68          0.77         0.17 o                         
   6   2  21          5.37          5.06         0.29 o                         
   7   2  21          4.87          5.33         0.31 o                         
  -7   3  21          1.45          1.81         0.28 o                         
  -6   3  21          0.95          0.99         0.21 o                         
  -5   3  21          1.39          1.63         0.20 o                         
  -4   3  21          8.04          8.37         0.37 o                         
  -3   3  21          0.37          0.36         0.13 o                         
  -2   3  21          0.14          0.10         0.10 o                         
  -1   3  21         17.21         17.87         0.36 o                         
   0   3  21         11.62         11.97         0.29 o                         
   1   3  21         17.21         18.35         0.36 o                         
   2   3  21          0.14          0.11         0.09 o                         
   3   3  21          0.36          0.45         0.11 o                         
   4   3  21          8.04          8.39         0.29 o                         
   5   3  21          1.39          1.33         0.18 o                         
   6   3  21          0.96          1.20         0.19 o                         
   7   3  21          1.46          1.33         0.25 o                         
  -7   4  21          0.28          0.37         0.24 o                         
  -6   4  21          6.88          7.29         0.36 o                         
  -5   4  21          0.44          0.49         0.18 o                         
  -4   4  21          4.16          4.87         0.33 o                         
  -3   4  21         10.35          9.83         0.38 o                         
  -2   4  21          1.83          1.96         0.17 o                         
  -1   4  21          1.77          1.83         0.12 o                         
   0   4  21          0.96          1.00         0.10 o                         
   1   4  21          1.77          2.15         0.14 o                         
   2   4  21          1.83          2.05         0.18 o                         
   3   4  21         10.36         10.13         0.31 o                         
   4   4  21          4.16          4.39         0.26 o                         
   5   4  21          0.43          0.48         0.19 o                         
   6   4  21          6.87          7.20         0.39 o                         
   7   4  21          0.28          0.26         0.22 o                         
  -6   5  21          2.61          2.50         0.27 o                         
  -5   5  21          1.90          1.91         0.22 o                         
  -4   5  21         14.44         13.73         0.74 o                         
  -3   5  21          2.61          2.57         0.24 o                         
  -2   5  21         11.13         10.95         0.30 o                         
  -1   5  21          2.04          2.20         0.19 o                         
   0   5  21          0.03         -0.04         0.11 o                         
   1   5  21          2.04          2.24         0.14 o                         
   2   5  21         11.14         11.16         0.31 o                         
   3   5  21          2.60          2.64         0.22 o                         
   4   5  21         14.44         13.12         0.44 o                         
   5   5  21          1.91          1.91         0.22 o                         
   6   5  21          2.62          2.54         0.27 o                         
  -5   6  21          0.03          0.22         0.20 o                         
  -4   6  21         13.54         14.19         0.70 o                         
  -3   6  21          4.93          5.07         0.39 o                         
  -2   6  21          1.77          1.57         0.20 o                         
  -1   6  21          2.47          2.64         0.23 o                         
   0   6  21          0.92          0.87         0.16 o                         
   1   6  21          2.48          2.61         0.20 o                         
   2   6  21          1.77          1.68         0.18 o                         
   3   6  21          4.93          5.34         0.29 o                         
   4   6  21         13.56         14.41         0.46 o                         
   5   6  21          0.03         -0.03         0.19 o                         
  -4   7  21          5.05          4.88         0.35 o                         
  -3   7  21          3.22          3.48         0.31 o                         
  -2   7  21          0.06          0.07         0.17 o                         
  -1   7  21          6.09          6.03         0.41 o                         
   0   7  21          3.63          4.33         0.27 o                         
   1   7  21          6.08          7.09         0.33 o                         
   2   7  21          0.06          0.10         0.17 o                         
   3   7  21          3.22          2.87         0.24 o                         
   4   7  21          5.05          5.19         0.34 o                         
  -2   8  21          1.32          1.46         0.25 o                         
  -1   8  21          4.43          4.87         0.34 o                         
   0   8  21          1.28          1.38         0.22 o                         
   1   8  21          4.43          5.13         0.34 o                         
   2   8  21          1.32          1.20         0.23 o                         
   0   0  22         38.07         38.24         0.93 o                         
   1   0  22          0.21          0.24         0.11 o                         
   2   0  22          8.80          9.16         0.33 o                         
   3   0  22          0.00         -0.07         0.09 o                         
   4   0  22          0.65          0.69         0.12 o                         
   5   0  22          1.00          1.04         0.18 o                         
   6   0  22          2.98          2.65         0.27 o                         
   7   0  22          0.77          1.07         0.25 o                         
  -7   1  22          9.11          9.41         0.47 o                         
  -6   1  22          3.38          3.55         0.30 o                         
  -5   1  22          0.08          0.03         0.18 o                         
  -4   1  22          5.66          6.26         0.28 o                         
  -3   1  22          3.79          3.90         0.18 o                         
  -2   1  22         12.30         12.08         0.32 o                         
  -1   1  22         10.69         10.83         0.28 o                         
   0   1  22          1.58          1.86         0.13 o                         
   1   1  22         10.71         10.49         0.27 o                         
   2   1  22         12.29         12.12         0.39 o                         
   3   1  22          3.77          4.20         0.18 o                         
   4   1  22          5.65          5.99         0.22 o                         
   5   1  22          0.08          0.09         0.15 o                         
   6   1  22          3.37          3.18         0.25 o                         
   7   1  22          9.10          9.20         0.40 o                         
  -7   2  22          3.17          3.25         0.33 o                         
  -6   2  22         13.32         13.69         0.57 o                         
  -5   2  22          7.16          7.31         0.38 o                         
  -4   2  22          5.33          5.68         0.26 o                         
  -3   2  22          2.99          3.08         0.16 o                         
  -2   2  22          1.61          1.89         0.15 o                         
  -1   2  22          9.50          9.75         0.24 o                         
   0   2  22          5.72          6.51         0.21 o                         
   1   2  22          9.49          9.66         0.26 o                         
   2   2  22          1.61          2.01         0.14 o                         
   3   2  22          2.99          3.29         0.17 o                         
   4   2  22          5.32          5.63         0.24 o                         
   5   2  22          7.16          7.49         0.32 o                         
   6   2  22         13.31         13.82         0.53 o                         
   7   2  22          3.17          3.36         0.26 o                         
  -7   3  22          0.48          0.27         0.23 o                         
  -6   3  22          2.04          2.21         0.28 o                         
  -5   3  22          5.97          6.03         0.32 o                         
  -4   3  22          2.03          2.30         0.19 o                         
  -3   3  22          1.89          1.76         0.17 o                         
  -2   3  22          0.45          0.50         0.14 o                         
  -1   3  22         25.09         25.07         0.48 o                         
   0   3  22          1.38          1.54         0.13 o                         
   1   3  22         25.08         24.97         0.44 o                         
   2   3  22          0.45          0.63         0.12 o                         
   3   3  22          1.90          2.41         0.17 o                         
   4   3  22          2.03          2.23         0.17 o                         
   5   3  22          5.96          6.42         0.33 o                         
   6   3  22          2.05          1.97         0.25 o                         
   7   3  22          0.48          0.23         0.21 o                         
  -6   4  22          3.55          3.57         0.28 o                         
  -5   4  22          0.08         -0.17         0.17 o                         
  -4   4  22          0.78          0.79         0.18 o                         
  -3   4  22          9.95         10.51         0.37 o                         
  -2   4  22          3.51          3.16         0.18 o                         
  -1   4  22          7.72          8.35         0.36 o                         
   0   4  22          0.25          0.21         0.10 o                         
   1   4  22          7.72          7.89         0.30 o                         
   2   4  22          3.51          3.41         0.22 o                         
   3   4  22          9.94         10.05         0.43 o                         
   4   4  22          0.79          0.79         0.17 o                         
   5   4  22          0.08          0.02         0.17 o                         
   6   4  22          3.56          3.87         0.31 o                         
  -5   5  22          1.98          2.58         0.26 o                         
  -4   5  22          6.00          6.31         0.33 o                         
  -3   5  22          0.77          0.81         0.20 o                         
  -2   5  22          0.21          0.31         0.12 o                         
  -1   5  22          0.45          0.46         0.14 o                         
   0   5  22          2.71          2.70         0.19 o                         
   1   5  22          0.45          0.43         0.12 o                         
   2   5  22          0.21          0.19         0.13 o                         
   3   5  22          0.77          0.78         0.17 o                         
   4   5  22          6.01          5.90         0.35 o                         
   5   5  22          1.99          2.16         0.26 o                         
  -4   6  22          1.47          1.75         0.26 o                         
  -3   6  22          6.75          7.07         0.38 o                         
  -2   6  22          0.67          0.74         0.18 o                         
  -1   6  22          5.62          5.59         0.31 o                         
   0   6  22          5.74          6.65         0.29 o                         
   1   6  22          5.62          5.98         0.29 o                         
   2   6  22          0.67          0.67         0.16 o                         
   3   6  22          6.76          7.47         0.31 o                         
   4   6  22          1.47          1.42         0.22 o                         
  -3   7  22          0.44          0.53         0.22 o                         
  -2   7  22          1.90          1.82         0.26 o                         
  -1   7  22          5.41          5.67         0.33 o                         
   0   7  22          0.16         -0.01         0.17 o                         
   1   7  22          5.41          6.31         0.33 o                         
   2   7  22          1.90          1.94         0.24 o                         
   3   7  22          0.43          0.29         0.20 o                         
   1   0  23          0.40          0.67         0.12 o                         
   2   0  23          5.71          5.61         0.32 o                         
   3   0  23          9.39          8.79         0.41 o                         
   4   0  23          0.10          0.02         0.12 o                         
   5   0  23          6.16          5.90         0.31 o                         
   6   0  23          3.06          3.37         0.30 o                         
  -6   1  23          3.95          4.00         0.32 o                         
  -5   1  23          0.96          0.94         0.20 o                         
  -4   1  23          3.53          3.32         0.26 o                         
  -3   1  23          1.22          1.31         0.15 o                         
  -2   1  23         18.38         18.78         0.46 o                         
  -1   1  23          2.90          3.14         0.16 o                         
   0   1  23          2.72          2.83         0.18 o                         
   1   1  23          2.90          3.29         0.23 o                         
   2   1  23         18.38         18.57         0.38 o                         
   3   1  23          1.22          1.24         0.13 o                         
   4   1  23          3.53          3.33         0.21 o                         
   5   1  23          0.96          1.09         0.18 o                         
   6   1  23          3.94          3.87         0.27 o                         
  -6   2  23          2.67          2.81         0.29 o                         
  -5   2  23          4.07          3.71         0.29 o                         
  -4   2  23          5.25          5.21         0.24 o                         
  -3   2  23          1.04          1.37         0.18 o                         
  -2   2  23          0.47          0.52         0.11 o                         
  -1   2  23          1.05          1.00         0.13 o                         
   0   2  23          5.95          6.33         0.21 o                         
   1   2  23          1.05          1.27         0.11 o                         
   2   2  23          0.47          0.42         0.11 o                         
   3   2  23          1.04          1.22         0.14 o                         
   4   2  23          5.25          5.32         0.27 o                         
   5   2  23          4.06          4.33         0.27 o                         
   6   2  23          2.67          3.39         0.25 o                         
  -6   3  23          7.94          8.48         0.45 o                         
  -5   3  23          0.40          0.31         0.18 o                         
  -4   3  23          2.66          2.53         0.23 o                         
  -3   3  23         10.27          9.88         0.37 o                         
  -2   3  23          3.86          4.36         0.25 o                         
  -1   3  23          2.41          2.95         0.18 o                         
   0   3  23          0.01          0.09         0.09 o                         
   1   3  23          2.41          2.83         0.16 o                         
   2   3  23          3.86          4.28         0.21 o                         
   3   3  23         10.27          9.68         0.37 o                         
   4   3  23          2.67          2.30         0.23 o                         
   5   3  23          0.39          0.29         0.18 o                         
   6   3  23          7.94          8.39         0.45 o                         
  -5   4  23          2.10          2.09         0.25 o                         
  -4   4  23         16.71         17.69         0.71 o                         
  -3   4  23          0.12          0.25         0.14 o                         
  -2   4  23          4.72          5.00         0.27 o                         
  -1   4  23          0.61          0.38         0.15 o                         
   0   4  23          2.99          3.00         0.16 o                         
   1   4  23          0.61          0.48         0.13 o                         
   2   4  23          4.73          4.76         0.22 o                         
   3   4  23          0.12         -0.05         0.16 o                         
   4   4  23         16.72         16.33         0.59 o                         
   5   4  23          2.10          1.84         0.24 o                         
  -4   5  23          2.31          2.84         0.26 o                         
  -3   5  23          2.31          2.21         0.26 o                         
  -2   5  23          0.77          0.77         0.15 o                         
  -1   5  23          0.51          0.41         0.16 o                         
   0   5  23          0.08          0.15         0.14 o                         
   1   5  23          0.51          0.39         0.12 o                         
   2   5  23          0.77          0.89         0.16 o                         
   3   5  23          2.31          2.19         0.21 o                         
   4   5  23          2.31          2.27         0.24 o                         
  -3   6  23          3.87          4.07         0.30 o                         
  -2   6  23          2.09          1.87         0.26 o                         
  -1   6  23          3.77          3.77         0.33 o                         
   0   6  23          0.06         -0.01         0.18 o                         
   1   6  23          3.78          3.80         0.25 o                         
   2   6  23          2.09          2.03         0.23 o                         
   3   6  23          3.87          3.88         0.25 o                         
  -1   7  23          3.90          3.88         0.32 o                         
   0   7  23          0.15          0.08         0.20 o                         
   1   7  23          3.90          4.21         0.32 o                         
   0   0  24          0.02         -0.12         0.14 o                         
   1   0  24          0.10          0.01         0.11 o                         
   2   0  24          0.28          0.51         0.14 o                         
   3   0  24          4.97          4.62         0.26 o                         
   4   0  24          5.04          5.05         0.34 o                         
   5   0  24          0.02          0.17         0.19 o                         
   6   0  24          5.32          5.38         0.34 o                         
  -6   1  24          2.77          3.03         0.29 o                         
  -5   1  24          3.94          4.34         0.30 o                         
  -4   1  24          0.40          0.37         0.14 o                         
  -3   1  24          2.02          1.92         0.20 o                         
  -2   1  24          1.38          1.70         0.14 o                         
  -1   1  24          6.85          7.46         0.27 o                         
   0   1  24          2.06          2.21         0.17 o                         
   1   1  24          6.85          7.09         0.28 o                         
   2   1  24          1.38          1.36         0.13 o                         
   3   1  24          2.03          2.04         0.14 o                         
   4   1  24          0.40          0.44         0.15 o                         
   5   1  24          3.96          4.36         0.29 o                         
   6   1  24          2.76          3.11         0.25 o                         
  -5   2  24          1.40          1.42         0.22 o                         
  -4   2  24          1.14          1.38         0.17 o                         
  -3   2  24          0.21          0.15         0.15 o                         
  -2   2  24          2.11          2.44         0.17 o                         
  -1   2  24          9.57          9.93         0.42 o                         
   0   2  24          6.21          6.65         0.26 o                         
   1   2  24          9.58          9.99         0.40 o                         
   2   2  24          2.10          1.88         0.16 o                         
   3   2  24          0.21          0.20         0.14 o                         
   4   2  24          1.15          0.91         0.16 o                         
   5   2  24          1.40          1.70         0.20 o                         
  -5   3  24          1.28          1.51         0.26 o                         
  -4   3  24          0.22          0.17         0.17 o                         
  -3   3  24          1.58          1.24         0.23 o                         
  -2   3  24          7.55          7.62         0.29 o                         
  -1   3  24          8.73          9.20         0.31 o                         
   0   3  24          3.15          3.40         0.17 o                         
   1   3  24          8.71          8.68         0.30 o                         
   2   3  24          7.56          8.05         0.27 o                         
   3   3  24          1.58          1.70         0.17 o                         
   4   3  24          0.22          0.17         0.18 o                         
   5   3  24          1.28          1.12         0.21 o                         
  -4   4  24          6.21          7.02         0.56 o                         
  -3   4  24          4.03          4.44         0.28 o                         
  -2   4  24          0.18          0.02         0.16 o                         
  -1   4  24          6.46          6.78         0.32 o                         
   0   4  24          4.99          5.77         0.32 o                         
   1   4  24          6.46          6.72         0.30 o                         
   2   4  24          0.18          0.43         0.16 o                         
   3   4  24          4.03          4.62         0.28 o                         
   4   4  24          6.22          6.12         0.39 o                         
  -3   5  24          5.62          5.52         0.34 o                         
  -2   5  24          0.93          1.16         0.27 o                         
  -1   5  24          4.36          4.36         0.32 o                         
   0   5  24          1.44          1.76         0.21 o                         
   1   5  24          4.37          4.36         0.30 o                         
   2   5  24          0.93          1.05         0.18 o                         
   3   5  24          5.62          5.91         0.32 o                         
  -1   6  24          2.00          1.92         0.23 o                         
   0   6  24          0.01         -0.18         0.19 o                         
   1   6  24          1.99          1.90         0.23 o                         
   1   0  25          0.33          0.48         0.11 o                         
   2   0  25         10.18         10.85         0.36 o                         
   3   0  25          0.90          0.82         0.18 o                         
   4   0  25          0.72          0.79         0.16 o                         
   5   0  25          0.02         -0.05         0.17 o                         
  -5   1  25          4.48          4.11         0.37 o                         
  -4   1  25          0.19          0.28         0.19 o                         
  -3   1  25          4.51          4.54         0.27 o                         
  -2   1  25          0.16          0.20         0.11 o                         
  -1   1  25          1.15          1.34         0.16 o                         
   0   1  25          0.41          0.38         0.12 o                         
   1   1  25          1.15          1.46         0.15 o                         
   2   1  25          0.16          0.24         0.14 o                         
   3   1  25          4.50          4.57         0.28 o                         
   4   1  25          0.20          0.02         0.16 o                         
   5   1  25          4.48          4.72         0.26 o                         
  -4   2  25          0.55          0.80         0.22 o                         
  -3   2  25          2.93          3.35         0.25 o                         
  -2   2  25         11.87         11.52         0.36 o                         
  -1   2  25          4.81          4.98         0.23 o                         
   0   2  25          0.32          0.50         0.11 o                         
   1   2  25          4.81          4.89         0.21 o                         
   2   2  25         11.86         10.76         0.40 o                         
   3   2  25          2.93          3.49         0.23 o                         
   4   2  25          0.55          0.33         0.16 o                         
  -4   3  25         10.37          9.53         0.52 o                         
  -3   3  25          1.07          1.27         0.20 o                         
  -2   3  25          0.82          0.90         0.17 o                         
  -1   3  25          1.56          1.82         0.16 o                         
   0   3  25          9.50          9.76         0.33 o                         
   1   3  25          1.56          1.84         0.16 o                         
   2   3  25          0.82          1.09         0.20 o                         
   3   3  25          1.07          0.85         0.20 o                         
   4   3  25         10.37          9.79         0.45 o                         
  -3   4  25          6.39          7.08         0.42 o                         
  -2   4  25          0.49          0.47         0.23 o                         
  -1   4  25          1.58          1.54         0.20 o                         
   0   4  25          0.01          0.05         0.15 o                         
   1   4  25          1.58          1.60         0.18 o                         
   2   4  25          0.49          0.46         0.16 o                         
   3   4  25          6.39          6.53         0.35 o                         
  -1   5  25          5.53          5.97         0.35 o                         
   0   5  25          0.00          0.07         0.22 o                         
   1   5  25          5.53          5.51         0.47 o                         
   0   0  26          1.46          2.09         0.24 o                         
   1   0  26          4.03          4.31         0.22 o                         
   2   0  26          0.29          0.53         0.16 o                         
   3   0  26          0.06          0.22         0.21 o                         
  -3   1  26          1.98          2.18         0.21 o                         
  -2   1  26          0.53          0.67         0.17 o                         
  -1   1  26          0.10          0.27         0.14 o                         
   0   1  26          1.15          1.29         0.15 o                         
   1   1  26          0.10          0.22         0.13 o                         
   2   1  26          0.53          0.46         0.16 o                         
   3   1  26          1.98          1.70         0.23 o                         
  -3   2  26          3.44          3.30         0.26 o                         
  -2   2  26          1.83          2.15         0.19 o                         
  -1   2  26          8.64          8.56         0.37 o                         
   0   2  26          0.23          0.14         0.14 o                         
   1   2  26          8.63          8.64         0.30 o                         
   2   2  26          1.83          1.94         0.20 o                         
   3   2  26          3.44          3.09         0.26 o                         
  -2   3  26          0.61          0.70         0.17 o                         
  -1   3  26          6.47          6.96         0.29 o                         
   0   3  26          0.05          0.19         0.14 o                         
   1   3  26          6.47          6.65         0.32 o                         
   2   3  26          0.60          0.68         0.18 o                         
   0   4  26          1.36          1.43         0.30 o                         
   1   0  27          0.78          1.02         0.15 o                         
  -1   1  27          3.27          3.79         0.22 o                         
   0   1  27          0.06          0.30         0.14 o                         
   1   1  27          3.27          3.46         0.22 o                         
                                                                                
