# Supplementary material for: Indium Kα radiation from a MetalJet X-ray source: comparison of the Eiger2 CdTe and Photon III detectors
Source: J Appl Crystallogr. 2023 Sep 5;56(Pt 5):1322–9. doi: 10.1107/S1600576723007215 (PMC10543668; doi:10.1107/S1600576723007215)
Supplement: Supplementary file 10 [file j-56-01322-Ylid_HAR_Ag_Photonsup10.hkl]

#
# h,k,l, Fc-squared, Fo-squared, sigma(Fo-squared), status flag
#
data_Ylid_HAR_Ag_Photon

_shelx_refln_list_code             4
_shelx_F_calc_maximum              98.3999

loop_
 _space_group_symop_operation_xyz
'x, y, z'
'-x+1/2, -y, z+1/2'
'-x, y+1/2, -z+1/2'
'x+1/2, -y+1/2, -z'

_cell_length_a                     5.854
_cell_length_b                     8.929
_cell_length_c                     18.328
_cell_angle_alpha                  90.0
_cell_angle_beta                   90.0
_cell_angle_gamma                  90.0

loop_
 _refln_index_h
 _refln_index_k
 _refln_index_l
 _refln_F_squared_calc
 _refln_F_squared_meas
 _refln_F_squared_sigma
 _refln_observed_status
   2   0   0       4442.78       4275.66         22.67 o
   4   0   0        864.56        856.56          5.35 o
   6   0   0       2336.37       2329.33         18.99 o
   8   0   0        219.11        219.00          2.17 o
  10   0   0          3.65          3.22          0.39 o
  12   0   0         11.36         11.96          0.91 o
   1   1   0         65.43         64.48          0.24 o
   2   1   0        442.09        436.69          1.63 o
   3   1   0         59.76         59.74          0.37 o
   4   1   0        448.67        445.68          1.67 o
   5   1   0         61.61         62.05          0.41 o
   6   1   0        389.03        385.47          1.86 o
   7   1   0         27.55         26.82          0.37 o
   8   1   0         15.33         15.10          0.34 o
   9   1   0         15.00         14.05          0.40 o
  10   1   0         92.95         93.70          1.14 o
  11   1   0          6.49          6.64          0.44 o
  12   1   0         13.40         13.83          0.67 o
   0   2   0          1.81          1.95          0.04 o
   1   2   0         44.61         44.94          0.17 o
   2   2   0        589.70        587.75          2.24 o
   3   2   0         10.96         10.80          0.13 o
   4   2   0         73.48         73.52          0.43 o
   5   2   0        782.48        780.13          3.55 o
   6   2   0          0.19          0.11          0.10 o
   7   2   0        113.11        112.70          0.84 o
   8   2   0        183.40        182.34          1.36 o
   9   2   0          0.83          0.22          0.18 o
  10   2   0          0.94          0.78          0.22 o
  11   2   0         28.22         29.92          0.77 o
  12   2   0          1.09          1.14          0.33 o
   1   3   0       1975.38       1932.03          6.05 o
   2   3   0       2608.45       2564.05          8.65 o
   3   3   0        206.70        207.91          0.81 o
   4   3   0        391.91        395.81          1.57 o
   5   3   0        219.73        220.60          1.15 o
   6   3   0         28.26         28.26          0.33 o
   7   3   0         62.73         62.26          0.58 o
   8   3   0          3.17          3.18          0.20 o
   9   3   0         14.45         14.06          0.40 o
  10   3   0          0.85          0.80          0.22 o
  11   3   0         10.31         10.75          0.54 o
  12   3   0          0.85          0.84          0.35 o
   0   4   0       1530.68       1505.38          7.73 o
   1   4   0          8.90          9.09          0.09 o
   2   4   0        258.55        258.55          0.91 o
   3   4   0       1975.31       1971.63          7.47 o
   4   4   0        500.66        497.41          1.87 o
   5   4   0        568.11        566.44          2.50 o
   6   4   0         99.11         98.47          0.69 o
   7   4   0          2.65          2.54          0.17 o
   8   4   0          5.23          5.18          0.24 o
   9   4   0         45.50         45.18          0.65 o
  10   4   0         41.08         41.68          0.73 o
  11   4   0         27.46         28.64          0.86 o
  12   4   0          0.08          0.13          0.34 o
   1   5   0       3496.43       3403.99         12.77 o
   2   5   0        374.03        377.99          1.36 o
   3   5   0        438.14        437.15          1.51 o
   4   5   0        180.59        181.83          0.88 o
   5   5   0        230.62        232.62          1.22 o
   6   5   0         63.49         63.00          0.52 o
   7   5   0        596.51        595.57          3.54 o
   8   5   0          0.55          0.44          0.15 o
   9   5   0         55.76         55.51          0.73 o
  10   5   0          1.31          1.30          0.27 o
  11   5   0          7.76          7.56          0.54 o
  12   5   0          1.20          1.04          0.38 o
   0   6   0        466.12        467.19          2.22 o
   1   6   0        370.15        373.51          1.35 o
   2   6   0        223.87        223.77          0.95 o
   3   6   0       1773.39       1774.09          7.44 o
   4   6   0         10.15          9.99          0.16 o
   5   6   0        318.57        317.39          1.66 o
   6   6   0         88.39         88.14          0.71 o
   7   6   0         26.37         26.20          0.42 o
   8   6   0        103.67        103.48          1.03 o
   9   6   0         12.48         11.65          0.42 o
  10   6   0         26.08         25.83          0.71 o
  11   6   0          1.56          1.50          0.36 o
  12   6   0          1.07          0.92          0.40 o
   1   7   0         53.61         53.63          0.34 o
   2   7   0        220.09        223.27          1.03 o
   3   7   0         65.15         65.39          0.44 o
   4   7   0        120.33        120.24          0.72 o
   5   7   0        157.37        157.13          1.05 o
   6   7   0        152.15        151.63          1.10 o
   7   7   0         38.60         39.09          0.52 o
   8   7   0          4.32          3.89          0.24 o
   9   7   0          0.74          0.52          0.22 o
  10   7   0         14.48         14.23          0.59 o
  11   7   0          6.37          6.43          0.56 o
  12   7   0          7.84          8.11          0.77 o
   0   8   0        571.47        576.66          3.49 o
   1   8   0         27.10         27.24          0.25 o
   2   8   0        253.49        251.85          1.20 o
   3   8   0        229.81        230.11          1.26 o
   4   8   0          0.36          0.47          0.10 o
   5   8   0          8.70          8.47          0.23 o
   7   8   0          2.20          2.32          0.20 o
   8   8   0        113.19        113.10          1.25 o
   9   8   0         10.14          9.69          0.49 o
  10   8   0         11.20         11.08          0.60 o
  11   8   0          0.45          0.31          0.35 o
   1   9   0          9.00          9.46          0.18 o
   2   9   0        299.07        300.52          1.61 o
   3   9   0          1.18          1.26          0.10 o
   4   9   0        214.53        211.57          1.36 o
   5   9   0          4.65          4.70          0.21 o
   6   9   0         62.58         61.20          0.69 o
   7   9   0         11.12         11.07          0.38 o
   8   9   0          2.37          2.32          0.26 o
   9   9   0          2.24          1.75          0.32 o
  10   9   0         27.56         28.07          0.95 o
  11   9   0          1.70          1.66          0.47 o
   0  10   0       1080.79       1064.23          8.46 o
   1  10   0        130.78        133.43          0.91 o
   2  10   0         17.29         17.21          0.25 o
   3  10   0        198.61        200.68          1.32 o
   4  10   0          3.13          3.03          0.16 o
   5  10   0        151.78        149.61          1.31 o
   6  10   0        135.38        135.69          1.37 o
   7  10   0          0.28          0.43          0.18 o
   8  10   0         59.00         60.91          1.09 o
   9  10   0          0.32          0.06          0.33 o
  10  10   0          8.80          9.06          0.74 o
  11  10   0          2.41          2.01          0.51 o
   1  11   0        838.32        825.02          5.10 o
   2  11   0        290.07        291.29          2.11 o
   3  11   0         67.86         67.20          0.67 o
   4  11   0        108.81        108.37          1.01 o
   5  11   0        183.08        181.74          1.63 o
   6  11   0         12.81         12.66          0.41 o
   7  11   0        138.94        138.65          1.72 o
   8  11   0          7.31          7.22          0.56 o
   9  11   0         15.50         14.47          0.79 o
  10  11   0         13.89         14.87          1.01 o
   0  12   0          0.45          0.56          0.19 o
   1  12   0          6.91          6.78          0.24 o
   2  12   0         18.39         17.38          0.34 o
   3  12   0          1.92          1.88          0.15 o
   4  12   0         83.30         81.94          0.96 o
   5  12   0         52.58         51.86          0.84 o
   6  12   0          6.81          6.56          0.39 o
   7  12   0         10.54          9.81          0.63 o
   8  12   0          0.54          0.39          0.40 o
  10  12   0          5.40          4.98          0.68 o
   1  13   0         28.28         28.43          0.60 o
   2  13   0         12.87         12.63          0.43 o
   3  13   0         28.80         26.86          0.56 o
   4  13   0         30.51         30.25          0.85 o
   5  13   0          3.84          3.91          0.38 o
   6  13   0          0.44          0.35          0.30 o
   7  13   0         10.72         10.42          0.70 o
   8  13   0          1.46          1.19          0.47 o
   9  13   0          4.54          4.02          0.77 o
   0  14   0         19.72         19.54          1.16 o
   1  14   0          0.37          0.31          0.21 o
   2  14   0         44.71         44.16          1.03 o
   3  14   0         81.76         81.55          1.78 o
   4  14   0         13.80         13.76          0.67 o
   5  14   0         47.07         46.97          1.23 o
   6  14   0          3.98          4.12          0.50 o
   7  14   0          1.25          1.11          0.59 o
   8  14   0          7.02          6.96          0.91 o
   9  14   0          1.27          0.92          0.60 o
   1  15   0          8.07          7.85          0.66 o
   2  15   0         77.11         76.80          1.96 o
   3  15   0          2.75          2.55          0.51 o
   4  15   0         73.42         73.81          2.19 o
   5  15   0          5.44          6.31          0.78 o
   6  15   0         18.46         18.23          1.10 o
   7  15   0          5.91          5.77          0.81 o
   8  15   0          4.98          5.64          0.85 o
   1  16   0          0.48          0.34          0.58 o
   2  16   0         44.80         43.11          2.55 o
   3  16   0          8.60          8.58          1.06 o
   4  16   0          3.28          3.39          0.79 o
   5  16   0          6.08          6.07          0.97 o
   6  16   0         22.86         23.13          1.75 o
   7  16   0          3.06          2.86          0.87 o
   2  17   0          9.93         10.83          1.50 o
   3  17   0          0.08          0.01          0.69 o
   4  17   0          8.30          8.29          1.18 o
   5  17   0          3.45          4.03          0.91 o
   6  17   0          7.63          7.50          1.23 o
   4  18   0          0.95          1.36          0.97 o
   5  18   0          4.31          5.18          1.06 o
   1   0   1        747.22        740.98          2.68 o
   2   0   1        373.56        371.23          1.49 o
   3   0   1        399.74        396.39          1.53 o
   4   0   1         26.42         26.48          0.23 o
   5   0   1        451.57        454.52          1.82 o
   6   0   1         29.33         30.34          0.35 o
   7   0   1         72.34         72.46          0.62 o
   8   0   1          0.13          0.12          0.15 o
   9   0   1          8.28          7.99          0.32 o
  10   0   1          3.75          3.50          0.28 o
  11   0   1         16.22         16.51          0.64 o
  12   0   1          0.90          0.76          0.32 o
  13   0   1          6.88          7.11          0.72 o
   0   1   1        938.25        876.83          5.34 o
   1   1   1       2186.19       2128.70          7.83 o
  -1  -1  -1       2159.57       2105.64          7.82 o
  -2  -1  -1        128.67        129.58          0.50 o
   2   1   1        126.05        127.24          0.50 o
  -3  -1  -1        707.34        708.70          2.88 o
   3   1   1        699.28        700.07          2.82 o
   4   1   1        190.81        190.32          0.84 o
  -4  -1  -1        185.55        185.60          0.79 o
   5   1   1        245.24        242.73          1.12 o
  -5  -1  -1        248.77        247.18          1.11 o
   6   1   1         13.23         13.04          0.25 o
  -6  -1  -1         12.63         12.48          0.25 o
  -7  -1  -1        100.78        101.59          0.77 o
   7   1   1         99.67        100.17          0.77 o
   8   1   1          9.70          9.33          0.30 o
  -8  -1  -1          9.72          9.22          0.30 o
  -9  -1  -1         37.74         37.56          0.57 o
   9   1   1         35.93         35.26          0.56 o
 -10  -1  -1          4.17          4.07          0.30 o
  10   1   1          4.39          4.26          0.31 o
 -11  -1  -1         18.53         18.59          0.65 o
  11   1   1         18.78         18.89          0.65 o
 -12  -1  -1          1.70          1.75          0.35 o
  12   1   1          1.84          1.89          0.36 o
   0   2   1       1406.73       1368.27          4.19 o
   1   2   1        964.61        959.80          3.16 o
  -1  -2  -1        973.36        962.22          3.28 o
  -2  -2  -1        311.90        310.93          1.21 o
   2   2   1        319.83        316.22          1.24 o
   3   2   1        258.03        258.33          0.97 o
  -3  -2  -1        248.66        247.28          0.96 o
   4   2   1         19.01         19.04          0.21 o
  -4  -2  -1         18.76         19.15          0.20 o
   5   2   1        565.66        565.61          2.28 o
  -5  -2  -1        556.91        558.33          2.37 o
  -6  -2  -1          6.02          5.76          0.18 o
   6   2   1          6.05          6.01          0.18 o
   7   2   1         13.30         12.63          0.28 o
  -7  -2  -1         12.92         12.80          0.28 o
  -8  -2  -1         15.45         15.55          0.35 o
   8   2   1         15.66         15.88          0.35 o
  -9  -2  -1          6.45          6.14          0.28 o
   9   2   1          6.74          6.22          0.29 o
 -10  -2  -1          9.80          9.38          0.40 o
  10   2   1         10.19          9.87          0.41 o
  11   2   1         25.52         27.38          0.75 o
 -11  -2  -1         24.63         26.48          0.74 o
  12   2   1          3.45          3.13          0.44 o
 -12  -2  -1          3.46          3.08          0.39 o
   0   3   1        271.09        269.21          0.93 o
   1   3   1        162.83        164.27          0.57 o
  -1  -3  -1        167.30        169.10          0.54 o
   2   3   1         41.01         41.38          0.23 o
  -2  -3  -1         38.17         38.57          0.20 o
   3   3   1        178.00        177.76          0.71 o
  -3  -3  -1        178.26        177.26          0.70 o
   4   3   1        280.13        281.07          1.23 o
  -4  -3  -1        291.79        293.41          1.22 o
  -5  -3  -1        328.83        327.29          1.53 o
   5   3   1        331.06        330.55          1.55 o
  -6  -3  -1        336.10        334.55          1.72 o
   6   3   1        335.03        335.00          1.73 o
  -7  -3  -1         15.96         15.21          0.30 o
   7   3   1         15.67         15.43          0.30 o
   8   3   1         49.28         48.74          0.57 o
  -8  -3  -1         49.22         49.06          0.57 o
   9   3   1          0.84          0.66          0.19 o
  -9  -3  -1          0.95          0.70          0.19 o
  10   3   1         25.07         24.85          0.56 o
 -10  -3  -1         25.73         25.80          0.58 o
 -11  -3  -1         12.34         12.94          0.57 o
  11   3   1         12.19         12.89          0.56 o
  12   3   1          9.80          9.77          0.67 o
 -12  -3  -1          9.70         10.28          0.68 o
   0   4   1       3768.96       3622.00         11.61 o
  -1  -4  -1        195.63        198.17          0.67 o
   1   4   1        196.75        197.81          0.71 o
   2   4   1        401.14        400.36          1.42 o
  -2  -4  -1        410.32        410.09          1.35 o
   3   4   1         64.60         64.93          0.38 o
  -3  -4  -1         64.42         65.43          0.33 o
   4   4   1         60.40         59.89          0.37 o
  -4  -4  -1         60.53         60.14          0.38 o
   5   4   1        273.35        272.83          1.35 o
  -5  -4  -1        273.49        273.26          1.32 o
   6   4   1         95.69         96.36          0.69 o
  -6  -4  -1         94.47         95.03          0.68 o
  -7  -4  -1         10.86         10.29          0.26 o
   7   4   1         10.68         10.08          0.26 o
  -8  -4  -1        115.28        116.61          1.00 o
   8   4   1        113.45        114.27          0.99 o
  -9  -4  -1         13.27         12.61          0.40 o
   9   4   1         13.32         12.76          0.38 o
 -10  -4  -1          9.11          8.87          0.40 o
  10   4   1          9.29          8.98          0.39 o
  11   4   1         15.00         15.49          0.68 o
 -11  -4  -1         15.00         15.53          0.71 o
  12   4   1          0.20          0.06          0.32 o
   0   5   1        438.68        440.31          1.51 o
  -1  -5  -1        402.29        405.88          1.44 o
   1   5   1        401.46        404.35          1.44 o
   2   5   1        138.62        140.40          0.64 o
  -2  -5  -1        133.17        136.03          0.59 o
  -3  -5  -1         39.20         39.96          0.25 o
   3   5   1         40.05         40.92          0.26 o
  -4  -5  -1         30.61         31.13          0.25 o
   4   5   1         31.32         31.40          0.28 o
  -5  -5  -1         42.34         41.84          0.37 o
   5   5   1         42.51         42.09          0.36 o
  -6  -5  -1        132.53        133.74          0.87 o
   6   5   1        130.03        131.17          0.88 o
  -7  -5  -1         28.04         28.16          0.41 o
   7   5   1         28.81         28.78          0.39 o
  -8  -5  -1         29.08         28.74          0.45 o
   8   5   1         29.08         28.82          0.45 o
  -9  -5  -1          3.87          3.45          0.25 o
   9   5   1          3.96          3.73          0.24 o
  10   5   1          9.83          9.87          0.49 o
 -10  -5  -1         10.04         10.01          0.49 o
 -11  -5  -1          4.70          4.40          0.45 o
  11   5   1          4.54          4.57          0.45 o
  12   5   1          3.68          3.66          0.51 o
 -12  -5  -1          3.86          3.60          0.50 o
   0   6   1        338.49        337.70          1.22 o
  -1  -6  -1        227.28        228.40          0.91 o
   1   6   1        223.91        225.33          0.94 o
  -2  -6  -1        225.65        225.58          0.96 o
   2   6   1        231.77        231.21          0.97 o
   3   6   1        100.44        101.21          0.58 o
  -3  -6  -1        106.36        106.81          0.57 o
  -4  -6  -1         69.45         70.47          0.44 o
   4   6   1         69.62         70.39          0.46 o
  -5  -6  -1         66.24         66.48          0.53 o
   5   6   1         69.19         69.30          0.53 o
  -6  -6  -1         28.92         29.30          0.34 o
   6   6   1         27.41         27.78          0.37 o
  -7  -6  -1         80.62         80.70          0.73 o
   7   6   1         81.92         80.70          0.78 o
  -8  -6  -1        124.54        125.10          1.11 o
   8   6   1        125.86        125.28          1.17 o
  -9  -6  -1          2.86          2.52          0.25 o
   9   6   1          2.74          2.47          0.25 o
  10   6   1         14.82         14.92          0.58 o
 -10  -6  -1         14.85         14.71          0.58 o
 -11  -6  -1          1.46          1.69          0.36 o
  11   6   1          1.64          1.63          0.36 o
  12   6   1          1.46          1.47          0.43 o
 -12  -6  -1          1.47          1.42          0.42 o
   0   7   1         73.09         73.54          0.39 o
  -1  -7  -1        381.83        385.62          1.49 o
   1   7   1        387.17        391.55          1.59 o
  -2  -7  -1        309.11        313.52          1.34 o
   2   7   1        307.13        310.83          1.39 o
   3   7   1        129.46        130.72          0.71 o
  -3  -7  -1        127.91        129.50          0.70 o
   4   7   1         56.24         56.72          0.44 o
  -4  -7  -1         55.61         55.89          0.43 o
   5   7   1         52.06         52.63          0.49 o
  -5  -7  -1         52.11         52.52          0.48 o
   6   7   1          4.06          4.18          0.19 o
  -6  -7  -1          4.20          4.39          0.18 o
   7   7   1        102.29        102.16          0.93 o
  -7  -7  -1         99.35         99.11          0.92 o
   8   7   1          5.03          4.93          0.26 o
  -8  -7  -1          5.06          4.78          0.27 o
  -9  -7  -1         13.76         12.84          0.47 o
   9   7   1         13.37         12.67          0.46 o
 -10  -7  -1          3.26          2.98          0.35 o
  10   7   1          3.33          3.19          0.35 o
  11   7   1          3.60          3.43          0.47 o
 -11  -7  -1          3.63          3.45          0.50 o
 -12  -7  -1          0.68          0.52          0.47 o
  12   7   1          0.62          0.55          0.43 o
   0   8   1        175.45        178.81          0.89 o
   1   8   1         40.56         41.41          0.33 o
  -1  -8  -1         40.67         40.74          0.34 o
   2   8   1        173.15        175.24          0.89 o
  -2  -8  -1        173.01        175.68          0.90 o
  -3  -8  -1        196.60        199.18          1.05 o
   3   8   1        196.57        198.88          1.08 o
   4   8   1         41.10         40.93          0.41 o
  -4  -8  -1         40.85         40.18          0.38 o
   5   8   1        197.40        197.37          1.34 o
  -5  -8  -1        197.44        196.16          1.27 o
   6   8   1         87.79         86.35          0.83 o
  -6  -8  -1         87.71         87.19          0.78 o
  -7  -8  -1          5.56          5.33          0.25 o
   7   8   1          6.03          5.76          0.27 o
  -8  -8  -1          2.21          2.04          0.24 o
   8   8   1          2.19          2.10          0.24 o
   9   8   1          4.73          4.50          0.34 o
  -9  -8  -1          4.65          4.30          0.34 o
 -10  -8  -1          2.30          2.03          0.35 o
  10   8   1          2.34          2.20          0.36 o
 -11  -8  -1          1.60          1.85          0.48 o
  11   8   1          1.43          1.32          0.39 o
   0   9   1        189.13        188.66          1.12 o
  -1  -9  -1        224.97        226.38          1.24 o
   1   9   1        216.24        217.53          1.20 o
  -2  -9  -1         67.62         68.04          0.46 o
   2   9   1         68.04         67.21          0.49 o
   3   9   1        124.26        124.46          0.84 o
  -3  -9  -1        125.36        126.10          0.84 o
   4   9   1         98.63         98.33          0.77 o
  -4  -9  -1         99.37         98.67          0.77 o
   5   9   1          5.02          5.10          0.21 o
  -5  -9  -1          4.67          4.75          0.21 o
   6   9   1         94.05         92.62          0.96 o
  -6  -9  -1         95.90         94.84          0.86 o
   7   9   1         80.55         81.43          0.97 o
  -7  -9  -1         83.61         82.82          0.93 o
   8   9   1         10.16          9.94          0.43 o
  -8  -9  -1         10.04         10.01          0.41 o
   9   9   1         15.39         15.50          0.62 o
  -9  -9  -1         15.48         15.39          0.62 o
  10   9   1          3.38          3.18          0.40 o
 -10  -9  -1          3.47          3.37          0.51 o
 -11  -9  -1          5.65          6.11          0.67 o
  11   9   1          5.66          5.11          0.59 o
   0  10   1        117.62        117.84          0.87 o
   1  10   1         12.90         12.73          0.22 o
  -1 -10  -1         12.20         12.04          0.26 o
  -2 -10  -1        233.26        231.89          1.40 o
   2  10   1        237.66        236.91          1.43 o
  -3 -10  -1         84.01         85.36          0.69 o
   3  10   1         85.07         85.74          0.71 o
   4  10   1         17.72         17.22          0.31 o
  -4 -10  -1         17.83         17.21          0.30 o
   5  10   1         26.32         26.34          0.44 o
  -5 -10  -1         26.20         26.37          0.44 o
  -6 -10  -1         30.03         29.64          0.52 o
   6  10   1         31.12         30.86          0.51 o
  -7 -10  -1         11.21         11.09          0.40 o
   7  10   1         10.82         10.40          0.41 o
   8  10   1         74.03         73.91          1.17 o
  -8 -10  -1         72.77         72.28          1.22 o
  -9 -10  -1          1.14          0.71          0.36 o
   9  10   1          1.17          0.85          0.29 o
 -10 -10  -1         13.51         13.69          0.86 o
  10  10   1         13.73         13.30          0.84 o
  11  10   1          0.31          0.37          0.43 o
 -11 -10  -1          0.37          0.05          0.41 o
   0  11   1        121.78        119.92          0.99 o
  -1 -11  -1         76.73         77.45          0.79 o
   1  11   1         78.40         79.20          0.74 o
  -2 -11  -1        107.55        106.84          0.88 o
   2  11   1        106.75        105.53          0.91 o
   3  11   1         51.74         51.84          0.60 o
  -3 -11  -1         52.00         52.48          0.57 o
  -4 -11  -1         70.19         69.81          0.73 o
   4  11   1         70.90         69.82          0.72 o
  -5 -11  -1         30.61         30.46          0.50 o
   5  11   1         30.11         29.40          0.53 o
   6  11   1         18.46         17.45          0.48 o
  -6 -11  -1         17.79         16.91          0.42 o
  -7 -11  -1          5.00          5.24          0.38 o
   7  11   1          5.16          5.15          0.34 o
  -8 -11  -1          0.84          0.78          0.33 o
   8  11   1          0.86          0.74          0.32 o
   9  11   1          1.07          0.75          0.37 o
  -9 -11  -1          1.17          1.09          0.41 o
 -10 -11  -1          1.67          1.59          0.52 o
  10  11   1          1.70          1.41          0.50 o
   0  12   1        130.56        127.54          1.17 o
  -1 -12  -1          5.72          5.56          0.23 o
   1  12   1          5.82          5.60          0.23 o
  -2 -12  -1         25.58         24.76          0.45 o
   2  12   1         25.00         23.97          0.40 o
  -3 -12  -1          8.32          8.00          0.28 o
   3  12   1          8.37          8.42          0.30 o
   4  12   1          0.37          0.42          0.17 o
  -4 -12  -1          0.35          0.33          0.15 o
   5  12   1         16.71         17.16          0.49 o
  -5 -12  -1         16.59         16.37          0.43 o
   6  12   1         10.48          9.81          0.51 o
  -6 -12  -1         11.43         10.61          0.48 o
   7  12   1          0.89          0.62          0.33 o
  -7 -12  -1          0.85          0.67          0.29 o
  -8 -12  -1         14.25         13.97          0.90 o
   8  12   1         13.72         13.47          0.89 o
  -9 -12  -1          0.17          0.35          0.45 o
 -10 -12  -1          6.77          6.30          0.76 o
  10  12   1          7.04          6.67          0.77 o
   0  13   1         51.51         52.31          1.18 o
   1  13   1         33.22         31.50          0.61 o
  -1 -13  -1         32.77         31.93          0.64 o
  -2 -13  -1         20.77         20.53          0.53 o
   2  13   1         21.31         21.25          0.59 o
  -3 -13  -1         20.88         20.36          0.48 o
   3  13   1         20.37         19.02          0.55 o
  -4 -13  -1         34.03         33.74          0.78 o
   4  13   1         35.95         35.27          0.71 o
  -5 -13  -1         37.93         36.48          0.85 o
   5  13   1         37.65         36.58          0.95 o
   6  13   1         47.96         47.53          1.12 o
  -6 -13  -1         47.11         46.92          1.12 o
  -7 -13  -1          7.98          7.72          0.63 o
   7  13   1          7.98          7.15          0.62 o
   8  13   1          4.20          3.70          0.69 o
  -8 -13  -1          4.19          3.90          0.58 o
   9  13   1         11.61         11.28          1.04 o
  -9 -13  -1         11.82         11.48          1.17 o
   0  14   1         87.00         85.91          1.90 o
   1  14   1         13.25         13.01          0.49 o
  -1 -14  -1         13.29         12.56          0.49 o
   2  14   1         24.07         24.51          0.88 o
  -2 -14  -1         25.12         25.44          0.74 o
   3  14   1         37.65         37.40          0.91 o
  -3 -14  -1         38.68         38.88          1.17 o
  -4 -14  -1         18.96         18.89          0.69 o
   4  14   1         18.95         18.36          0.73 o
  -5 -14  -1         60.29         59.18          1.41 o
   5  14   1         60.67         59.42          1.57 o
   6  14   1          1.01          1.22          0.39 o
  -6 -14  -1          1.00          1.03          0.38 o
   7  14   1          8.58          8.23          0.90 o
  -7 -14  -1          8.61          8.66          0.92 o
  -8 -14  -1          5.00          4.99          0.78 o
   8  14   1          4.61          4.61          0.75 o
   9  14   1          0.35          0.26          0.67 o
  -9 -14  -1          0.36          0.43          0.56 o
   0  15   1         24.68         22.77          0.97 o
   1  15   1        108.16        106.41          2.43 o
  -1 -15  -1        109.61        106.98          2.59 o
  -2 -15  -1          2.06          2.20          0.55 o
   2  15   1          1.97          1.98          0.50 o
  -3 -15  -1          4.46          4.21          0.58 o
   3  15   1          4.31          3.60          0.52 o
   4  15   1         11.53         11.35          0.95 o
  -4 -15  -1         11.86         11.37          0.96 o
  -5 -15  -1         21.83         22.46          1.27 o
   5  15   1         22.07         21.47          0.93 o
  -6 -15  -1          3.99          4.22          0.74 o
   6  15   1          3.89          4.39          0.65 o
  -7 -15  -1         13.26         11.83          1.06 o
   7  15   1         13.37         14.36          1.10 o
   8  15   1          2.13          2.40          0.74 o
  -8 -15  -1          2.14          2.21          0.67 o
   0  16   1          0.00          0.71          0.54 o
  -1 -16  -1          4.36          4.17          0.97 o
   1  16   1          4.17          3.74          0.88 o
  -2 -16  -1          1.61          1.11          0.75 o
   2  16   1          1.58          1.81          0.79 o
   3  16   1          3.57          3.05          0.73 o
  -3 -16  -1          3.62          2.99          0.73 o
  -4 -16  -1          0.47          0.35          0.58 o
   4  16   1          0.49          0.69          0.88 o
  -5 -16  -1         15.35         16.46          1.46 o
   5  16   1         15.75         14.77          1.36 o
   6  16   1          0.50          0.60          0.64 o
  -6 -16  -1          0.49          0.60          0.66 o
  -7 -16  -1          8.13          8.02          1.32 o
   7  16   1          8.20          8.35          1.31 o
  -2 -17  -1          5.03          5.54          1.15 o
   2  17   1          4.99          5.28          1.12 o
  -3 -17  -1         17.68         17.70          1.93 o
   3  17   1         18.16         17.93          1.92 o
   4  17   1          0.26          0.24          0.59 o
   5  17   1          8.48         10.04          1.28 o
  -5 -17  -1          8.74          9.53          1.32 o
   6  17   1          1.79          1.53          0.76 o
  -6 -17  -1          1.76          1.66          0.77 o
  -3 -18  -1          4.76          4.69          1.26 o
  -4 -18  -1          1.14          0.48          0.89 o
   4  18   1          1.14          0.96          0.92 o
  -5 -18  -1          4.88          4.80          1.02 o
   5  18   1          4.78          3.64          1.35 o
   1   0   2        196.87        192.75          0.81 o
   2   0   2       2903.09       2837.58          8.69 o
   3   0   2        132.82        133.74          0.56 o
   4   0   2        192.51        191.59          0.81 o
   5   0   2         27.89         28.58          0.27 o
   6   0   2         79.02         78.35          0.57 o
   7   0   2          2.37          2.09          0.16 o
   8   0   2        320.96        321.73          2.11 o
   9   0   2          1.27          0.87          0.19 o
  10   0   2         19.87         19.68          0.51 o
  11   0   2         15.41         15.75          0.63 o
  12   0   2          0.00          0.13          0.30 o
   0   1   2       3913.45       3672.17         39.21 o
   1   1   2       5057.55       4652.54         56.55 o
  -2  -1  -2       2408.46       2357.99          7.47 o
   2   1   2       2403.56       2361.96          7.37 o
   3   1   2        333.28        332.19          1.23 o
  -3  -1  -2        336.47        334.28          1.18 o
   4   1   2       1265.36       1276.29          5.93 o
  -4  -1  -2       1271.91       1270.94          5.74 o
   5   1   2        162.33        162.30          0.83 o
  -5  -1  -2        161.89        162.82          0.81 o
   6   1   2        482.01        478.37          2.24 o
  -6  -1  -2        486.68        485.16          2.24 o
   7   1   2         46.90         46.75          0.48 o
  -7  -1  -2         46.83         45.98          0.48 o
  -8  -1  -2          2.81          2.77          0.20 o
   8   1   2          2.81          2.64          0.19 o
   9   1   2          3.98          3.61          0.25 o
  -9  -1  -2          4.37          3.98          0.25 o
 -10  -1  -2         58.01         58.79          0.86 o
  10   1   2         57.83         57.61          0.85 o
  11   1   2          0.74          0.94          0.30 o
 -11  -1  -2          0.73          0.66          0.28 o
 -12  -1  -2         18.85         20.10          0.77 o
  12   1   2         18.67         19.12          0.75 o
   0   2   2       9682.54       8834.07         58.39 o
  -1  -2  -2       4980.15       4787.23         21.37 o
   1   2   2       4996.50       4794.69         20.78 o
  -2  -2  -2        482.26        478.69          1.77 o
   2   2   2        490.11        484.62          1.82 o
   3   2   2         57.56         58.37          0.33 o
  -3  -2  -2         60.70         60.90          0.34 o
   4   2   2        112.80        113.95          0.55 o
  -4  -2  -2        112.56        112.90          0.56 o
  -5  -2  -2        137.35        137.45          0.76 o
   5   2   2        133.33        132.84          0.74 o
  -6  -2  -2        271.99        273.42          1.46 o
   6   2   2        272.64        273.83          1.43 o
   7   2   2        127.52        126.95          0.92 o
  -7  -2  -2        129.28        128.64          0.92 o
  -8  -2  -2         60.77         60.90          0.66 o
   8   2   2         62.46         62.68          0.66 o
   9   2   2          7.27          6.60          0.30 o
  -9  -2  -2          6.94          6.21          0.29 o
 -10  -2  -2         18.20         18.59          0.51 o
  10   2   2         18.15         18.44          0.50 o
 -11  -2  -2          9.44          9.63          0.52 o
  11   2   2          9.22          9.72          0.51 o
 -12  -2  -2          0.40          0.32          0.30 o
  12   2   2          0.39          0.22          0.33 o
   0   3   2         97.10         99.23          0.34 o
  -1  -3  -2       3217.16       3107.84          9.62 o
   1   3   2       3234.24       3138.67         10.46 o
  -2  -3  -2         44.26         44.07          0.21 o
   2   3   2         42.69         42.50          0.24 o
   3   3   2        566.66        565.60          2.14 o
  -3  -3  -2        559.16        557.46          2.13 o
   4   3   2        113.43        114.93          0.57 o
  -4  -3  -2        116.90        118.74          0.60 o
  -5  -3  -2        232.21        233.47          1.17 o
   5   3   2        232.33        233.14          1.18 o
  -6  -3  -2         68.67         69.37          0.58 o
   6   3   2         70.41         70.69          0.56 o
   7   3   2        332.97        332.56          1.90 o
  -7  -3  -2        328.02        329.77          1.95 o
   8   3   2          3.59          3.35          0.21 o
  -8  -3  -2          3.50          3.18          0.20 o
   9   3   2         26.60         25.99          0.49 o
  -9  -3  -2         26.75         25.94          0.49 o
 -10  -3  -2         14.23         14.64          0.47 o
  10   3   2         13.79         14.21          0.46 o
 -11  -3  -2          9.51          9.85          0.53 o
  11   3   2          9.09          9.46          0.51 o
  12   3   2          0.30          0.51          0.34 o
 -12  -3  -2          0.26          0.23          0.33 o
   0   4   2         58.57         58.74          0.26 o
   1   4   2        878.49        874.39          3.23 o
  -1  -4  -2        878.87        872.06          3.02 o
  -2  -4  -2         90.86         91.25          0.38 o
   2   4   2         91.12         92.18          0.42 o
  -3  -4  -2       1156.70       1160.55          4.48 o
   3   4   2       1151.74       1148.97          4.51 o
  -4  -4  -2         32.36         32.80          0.26 o
   4   4   2         32.38         32.25          0.27 o
  -5  -4  -2        793.26        792.78          3.34 o
   5   4   2        793.70        793.19          3.44 o
  -6  -4  -2          2.77          2.44          0.14 o
   6   4   2          2.81          2.67          0.14 o
  -7  -4  -2         41.42         40.88          0.47 o
   7   4   2         42.74         42.17          0.47 o
  -8  -4  -2          3.51          3.30          0.21 o
   8   4   2          3.52          3.31          0.21 o
   9   4   2          3.96          3.75          0.25 o
  -9  -4  -2          4.12          3.83          0.25 o
 -10  -4  -2          2.83          2.58          0.27 o
  10   4   2          2.82          2.62          0.27 o
 -11  -4  -2         19.45         19.72          0.68 o
  11   4   2         19.36         20.25          0.75 o
  12   4   2          1.08          0.66          0.35 o
 -12  -4  -2          1.11          1.10          0.37 o
   0   5   2        118.58        119.08          0.47 o
   1   5   2       1095.51       1085.29          4.26 o
  -1  -5  -2       1097.61       1089.18          4.06 o
  -2  -5  -2        226.10        226.50          0.89 o
   2   5   2        230.32        230.10          0.89 o
  -3  -5  -2        330.23        330.58          1.17 o
   3   5   2        328.34        330.42          1.28 o
   4   5   2        394.77        396.54          1.69 o
  -4  -5  -2        400.81        400.50          1.53 o
  -5  -5  -2        163.40        163.60          0.93 o
   5   5   2        164.20        165.21          0.97 o
  -6  -5  -2        123.31        122.81          0.83 o
   6   5   2        121.16        120.23          0.87 o
  -7  -5  -2        181.87        180.30          1.29 o
   7   5   2        182.08        181.77          1.20 o
  -8  -5  -2         26.21         26.00          0.44 o
   8   5   2         26.39         26.24          0.42 o
  -9  -5  -2         93.45         93.02          1.02 o
   9   5   2         93.19         93.08          1.08 o
 -10  -5  -2         53.46         54.40          0.89 o
  10   5   2         53.10         54.14          0.95 o
  11   5   2          1.09          0.80          0.33 o
 -11  -5  -2          1.19          1.00          0.34 o
  12   5   2          3.33          2.95          0.48 o
 -12  -5  -2          3.28          2.96          0.47 o
   0   6   2        969.04        964.16          3.62 o
   1   6   2        209.80        210.36          0.86 o
  -1  -6  -2        213.33        214.26          0.80 o
   2   6   2        344.05        345.50          1.33 o
  -2  -6  -2        339.01        339.92          1.29 o
  -3  -6  -2        490.02        492.35          1.79 o
   3   6   2        492.70        496.18          2.04 o
   4   6   2          7.54          7.22          0.15 o
  -4  -6  -2          7.64          7.37          0.12 o
  -5  -6  -2        334.21        334.26          1.60 o
   5   6   2        337.66        337.00          1.72 o
  -6  -6  -2         51.20         50.99          0.45 o
   6   6   2         51.72         51.26          0.51 o
   7   6   2          1.32          1.31          0.17 o
  -7  -6  -2          1.37          1.35          0.15 o
  -8  -6  -2         46.76         46.30          0.59 o
   8   6   2         46.31         45.88          0.63 o
   9   6   2         23.32         23.53          0.53 o
  -9  -6  -2         23.28         23.20          0.49 o
  10   6   2          7.42          7.49          0.46 o
 -10  -6  -2          7.39          7.15          0.44 o
 -11  -6  -2         24.77         25.91          0.86 o
  11   6   2         25.23         26.63          0.95 o
  12   6   2          1.40          1.47          0.42 o
 -12  -6  -2          1.44          0.88          0.43 o
   0   7   2        296.57        297.79          1.16 o
   1   7   2        165.84        165.98          0.79 o
  -1  -7  -2        166.12        167.07          0.74 o
  -2  -7  -2        461.04        463.30          1.83 o
   2   7   2        465.63        470.55          1.86 o
  -3  -7  -2        137.16        137.34          0.72 o
   3   7   2        136.35        137.24          0.78 o
   4   7   2        398.35        400.73          2.04 o
  -4  -7  -2        397.03        399.39          1.81 o
   5   7   2          0.14          0.12          0.10 o
  -5  -7  -2          0.19          0.20          0.10 o
   6   7   2        124.12        124.09          0.96 o
  -6  -7  -2        128.76        127.45          0.93 o
   7   7   2         84.43         84.91          0.85 o
  -7  -7  -2         86.00         85.95          0.83 o
  -8  -7  -2          1.13          0.95          0.19 o
   8   7   2          1.13          0.97          0.19 o
   9   7   2          5.31          5.16          0.34 o
  -9  -7  -2          5.32          5.20          0.33 o
 -10  -7  -2          7.77          7.51          0.48 o
  10   7   2          8.14          7.89          0.50 o
 -11  -7  -2          7.08          7.59          0.61 o
  11   7   2          7.19          7.08          0.59 o
  12   7   2          1.91          1.73          0.55 o
 -12  -7  -2          1.86          1.51          0.52 o
   0   8   2        561.89        566.07          2.25 o
   1   8   2         74.01         74.62          0.50 o
  -1  -8  -2         73.72         74.00          0.45 o
   2   8   2        169.87        171.88          0.95 o
  -2  -8  -2        172.46        174.72          0.91 o
   3   8   2        104.09        105.16          0.69 o
  -3  -8  -2        104.44        105.74          0.66 o
  -4  -8  -2         32.92         32.81          0.35 o
   4   8   2         32.89         32.91          0.37 o
  -5  -8  -2          7.54          7.22          0.21 o
   5   8   2          7.46          7.05          0.22 o
   6   8   2        111.06        111.35          1.00 o
  -6  -8  -2        111.37        111.26          0.93 o
   7   8   2          9.08          8.85          0.31 o
  -7  -8  -2          9.27          9.60          0.33 o
  -8  -8  -2         83.83         83.77          1.02 o
   8   8   2         82.92         82.15          1.03 o
  -9  -8  -2          8.02          7.79          0.43 o
   9   8   2          7.90          7.47          0.44 o
  10   8   2         10.39         10.34          0.60 o
 -10  -8  -2         10.37         10.22          0.57 o
  11   8   2          0.39          0.11          0.34 o
 -11  -8  -2          0.38          0.14          0.40 o
   0   9   2        430.42        433.71          2.06 o
  -1  -9  -2        326.68        329.80          1.73 o
   1   9   2        324.84        325.43          1.68 o
  -2  -9  -2        210.97        214.26          1.18 o
   2   9   2        209.25        211.26          1.17 o
  -3  -9  -2         32.97         33.14          0.35 o
   3   9   2         32.28         32.12          0.35 o
  -4  -9  -2        150.48        151.19          1.05 o
   4   9   2        153.10        153.24          1.06 o
  -5  -9  -2         17.22         16.70          0.31 o
   5   9   2         17.42         17.15          0.33 o
  -6  -9  -2        144.76        144.20          1.21 o
   6   9   2        147.74        146.63          1.32 o
  -7  -9  -2         36.54         35.08          0.59 o
   7   9   2         37.09         35.87          0.61 o
  -8  -9  -2          1.71          1.42          0.24 o
   8   9   2          1.72          1.36          0.26 o
  -9  -9  -2         18.47         18.05          0.64 o
   9   9   2         17.95         17.83          0.65 o
  10   9   2          4.75          4.65          0.47 o
 -10  -9  -2          4.69          4.64          0.55 o
 -11  -9  -2          1.94          2.06          0.50 o
  11   9   2          1.83          1.93          0.46 o
   0  10   2        473.15        472.81          2.60 o
  -1 -10  -2          9.65          9.72          0.24 o
   1  10   2          9.45          9.31          0.21 o
   2  10   2        372.77        369.30          2.03 o
  -2 -10  -2        373.36        370.87          2.00 o
   3  10   2        239.37        237.21          1.66 o
  -3 -10  -2        241.34        238.77          1.54 o
   4  10   2         65.76         66.11          0.65 o
  -4 -10  -2         66.13         65.87          0.67 o
   5  10   2         61.16         60.66          0.67 o
  -5 -10  -2         59.99         59.59          0.68 o
  -6 -10  -2         42.57         42.70          0.63 o
   6  10   2         42.63         42.74          0.67 o
  -7 -10  -2         15.04         14.96          0.44 o
   7  10   2         15.51         15.08          0.48 o
   8  10   2         65.81         66.21          1.10 o
  -8 -10  -2         65.47         65.69          1.23 o
  -9 -10  -2          5.65          5.73          0.58 o
   9  10   2          5.71          5.85          0.44 o
  10  10   2          0.65          0.47          0.37 o
 -10 -10  -2          0.60          0.10          0.39 o
  11  10   2          4.62          4.64          0.66 o
 -11 -10  -2          4.77          4.27          0.62 o
   0  11   2         58.75         57.76          0.58 o
   1  11   2        134.39        134.97          1.05 o
  -1 -11  -2        138.54        139.60          1.19 o
   2  11   2          7.35          7.09          0.24 o
  -2 -11  -2          7.66          7.55          0.21 o
   3  11   2         50.74         50.72          0.57 o
  -3 -11  -2         51.91         51.47          0.52 o
  -4 -11  -2         33.88         33.83          0.48 o
   4  11   2         34.79         34.27          0.50 o
   5  11   2          1.89          1.81          0.20 o
  -5 -11  -2          2.05          2.20          0.18 o
   6  11   2         16.96         16.58          0.47 o
  -6 -11  -2         16.95         17.08          0.44 o
   7  11   2         47.96         48.01          0.86 o
  -7 -11  -2         48.30         47.58          0.93 o
  -8 -11  -2          3.49          3.79          0.44 o
   8  11   2          3.53          3.36          0.39 o
   9  11   2         20.86         20.15          0.89 o
  -9 -11  -2         21.37         21.61          0.99 o
  10  11   2         12.14         12.72          0.97 o
 -10 -11  -2         12.04         12.63          0.91 o
   0  12   2         26.53         26.28          0.38 o
  -1 -12  -2         73.47         72.07          0.77 o
   1  12   2         74.84         73.90          0.89 o
   2  12   2         32.08         31.70          0.55 o
  -2 -12  -2         32.22         31.28          0.49 o
   3  12   2        235.99        234.80          2.13 o
  -3 -12  -2        236.06        233.11          2.18 o
  -4 -12  -2         17.61         17.35          0.33 o
   4  12   2         17.69         17.27          0.44 o
   5  12   2         94.35         91.37          1.21 o
  -5 -12  -2         94.60         92.33          1.09 o
  -6 -12  -2          7.48          7.26          0.42 o
   6  12   2          7.38          7.50          0.42 o
  -7 -12  -2         14.50         14.09          0.61 o
   7  12   2         13.89         12.85          0.65 o
  -8 -12  -2          0.27          0.04          0.39 o
   8  12   2          0.27          0.25          0.39 o
  -9 -12  -2          5.25          5.20          0.68 o
   9  12   2          5.43          5.68          0.65 o
  10  12   2          0.53          0.39          0.53 o
 -10 -12  -2          0.52          0.33          0.47 o
   0  13   2         12.25         11.96          0.60 o
  -1 -13  -2         92.47         91.60          1.24 o
   1  13   2         91.52         90.60          1.29 o
   2  13   2          3.44          3.18          0.25 o
  -2 -13  -2          3.17          2.86          0.26 o
   3  13   2          8.06          7.78          0.37 o
  -3 -13  -2          8.27          8.26          0.37 o
  -4 -13  -2          4.58          4.61          0.31 o
   4  13   2          5.08          5.07          0.34 o
   5  13   2         20.19         20.09          0.83 o
  -5 -13  -2         20.46         20.87          0.67 o
   6  13   2         28.90         27.59          0.95 o
  -6 -13  -2         29.76         29.93          0.95 o
  -7 -13  -2         11.22         11.17          0.71 o
   7  13   2         11.44         11.47          0.77 o
  -9 -13  -2          2.19          2.37          0.69 o
   9  13   2          2.32          2.70          0.70 o
   0  14   2        188.57        183.40          3.35 o
   1  14   2         14.39         14.13          0.50 o
  -1 -14  -2         14.97         15.00          0.50 o
  -2 -14  -2         45.43         45.61          0.91 o
   2  14   2         46.23         45.47          1.03 o
   3  14   2          3.06          3.37          0.31 o
  -3 -14  -2          2.95          3.47          0.42 o
  -4 -14  -2          1.38          1.14          0.30 o
   4  14   2          1.33          1.00          0.33 o
  -5 -14  -2         34.01         34.02          1.03 o
   5  14   2         34.54         34.28          1.17 o
   6  14   2         31.97         31.88          1.11 o
  -6 -14  -2         32.04         32.50          1.10 o
  -7 -14  -2          0.81          0.71          0.46 o
   7  14   2          0.87          1.01          0.50 o
   8  14   2         10.19         10.08          1.04 o
  -8 -14  -2         10.21          9.86          1.04 o
   9  14   2          1.98          1.79          0.84 o
  -9 -14  -2          1.95          1.92          0.68 o
   0  15   2         25.65         24.79          1.06 o
  -1 -15  -2         28.95         30.02          1.18 o
   1  15   2         29.17         29.13          1.13 o
   2  15   2         29.67         28.02          1.05 o
  -2 -15  -2         28.99         28.87          1.37 o
   3  15   2          4.17          4.25          0.52 o
  -3 -15  -2          4.06          3.58          0.56 o
  -4 -15  -2         52.41         52.19          1.80 o
   4  15   2         52.47         52.67          1.77 o
  -5 -15  -2         11.49         10.91          1.02 o
   5  15   2         11.47         10.83          0.77 o
  -6 -15  -2         14.35         14.60          1.43 o
   6  15   2         14.35         14.19          0.96 o
  -7 -15  -2          3.59          3.63          0.93 o
   7  15   2          3.63          3.94          0.67 o
   8  15   2          0.71          0.48          0.63 o
  -8 -15  -2          0.71          0.35          0.71 o
   0  16   2         63.50         63.17          2.11 o
  -1 -16  -2          0.75          0.76          0.66 o
  -2 -16  -2         24.80         25.00          1.96 o
   2  16   2         23.97         22.88          1.81 o
  -3 -16  -2          4.84          4.67          0.84 o
   3  16   2          4.78          4.79          1.08 o
   4  16   2         12.96         12.35          1.21 o
  -4 -16  -2         12.99         13.96          1.93 o
  -5 -16  -2          0.31          0.23          0.62 o
   5  16   2          0.29          0.72          0.62 o
   6  16   2         11.83         13.84          1.94 o
  -6 -16  -2         12.08         12.95          1.45 o
   7  16   2          0.22          0.16          0.96 o
  -1 -17  -2         10.50         10.10          1.42 o
  -2 -17  -2          9.94         10.79          1.56 o
   3  17   2          0.56          0.15          0.72 o
  -3 -17  -2          0.61          0.40          0.62 o
  -4 -17  -2         16.89         16.91          1.53 o
   4  17   2         17.27         16.99          2.01 o
  -5 -17  -2          0.73          0.91          0.70 o
   5  17   2          0.74          0.69          0.63 o
  -6 -17  -2          9.00          9.05          1.41 o
   6  17   2          8.80          8.96          1.93 o
  -3 -18  -2          1.60          1.59          1.00 o
  -4 -18  -2          2.42          2.76          0.87 o
   4  18   2          2.43          3.47          1.68 o
   5  18   2          7.34          8.13          1.78 o
  -5 -18  -2          7.13          6.99          1.19 o
   1   0   3       2481.74       2399.68          9.05 o
   2   0   3       4313.79       4165.03         13.96 o
   3   0   3        394.36        396.34          1.59 o
   4   0   3        325.54        325.52          1.24 o
   5   0   3        651.66        653.50          2.67 o
   6   0   3         10.49          9.61          0.22 o
   7   0   3          9.20          8.98          0.25 o
   8   0   3         41.19         41.23          0.53 o
   9   0   3          6.83          6.44          0.29 o
  10   0   3         61.44         62.33          0.88 o
  11   0   3         33.28         34.80          0.86 o
  12   0   3          0.37          0.54          0.31 o
   0   1   3       1430.00       1380.29          4.81 o
  -1  -1  -3       7376.16       6977.04         37.56 o
   1   1   3       7370.83       6930.39         37.64 o
   2   1   3        121.12        123.57          0.48 o
  -2  -1  -3        121.95        124.24          0.48 o
  -3  -1  -3        133.33        135.23          0.64 o
   3   1   3        137.68        138.13          0.62 o
  -4  -1  -3         97.11         96.22          0.53 o
   4   1   3         96.19         94.78          0.50 o
   5   1   3        391.37        390.36          1.65 o
  -5  -1  -3        389.29        387.00          1.57 o
   6   1   3        209.54        208.05          1.14 o
  -6  -1  -3        211.25        210.91          1.15 o
  -7  -1  -3        269.73        271.19          1.62 o
   7   1   3        269.45        271.32          1.61 o
  -8  -1  -3         56.43         55.63          0.62 o
   8   1   3         55.97         55.98          0.62 o
  -9  -1  -3         48.03         47.96          0.66 o
   9   1   3         48.72         47.35          0.66 o
  10   1   3          6.36          6.48          0.34 o
 -10  -1  -3          6.53          6.66          0.34 o
  11   1   3          0.99          0.76          0.29 o
 -11  -1  -3          1.15          1.05          0.30 o
 -12  -1  -3         10.90         12.15          0.65 o
  12   1   3         10.94         11.67          0.65 o
   0   2   3         42.71         43.38          0.17 o
  -1  -2  -3        194.16        193.93          0.67 o
   1   2   3        197.06        196.45          0.69 o
  -2  -2  -3        794.63        794.62          3.04 o
   2   2   3        810.42        808.71          3.06 o
  -3  -2  -3        588.93        586.88          2.31 o
   3   2   3        589.50        588.25          2.41 o
   4   2   3        154.35        156.55          0.73 o
  -4  -2  -3        154.86        156.01          0.70 o
  -5  -2  -3        144.08        144.44          0.75 o
   5   2   3        138.68        138.67          0.75 o
  -6  -2  -3        124.63        124.17          0.80 o
   6   2   3        120.73        119.86          0.80 o
   7   2   3         88.26         88.64          0.71 o
  -7  -2  -3         87.39         87.57          0.72 o
  -8  -2  -3         19.81         19.16          0.38 o
   8   2   3         19.38         19.10          0.37 o
   9   2   3          8.04          7.60          0.31 o
  -9  -2  -3          8.35          8.05          0.32 o
  10   2   3         44.85         45.80          0.75 o
 -10  -2  -3         44.00         44.81          0.75 o
  11   2   3          1.93          1.95          0.32 o
 -11  -2  -3          1.82          1.64          0.31 o
  12   2   3          5.24          5.38          0.51 o
 -12  -2  -3          5.28          5.36          0.47 o
   0   3   3         63.91         64.70          0.25 o
   1   3   3        843.73        844.55          2.96 o
  -1  -3  -3        846.96        843.92          2.73 o
   2   3   3        170.63        174.00          0.71 o
  -2  -3  -3        178.89        180.93          0.60 o
   3   3   3        509.09        504.22          1.94 o
  -3  -3  -3        512.11        506.54          1.86 o
  -4  -3  -3        459.64        463.42          1.73 o
   4   3   3        471.95        474.69          1.75 o
   5   3   3        220.65        218.02          1.10 o
  -5  -3  -3        218.06        217.83          1.11 o
   6   3   3         77.31         78.59          0.60 o
  -6  -3  -3         77.14         77.86          0.60 o
   7   3   3          1.83          1.74          0.15 o
  -7  -3  -3          2.06          1.96          0.16 o
  -8  -3  -3         22.57         22.12          0.40 o
   8   3   3         22.64         22.52          0.40 o
   9   3   3         21.13         21.32          0.46 o
  -9  -3  -3         21.35         21.68          0.47 o
  10   3   3          8.98          8.73          0.39 o
 -10  -3  -3          8.58          8.49          0.39 o
  11   3   3          9.34          9.70          0.57 o
 -11  -3  -3          9.29          9.00          0.51 o
 -12  -3  -3          8.17          8.01          0.62 o
  12   3   3          8.58          8.68          0.62 o
   0   4   3        841.91        843.99          3.03 o
   1   4   3        683.99        683.88          2.58 o
  -1  -4  -3        685.93        686.76          2.52 o
   2   4   3        812.77        806.12          3.32 o
  -2  -4  -3        816.30        811.09          2.95 o
   3   4   3        199.77        199.81          0.82 o
  -3  -4  -3        199.56        201.25          0.76 o
   4   4   3        196.50        196.18          0.95 o
  -4  -4  -3        196.97        197.68          0.83 o
   5   4   3         56.81         57.45          0.41 o
  -5  -4  -3         56.18         56.52          0.43 o
  -6  -4  -3        113.24        113.22          0.78 o
   6   4   3        114.93        114.71          0.78 o
  -7  -4  -3        103.48        103.57          0.85 o
   7   4   3        103.63        103.96          0.83 o
   8   4   3        123.42        123.98          1.06 o
  -8  -4  -3        124.12        124.81          1.06 o
  -9  -4  -3          5.10          4.93          0.27 o
   9   4   3          5.28          4.81          0.27 o
  10   4   3         49.53         50.80          0.85 o
 -10  -4  -3         50.74         52.27          0.85 o
 -11  -4  -3          2.91          3.07          0.36 o
  11   4   3          2.90          2.66          0.38 o
  12   4   3          1.36          1.11          0.37 o
 -12  -4  -3          1.38          1.24          0.38 o
   0   5   3         59.10         59.38          0.28 o
  -1  -5  -3        451.37        454.20          1.59 o
   1   5   3        448.89        451.67          1.72 o
  -2  -5  -3       1328.86       1327.05          4.94 o
   2   5   3       1325.31       1321.11          5.49 o
   3   5   3        261.71        263.25          1.13 o
  -3  -5  -3        259.25        260.35          0.94 o
  -4  -5  -3        981.76        984.04          4.13 o
   4   5   3        974.66        972.72          4.46 o
   5   5   3        108.26        108.17          0.71 o
  -5  -5  -3        107.24        106.49          0.68 o
   6   5   3         94.50         94.53          0.74 o
  -6  -5  -3         93.91         94.24          0.70 o
  -7  -5  -3         81.32         80.21          0.73 o
   7   5   3         82.88         81.07          0.76 o
   8   5   3         35.23         35.08          0.54 o
  -8  -5  -3         35.38         35.48          0.51 o
  -9  -5  -3          3.01          2.93          0.24 o
   9   5   3          3.13          2.98          0.26 o
  10   5   3         14.38         14.78          0.56 o
 -10  -5  -3         14.73         15.24          0.50 o
  11   5   3          0.33          0.24          0.31 o
 -11  -5  -3          0.28          0.32          0.33 o
 -12  -5  -3          8.39          8.03          0.67 o
  12   5   3          8.56          8.28          0.69 o
   0   6   3        877.42        878.36          3.38 o
  -1  -6  -3        246.44        249.41          0.94 o
   1   6   3        248.08        250.70          1.02 o
  -2  -6  -3        349.73        353.69          1.29 o
   2   6   3        348.45        351.49          1.35 o
   3   6   3        241.83        245.58          1.16 o
  -3  -6  -3        245.20        246.67          1.01 o
  -4  -6  -3         54.03         54.31          0.33 o
   4   6   3         53.24         52.76          0.42 o
   5   6   3        371.45        369.40          1.94 o
  -5  -6  -3        370.01        370.70          1.73 o
   6   6   3        223.45        223.80          1.43 o
  -6  -6  -3        222.94        223.29          1.34 o
  -7  -6  -3         52.69         52.11          0.57 o
   7   6   3         53.43         53.33          0.60 o
   8   6   3         32.83         32.67          0.54 o
  -8  -6  -3         33.28         33.51          0.51 o
  -9  -6  -3          1.86          1.77          0.21 o
   9   6   3          1.72          1.50          0.25 o
 -10  -6  -3          0.66          0.67          0.27 o
  10   6   3          0.51          0.40          0.27 o
  11   6   3         13.24         13.69          0.75 o
 -11  -6  -3         13.33         13.78          0.70 o
 -12  -6  -3          0.70          0.69          0.41 o
  12   6   3          0.68          0.64          0.39 o
   0   7   3          9.60         10.31          0.13 o
   1   7   3        212.23        215.14          0.95 o
  -1  -7  -3        203.20        207.03          0.83 o
   2   7   3         54.75         55.59          0.35 o
  -2  -7  -3         52.97         54.24          0.34 o
   3   7   3        463.54        464.23          2.06 o
  -3  -7  -3        458.01        461.99          1.88 o
  -4  -7  -3         38.56         39.42          0.36 o
   4   7   3         39.42         40.50          0.39 o
  -5  -7  -3        172.79        171.95          1.03 o
   5   7   3        169.83        170.30          1.12 o
  -6  -7  -3          8.16          7.44          0.22 o
   6   7   3          8.67          8.57          0.25 o
  -7  -7  -3         41.90         41.34          0.55 o
   7   7   3         43.81         43.21          0.58 o
   8   7   3         54.75         54.36          0.72 o
  -8  -7  -3         54.52         53.85          0.72 o
  -9  -7  -3         64.04         64.05          0.96 o
   9   7   3         64.74         65.08          0.99 o
  10   7   3          1.82          1.78          0.34 o
 -10  -7  -3          1.72          1.59          0.31 o
  11   7   3         10.37         10.67          0.70 o
 -11  -7  -3         10.34         11.10          0.70 o
 -12  -7  -3          2.48          2.48          0.57 o
  12   7   3          2.36          2.31          0.53 o
   0   8   3          1.47          1.88          0.09 o
   1   8   3         79.19         79.05          0.54 o
  -1  -8  -3         76.32         76.62          0.43 o
  -2  -8  -3        439.21        441.54          1.92 o
   2   8   3        439.62        442.45          1.99 o
  -3  -8  -3        132.81        132.70          0.76 o
   3   8   3        128.58        128.21          0.85 o
  -4  -8  -3         34.89         34.67          0.37 o
   4   8   3         35.12         35.28          0.38 o
   5   8   3         20.60         20.44          0.34 o
  -5  -8  -3         22.11         21.35          0.31 o
   6   8   3         15.06         15.13          0.34 o
  -6  -8  -3         15.21         15.26          0.32 o
  -7  -8  -3         64.23         63.38          0.71 o
   7   8   3         63.65         61.01          0.75 o
   8   8   3          3.94          4.00          0.28 o
  -8  -8  -3          3.92          3.94          0.29 o
  -9  -8  -3          4.02          4.03          0.35 o
   9   8   3          3.84          3.60          0.35 o
  10   8   3          2.74          2.85          0.40 o
 -10  -8  -3          2.71          2.50          0.36 o
  11   8   3          4.10          4.30          0.50 o
 -11  -8  -3          4.38          4.38          0.60 o
   0   9   3        147.83        149.90          0.85 o
   1   9   3        290.54        293.62          1.59 o
  -1  -9  -3        291.71        293.19          1.63 o
  -2  -9  -3        137.52        138.75          0.88 o
   2   9   3        138.99        141.27          0.90 o
   3   9   3        113.20        114.05          0.83 o
  -3  -9  -3        115.57        116.64          0.77 o
   4   9   3        175.13        174.01          1.32 o
  -4  -9  -3        176.89        175.42          1.23 o
  -5  -9  -3         13.68         13.95          0.29 o
   5   9   3         14.12         13.98          0.30 o
  -6  -9  -3         11.69         10.94          0.30 o
   6   9   3         11.89         11.70          0.33 o
   7   9   3         42.25         41.75          0.67 o
  -7  -9  -3         41.42         41.71          0.65 o
  -8  -9  -3         34.39         34.13          0.70 o
   8   9   3         34.74         34.17          0.70 o
   9   9   3         25.87         26.36          0.76 o
  -9  -9  -3         26.08         26.99          0.80 o
 -10  -9  -3          6.85          6.33          0.62 o
  10   9   3          6.80          6.73          0.53 o
  11   9   3          1.85          1.66          0.44 o
 -11  -9  -3          1.84          1.71          0.50 o
   0  10   3        504.23        501.69          2.55 o
  -1 -10  -3        196.43        196.46          1.25 o
   1  10   3        194.03        194.23          1.36 o
  -2 -10  -3        157.60        157.86          1.00 o
   2  10   3        158.84        159.04          1.16 o
   3  10   3        131.22        131.59          1.12 o
  -3 -10  -3        129.74        130.59          0.95 o
   4  10   3         16.97         16.75          0.32 o
  -4 -10  -3         16.51         16.28          0.30 o
  -5 -10  -3        188.48        187.06          1.58 o
   5  10   3        190.05        187.28          1.61 o
   6  10   3        102.21        101.46          1.14 o
  -6 -10  -3        102.38        100.85          1.05 o
  -7 -10  -3          2.72          2.91          0.26 o
   7  10   3          2.74          2.88          0.27 o
  -8 -10  -3         20.64         20.83          0.63 o
   8  10   3         20.33         20.11          0.61 o
   9  10   3          8.54          8.48          0.52 o
  -9 -10  -3          8.35          8.35          0.69 o
 -10 -10  -3          7.01          6.88          0.65 o
  10  10   3          7.45          7.38          0.62 o
 -11 -10  -3          8.66          8.81          0.88 o
  11  10   3          8.61          9.28          1.20 o
   0  11   3        125.33        125.45          0.97 o
  -1 -11  -3        198.46        198.54          1.56 o
   1  11   3        196.41        193.88          1.60 o
  -2 -11  -3         67.34         68.20          0.73 o
   2  11   3         66.99         68.29          0.74 o
  -3 -11  -3         81.98         82.53          0.77 o
   3  11   3         81.18         81.07          0.85 o
   4  11   3        164.12        162.63          1.53 o
  -4 -11  -3        160.29        158.97          1.36 o
  -5 -11  -3         31.54         31.04          0.49 o
   5  11   3         31.38         30.56          0.54 o
  -6 -11  -3         52.37         50.05          0.78 o
   6  11   3         52.79         50.82          0.77 o
  -7 -11  -3         77.81         78.36          1.26 o
   7  11   3         76.53         76.23          1.15 o
   8  11   3          3.09          3.04          0.36 o
  -8 -11  -3          3.06          2.89          0.41 o
  -9 -11  -3          2.51          2.91          0.49 o
   9  11   3          2.39          2.28          0.43 o
 -10 -11  -3          2.38          2.34          0.50 o
  10  11   3          2.50          2.02          0.53 o
   0  12   3        134.59        134.39          1.33 o
   1  12   3          0.51          0.58          0.14 o
  -1 -12  -3          0.48          0.37          0.12 o
  -2 -12  -3        103.27        101.43          1.05 o
   2  12   3        103.80        103.08          1.20 o
   3  12   3         69.65         69.79          0.96 o
  -3 -12  -3         70.00         70.17          0.82 o
  -4 -12  -3          2.84          2.57          0.20 o
   4  12   3          2.84          2.65          0.23 o
  -5 -12  -3         19.49         19.15          0.48 o
   5  12   3         19.26         18.41          0.51 o
  -6 -12  -3         45.70         44.98          0.92 o
   6  12   3         44.10         43.28          0.86 o
   7  12   3          4.83          4.65          0.44 o
  -7 -12  -3          4.94          4.67          0.41 o
   8  12   3         25.70         25.24          1.11 o
  -8 -12  -3         25.98         26.22          1.16 o
   9  12   3          8.17          8.22          0.78 o
  -9 -12  -3          8.26          9.04          0.90 o
 -10 -12  -3          9.54          9.37          0.94 o
  10  12   3          9.94          9.53          1.05 o
   0  13   3         10.02          9.50          0.46 o
  -1 -13  -3         32.38         31.69          0.58 o
   1  13   3         31.16         31.20          0.66 o
  -2 -13  -3         10.13          9.82          0.38 o
   2  13   3          9.09          8.96          0.39 o
   3  13   3         28.16         27.95          0.61 o
  -3 -13  -3         27.67         27.52          0.68 o
   4  13   3         15.60         15.04          0.52 o
  -4 -13  -3         14.26         13.92          0.45 o
  -5 -13  -3         20.08         19.88          0.66 o
   5  13   3         20.01         19.15          0.63 o
  -6 -13  -3          8.68          7.94          0.54 o
   6  13   3          8.66          7.86          0.68 o
   7  13   3          4.12          3.81          0.57 o
  -7 -13  -3          4.26          3.83          0.48 o
  -8 -13  -3          4.45          3.93          0.59 o
   8  13   3          4.50          4.78          0.73 o
   9  13   3          3.24          3.48          0.80 o
  -9 -13  -3          3.09          2.85          0.64 o
   0  14   3          0.67          1.02          0.33 o
   1  14   3         29.71         28.92          0.83 o
  -1 -14  -3         30.29         29.94          0.68 o
   2  14   3         19.15         19.11          0.75 o
  -2 -14  -3         20.02         19.95          0.61 o
  -3 -14  -3        114.30        111.63          1.82 o
   3  14   3        114.84        112.43          1.74 o
   4  14   3         22.14         22.73          0.85 o
  -4 -14  -3         22.00         22.08          0.92 o
  -5 -14  -3         41.21         40.28          1.11 o
   5  14   3         42.82         41.59          1.29 o
  -6 -14  -3          2.11          1.69          0.40 o
   6  14   3          2.33          2.45          0.48 o
   7  14   3          5.15          4.48          0.69 o
  -7 -14  -3          4.96          4.42          0.67 o
  -8 -14  -3          2.02          2.02          0.62 o
   8  14   3          1.93          2.08          0.70 o
   9  14   3          7.65          8.34          1.33 o
  -9 -14  -3          7.52          7.48          1.06 o
   0  15   3          9.31          9.11          0.72 o
   1  15   3         93.22         90.64          2.37 o
  -1 -15  -3         94.85         93.46          2.40 o
  -2 -15  -3         26.66         26.48          1.14 o
   2  15   3         26.79         26.40          1.00 o
  -3 -15  -3         11.91         11.69          0.88 o
   3  15   3         11.54         11.21          0.80 o
   4  15   3         29.51         29.31          1.04 o
  -4 -15  -3         29.78         31.01          1.37 o
   5  15   3          8.29          8.62          0.73 o
  -5 -15  -3          8.45          9.41          0.98 o
  -6 -15  -3          6.09          5.89          1.02 o
   6  15   3          6.14          6.33          0.74 o
   7  15   3         16.60         16.80          1.19 o
  -7 -15  -3         16.68         16.57          1.60 o
  -8 -15  -3          2.06          2.16          0.87 o
   8  15   3          2.05          2.14          0.79 o
  -1 -16  -3         36.54         35.41          2.25 o
  -2 -16  -3          0.21          0.01          0.53 o
   2  16   3          0.22          0.41          0.63 o
  -3 -16  -3         50.56         51.28          2.25 o
   3  16   3         49.64         49.72          2.93 o
  -4 -16  -3          4.95          5.04          0.92 o
   4  16   3          4.81          4.75          0.84 o
  -5 -16  -3         38.50         38.06          2.17 o
   5  16   3         39.10         40.05          2.07 o
   6  16   3          1.44          2.12          0.73 o
  -6 -16  -3          1.47          1.97          0.79 o
   7  16   3          2.44          1.29          1.10 o
  -7 -16  -3          2.26          2.44          0.85 o
  -1 -17  -3         19.24         19.03          1.80 o
  -2 -17  -3          1.87          1.78          0.91 o
  -3 -17  -3          2.10          1.75          0.71 o
   3  17   3          2.26          2.26          0.94 o
  -4 -17  -3          4.16          4.28          0.93 o
   4  17   3          4.42          4.80          1.23 o
  -5 -17  -3          1.96          1.98          0.79 o
   5  17   3          1.86          1.54          0.72 o
   6  17   3          8.74          7.58          1.80 o
  -6 -17  -3          8.75          9.25          1.41 o
  -2 -18  -3          9.20          8.23          1.83 o
  -3 -18  -3          0.80          0.42          0.84 o
  -4 -18  -3          3.19          2.98          0.89 o
   5  18   3          0.02          0.42          0.95 o
   0   0   4       1275.91       1241.56          5.23 o
   1   0   4         36.77         37.10          0.20 o
   2   0   4        209.38        209.03          0.79 o
   3   0   4         17.66         17.80          0.17 o
   4   0   4        194.44        194.64          0.86 o
   5   0   4         93.20         92.33          0.59 o
   6   0   4        188.14        188.38          1.06 o
   7   0   4          1.48          1.50          0.15 o
   8   0   4         69.59         69.69          0.71 o
   9   0   4         11.06         10.77          0.37 o
  10   0   4         34.98         34.85          0.66 o
  11   0   4          0.29          0.41          0.28 o
  12   0   4          0.75          0.99          0.33 o
   0   1   4        413.03        413.60          1.50 o
   1   1   4       2994.07       2920.21         11.07 o
  -1  -1  -4       2992.47       2920.19         11.06 o
  -2  -1  -4        717.54        718.48          2.75 o
   2   1   4        725.04        718.44          2.92 o
   3   1   4         27.82         27.88          0.20 o
  -3  -1  -4         28.61         28.58          0.21 o
   4   1   4       1053.66       1056.37          4.60 o
  -4  -1  -4       1056.36       1065.05          4.56 o
  -5  -1  -4        165.23        166.36          0.84 o
   5   1   4        162.94        163.19          0.84 o
  -6  -1  -4        179.96        180.38          1.05 o
   6   1   4        185.60        186.50          1.07 o
  -7  -1  -4         15.79         15.40          0.31 o
   7   1   4         15.73         15.68          0.31 o
  -8  -1  -4          2.24          2.04          0.19 o
   8   1   4          2.16          1.99          0.19 o
   9   1   4         17.47         17.49          0.43 o
  -9  -1  -4         17.82         17.58          0.44 o
 -10  -1  -4          7.50          7.45          0.36 o
  10   1   4          7.56          7.55          0.36 o
  11   1   4          0.39          0.12          0.27 o
 -11  -1  -4          0.45          0.17          0.27 o
  12   1   4         17.44         18.57          0.74 o
 -12  -1  -4         16.83         18.54          0.75 o
   0   2   4        328.67        320.72          1.31 o
   1   2   4       3666.35       3539.65         12.66 o
  -1  -2  -4       3655.65       3563.46         12.59 o
   2   2   4       1233.03       1225.99          4.50 o
  -2  -2  -4       1218.96       1210.51          4.17 o
  -3  -2  -4       1369.39       1365.56          5.05 o
   3   2   4       1368.08       1351.82          5.10 o
   4   2   4         88.53         89.35          0.48 o
  -4  -2  -4         88.46         89.22          0.48 o
  -5  -2  -4        223.43        226.30          1.09 o
   5   2   4        221.17        220.47          1.09 o
   6   2   4        202.07        204.22          1.15 o
  -6  -2  -4        201.16        201.29          1.17 o
   7   2   4          5.13          4.91          0.19 o
  -7  -2  -4          4.86          4.68          0.20 o
  -8  -2  -4         91.25         92.87          0.86 o
   8   2   4         92.43         93.39          0.84 o
  -9  -2  -4          7.79          7.59          0.32 o
   9   2   4          8.09          7.92          0.32 o
 -10  -2  -4         20.94         21.15          0.54 o
  10   2   4         20.67         20.71          0.53 o
 -11  -2  -4          5.87          6.02          0.42 o
  11   2   4          5.46          5.17          0.40 o
 -12  -2  -4          1.33          1.64          0.35 o
  12   2   4          1.34          1.32          0.38 o
   0   3   4        526.18        524.81          2.00 o
  -1  -3  -4       1675.34       1653.33          6.00 o
   1   3   4       1663.33       1651.75          5.89 o
  -2  -3  -4        761.27        756.77          2.73 o
   2   3   4        755.04        754.55          3.06 o
  -3  -3  -4        168.13        169.43          0.67 o
   3   3   4        163.64        166.03          0.77 o
   4   3   4        214.22        215.05          0.93 o
  -4  -3  -4        209.90        210.39          0.94 o
  -5  -3  -4          9.66          9.42          0.18 o
   5   3   4         10.51         10.36          0.18 o
  -6  -3  -4         97.15         96.41          0.71 o
   6   3   4         99.39         98.69          0.69 o
   7   3   4        109.64        109.48          0.84 o
  -7  -3  -4        108.36        106.87          0.84 o
  -8  -3  -4          8.03          7.58          0.28 o
   8   3   4          8.11          7.69          0.27 o
  -9  -3  -4        105.73        106.50          1.09 o
   9   3   4        104.77        105.88          1.09 o
 -10  -3  -4         17.92         17.92          0.51 o
  10   3   4         18.43         18.36          0.50 o
 -11  -3  -4          6.80          6.58          0.44 o
  11   3   4          6.62          6.44          0.47 o
  12   3   4          3.48          3.71          0.46 o
 -12  -3  -4          3.38          3.60          0.43 o
   0   4   4        249.59        252.05          0.85 o
   1   4   4        981.54        978.53          3.71 o
  -1  -4  -4        969.80        964.11          3.53 o
  -2  -4  -4        411.30        411.80          1.41 o
   2   4   4        411.49        412.63          1.60 o
   3   4   4        246.94        250.10          1.07 o
  -3  -4  -4        253.39        256.20          0.93 o
  -4  -4  -4        106.31        107.89          0.53 o
   4   4   4        104.66        105.72          0.62 o
  -5  -4  -4        288.02        286.01          1.39 o
   5   4   4        278.88        277.03          1.44 o
  -6  -4  -4         11.56         11.43          0.24 o
   6   4   4         11.96         11.77          0.21 o
   7   4   4        176.82        177.77          1.23 o
  -7  -4  -4        178.03        176.95          1.26 o
  -8  -4  -4         35.27         34.42          0.50 o
   8   4   4         35.27         34.74          0.49 o
   9   4   4         27.95         28.77          0.51 o
  -9  -4  -4         28.49         28.80          0.53 o
 -10  -4  -4         12.56         12.68          0.48 o
  10   4   4         12.36         12.91          0.54 o
 -11  -4  -4         26.84         27.77          0.79 o
  11   4   4         26.43         27.63          0.84 o
 -12  -4  -4          1.23          1.22          0.40 o
  12   4   4          1.27          1.16          0.40 o
   0   5   4        202.90        204.18          0.76 o
  -1  -5  -4       1368.39       1361.67          5.03 o
   1   5   4       1375.97       1365.79          5.41 o
  -2  -5  -4        154.62        155.41          0.64 o
   2   5   4        155.57        158.18          0.74 o
   3   5   4         30.17         30.18          0.24 o
  -3  -5  -4         28.67         28.85          0.20 o
   4   5   4         86.70         86.57          0.54 o
  -4  -5  -4         85.83         86.24          0.47 o
  -5  -5  -4         36.72         36.85          0.34 o
   5   5   4         36.29         36.17          0.37 o
  -6  -5  -4         54.93         54.34          0.49 o
   6   5   4         53.19         52.39          0.51 o
  -7  -5  -4        123.48        124.48          0.99 o
   7   5   4        124.00        124.68          1.02 o
   8   5   4         27.46         27.27          0.48 o
  -8  -5  -4         27.38         26.55          0.45 o
   9   5   4         26.86         27.53          0.57 o
  -9  -5  -4         27.03         27.06          0.53 o
 -10  -5  -4          1.23          1.31          0.25 o
  10   5   4          1.31          1.37          0.28 o
 -11  -5  -4          0.76          0.70          0.33 o
  11   5   4          0.66          0.50          0.32 o
  12   5   4          1.95          1.66          0.44 o
 -12  -5  -4          1.92          1.86          0.44 o
   0   6   4         40.75         40.96          0.25 o
  -1  -6  -4        137.56        139.36          0.65 o
   1   6   4        135.42        137.22          0.63 o
   2   6   4        382.51        389.04          1.57 o
  -2  -6  -4        380.34        384.80          1.39 o
  -3  -6  -4        256.86        258.53          1.08 o
   3   6   4        259.49        261.11          1.23 o
   4   6   4         61.87         61.84          0.45 o
  -4  -6  -4         61.06         60.89          0.37 o
  -5  -6  -4         89.92         90.91          0.59 o
   5   6   4         90.86         91.36          0.68 o
  -6  -6  -4         48.11         47.78          0.47 o
   6   6   4         50.02         49.64          0.52 o
  -7  -6  -4         56.38         56.64          0.60 o
   7   6   4         57.14         57.19          0.65 o
  -8  -6  -4         17.55         16.68          0.39 o
   8   6   4         17.92         16.98          0.42 o
   9   6   4          7.16          6.78          0.36 o
  -9  -6  -4          7.03          7.09          0.32 o
  10   6   4          0.42          0.27          0.26 o
 -10  -6  -4          0.56          0.47          0.26 o
 -11  -6  -4          9.65          9.93          0.67 o
  11   6   4          9.74         10.40          0.70 o
  12   6   4          1.63          1.07          0.41 o
 -12  -6  -4          1.67          1.62          0.47 o
   0   7   4        187.88        191.19          0.81 o
   1   7   4         42.27         43.26          0.30 o
  -1  -7  -4         42.25         42.65          0.26 o
   2   7   4         10.17         10.61          0.15 o
  -2  -7  -4          9.09          9.54          0.14 o
  -3  -7  -4         21.84         22.09          0.20 o
   3   7   4         22.16         22.06          0.27 o
   4   7   4        156.50        159.01          0.97 o
  -4  -7  -4        158.65        159.22          0.85 o
   5   7   4          4.21          4.30          0.17 o
  -5  -7  -4          4.30          4.31          0.13 o
  -6  -7  -4        128.69        127.78          0.85 o
   6   7   4        130.31        128.86          1.03 o
  -7  -7  -4         31.49         30.90          0.44 o
   7   7   4         31.03         31.41          0.49 o
  -8  -7  -4          2.66          2.63          0.19 o
   8   7   4          2.64          2.53          0.23 o
   9   7   4         42.41         43.32          0.79 o
  -9  -7  -4         41.84         42.77          0.77 o
 -10  -7  -4          0.81          0.95          0.30 o
  10   7   4          0.72          0.35          0.30 o
 -11  -7  -4          0.75          0.82          0.35 o
  11   7   4          0.76          0.73          0.36 o
  12   7   4          9.83         10.13          0.86 o
 -12  -7  -4          9.52         10.08          1.00 o
   0   8   4        749.15        755.01          2.96 o
  -1  -8  -4        505.48        505.10          2.00 o
   1   8   4        504.22        502.06          2.24 o
  -2  -8  -4        365.73        367.34          1.58 o
   2   8   4        362.03        362.41          1.82 o
  -3  -8  -4         56.41         56.18          0.41 o
   3   8   4         56.72         57.13          0.48 o
  -4  -8  -4         64.87         64.54          0.53 o
   4   8   4         64.67         64.49          0.60 o
  -5  -8  -4        146.42        145.91          1.01 o
   5   8   4        145.95        145.30          1.11 o
  -6  -8  -4        117.44        117.28          1.00 o
   6   8   4        117.15        116.51          0.99 o
  -7  -8  -4          7.49          7.28          0.31 o
   7   8   4          7.17          6.77          0.28 o
   8   8   4         34.53         34.33          0.64 o
  -8  -8  -4         35.78         35.32          0.66 o
   9   8   4          4.35          3.96          0.37 o
  -9  -8  -4          4.31          4.17          0.35 o
  10   8   4         20.44         20.64          0.79 o
 -10  -8  -4         20.72         20.43          0.74 o
  11   8   4          6.86          7.39          0.65 o
 -11  -8  -4          6.86          7.21          0.78 o
   0   9   4        145.14        146.06          0.86 o
   1   9   4        119.28        120.51          0.79 o
  -1  -9  -4        119.97        121.15          0.68 o
   2   9   4        170.17        168.52          1.15 o
  -2  -9  -4        170.71        170.90          1.02 o
  -3  -9  -4         73.67         74.15          0.57 o
   3   9   4         73.73         74.49          0.62 o
  -4  -9  -4        420.65        419.31          2.27 o
   4   9   4        423.79        420.43          2.55 o
   5   9   4          5.93          5.92          0.25 o
  -5  -9  -4          5.74          5.80          0.22 o
  -6  -9  -4         36.17         35.54          0.50 o
   6   9   4         34.35         33.58          0.58 o
  -7  -9  -4         58.36         57.37          0.80 o
   7   9   4         58.99         58.83          0.88 o
  -8  -9  -4          5.69          5.80          0.35 o
   8   9   4          5.59          5.81          0.35 o
  -9  -9  -4         21.08         21.35          0.76 o
   9   9   4         20.79         20.51          0.69 o
  10   9   4          6.82          6.68          0.54 o
 -10  -9  -4          6.64          6.68          0.64 o
 -11  -9  -4          2.44          2.62          0.53 o
  11   9   4          2.31          1.95          0.44 o
   0  10   4         12.86         13.00          0.24 o
  -1 -10  -4         89.53         89.77          0.72 o
   1  10   4         90.25         90.11          0.77 o
   2  10   4         85.10         85.67          0.82 o
  -2 -10  -4         88.13         89.24          0.64 o
   3  10   4        116.41        116.11          1.04 o
  -3 -10  -4        117.47        118.91          0.93 o
  -4 -10  -4         53.18         52.40          0.56 o
   4  10   4         53.88         53.65          0.60 o
   5  10   4        107.50        106.32          1.06 o
  -5 -10  -4        107.22        105.44          1.03 o
  -6 -10  -4         14.52         14.45          0.37 o
   6  10   4         13.61         13.54          0.43 o
  -7 -10  -4          6.74          6.48          0.36 o
   7  10   4          6.44          6.13          0.35 o
  -8 -10  -4          7.64          7.67          0.49 o
   8  10   4          7.01          6.90          0.41 o
   9  10   4          1.34          1.16          0.30 o
  -9 -10  -4          1.25          1.06          0.41 o
  10  10   4          5.23          5.75          0.57 o
 -10 -10  -4          5.09          5.08          0.60 o
 -11 -10  -4          4.62          4.53          0.67 o
  11  10   4          4.52          3.88          0.85 o
   0  11   4         45.43         45.69          0.46 o
   1  11   4         95.40         94.99          0.86 o
  -1 -11  -4         96.52         96.71          0.81 o
   2  11   4         35.72         36.06          0.54 o
  -2 -11  -4         35.64         36.37          0.45 o
   3  11   4         11.84         11.30          0.31 o
  -3 -11  -4         12.15         11.86          0.27 o
  -4 -11  -4         78.92         79.53          0.86 o
   4  11   4         78.89         79.18          0.95 o
  -5 -11  -4          4.55          4.56          0.24 o
   5  11   4          4.45          4.63          0.25 o
   6  11   4         15.16         15.20          0.44 o
  -6 -11  -4         14.67         14.76          0.44 o
  -7 -11  -4         10.34          9.80          0.51 o
   7  11   4         11.30         10.97          0.47 o
  -8 -11  -4         17.65         17.73          0.77 o
   8  11   4         17.67         17.63          0.63 o
   9  11   4         13.02         12.80          0.81 o
  -9 -11  -4         12.84         12.62          0.83 o
  10  11   4          0.45          0.09          0.50 o
 -10 -11  -4          0.47          0.54          0.43 o
   0  12   4         10.31          9.61          0.25 o
  -1 -12  -4         45.68         45.40          0.56 o
   1  12   4         44.81         45.20          0.59 o
   2  12   4         41.90         42.28          0.64 o
  -2 -12  -4         41.25         41.19          0.58 o
  -3 -12  -4         45.25         44.01          0.59 o
   3  12   4         46.15         44.94          0.71 o
   4  12   4         15.96         15.40          0.42 o
  -4 -12  -4         16.49         16.01          0.39 o
   5  12   4         61.86         61.08          0.94 o
  -5 -12  -4         59.78         58.77          0.90 o
   6  12   4         19.36         19.19          0.60 o
  -6 -12  -4         19.63         19.21          0.57 o
  -7 -12  -4          9.63          9.06          0.55 o
   7  12   4          9.68          8.88          0.51 o
   8  12   4          7.04          7.06          0.71 o
  -8 -12  -4          7.10          7.23          0.66 o
  -9 -12  -4          7.86          7.65          0.83 o
   9  12   4          8.10          7.72          0.76 o
  10  12   4          0.60          0.29          0.53 o
 -10 -12  -4          0.64          0.62          0.49 o
   0  13   4          5.94          5.93          0.35 o
  -1 -13  -4        155.34        153.96          1.87 o
   1  13   4        154.13        153.64          2.00 o
   2  13   4         93.45         91.59          1.28 o
  -2 -13  -4         91.89         91.72          1.33 o
   3  13   4         11.59         11.00          0.43 o
  -3 -13  -4         12.08         11.78          0.50 o
  -4 -13  -4         65.26         63.72          1.01 o
   4  13   4         64.58         64.53          1.10 o
   5  13   4          2.50          2.54          0.31 o
  -5 -13  -4          2.56          2.47          0.33 o
  -6 -13  -4          6.40          6.04          0.48 o
   6  13   4          6.09          5.75          0.55 o
  -7 -13  -4         26.98         26.89          1.00 o
   7  13   4         26.52         26.66          1.30 o
   8  13   4          1.31          0.99          0.52 o
  -8 -13  -4          1.36          1.57          0.48 o
  -9 -13  -4         10.20         10.31          0.97 o
   9  13   4         10.08          9.40          1.19 o
   0  14   4         73.17         70.89          1.65 o
   1  14   4          4.83          4.87          0.42 o
  -1 -14  -4          4.77          4.95          0.41 o
  -2 -14  -4         55.22         55.14          1.21 o
   2  14   4         53.51         52.88          1.05 o
   3  14   4         27.03         26.38          0.72 o
  -3 -14  -4         26.90         26.01          0.79 o
  -4 -14  -4         15.56         15.20          0.81 o
   4  14   4         15.40         15.02          0.64 o
   5  14   4          1.15          1.02          0.41 o
  -5 -14  -4          0.89          0.64          0.32 o
  -6 -14  -4         11.84         11.94          0.76 o
   6  14   4         11.63         11.61          0.83 o
  -7 -14  -4          7.76          7.83          0.84 o
   7  14   4          7.83          7.66          0.88 o
   8  14   4         15.62         15.22          1.51 o
  -8 -14  -4         16.08         15.85          1.21 o
  -9 -14  -4          0.55          0.81          0.59 o
   9  14   4          0.59          0.48          0.70 o
   0  15   4          0.94          1.38          0.62 o
   1  15   4          5.48          5.20          0.60 o
  -1 -15  -4          5.80          6.07          0.61 o
   2  15   4         12.82         12.90          0.76 o
  -2 -15  -4         13.20         13.39          0.83 o
   3  15   4         29.31         28.53          1.42 o
  -3 -15  -4         29.65         28.05          1.23 o
  -4 -15  -4         32.64         31.15          1.42 o
   4  15   4         33.59         33.32          1.11 o
   5  15   4          5.30          4.73          0.56 o
  -5 -15  -4          5.09          5.03          0.74 o
   6  15   4         25.38         24.62          1.27 o
  -6 -15  -4         26.03         26.31          1.79 o
  -7 -15  -4          1.18          1.96          0.80 o
   7  15   4          1.09          1.42          0.69 o
   8  15   4          0.10          0.09          0.63 o
   0  16   4         15.46         14.69          1.05 o
  -1 -16  -4          5.40          5.30          0.76 o
   2  16   4         38.22         38.01          2.32 o
  -2 -16  -4         37.61         36.56          1.85 o
  -3 -16  -4          0.00          0.39          0.59 o
   4  16   4          0.74          0.83          0.79 o
  -4 -16  -4          0.75          0.57          0.63 o
   5  16   4          2.81          2.76          0.74 o
  -5 -16  -4          2.73          2.70          0.81 o
   6  16   4          5.31          5.67          1.46 o
  -6 -16  -4          5.22          5.44          1.05 o
   7  16   4          0.10          0.45          0.95 o
  -7 -16  -4          0.12          0.76          0.74 o
   0  17   4          0.73          1.15          0.90 o
  -1 -17  -4          1.97          2.08          0.88 o
  -2 -17  -4         12.28         11.81          1.67 o
   3  17   4          2.41          2.45          1.08 o
  -3 -17  -4          2.56          2.71          0.79 o
   4  17   4         13.50         12.11          1.75 o
  -4 -17  -4         13.60         12.34          1.41 o
  -5 -17  -4          1.65          2.19          0.82 o
   5  17   4          1.64          2.00          1.05 o
  -6 -17  -4          1.06          0.81          0.74 o
   6  17   4          1.20          0.82          1.03 o
  -2 -18  -4          2.58          2.99          1.08 o
  -3 -18  -4          7.75          6.85          1.51 o
  -4 -18  -4          2.47          2.14          0.82 o
  -5 -18  -4          3.92          3.52          0.98 o
   5  18   4          3.82          3.67          1.74 o
   1   0   5       1466.71       1432.68          4.80 o
   2   0   5          1.55          1.54          0.06 o
   3   0   5       4316.47       4276.57         14.52 o
   4   0   5        166.81        167.26          0.76 o
   5   0   5        628.45        624.74          2.43 o
   6   0   5        357.04        356.76          1.82 o
   7   0   5        243.70        243.69          1.51 o
   8   0   5          2.06          1.69          0.19 o
   9   0   5         69.16         70.52          0.83 o
  10   0   5         19.98         20.41          0.53 o
  11   0   5         42.61         44.00          0.98 o
  12   0   5         19.37         21.23          0.78 o
   0   1   5        941.62        934.08          3.20 o
  -1  -1  -5       1468.28       1449.53          5.14 o
   1   1   5       1464.34       1436.60          5.26 o
   2   1   5        860.95        855.81          3.47 o
  -2  -1  -5        865.87        862.37          3.21 o
   3   1   5        286.92        287.09          1.07 o
  -3  -1  -5        292.29        291.91          1.11 o
  -4  -1  -5        154.55        154.85          0.76 o
   4   1   5        157.32        156.68          0.75 o
  -5  -1  -5         22.64         22.50          0.26 o
   5   1   5         23.62         23.85          0.26 o
  -6  -1  -5         59.96         59.87          0.50 o
   6   1   5         61.76         61.80          0.51 o
   7   1   5        197.38        196.30          1.26 o
  -7  -1  -5        198.33        198.66          1.28 o
   8   1   5         33.92         33.56          0.48 o
  -8  -1  -5         33.74         32.53          0.48 o
  -9  -1  -5        144.03        145.87          1.35 o
   9   1   5        143.62        144.13          1.34 o
  10   1   5          1.07          0.77          0.22 o
 -10  -1  -5          1.19          0.82          0.23 o
 -11  -1  -5          2.71          2.55          0.35 o
  11   1   5          2.53          2.90          0.35 o
 -12  -1  -5          1.66          1.88          0.36 o
  12   1   5          1.72          1.82          0.39 o
   0   2   5       1282.80       1262.31          4.32 o
  -1  -2  -5       3053.58       2979.51          9.48 o
   1   2   5       3047.41       2985.75          9.88 o
   2   2   5       1917.87       1904.23          7.21 o
  -2  -2  -5       1913.59       1903.91          6.82 o
   3   2   5        345.20        347.76          1.27 o
  -3  -2  -5        348.02        349.04          1.22 o
  -4  -2  -5        135.00        137.56          0.67 o
   4   2   5        134.74        137.01          0.69 o
   5   2   5        164.66        166.71          0.91 o
  -5  -2  -5        166.37        167.97          0.88 o
  -6  -2  -5        238.24        236.24          1.38 o
   6   2   5        241.49        240.98          1.31 o
  -7  -2  -5         25.45         25.19          0.37 o
   7   2   5         24.26         24.30          0.36 o
   8   2   5        101.05        101.61          0.90 o
  -8  -2  -5        100.11        100.35          0.91 o
  -9  -2  -5         14.49         14.27          0.41 o
   9   2   5         13.96         13.95          0.40 o
  10   2   5          9.05          8.62          0.39 o
 -10  -2  -5          8.91          8.50          0.39 o
 -11  -2  -5         10.59         10.83          0.55 o
  11   2   5         10.58         10.61          0.54 o
 -12  -2  -5          0.62          0.39          0.31 o
  12   2   5          0.66          0.62          0.35 o
   0   3   5          0.02          0.20          0.03 o
   1   3   5        287.85        288.73          1.09 o
  -1  -3  -5        285.41        286.08          0.95 o
  -2  -3  -5        342.81        346.33          1.17 o
   2   3   5        348.67        347.74          1.30 o
   3   3   5        336.34        337.97          1.30 o
  -3  -3  -5        337.25        338.49          1.18 o
  -4  -3  -5        766.19        765.49          2.93 o
   4   3   5        755.24        752.80          3.14 o
   5   3   5         24.72         24.76          0.25 o
  -5  -3  -5         24.03         24.24          0.27 o
   6   3   5         74.60         74.55          0.58 o
  -6  -3  -5         74.29         73.26          0.60 o
  -7  -3  -5         14.09         14.21          0.31 o
   7   3   5         14.18         13.92          0.30 o
   8   3   5          6.51          6.28          0.25 o
  -8  -3  -5          6.36          6.38          0.26 o
   9   3   5         41.47         42.07          0.64 o
  -9  -3  -5         41.87         43.11          0.65 o
  10   3   5          3.73          3.80          0.29 o
 -10  -3  -5          4.20          4.19          0.30 o
  11   3   5          1.40          1.26          0.33 o
 -11  -3  -5          1.40          1.11          0.30 o
 -12  -3  -5          8.30          8.72          0.66 o
  12   3   5          8.40          9.41          0.71 o
   0   4   5        623.92        622.60          2.35 o
  -1  -4  -5        147.65        148.95          0.55 o
   1   4   5        150.23        150.66          0.62 o
   2   4   5        841.91        847.37          3.58 o
  -2  -4  -5        828.69        829.42          3.07 o
   3   4   5         38.69         38.53          0.28 o
  -3  -4  -5         38.76         38.90          0.24 o
   4   4   5         91.34         92.34          0.55 o
  -4  -4  -5         91.02         92.38          0.54 o
  -5  -4  -5         29.13         29.21          0.30 o
   5   4   5         28.93         28.84          0.32 o
   6   4   5        285.12        286.96          1.54 o
  -6  -4  -5        283.73        281.83          1.60 o
  -7  -4  -5         51.10         51.17          0.56 o
   7   4   5         52.42         52.78          0.51 o
  -8  -4  -5         86.46         86.33          0.85 o
   8   4   5         87.82         87.65          0.86 o
  -9  -4  -5         19.42         19.80          0.46 o
   9   4   5         19.33         20.17          0.44 o
  10   4   5         19.25         19.69          0.61 o
 -10  -4  -5         19.24         19.15          0.56 o
  11   4   5          0.07          0.09          0.30 o
 -11  -4  -5          0.08          0.05          0.27 o
  12   4   5          0.48          0.47          0.37 o
 -12  -4  -5          0.50          0.36          0.36 o
   0   5   5         27.94         28.18          0.18 o
   1   5   5        889.50        885.75          3.65 o
  -1  -5  -5        878.79        877.37          3.46 o
   2   5   5        910.67        907.56          3.86 o
  -2  -5  -5        912.62        912.71          3.52 o
   3   5   5        477.61        481.62          1.94 o
  -3  -5  -5        478.27        482.48          1.67 o
  -4  -5  -5       1944.59       1935.59          8.56 o
   4   5   5       1949.62       1944.35          8.90 o
   5   5   5        357.50        357.13          1.88 o
  -5  -5  -5        360.80        361.55          1.66 o
   6   5   5        179.78        180.49          1.22 o
  -6  -5  -5        179.87        178.88          1.13 o
   7   5   5         28.80         27.85          0.44 o
  -7  -5  -5         27.95         27.78          0.41 o
  -8  -5  -5         16.45         16.47          0.38 o
   8   5   5         16.23         16.43          0.42 o
  -9  -5  -5         59.41         59.25          0.78 o
   9   5   5         59.22         59.60          0.85 o
  10   5   5         42.48         43.17          0.87 o
 -10  -5  -5         42.31         42.60          0.79 o
  11   5   5         15.91         16.61          0.74 o
 -11  -5  -5         15.87         15.81          0.76 o
 -12  -5  -5         18.16         19.03          0.90 o
  12   5   5         18.12         19.29          0.92 o
   0   6   5        213.20        213.77          0.90 o
  -1  -6  -5        317.56        323.00          1.21 o
   1   6   5        319.78        322.71          1.27 o
  -2  -6  -5        624.31        620.09          2.36 o
   2   6   5        619.73        622.59          2.50 o
   3   6   5       1195.45       1194.58          6.02 o
  -3  -6  -5       1199.17       1199.88          5.06 o
  -4  -6  -5        199.38        200.33          0.95 o
   4   6   5        200.28        200.00          1.06 o
   5   6   5        102.80        103.73          0.76 o
  -5  -6  -5        105.19        105.97          0.66 o
  -6  -6  -5         89.92         90.00          0.67 o
   6   6   5         88.62         89.54          0.77 o
  -7  -6  -5         41.78         41.17          0.51 o
   7   6   5         42.78         42.52          0.56 o
   8   6   5         33.25         33.61          0.57 o
  -8  -6  -5         33.96         34.10          0.52 o
  -9  -6  -5         72.93         73.70          0.93 o
   9   6   5         72.92         73.85          1.00 o
 -10  -6  -5         21.49         22.20          0.71 o
  10   6   5         21.43         22.20          0.70 o
  11   6   5          4.12          4.16          0.49 o
 -11  -6  -5          4.10          4.09          0.47 o
 -12  -6  -5          1.47          1.26          0.42 o
  12   6   5          1.53          1.31          0.42 o
   0   7   5         42.74         43.69          0.31 o
  -1  -7  -5        437.56        441.50          1.67 o
   1   7   5        432.11        437.51          1.72 o
   2   7   5          0.43          0.49          0.07 o
  -2  -7  -5          0.28          0.40          0.06 o
   3   7   5         37.19         37.41          0.36 o
  -3  -7  -5         35.58         35.96          0.27 o
   4   7   5         47.85         48.24          0.45 o
  -4  -7  -5         47.14         47.69          0.38 o
  -5  -7  -5         47.20         47.89          0.41 o
   5   7   5         48.78         48.68          0.47 o
   6   7   5         19.46         19.25          0.34 o
  -6  -7  -5         19.77         19.65          0.30 o
  -7  -7  -5         36.83         36.52          0.50 o
   7   7   5         36.33         36.23          0.53 o
   8   7   5         15.22         14.93          0.42 o
  -8  -7  -5         15.72         16.01          0.39 o
  -9  -7  -5         26.46         27.09          0.65 o
   9   7   5         26.61         26.67          0.64 o
  10   7   5          1.68          2.00          0.37 o
 -10  -7  -5          1.71          2.07          0.34 o
  11   7   5          1.01          0.81          0.36 o
 -11  -7  -5          1.11          0.93          0.40 o
 -12  -7  -5          3.48          3.02          0.66 o
  12   7   5          3.46          3.77          0.69 o
   0   8   5          0.55          0.68          0.08 o
   1   8   5        245.85        245.70          1.19 o
  -1  -8  -5        248.53        247.26          1.13 o
  -2  -8  -5        125.07        127.04          0.68 o
   2   8   5        125.82        127.32          0.80 o
  -3  -8  -5         96.53         98.93          0.56 o
   3   8   5         98.92         99.95          0.72 o
   4   8   5         91.86         92.23          0.77 o
  -4  -8  -5         92.68         93.19          0.63 o
   5   8   5        264.45        262.07          1.87 o
  -5  -8  -5        261.68        260.50          1.65 o
   6   8   5          8.20          8.06          0.24 o
  -6  -8  -5          8.58          8.30          0.28 o
   7   8   5         65.28         64.10          0.78 o
  -7  -8  -5         64.64         64.56          0.77 o
   8   8   5          9.48          8.95          0.43 o
  -8  -8  -5          9.46          9.24          0.41 o
   9   8   5          4.70          4.65          0.39 o
  -9  -8  -5          4.46          4.29          0.36 o
 -10  -8  -5          2.50          2.54          0.42 o
  10   8   5          2.43          2.44          0.39 o
  11   8   5         16.48         17.58          0.84 o
 -11  -8  -5         16.39         17.07          0.99 o
   0   9   5         10.74         10.75          0.20 o
   1   9   5        736.32        736.58          3.42 o
  -1  -9  -5        736.82        739.37          3.02 o
  -2  -9  -5        110.31        111.59          0.63 o
   2   9   5        109.31        110.29          0.78 o
   3   9   5         27.45         27.92          0.35 o
  -3  -9  -5         28.84         29.50          0.32 o
   4   9   5         20.20         19.97          0.35 o
  -4  -9  -5         19.62         19.54          0.29 o
  -5  -9  -5         71.03         71.61          0.70 o
   5   9   5         69.84         69.61          0.77 o
  -6  -9  -5         12.11         11.57          0.31 o
   6   9   5         12.26         11.48          0.38 o
  -7  -9  -5         93.73         93.69          1.09 o
   7   9   5         92.78         92.26          1.18 o
  -8  -9  -5         19.23         18.59          0.55 o
   8   9   5         19.56         19.40          0.58 o
   9   9   5         20.69         21.45          0.70 o
  -9  -9  -5         20.91         21.07          0.84 o
  10   9   5          3.24          2.93          0.42 o
 -10  -9  -5          3.19          2.78          0.49 o
  11   9   5          1.03          0.99          0.42 o
 -11  -9  -5          1.01          0.89          0.47 o
   0  10   5        280.94        280.38          1.72 o
   1  10   5         24.34         24.21          0.35 o
  -1 -10  -5         24.44         24.52          0.24 o
   2  10   5        247.51        245.17          1.65 o
  -2 -10  -5        245.40        245.14          1.55 o
  -3 -10  -5        166.44        165.84          1.22 o
   3  10   5        167.25        165.88          1.31 o
   4  10   5         44.73         44.59          0.55 o
  -4 -10  -5         44.37         44.31          0.56 o
  -5 -10  -5         13.50         13.29          0.31 o
   5  10   5         14.34         14.00          0.37 o
   6  10   5         47.75         47.11          0.72 o
  -6 -10  -5         48.28         47.34          0.65 o
   7  10   5         60.83         59.38          0.94 o
  -7 -10  -5         60.63         59.87          0.94 o
  -8 -10  -5         22.47         21.32          0.72 o
   8  10   5         22.91         22.34          0.65 o
   9  10   5         13.60         13.27          0.61 o
  -9 -10  -5         13.58         14.42          0.85 o
 -10 -10  -5          6.26          6.32          0.64 o
  10  10   5          6.41          6.22          0.54 o
 -11 -10  -5          6.65          7.18          0.81 o
  11  10   5          6.64          6.28          1.00 o
   0  11   5         25.25         24.86          0.36 o
  -1 -11  -5        103.02        102.67          0.89 o
   1  11   5        103.51        102.80          0.89 o
  -2 -11  -5         81.21         81.07          0.77 o
   2  11   5         80.38         80.50          0.82 o
  -3 -11  -5         46.04         45.99          0.55 o
   3  11   5         46.03         46.37          0.61 o
   4  11   5        253.29        251.75          2.14 o
  -4 -11  -5        253.95        249.07          2.22 o
  -5 -11  -5         15.19         14.64          0.43 o
   5  11   5         15.55         14.66          0.38 o
  -6 -11  -5         87.96         86.20          1.20 o
   6  11   5         88.16         85.80          1.10 o
   7  11   5         34.42         34.25          0.73 o
  -7 -11  -5         34.46         34.40          0.81 o
  -8 -11  -5          5.61          5.35          0.50 o
   8  11   5          5.67          5.49          0.39 o
  -9 -11  -5         20.27         21.34          1.00 o
   9  11   5         20.43         21.11          0.95 o
 -10 -11  -5         10.39         10.38          0.81 o
  10  11   5         10.29         10.28          0.93 o
   0  12   5         58.58         59.76          0.71 o
  -1 -12  -5         71.05         70.81          0.98 o
   1  12   5         69.82         70.28          0.81 o
  -2 -12  -5         72.33         72.32          0.75 o
   2  12   5         70.13         69.45          0.89 o
  -3 -12  -5          3.48          3.93          0.27 o
   3  12   5          3.60          3.82          0.27 o
  -4 -12  -5          0.17          0.23          0.16 o
   4  12   5          0.17          0.34          0.17 o
  -5 -12  -5         11.32         11.10          0.42 o
   5  12   5         11.42         11.29          0.43 o
  -6 -12  -5         35.42         36.20          0.77 o
   6  12   5         35.21         35.04          0.79 o
  -7 -12  -5         12.72         12.29          0.60 o
   7  12   5         12.57         12.64          0.55 o
  -8 -12  -5          8.13          7.85          0.64 o
   8  12   5          7.70          7.57          0.68 o
  -9 -12  -5          0.09          0.06          0.45 o
 -10 -12  -5          3.89          3.74          0.66 o
  10  12   5          4.12          3.97          0.95 o
   0  13   5         16.66         15.88          0.51 o
  -1 -13  -5         68.98         67.62          1.04 o
   1  13   5         68.99         67.15          1.08 o
  -2 -13  -5         87.47         86.47          1.28 o
   2  13   5         87.94         87.14          1.26 o
  -3 -13  -5         27.22         26.36          0.71 o
   3  13   5         27.12         26.89          0.64 o
   4  13   5        103.97        104.05          1.48 o
  -4 -13  -5        103.49        102.60          1.44 o
   5  13   5          8.66          7.99          0.48 o
  -5 -13  -5          8.36          7.67          0.43 o
  -6 -13  -5          1.71          1.07          0.32 o
   6  13   5          2.06          1.75          0.37 o
  -7 -13  -5         10.99         10.14          0.71 o
   7  13   5         11.23         11.08          0.94 o
  -8 -13  -5          9.54         10.02          0.86 o
   8  13   5          9.44          8.47          1.22 o
  -9 -13  -5          1.92          1.89          0.56 o
   9  13   5          2.04          1.90          0.72 o
   0  14   5          2.15          2.36          0.41 o
   1  14   5         19.43         18.65          0.69 o
  -1 -14  -5         19.56         19.68          0.68 o
   2  14   5         36.43         35.30          0.84 o
  -2 -14  -5         36.23         35.52          0.97 o
   3  14   5          3.35          3.38          0.31 o
  -3 -14  -5          3.85          3.95          0.45 o
   4  14   5         15.82         15.54          0.67 o
  -4 -14  -5         15.43         15.13          0.83 o
  -5 -14  -5         18.27         18.12          1.16 o
   5  14   5         18.65         17.82          0.90 o
   6  14   5          8.19          8.38          0.77 o
  -6 -14  -5          8.42          8.55          0.74 o
   7  14   5          0.81          0.74          0.53 o
  -7 -14  -5          0.72          0.79          0.48 o
   8  14   5          8.86          9.33          1.29 o
  -8 -14  -5          8.91          8.71          1.02 o
   9  14   5          1.19          1.53          0.80 o
  -9 -14  -5          1.26          1.46          0.63 o
   0  15   5         13.30         13.90          1.37 o
   1  15   5         51.66         49.53          2.21 o
  -1 -15  -5         50.65         50.19          1.52 o
  -2 -15  -5          4.46          5.09          0.59 o
   2  15   5          4.22          4.27          0.52 o
   3  15   5         11.29         10.91          0.64 o
  -3 -15  -5         11.26         11.08          0.90 o
   4  15   5         28.36         29.55          1.05 o
  -4 -15  -5         28.16         28.19          1.36 o
   5  15   5         16.19         15.80          0.89 o
  -5 -15  -5         16.56         17.94          1.21 o
  -6 -15  -5          1.64          2.52          0.81 o
   6  15   5          1.55          1.55          0.54 o
  -7 -15  -5         17.06         16.71          1.66 o
   7  15   5         17.08         16.46          1.47 o
  -8 -15  -5          1.71          1.93          0.90 o
   8  15   5          1.65          1.64          0.79 o
   0  16   5          3.16          3.13          0.61 o
  -1 -16  -5         23.96         23.85          1.28 o
  -2 -16  -5          7.59          7.47          1.02 o
   2  16   5          7.82          8.78          1.22 o
  -3 -16  -5        109.96        109.98          3.74 o
   3  16   5        110.09        107.90          4.91 o
   4  16   5         18.75         19.19          1.95 o
  -4 -16  -5         18.81         18.62          1.52 o
   5  16   5         22.30         23.23          1.63 o
  -5 -16  -5         22.06         22.46          1.74 o
   6  16   5         12.77         12.44          1.98 o
  -6 -16  -5         12.94         13.11          1.51 o
  -7 -16  -5          3.97          4.44          1.05 o
   7  16   5          4.04          4.91          1.49 o
   0  17   5          3.45          3.89          1.01 o
  -1 -17  -5         18.79         18.34          1.84 o
  -2 -17  -5         26.09         25.59          2.24 o
  -3 -17  -5          0.48          0.92          0.67 o
  -4 -17  -5          7.66          7.61          1.19 o
   4  17   5          7.80          7.56          1.57 o
   5  17   5          2.42          2.39          1.09 o
  -5 -17  -5          2.26          2.32          0.85 o
   6  17   5          1.01          1.20          1.00 o
  -6 -17  -5          0.89          1.24          0.79 o
  -2 -18  -5          1.49          1.90          0.95 o
  -3 -18  -5          0.48          0.81          0.91 o
  -4 -18  -5          2.69          2.29          0.85 o
  -5 -18  -5          1.20          0.87          0.76 o
   0   0   6        330.59        334.36          1.85 o
   1   0   6          6.17          6.17          0.08 o
   2   0   6        528.93        525.68          2.10 o
   3   0   6          7.27          7.07          0.13 o
   4   0   6        215.08        217.17          0.93 o
   5   0   6         79.05         78.70          0.53 o
   6   0   6        118.40        118.71          0.80 o
   7   0   6          5.46          5.30          0.21 o
   8   0   6         90.77         90.46          0.84 o
   9   0   6          9.04          8.83          0.34 o
  10   0   6         30.83         30.90          0.64 o
  11   0   6          2.38          2.69          0.35 o
   0   1   6       2456.30       2406.00          7.63 o
  -1  -1  -6        838.20        831.46          3.08 o
   1   1   6        849.57        843.24          3.09 o
  -2  -1  -6       2242.03       2218.60          7.67 o
   2   1   6       2220.01       2189.14          8.24 o
  -3  -1  -6        267.44        266.96          1.03 o
   3   1   6        268.99        268.76          0.99 o
  -4  -1  -6       1026.76       1026.13          4.26 o
   4   1   6       1035.90       1036.94          4.54 o
  -5  -1  -6        164.15        164.60          1.00 o
   5   1   6        160.73        160.89          0.87 o
  -6  -1  -6         27.58         27.74          0.35 o
   6   1   6         29.56         29.80          0.35 o
  -7  -1  -6          7.34          6.93          0.23 o
   7   1   6          7.57          7.49          0.24 o
  -8  -1  -6         41.18         40.73          0.54 o
   8   1   6         40.94         40.90          0.53 o
   9   1   6         39.93         40.35          0.63 o
  -9  -1  -6         39.37         40.31          0.63 o
 -10  -1  -6          0.65          0.32          0.22 o
  10   1   6          0.85          0.48          0.22 o
  11   1   6         11.92         12.27          0.59 o
 -11  -1  -6         12.06         11.87          0.59 o
  12   1   6          3.45          3.47          0.49 o
 -12  -1  -6          3.48          3.51          0.44 o
   0   2   6         48.97         50.30          0.23 o
   1   2   6         20.04         19.83          0.15 o
  -1  -2  -6         20.89         21.07          0.13 o
  -2  -2  -6        400.83        402.78          1.49 o
   2   2   6        401.37        401.63          1.57 o
  -3  -2  -6        193.76        194.52          0.80 o
   3   2   6        194.59        195.31          0.78 o
  -4  -2  -6         85.27         85.99          0.49 o
   4   2   6         85.18         87.04          0.51 o
  -5  -2  -6          5.38          5.49          0.16 o
   5   2   6          5.03          5.00          0.14 o
   6   2   6         15.94         15.88          0.26 o
  -6  -2  -6         16.10         15.80          0.28 o
   7   2   6         73.93         74.62          0.66 o
  -7  -2  -6         74.43         75.03          0.66 o
  -8  -2  -6         22.90         22.53          0.42 o
   8   2   6         23.51         23.40          0.41 o
   9   2   6         20.89         21.27          0.48 o
  -9  -2  -6         21.39         21.64          0.48 o
 -10  -2  -6          7.71          7.13          0.36 o
  10   2   6          8.22          7.98          0.37 o
  11   2   6          0.89          0.78          0.28 o
 -11  -2  -6          0.87          0.71          0.29 o
  12   2   6          4.48          4.10          0.52 o
 -12  -2  -6          4.35          4.17          0.46 o
   0   3   6        327.33        330.03          1.13 o
  -1  -3  -6         54.01         55.15          0.23 o
   1   3   6         53.05         53.90          0.29 o
  -2  -3  -6       1362.15       1356.21          4.85 o
   2   3   6       1374.36       1365.56          5.42 o
  -3  -3  -6        183.41        184.32          0.76 o
   3   3   6        179.78        181.25          0.82 o
   4   3   6          9.66          9.56          0.15 o
  -4  -3  -6         10.53         10.54          0.16 o
  -5  -3  -6        122.67        122.24          0.72 o
   5   3   6        122.12        122.46          0.69 o
  -6  -3  -6         86.37         85.86          0.67 o
   6   3   6         86.31         85.98          0.64 o
   7   3   6         67.88         67.82          0.64 o
  -7  -3  -6         70.57         70.50          0.65 o
  -8  -3  -6         53.06         52.83          0.63 o
   8   3   6         54.04         53.48          0.63 o
  -9  -3  -6        143.78        144.43          1.38 o
   9   3   6        142.15        143.68          1.40 o
 -10  -3  -6          2.41          2.29          0.27 o
  10   3   6          2.43          2.15          0.26 o
 -11  -3  -6          4.98          5.00          0.42 o
  11   3   6          4.80          4.63          0.42 o
  12   3   6          4.41          4.49          0.53 o
 -12  -3  -6          4.31          4.45          0.48 o
   0   4   6         16.85         17.14          0.13 o
   1   4   6        819.69        822.89          3.49 o
  -1  -4  -6        819.92        819.45          3.32 o
  -2  -4  -6        714.87        715.75          2.71 o
   2   4   6        710.48        716.05          3.18 o
  -3  -4  -6        296.48        301.09          1.08 o
   3   4   6        300.17        302.26          1.31 o
  -4  -4  -6         37.41         38.01          0.31 o
   4   4   6         39.11         39.31          0.34 o
  -5  -4  -6        178.14        179.62          0.95 o
   5   4   6        179.01        180.91          1.03 o
  -6  -4  -6         16.18         15.71          0.28 o
   6   4   6         15.91         15.74          0.30 o
  -7  -4  -6         16.86         16.39          0.34 o
   7   4   6         16.67         16.50          0.28 o
  -8  -4  -6         35.66         35.04          0.52 o
   8   4   6         35.65         35.02          0.52 o
   9   4   6         13.52         13.68          0.45 o
  -9  -4  -6         13.08         13.33          0.42 o
 -10  -4  -6          2.40          2.17          0.28 o
  10   4   6          2.56          2.76          0.32 o
 -11  -4  -6          8.00          7.71          0.53 o
  11   4   6          8.40          8.45          0.57 o
 -12  -4  -6          4.41          4.32          0.52 o
  12   4   6          4.50          4.52          0.54 o
   0   5   6         89.49         91.82          0.43 o
  -1  -5  -6        852.48        852.37          3.43 o
   1   5   6        846.30        847.30          3.80 o
  -2  -5  -6        200.16        200.61          0.83 o
   2   5   6        201.87        202.84          0.94 o
  -3  -5  -6        248.26        249.85          1.01 o
   3   5   6        243.45        246.07          1.21 o
   4   5   6        190.97        191.17          1.03 o
  -4  -5  -6        191.35        190.91          0.91 o
  -5  -5  -6        101.75        101.52          0.62 o
   5   5   6        102.63        102.64          0.73 o
  -6  -5  -6         57.86         57.75          0.51 o
   6   5   6         59.17         58.99          0.57 o
  -7  -5  -6         49.18         49.02          0.56 o
   7   5   6         48.85         48.94          0.59 o
  -8  -5  -6          3.44          2.92          0.22 o
   8   5   6          3.69          3.40          0.24 o
   9   5   6         29.01         30.14          0.61 o
  -9  -5  -6         29.69         30.33          0.57 o
 -10  -5  -6          1.82          1.83          0.28 o
  10   5   6          1.91          1.92          0.30 o
 -11  -5  -6          1.11          0.79          0.35 o
  11   5   6          0.98          0.85          0.36 o
 -12  -5  -6          0.41          0.52          0.37 o
  12   5   6          0.44          0.62          0.38 o
   0   6   6        329.08        335.57          1.35 o
   1   6   6        101.86        103.45          0.56 o
  -1  -6  -6        105.12        106.23          0.50 o
   2   6   6        197.76        200.37          0.95 o
  -2  -6  -6        191.15        192.76          0.84 o
   3   6   6        127.54        129.74          0.79 o
  -3  -6  -6        130.95        132.33          0.63 o
   4   6   6        348.95        351.45          1.79 o
  -4  -6  -6        350.78        353.24          1.55 o
  -5  -6  -6        107.06        107.49          0.68 o
   5   6   6        108.98        109.46          0.79 o
  -6  -6  -6         51.09         50.64          0.49 o
   6   6   6         51.66         50.80          0.54 o
   7   6   6         29.99         29.48          0.47 o
  -7  -6  -6         29.07         28.85          0.45 o
  -8  -6  -6         10.14          9.58          0.35 o
   8   6   6         11.14         10.60          0.38 o
   9   6   6         18.55         19.44          0.52 o
  -9  -6  -6         19.09         20.09          0.50 o
  10   6   6         25.45         25.68          0.84 o
 -10  -6  -6         25.80         25.24          0.69 o
 -11  -6  -6          9.04          9.70          0.67 o
  11   6   6          8.94          9.30          0.66 o
 -12  -6  -6          0.92          1.09          0.44 o
  12   6   6          0.89          0.78          0.42 o
   0   7   6        281.89        286.48          1.24 o
   1   7   6        129.49        130.66          0.69 o
  -1  -7  -6        127.65        129.80          0.66 o
   2   7   6          2.25          2.42          0.11 o
  -2  -7  -6          2.39          2.59          0.09 o
   3   7   6         34.15         34.43          0.33 o
  -3  -7  -6         34.90         35.35          0.29 o
   4   7   6        179.52        180.14          1.16 o
  -4  -7  -6        182.70        182.42          0.94 o
   5   7   6         10.27         10.11          0.22 o
  -5  -7  -6         11.02         10.63          0.20 o
  -6  -7  -6         70.37         69.03          0.60 o
   6   7   6         68.87         67.96          0.67 o
  -7  -7  -6         20.81         20.92          0.40 o
   7   7   6         21.48         21.48          0.42 o
   8   7   6         23.86         24.35          0.51 o
  -8  -7  -6         23.98         23.90          0.47 o
   9   7   6          1.09          1.38          0.28 o
  -9  -7  -6          0.97          1.09          0.24 o
 -10  -7  -6          4.68          4.50          0.42 o
  10   7   6          4.34          4.49          0.45 o
 -11  -7  -6          0.50          0.71          0.38 o
  11   7   6          0.46          0.45          0.35 o
  12   7   6          7.02          7.43          1.00 o
 -12  -7  -6          7.21          7.70          1.05 o
   0   8   6         15.49         15.15          0.20 o
  -1  -8  -6        215.29        218.23          1.04 o
   1   8   6        216.43        220.16          1.11 o
  -2  -8  -6        200.36        201.22          1.03 o
   2   8   6        201.43        204.42          1.22 o
  -3  -8  -6         26.95         26.88          0.30 o
   3   8   6         27.02         27.31          0.34 o
   4   8   6         14.51         14.86          0.29 o
  -4  -8  -6         14.42         14.79          0.22 o
  -5  -8  -6         32.92         32.73          0.36 o
   5   8   6         32.42         31.56          0.43 o
  -6  -8  -6          6.26          5.78          0.22 o
   6   8   6          7.24          6.56          0.27 o
  -7  -8  -6         23.04         22.94          0.40 o
   7   8   6         23.56         22.97          0.48 o
  -8  -8  -6         31.58         31.10          0.64 o
   8   8   6         32.51         32.53          0.69 o
  -9  -8  -6         23.85         24.46          0.69 o
   9   8   6         23.96         24.79          0.73 o
 -10  -8  -6         12.04         11.43          0.78 o
  10   8   6         12.08         12.23          0.68 o
  11   8   6          0.24          0.20          0.37 o
 -11  -8  -6          0.23          0.29          0.43 o
   0   9   6          4.96          5.16          0.15 o
  -1  -9  -6        276.02        277.69          1.35 o
   1   9   6        276.25        276.53          1.45 o
  -2  -9  -6         51.63         51.98          0.40 o
   2   9   6         54.55         53.96          0.50 o
  -3  -9  -6         11.02         11.61          0.20 o
   3   9   6         10.76         10.84          0.23 o
  -4  -9  -6        100.84        101.32          0.76 o
   4   9   6         99.69         98.54          0.88 o
   5   9   6         68.30         67.99          0.76 o
  -5  -9  -6         66.73         66.42          0.69 o
   6   9   6         71.72         70.47          0.88 o
  -6  -9  -6         72.33         71.44          0.77 o
   7   9   6          9.88          9.42          0.41 o
  -7  -9  -6          9.74          9.00          0.36 o
   8   9   6         34.10         33.63          0.73 o
  -8  -9  -6         34.17         34.14          0.75 o
  -9  -9  -6          0.84          0.88          0.36 o
   9   9   6          0.81          0.65          0.29 o
  10   9   6          0.36          0.33          0.32 o
  11   9   6          0.02          0.01          0.37 o
   0  10   6         96.53         97.91          0.80 o
   1  10   6         36.95         36.33          0.38 o
  -1 -10  -6         35.48         35.68          0.32 o
   2  10   6        178.58        178.14          1.38 o
  -2 -10  -6        180.90        181.13          1.16 o
   3  10   6        216.05        213.93          1.65 o
  -3 -10  -6        214.17        212.38          1.48 o
  -4 -10  -6         79.32         78.14          0.77 o
   4  10   6         79.25         79.23          0.80 o
   5  10   6         81.64         80.43          0.90 o
  -5 -10  -6         83.20         81.71          0.82 o
  -6 -10  -6         49.00         47.90          0.71 o
   6  10   6         48.46         47.84          0.73 o
  -7 -10  -6          7.13          6.62          0.37 o
   7  10   6          6.83          6.58          0.37 o
   8  10   6          3.25          3.10          0.33 o
  -8 -10  -6          3.72          3.73          0.40 o
  -9 -10  -6          8.76          8.48          0.68 o
   9  10   6          8.93          9.04          0.54 o
  10  10   6          2.46          2.17          0.48 o
 -10 -10  -6          2.50          2.48          0.53 o
  11  10   6          4.83          3.89          0.91 o
 -11 -10  -6          4.71          4.47          0.70 o
   0  11   6          6.35          6.03          0.21 o
   1  11   6        100.73         99.83          0.93 o
  -1 -11  -6         99.50         98.86          0.69 o
   2  11   6         33.58         33.42          0.51 o
  -2 -11  -6         34.78         34.65          0.45 o
   3  11   6         16.93         16.66          0.36 o
  -3 -11  -6         16.24         15.67          0.30 o
  -4 -11  -6         79.47         79.80          0.95 o
   4  11   6         80.42         80.39          0.93 o
   5  11   6          7.24          6.97          0.29 o
  -5 -11  -6          7.69          7.51          0.35 o
  -6 -11  -6          4.65          4.40          0.33 o
   6  11   6          4.58          4.55          0.29 o
  -7 -11  -6         30.39         30.47          0.77 o
   7  11   6         29.46         28.63          0.67 o
   8  11   6          8.23          8.24          0.49 o
  -8 -11  -6          8.58          8.76          0.62 o
   9  11   6          8.04          7.80          0.67 o
  -9 -11  -6          7.92          7.47          0.71 o
  10  11   6          2.63          2.17          0.56 o
 -10 -11  -6          2.49          2.69          0.52 o
   0  12   6          5.14          5.21          0.22 o
   1  12   6         76.06         75.17          1.02 o
  -1 -12  -6         77.84         78.83          0.95 o
   2  12   6          3.97          3.87          0.27 o
  -2 -12  -6          3.72          4.00          0.19 o
   3  12   6         66.17         65.65          0.93 o
  -3 -12  -6         65.27         64.78          0.94 o
   4  12   6         18.17         17.97          0.45 o
  -4 -12  -6         18.06         17.80          0.43 o
   5  12   6         32.45         30.93          0.65 o
  -5 -12  -6         30.76         30.20          0.64 o
   6  12   6          3.86          4.01          0.33 o
  -6 -12  -6          4.08          4.32          0.34 o
  -7 -12  -6         21.95         21.86          0.75 o
   7  12   6         22.20         21.89          0.69 o
  -8 -12  -6          2.39          2.22          0.44 o
   8  12   6          2.43          2.78          0.45 o
  -9 -12  -6          0.07          0.31          0.45 o
  10  12   6          2.35          2.48          0.91 o
 -10 -12  -6          2.40          2.61          0.64 o
   0  13   6          0.21          0.17          0.14 o
  -1 -13  -6         13.05         13.03          0.44 o
   1  13   6         11.72         11.80          0.44 o
   2  13   6         33.45         33.06          0.71 o
  -2 -13  -6         33.96         34.36          0.75 o
   3  13   6         38.39         38.63          0.78 o
  -3 -13  -6         39.14         37.73          0.87 o
  -4 -13  -6          8.98          8.17          0.39 o
   4  13   6          9.03          9.06          0.46 o
   5  13   6         17.29         16.64          0.61 o
  -5 -13  -6         16.68         16.25          0.56 o
   6  13   6         21.26         20.78          0.73 o
  -6 -13  -6         21.67         21.36          0.77 o
   7  13   6          0.91          0.69          0.46 o
  -7 -13  -6          1.01          1.07          0.37 o
  -8 -13  -6          1.68          1.87          0.50 o
   8  13   6          1.67          1.57          0.63 o
   9  13   6         17.26         17.68          1.46 o
  -9 -13  -6         17.21         17.24          1.13 o
   0  14   6         38.78         37.32          1.21 o
  -1 -14  -6         50.12         48.21          1.11 o
   1  14   6         50.22         48.52          1.20 o
  -2 -14  -6         52.07         50.87          1.22 o
   2  14   6         50.99         49.22          1.08 o
  -3 -14  -6          2.80          3.12          0.43 o
   3  14   6          3.21          3.58          0.35 o
   4  14   6          1.68          1.58          0.29 o
  -4 -14  -6          1.54          1.70          0.40 o
   5  14   6         11.80         11.80          0.72 o
  -5 -14  -6         12.46         12.69          1.04 o
   6  14   6          4.92          4.49          0.59 o
  -6 -14  -6          5.00          4.72          0.66 o
  -7 -14  -6          9.49          9.26          0.92 o
   7  14   6          9.42          9.20          1.17 o
   8  14   6         12.57         12.52          1.24 o
  -8 -14  -6         12.77         13.34          1.14 o
  -9 -14  -6          2.10          1.44          0.74 o
   9  14   6          2.23          1.94          0.85 o
   0  15   6          0.73          0.62          0.65 o
   1  15   6          3.22          3.17          0.74 o
  -1 -15  -6          3.02          2.86          0.51 o
   2  15   6         74.70         73.81          1.99 o
  -2 -15  -6         74.01         74.29          2.01 o
   3  15   6          0.54          0.78          0.30 o
  -3 -15  -6          0.57          0.85          0.37 o
  -4 -15  -6         65.03         64.92          2.11 o
   4  15   6         65.09         64.19          1.91 o
  -5 -15  -6          2.97          2.24          0.62 o
   5  15   6          3.18          3.10          0.49 o
   6  15   6          4.19          3.88          0.80 o
  -6 -15  -6          3.76          3.58          0.93 o
   7  15   6          3.46          3.05          0.81 o
  -7 -15  -6          3.35          3.94          0.98 o
  -8 -15  -6          1.98          2.85          0.98 o
   8  15   6          1.97          1.88          0.70 o
   0  16   6         36.27         34.22          1.58 o
   1  16   6         15.02         15.03          1.56 o
  -1 -16  -6         15.14         14.66          1.10 o
  -2 -16  -6          4.75          5.28          0.89 o
   2  16   6          4.40          3.96          0.95 o
  -3 -16  -6          1.99          3.12          0.79 o
   3  16   6          1.94          1.73          0.86 o
   4  16   6         11.61         11.37          1.65 o
  -4 -16  -6         11.59         12.03          1.34 o
   5  16   6          6.08          6.30          1.41 o
  -5 -16  -6          6.16          6.62          1.09 o
   6  16   6         15.95         15.57          1.53 o
  -6 -16  -6         15.95         16.45          1.62 o
   7  16   6          1.34          1.50          0.78 o
  -7 -16  -6          1.33          1.63          0.85 o
   0  17   6          1.62          1.58          0.59 o
  -1 -17  -6          1.28          1.35          0.86 o
  -2 -17  -6          8.73          8.40          1.21 o
  -3 -17  -6          9.08          9.31          1.30 o
   4  17   6          9.99          9.10          1.61 o
  -4 -17  -6          9.96          9.45          1.34 o
  -5 -17  -6          1.49          1.31          0.77 o
   5  17   6          1.39          1.47          0.99 o
  -6 -17  -6          1.25          0.99          0.77 o
   6  17   6          1.39          1.57          1.07 o
  -1 -18  -6          3.35          2.58          1.11 o
  -2 -18  -6          7.73          7.07          1.61 o
  -3 -18  -6          7.94          8.06          1.27 o
  -4 -18  -6          0.60          0.46          0.71 o
  -5 -18  -6          4.85          4.88          1.12 o
  -3 -19  -6          3.69          3.09          1.34 o
   1   0   7       2688.01       2647.48          8.50 o
   2   0   7        187.26        187.61          0.75 o
   3   0   7       1735.73       1724.39          6.49 o
   4   0   7        780.63        784.97          3.38 o
   5   0   7        237.99        240.01          1.24 o
   6   0   7          1.38          1.27          0.13 o
   7   0   7         14.14         14.61          0.32 o
   8   0   7          2.65          2.37          0.21 o
   9   0   7         14.57         14.72          0.43 o
  10   0   7          4.07          3.91          0.30 o
  11   0   7          8.07          7.77          0.49 o
  12   0   7          2.72          2.85          0.42 o
   0   1   7       1383.32       1359.87          4.69 o
  -1  -1  -7       1748.18       1735.84          6.17 o
   1   1   7       1759.30       1726.14          6.01 o
  -2  -1  -7       1209.14       1194.69          4.42 o
   2   1   7       1213.06       1206.07          4.82 o
  -3  -1  -7        516.19        514.61          2.16 o
   3   1   7        522.52        523.18          2.17 o
  -4  -1  -7        361.95        363.59          1.48 o
   4   1   7        362.16        365.05          1.46 o
   5   1   7         13.26         13.43          0.22 o
  -5  -1  -7         13.32         13.30          0.23 o
   6   1   7        256.90        253.35          1.43 o
  -6  -1  -7        253.94        253.50          1.44 o
  -7  -1  -7        393.44        391.87          2.27 o
   7   1   7        397.75        396.76          2.34 o
   8   1   7         11.83         11.62          0.33 o
  -8  -1  -7         11.23         11.13          0.34 o
   9   1   7        162.56        162.67          1.53 o
  -9  -1  -7        162.14        163.40          1.53 o
  10   1   7          0.51          0.37          0.22 o
 -10  -1  -7          0.44          0.16          0.21 o
  11   1   7          1.63          1.41          0.31 o
 -11  -1  -7          1.75          1.49          0.34 o
 -12  -1  -7          0.15          0.20          0.34 o
   0   2   7         81.61         81.97          0.36 o
  -1  -2  -7        317.68        316.74          1.08 o
   1   2   7        315.83        315.87          1.13 o
  -2  -2  -7         19.52         19.51          0.16 o
   2   2   7         17.43         17.69          0.17 o
   3   2   7       1044.62       1048.71          4.75 o
  -3  -2  -7       1047.98       1053.00          4.03 o
  -4  -2  -7        138.15        139.03          0.73 o
   4   2   7        135.38        136.13          0.76 o
   5   2   7        424.56        424.07          1.92 o
  -5  -2  -7        421.91        419.92          1.99 o
  -6  -2  -7         14.57         13.95          0.27 o
   6   2   7         14.29         14.31          0.26 o
  -7  -2  -7         82.61         81.57          0.71 o
   7   2   7         84.31         84.29          0.73 o
   8   2   7         60.01         60.14          0.67 o
  -8  -2  -7         58.97         58.45          0.68 o
  -9  -2  -7         37.10         37.97          0.62 o
   9   2   7         37.23         37.73          0.61 o
  10   2   7         21.19         21.66          0.55 o
 -10  -2  -7         21.91         22.43          0.58 o
  11   2   7         20.33         21.16          0.78 o
 -11  -2  -7         20.42         20.73          0.75 o
 -12  -2  -7          1.54          1.64          0.37 o
  12   2   7          1.55          1.48          0.41 o
   0   3   7       1050.88       1042.20          3.96 o
  -1  -3  -7        957.16        948.25          3.79 o
   1   3   7        953.66        950.52          3.91 o
   2   3   7       3114.36       3069.82         11.91 o
  -2  -3  -7       3114.06       3072.59         10.98 o
   3   3   7        168.86        169.53          0.81 o
  -3  -3  -7        170.98        171.19          0.81 o
  -4  -3  -7       1583.89       1598.65          6.40 o
   4   3   7       1582.00       1583.72          8.13 o
   5   3   7        113.11        113.96          0.71 o
  -5  -3  -7        115.74        116.03          0.71 o
  -6  -3  -7         62.81         62.90          0.55 o
   6   3   7         59.75         59.88          0.51 o
  -7  -3  -7         11.23         10.81          0.29 o
   7   3   7         11.26         11.19          0.28 o
   8   3   7         43.32         43.52          0.58 o
  -8  -3  -7         42.72         43.40          0.58 o
   9   3   7          6.01          5.66          0.29 o
  -9  -3  -7          5.84          5.75          0.30 o
  10   3   7         27.88         28.26          0.69 o
 -10  -3  -7         28.21         29.42          0.66 o
  11   3   7          2.67          2.54          0.41 o
 -11  -3  -7          2.76          2.38          0.35 o
 -12  -3  -7          9.27          9.55          0.64 o
  12   3   7          8.85          9.42          0.77 o
   0   4   7       1198.33       1183.99          4.53 o
  -1  -4  -7         99.75        100.36          0.45 o
   1   4   7        101.39        102.88          0.51 o
   2   4   7       1228.45       1229.19          5.20 o
  -2  -4  -7       1231.26       1230.89          4.81 o
   3   4   7         36.23         36.14          0.30 o
  -3  -4  -7         35.36         35.08          0.24 o
   4   4   7         31.40         31.51          0.31 o
  -4  -4  -7         31.41         31.15          0.28 o
   5   4   7         26.49         25.90          0.31 o
  -5  -4  -7         26.68         26.42          0.31 o
   6   4   7        142.99        143.70          1.04 o
  -6  -4  -7        144.40        145.24          1.01 o
  -7  -4  -7         34.79         34.85          0.47 o
   7   4   7         34.82         34.26          0.49 o
   8   4   7        170.55        171.05          1.53 o
  -8  -4  -7        171.56        169.81          1.43 o
  -9  -4  -7         28.16         28.01          0.55 o
   9   4   7         27.96         28.48          0.59 o
  10   4   7         32.96         32.91          0.77 o
 -10  -4  -7         32.96         32.95          0.74 o
  11   4   7          0.29          0.21          0.34 o
 -11  -4  -7          0.32          0.26          0.31 o
  12   4   7          0.95          0.72          0.39 o
 -12  -4  -7          0.92          1.04          0.40 o
   0   5   7         37.26         37.48          0.26 o
  -1  -5  -7        182.27        183.09          0.75 o
   1   5   7        184.17        185.04          0.88 o
   2   5   7        205.71        207.12          0.95 o
  -2  -5  -7        202.17        201.93          0.83 o
   3   5   7       1258.08       1253.25          6.33 o
  -3  -5  -7       1253.30       1251.44          5.07 o
  -4  -5  -7        379.00        375.01          1.61 o
   4   5   7        375.12        373.05          1.85 o
   5   5   7         34.20         34.63          0.36 o
  -5  -5  -7         32.88         33.91          0.33 o
   6   5   7        160.92        160.20          1.14 o
  -6  -5  -7        161.63        160.57          1.07 o
   7   5   7         70.34         70.07          0.74 o
  -7  -5  -7         71.01         69.94          0.73 o
   8   5   7          5.57          5.51          0.29 o
  -8  -5  -7          5.70          5.56          0.28 o
  -9  -5  -7         65.95         66.54          0.90 o
   9   5   7         67.05         67.40          0.93 o
  10   5   7         17.56         17.84          0.63 o
 -10  -5  -7         17.78         18.11          0.58 o
  11   5   7          3.52          3.40          0.46 o
 -11  -5  -7          3.33          3.35          0.41 o
 -12  -5  -7         13.76         14.39          0.83 o
  12   5   7         13.73         15.09          0.98 o
   0   6   7       1070.73       1060.26          4.23 o
  -1  -6  -7        410.88        413.24          1.56 o
   1   6   7        407.36        409.80          1.74 o
  -2  -6  -7        403.50        405.10          1.55 o
   2   6   7        403.50        406.36          1.74 o
   3   6   7        192.05        192.12          1.07 o
  -3  -6  -7        188.11        188.09          0.87 o
  -4  -6  -7        187.70        189.82          0.99 o
   4   6   7        185.27        187.82          1.17 o
  -5  -6  -7        156.75        157.53          0.91 o
   5   6   7        159.13        159.39          1.11 o
   6   6   7        244.00        245.28          1.64 o
  -6  -6  -7        244.62        244.00          1.47 o
  -7  -6  -7         43.61         43.76          0.56 o
   7   6   7         43.70         43.33          0.58 o
  -8  -6  -7         35.54         35.78          0.59 o
   8   6   7         35.18         35.97          0.61 o
   9   6   7          1.09          1.07          0.23 o
  -9  -6  -7          1.11          1.31          0.22 o
 -10  -6  -7          2.03          2.17          0.30 o
  10   6   7          1.96          2.02          0.37 o
  11   6   7          6.38          5.84          0.58 o
 -11  -6  -7          6.05          6.05          0.55 o
 -12  -6  -7          1.70          1.79          0.48 o
  12   6   7          1.67          1.75          0.55 o
   0   7   7        165.66        167.84          0.87 o
  -1  -7  -7        696.37        697.02          2.69 o
   1   7   7        702.76        704.67          2.91 o
   2   7   7         47.42         47.99          0.40 o
  -2  -7  -7         47.47         48.33          0.35 o
   3   7   7        181.75        180.96          1.09 o
  -3  -7  -7        186.06        185.16          1.00 o
  -4  -7  -7        204.02        204.55          1.06 o
   4   7   7        205.42        206.11          1.31 o
  -5  -7  -7         42.44         43.22          0.38 o
   5   7   7         41.92         42.77          0.50 o
   6   7   7         94.24         94.76          0.90 o
  -6  -7  -7         92.39         92.62          0.75 o
   7   7   7         78.94         78.09          0.90 o
  -7  -7  -7         78.58         77.62          0.82 o
  -8  -7  -7          7.29          6.85          0.30 o
   8   7   7          7.75          7.25          0.35 o
  -9  -7  -7         25.35         25.01          0.61 o
   9   7   7         24.96         24.16          0.69 o
  10   7   7         15.43         15.87          0.72 o
 -10  -7  -7         15.43         15.16          0.66 o
  11   7   7          4.20          3.83          0.48 o
 -11  -7  -7          4.05          4.01          0.52 o
   0   8   7          0.60          0.69          0.08 o
   1   8   7        207.92        211.59          1.15 o
  -1  -8  -7        208.14        209.19          1.04 o
  -2  -8  -7         36.25         36.24          0.31 o
   2   8   7         36.05         36.61          0.39 o
  -3  -8  -7        619.77        616.58          2.84 o
   3   8   7        620.22        620.16          3.40 o
   4   8   7          7.26          6.73          0.20 o
  -4  -8  -7          6.94          6.84          0.16 o
   5   8   7        193.21        192.78          1.45 o
  -5  -8  -7        192.96        191.79          1.29 o
   6   8   7         11.81         11.63          0.34 o
  -6  -8  -7         12.17         12.04          0.27 o
   7   8   7          3.69          3.57          0.24 o
  -7  -8  -7          3.87          3.69          0.21 o
  -8  -8  -7          1.58          1.73          0.23 o
   8   8   7          1.57          1.72          0.27 o
  -9  -8  -7         32.37         33.74          0.87 o
   9   8   7         32.17         32.79          0.84 o
  10   8   7          1.34          1.07          0.34 o
 -10  -8  -7          1.40          1.26          0.38 o
  11   8   7         16.47         17.11          0.92 o
 -11  -8  -7         16.26         17.47          1.01 o
   0   9   7        107.11        107.95          0.69 o
  -1  -9  -7        301.64        303.65          1.49 o
   1   9   7        299.01        300.02          1.70 o
   2   9   7         59.89         60.26          0.56 o
  -2  -9  -7         59.58         60.60          0.47 o
   3   9   7         33.09         33.12          0.40 o
  -3  -9  -7         32.94         32.94          0.37 o
   4   9   7        124.59        123.87          1.05 o
  -4  -9  -7        125.04        124.55          0.89 o
  -5  -9  -7         32.81         33.15          0.42 o
   5   9   7         33.45         33.73          0.52 o
  -6  -9  -7        146.55        145.81          1.36 o
   6   9   7        146.34        146.63          1.47 o
  -7  -9  -7         48.81         48.66          0.74 o
   7   9   7         47.12         47.00          0.77 o
  -8  -9  -7          3.68          3.72          0.34 o
   8   9   7          3.37          3.22          0.32 o
   9   9   7         26.83         27.90          0.80 o
  -9  -9  -7         26.99         28.38          0.98 o
 -10  -9  -7          6.85          6.57          0.59 o
  10   9   7          6.99          6.94          0.60 o
  11   9   7          2.13          2.20          0.48 o
 -11  -9  -7          2.15          2.19          0.57 o
   0  10   7        136.11        137.39          0.96 o
   1  10   7        229.13        227.61          1.40 o
  -1 -10  -7        228.67        227.81          1.30 o
  -2 -10  -7         36.69         36.83          0.37 o
   2  10   7         35.97         35.91          0.51 o
  -3 -10  -7        156.19        156.06          1.20 o
   3  10   7        155.12        154.22          1.31 o
   4  10   7        102.98        102.16          0.97 o
  -4 -10  -7        102.52        102.35          1.01 o
  -5 -10  -7        166.58        165.69          1.57 o
   5  10   7        164.70        162.44          1.52 o
   6  10   7         24.82         24.27          0.52 o
  -6 -10  -7         24.69         24.39          0.50 o
   7  10   7         12.80         12.39          0.47 o
  -7 -10  -7         12.87         12.67          0.54 o
  -8 -10  -7         10.69         10.30          0.59 o
   8  10   7         10.70         10.33          0.52 o
   9  10   7          9.56         10.10          0.57 o
  -9 -10  -7          9.82         10.18          0.69 o
 -10 -10  -7          4.32          4.24          0.57 o
  10  10   7          4.39          4.01          0.50 o
 -11 -10  -7          8.35          9.28          1.05 o
  11  10   7          8.15          8.49          1.35 o
   0  11   7         21.36         20.99          0.35 o
  -1 -11  -7         22.43         22.75          0.32 o
   1  11   7         22.24         22.07          0.39 o
  -2 -11  -7        109.26        109.34          0.90 o
   2  11   7        107.54        108.52          1.21 o
  -3 -11  -7         22.50         22.16          0.38 o
   3  11   7         22.37         21.65          0.42 o
   4  11   7        102.24        100.90          1.10 o
  -4 -11  -7        101.29        100.17          1.12 o
  -5 -11  -7         10.68         10.31          0.37 o
   5  11   7         10.73         10.37          0.34 o
  -6 -11  -7         40.80         40.79          0.81 o
   6  11   7         42.53         41.77          0.72 o
   7  11   7         28.80         27.65          0.66 o
  -7 -11  -7         28.49         29.02          0.76 o
  -8 -11  -7          1.19          1.18          0.33 o
   8  11   7          1.26          1.48          0.32 o
  -9 -11  -7          8.35          8.96          0.77 o
   9  11   7          8.38          8.50          0.71 o
  10  11   7          3.48          3.04          0.61 o
 -10 -11  -7          3.39          3.25          0.55 o
   0  12   7        226.78        225.76          1.94 o
  -1 -12  -7         11.06         11.16          0.32 o
   1  12   7         10.66         10.94          0.37 o
   2  12   7        151.35        150.98          1.70 o
  -2 -12  -7        149.40        145.41          1.43 o
  -3 -12  -7         16.66         16.59          0.47 o
   3  12   7         16.30         16.32          0.47 o
  -4 -12  -7          8.03          8.35          0.34 o
   4  12   7          8.06          8.33          0.35 o
  -5 -12  -7          0.73          0.67          0.23 o
   5  12   7          0.67          0.42          0.21 o
  -6 -12  -7         49.65         48.91          0.94 o
   6  12   7         50.30         49.91          0.92 o
  -7 -12  -7          2.11          2.07          0.33 o
   7  12   7          2.21          2.18          0.33 o
  -8 -12  -7         45.32         44.25          1.35 o
   8  12   7         46.60         46.50          1.31 o
   9  12   7          4.86          4.57          0.64 o
  -9 -12  -7          4.85          5.29          0.71 o
 -10 -12  -7          4.92          5.14          0.79 o
  10  12   7          4.69          4.31          1.10 o
   0  13   7         71.06         71.58          0.89 o
   1  13   7          5.28          5.21          0.35 o
  -1 -13  -7          4.83          5.00          0.40 o
  -2 -13  -7         56.60         55.18          1.00 o
   2  13   7         55.85         54.80          1.00 o
  -3 -13  -7          9.19          8.62          0.49 o
   3  13   7          8.84          8.60          0.45 o
   4  13   7         75.93         74.71          1.22 o
  -4 -13  -7         76.17         75.85          1.32 o
  -5 -13  -7          0.25          0.09          0.22 o
   5  13   7          0.33          0.31          0.25 o
  -6 -13  -7         15.80         15.68          0.69 o
   6  13   7         15.41         14.90          0.66 o
  -7 -13  -7          2.73          2.68          0.44 o
   7  13   7          2.53          2.53          0.74 o
  -8 -13  -7          0.18          0.31          0.43 o
   8  13   7          0.16          0.28          0.55 o
   9  13   7          0.69          0.79          0.64 o
  -9 -13  -7          0.81          0.66          0.48 o
   0  14   7         24.08         23.30          1.42 o
   1  14   7         23.87         23.31          0.71 o
  -1 -14  -7         23.29         23.51          0.78 o
  -2 -14  -7         29.66         29.09          0.96 o
   2  14   7         29.46         29.78          0.82 o
  -3 -14  -7        116.87        114.23          2.29 o
   3  14   7        117.69        115.51          1.98 o
   4  14   7          3.39          3.54          0.36 o
  -4 -14  -7          3.56          3.74          0.50 o
  -5 -14  -7         63.92         63.61          2.10 o
   5  14   7         62.48         61.92          1.39 o
  -6 -14  -7         18.63         17.97          1.53 o
   6  14   7         18.28         19.16          1.83 o
  -7 -14  -7          2.61          2.00          0.82 o
   7  14   7          2.51          2.06          0.73 o
  -8 -14  -7          7.65          8.25          1.13 o
   8  14   7          7.45          7.34          1.04 o
   0  15   7          1.61          1.86          0.55 o
  -1 -15  -7         21.42         20.62          1.03 o
   2  15   7         32.72         31.93          1.25 o
  -2 -15  -7         32.64         33.04          1.30 o
  -3 -15  -7         46.43         45.97          1.36 o
   3  15   7         47.08         47.96          1.27 o
   4  15   7         12.53         12.44          0.83 o
  -4 -15  -7         12.68         13.70          1.05 o
   5  15   7          0.78          0.66          0.46 o
  -5 -15  -7          0.75          0.65          0.51 o
  -6 -15  -7          2.23          2.33          0.82 o
   6  15   7          2.21          2.82          1.03 o
  -7 -15  -7         15.35         15.59          1.65 o
   7  15   7         14.93         14.44          1.44 o
  -8 -15  -7          5.20          5.04          1.15 o
   8  15   7          5.15          4.99          0.92 o
   0  16   7          1.02          1.33          0.56 o
   1  16   7         14.25         13.74          1.59 o
  -1 -16  -7         14.53         14.96          1.12 o
  -2 -16  -7         25.60         26.04          1.30 o
   2  16   7         25.81         26.30          1.99 o
   3  16   7         28.97         28.72          2.18 o
  -3 -16  -7         28.55         29.99          1.79 o
   4  16   7         29.24         29.80          2.38 o
  -4 -16  -7         28.93         29.70          1.88 o
   5  16   7          3.66          3.27          0.82 o
  -5 -16  -7          3.41          3.42          0.90 o
  -6 -16  -7          0.44          0.03          0.69 o
   6  16   7          0.43          0.88          0.61 o
   7  16   7          0.22          0.46          0.65 o
  -7 -16  -7          0.19          0.64          0.77 o
   0  17   7          0.08          0.08          0.68 o
  -1 -17  -7         36.76         35.76          2.64 o
   1  17   7         37.89         35.90          2.86 o
  -2 -17  -7          1.21          0.96          0.69 o
  -3 -17  -7          9.36          9.58          1.31 o
  -4 -17  -7          0.34          0.87          0.71 o
   5  17   7          1.96          2.05          1.04 o
  -5 -17  -7          2.06          1.65          0.84 o
   6  17   7          1.65          1.62          1.08 o
  -6 -17  -7          1.58          1.66          0.86 o
  -1 -18  -7          3.81          3.53          1.10 o
  -2 -18  -7         11.86         11.15          1.84 o
  -3 -18  -7         10.01         10.36          1.42 o
  -4 -18  -7          1.01          1.01          0.77 o
  -5 -18  -7          5.57          6.19          1.68 o
  -3 -19  -7          0.60          0.45          0.91 o
   0   0   8        621.29        607.13          3.19 o
   1   0   8        413.92        409.32          1.63 o
   2   0   8        536.95        531.00          2.05 o
   3   0   8          3.21          3.45          0.11 o
   4   0   8          3.30          3.47          0.12 o
   5   0   8          0.55          0.52          0.10 o
   6   0   8         35.35         34.38          0.39 o
   7   0   8        160.39        160.76          1.17 o
   8   0   8        195.98        193.73          1.50 o
   9   0   8         81.35         82.36          0.96 o
  10   0   8         28.24         28.05          0.62 o
  11   0   8          2.51          2.90          0.39 o
  12   0   8          0.46          0.33          0.36 o
   0   1   8        225.93        223.77          0.77 o
  -1  -1  -8        792.84        793.82          3.06 o
   1   1   8        793.53        788.05          2.94 o
   2   1   8        375.59        374.29          1.45 o
  -2  -1  -8        372.79        372.26          1.38 o
  -3  -1  -8        398.86        397.54          1.45 o
   3   1   8        395.82        390.86          1.47 o
   4   1   8        196.91        197.60          1.02 o
  -4  -1  -8        197.13        199.71          1.03 o
  -5  -1  -8         81.08         81.57          0.60 o
   5   1   8         82.61         82.92          0.57 o
   6   1   8         76.22         77.27          0.61 o
  -6  -1  -8         76.52         76.59          0.63 o
   7   1   8         88.27         88.22          0.78 o
  -7  -1  -8         89.11         89.45          0.77 o
  -8  -1  -8          8.99          8.80          0.32 o
   8   1   8          9.33          9.03          0.31 o
  -9  -1  -8         35.46         35.99          0.62 o
   9   1   8         35.16         35.39          0.60 o
  10   1   8          6.52          6.48          0.36 o
 -10  -1  -8          6.44          6.40          0.38 o
 -11  -1  -8          7.42          7.49          0.52 o
  11   1   8          7.62          7.47          0.52 o
  12   1   8          4.06          4.04          0.52 o
 -12  -1  -8          3.90          3.51          0.48 o
   0   2   8         31.68         32.71          0.18 o
   1   2   8       1755.96       1724.36          6.87 o
  -1  -2  -8       1760.16       1736.49          6.48 o
  -2  -2  -8        269.12        269.65          1.04 o
   2   2   8        260.88        263.13          1.04 o
   3   2   8          7.35          7.26          0.12 o
  -3  -2  -8          6.32          6.17          0.13 o
   4   2   8        300.58        302.90          1.42 o
  -4  -2  -8        297.29        301.29          1.36 o
   5   2   8        100.17         99.58          0.67 o
  -5  -2  -8         97.49         95.74          0.71 o
   6   2   8          1.38          1.46          0.13 o
  -6  -2  -8          1.65          1.48          0.14 o
   7   2   8         34.71         34.84          0.45 o
  -7  -2  -8         33.39         33.09          0.45 o
   8   2   8         40.34         39.84          0.57 o
  -8  -2  -8         42.39         41.95          0.57 o
   9   2   8         21.25         20.73          0.48 o
  -9  -2  -8         21.94         22.00          0.50 o
 -10  -2  -8         14.77         15.17          0.54 o
  10   2   8         15.11         15.42          0.49 o
  11   2   8          1.65          1.76          0.39 o
 -11  -2  -8          1.43          1.38          0.33 o
  12   2   8          0.16          0.00          0.35 o
 -12  -2  -8          0.16          0.21          0.32 o
   0   3   8         75.16         75.80          0.35 o
   1   3   8         17.55         17.40          0.16 o
  -1  -3  -8         14.84         15.49          0.14 o
   2   3   8        383.60        384.99          1.54 o
  -2  -3  -8        385.61        386.27          1.38 o
  -3  -3  -8         83.94         84.94          0.48 o
   3   3   8         80.99         81.27          0.48 o
   4   3   8         16.64         16.89          0.25 o
  -4  -3  -8         15.93         16.31          0.22 o
   5   3   8          3.01          2.88          0.12 o
  -5  -3  -8          3.41          3.55          0.15 o
   6   3   8         32.19         32.19          0.36 o
  -6  -3  -8         32.76         32.62          0.40 o
   7   3   8         29.76         29.58          0.42 o
  -7  -3  -8         30.55         30.36          0.45 o
  -8  -3  -8         21.50         21.87          0.44 o
   8   3   8         20.84         21.13          0.42 o
  -9  -3  -8         12.68         12.09          0.43 o
   9   3   8         13.43         13.20          0.40 o
 -10  -3  -8          3.07          3.23          0.33 o
  10   3   8          3.21          3.36          0.37 o
  11   3   8          6.15          6.03          0.53 o
 -11  -3  -8          6.04          5.75          0.46 o
  12   3   8          0.36          0.26          0.37 o
 -12  -3  -8          0.31          0.31          0.32 o
   0   4   8         16.59         16.91          0.14 o
  -1  -4  -8         29.50         29.94          0.17 o
   1   4   8         30.34         29.94          0.23 o
  -2  -4  -8        395.02        397.40          1.36 o
   2   4   8        400.31        403.01          1.59 o
  -3  -4  -8        763.78        770.90          3.10 o
   3   4   8        768.46        768.45          3.46 o
  -4  -4  -8        672.91        673.40          2.65 o
   4   4   8        668.35        667.34          2.95 o
  -5  -4  -8        204.55        204.71          1.11 o
   5   4   8        204.26        204.23          1.27 o
  -6  -4  -8         38.48         38.41          0.46 o
   6   4   8         39.15         39.30          0.46 o
   7   4   8         37.72         37.63          0.52 o
  -7  -4  -8         38.77         38.71          0.53 o
   8   4   8          4.40          4.52          0.27 o
  -8  -4  -8          4.35          4.57          0.26 o
   9   4   8          7.58          6.84          0.34 o
  -9  -4  -8          7.35          6.88          0.34 o
 -10  -4  -8          4.92          4.46          0.36 o
  10   4   8          4.67          4.46          0.41 o
  11   4   8          3.54          3.58          0.46 o
 -11  -4  -8          3.59          3.62          0.41 o
 -12  -4  -8          6.40          6.58          0.62 o
  12   4   8          6.59          6.95          0.68 o
   0   5   8        492.48        496.83          1.94 o
  -1  -5  -8         90.78         91.67          0.45 o
   1   5   8         93.81         94.50          0.54 o
   2   5   8        571.41        574.94          2.29 o
  -2  -5  -8        569.28        572.75          2.07 o
  -3  -5  -8        199.16        200.21          0.91 o
   3   5   8        203.51        203.44          1.13 o
  -4  -5  -8         90.18         90.65          0.52 o
   4   5   8         90.14         91.17          0.66 o
   5   5   8          4.48          4.58          0.19 o
  -5  -5  -8          4.23          4.30          0.15 o
  -6  -5  -8        206.19        207.19          1.31 o
   6   5   8        209.08        208.90          1.52 o
  -7  -5  -8         55.05         54.62          0.64 o
   7   5   8         55.88         55.59          0.65 o
   8   5   8         12.17         12.45          0.40 o
  -8  -5  -8         11.61         11.68          0.38 o
  -9  -5  -8         49.41         49.87          0.77 o
   9   5   8         49.89         50.23          0.86 o
  10   5   8          2.62          2.56          0.36 o
 -10  -5  -8          2.73          2.48          0.31 o
  11   5   8         17.93         19.14          0.84 o
 -11  -5  -8         17.84         18.46          0.73 o
 -12  -5  -8          0.36          0.09          0.36 o
  12   5   8          0.38          0.24          0.41 o
   0   6   8         21.77         21.63          0.21 o
  -1  -6  -8        423.55        424.57          1.69 o
   1   6   8        427.83        429.34          1.90 o
  -2  -6  -8        500.98        503.42          1.87 o
   2   6   8        491.79        494.60          2.16 o
  -3  -6  -8         72.73         73.14          0.43 o
   3   6   8         72.02         72.62          0.54 o
  -4  -6  -8         30.60         31.15          0.29 o
   4   6   8         30.61         30.95          0.37 o
  -5  -6  -8        136.34        137.92          0.83 o
   5   6   8        134.23        134.75          0.96 o
   6   6   8         63.21         63.89          0.69 o
  -6  -6  -8         65.55         66.06          0.58 o
  -7  -6  -8         31.28         31.29          0.48 o
   7   6   8         31.04         31.12          0.53 o
   8   6   8        113.83        114.63          1.31 o
  -8  -6  -8        114.50        114.61          1.19 o
  -9  -6  -8          5.79          5.62          0.32 o
   9   6   8          5.80          5.86          0.38 o
  10   6   8         20.13         20.46          0.83 o
 -10  -6  -8         20.13         20.62          0.66 o
 -11  -6  -8          6.16          6.29          0.55 o
  11   6   8          5.94          5.94          0.56 o
  12   6   8         11.88         13.07          1.03 o
 -12  -6  -8         11.91         12.76          0.91 o
   0   7   8        167.00        167.62          0.85 o
  -1  -7  -8         81.52         82.92          0.46 o
   1   7   8         79.56         81.23          0.57 o
  -2  -7  -8        444.80        444.71          1.80 o
   2   7   8        439.45        444.67          2.20 o
  -3  -7  -8         55.08         56.01          0.43 o
   3   7   8         54.50         55.45          0.49 o
  -4  -7  -8        197.37        198.44          1.07 o
   4   7   8        200.55        200.01          1.34 o
   5   7   8         31.85         31.32          0.43 o
  -5  -7  -8         32.11         31.80          0.33 o
   6   7   8        114.30        115.06          1.05 o
  -6  -7  -8        112.17        112.60          0.85 o
   7   7   8          8.85          8.76          0.35 o
  -7  -7  -8          8.34          8.17          0.30 o
   8   7   8          2.65          2.82          0.27 o
  -8  -7  -8          2.52          2.62          0.23 o
  -9  -7  -8          4.78          4.63          0.34 o
   9   7   8          4.50          4.12          0.38 o
 -10  -7  -8          3.91          3.74          0.41 o
  10   7   8          4.01          4.01          0.44 o
  11   7   8          1.52          1.28          0.43 o
 -11  -7  -8          1.50          1.43          0.43 o
   0   8   8        353.36        355.96          1.67 o
  -1  -8  -8         63.57         64.31          0.44 o
   1   8   8         63.99         65.40          0.46 o
  -2  -8  -8          1.47          1.58          0.08 o
   2   8   8          1.59          1.71          0.13 o
   3   8   8        119.95        119.84          0.95 o
  -3  -8  -8        118.39        118.63          0.78 o
   4   8   8          1.50          1.77          0.14 o
  -4  -8  -8          1.48          1.67          0.09 o
  -5  -8  -8          6.84          7.08          0.19 o
   5   8   8          6.92          7.08          0.25 o
  -6  -8  -8         24.30         24.17          0.35 o
   6   8   8         24.82         24.13          0.45 o
   7   8   8          6.81          6.88          0.32 o
  -7  -8  -8          6.76          7.15          0.28 o
   8   8   8          3.83          3.63          0.31 o
  -8  -8  -8          3.29          3.08          0.25 o
   9   8   8          6.00          5.92          0.44 o
  -9  -8  -8          5.71          5.63          0.44 o
 -10  -8  -8          5.46          5.44          0.54 o
  10   8   8          5.09          4.80          0.48 o
 -11  -8  -8          0.62          0.38          0.39 o
  11   8   8          0.64          0.65          0.40 o
   0   9   8        198.22        199.41          1.11 o
   1   9   8         48.71         49.87          0.45 o
  -1  -9  -8         47.09         48.59          0.39 o
  -2  -9  -8         58.47         58.67          0.52 o
   2   9   8         61.29         62.03          0.60 o
   3   9   8        109.18        110.76          0.91 o
  -3  -9  -8        108.48        109.38          0.81 o
   4   9   8         54.28         54.21          0.61 o
  -4  -9  -8         55.93         55.41          0.59 o
   5   9   8         43.81         44.23          0.61 o
  -5  -9  -8         44.90         45.29          0.51 o
   6   9   8         54.70         54.72          0.77 o
  -6  -9  -8         55.10         54.65          0.65 o
   7   9   8         18.15         17.90          0.51 o
  -7  -9  -8         18.70         18.56          0.51 o
  -8  -9  -8         22.30         21.61          0.65 o
   8   9   8         22.57         21.63          0.62 o
  -9  -9  -8         14.13         14.06          0.77 o
   9   9   8         14.53         14.53          0.62 o
  10   9   8          4.18          3.93          0.50 o
 -10  -9  -8          4.18          4.31          0.51 o
 -11  -9  -8          9.29          9.60          0.86 o
  11   9   8          9.31          8.78          0.76 o
   0  10   8        188.07        188.13          1.18 o
   1  10   8        112.68        112.92          0.88 o
  -1 -10  -8        113.76        114.56          0.84 o
   2  10   8        113.46        112.36          1.08 o
  -2 -10  -8        110.97        109.93          0.84 o
  -3 -10  -8         19.20         19.44          0.30 o
   3  10   8         19.93         19.80          0.38 o
   4  10   8          5.14          4.92          0.22 o
  -4 -10  -8          5.33          5.55          0.25 o
  -5 -10  -8         92.72         89.74          1.04 o
   5  10   8         91.54         90.38          1.00 o
  -6 -10  -8         34.91         34.33          0.60 o
   6  10   8         35.36         35.21          0.63 o
  -7 -10  -8         27.98         27.75          0.74 o
   7  10   8         27.70         27.32          0.62 o
  -8 -10  -8         43.39         44.10          1.07 o
   8  10   8         43.52         44.34          0.93 o
  -9 -10  -8          7.99          8.43          0.67 o
   9  10   8          7.92          7.46          0.58 o
 -10 -10  -8          4.11          4.34          0.58 o
  10  10   8          4.00          4.42          0.56 o
   0  11   8         44.59         44.96          0.54 o
  -1 -11  -8        206.80        204.82          1.45 o
   1  11   8        208.32        205.23          1.59 o
  -2 -11  -8         35.15         35.31          0.39 o
   2  11   8         35.45         34.98          0.63 o
  -3 -11  -8         36.51         36.54          0.52 o
   3  11   8         36.59         35.99          0.53 o
   4  11   8          3.34          3.41          0.24 o
  -4 -11  -8          3.60          3.92          0.23 o
   5  11   8         37.92         37.31          0.60 o
  -5 -11  -8         37.50         36.97          0.65 o
   6  11   8         29.13         29.23          0.61 o
  -6 -11  -8         29.61         30.20          0.71 o
  -7 -11  -8         17.55         17.27          0.63 o
   7  11   8         17.19         17.22          0.54 o
   8  11   8          3.37          3.23          0.42 o
  -8 -11  -8          3.27          3.06          0.39 o
  -9 -11  -8         18.61         18.42          0.98 o
   9  11   8         19.01         18.27          0.93 o
 -10 -11  -8          0.42          0.41          0.44 o
  10  11   8          0.48          0.17          0.46 o
   0  12   8         65.81         65.04          0.76 o
   1  12   8         21.16         21.12          0.49 o
  -1 -12  -8         20.87         20.93          0.34 o
  -2 -12  -8         37.78         37.52          0.61 o
   2  12   8         36.82         36.93          0.71 o
  -3 -12  -8         37.88         36.63          0.72 o
   3  12   8         37.48         36.56          0.75 o
  -4 -12  -8         47.28         46.37          0.75 o
   4  12   8         48.16         47.06          0.78 o
  -5 -12  -8         47.64         46.13          0.83 o
   5  12   8         46.51         45.90          0.80 o
   6  12   8         12.64         12.01          0.50 o
  -6 -12  -8         12.24         11.77          0.51 o
  -7 -12  -8          2.49          2.09          0.33 o
   7  12   8          2.66          2.37          0.35 o
   8  12   8          1.27          1.12          0.39 o
  -8 -12  -8          1.28          1.29          0.41 o
   9  12   8          6.67          6.69          0.78 o
  -9 -12  -8          6.85          6.72          0.80 o
 -10 -12  -8          0.22          0.25          0.52 o
  10  12   8          0.24          0.21          0.73 o
   0  13   8         15.62         15.80          0.39 o
   1  13   8          8.04          8.24          0.48 o
  -1 -13  -8          6.94          7.19          0.37 o
  -2 -13  -8         24.40         24.49          0.65 o
   2  13   8         23.70         23.70          0.65 o
  -3 -13  -8          7.54          6.96          0.38 o
   3  13   8          7.73          6.97          0.43 o
  -4 -13  -8          9.76          9.68          0.49 o
   4  13   8         10.07         10.11          0.50 o
   5  13   8         10.68         10.04          0.54 o
  -5 -13  -8         10.23          9.74          0.46 o
   6  13   8         24.53         24.69          0.81 o
  -6 -13  -8         24.13         23.92          0.75 o
   7  13   8          3.07          3.18          0.62 o
  -7 -13  -8          3.01          2.48          0.47 o
  -8 -13  -8          3.08          3.04          0.57 o
   8  13   8          2.90          2.96          0.73 o
  -9 -13  -8          2.23          2.08          0.57 o
   9  13   8          2.03          2.01          0.74 o
   0  14   8         27.56         27.38          1.28 o
  -1 -14  -8         12.15         12.78          0.65 o
   1  14   8         12.37         13.21          0.59 o
  -2 -14  -8          2.46          2.59          0.41 o
   2  14   8          2.33          2.11          0.34 o
  -3 -14  -8         67.58         67.94          1.62 o
   3  14   8         67.61         67.26          1.38 o
  -4 -14  -8         24.51         25.60          1.03 o
   4  14   8         24.15         24.28          0.84 o
   5  14   8          0.05          0.43          0.31 o
   6  14   8          6.92          8.10          1.04 o
  -6 -14  -8          6.64          6.75          1.06 o
   7  14   8          2.84          2.11          0.75 o
  -7 -14  -8          3.02          2.90          0.89 o
  -8 -14  -8          3.79          3.13          0.98 o
   8  14   8          3.96          3.61          0.80 o
   0  15   8          0.35          0.42          0.47 o
  -1 -15  -8         15.46         16.15          0.96 o
   1  15   8         15.22         14.15          1.51 o
   2  15   8         45.57         43.87          1.29 o
  -2 -15  -8         45.75         45.43          1.55 o
  -3 -15  -8         24.11         24.62          1.02 o
   3  15   8         24.38         25.65          0.93 o
  -4 -15  -8         37.59         37.98          1.59 o
   4  15   8         36.70         35.66          1.20 o
   5  15   8          8.82          9.05          0.90 o
  -5 -15  -8          8.70          8.63          0.97 o
   6  15   8         12.66         11.99          1.27 o
  -6 -15  -8         12.41         12.53          1.45 o
   7  15   8          1.72          1.46          0.74 o
  -7 -15  -8          1.74          1.94          0.87 o
  -8 -15  -8          0.20          0.45          0.76 o
   8  15   8          0.21          0.31          0.63 o
   0  16   8          0.10          0.03          0.49 o
  -1 -16  -8          3.79          3.45          0.60 o
   1  16   8          4.00          3.45          0.96 o
   2  16   8         35.20         33.66          2.34 o
  -2 -16  -8         34.82         34.85          1.44 o
  -3 -16  -8         14.59         14.58          1.38 o
   3  16   8         14.83         13.93          1.71 o
  -4 -16  -8          7.84          7.39          1.11 o
   4  16   8          7.90          7.19          1.37 o
  -5 -16  -8          0.12          0.13          0.63 o
   5  16   8          0.14          0.29          0.53 o
  -6 -16  -8          0.28          0.22          0.68 o
   7  16   8          3.21          3.23          0.87 o
  -7 -16  -8          3.15          3.22          1.00 o
   0  17   8         21.68         22.53          2.01 o
   1  17   8          6.62          6.53          1.28 o
  -1 -17  -8          6.46          6.94          1.36 o
  -2 -17  -8         10.31         10.10          1.33 o
  -3 -17  -8          7.60          8.00          1.20 o
  -4 -17  -8          6.08          5.91          1.10 o
   5  17   8          2.02          3.46          1.20 o
  -5 -17  -8          2.19          2.46          0.89 o
   6  17   8          1.57          1.77          1.09 o
  -6 -17  -8          1.68          1.64          0.90 o
  -1 -18  -8         13.36         12.64          1.87 o
   1  18   8         13.31         12.70          2.17 o
  -2 -18  -8          4.11          4.77          1.34 o
  -3 -18  -8         14.29         15.95          1.68 o
  -4 -18  -8          0.96          1.05          0.81 o
  -2 -19  -8          2.21          3.11          1.87 o
   1   0   9       1044.77       1033.12          3.89 o
   2   0   9         48.53         48.07          0.28 o
   3   0   9       2452.23       2437.15         10.01 o
   4   0   9         63.24         64.49          0.45 o
   5   0   9        749.46        737.98          3.62 o
   6   0   9          0.12          0.31          0.12 o
   7   0   9         27.13         26.42          0.41 o
   8   0   9         42.67         43.60          0.59 o
   9   0   9         24.70         25.32          0.55 o
  10   0   9          1.42          1.46          0.27 o
  11   0   9         10.24         10.25          0.60 o
  12   0   9          0.76          0.40          0.37 o
   0   1   9         76.68         77.37          0.35 o
  -1  -1  -9        562.08        562.02          2.39 o
   1   1   9        560.93        558.23          2.35 o
   2   1   9        465.12        461.33          1.85 o
  -2  -1  -9        464.86        458.34          1.71 o
   3   1   9        258.78        258.87          1.16 o
  -3  -1  -9        256.12        259.09          1.11 o
   4   1   9          5.81          5.99          0.16 o
  -4  -1  -9          6.60          6.54          0.16 o
  -5  -1  -9         66.36         66.08          0.57 o
   5   1   9         64.60         64.50          0.54 o
   6   1   9         24.98         25.08          0.34 o
  -6  -1  -9         23.66         23.97          0.37 o
   7   1   9        127.42        128.15          1.00 o
  -7  -1  -9        128.33        128.35          1.03 o
   8   1   9         26.90         27.85          0.48 o
  -8  -1  -9         26.47         26.94          0.49 o
   9   1   9         34.19         35.13          0.63 o
  -9  -1  -9         32.74         32.88          0.62 o
 -10  -1  -9          7.66          7.56          0.42 o
  10   1   9          7.34          7.39          0.41 o
  11   1   9          8.65          8.76          0.54 o
 -11  -1  -9          8.33          8.22          0.55 o
 -12  -1  -9          0.39          0.15          0.32 o
  12   1   9          0.34          0.18          0.35 o
   0   2   9          7.09          7.29          0.08 o
   1   2   9        109.39        109.68          0.50 o
  -1  -2  -9        113.47        114.52          0.47 o
  -2  -2  -9        171.31        172.98          0.73 o
   2   2   9        168.34        170.95          0.77 o
  -3  -2  -9        804.30        807.88          3.57 o
   3   2   9        800.53        799.80          3.49 o
   4   2   9        231.04        233.43          1.14 o
  -4  -2  -9        233.80        236.15          1.10 o
   5   2   9        263.30        265.05          1.49 o
  -5  -2  -9        258.19        260.88          1.48 o
  -6  -2  -9         20.55         20.85          0.37 o
   6   2   9         19.15         19.27          0.31 o
   7   2   9         11.65         11.19          0.30 o
  -7  -2  -9         11.99         11.82          0.32 o
   8   2   9        155.35        155.99          1.35 o
  -8  -2  -9        156.36        157.34          1.39 o
   9   2   9         21.80         22.07          0.51 o
  -9  -2  -9         22.09         22.01          0.52 o
 -10  -2  -9         35.38         35.20          0.76 o
  10   2   9         34.90         35.32          0.75 o
 -11  -2  -9          6.05          6.15          0.49 o
  11   2   9          6.03          6.39          0.58 o
  12   2   9          1.95          1.72          0.46 o
 -12  -2  -9          1.87          1.72          0.38 o
   0   3   9        108.89        109.59          0.47 o
  -1  -3  -9        321.21        320.57          1.15 o
   1   3   9        326.35        326.80          1.19 o
  -2  -3  -9        574.85        573.46          2.14 o
   2   3   9        582.68        584.01          2.65 o
   3   3   9        165.26        166.49          0.79 o
  -3  -3  -9        161.07        163.01          0.81 o
   4   3   9        350.66        351.41          1.76 o
  -4  -3  -9        350.80        353.34          1.57 o
  -5  -3  -9         20.53         20.27          0.31 o
   5   3   9         18.95         18.94          0.28 o
  -6  -3  -9        243.86        244.61          1.59 o
   6   3   9        244.47        244.70          1.51 o
   7   3   9         93.37         94.16          0.83 o
  -7  -3  -9         92.33         92.77          0.89 o
  -8  -3  -9         41.24         41.16          0.60 o
   8   3   9         40.59         40.94          0.60 o
  -9  -3  -9         12.56         12.14          0.43 o
   9   3   9         12.86         12.57          0.40 o
 -10  -3  -9         21.77         22.59          0.65 o
  10   3   9         22.13         22.15          0.74 o
 -11  -3  -9          1.18          0.96          0.32 o
  11   3   9          1.32          1.28          0.38 o
 -12  -3  -9          9.95          9.92          0.66 o
  12   3   9          9.77         10.18          0.74 o
   0   4   9       2795.42       2767.17         10.98 o
   1   4   9        635.96        640.88          2.72 o
  -1  -4  -9        631.31        635.60          2.35 o
  -2  -4  -9        639.37        644.19          2.33 o
   2   4   9        626.69        633.04          2.69 o
   3   4   9        799.86        803.21          4.02 o
  -3  -4  -9        795.32        800.30          3.21 o
   4   4   9        211.54        210.80          1.19 o
  -4  -4  -9        211.85        211.66          1.08 o
  -5  -4  -9         56.90         57.49          0.47 o
   5   4   9         56.87         56.88          0.55 o
  -6  -4  -9        180.01        177.26          1.26 o
   6   4   9        179.52        178.67          1.31 o
  -7  -4  -9         28.12         28.22          0.46 o
   7   4   9         29.13         29.89          0.50 o
  -8  -4  -9         98.01         98.24          1.02 o
   8   4   9         96.35         97.67          1.13 o
   9   4   9         39.98         39.93          0.77 o
  -9  -4  -9         38.89         38.50          0.68 o
 -10  -4  -9          4.27          4.09          0.35 o
  10   4   9          3.91          3.92          0.40 o
 -11  -4  -9          0.44          0.27          0.30 o
  11   4   9          0.41          0.17          0.34 o
 -12  -4  -9          1.53          1.56          0.42 o
  12   4   9          1.53          1.63          0.48 o
   0   5   9          0.57          0.92          0.06 o
   1   5   9         98.48         99.67          0.59 o
  -1  -5  -9         97.41         99.12          0.47 o
   2   5   9        451.35        456.89          1.94 o
  -2  -5  -9        454.84        456.59          1.67 o
  -3  -5  -9        270.70        274.93          1.13 o
   3   5   9        265.55        268.35          1.42 o
   4   5   9        268.45        269.17          1.51 o
  -4  -5  -9        266.17        266.96          1.24 o
  -5  -5  -9         80.93         81.23          0.59 o
   5   5   9         79.55         80.40          0.71 o
   6   5   9         86.96         86.41          0.82 o
  -6  -5  -9         87.05         86.83          0.75 o
   7   5   9         19.26         19.45          0.43 o
  -7  -5  -9         19.43         19.02          0.39 o
  -8  -5  -9          5.54          5.65          0.29 o
   8   5   9          5.44          5.85          0.33 o
   9   5   9         12.40         12.14          0.51 o
  -9  -5  -9         12.75         12.11          0.46 o
  10   5   9         24.12         24.59          0.78 o
 -10  -5  -9         24.15         24.61          0.70 o
 -11  -5  -9          9.67         10.40          0.62 o
  11   5   9          9.73         10.45          0.70 o
 -12  -5  -9          2.08          2.28          0.47 o
  12   5   9          1.97          1.99          0.51 o
   0   6   9        848.26        841.30          3.71 o
   1   6   9        151.14        152.87          0.87 o
  -1  -6  -9        151.21        153.06          0.74 o
   2   6   9        235.41        234.55          1.22 o
  -2  -6  -9        230.45        229.70          1.10 o
  -3  -6  -9         23.54         23.63          0.23 o
   3   6   9         25.85         26.24          0.31 o
   4   6   9          2.92          3.25          0.16 o
  -4  -6  -9          3.16          3.31          0.12 o
  -5  -6  -9        115.95        116.17          0.77 o
   5   6   9        116.84        118.04          0.92 o
  -6  -6  -9         40.43         40.80          0.46 o
   6   6   9         39.97         40.05          0.54 o
   7   6   9          5.22          5.17          0.27 o
  -7  -6  -9          4.69          4.69          0.24 o
  -8  -6  -9         69.70         70.26          0.88 o
   8   6   9         70.36         71.91          0.97 o
   9   6   9          1.71          1.73          0.28 o
  -9  -6  -9          1.86          1.70          0.24 o
 -10  -6  -9          3.64          3.40          0.36 o
  10   6   9          3.89          3.92          0.44 o
 -11  -6  -9          4.32          4.39          0.54 o
  11   6   9          4.44          4.17          0.55 o
  12   6   9          0.83          1.09          0.55 o
 -12  -6  -9          0.89          1.11          0.55 o
   0   7   9        213.07        214.51          1.07 o
  -1  -7  -9        272.14        274.69          1.26 o
   1   7   9        270.09        272.27          1.48 o
  -2  -7  -9        421.22        423.27          1.76 o
   2   7   9        416.53        419.61          2.31 o
  -3  -7  -9        287.98        290.02          1.49 o
   3   7   9        291.23        291.21          1.70 o
   4   7   9        134.64        134.86          1.01 o
  -4  -7  -9        135.06        135.14          0.77 o
  -5  -7  -9         54.33         54.98          0.47 o
   5   7   9         54.95         54.61          0.59 o
   6   7   9         29.13         29.04          0.47 o
  -6  -7  -9         29.47         29.61          0.38 o
   7   7   9         73.74         74.74          0.91 o
  -7  -7  -9         75.69         76.85          0.83 o
  -8  -7  -9         18.41         18.50          0.45 o
   8   7   9         17.47         17.97          0.51 o
   9   7   9         29.90         29.52          0.78 o
  -9  -7  -9         28.93         28.89          0.68 o
 -10  -7  -9         18.17         19.15          0.85 o
  10   7   9         17.78         18.28          0.82 o
 -11  -7  -9          4.42          4.15          0.55 o
  11   7   9          4.43          4.13          0.59 o
   0   8   9         47.48         48.99          0.44 o
  -1  -8  -9         50.99         52.40          0.42 o
   1   8   9         52.96         54.23          0.43 o
  -2  -8  -9         85.68         85.75          0.54 o
   2   8   9         84.45         83.99          0.77 o
  -3  -8  -9        280.87        281.02          1.55 o
   3   8   9        282.61        281.82          1.90 o
  -4  -8  -9          7.30          7.57          0.18 o
   4   8   9          7.79          7.75          0.23 o
   5   8   9        272.38        273.41          2.00 o
  -5  -8  -9        275.95        274.10          1.59 o
   6   8   9         55.97         55.15          0.68 o
  -6  -8  -9         55.06         54.34          0.58 o
   7   8   9         73.16         73.10          0.93 o
  -7  -8  -9         73.61         72.65          0.83 o
  -8  -8  -9          8.01          8.03          0.36 o
   8   8   9          7.97          7.97          0.42 o
  -9  -8  -9          1.22          0.86          0.36 o
   9   8   9          1.27          0.98          0.30 o
  10   8   9          1.23          1.14          0.39 o
 -10  -8  -9          1.11          1.12          0.39 o
  11   8   9          8.56          9.04          0.76 o
 -11  -8  -9          8.73          9.12          0.76 o
   0   9   9          9.17          9.74          0.22 o
   1   9   9        101.11        101.46          0.82 o
  -1  -9  -9         99.89        100.46          0.68 o
   2   9   9        183.64        184.44          1.48 o
  -2  -9  -9        182.88        183.12          1.14 o
  -3  -9  -9        120.94        119.95          0.87 o
   3   9   9        120.31        120.59          1.10 o
  -4  -9  -9         98.81         98.00          0.84 o
   4   9   9         99.63         99.40          0.92 o
   5   9   9         45.76         46.24          0.63 o
  -5  -9  -9         45.22         46.31          0.49 o
   6   9   9          8.94          8.34          0.31 o
  -6  -9  -9          8.42          7.97          0.30 o
  -7  -9  -9         72.25         72.44          0.97 o
   7   9   9         73.64         73.55          1.03 o
  -8  -9  -9          3.10          2.84          0.37 o
   8   9   9          3.47          3.14          0.32 o
  -9  -9  -9         13.62         14.13          0.77 o
   9   9   9         13.27         13.04          0.69 o
 -10  -9  -9          1.43          1.21          0.40 o
  10   9   9          1.51          1.42          0.40 o
  11   9   9          5.82          5.57          0.65 o
 -11  -9  -9          5.88          5.16          0.66 o
   0  10   9        166.69        167.41          1.11 o
   1  10   9        103.31        103.73          0.99 o
  -1 -10  -9        103.27        104.50          0.80 o
  -2 -10  -9         80.42         81.16          0.70 o
   2  10   9         79.16         78.79          0.94 o
   3  10   9        109.04        108.03          1.04 o
  -3 -10  -9        110.58        110.16          0.94 o
  -4 -10  -9          7.20          7.16          0.26 o
   4  10   9          7.29          7.04          0.26 o
   5  10   9         45.66         45.26          0.66 o
  -5 -10  -9         46.30         46.14          0.70 o
   6  10   9         18.16         18.37          0.48 o
  -6 -10  -9         18.09         18.91          0.53 o
  -7 -10  -9         30.31         30.93          0.78 o
   7  10   9         29.32         29.54          0.65 o
   8  10   9         15.69         15.47          0.60 o
  -8 -10  -9         15.49         14.83          0.68 o
  -9 -10  -9          1.07          1.01          0.38 o
   9  10   9          0.97          0.92          0.36 o
  10  10   9          3.55          3.14          0.55 o
 -10 -10  -9          3.85          3.80          0.62 o
   0  11   9          1.14          1.67          0.15 o
   1  11   9         95.19         93.51          0.96 o
  -1 -11  -9         93.94         92.83          0.86 o
   2  11   9        137.22        136.97          1.48 o
  -2 -11  -9        136.98        134.95          1.13 o
   3  11   9         23.09         22.37          0.45 o
  -3 -11  -9         21.78         21.86          0.37 o
  -4 -11  -9         92.47         90.79          1.05 o
   4  11   9         91.86         90.44          1.06 o
   5  11   9         41.00         40.92          0.71 o
  -5 -11  -9         42.20         42.00          0.72 o
   6  11   9         36.55         35.56          0.70 o
  -6 -11  -9         36.16         35.77          0.78 o
  -7 -11  -9         25.27         25.10          0.74 o
   7  11   9         25.11         24.88          0.68 o
   8  11   9          3.61          3.72          0.44 o
  -8 -11  -9          3.48          3.45          0.41 o
   9  11   9          0.74          0.65          0.40 o
  -9 -11  -9          0.78          0.77          0.41 o
  10  11   9          5.70          5.35          0.72 o
 -10 -11  -9          5.64          5.56          0.70 o
   0  12   9         30.32         29.59          0.48 o
  -1 -12  -9         23.46         23.21          0.38 o
   1  12   9         23.83         23.51          0.54 o
   2  12   9         20.44         20.15          0.54 o
  -2 -12  -9         19.33         18.69          0.49 o
   3  12   9         11.11         10.72          0.47 o
  -3 -12  -9         11.48         11.21          0.44 o
   4  12   9         21.01         20.89          0.54 o
  -4 -12  -9         20.90         20.50          0.49 o
   5  12   9          4.62          4.64          0.31 o
  -5 -12  -9          4.47          4.56          0.32 o
   6  12   9          4.27          4.13          0.33 o
  -6 -12  -9          3.76          3.71          0.34 o
  -7 -12  -9          0.30          0.18          0.27 o
   7  12   9          0.32          0.24          0.29 o
   8  12   9         15.32         14.05          0.75 o
  -8 -12  -9         15.21         15.24          0.84 o
   9  12   9          3.23          3.34          0.70 o
  -9 -12  -9          3.34          3.15          0.63 o
   0  13   9          7.93          8.10          0.33 o
  -1 -13  -9         14.30         13.81          0.53 o
   1  13   9         14.31         13.92          0.60 o
  -2 -13  -9         71.86         71.72          1.26 o
   2  13   9         72.24         70.90          1.14 o
   3  13   9         11.58         11.33          0.52 o
  -3 -13  -9         11.86         11.38          0.54 o
  -4 -13  -9         59.30         58.39          1.15 o
   4  13   9         57.98         57.31          1.19 o
   5  13   9          5.00          5.34          0.41 o
  -5 -13  -9          5.43          5.38          0.40 o
  -6 -13  -9         24.21         23.63          0.81 o
   6  13   9         24.33         24.22          0.90 o
  -7 -13  -9          7.19          6.64          0.67 o
   7  13   9          7.01          6.69          0.64 o
   8  13   9          3.24          3.01          0.64 o
  -8 -13  -9          3.16          2.48          0.54 o
  -9 -13  -9          3.81          3.58          0.72 o
   9  13   9          3.70          3.50          0.83 o
   0  14   9         52.00         49.50          1.31 o
  -1 -14  -9          4.51          4.47          0.44 o
   1  14   9          4.96          5.38          0.42 o
  -2 -14  -9          8.25          9.20          0.66 o
   2  14   9          8.17          7.88          0.50 o
   3  14   9         54.73         53.61          1.22 o
  -3 -14  -9         54.43         53.44          1.44 o
  -4 -14  -9         20.81         21.34          0.98 o
   4  14   9         21.19         20.69          0.80 o
   5  14   9         11.16         10.97          0.74 o
  -5 -14  -9         11.73         11.58          0.85 o
   6  14   9         13.02         13.45          1.04 o
  -6 -14  -9         12.64         13.09          1.42 o
  -7 -14  -9          3.12          2.36          0.87 o
   7  14   9          2.93          2.69          0.85 o
   8  14   9         12.95         13.80          1.32 o
  -8 -14  -9         12.78         12.99          1.63 o
   0  15   9         57.03         55.03          2.04 o
  -1 -15  -9         87.17         86.96          2.32 o
   1  15   9         88.27         86.21          3.87 o
   2  15   9          4.97          5.55          0.56 o
  -2 -15  -9          4.89          5.22          0.66 o
   3  15   9          3.48          3.68          0.46 o
  -3 -15  -9          3.79          4.22          0.55 o
  -4 -15  -9          4.41          4.85          0.62 o
   4  15   9          4.45          4.48          0.54 o
  -5 -15  -9         26.43         27.34          1.49 o
   5  15   9         26.72         27.16          1.38 o
   6  15   9         13.37         12.78          1.31 o
  -6 -15  -9         13.60         14.01          1.56 o
  -7 -15  -9         13.17         13.20          1.63 o
   7  15   9         13.36         13.69          1.26 o
   8  15   9          1.71          1.44          0.78 o
  -8 -15  -9          1.65          2.03          1.11 o
   0  16   9         19.09         19.61          1.88 o
   1  16   9          9.53          8.94          1.42 o
  -1 -16  -9          9.64          9.94          0.93 o
  -2 -16  -9          1.37          1.57          0.52 o
   2  16   9          1.54          2.11          0.87 o
  -3 -16  -9          9.36          8.61          1.23 o
   3  16   9          9.50          7.55          1.34 o
  -4 -16  -9          7.96          8.35          1.25 o
   4  16   9          7.51          6.80          1.00 o
   5  16   9         18.41         18.02          1.37 o
  -5 -16  -9         18.60         18.64          1.69 o
   6  16   9          1.86          2.10          0.73 o
  -6 -16  -9          2.00          2.02          0.87 o
  -7 -16  -9          0.15          0.36          0.76 o
   7  16   9          0.19          0.06          0.57 o
   0  17   9          0.50          0.40          0.79 o
   1  17   9          7.25          7.79          1.05 o
  -1 -17  -9          7.59          7.52          0.99 o
  -2 -17  -9          4.52          4.63          0.98 o
  -3 -17  -9         11.22         11.89          1.40 o
  -4 -17  -9          1.27          0.98          0.74 o
  -5 -17  -9          2.21          2.51          1.39 o
  -6 -17  -9          0.13          0.12          0.73 o
   6  17   9          0.17          0.27          0.90 o
   0  18   9          4.59          4.57          1.32 o
  -1 -18  -9          0.36          0.19          0.86 o
   1  18   9          0.42          0.92          0.85 o
  -2 -18  -9          6.36          5.94          1.47 o
  -3 -18  -9         17.32         17.02          1.71 o
  -4 -18  -9          3.91          4.17          1.06 o
  -2 -19  -9          6.94          6.80          1.75 o
   0   0  10       2600.82       2560.76         12.34 o
   1   0  10       5263.18       5125.93         17.59 o
   2   0  10        635.57        636.85          2.51 o
   3   0  10        115.21        115.61          0.58 o
   4   0  10          1.19          1.14          0.09 o
   5   0  10        639.95        638.61          3.06 o
   6   0  10         61.53         61.12          0.59 o
   7   0  10        291.90        293.46          1.99 o
   8   0  10        173.92        173.23          1.49 o
   9   0  10         38.17         38.95          0.67 o
  10   0  10         15.36         15.49          0.56 o
  11   0  10          3.97          4.02          0.44 o
  12   0  10          0.98          0.63          0.38 o
   0   1  10         22.74         22.70          0.17 o
  -1  -1 -10        241.33        242.93          0.88 o
   1   1  10        244.90        245.86          0.87 o
  -2  -1 -10        267.36        268.69          1.04 o
   2   1  10        271.98        273.58          1.04 o
  -3  -1 -10        519.37        521.94          1.96 o
   3   1  10        522.73        521.80          2.22 o
  -4  -1 -10         36.77         37.33          0.32 o
   4   1  10         36.68         36.80          0.35 o
   5   1  10        220.36        220.23          1.35 o
  -5  -1 -10        220.42        222.64          1.35 o
   6   1  10        153.49        154.14          1.13 o
  -6  -1 -10        153.14        154.10          1.11 o
   7   1  10         13.30         12.83          0.34 o
  -7  -1 -10         12.79         12.46          0.34 o
  -8  -1 -10        107.86        107.52          1.06 o
   8   1  10        107.96        107.29          1.09 o
  -9  -1 -10         23.80         23.41          0.54 o
   9   1  10         24.64         24.87          0.54 o
  10   1  10         12.72         12.68          0.51 o
 -10  -1 -10         12.62         12.88          0.52 o
 -11  -1 -10         12.57         12.89          0.66 o
  11   1  10         12.50         12.92          0.72 o
 -12  -1 -10          5.66          5.44          0.50 o
  12   1  10          5.55          5.46          0.57 o
   0   2  10        348.24        344.90          1.21 o
  -1  -2 -10          6.40          6.38          0.10 o
   1   2  10          5.59          5.44          0.09 o
   2   2  10         39.77         40.05          0.27 o
  -2  -2 -10         36.91         36.89          0.26 o
  -3  -2 -10        502.62        501.94          1.88 o
   3   2  10        505.38        509.24          1.93 o
   4   2  10          9.05          9.01          0.18 o
  -4  -2 -10         10.11          9.93          0.19 o
   5   2  10        149.32        150.92          1.01 o
  -5  -2 -10        151.12        152.90          1.03 o
  -6  -2 -10         18.34         17.86          0.36 o
   6   2  10         19.26         19.46          0.34 o
   7   2  10         32.25         32.46          0.47 o
  -7  -2 -10         31.88         31.41          0.47 o
  -8  -2 -10         82.13         82.50          0.91 o
   8   2  10         84.13         83.29          0.92 o
  -9  -2 -10          8.11          7.92          0.36 o
   9   2  10          8.33          7.88          0.35 o
 -10  -2 -10          4.34          4.11          0.37 o
  10   2  10          4.78          4.35          0.36 o
  11   2  10          1.71          1.62          0.39 o
 -11  -2 -10          1.72          1.46          0.35 o
  12   2  10          2.82          3.22          0.49 o
 -12  -2 -10          2.88          2.65          0.42 o
   0   3  10       1140.16       1130.73          4.67 o
   1   3  10        254.59        253.98          1.04 o
  -1  -3 -10        254.41        255.24          0.97 o
   2   3  10        307.08        309.31          1.31 o
  -2  -3 -10        311.52        312.89          1.16 o
  -3  -3 -10        372.13        374.19          1.55 o
   3   3  10        372.92        377.74          1.69 o
   4   3  10        130.12        131.97          0.84 o
  -4  -3 -10        129.48        130.69          0.73 o
   5   3  10         50.45         50.32          0.47 o
  -5  -3 -10         50.36         50.10          0.49 o
   6   3  10        141.85        140.42          1.08 o
  -6  -3 -10        142.89        142.72          1.15 o
   7   3  10         63.95         63.88          0.69 o
  -7  -3 -10         65.35         65.80          0.72 o
  -8  -3 -10         15.18         15.18          0.41 o
   8   3  10         15.27         15.10          0.39 o
   9   3  10         15.96         15.23          0.52 o
  -9  -3 -10         16.07         15.90          0.48 o
  10   3  10         12.16         12.22          0.61 o
 -10  -3 -10         12.38         12.68          0.54 o
  11   3  10          9.67          9.75          0.67 o
 -11  -3 -10          9.71          9.86          0.61 o
 -12  -3 -10          3.79          4.07          0.50 o
  12   3  10          3.64          3.26          0.59 o
   0   4  10         14.81         14.85          0.15 o
  -1  -4 -10         71.80         73.24          0.36 o
   1   4  10         70.88         71.57          0.44 o
   2   4  10        262.60        263.75          1.14 o
  -2  -4 -10        266.52        268.78          1.00 o
   3   4  10        222.28        226.03          1.18 o
  -3  -4 -10        222.58        225.89          0.99 o
   4   4  10        243.10        242.62          1.36 o
  -4  -4 -10        240.17        239.79          1.19 o
   5   4  10        262.94        261.21          1.66 o
  -5  -4 -10        263.67        262.37          1.45 o
  -6  -4 -10         65.39         64.59          0.66 o
   6   4  10         65.59         65.29          0.70 o
   7   4  10          4.19          3.76          0.24 o
  -7  -4 -10          4.45          4.46          0.24 o
   8   4  10         11.91         11.81          0.43 o
  -8  -4 -10         11.96         12.04          0.39 o
   9   4  10          2.52          2.31          0.29 o
  -9  -4 -10          2.68          2.44          0.26 o
  10   4  10         19.18         19.85          0.76 o
 -10  -4 -10         19.01         18.75          0.62 o
 -11  -4 -10          8.18          8.36          0.57 o
  11   4  10          7.78          7.62          0.61 o
  12   4  10          4.82          4.89          0.61 o
 -12  -4 -10          4.82          4.67          0.56 o
   0   5  10        982.85        976.00          4.36 o
  -1  -5 -10        317.69        321.57          1.23 o
   1   5  10        309.53        310.72          1.59 o
  -2  -5 -10        810.30        810.30          3.57 o
   2   5  10        805.32        807.99          3.73 o
  -3  -5 -10        770.85        769.22          2.96 o
   3   5  10        767.65        771.73          3.66 o
  -4  -5 -10        216.42        218.05          1.05 o
   4   5  10        219.92        220.94          1.36 o
   5   5  10         46.44         46.89          0.52 o
  -5  -5 -10         46.40         47.23          0.43 o
   6   5  10        169.53        169.11          1.35 o
  -6  -5 -10        169.29        170.34          1.26 o
  -7  -5 -10         69.37         69.93          0.76 o
   7   5  10         67.41         68.29          0.82 o
   8   5  10        104.06        106.14          1.24 o
  -8  -5 -10        104.67        105.45          1.14 o
  -9  -5 -10         27.76         27.56          0.59 o
   9   5  10         27.21         27.31          0.67 o
  10   5  10          1.64          1.41          0.33 o
 -10  -5 -10          1.56          1.52          0.31 o
  11   5  10          9.15          9.25          0.75 o
 -11  -5 -10          8.92          8.92          0.62 o
 -12  -5 -10          1.51          1.60          0.48 o
  12   5  10          1.48          1.03          0.52 o
   0   6  10        442.36        444.53          2.02 o
  -1  -6 -10         38.62         39.43          0.32 o
   1   6  10         39.78         40.47          0.38 o
  -2  -6 -10        425.51        426.81          1.82 o
   2   6  10        433.66        431.44          2.16 o
   3   6  10        107.32        108.25          0.78 o
  -3  -6 -10        105.99        105.91          0.58 o
  -4  -6 -10        435.43        434.47          1.96 o
   4   6  10        434.88        439.10          2.52 o
   5   6  10        153.51        154.63          1.19 o
  -5  -6 -10        152.14        151.86          0.96 o
   6   6  10         84.50         84.99          0.85 o
  -6  -6 -10         84.79         84.76          0.76 o
  -7  -6 -10         34.78         34.60          0.53 o
   7   6  10         34.54         35.36          0.58 o
   8   6  10         36.21         35.70          0.67 o
  -8  -6 -10         34.84         34.66          0.61 o
  -9  -6 -10         25.76         26.01          0.59 o
   9   6  10         26.29         27.07          0.70 o
 -10  -6 -10         30.67         31.03          0.81 o
  10   6  10         31.26         31.65          0.95 o
  11   6  10          3.66          3.40          0.51 o
 -11  -6 -10          3.52          3.31          0.51 o
   0   7  10        158.59        158.40          0.98 o
  -1  -7 -10         25.82         26.38          0.26 o
   1   7  10         27.33         27.90          0.31 o
   2   7  10        241.97        242.27          1.56 o
  -2  -7 -10        237.46        238.97          1.14 o
   3   7  10          8.32          8.05          0.25 o
  -3  -7 -10          7.16          6.87          0.17 o
  -4  -7 -10        121.58        121.60          0.74 o
   4   7  10        122.05        122.14          0.98 o
   5   7  10         82.53         82.66          0.77 o
  -5  -7 -10         83.41         83.84          0.63 o
  -6  -7 -10         64.45         65.03          0.63 o
   6   7  10         66.27         66.36          0.75 o
  -7  -7 -10         48.56         48.29          0.64 o
   7   7  10         49.17         49.43          0.71 o
   8   7  10          8.11          7.48          0.37 o
  -8  -7 -10          8.32          7.97          0.34 o
   9   7  10          2.57          2.55          0.34 o
  -9  -7 -10          2.79          2.77          0.30 o
  10   7  10          9.67          9.44          0.69 o
 -10  -7 -10          9.45         10.19          0.72 o
 -11  -7 -10         11.07         11.78          0.82 o
  11   7  10         11.06         12.15          0.83 o
   0   8  10        324.36        323.07          1.77 o
   1   8  10        390.56        392.84          2.15 o
  -1  -8 -10        387.43        387.33          1.93 o
  -2  -8 -10        189.91        190.72          0.99 o
   2   8  10        187.48        189.56          1.49 o
  -3  -8 -10          2.38          2.78          0.12 o
   3   8  10          2.61          2.74          0.16 o
  -4  -8 -10          1.61          1.68          0.11 o
   4   8  10          1.58          1.58          0.15 o
  -5  -8 -10         64.06         64.90          0.52 o
   5   8  10         63.78         64.46          0.71 o
   6   8  10          5.22          5.55          0.27 o
  -6  -8 -10          5.87          6.22          0.23 o
  -7  -8 -10          8.16          8.27          0.31 o
   7   8  10          8.16          8.11          0.37 o
   8   8  10         67.82         68.32          1.08 o
  -8  -8 -10         68.70         68.89          1.04 o
  -9  -8 -10          0.90          0.68          0.36 o
   9   8  10          1.08          0.74          0.30 o
  10   8  10          6.02          5.88          0.57 o
 -10  -8 -10          5.86          5.74          0.56 o
  11   8  10          1.06          0.98          0.43 o
 -11  -8 -10          1.03          1.04          0.43 o
   0   9  10         79.14         78.74          0.65 o
   1   9  10          4.69          4.64          0.20 o
  -1  -9 -10          5.28          5.33          0.17 o
  -2  -9 -10        176.31        175.46          1.17 o
   2   9  10        174.04        175.21          1.45 o
   3   9  10          2.63          2.69          0.19 o
  -3  -9 -10          3.25          3.44          0.16 o
   4   9  10         41.98         41.69          0.54 o
  -4  -9 -10         43.42         43.18          0.49 o
   5   9  10         56.94         57.11          0.68 o
  -5  -9 -10         57.46         57.17          0.60 o
  -6  -9 -10         69.68         69.27          0.84 o
   6   9  10         68.43         67.52          0.81 o
   7   9  10         29.37         29.65          0.64 o
  -7  -9 -10         30.09         30.39          0.60 o
  -8  -9 -10          4.31          3.84          0.41 o
   8   9  10          4.35          4.05          0.36 o
   9   9  10          8.49          7.89          0.59 o
  -9  -9 -10          8.65          8.77          0.68 o
 -10  -9 -10          7.02          6.90          0.61 o
  10   9  10          6.75          6.87          0.65 o
 -11  -9 -10          8.22          8.82          0.87 o
  11   9  10          8.29          8.91          0.90 o
   0  10  10         50.97         51.95          0.53 o
   1  10  10        262.74        259.87          2.09 o
  -1 -10 -10        265.27        266.11          1.68 o
  -2 -10 -10         14.74         15.60          0.30 o
   2  10  10         14.18         14.57          0.34 o
  -3 -10 -10         94.54         93.49          0.81 o
   3  10  10         93.89         92.40          1.00 o
  -4 -10 -10         69.41         68.39          0.75 o
   4  10  10         69.30         69.07          0.78 o
  -5 -10 -10        132.67        133.26          1.38 o
   5  10  10        135.20        134.42          1.37 o
  -6 -10 -10         34.43         33.64          0.62 o
   6  10  10         35.68         35.02          0.63 o
   7  10  10         83.93         84.86          1.19 o
  -7 -10 -10         83.40         84.43          1.40 o
  -8 -10 -10         14.52         15.49          0.70 o
   8  10  10         14.53         15.42          0.65 o
   9  10  10         12.10         11.52          0.70 o
  -9 -10 -10         12.23         12.20          0.76 o
 -10 -10 -10         11.71         12.31          0.88 o
  10  10  10         11.54         11.74          0.88 o
   0  11  10        451.24        450.23          3.20 o
  -1 -11 -10        207.52        206.43          1.62 o
   1  11  10        210.85        211.03          2.06 o
  -2 -11 -10        170.63        169.15          1.40 o
   2  11  10        170.94        170.20          1.77 o
   3  11  10        173.52        170.64          1.65 o
  -3 -11 -10        171.72        170.85          1.54 o
   4  11  10         75.02         75.42          0.95 o
  -4 -11 -10         76.25         75.84          0.87 o
  -5 -11 -10         19.07         19.52          0.51 o
   5  11  10         18.93         19.44          0.51 o
  -6 -11 -10         62.62         62.89          1.09 o
   6  11  10         62.65         62.45          1.04 o
  -7 -11 -10         51.44         50.71          1.06 o
   7  11  10         52.39         51.88          1.08 o
  -8 -11 -10         11.92         11.71          0.65 o
   8  11  10         12.22         12.37          0.69 o
  -9 -11 -10          6.45          6.23          0.67 o
   9  11  10          6.73          5.80          0.61 o
 -10 -11 -10          3.17          3.20          0.59 o
  10  11  10          2.99          3.09          0.56 o
   0  12  10          1.16          1.43          0.19 o
  -1 -12 -10          6.34          6.54          0.29 o
   1  12  10          6.82          6.76          0.33 o
  -2 -12 -10          9.11          8.99          0.35 o
   2  12  10          8.36          8.26          0.41 o
  -3 -12 -10         34.79         34.12          0.66 o
   3  12  10         34.77         34.16          0.77 o
  -4 -12 -10          7.94          7.93          0.41 o
   4  12  10          8.16          8.27          0.45 o
  -5 -12 -10         22.10         21.26          0.57 o
   5  12  10         21.35         19.93          0.55 o
  -6 -12 -10         12.11         12.02          0.53 o
   6  12  10         12.37         11.82          0.56 o
  -7 -12 -10          1.61          1.34          0.32 o
   7  12  10          1.74          1.73          0.38 o
  -8 -12 -10          0.41          0.45          0.38 o
   8  12  10          0.41          0.60          0.40 o
   0  13  10          1.68          1.69          0.21 o
   1  13  10         42.65         42.01          0.87 o
  -1 -13 -10         42.10         41.67          0.71 o
   2  13  10         14.37         13.48          0.51 o
  -2 -13 -10         13.50         12.84          0.55 o
  -3 -13 -10         34.92         34.33          0.90 o
   3  13  10         35.92         35.08          0.85 o
   4  13  10         57.00         56.51          1.21 o
  -4 -13 -10         58.09         58.00          1.29 o
  -5 -13 -10         21.03         21.32          0.74 o
   5  13  10         20.79         20.33          0.79 o
  -6 -13 -10          8.13          7.73          0.51 o
   6  13  10          7.68          7.83          0.57 o
   7  13  10         13.02         12.66          0.85 o
  -7 -13 -10         12.63         12.79          0.85 o
  -8 -13 -10          2.71          2.45          0.55 o
   8  13  10          2.82          2.93          0.64 o
   9  13  10          3.32          2.71          0.69 o
  -9 -13 -10          3.07          2.75          0.61 o
   0  14  10          4.68          4.87          0.49 o
   1  14  10         36.04         35.65          1.01 o
  -1 -14 -10         35.86         36.09          1.07 o
   2  14  10         68.38         69.04          1.38 o
  -2 -14 -10         67.21         69.38          1.64 o
  -3 -14 -10         10.21         10.19          0.74 o
   3  14  10          9.80          9.91          0.60 o
   4  14  10         23.83         23.96          0.88 o
  -4 -14 -10         23.87         24.46          1.06 o
  -5 -14 -10         45.10         46.20          1.51 o
   5  14  10         44.67         45.07          1.29 o
  -6 -14 -10          0.54          1.05          0.53 o
   6  14  10          0.54          0.60          0.46 o
   7  14  10          7.96          8.62          1.07 o
  -7 -14 -10          8.24          8.57          1.32 o
  -8 -14 -10          6.92          7.27          1.30 o
   8  14  10          7.06          7.35          1.04 o
   0  15  10          0.03          0.64          0.72 o
  -1 -15 -10          7.89          8.94          0.86 o
   1  15  10          7.54          8.53          1.36 o
  -2 -15 -10         33.13         33.35          1.38 o
   2  15  10         32.39         31.63          1.38 o
  -3 -15 -10         49.37         48.67          1.73 o
   3  15  10         49.49         49.63          1.28 o
   4  15  10         21.47         20.20          0.95 o
  -4 -15 -10         21.31         20.79          1.04 o
   5  15  10          6.05          6.74          0.83 o
  -5 -15 -10          6.11          6.26          0.87 o
  -6 -15 -10          4.78          4.15          1.00 o
   6  15  10          4.79          4.74          0.90 o
   7  15  10          0.33          0.33          0.57 o
  -7 -15 -10          0.38          0.38          0.75 o
   0  16  10         54.30         56.36          3.21 o
   1  16  10         39.89         40.33          2.65 o
  -1 -16 -10         39.49         39.73          1.60 o
   2  16  10          3.97          3.41          1.01 o
  -2 -16 -10          3.71          3.65          0.65 o
  -3 -16 -10          5.77          5.63          0.99 o
   3  16  10          5.66          4.92          1.12 o
  -4 -16 -10          5.56          5.58          1.04 o
   4  16  10          5.59          5.90          0.87 o
   5  16  10          2.56          3.10          0.75 o
  -5 -16 -10          2.51          3.09          0.90 o
   6  16  10          3.41          3.11          0.84 o
  -6 -16 -10          3.48          4.08          1.05 o
   7  16  10         10.04         10.61          1.39 o
  -7 -16 -10         10.02         11.93          2.29 o
   0  17  10         21.56         21.99          1.52 o
   1  17  10          9.51         10.04          1.17 o
  -1 -17 -10          9.37          9.49          1.14 o
   2  17  10          7.68          7.42          1.53 o
  -2 -17 -10          7.61          8.55          1.21 o
  -3 -17 -10         10.96         11.40          1.47 o
  -4 -17 -10          4.10          4.49          1.04 o
  -5 -17 -10          3.09          2.25          0.92 o
   0  18  10          3.95          3.60          1.17 o
   1  18  10          3.98          5.13          1.30 o
  -2 -18 -10          3.96          3.46          1.22 o
  -3 -18 -10          5.09          5.04          1.10 o
  -4 -18 -10          4.72          4.89          1.15 o
   1   0  11        131.16        129.75          0.55 o
   2   0  11         46.38         46.20          0.30 o
   3   0  11        175.26        176.92          0.82 o
   4   0  11         37.15         37.22          0.36 o
   5   0  11        189.78        191.03          1.17 o
   6   0  11         18.84         18.74          0.33 o
   7   0  11         69.52         69.55          0.74 o
   8   0  11         30.31         29.68          0.54 o
   9   0  11          0.26          0.08          0.20 o
  10   0  11          1.23          1.01          0.26 o
  11   0  11          6.46          6.29          0.49 o
  12   0  11          0.48          0.14          0.36 o
   0   1  11        268.84        266.16          0.95 o
  -1  -1 -11        722.66        721.12          2.96 o
   1   1  11        715.29        716.05          2.93 o
  -2  -1 -11          1.25          1.51          0.07 o
   2   1  11          1.17          1.34          0.08 o
   3   1  11        146.35        146.92          0.73 o
  -3  -1 -11        144.18        145.71          0.73 o
   4   1  11         91.80         91.58          0.63 o
  -4  -1 -11         92.80         92.98          0.61 o
  -5  -1 -11        103.68        105.21          0.81 o
   5   1  11        101.58        102.70          0.78 o
   6   1  11        102.12        102.21          0.86 o
  -6  -1 -11        103.94        104.85          0.85 o
   7   1  11        145.90        146.45          1.23 o
  -7  -1 -11        149.73        149.86          1.21 o
   8   1  11         65.74         65.90          0.81 o
  -8  -1 -11         66.80         67.08          0.80 o
  -9  -1 -11         15.12         14.86          0.46 o
   9   1  11         15.12         14.85          0.45 o
 -10  -1 -11         20.65         20.60          0.62 o
  10   1  11         21.05         21.51          0.63 o
  11   1  11          8.74          9.24          0.66 o
 -11  -1 -11          8.36          8.78          0.58 o
 -12  -1 -11          2.29          2.40          0.46 o
  12   1  11          2.36          2.19          0.45 o
   0   2  11       1496.56       1494.26          5.82 o
   1   2  11         62.06         61.48          0.33 o
  -1  -2 -11         64.66         63.46          0.34 o
  -2  -2 -11         39.30         39.70          0.28 o
   2   2  11         37.24         37.62          0.28 o
  -3  -2 -11         65.57         66.66          0.46 o
   3   2  11         69.34         70.63          0.42 o
   4   2  11         70.02         69.71          0.51 o
  -4  -2 -11         67.17         67.32          0.49 o
  -5  -2 -11        196.32        197.41          1.27 o
   5   2  11        199.47        200.51          1.28 o
   6   2  11         95.68         95.56          0.88 o
  -6  -2 -11         95.90         95.12          0.87 o
  -7  -2 -11          0.50          0.27          0.16 o
   7   2  11          0.63          0.58          0.16 o
  -8  -2 -11          6.72          7.17          0.31 o
   8   2  11          6.13          6.25          0.30 o
   9   2  11         16.67         16.99          0.48 o
  -9  -2 -11         16.03         16.49          0.48 o
 -10  -2 -11          2.22          2.02          0.30 o
  10   2  11          2.48          2.23          0.35 o
 -11  -2 -11          7.55          7.65          0.55 o
  11   2  11          7.78          8.37          0.66 o
  12   2  11          2.11          2.06          0.47 o
 -12  -2 -11          2.15          2.17          0.41 o
   0   3  11        244.51        246.50          0.95 o
  -1  -3 -11         36.03         36.35          0.24 o
   1   3  11         34.88         35.14          0.26 o
  -2  -3 -11        255.70        259.00          0.99 o
   2   3  11        253.98        256.51          1.18 o
  -3  -3 -11        198.98        200.97          0.96 o
   3   3  11        198.67        202.55          1.07 o
   4   3  11        185.81        186.65          1.11 o
  -4  -3 -11        179.32        181.02          0.97 o
  -5  -3 -11        122.71        123.04          0.90 o
   5   3  11        122.57        122.53          0.94 o
  -6  -3 -11         54.54         54.82          0.63 o
   6   3  11         53.43         53.58          0.53 o
  -7  -3 -11          8.28          7.96          0.30 o
   7   3  11          7.97          8.08          0.31 o
   8   3  11          0.17          0.01          0.20 o
  -8  -3 -11          0.22          0.07          0.18 o
 -10  -3 -11          8.46          8.19          0.49 o
  10   3  11          8.78          8.07          0.56 o
 -11  -3 -11          1.84          1.52          0.35 o
  11   3  11          1.99          1.59          0.39 o
 -12  -3 -11          2.31          2.33          0.42 o
  12   3  11          2.14          2.64          0.57 o
   0   4  11        223.81        224.64          0.96 o
   1   4  11         64.17         65.83          0.39 o
  -1  -4 -11         64.77         65.98          0.35 o
  -2  -4 -11        211.64        212.55          0.91 o
   2   4  11        208.09        208.83          1.06 o
   3   4  11        420.73        422.51          2.01 o
  -3  -4 -11        424.62        422.75          1.72 o
  -4  -4 -11         79.84         80.27          0.55 o
   4   4  11         79.58         79.98          0.62 o
  -5  -4 -11         50.07         49.62          0.49 o
   5   4  11         49.73         49.21          0.53 o
  -6  -4 -11          1.13          1.01          0.16 o
   6   4  11          1.48          1.38          0.18 o
   7   4  11         34.61         35.07          0.56 o
  -7  -4 -11         35.29         35.80          0.54 o
   8   4  11        106.08        107.26          1.24 o
  -8  -4 -11        105.86        106.77          1.17 o
   9   4  11         10.45         10.42          0.48 o
  -9  -4 -11         11.23         11.00          0.43 o
 -10  -4 -11         20.35         19.89          0.64 o
  10   4  11         20.22         20.68          0.78 o
 -11  -4 -11          3.78          3.53          0.42 o
  11   4  11          3.87          3.72          0.48 o
 -12  -4 -11          1.49          1.41          0.39 o
  12   4  11          1.45          1.44          0.50 o
   0   5  11        240.36        242.17          1.16 o
  -1  -5 -11        434.23        437.31          1.62 o
   1   5  11        427.26        429.68          2.03 o
  -2  -5 -11        459.47        456.83          1.93 o
   2   5  11        462.48        460.25          2.12 o
   3   5  11         15.43         15.98          0.28 o
  -3  -5 -11         15.20         15.87          0.19 o
   4   5  11        124.49        124.31          0.92 o
  -4  -5 -11        125.26        126.66          0.71 o
  -5  -5 -11         67.22         66.81          0.55 o
   5   5  11         69.34         69.04          0.67 o
   6   5  11         92.14         91.93          0.92 o
  -6  -5 -11         92.72         91.98          0.87 o
  -7  -5 -11         72.11         72.08          0.79 o
   7   5  11         71.29         71.42          0.86 o
  -8  -5 -11         28.93         28.65          0.56 o
   8   5  11         29.05         28.79          0.61 o
   9   5  11          2.12          1.84          0.28 o
  -9  -5 -11          2.37          2.23          0.26 o
 -10  -5 -11         12.30         12.38          0.57 o
  10   5  11         12.24         12.38          0.63 o
 -11  -5 -11          3.50          3.42          0.42 o
  11   5  11          3.50          3.39          0.56 o
  12   5  11          3.00          2.56          0.64 o
 -12  -5 -11          3.11          3.54          0.81 o
   0   6  11        223.79        222.23          1.17 o
  -1  -6 -11        237.87        239.26          1.14 o
   1   6  11        233.90        233.19          1.35 o
   2   6  11         99.33         99.05          0.67 o
  -2  -6 -11         95.36         94.83          0.58 o
  -3  -6 -11        400.46        404.37          1.73 o
   3   6  11        400.81        404.45          2.22 o
   4   6  11         73.70         72.61          0.65 o
  -4  -6 -11         73.95         74.21          0.50 o
   5   6  11        100.41        101.37          0.89 o
  -5  -6 -11         98.45         99.33          0.72 o
  -6  -6 -11         17.73         17.43          0.35 o
   6   6  11         18.04         17.96          0.39 o
   7   6  11         59.17         59.56          0.79 o
  -7  -6 -11         59.78         59.72          0.73 o
  -8  -6 -11         44.93         44.98          0.70 o
   8   6  11         45.60         46.31          0.77 o
   9   6  11          3.59          3.36          0.34 o
  -9  -6 -11          3.38          3.30          0.29 o
  10   6  11          6.14          6.22          0.56 o
 -10  -6 -11          5.78          5.69          0.44 o
 -11  -6 -11          2.47          2.31          0.48 o
  11   6  11          2.32          2.05          0.47 o
   0   7  11        261.98        264.19          1.49 o
   1   7  11        106.15        107.30          0.77 o
  -1  -7 -11        106.92        108.50          0.68 o
   2   7  11         59.45         60.09          0.60 o
  -2  -7 -11         58.15         58.81          0.43 o
  -3  -7 -11         97.96         98.98          0.62 o
   3   7  11         95.54         96.50          0.78 o
   4   7  11        100.02        101.78          0.86 o
  -4  -7 -11        101.90        103.09          0.66 o
   5   7  11         20.84         21.57          0.39 o
  -5  -7 -11         21.33         21.83          0.30 o
   6   7  11         25.68         25.39          0.46 o
  -6  -7 -11         25.39         25.14          0.38 o
   7   7  11         39.72         39.68          0.65 o
  -7  -7 -11         39.46         39.44          0.59 o
  -8  -7 -11          7.43          7.46          0.34 o
   8   7  11          8.04          7.33          0.38 o
  -9  -7 -11         10.78         10.13          0.53 o
   9   7  11         10.54         10.58          0.55 o
  10   7  11          0.54          0.62          0.37 o
 -10  -7 -11          0.62          0.79          0.38 o
  11   7  11          4.34          4.29          0.57 o
 -11  -7 -11          4.33          4.07          0.56 o
   0   8  11         16.10         16.33          0.24 o
   1   8  11        131.06        132.23          0.96 o
  -1  -8 -11        129.87        131.47          0.86 o
   2   8  11         40.70         40.67          0.51 o
  -2  -8 -11         41.12         41.51          0.39 o
  -3  -8 -11         76.19         77.00          0.60 o
   3   8  11         75.53         75.13          0.80 o
  -4  -8 -11         57.70         57.26          0.50 o
   4   8  11         57.65         57.80          0.63 o
   5   8  11         84.16         83.40          0.82 o
  -5  -8 -11         84.11         82.65          0.64 o
   6   8  11         57.46         57.90          0.72 o
  -6  -8 -11         57.52         57.30          0.64 o
   7   8  11         28.76         28.42          0.57 o
  -7  -8 -11         29.30         28.92          0.51 o
   8   8  11          5.08          5.37          0.38 o
  -8  -8 -11          5.12          5.22          0.36 o
  -9  -8 -11          1.23          0.89          0.34 o
   9   8  11          1.30          1.34          0.37 o
  10   8  11          4.95          4.50          0.52 o
 -10  -8 -11          5.00          5.05          0.55 o
  11   8  11          0.62          0.52          0.40 o
 -11  -8 -11          0.59          0.75          0.42 o
   0   9  11         47.56         49.24          0.52 o
  -1  -9 -11        100.54         99.56          0.73 o
   1   9  11        102.18        101.58          0.79 o
   2   9  11         12.86         12.71          0.33 o
  -2  -9 -11         12.67         12.44          0.28 o
  -3  -9 -11         58.21         57.85          0.56 o
   3   9  11         59.19         59.82          0.78 o
  -4  -9 -11          9.16          8.70          0.26 o
   4   9  11          8.59          8.14          0.29 o
  -5  -9 -11         46.58         46.19          0.57 o
   5   9  11         46.58         45.54          0.61 o
   6   9  11         23.44         23.23          0.47 o
  -6  -9 -11         24.60         24.08          0.49 o
  -7  -9 -11         34.25         33.89          0.71 o
   7   9  11         35.24         35.21          0.69 o
   8   9  11          1.54          1.34          0.32 o
  -8  -9 -11          1.80          1.78          0.35 o
  -9  -9 -11          6.41          5.95          0.56 o
   9   9  11          6.15          5.98          0.53 o
  10   9  11          3.19          2.55          0.46 o
 -10  -9 -11          3.30          3.52          0.50 o
 -11  -9 -11          7.27          7.23          0.91 o
  11   9  11          7.15          6.44          0.98 o
   0  10  11         72.50         72.16          0.74 o
  -1 -10 -11        118.92        119.18          0.97 o
   1  10  11        121.29        121.55          1.18 o
  -2 -10 -11         41.98         42.30          0.47 o
   2  10  11         42.14         41.98          0.60 o
   3  10  11         73.34         72.65          0.93 o
  -3 -10 -11         73.33         72.01          0.72 o
  -4 -10 -11          5.97          6.27          0.24 o
   4  10  11          5.68          5.68          0.28 o
  -5 -10 -11         69.69         69.49          0.90 o
   5  10  11         69.22         68.12          0.87 o
   6  10  11          7.02          6.91          0.34 o
  -6 -10 -11          6.65          6.81          0.34 o
  -7 -10 -11         23.30         23.99          0.73 o
   7  10  11         23.73         24.78          0.67 o
  -8 -10 -11         18.15         17.89          0.74 o
   8  10  11         18.20         18.16          0.70 o
   9  10  11          6.72          6.92          0.58 o
  -9 -10 -11          6.73          6.79          0.61 o
  10  10  11          8.23          7.63          0.74 o
 -10 -10 -11          8.13          7.80          0.81 o
   0  11  11          1.57          2.22          0.20 o
   1  11  11          0.98          1.17          0.19 o
  -1 -11 -11          1.16          1.29          0.15 o
   2  11  11         59.61         58.81          0.89 o
  -2 -11 -11         59.47         58.68          0.72 o
   3  11  11          6.14          6.03          0.29 o
  -3 -11 -11          5.50          5.57          0.29 o
  -4 -11 -11         59.30         58.43          0.75 o
   4  11  11         58.12         56.53          0.87 o
   5  11  11         24.18         24.49          0.58 o
  -5 -11 -11         24.35         24.34          0.57 o
   6  11  11         11.77         11.52          0.53 o
  -6 -11 -11         12.50         12.42          0.54 o
   7  11  11          2.95          2.93          0.39 o
  -7 -11 -11          2.85          2.86          0.37 o
  -8 -11 -11         11.74         11.55          0.67 o
   8  11  11         11.71         11.37          0.71 o
   9  11  11          0.64          0.32          0.39 o
  -9 -11 -11          0.60          0.24          0.37 o
 -10 -11 -11          3.50          3.56          0.61 o
  10  11  11          3.39          3.02          0.57 o
   0  12  11        159.02        154.83          1.64 o
  -1 -12 -11         11.88         11.04          0.45 o
   1  12  11         11.91         11.71          0.36 o
   2  12  11         32.00         31.35          0.70 o
  -2 -12 -11         31.14         29.92          0.59 o
   3  12  11          9.81          9.40          0.45 o
  -3 -12 -11          9.46          9.45          0.35 o
   4  12  11          2.94          2.68          0.32 o
  -4 -12 -11          2.96          2.82          0.30 o
   5  12  11         11.00         11.10          0.58 o
  -5 -12 -11         10.82         10.52          0.46 o
   6  12  11         10.89         10.88          0.54 o
  -6 -12 -11         11.14         10.82          0.52 o
  -7 -12 -11          9.85          9.42          0.58 o
   7  12  11          9.31          9.15          0.64 o
   8  12  11         14.98         14.23          0.94 o
  -8 -12 -11         15.15         15.05          0.80 o
  -9 -12 -11          0.41          0.78          0.46 o
   9  12  11          0.52          0.38          0.46 o
   0  13  11         33.19         32.74          0.71 o
   1  13  11         10.85         11.00          0.50 o
  -1 -13 -11         11.39         11.16          0.41 o
   2  13  11         17.18         16.22          0.57 o
  -2 -13 -11         17.04         16.60          0.50 o
   3  13  11         16.55         16.13          0.62 o
  -3 -13 -11         16.20         15.90          0.66 o
  -4 -13 -11          2.86          2.84          0.39 o
   4  13  11          3.38          3.21          0.38 o
   5  13  11          6.79          7.00          0.49 o
  -5 -13 -11          6.64          6.90          0.50 o
   6  13  11          8.12          7.30          0.59 o
  -6 -13 -11          8.24          7.97          0.60 o
  -7 -13 -11          1.90          1.55          0.52 o
   7  13  11          1.85          1.83          0.44 o
  -9 -13 -11          1.69          1.15          0.60 o
   9  13  11          1.56          1.73          0.65 o
   0  14  11         34.92         35.12          1.17 o
  -1 -14 -11         16.12         16.35          0.79 o
   1  14  11         16.58         16.13          0.79 o
  -2 -14 -11         12.86         13.50          0.78 o
   2  14  11         12.80         12.72          0.62 o
   3  14  11          4.36          4.44          0.44 o
  -3 -14 -11          4.77          4.81          0.54 o
  -4 -14 -11         30.92         30.76          1.17 o
   4  14  11         30.26         29.45          0.98 o
   5  14  11         17.02         17.99          0.85 o
  -5 -14 -11         17.25         17.08          1.01 o
   6  14  11         11.44         10.48          0.99 o
  -6 -14 -11         11.07         10.49          1.00 o
  -7 -14 -11          2.26          2.70          0.90 o
   7  14  11          2.37          2.50          0.69 o
   8  14  11          1.94          2.27          0.73 o
  -8 -14 -11          1.94          1.90          0.92 o
   0  15  11          3.93          4.08          1.05 o
   1  15  11         10.95         10.14          0.84 o
  -1 -15 -11         11.50         11.82          0.97 o
  -2 -15 -11         19.84         20.09          1.14 o
   2  15  11         19.61         19.36          1.15 o
   3  15  11          9.00          8.48          0.60 o
  -3 -15 -11          9.24          9.93          0.93 o
  -4 -15 -11          4.23          4.02          0.57 o
   4  15  11          4.17          4.17          0.54 o
  -5 -15 -11          2.81          2.68          0.85 o
   5  15  11          2.88          3.00          0.60 o
  -6 -15 -11          5.63          5.49          1.09 o
   6  15  11          5.87          6.36          1.05 o
  -7 -15 -11          5.36          5.06          1.15 o
   7  15  11          5.63          5.16          0.88 o
   0  16  11          0.58          1.13          0.63 o
  -1 -16 -11          8.15          7.87          0.90 o
   1  16  11          8.48          7.89          1.42 o
  -2 -16 -11          7.53          7.54          0.90 o
   2  16  11          7.22          7.91          1.48 o
  -3 -16 -11         29.82         29.95          1.47 o
   3  16  11         29.39         27.35          2.32 o
  -4 -16 -11          0.86          0.89          0.71 o
   4  16  11          1.04          1.31          0.76 o
   5  16  11          6.87          7.45          1.08 o
  -5 -16 -11          7.13          6.94          1.22 o
   6  16  11          3.28          3.27          0.73 o
  -6 -16 -11          3.14          2.70          0.98 o
   0  17  11          3.57          3.10          0.76 o
  -1 -17 -11         13.09         11.56          1.70 o
   1  17  11         13.52         13.71          1.31 o
  -2 -17 -11          1.43          1.26          0.76 o
   2  17  11          1.47          2.18          0.91 o
  -3 -17 -11          1.79          1.48          0.80 o
  -4 -17 -11          7.41          7.64          1.26 o
  -5 -17 -11          7.00          6.47          1.22 o
   0  18  11          4.86          5.46          1.15 o
   1  18  11          8.85          9.17          1.76 o
  -3 -18 -11          1.79          2.22          0.90 o
  -4 -18 -11          0.30          0.56          0.84 o
  -1 -19 -11          2.75          2.51          1.82 o
   0   0  12        937.55        939.87          5.45 o
   1   0  12        778.00        779.93          3.16 o
   2   0  12         15.61         15.52          0.19 o
   3   0  12        208.90        209.51          1.01 o
   4   0  12          1.89          2.07          0.13 o
   5   0  12        164.53        163.86          1.12 o
   6   0  12         61.86         61.62          0.61 o
   7   0  12        345.83        344.85          2.51 o
   8   0  12          0.75          0.66          0.20 o
   9   0  12         20.59         20.46          0.54 o
  10   0  12          5.09          5.18          0.38 o
  11   0  12          0.51          0.59          0.31 o
  12   0  12          0.14          0.18          0.36 o
   0   1  12        554.66        555.75          2.01 o
   1   1  12         56.87         57.85          0.33 o
  -1  -1 -12         58.07         59.00          0.33 o
   2   1  12        680.68        682.34          2.86 o
  -2  -1 -12        684.41        685.33          2.75 o
  -3  -1 -12        585.57        588.61          2.31 o
   3   1  12        586.03        584.16          2.34 o
  -4  -1 -12        583.06        581.66          2.69 o
   4   1  12        582.58        581.50          3.00 o
   5   1  12        216.77        219.71          1.40 o
  -5  -1 -12        216.78        218.30          1.41 o
  -6  -1 -12        126.99        126.16          1.04 o
   6   1  12        126.82        126.50          1.01 o
   7   1  12          0.80          0.75          0.18 o
  -7  -1 -12          0.64          0.87          0.19 o
  -8  -1 -12          2.09          1.82          0.22 o
   8   1  12          1.89          1.57          0.21 o
  -9  -1 -12          7.41          7.06          0.35 o
   9   1  12          7.48          7.57          0.36 o
  10   1  12         34.16         34.12          0.81 o
 -10  -1 -12         34.33         34.26          0.80 o
  11   1  12          6.34          6.41          0.56 o
 -11  -1 -12          6.35          6.61          0.51 o
 -12  -1 -12          2.90          3.00          0.49 o
  12   1  12          2.81          2.71          0.50 o
   0   2  12       1349.34       1338.58          5.64 o
   1   2  12        410.07        412.49          1.48 o
  -1  -2 -12        414.35        416.72          1.54 o
   2   2  12        787.10        788.29          3.48 o
  -2  -2 -12        781.28        781.00          3.12 o
   3   2  12         49.79         51.67          0.37 o
  -3  -2 -12         53.38         54.22          0.39 o
  -4  -2 -12         32.08         32.20          0.36 o
   4   2  12         30.00         30.21          0.33 o
   5   2  12        291.71        293.67          1.84 o
  -5  -2 -12        288.62        289.85          1.72 o
   6   2  12        120.27        121.90          0.99 o
  -6  -2 -12        120.44        119.37          1.04 o
   7   2  12         64.81         65.28          0.72 o
  -7  -2 -12         65.66         66.20          0.76 o
   8   2  12        109.23        108.96          1.15 o
  -8  -2 -12        108.71        109.00          1.12 o
   9   2  12          3.11          3.30          0.27 o
  -9  -2 -12          3.31          3.03          0.27 o
  10   2  12          9.96          9.88          0.58 o
 -10  -2 -12          9.95         10.05          0.51 o
 -11  -2 -12         12.81         13.06          0.67 o
  11   2  12         12.86         13.56          0.75 o
 -12  -2 -12          1.84          1.75          0.40 o
  12   2  12          1.83          1.59          0.48 o
   0   3  12        244.69        243.88          0.98 o
   1   3  12       1071.21       1072.99          4.65 o
  -1  -3 -12       1073.99       1073.35          4.61 o
   2   3  12        208.24        207.82          1.06 o
  -2  -3 -12        203.91        205.86          0.86 o
   3   3  12         42.81         43.47          0.43 o
  -3  -3 -12         44.27         45.14          0.35 o
  -4  -3 -12         59.99         59.91          0.48 o
   4   3  12         58.83         58.62          0.53 o
   5   3  12        244.68        243.97          1.60 o
  -5  -3 -12        243.81        242.66          1.55 o
   6   3  12         18.56         18.79          0.38 o
  -6  -3 -12         17.39         16.50          0.37 o
  -7  -3 -12        133.81        133.02          1.20 o
   7   3  12        134.13        133.87          1.24 o
  -8  -3 -12        112.47        113.85          1.17 o
   8   3  12        113.16        112.98          1.28 o
   9   3  12         28.71         29.09          0.69 o
  -9  -3 -12         28.76         29.20          0.64 o
  10   3  12          1.81          1.90          0.35 o
 -10  -3 -12          1.69          1.53          0.29 o
  11   3  12          4.81          4.90          0.52 o
 -11  -3 -12          4.74          4.30          0.53 o
 -12  -3 -12          3.88          4.27          0.49 o
  12   3  12          3.86          3.65          0.59 o
   0   4  12        121.98        125.22          0.60 o
  -1  -4 -12         56.59         56.42          0.35 o
   1   4  12         58.52         58.86          0.39 o
   2   4  12        595.86        593.49          2.69 o
  -2  -4 -12        596.97        595.24          2.17 o
  -3  -4 -12        319.48        319.58          1.45 o
   3   4  12        319.46        319.25          1.72 o
   4   4  12        276.48        273.91          1.66 o
  -4  -4 -12        274.76        274.52          1.47 o
   5   4  12        236.23        237.15          1.62 o
  -5  -4 -12        237.77        238.33          1.56 o
   6   4  12         46.04         46.10          0.59 o
  -6  -4 -12         45.45         45.21          0.56 o
   7   4  12         75.79         77.30          0.88 o
  -7  -4 -12         76.54         75.83          0.84 o
   8   4  12          0.92          0.83          0.22 o
  -8  -4 -12          0.90          0.91          0.21 o
  -9  -4 -12          2.46          2.59          0.27 o
   9   4  12          2.58          2.51          0.30 o
  10   4  12         26.35         27.10          0.82 o
 -10  -4 -12         26.26         26.57          0.73 o
  11   4  12          9.46          9.62          0.82 o
 -11  -4 -12          9.77         10.58          0.64 o
  12   4  12          3.86          4.19          0.72 o
 -12  -4 -12          4.09          4.27          0.55 o
   0   5  12       1652.66       1646.46          7.74 o
  -1  -5 -12        469.90        467.19          1.79 o
   1   5  12        470.62        471.64          2.09 o
   2   5  12         21.01         20.92          0.27 o
  -2  -5 -12         21.52         22.04          0.24 o
   3   5  12          7.81          7.47          0.22 o
  -3  -5 -12          7.63          7.78          0.16 o
  -4  -5 -12         14.02         13.86          0.21 o
   4   5  12         14.00         13.89          0.26 o
   5   5  12        106.58        106.56          0.91 o
  -5  -5 -12        107.23        107.28          0.80 o
  -6  -5 -12        159.89        159.51          1.30 o
   6   5  12        160.77        159.06          1.37 o
   7   5  12         84.62         85.07          0.97 o
  -7  -5 -12         84.71         85.13          0.92 o
   8   5  12         49.07         49.47          0.80 o
  -8  -5 -12         48.43         48.74          0.74 o
  -9  -5 -12          0.94          1.00          0.23 o
   9   5  12          0.74          0.68          0.26 o
  10   5  12         13.01         13.58          0.67 o
 -10  -5 -12         12.80         13.45          0.61 o
 -11  -5 -12          1.67          1.54          0.36 o
  11   5  12          1.53          1.40          0.44 o
   0   6  12        271.26        274.15          1.43 o
  -1  -6 -12        198.47        199.47          1.00 o
   1   6  12        197.80        197.42          1.27 o
  -2  -6 -12        204.28        204.88          1.07 o
   2   6  12        204.13        204.71          1.25 o
   3   6  12        341.43        338.55          2.09 o
  -3  -6 -12        342.61        342.98          1.58 o
  -4  -6 -12         84.83         85.37          0.58 o
   4   6  12         86.16         86.75          0.74 o
   5   6  12         66.07         66.41          0.69 o
  -5  -6 -12         67.13         66.62          0.57 o
  -6  -6 -12         98.58         99.21          0.93 o
   6   6  12         97.31         97.23          1.00 o
   7   6  12         27.96         28.21          0.55 o
  -7  -6 -12         29.31         29.45          0.51 o
   8   6  12         10.11         10.20          0.43 o
  -8  -6 -12         10.24          9.95          0.39 o
   9   6  12          8.59          8.44          0.47 o
  -9  -6 -12          8.95          8.36          0.43 o
 -10  -6 -12         34.72         36.47          0.94 o
  10   6  12         35.50         36.80          1.14 o
  11   6  12          1.68          1.29          0.44 o
 -11  -6 -12          1.58          1.23          0.43 o
   0   7  12        199.91        203.10          1.26 o
  -1  -7 -12         52.62         53.46          0.44 o
   1   7  12         53.37         54.12          0.56 o
  -2  -7 -12        171.32        172.44          0.93 o
   2   7  12        168.18        169.76          1.20 o
   3   7  12        189.42        190.92          1.41 o
  -3  -7 -12        185.54        185.42          1.11 o
  -4  -7 -12        167.54        167.49          0.99 o
   4   7  12        172.49        173.80          1.29 o
  -5  -7 -12         82.18         81.39          0.67 o
   5   7  12         82.96         82.17          0.83 o
   6   7  12         88.78         88.93          0.94 o
  -6  -7 -12         89.64         89.91          0.86 o
  -7  -7 -12         17.63         18.02          0.42 o
   7   7  12         17.19         17.55          0.46 o
   8   7  12         31.87         32.40          0.67 o
  -8  -7 -12         31.95         32.21          0.62 o
   9   7  12         28.21         29.72          0.95 o
  -9  -7 -12         27.74         28.78          0.79 o
  10   7  12          2.55          2.50          0.46 o
 -10  -7 -12          2.37          2.56          0.41 o
  11   7  12          3.45          3.13          0.53 o
 -11  -7 -12          3.28          3.18          0.53 o
   0   8  12        185.43        184.86          1.29 o
   1   8  12        126.75        127.96          1.01 o
  -1  -8 -12        130.15        130.88          0.84 o
  -2  -8 -12        126.95        124.99          0.86 o
   2   8  12        128.12        127.97          1.12 o
  -3  -8 -12         49.55         49.12          0.47 o
   3   8  12         48.94         49.90          0.59 o
  -4  -8 -12         15.13         15.08          0.25 o
   4   8  12         15.03         14.95          0.31 o
  -5  -8 -12         47.34         47.22          0.46 o
   5   8  12         48.11         47.95          0.61 o
   6   8  12         31.29         31.12          0.53 o
  -6  -8 -12         31.30         31.27          0.47 o
  -7  -8 -12         36.70         36.38          0.63 o
   7   8  12         35.58         35.99          0.64 o
   8   8  12        101.78        102.33          1.60 o
  -8  -8 -12        101.93        102.47          1.49 o
   9   8  12          5.30          5.47          0.51 o
  -9  -8 -12          5.60          5.91          0.49 o
 -10  -8 -12         13.35         13.77          0.80 o
  10   8  12         13.26         13.00          0.79 o
  11   8  12          1.28          0.87          0.43 o
 -11  -8 -12          1.29          1.04          0.43 o
   0   9  12         88.36         89.11          0.85 o
   1   9  12        306.49        308.11          2.11 o
  -1  -9 -12        310.11        311.53          1.82 o
  -2  -9 -12        190.81        189.72          1.23 o
   2   9  12        192.61        190.77          1.70 o
   3   9  12         99.98        101.53          1.14 o
  -3  -9 -12        100.91        100.06          0.80 o
   4   9  12        133.94        134.86          1.31 o
  -4  -9 -12        136.99        137.33          1.01 o
  -5  -9 -12        118.99        119.32          1.13 o
   5   9  12        120.35        121.43          1.14 o
  -6  -9 -12         15.61         14.81          0.41 o
   6   9  12         15.21         15.37          0.40 o
  -7  -9 -12         47.45         46.94          0.86 o
   7   9  12         47.88         47.99          0.90 o
  -8  -9 -12          3.19          3.09          0.35 o
   8   9  12          3.26          3.20          0.38 o
   9   9  12          7.17          6.81          0.57 o
  -9  -9 -12          7.29          6.98          0.61 o
 -10  -9 -12          3.27          3.24          0.51 o
  10   9  12          3.08          3.10          0.54 o
   0  10  12        215.82        216.36          1.73 o
   1  10  12        228.43        225.69          1.83 o
  -1 -10 -12        227.48        225.43          1.63 o
  -2 -10 -12         17.03         17.07          0.30 o
   2  10  12         16.75         16.51          0.39 o
  -3 -10 -12        106.97        104.74          1.01 o
   3  10  12        106.71        105.61          1.23 o
   4  10  12         26.35         26.87          0.58 o
  -4 -10 -12         26.05         25.95          0.48 o
  -5 -10 -12         66.79         65.41          0.89 o
   5  10  12         68.30         67.26          0.84 o
  -6 -10 -12         44.33         44.40          0.77 o
   6  10  12         44.35         44.87          0.81 o
  -7 -10 -12         45.72         46.00          1.00 o
   7  10  12         47.15         46.64          0.92 o
  -8 -10 -12          3.06          2.86          0.40 o
   8  10  12          2.97          2.96          0.38 o
   9  10  12          1.71          1.87          0.46 o
  -9 -10 -12          1.54          1.46          0.46 o
 -10 -10 -12          5.28          5.47          0.64 o
  10  10  12          5.12          5.06          0.71 o
   0  11  12        193.74        192.64          1.89 o
   1  11  12          1.80          1.72          0.21 o
  -1 -11 -12          1.43          1.44          0.16 o
   2  11  12         26.10         26.30          0.60 o
  -2 -11 -12         26.38         26.00          0.49 o
  -3 -11 -12         73.61         73.52          0.98 o
   3  11  12         74.47         74.20          0.98 o
   4  11  12          4.88          4.47          0.30 o
  -4 -11 -12          4.96          4.85          0.26 o
  -5 -11 -12         25.59         25.97          0.54 o
   5  11  12         25.01         25.11          0.66 o
  -6 -11 -12         34.57         34.55          0.81 o
   6  11  12         34.51         34.86          0.82 o
   7  11  12          5.35          5.18          0.46 o
  -7 -11 -12          4.88          4.61          0.42 o
  -8 -11 -12         11.31         11.36          0.72 o
   8  11  12         11.14         10.66          0.74 o
  -9 -11 -12         11.21         10.84          0.78 o
   9  11  12         11.45         11.37          0.84 o
 -10 -11 -12          4.50          4.99          0.69 o
  10  11  12          4.39          4.42          0.72 o
   0  12  12         24.12         24.45          0.59 o
  -1 -12 -12         23.83         24.05          0.62 o
   1  12  12         24.10         24.51          0.54 o
  -2 -12 -12         57.86         58.04          1.02 o
   2  12  12         59.42         58.69          1.03 o
  -3 -12 -12        117.89        115.09          1.44 o
   3  12  12        116.21        117.29          1.61 o
  -4 -12 -12         52.11         50.47          0.85 o
   4  12  12         49.93         48.61          0.99 o
  -5 -12 -12         84.99         83.71          1.29 o
   5  12  12         85.15         85.22          1.52 o
  -6 -12 -12          9.97          9.82          0.51 o
   6  12  12          9.70          9.39          0.59 o
   7  12  12          4.89          4.98          0.53 o
  -7 -12 -12          4.75          4.54          0.44 o
  -8 -12 -12          1.11          1.08          0.37 o
   8  12  12          1.10          1.15          0.47 o
   9  12  12          4.05          3.87          0.65 o
  -9 -12 -12          4.14          4.00          0.62 o
   0  13  12         31.52         30.86          0.79 o
  -1 -13 -12         69.38         68.92          1.09 o
   1  13  12         70.52         70.26          1.31 o
  -2 -13 -12         17.63         17.02          0.55 o
   2  13  12         17.47         16.98          0.60 o
   3  13  12          7.15          6.72          0.47 o
  -3 -13 -12          6.81          6.31          0.49 o
   4  13  12          8.14          7.81          0.55 o
  -4 -13 -12          7.80          7.91          0.58 o
  -5 -13 -12          7.61          7.72          0.55 o
   5  13  12          7.40          7.78          0.54 o
  -6 -13 -12          0.23          0.29          0.33 o
   6  13  12          0.35          0.20          0.31 o
   7  13  12         20.27         20.77          1.04 o
  -7 -13 -12         19.86         19.53          1.10 o
  -8 -13 -12         12.61         12.43          1.23 o
   8  13  12         12.69         13.27          0.96 o
   9  13  12          3.63          3.15          0.85 o
  -9 -13 -12          3.68          2.60          0.99 o
   0  14  12        113.83        110.09          2.52 o
   1  14  12         39.34         38.31          1.23 o
  -1 -14 -12         38.10         37.90          0.98 o
   2  14  12         73.59         71.92          1.49 o
  -2 -14 -12         74.05         73.00          1.76 o
  -3 -14 -12          2.01          1.84          0.44 o
   3  14  12          2.31          2.27          0.38 o
   4  14  12         11.01         10.90          0.69 o
  -4 -14 -12         10.44         10.75          0.83 o
  -5 -14 -12          7.20          7.35          0.73 o
   5  14  12          7.00          7.17          0.63 o
  -6 -14 -12         16.63         16.43          1.07 o
   6  14  12         16.84         17.07          1.03 o
  -7 -14 -12          9.96         10.20          1.52 o
   7  14  12         10.19         10.34          1.14 o
  -8 -14 -12          8.33          7.84          1.43 o
   8  14  12          8.23          8.22          1.13 o
   0  15  12         29.83         31.27          1.65 o
   1  15  12         25.87         25.21          1.24 o
  -1 -15 -12         25.92         25.24          1.27 o
   2  15  12          5.61          5.86          0.78 o
  -2 -15 -12          5.21          5.32          0.71 o
  -3 -15 -12         27.37         27.58          1.35 o
   3  15  12         27.27         27.45          0.96 o
   4  15  12         11.22         11.86          0.81 o
  -4 -15 -12         11.71         11.72          0.92 o
   5  15  12         17.38         16.38          1.11 o
  -5 -15 -12         17.62         16.83          1.62 o
  -6 -15 -12         12.91         12.52          1.56 o
   6  15  12         12.85         12.89          1.16 o
   7  15  12          1.87          1.86          0.68 o
  -7 -15 -12          2.00          2.46          0.98 o
   0  16  12         36.62         38.36          1.93 o
   1  16  12          9.71          8.97          1.57 o
  -1 -16 -12         10.02         10.30          1.01 o
   2  16  12         19.13         19.56          1.95 o
  -2 -16 -12         18.36         17.80          1.19 o
  -3 -16 -12          5.43          5.73          0.79 o
   3  16  12          5.31          5.63          0.84 o
   4  16  12         10.86         11.61          1.16 o
  -4 -16 -12         10.85         11.52          1.45 o
   5  16  12          2.76          2.54          0.73 o
  -5 -16 -12          2.68          2.24          0.89 o
  -6 -16 -12          7.53          8.97          1.47 o
   6  16  12          7.44          8.16          1.06 o
   0  17  12          1.53          2.03          0.69 o
  -1 -17 -12          2.64          3.08          1.06 o
   1  17  12          2.52          2.79          0.78 o
   2  17  12          4.99          4.26          1.23 o
  -2 -17 -12          5.27          5.11          0.90 o
  -3 -17 -12          7.45          8.59          1.32 o
  -4 -17 -12         10.15         10.55          1.54 o
  -5 -17 -12          4.59          6.05          1.22 o
   0  18  12          5.74          5.87          1.00 o
  -1 -18 -12          2.98          3.93          1.33 o
   1  18  12          2.78          3.27          0.87 o
  -2 -18 -12          3.04          3.10          1.27 o
  -3 -18 -12          1.00          1.16          0.80 o
   1   0  13        172.44        174.49          0.73 o
   2   0  13        730.23        729.59          2.98 o
   3   0  13        168.10        166.74          0.92 o
   4   0  13        242.55        242.10          1.40 o
   5   0  13        218.13        216.75          1.46 o
   6   0  13         49.65         50.13          0.58 o
   7   0  13        257.27        258.62          2.02 o
   8   0  13         19.90         19.51          0.47 o
   9   0  13          6.45          6.33          0.34 o
  10   0  13         40.12         41.30          0.95 o
  11   0  13         24.33         25.46          0.94 o
  12   0  13          1.50          1.60          0.48 o
   0   1  13        642.32        643.95          2.46 o
  -1  -1 -13        730.74        727.63          2.98 o
   1   1  13        742.44        744.03          3.02 o
  -2  -1 -13        151.11        152.07          0.72 o
   2   1  13        149.21        149.81          0.76 o
  -3  -1 -13         29.53         30.11          0.31 o
   3   1  13         27.81         28.84          0.32 o
  -4  -1 -13         41.13         41.81          0.44 o
   4   1  13         42.04         42.58          0.42 o
  -5  -1 -13         42.34         42.94          0.49 o
   5   1  13         41.52         41.41          0.46 o
   6   1  13         63.97         64.14          0.66 o
  -6  -1 -13         65.72         65.34          0.71 o
  -7  -1 -13        138.90        137.52          1.27 o
   7   1  13        142.41        141.84          1.27 o
  -8  -1 -13         55.65         55.36          0.77 o
   8   1  13         55.80         55.26          0.76 o
   9   1  13          6.04          6.04          0.35 o
  -9  -1 -13          5.45          5.05          0.32 o
 -10  -1 -13          2.41          2.47          0.33 o
  10   1  13          2.39          2.25          0.32 o
  11   1  13          3.00          3.02          0.45 o
 -11  -1 -13          2.95          3.38          0.42 o
  12   1  13          3.29          3.21          0.56 o
 -12  -1 -13          3.27          3.40          0.51 o
   0   2  13        632.65        630.83          2.33 o
   1   2  13         24.06         24.43          0.23 o
  -1  -2 -13         23.47         23.80          0.21 o
   2   2  13        300.71        303.25          1.35 o
  -2  -2 -13        302.24        304.02          1.25 o
  -3  -2 -13         78.56         78.99          0.53 o
   3   2  13         78.28         78.54          0.54 o
   4   2  13        119.24        119.88          0.81 o
  -4  -2 -13        115.07        114.91          0.78 o
  -5  -2 -13         14.63         14.66          0.30 o
   5   2  13         13.24         13.10          0.27 o
   6   2  13        102.83        103.35          0.97 o
  -6  -2 -13        102.15        102.86          0.96 o
   7   2  13         31.37         32.10          0.56 o
  -7  -2 -13         31.34         30.91          0.53 o
  -8  -2 -13          8.07          7.64          0.33 o
   8   2  13          7.49          6.96          0.35 o
   9   2  13          0.35          0.29          0.24 o
  -9  -2 -13          0.44          0.36          0.21 o
  10   2  13          4.15          3.92          0.41 o
 -10  -2 -13          3.80          3.46          0.35 o
  11   2  13          2.20          2.09          0.41 o
 -11  -2 -13          2.01          1.83          0.37 o
  12   2  13          0.58          0.65          0.45 o
 -12  -2 -13          0.64          0.42          0.35 o
   0   3  13          0.40          0.57          0.06 o
  -1  -3 -13         83.77         85.22          0.46 o
   1   3  13         82.89         84.20          0.48 o
  -2  -3 -13        208.81        207.85          0.92 o
   2   3  13        211.64        208.12          1.21 o
  -3  -3 -13         73.07         73.51          0.53 o
   3   3  13         76.94         77.64          0.63 o
   4   3  13         25.06         25.38          0.34 o
  -4  -3 -13         27.29         27.87          0.34 o
  -5  -3 -13         86.74         85.92          0.75 o
   5   3  13         89.56         88.14          0.77 o
  -6  -3 -13         60.50         60.33          0.68 o
   6   3  13         58.96         58.65          0.69 o
   7   3  13          1.23          1.68          0.22 o
  -7  -3 -13          1.33          1.52          0.20 o
  -8  -3 -13         17.21         17.19          0.45 o
   8   3  13         16.76         16.56          0.49 o
  -9  -3 -13         28.66         28.37          0.62 o
   9   3  13         29.53         29.60          0.70 o
 -10  -3 -13          3.25          3.23          0.35 o
  10   3  13          3.11          3.15          0.39 o
 -11  -3 -13          1.61          1.61          0.37 o
  11   3  13          1.59          1.48          0.44 o
  12   3  13          1.17          1.14          0.56 o
 -12  -3 -13          1.14          0.97          0.40 o
   0   4  13        202.87        204.42          0.89 o
  -1  -4 -13        514.00        514.21          1.97 o
   1   4  13        505.77        507.03          2.24 o
  -2  -4 -13         90.75         91.87          0.51 o
   2   4  13         87.74         88.48          0.62 o
  -3  -4 -13        235.89        235.40          1.17 o
   3   4  13        234.25        234.75          1.38 o
  -4  -4 -13         28.71         29.12          0.35 o
   4   4  13         28.39         28.28          0.41 o
   5   4  13         70.54         70.16          0.68 o
  -5  -4 -13         69.68         69.79          0.67 o
  -6  -4 -13         31.56         31.77          0.50 o
   6   4  13         31.23         31.04          0.50 o
  -7  -4 -13         97.18         96.15          0.99 o
   7   4  13         94.89         94.45          1.03 o
  -8  -4 -13         31.29         32.01          0.60 o
   8   4  13         29.57         30.06          0.63 o
   9   4  13         14.69         14.58          0.55 o
  -9  -4 -13         14.79         14.71          0.49 o
 -10  -4 -13         10.19         10.56          0.54 o
  10   4  13         10.10         10.49          0.61 o
 -11  -4 -13          3.58          3.57          0.43 o
  11   4  13          3.60          3.58          0.53 o
 -12  -4 -13          2.52          2.73          0.58 o
  12   4  13          2.54          2.47          0.71 o
   0   5  13          9.76         10.52          0.15 o
  -1  -5 -13         53.37         54.19          0.35 o
   1   5  13         53.67         54.55          0.45 o
  -2  -5 -13         88.38         89.51          0.50 o
   2   5  13         86.58         86.30          0.63 o
  -3  -5 -13        467.76        467.71          2.06 o
   3   5  13        468.70        469.01          2.52 o
   4   5  13        154.45        154.03          1.17 o
  -4  -5 -13        155.14        156.30          0.95 o
  -5  -5 -13        178.60        178.95          1.22 o
   5   5  13        177.95        179.78          1.36 o
  -6  -5 -13         33.81         34.22          0.51 o
   6   5  13         33.51         33.95          0.53 o
  -7  -5 -13          7.93          7.40          0.31 o
   7   5  13          8.41          8.15          0.34 o
   8   5  13          3.21          2.96          0.28 o
  -8  -5 -13          3.08          3.14          0.26 o
  -9  -5 -13         17.31         17.64          0.54 o
   9   5  13         17.56         17.60          0.63 o
 -10  -5 -13          0.08          0.03          0.27 o
  10   5  13          0.12          0.18          0.34 o
  11   5  13          2.99          2.78          0.51 o
 -11  -5 -13          3.12          3.07          0.48 o
   0   6  13         56.32         57.13          0.41 o
   1   6  13        202.16        202.83          1.28 o
  -1  -6 -13        198.65        199.24          1.04 o
  -2  -6 -13        127.25        128.54          0.76 o
   2   6  13        124.88        125.67          0.89 o
   3   6  13         67.32         67.20          0.64 o
  -3  -6 -13         67.63         68.41          0.51 o
   4   6  13        256.44        253.68          1.81 o
  -4  -6 -13        253.21        252.73          1.39 o
  -5  -6 -13        200.61        200.14          1.33 o
   5   6  13        201.92        201.33          1.54 o
   6   6  13         37.25         37.26          0.56 o
  -6  -6 -13         35.88         34.27          0.52 o
   7   6  13         18.15         18.27          0.46 o
  -7  -6 -13         17.70         17.58          0.42 o
   8   6  13         17.42         17.12          0.51 o
  -8  -6 -13         16.99         16.47          0.47 o
   9   6  13          0.29          0.09          0.29 o
  -9  -6 -13          0.28          0.07          0.24 o
  10   6  13         18.63         19.65          0.90 o
 -10  -6 -13         18.68         20.24          0.81 o
 -11  -6 -13          4.06          3.58          0.54 o
  11   6  13          4.07          3.51          0.54 o
   0   7  13         90.52         90.41          0.78 o
   1   7  13        124.07        123.63          1.02 o
  -1  -7 -13        124.35        124.14          0.79 o
  -2  -7 -13          0.50          0.66          0.08 o
   2   7  13          0.73          0.80          0.13 o
   3   7  13         60.47         60.84          0.62 o
  -3  -7 -13         59.55         60.20          0.51 o
   4   7  13         42.91         43.18          0.56 o
  -4  -7 -13         41.97         42.11          0.40 o
   5   7  13         49.91         49.96          0.61 o
  -5  -7 -13         50.18         50.62          0.51 o
  -6  -7 -13          5.62          5.57          0.26 o
   6   7  13          5.22          4.98          0.26 o
   7   7  13         18.54         18.10          0.47 o
  -7  -7 -13         17.70         16.95          0.45 o
  -8  -7 -13         17.48         17.10          0.49 o
   8   7  13         17.64         17.63          0.59 o
   9   7  13         11.29         10.91          0.68 o
  -9  -7 -13         11.36         11.75          0.63 o
 -10  -7 -13         15.14         15.32          0.73 o
  10   7  13         15.55         16.57          0.86 o
 -11  -7 -13          0.92          0.98          0.43 o
  11   7  13          0.93          0.58          0.42 o
   0   8  13          1.11          1.38          0.14 o
  -1  -8 -13         40.68         41.17          0.41 o
   1   8  13         41.88         41.98          0.49 o
  -2  -8 -13          6.44          6.60          0.18 o
   2   8  13          7.13          6.87          0.26 o
   3   8  13         34.52         33.93          0.53 o
  -3  -8 -13         34.94         35.02          0.39 o
   4   8  13         42.22         42.03          0.58 o
  -4  -8 -13         44.43         44.40          0.47 o
   5   8  13         14.07         14.29          0.35 o
  -5  -8 -13         15.61         15.41          0.28 o
   6   8  13         17.90         17.80          0.42 o
  -6  -8 -13         18.31         17.94          0.40 o
  -7  -8 -13         17.91         17.36          0.47 o
   7   8  13         17.62         17.29          0.53 o
  -8  -8 -13          8.19          8.11          0.48 o
   8   8  13          8.12          8.50          0.54 o
  -9  -8 -13          1.29          1.33          0.35 o
   9   8  13          1.35          1.31          0.38 o
 -10  -8 -13          2.99          2.97          0.49 o
  10   8  13          2.79          2.52          0.47 o
  11   8  13          1.47          1.16          0.50 o
 -11  -8 -13          1.64          1.73          0.49 o
   0   9  13        193.99        196.25          1.58 o
  -1  -9 -13        147.24        148.22          1.15 o
   1   9  13        144.60        145.33          1.21 o
  -2  -9 -13         96.88         96.87          0.78 o
   2   9  13         96.46         96.11          1.05 o
  -3  -9 -13         24.03         23.90          0.33 o
   3   9  13         23.59         22.89          0.50 o
  -4  -9 -13         23.95         24.21          0.36 o
   4   9  13         24.85         25.13          0.49 o
   5   9  13         45.37         44.50          0.60 o
  -5  -9 -13         44.69         43.73          0.64 o
  -6  -9 -13          4.51          4.36          0.31 o
   6   9  13          5.01          5.20          0.31 o
   7   9  13         20.97         20.65          0.63 o
  -7  -9 -13         21.44         21.30          0.60 o
   8   9  13         33.93         34.18          0.92 o
  -8  -9 -13         34.08         34.46          0.87 o
  -9  -9 -13          6.34          5.90          0.58 o
   9   9  13          6.33          5.92          0.55 o
  10   9  13          0.76          0.56          0.39 o
 -10  -9 -13          0.83          0.81          0.41 o
   0  10  13         27.39         26.55          0.53 o
  -1 -10 -13         89.78         90.48          0.91 o
   1  10  13         89.60         90.23          0.96 o
   2  10  13         93.36         93.02          1.06 o
  -2 -10 -13         92.66         92.33          0.96 o
   3  10  13          4.41          4.49          0.29 o
  -3 -10 -13          4.56          4.70          0.23 o
  -4 -10 -13         19.73         20.03          0.44 o
   4  10  13         19.27         19.69          0.55 o
   5  10  13         31.87         32.64          0.63 o
  -5 -10 -13         32.57         32.83          0.61 o
  -6 -10 -13         32.12         32.89          0.68 o
   6  10  13         31.56         32.79          0.71 o
  -7 -10 -13         20.38         20.50          0.62 o
   7  10  13         20.39         21.32          0.70 o
   8  10  13         15.05         14.19          0.70 o
  -8 -10 -13         15.48         14.19          0.71 o
  -9 -10 -13          1.70          1.81          0.43 o
   9  10  13          1.91          1.50          0.45 o
  10  10  13          6.08          6.10          0.70 o
 -10 -10 -13          6.06          6.30          0.67 o
   0  11  13         74.21         75.59          1.04 o
   1  11  13          2.35          2.09          0.22 o
  -1 -11 -13          2.29          2.03          0.20 o
  -2 -11 -13          1.18          0.88          0.25 o
   2  11  13          1.38          1.27          0.26 o
   3  11  13        164.28        162.54          1.88 o
  -3 -11 -13        164.82        163.84          1.93 o
  -4 -11 -13         23.46         23.03          0.47 o
   4  11  13         24.61         24.21          0.60 o
  -5 -11 -13         20.84         20.41          0.50 o
   5  11  13         21.52         21.04          0.60 o
   6  11  13         47.33         46.98          0.97 o
  -6 -11 -13         47.22         46.48          0.96 o
  -7 -11 -13          3.69          3.51          0.39 o
   7  11  13          3.91          3.66          0.42 o
   8  11  13          6.25          6.17          0.59 o
  -8 -11 -13          6.34          6.55          0.58 o
   9  11  13          7.09          6.97          0.68 o
  -9 -11 -13          7.18          7.66          0.70 o
  10  11  13          0.84          0.20          0.66 o
 -10 -11 -13          0.77          0.11          0.54 o
   0  12  13         70.03         67.82          1.09 o
  -1 -12 -13         15.92         14.55          0.54 o
   1  12  13         16.97         16.42          0.47 o
   2  12  13         57.69         56.33          1.04 o
  -2 -12 -13         56.46         55.49          1.05 o
   3  12  13         39.47         39.12          0.84 o
  -3 -12 -13         39.10         39.03          0.80 o
   4  12  13          5.98          6.12          0.43 o
  -4 -12 -13          6.00          5.72          0.37 o
  -5 -12 -13          5.83          5.87          0.43 o
   5  12  13          5.50          5.27          0.42 o
   6  12  13         16.54         16.23          0.71 o
  -6 -12 -13         16.17         15.76          0.63 o
  -7 -12 -13          4.02          3.89          0.44 o
   7  12  13          4.32          3.99          0.51 o
  -8 -12 -13          5.63          5.78          0.57 o
   8  12  13          5.94          5.74          0.68 o
  -9 -12 -13          3.73          3.76          0.60 o
   9  12  13          3.63          3.69          0.65 o
   0  13  13          3.02          3.42          0.32 o
   1  13  13         11.96         12.25          0.58 o
  -1 -13 -13         12.27         13.00          0.49 o
   2  13  13         10.57          9.98          0.53 o
  -2 -13 -13         10.00          9.67          0.54 o
   3  13  13         11.34         11.25          0.59 o
  -3 -13 -13         12.29         11.90          0.56 o
  -4 -13 -13         15.51         14.53          0.74 o
   4  13  13         14.87         14.67          0.63 o
   5  13  13         13.25         13.17          0.63 o
  -5 -13 -13         13.31         13.11          0.76 o
   6  13  13          6.75          6.42          0.54 o
  -6 -13 -13          7.15          7.68          0.64 o
  -7 -13 -13          9.11          9.58          0.90 o
   7  13  13          9.39         10.37          0.83 o
  -8 -13 -13          0.87          1.03          0.63 o
   8  13  13          0.87          1.01          0.47 o
   0  14  13          5.32          5.25          0.52 o
   1  14  13          5.43          5.61          0.59 o
  -1 -14 -13          5.72          6.09          0.54 o
  -2 -14 -13         11.32         11.06          0.77 o
   2  14  13         10.91         11.02          0.64 o
  -3 -14 -13          8.68          8.15          0.72 o
   3  14  13          8.14          8.01          0.60 o
  -4 -14 -13         13.00         13.61          0.91 o
   4  14  13         13.24         13.10          0.75 o
   5  14  13          0.69          0.83          0.41 o
  -5 -14 -13          0.57          0.38          0.43 o
   6  14  13          2.46          2.40          0.55 o
  -6 -14 -13          2.43          1.94          0.76 o
  -7 -14 -13          4.96          5.45          0.96 o
   7  14  13          4.70          4.34          0.69 o
   8  14  13          0.08          0.15          0.57 o
  -8 -14 -13          0.11          0.10          0.75 o
   0  15  13         83.77         83.93          2.45 o
  -1 -15 -13         18.72         17.95          1.16 o
   1  15  13         18.23         17.96          1.12 o
   2  15  13         13.80         13.72          1.08 o
  -2 -15 -13         13.68         13.36          1.04 o
   3  15  13         11.77         11.91          0.81 o
  -3 -15 -13         11.49         11.88          1.04 o
  -4 -15 -13          4.00          4.31          0.72 o
   4  15  13          3.97          4.24          0.56 o
  -5 -15 -13          5.69          6.30          0.96 o
   5  15  13          5.62          6.19          0.70 o
   6  15  13         13.25         13.15          1.17 o
  -6 -15 -13         13.20         13.18          1.60 o
  -7 -15 -13          0.91          0.90          0.86 o
   7  15  13          0.82          0.68          0.60 o
   0  16  13          4.78          5.76          0.91 o
   1  16  13          5.36          5.94          0.93 o
  -1 -16 -13          5.52          5.59          0.98 o
   2  16  13         16.87         14.88          1.85 o
  -2 -16 -13         16.82         17.30          1.21 o
  -3 -16 -13          0.42          0.41          0.52 o
   3  16  13          0.36          0.38          0.50 o
   4  16  13         13.26         13.46          1.25 o
  -4 -16 -13         13.36         13.86          1.58 o
   5  16  13         24.62         25.16          1.60 o
  -5 -16 -13         24.25         24.61          1.98 o
   6  16  13          1.43          1.34          0.63 o
  -6 -16 -13          1.35          1.27          0.87 o
   0  17  13          9.72          9.97          1.22 o
  -1 -17 -13          4.65          3.99          0.86 o
   1  17  13          4.50          3.54          0.84 o
   2  17  13          7.18          7.06          1.61 o
  -2 -17 -13          6.87          7.41          0.96 o
   3  17  13          2.21          2.31          1.35 o
  -3 -17 -13          2.33          2.47          0.90 o
  -4 -17 -13          7.68          7.70          1.34 o
  -5 -17 -13          2.01          2.32          1.04 o
   5  17  13          2.04          2.37          1.33 o
   0  18  13         12.64         11.94          1.37 o
  -1 -18 -13          0.50          0.01          0.91 o
   1  18  13          0.62          0.96          0.67 o
   2  18  13          1.76          1.11          1.10 o
  -2 -18 -13          1.88          1.79          1.32 o
  -3 -18 -13          1.19          0.50          0.80 o
   0   0  14        792.95        795.38          4.66 o
   1   0  14         63.32         63.16          0.38 o
   2   0  14       1245.76       1250.55          5.84 o
   3   0  14         55.64         55.36          0.48 o
   4   0  14        156.50        156.73          1.09 o
   5   0  14         40.00         39.72          0.49 o
   6   0  14        115.87        116.06          1.01 o
   7   0  14          7.84          7.65          0.31 o
   8   0  14         65.85         67.19          0.88 o
   9   0  14          7.54          7.24          0.37 o
  10   0  14          1.26          1.18          0.31 o
  11   0  14          2.27          2.61          0.44 o
  12   0  14          2.33          2.48          0.55 o
   0   1  14         61.28         62.15          0.37 o
   1   1  14         37.06         37.92          0.26 o
  -1  -1 -14         37.28         37.79          0.27 o
   2   1  14         35.56         36.26          0.30 o
  -2  -1 -14         37.55         38.04          0.35 o
  -3  -1 -14        239.58        237.15          1.31 o
   3   1  14        243.55        242.31          1.37 o
  -4  -1 -14        182.93        183.55          1.19 o
   4   1  14        184.99        186.33          1.19 o
   5   1  14        273.55        272.65          1.80 o
  -5  -1 -14        273.32        271.42          1.72 o
   6   1  14        136.86        138.04          1.13 o
  -6  -1 -14        134.38        134.45          1.18 o
  -7  -1 -14          6.96          6.77          0.30 o
   7   1  14          6.74          6.47          0.29 o
   8   1  14          3.52          3.69          0.26 o
  -8  -1 -14          3.31          3.19          0.26 o
  -9  -1 -14          4.97          5.19          0.33 o
   9   1  14          5.16          5.18          0.33 o
  10   1  14          3.53          3.52          0.42 o
 -10  -1 -14          3.63          3.72          0.39 o
  11   1  14         11.76         12.65          0.74 o
 -11  -1 -14         11.67         12.21          0.67 o
 -12  -1 -14         11.96         13.49          1.00 o
  12   1  14         12.02         12.87          1.03 o
   0   2  14        578.33        581.61          2.16 o
  -1  -2 -14        363.48        363.20          1.45 o
   1   2  14        363.86        362.78          1.45 o
   2   2  14        357.74        360.01          1.70 o
  -2  -2 -14        362.19        359.85          1.59 o
   3   2  14        643.25        638.45          3.21 o
  -3  -2 -14        642.94        634.78          2.87 o
   4   2  14        128.82        129.07          0.89 o
  -4  -2 -14        128.00        128.54          0.92 o
  -5  -2 -14        179.95        179.09          1.27 o
   5   2  14        179.63        180.90          1.24 o
  -6  -2 -14        208.78        206.64          1.63 o
   6   2  14        205.38        205.29          1.56 o
  -7  -2 -14        120.04        120.42          1.18 o
   7   2  14        119.99        119.63          1.16 o
   8   2  14          6.34          6.39          0.31 o
  -8  -2 -14          6.73          7.01          0.32 o
  -9  -2 -14         43.28         43.55          0.77 o
   9   2  14         44.21         44.43          0.86 o
  10   2  14         11.11         11.10          0.63 o
 -10  -2 -14         11.07         11.22          0.56 o
  11   2  14         11.72         12.31          0.83 o
 -11  -2 -14         11.77         12.45          0.68 o
 -12  -2 -14          0.74          0.95          0.51 o
  12   2  14          0.66          0.50          0.52 o
   0   3  14        796.37        797.71          3.37 o
   1   3  14        934.85        932.48          4.25 o
  -1  -3 -14        939.05        942.71          4.21 o
   2   3  14        246.00        246.59          1.35 o
  -2  -3 -14        250.15        251.15          1.13 o
   3   3  14         43.08         43.61          0.48 o
  -3  -3 -14         41.70         42.62          0.40 o
  -4  -3 -14        252.42        253.93          1.46 o
   4   3  14        252.16        253.36          1.60 o
   5   3  14         53.20         51.69          0.57 o
  -5  -3 -14         51.72         50.24          0.56 o
  -6  -3 -14         55.10         54.55          0.67 o
   6   3  14         54.36         54.69          0.67 o
  -7  -3 -14         58.97         58.68          0.79 o
   7   3  14         59.93         59.96          0.80 o
   8   3  14         32.77         32.83          0.65 o
  -8  -3 -14         33.34         33.48          0.60 o
   9   3  14         10.48         10.37          0.49 o
  -9  -3 -14         10.81         10.90          0.45 o
  10   3  14          7.63          7.73          0.52 o
 -10  -3 -14          7.57          7.84          0.48 o
 -11  -3 -14          1.30          1.25          0.35 o
  11   3  14          1.15          1.54          0.48 o
 -12  -3 -14          0.11          0.09          0.40 o
  12   3  14          0.12          0.04          0.58 o
   0   4  14         30.90         31.34          0.25 o
  -1  -4 -14         92.92         93.90          0.55 o
   1   4  14         93.89         95.21          0.61 o
   2   4  14         63.38         62.48          0.49 o
  -2  -4 -14         61.88         61.24          0.42 o
   3   4  14         44.19         44.28          0.49 o
  -3  -4 -14         42.44         43.04          0.38 o
   4   4  14         81.18         81.52          0.76 o
  -4  -4 -14         80.72         81.12          0.64 o
   5   4  14         98.60         98.22          0.87 o
  -5  -4 -14         98.44         98.25          0.84 o
   6   4  14        141.19        140.49          1.27 o
  -6  -4 -14        140.63        138.81          1.24 o
   7   4  14         35.57         35.55          0.61 o
  -7  -4 -14         36.01         35.04          0.59 o
  -8  -4 -14          6.46          6.39          0.34 o
   8   4  14          6.46          6.20          0.35 o
   9   4  14         15.36         15.75          0.61 o
  -9  -4 -14         15.19         15.01          0.52 o
  10   4  14         16.47         16.94          0.78 o
 -10  -4 -14         16.58         17.63          0.64 o
  11   4  14         15.85         16.68          0.93 o
 -11  -4 -14         15.73         16.54          0.76 o
   0   5  14        137.72        137.96          0.77 o
  -1  -5 -14        420.28        419.25          1.74 o
   1   5  14        421.94        419.52          2.02 o
   2   5  14        120.97        121.37          0.83 o
  -2  -5 -14        124.03        125.93          0.68 o
   3   5  14         47.15         47.88          0.51 o
  -3  -5 -14         46.90         47.71          0.36 o
  -4  -5 -14         29.91         29.47          0.34 o
   4   5  14         30.71         30.24          0.44 o
   5   5  14         25.08         25.31          0.40 o
  -5  -5 -14         25.52         25.64          0.40 o
   6   5  14         49.35         49.23          0.65 o
  -6  -5 -14         51.24         50.73          0.64 o
   7   5  14         61.32         61.57          0.83 o
  -7  -5 -14         61.21         61.77          0.79 o
  -8  -5 -14         63.04         62.63          0.88 o
   8   5  14         61.94         63.24          0.95 o
   9   5  14         59.10         59.85          1.25 o
  -9  -5 -14         58.85         60.26          0.99 o
  10   5  14          1.23          0.96          0.40 o
 -10  -5 -14          1.22          0.97          0.30 o
  11   5  14          2.08          2.23          0.54 o
 -11  -5 -14          2.25          2.31          0.43 o
   0   6  14        302.31        302.92          1.57 o
  -1  -6 -14        166.30        168.42          0.94 o
   1   6  14        163.44        164.70          1.11 o
  -2  -6 -14        299.89        301.65          1.51 o
   2   6  14        300.44        299.18          1.92 o
  -3  -6 -14         69.63         70.40          0.54 o
   3   6  14         68.63         68.72          0.68 o
   4   6  14         78.27         77.94          0.78 o
  -4  -6 -14         75.88         75.02          0.61 o
   5   6  14         48.11         48.00          0.65 o
  -5  -6 -14         48.56         49.11          0.53 o
  -6  -6 -14         81.25         81.05          0.86 o
   6   6  14         82.35         82.06          0.92 o
   7   6  14         32.53         32.61          0.60 o
  -7  -6 -14         31.73         31.65          0.55 o
   8   6  14         17.57         17.53          0.59 o
  -8  -6 -14         17.70         17.54          0.49 o
  -9  -6 -14          0.33          0.32          0.26 o
   9   6  14          0.37          0.34          0.31 o
 -10  -6 -14          3.42          3.76          0.45 o
  10   6  14          3.74          3.89          0.52 o
  11   6  14          1.74          1.96          0.49 o
 -11  -6 -14          1.83          2.21          0.49 o
   0   7  14         90.08         90.02          0.76 o
  -1  -7 -14         10.77         10.95          0.23 o
   1   7  14         11.43         11.65          0.27 o
   2   7  14         48.80         49.18          0.51 o
  -2  -7 -14         48.65         48.78          0.42 o
   3   7  14         78.35         78.21          0.76 o
  -3  -7 -14         79.47         79.75          0.63 o
   4   7  14        175.47        176.09          1.48 o
  -4  -7 -14        178.22        178.27          1.18 o
  -5  -7 -14         45.34         44.71          0.50 o
   5   7  14         46.29         45.42          0.65 o
   6   7  14         18.86         18.38          0.42 o
  -6  -7 -14         18.30         18.11          0.40 o
   7   7  14         29.66         29.72          0.65 o
  -7  -7 -14         30.17         29.92          0.55 o
  -8  -7 -14         33.20         33.84          0.72 o
   8   7  14         33.54         33.59          0.79 o
  -9  -7 -14          7.43          7.32          0.55 o
   9   7  14          7.69          7.44          0.59 o
  10   7  14          8.80          9.82          0.75 o
 -10  -7 -14          9.05          9.71          0.65 o
  11   7  14          0.89          0.90          0.44 o
 -11  -7 -14          0.99          0.78          0.43 o
   0   8  14        418.52        414.52          2.77 o
   1   8  14        128.75        129.07          1.07 o
  -1  -8 -14        128.28        127.19          0.95 o
  -2  -8 -14        160.85        161.06          1.14 o
   2   8  14        161.37        162.20          1.29 o
  -3  -8 -14         54.21         53.05          0.51 o
   3   8  14         53.34         52.64          0.66 o
   4   8  14         11.19         11.30          0.34 o
  -4  -8 -14         11.20         11.49          0.28 o
  -5  -8 -14         25.30         24.97          0.37 o
   5   8  14         24.96         24.36          0.50 o
   6   8  14        117.77        116.37          1.33 o
  -6  -8 -14        117.58        117.25          1.23 o
   7   8  14         34.62         34.46          0.71 o
  -7  -8 -14         34.09         33.44          0.68 o
  -8  -8 -14         16.85         17.47          0.64 o
   8   8  14         16.87         17.19          0.69 o
   9   8  14          9.38          9.90          0.74 o
  -9  -8 -14          9.65          9.65          0.63 o
 -10  -8 -14          6.78          6.54          0.68 o
  10   8  14          6.87          7.61          0.67 o
  11   8  14          2.13          1.95          0.59 o
 -11  -8 -14          2.13          2.00          0.58 o
   0   9  14         31.19         32.00          0.45 o
   1   9  14         60.44         60.13          0.66 o
  -1  -9 -14         58.58         58.70          0.64 o
   2   9  14        168.91        168.66          1.51 o
  -2  -9 -14        168.76        168.69          1.23 o
   3   9  14        156.80        154.69          1.54 o
  -3  -9 -14        156.50        155.14          1.18 o
   4   9  14        201.06        199.32          1.87 o
  -4  -9 -14        199.34        197.59          1.55 o
  -5  -9 -14         54.57         53.95          0.75 o
   5   9  14         53.79         53.41          0.77 o
  -6  -9 -14         20.59         20.22          0.55 o
   6   9  14         20.01         19.78          0.52 o
   7   9  14         14.10         13.91          0.55 o
  -7  -9 -14         13.57         12.80          0.52 o
  -8  -9 -14         43.92         44.83          1.02 o
   8   9  14         43.36         43.97          1.13 o
   9   9  14          5.91          5.91          0.56 o
  -9  -9 -14          5.92          6.02          0.60 o
 -10  -9 -14          9.13          9.32          0.76 o
  10   9  14          9.34          9.20          0.74 o
   0  10  14         42.12         43.45          0.71 o
  -1 -10 -14          2.22          2.37          0.19 o
   1  10  14          2.58          2.53          0.18 o
  -2 -10 -14        109.77        108.57          1.18 o
   2  10  14        110.17        109.42          1.22 o
  -3 -10 -14         78.14         77.48          1.00 o
   3  10  14         77.21         77.44          1.05 o
   4  10  14         39.62         39.27          0.73 o
  -4 -10 -14         40.08         39.58          0.63 o
  -5 -10 -14          7.18          7.02          0.35 o
   5  10  14          6.74          6.86          0.35 o
   6  10  14          1.61          1.54          0.27 o
  -6 -10 -14          1.38          1.31          0.25 o
   7  10  14         11.97         11.94          0.62 o
  -7 -10 -14         12.46         12.31          0.55 o
  -8 -10 -14          9.10          9.24          0.64 o
   8  10  14          9.07          9.10          0.67 o
   9  10  14          5.90          5.88          0.68 o
  -9 -10 -14          6.02          6.29          0.62 o
 -10 -10 -14          2.43          2.16          0.50 o
  10  10  14          2.45          2.09          0.53 o
   0  11  14         11.12         10.91          0.42 o
  -1 -11 -14        129.79        127.40          1.66 o
   1  11  14        128.88        127.18          1.49 o
  -2 -11 -14          0.92          0.59          0.25 o
   2  11  14          0.81          0.79          0.23 o
  -3 -11 -14         14.79         13.94          0.49 o
   3  11  14         14.83         14.32          0.46 o
   4  11  14         41.79         42.06          0.77 o
  -4 -11 -14         41.71         41.79          0.75 o
  -5 -11 -14         20.35         20.39          0.52 o
   5  11  14         20.28         20.34          0.61 o
  -6 -11 -14         10.74         10.41          0.47 o
   6  11  14         11.43         11.36          0.56 o
   7  11  14         24.03         23.31          0.84 o
  -7 -11 -14         24.07         23.67          0.81 o
  -8 -11 -14          3.37          2.81          0.46 o
   8  11  14          3.38          3.17          0.49 o
  -9 -11 -14          8.25          8.06          0.71 o
   9  11  14          8.20          8.42          0.76 o
   0  12  14         27.74         27.01          0.63 o
   1  12  14         43.71         42.07          0.79 o
  -1 -12 -14         44.58         43.27          0.92 o
  -2 -12 -14         42.41         42.37          0.92 o
   2  12  14         41.78         42.09          1.01 o
  -3 -12 -14         16.46         16.23          0.56 o
   3  12  14         16.50         15.85          0.58 o
  -4 -12 -14         34.50         34.60          0.87 o
   4  12  14         35.30         35.06          0.88 o
  -5 -12 -14         24.01         23.75          0.83 o
   5  12  14         25.07         24.39          0.77 o
  -6 -12 -14         23.96         24.22          0.80 o
   6  12  14         23.20         23.48          0.86 o
  -7 -12 -14          9.13          9.66          0.65 o
   7  12  14          9.41          9.11          0.78 o
  -8 -12 -14          4.46          4.39          0.52 o
   8  12  14          4.44          4.23          0.61 o
   9  12  14          2.28          2.46          0.60 o
  -9 -12 -14          2.26          2.08          0.53 o
   0  13  14        101.72        100.58          1.65 o
   1  13  14        146.00        144.42          2.67 o
  -1 -13 -14        146.77        146.03          2.18 o
  -2 -13 -14         43.80         43.30          1.07 o
   2  13  14         44.63         44.63          1.09 o
  -3 -13 -14         17.95         17.47          0.63 o
   3  13  14         17.39         17.26          0.70 o
   4  13  14         12.38         12.17          0.61 o
  -4 -13 -14         12.18         12.22          0.71 o
  -5 -13 -14         21.39         21.18          0.93 o
   5  13  14         21.01         21.38          0.76 o
  -6 -13 -14         10.51         11.02          0.76 o
   6  13  14         10.54         10.39          0.71 o
  -7 -13 -14         13.91         14.66          1.04 o
   7  13  14         13.55         14.59          0.94 o
  -8 -13 -14          4.44          4.57          0.86 o
   8  13  14          4.57          4.31          0.65 o
   0  14  14         17.38         16.53          0.82 o
   1  14  14         39.96         40.20          1.36 o
  -1 -14 -14         40.46         41.02          1.21 o
  -2 -14 -14          3.93          4.05          0.48 o
   2  14  14          4.39          4.37          0.51 o
  -3 -14 -14         14.02         13.82          0.87 o
   3  14  14         14.14         13.81          0.73 o
   4  14  14          3.43          3.40          0.47 o
  -4 -14 -14          3.82          3.59          0.57 o
  -5 -14 -14         14.88         14.49          1.16 o
   5  14  14         15.03         14.55          0.84 o
  -6 -14 -14          4.23          3.89          0.75 o
   6  14  14          4.24          4.38          0.66 o
   7  14  14         10.87         11.37          0.90 o
  -7 -14 -14         10.76         10.34          1.28 o
  -8 -14 -14          0.20          0.37          1.33 o
   0  15  14          2.77          3.04          0.47 o
   1  15  14          3.67          3.25          0.63 o
  -1 -15 -14          3.43          2.81          0.78 o
  -2 -15 -14          1.64          1.67          0.57 o
   2  15  14          1.40          1.92          0.49 o
   3  15  14          6.10          6.62          0.68 o
  -3 -15 -14          6.46          5.53          0.78 o
   4  15  14         10.98         11.53          0.84 o
  -4 -15 -14         10.59         10.48          1.07 o
   5  15  14         10.67         10.85          1.07 o
  -5 -15 -14         10.74         11.90          1.15 o
  -6 -15 -14          7.31          7.87          1.31 o
   6  15  14          7.14          7.15          0.82 o
  -7 -15 -14          5.32          5.31          1.32 o
   7  15  14          5.43          5.14          0.89 o
   0  16  14         30.57         30.40          1.79 o
  -1 -16 -14          8.83          7.94          1.18 o
   1  16  14          8.58          8.01          1.16 o
   2  16  14         20.13         19.82          2.13 o
  -2 -16 -14         20.05         19.92          1.31 o
  -3 -16 -14          0.78          0.40          0.52 o
   3  16  14          0.70          0.94          0.55 o
   4  16  14          1.76          1.78          0.67 o
  -4 -16 -14          1.77          2.46          0.92 o
   5  16  14          2.96          3.04          0.84 o
  -5 -16 -14          2.94          3.66          1.03 o
  -6 -16 -14          4.21          5.12          1.26 o
   6  16  14          4.11          4.43          0.82 o
   0  17  14          0.20          0.60          0.61 o
  -1 -17 -14          5.44          5.40          0.97 o
   1  17  14          5.30          5.87          1.01 o
  -2 -17 -14          2.00          2.09          0.82 o
   2  17  14          2.12          1.97          1.05 o
  -3 -17 -14          4.38          4.03          1.03 o
   3  17  14          4.47          4.28          1.27 o
  -4 -17 -14          7.51          8.35          1.39 o
  -5 -17 -14         10.27         11.39          2.22 o
   0  18  14          3.97          3.86          0.91 o
  -1 -18 -14          2.44          2.42          1.17 o
   1  18  14          2.36          2.37          0.82 o
   2  18  14          1.86          1.74          1.13 o
  -2 -18 -14          1.74          1.28          1.36 o
  -3 -18 -14          2.29          1.90          1.22 o
   1   0  15        222.87        223.76          0.98 o
   2   0  15         84.93         85.00          0.56 o
   3   0  15         43.59         44.22          0.44 o
   4   0  15        404.98        403.79          2.28 o
   5   0  15         23.53         23.15          0.39 o
   6   0  15        275.33        271.24          1.96 o
   7   0  15          7.60          6.94          0.31 o
   8   0  15         14.02         13.92          0.45 o
   9   0  15          0.35          0.16          0.21 o
  10   0  15         24.63         25.48          0.77 o
  11   0  15          0.09          0.03          0.36 o
  12   0  15         16.88         17.80          1.90 o
   0   1  15       1284.05       1282.25          5.44 o
   1   1  15        241.07        241.16          1.04 o
  -1  -1 -15        245.38        247.13          1.09 o
  -2  -1 -15        394.79        393.31          1.74 o
   2   1  15        386.47        389.48          1.77 o
  -3  -1 -15         15.80         15.30          0.25 o
   3   1  15         16.06         16.07          0.27 o
   4   1  15         35.00         34.55          0.41 o
  -4  -1 -15         33.88         34.08          0.42 o
  -5  -1 -15        112.63        112.33          0.93 o
   5   1  15        113.59        113.44          0.91 o
   6   1  15        214.36        212.32          1.70 o
  -6  -1 -15        213.66        210.52          1.69 o
  -7  -1 -15          5.19          4.92          0.27 o
   7   1  15          4.60          4.36          0.28 o
  -8  -1 -15         53.42         53.20          0.78 o
   8   1  15         52.47         50.88          0.81 o
   9   1  15         12.49         12.27          0.53 o
  -9  -1 -15         12.30         12.27          0.47 o
 -10  -1 -15          1.41          1.22          0.32 o
  10   1  15          1.48          1.22          0.38 o
  11   1  15          8.43          9.72          0.77 o
 -11  -1 -15          8.71          9.72          0.62 o
 -12  -1 -15          1.88          2.36          0.79 o
  12   1  15          1.93          2.41          0.78 o
   0   2  15        146.02        147.49          0.74 o
   1   2  15        210.98        211.94          1.02 o
  -1  -2 -15        208.92        210.62          1.02 o
  -2  -2 -15        209.25        208.96          1.06 o
   2   2  15        210.55        210.68          1.14 o
  -3  -2 -15         16.34         16.22          0.27 o
   3   2  15         17.37         17.58          0.28 o
   4   2  15         77.49         77.61          0.63 o
  -4  -2 -15         77.75         77.40          0.68 o
  -5  -2 -15         27.44         27.04          0.42 o
   5   2  15         27.01         26.81          0.38 o
   6   2  15         33.23         33.12          0.48 o
  -6  -2 -15         31.84         31.88          0.53 o
   7   2  15         71.36         70.22          0.82 o
  -7  -2 -15         69.05         67.90          0.84 o
  -8  -2 -15          6.83          6.39          0.33 o
   8   2  15          7.36          7.09          0.31 o
   9   2  15          5.41          5.30          0.38 o
  -9  -2 -15          5.52          5.27          0.34 o
 -10  -2 -15         10.28         10.70          0.60 o
  10   2  15         10.19         10.48          0.65 o
 -11  -2 -15          5.15          5.27          0.48 o
  11   2  15          5.18          5.38          0.60 o
  12   2  15          2.43          2.36          0.84 o
 -12  -2 -15          2.62          3.16          0.84 o
   0   3  15         75.53         76.22          0.52 o
   1   3  15         58.98         60.01          0.40 o
  -1  -3 -15         57.27         57.56          0.43 o
   2   3  15         39.80         40.61          0.35 o
  -2  -3 -15         42.14         42.25          0.36 o
  -3  -3 -15        308.42        308.94          1.65 o
   3   3  15        306.50        306.08          1.93 o
   4   3  15        168.92        170.85          1.29 o
  -4  -3 -15        171.99        171.93          1.14 o
  -5  -3 -15         57.32         55.99          0.62 o
   5   3  15         58.43         57.27          0.62 o
  -6  -3 -15        109.39        108.43          1.05 o
   6   3  15        106.61        106.42          1.05 o
   7   3  15         31.87         31.16          0.58 o
  -7  -3 -15         31.70         31.50          0.59 o
  -8  -3 -15         29.09         29.96          0.58 o
   8   3  15         28.85         28.62          0.62 o
  -9  -3 -15         18.53         18.93          0.56 o
   9   3  15         18.45         18.66          0.62 o
  10   3  15          9.24          9.55          0.70 o
 -10  -3 -15          9.55          9.92          0.56 o
  11   3  15          3.63          3.65          0.55 o
 -11  -3 -15          3.62          3.81          0.45 o
   0   4  15          8.94          8.87          0.15 o
  -1  -4 -15        105.10        105.54          0.65 o
   1   4  15        106.66        107.14          0.70 o
   2   4  15        208.12        207.35          1.20 o
  -2  -4 -15        204.54        204.98          1.09 o
  -3  -4 -15         38.68         38.38          0.37 o
   3   4  15         39.75         39.67          0.48 o
  -4  -4 -15         12.08         12.15          0.27 o
   4   4  15         12.25         12.28          0.31 o
  -5  -4 -15         36.55         35.55          0.48 o
   5   4  15         35.46         35.22          0.54 o
  -6  -4 -15         30.47         30.67          0.52 o
   6   4  15         30.55         30.83          0.51 o
  -7  -4 -15         58.94         57.54          0.79 o
   7   4  15         59.46         59.10          0.83 o
  -8  -4 -15         10.02          9.74          0.41 o
   8   4  15         10.82         10.28          0.43 o
   9   4  15         20.01         20.93          0.77 o
  -9  -4 -15         19.49         19.53          0.60 o
 -10  -4 -15          2.16          2.30          0.33 o
  10   4  15          2.00          1.77          0.41 o
 -11  -4 -15          1.63          1.91          0.39 o
  11   4  15          1.65          1.97          0.52 o
   0   5  15        162.31        163.27          0.93 o
  -1  -5 -15        443.43        444.14          1.94 o
   1   5  15        443.76        443.25          2.22 o
   2   5  15         88.93         87.52          0.70 o
  -2  -5 -15         86.14         86.06          0.58 o
  -3  -5 -15        708.31        704.69          3.35 o
   3   5  15        711.40        707.55          3.95 o
   4   5  15         31.77         31.17          0.46 o
  -4  -5 -15         31.88         31.56          0.36 o
  -5  -5 -15        275.85        276.18          1.93 o
   5   5  15        277.21        277.83          2.13 o
  -6  -5 -15         18.32         18.32          0.40 o
   6   5  15         17.42         17.49          0.40 o
  -7  -5 -15          3.57          3.38          0.26 o
   7   5  15          3.89          3.66          0.27 o
  -8  -5 -15         15.79         15.62          0.48 o
   8   5  15         15.49         15.18          0.55 o
   9   5  15         12.80         12.68          0.66 o
  -9  -5 -15         12.41         12.75          0.56 o
  10   5  15          8.26          8.24          0.66 o
 -10  -5 -15          7.94          7.69          0.52 o
 -11  -5 -15         12.22         13.25          0.78 o
  11   5  15         12.21         12.44          0.87 o
   0   6  15         19.42         19.57          0.25 o
   1   6  15        162.33        164.07          1.11 o
  -1  -6 -15        165.26        166.61          1.06 o
   2   6  15        267.02        267.54          1.77 o
  -2  -6 -15        267.62        266.07          1.43 o
   3   6  15         71.08         71.03          0.72 o
  -3  -6 -15         73.77         74.46          0.59 o
   4   6  15         95.14         94.52          0.92 o
  -4  -6 -15         95.52         95.32          0.76 o
  -5  -6 -15          3.61          3.54          0.19 o
   5   6  15          3.77          3.84          0.25 o
  -6  -6 -15         37.65         37.12          0.56 o
   6   6  15         37.21         37.13          0.66 o
  -7  -6 -15         91.92         91.78          1.04 o
   7   6  15         91.77         90.94          1.20 o
  -8  -6 -15          9.56          9.20          0.40 o
   8   6  15          9.02          9.42          0.51 o
   9   6  15         27.39         27.76          0.89 o
  -9  -6 -15         27.54         28.61          0.86 o
  10   6  15          2.29          1.93          0.45 o
 -10  -6 -15          2.33          2.22          0.41 o
 -11  -6 -15          1.24          1.18          0.41 o
  11   6  15          1.28          1.31          0.45 o
   0   7  15          1.58          1.87          0.14 o
  -1  -7 -15         40.87         40.49          0.47 o
   1   7  15         39.70         39.58          0.49 o
  -2  -7 -15         47.85         47.55          0.45 o
   2   7  15         47.94         48.17          0.52 o
  -3  -7 -15          8.40          8.38          0.22 o
   3   7  15          8.07          8.48          0.28 o
   4   7  15         43.53         43.57          0.60 o
  -4  -7 -15         43.40         43.85          0.48 o
   5   7  15         24.70         24.70          0.50 o
  -5  -7 -15         24.99         24.24          0.38 o
  -6  -7 -15          2.40          2.63          0.22 o
   6   7  15          2.01          1.83          0.25 o
  -7  -7 -15         17.55         16.84          0.44 o
   7   7  15         17.70         17.23          0.54 o
   8   7  15         25.88         25.95          0.74 o
  -8  -7 -15         26.37         26.62          0.71 o
   9   7  15         21.43         22.10          0.89 o
  -9  -7 -15         21.57         21.52          0.91 o
 -10  -7 -15          4.36          4.45          0.52 o
  10   7  15          4.52          4.85          0.56 o
 -11  -7 -15          1.14          1.00          0.45 o
  11   7  15          1.02          0.93          0.54 o
   0   8  15         67.20         67.20          0.68 o
  -1  -8 -15         71.33         71.73          0.68 o
   1   8  15         70.54         70.13          0.73 o
  -2  -8 -15        138.63        138.18          1.09 o
   2   8  15        137.28        139.43          1.17 o
   3   8  15         46.47         46.76          0.64 o
  -3  -8 -15         46.26         46.00          0.48 o
   4   8  15        157.72        157.10          1.44 o
  -4  -8 -15        154.87        154.29          1.23 o
   5   8  15         49.97         49.70          0.73 o
  -5  -8 -15         48.23         47.85          0.60 o
   6   8  15         10.10         10.15          0.43 o
  -6  -8 -15          9.73          9.92          0.44 o
   7   8  15         37.41         36.94          0.75 o
  -7  -8 -15         37.26         36.80          0.79 o
   8   8  15          1.03          0.64          0.32 o
  -8  -8 -15          1.05          0.91          0.29 o
  -9  -8 -15          1.10          1.12          0.36 o
   9   8  15          1.14          0.97          0.38 o
  10   8  15          3.14          3.30          0.51 o
 -10  -8 -15          2.98          2.64          0.49 o
   0   9  15        106.83        106.97          1.05 o
  -1  -9 -15         27.21         26.37          0.46 o
   1   9  15         27.22         27.13          0.44 o
   2   9  15         19.93         19.77          0.40 o
  -2  -9 -15         19.19         19.16          0.33 o
   3   9  15        132.94        133.78          1.42 o
  -3  -9 -15        134.67        134.92          1.12 o
  -4  -9 -15         19.51         19.43          0.40 o
   4   9  15         18.85         19.48          0.52 o
   5   9  15          3.62          3.88          0.27 o
  -5  -9 -15          3.51          3.57          0.26 o
   6   9  15         29.59         29.20          0.63 o
  -6  -9 -15         29.74         29.77          0.66 o
  -7  -9 -15          3.27          3.42          0.33 o
   7   9  15          2.92          3.15          0.35 o
   8   9  15         12.94         13.32          0.70 o
  -8  -9 -15         12.88         13.69          0.63 o
  -9  -9 -15         20.13         20.76          0.96 o
   9   9  15         19.70         20.42          0.89 o
  10   9  15          4.12          4.65          0.60 o
 -10  -9 -15          4.14          4.34          0.57 o
   0  10  15         54.94         55.02          0.79 o
  -1 -10 -15         96.97         96.01          1.04 o
   1  10  15         96.85         96.13          0.98 o
   2  10  15         97.75         98.40          1.16 o
  -2 -10 -15         96.76         96.86          0.97 o
   3  10  15         43.36         42.92          0.71 o
  -3 -10 -15         41.78         41.20          0.69 o
  -4 -10 -15         82.04         81.91          1.02 o
   4  10  15         81.97         81.47          1.18 o
   5  10  15          7.94          7.58          0.37 o
  -5 -10 -15          8.52          8.38          0.38 o
  -6 -10 -15         16.92         16.73          0.54 o
   6  10  15         17.04         16.02          0.55 o
  -7 -10 -15         31.79         31.33          0.81 o
   7  10  15         31.81         30.80          0.84 o
   8  10  15          7.75          7.73          0.66 o
  -8 -10 -15          7.50          7.28          0.60 o
  -9 -10 -15         10.98         11.27          0.81 o
   9  10  15         11.09         11.73          0.85 o
  10  10  15          7.01          6.72          0.77 o
 -10 -10 -15          6.88          7.27          0.80 o
   0  11  15         49.49         49.30          0.81 o
  -1 -11 -15         93.73         92.77          1.26 o
   1  11  15         93.86         93.59          1.23 o
   2  11  15         45.77         45.11          0.86 o
  -2 -11 -15         46.71         45.88          0.94 o
   3  11  15         21.62         21.52          0.57 o
  -3 -11 -15         22.99         22.51          0.60 o
  -4 -11 -15         33.00         31.88          0.67 o
   4  11  15         33.29         33.04          0.72 o
   5  11  15         78.12         77.97          1.24 o
  -5 -11 -15         78.20         76.79          1.10 o
  -6 -11 -15          6.26          6.56          0.40 o
   6  11  15          6.78          6.81          0.45 o
  -7 -11 -15          0.48          0.33          0.29 o
   7  11  15          0.56          0.26          0.34 o
   8  11  15          6.24          5.91          0.60 o
  -8 -11 -15          6.15          6.10          0.59 o
  -9 -11 -15          0.80          0.74          0.41 o
   9  11  15          0.82          0.39          0.43 o
   0  12  15          0.74          0.92          0.23 o
   1  12  15         41.58         42.01          0.82 o
  -1 -12 -15         41.88         41.83          0.94 o
   2  12  15         12.10         12.75          0.62 o
  -2 -12 -15         12.59         12.53          0.57 o
   3  12  15          4.87          4.87          0.38 o
  -3 -12 -15          5.19          5.00          0.37 o
   4  12  15          9.75          9.58          0.52 o
  -4 -12 -15          9.78          9.22          0.54 o
   5  12  15         17.21         18.07          0.70 o
  -5 -12 -15         17.26         17.94          0.70 o
   6  12  15          2.33          2.26          0.41 o
  -6 -12 -15          2.42          2.35          0.46 o
  -7 -12 -15         15.35         16.00          0.80 o
   7  12  15         15.67         16.85          0.96 o
   8  12  15          1.93          1.69          0.52 o
  -8 -12 -15          1.90          1.93          0.43 o
  -9 -12 -15          3.29          3.34          0.68 o
   9  12  15          3.16          3.39          0.66 o
   0  13  15          4.82          4.80          0.42 o
  -1 -13 -15         22.05         22.37          0.80 o
   1  13  15         21.15         22.62          1.05 o
  -2 -13 -15          5.48          5.42          0.47 o
   2  13  15          5.96          5.82          0.49 o
   3  13  15         39.11         38.93          1.06 o
  -3 -13 -15         39.46         38.94          0.96 o
  -4 -13 -15         22.76         22.57          0.92 o
   4  13  15         23.36         23.08          0.73 o
  -5 -13 -15          3.79          3.08          0.48 o
   5  13  15          4.29          4.25          0.43 o
   6  13  15         17.84         18.10          0.94 o
  -6 -13 -15         17.59         17.43          0.91 o
   7  13  15          5.10          5.02          0.64 o
  -7 -13 -15          5.15          5.42          0.86 o
   8  13  15          3.64          3.93          0.64 o
  -8 -13 -15          3.60          4.35          0.87 o
   0  14  15          0.16          0.01          0.35 o
  -1 -14 -15         12.74         12.93          0.87 o
   1  14  15         12.59         13.22          0.85 o
  -2 -14 -15         25.28         24.79          0.78 o
   2  14  15         25.38         24.75          1.02 o
   3  14  15          9.07          8.86          0.65 o
  -3 -14 -15          9.09          8.28          0.73 o
  -4 -14 -15         13.41         13.73          0.96 o
   4  14  15         13.15         12.88          0.72 o
  -5 -14 -15          7.85          8.00          0.93 o
   5  14  15          7.58          6.88          0.66 o
   6  14  15          1.08          1.22          0.44 o
  -6 -14 -15          1.21          1.43          0.62 o
  -7 -14 -15          3.96          4.03          0.87 o
   7  14  15          3.86          4.04          0.62 o
   0  15  15         14.96         15.03          0.86 o
  -1 -15 -15         25.29         24.20          1.67 o
   1  15  15         25.55         25.51          1.81 o
   2  15  15         21.16         21.44          1.16 o
  -2 -15 -15         20.41         21.58          1.29 o
   3  15  15          2.42          2.82          0.58 o
  -3 -15 -15          2.24          2.28          0.63 o
  -4 -15 -15          0.95          1.18          0.57 o
   4  15  15          0.92          1.00          0.53 o
  -5 -15 -15         13.45         14.97          1.24 o
   5  15  15         13.41         13.98          1.00 o
   6  15  15          3.44          3.58          0.65 o
  -6 -15 -15          3.57          3.72          1.05 o
   7  15  15          2.24          2.17          0.71 o
  -7 -15 -15          2.20          2.95          1.72 o
   0  16  15          5.91          5.94          0.95 o
   1  16  15          1.21          1.05          0.66 o
  -1 -16 -15          1.30          1.04          0.59 o
  -2 -16 -15         24.07         25.99          1.81 o
   2  16  15         24.13         23.51          1.56 o
  -3 -16 -15          1.35          1.19          0.58 o
   3  16  15          1.42          1.64          0.62 o
   4  16  15         28.63         29.07          1.51 o
  -4 -16 -15         28.40         30.35          1.76 o
   5  16  15          3.01          3.34          0.79 o
  -5 -16 -15          2.78          2.39          0.93 o
   6  16  15         11.07         10.92          1.45 o
  -6 -16 -15         11.15         12.00          2.48 o
   0  17  15          9.05          9.10          1.28 o
  -1 -17 -15          6.02          5.87          1.01 o
   1  17  15          5.96          6.15          1.06 o
  -2 -17 -15          3.97          4.28          1.00 o
   2  17  15          3.71          2.75          1.17 o
   3  17  15          0.64          1.10          0.95 o
  -3 -17 -15          0.72          0.24          0.73 o
  -4 -17 -15          1.52          1.64          0.89 o
   0  18  15          6.33          6.63          1.14 o
  -1 -18 -15          4.94          4.18          1.41 o
   1  18  15          4.84          5.49          1.06 o
  -2 -18 -15          3.49          2.96          1.34 o
   2  18  15          3.23          4.49          1.44 o
   0   0  16        451.37        453.07          2.55 o
   1   0  16        265.26        265.59          1.21 o
   2   0  16         13.54         14.00          0.23 o
   3   0  16         13.83         14.12          0.27 o
   4   0  16         61.35         61.39          0.60 o
   5   0  16          0.11          0.01          0.15 o
   6   0  16        139.55        138.89          1.21 o
   7   0  16         42.73         42.47          0.64 o
   8   0  16          4.60          4.46          0.29 o
   9   0  16         19.00         19.25          0.57 o
  10   0  16         24.75         25.63          0.89 o
  11   0  16          1.97          1.82          0.47 o
   0   1  16         69.23         70.60          0.44 o
   1   1  16        949.61        954.00          4.19 o
  -1  -1 -16        954.40        959.20          4.50 o
  -2  -1 -16         29.04         29.13          0.34 o
   2   1  16         29.36         30.50          0.31 o
   3   1  16        393.30        394.01          2.23 o
  -3  -1 -16        393.06        390.11          2.08 o
   4   1  16        248.67        247.72          1.57 o
  -4  -1 -16        250.83        251.84          1.68 o
   5   1  16        183.05        182.09          1.32 o
  -5  -1 -16        178.42        176.61          1.32 o
  -6  -1 -16         59.43         59.70          0.74 o
   6   1  16         61.36         61.24          0.70 o
  -7  -1 -16         60.23         59.30          0.78 o
   7   1  16         61.19         60.71          0.77 o
  -8  -1 -16          1.14          1.04          0.22 o
   8   1  16          1.32          1.40          0.24 o
  -9  -1 -16         22.01         22.09          0.59 o
   9   1  16         22.18         22.44          0.61 o
  10   1  16          1.30          1.56          0.37 o
 -10  -1 -16          1.35          1.34          0.32 o
  11   1  16          6.08          6.41          0.64 o
 -11  -1 -16          5.86          5.99          0.58 o
   0   2  16          1.49          1.50          0.09 o
  -1  -2 -16         62.49         63.40          0.45 o
   1   2  16         63.95         64.19          0.45 o
  -2  -2 -16        225.63        225.72          1.16 o
   2   2  16        231.78        231.60          1.31 o
  -3  -2 -16          3.95          3.84          0.17 o
   3   2  16          3.61          3.56          0.16 o
  -4  -2 -16         41.20         41.49          0.48 o
   4   2  16         39.28         39.93          0.45 o
  -5  -2 -16         37.21         37.29          0.50 o
   5   2  16         36.46         36.97          0.46 o
  -6  -2 -16        112.86        112.72          1.12 o
   6   2  16        114.13        113.29          1.11 o
  -7  -2 -16         21.00         20.22          0.47 o
   7   2  16         20.08         19.66          0.43 o
  -8  -2 -16         15.76         16.04          0.47 o
   8   2  16         16.40         15.58          0.43 o
   9   2  16          7.92          7.73          0.46 o
  -9  -2 -16          7.87          7.71          0.42 o
 -10  -2 -16          1.08          1.27          0.33 o
  10   2  16          0.93          0.93          0.40 o
  11   2  16          4.55          4.64          0.59 o
 -11  -2 -16          4.48          4.69          0.50 o
   0   3  16         81.65         82.18          0.52 o
  -1  -3 -16        210.96        210.88          1.11 o
   1   3  16        210.71        212.48          1.07 o
  -2  -3 -16         77.88         78.45          0.54 o
   2   3  16         76.27         77.21          0.52 o
  -3  -3 -16         26.93         27.45          0.35 o
   3   3  16         26.13         26.28          0.41 o
  -4  -3 -16         69.01         69.34          0.67 o
   4   3  16         69.92         70.93          0.72 o
   5   3  16         36.74         36.81          0.49 o
  -5  -3 -16         36.09         36.13          0.50 o
   6   3  16         25.84         25.29          0.48 o
  -6  -3 -16         26.12         25.42          0.49 o
  -7  -3 -16         41.38         41.15          0.69 o
   7   3  16         40.55         40.35          0.67 o
   8   3  16         17.80         18.41          0.53 o
  -8  -3 -16         19.05         19.82          0.50 o
  -9  -3 -16         16.87         16.62          0.58 o
   9   3  16         16.22         16.43          0.71 o
 -10  -3 -16         11.10         10.44          0.62 o
  10   3  16         11.15         11.12          0.74 o
  11   3  16          2.18          2.31          0.50 o
 -11  -3 -16          2.03          2.07          0.45 o
   0   4  16         68.26         68.65          0.46 o
   1   4  16        142.98        144.04          0.90 o
  -1  -4 -16        141.71        142.86          0.83 o
   2   4  16         85.58         86.32          0.68 o
  -2  -4 -16         83.71         83.51          0.61 o
   3   4  16        325.55        322.26          2.15 o
  -3  -4 -16        327.10        327.99          1.74 o
   4   4  16        140.23        139.61          1.15 o
  -4  -4 -16        139.33        139.57          1.01 o
  -5  -4 -16         68.86         68.83          0.71 o
   5   4  16         66.98         66.32          0.78 o
   6   4  16         45.08         45.67          0.64 o
  -6  -4 -16         47.36         47.89          0.66 o
   7   4  16         27.73         27.48          0.57 o
  -7  -4 -16         27.88         26.99          0.55 o
   8   4  16          4.51          4.29          0.32 o
  -8  -4 -16          4.50          4.45          0.31 o
  -9  -4 -16          8.39          8.74          0.49 o
   9   4  16          8.27          8.33          0.56 o
 -10  -4 -16          1.13          0.91          0.31 o
  10   4  16          1.32          1.35          0.42 o
  11   4  16          2.26          2.39          0.50 o
 -11  -4 -16          2.21          2.17          0.41 o
   0   5  16        132.11        131.35          0.87 o
   1   5  16        140.02        140.56          0.90 o
  -1  -5 -16        140.34        140.44          0.81 o
   2   5  16        128.48        127.87          0.93 o
  -2  -5 -16        129.63        129.34          0.79 o
  -3  -5 -16         69.49         70.50          0.57 o
   3   5  16         68.45         69.02          0.72 o
   4   5  16          7.42          7.12          0.27 o
  -4  -5 -16          7.72          7.70          0.21 o
   5   5  16         98.47         98.73          1.02 o
  -5  -5 -16         96.99         97.47          0.92 o
   6   5  16         63.94         62.60          0.87 o
  -6  -5 -16         63.84         63.08          0.76 o
   7   5  16         41.63         41.91          0.79 o
  -7  -5 -16         41.55         40.30          0.67 o
  -8  -5 -16         30.23         30.45          0.64 o
   8   5  16         30.50         30.97          0.76 o
  -9  -5 -16         37.26         38.31          0.83 o
   9   5  16         36.96         38.39          1.03 o
  10   5  16          2.58          2.06          0.45 o
 -10  -5 -16          2.46          2.18          0.41 o
  11   5  16          6.68          7.23          0.71 o
 -11  -5 -16          6.70          7.43          0.65 o
   0   6  16        138.01        139.48          0.87 o
   1   6  16         13.68         13.84          0.26 o
  -1  -6 -16         14.74         14.84          0.24 o
   2   6  16        279.51        281.46          1.80 o
  -2  -6 -16        279.13        278.66          1.53 o
   3   6  16         22.71         22.28          0.39 o
  -3  -6 -16         22.69         22.49          0.32 o
  -4  -6 -16        222.90        222.60          1.52 o
   4   6  16        222.40        222.72          1.79 o
   5   6  16          8.05          7.82          0.33 o
  -5  -6 -16          7.55          7.71          0.25 o
   6   6  16         23.91         22.86          0.54 o
  -6  -6 -16         22.97         22.39          0.45 o
   7   6  16         20.33         20.02          0.59 o
  -7  -6 -16         19.21         18.68          0.49 o
  -8  -6 -16         21.99         22.02          0.56 o
   8   6  16         22.53         22.21          0.68 o
   9   6  16         13.14         13.91          0.72 o
  -9  -6 -16         13.35         14.30          0.73 o
  10   6  16         11.11         11.30          0.79 o
 -10  -6 -16         11.48         12.06          0.71 o
  11   6  16          5.11          5.35          0.64 o
 -11  -6 -16          5.18          5.56          0.59 o
   0   7  16         10.66         10.85          0.23 o
   1   7  16         68.81         69.29          0.71 o
  -1  -7 -16         69.13         69.26          0.64 o
   2   7  16        143.86        144.41          1.12 o
  -2  -7 -16        142.30        143.41          1.00 o
  -3  -7 -16         22.53         22.85          0.35 o
   3   7  16         21.90         21.19          0.43 o
  -4  -7 -16        183.00        183.08          1.33 o
   4   7  16        182.04        182.37          1.59 o
   5   7  16          8.07          7.47          0.33 o
  -5  -7 -16          8.03          7.42          0.26 o
   6   7  16         11.77         11.33          0.45 o
  -6  -7 -16         11.79         11.55          0.37 o
   7   7  16          6.31          6.03          0.37 o
  -7  -7 -16          5.91          5.49          0.32 o
  -8  -7 -16          7.07          6.95          0.47 o
   8   7  16          7.40          7.31          0.49 o
  -9  -7 -16          1.90          1.76          0.39 o
   9   7  16          2.06          1.92          0.42 o
 -10  -7 -16          2.14          2.37          0.42 o
  10   7  16          2.09          1.99          0.46 o
  11   7  16          0.88          0.68          0.53 o
 -11  -7 -16          1.01          0.87          0.52 o
   0   8  16         16.06         15.82          0.32 o
   1   8  16         29.31         29.67          0.46 o
  -1  -8 -16         32.00         32.53          0.46 o
   2   8  16         70.10         70.63          0.75 o
  -2  -8 -16         70.19         70.33          0.70 o
   3   8  16         47.78         47.57          0.67 o
  -3  -8 -16         47.94         48.35          0.53 o
  -4  -8 -16         16.54         17.16          0.36 o
   4   8  16         16.48         17.38          0.42 o
  -5  -8 -16         46.03         46.39          0.71 o
   5   8  16         46.23         45.56          0.73 o
   6   8  16         29.44         28.80          0.64 o
  -6  -8 -16         29.40         28.94          0.60 o
   7   8  16         20.26         19.57          0.59 o
  -7  -8 -16         20.38         19.66          0.60 o
  -8  -8 -16          8.87          8.84          0.57 o
   8   8  16          9.15          8.53          0.60 o
  -9  -8 -16         35.81         37.00          1.11 o
   9   8  16         35.68         36.53          1.15 o
  10   8  16          0.80          0.59          0.39 o
 -10  -8 -16          0.89          0.65          0.41 o
   0   9  16         84.60         84.64          0.86 o
  -1  -9 -16         11.45         11.77          0.36 o
   1   9  16         11.93         12.15          0.30 o
   2   9  16          1.79          2.05          0.19 o
  -2  -9 -16          1.45          1.58          0.16 o
  -3  -9 -16         63.58         64.48          0.74 o
   3   9  16         63.58         63.46          0.88 o
   4   9  16         52.13         52.09          0.86 o
  -4  -9 -16         52.19         52.08          0.72 o
  -5  -9 -16          2.90          3.16          0.26 o
   5   9  16          2.50          2.82          0.26 o
   6   9  16         35.92         35.54          0.71 o
  -6  -9 -16         36.47         36.77          0.75 o
   7   9  16          7.78          7.24          0.49 o
  -7  -9 -16          8.15          7.68          0.46 o
  -8  -9 -16          5.48          5.08          0.45 o
   8   9  16          5.63          5.85          0.55 o
   9   9  16          0.12          0.32          0.35 o
 -10  -9 -16          0.34          0.29          0.39 o
  10   9  16          0.35          0.32          0.43 o
   0  10  16        277.71        274.47          2.37 o
  -1 -10 -16         49.08         48.48          0.66 o
   1  10  16         49.04         48.32          0.61 o
   2  10  16        223.14        221.71          2.07 o
  -2 -10 -16        223.99        222.12          2.08 o
   3  10  16          4.91          5.12          0.31 o
  -3 -10 -16          4.61          4.84          0.30 o
   4  10  16        101.20        100.56          1.38 o
  -4 -10 -16        100.75         99.08          1.20 o
   5  10  16         18.90         17.95          0.62 o
  -5 -10 -16         18.92         18.19          0.51 o
   6  10  16         82.73         83.78          1.29 o
  -6 -10 -16         84.38         85.27          1.26 o
   7  10  16          9.77          9.02          0.57 o
  -7 -10 -16         10.00          9.84          0.54 o
  -8 -10 -16          8.94          9.09          0.71 o
   8  10  16          8.58          9.10          0.73 o
  -9 -10 -16          1.07          1.16          0.43 o
   9  10  16          0.98          1.24          0.46 o
  10  10  16          2.36          2.28          0.73 o
 -10 -10 -16          2.26          2.40          0.67 o
   0  11  16         13.82         14.31          0.44 o
   1  11  16         72.90         72.02          1.08 o
  -1 -11 -16         72.59         70.21          1.17 o
   2  11  16         49.24         48.57          0.87 o
  -2 -11 -16         47.93         48.31          1.02 o
  -3 -11 -16         12.20         12.53          0.51 o
   3  11  16         12.35         12.43          0.45 o
   4  11  16         11.13         10.70          0.49 o
  -4 -11 -16         10.85         10.56          0.48 o
   5  11  16         12.76         12.79          0.55 o
  -5 -11 -16         12.78         12.72          0.46 o
   6  11  16          1.19          1.10          0.32 o
  -6 -11 -16          1.11          1.18          0.27 o
   7  11  16         13.52         13.33          0.77 o
  -7 -11 -16         13.68         14.24          0.75 o
   8  11  16         17.51         17.49          0.92 o
  -8 -11 -16         17.54         17.15          0.88 o
  -9 -11 -16          8.84          9.28          0.79 o
   9  11  16          8.93          8.53          0.90 o
   0  12  16        145.02        144.27          2.00 o
   1  12  16         40.98         41.91          0.85 o
  -1 -12 -16         41.52         41.95          1.06 o
   2  12  16         15.30         14.17          0.67 o
  -2 -12 -16         14.96         14.41          0.62 o
   3  12  16         48.63         49.19          1.01 o
  -3 -12 -16         48.18         48.34          1.11 o
   4  12  16         18.53         17.50          0.64 o
  -4 -12 -16         18.53         18.19          0.71 o
   5  12  16         28.65         29.12          0.85 o
  -5 -12 -16         27.88         28.03          0.82 o
  -6 -12 -16         17.39         16.57          0.90 o
   6  12  16         18.25         17.72          0.88 o
   7  12  16          3.04          2.59          0.53 o
  -7 -12 -16          3.03          2.43          0.50 o
   8  12  16          0.32          0.08          0.43 o
  -8 -12 -16          0.31          0.39          0.43 o
   9  12  16          2.25          2.06          0.66 o
  -9 -12 -16          2.25          1.59          0.81 o
   0  13  16          8.33          7.67          0.51 o
  -1 -13 -16         14.67         14.03          0.69 o
   1  13  16         14.65         14.64          0.93 o
   2  13  16          6.84          7.27          0.55 o
  -2 -13 -16          7.51          7.67          0.56 o
  -3 -13 -16         27.88         28.52          0.84 o
   3  13  16         27.22         27.62          0.88 o
  -4 -13 -16          8.60          8.51          0.66 o
   4  13  16          8.37          9.18          0.57 o
   5  13  16          6.25          6.23          0.55 o
  -5 -13 -16          6.21          6.52          0.65 o
  -6 -13 -16          2.52          2.34          0.47 o
   6  13  16          2.52          2.54          0.49 o
  -7 -13 -16          1.44          1.73          0.51 o
   7  13  16          1.42          1.39          0.48 o
   8  13  16          2.56          2.48          0.58 o
  -8 -13 -16          2.88          3.35          0.81 o
   0  14  16          0.04          0.02          0.37 o
  -1 -14 -16         19.77         20.11          0.94 o
   1  14  16         19.46         19.78          0.92 o
   2  14  16         22.21         22.50          1.02 o
  -2 -14 -16         23.27         23.55          0.88 o
   3  14  16         20.61         20.19          0.81 o
  -3 -14 -16         20.86         19.69          0.96 o
   4  14  16          3.13          3.06          0.44 o
  -4 -14 -16          2.92          3.25          0.58 o
   5  14  16          3.11          3.20          0.58 o
  -5 -14 -16          3.19          3.18          0.71 o
  -6 -14 -16          8.00          8.57          1.05 o
   6  14  16          7.70          7.99          0.75 o
   7  14  16          4.45          4.15          0.64 o
  -7 -14 -16          4.44          3.80          1.58 o
   0  15  16          2.74          2.54          0.49 o
  -1 -15 -16         22.35         22.22          1.31 o
   1  15  16         22.64         21.96          1.18 o
   2  15  16          5.06          4.83          0.67 o
  -2 -15 -16          5.17          4.93          0.76 o
  -3 -15 -16         14.03         12.83          1.14 o
   3  15  16         13.96         13.49          0.90 o
  -4 -15 -16          8.34          7.12          0.93 o
   4  15  16          8.68          8.11          0.97 o
   5  15  16          8.74          9.05          0.89 o
  -5 -15 -16          8.63          8.93          1.08 o
  -6 -15 -16          4.46          4.91          1.18 o
   6  15  16          4.51          4.52          0.71 o
   0  16  16          4.43          4.63          0.90 o
  -1 -16 -16         27.29         27.63          1.53 o
   1  16  16         27.12         27.87          1.85 o
  -2 -16 -16          2.67          2.72          0.87 o
   2  16  16          2.68          3.00          0.69 o
  -3 -16 -16          2.65          2.48          0.69 o
   3  16  16          2.77          2.72          0.73 o
   4  16  16          1.16          1.04          0.63 o
  -4 -16 -16          1.14          1.20          0.62 o
  -5 -16 -16          6.45          6.67          1.30 o
   5  16  16          6.43          6.00          1.04 o
   0  17  16          0.00          0.20          0.61 o
   1  17  16          5.18          4.55          0.98 o
  -1 -17 -16          5.35          5.24          1.01 o
  -2 -17 -16          1.00          0.88          0.60 o
   2  17  16          0.88          1.38          0.74 o
  -3 -17 -16          1.46          1.89          1.37 o
   3  17  16          1.24          1.00          0.96 o
  -4 -17 -16          6.84          6.82          1.73 o
   0  18  16          0.77          0.69          0.69 o
  -1 -18 -16          0.00          0.07          0.69 o
  -2 -18 -16          1.95          1.90          1.25 o
   2  18  16          2.08          2.73          1.27 o
   1   0  17         46.32         46.28          0.38 o
   2   0  17        289.23        286.38          1.54 o
   3   0  17         28.70         28.80          0.38 o
   4   0  17        571.11        565.94          3.20 o
   5   0  17         12.21         11.46          0.33 o
   6   0  17         41.20         41.18          0.62 o
   7   0  17         34.65         34.52          0.64 o
   8   0  17         27.52         27.33          0.65 o
   9   0  17          0.47          0.42          0.27 o
  10   0  17         20.48         21.77          0.84 o
   0   1  17        140.13        141.66          0.77 o
   1   1  17         67.36         67.70          0.47 o
  -1  -1 -17         65.11         65.97          0.45 o
   2   1  17        599.69        598.62          2.80 o
  -2  -1 -17        594.32        591.11          2.80 o
  -3  -1 -17         70.90         71.00          0.62 o
   3   1  17         70.39         70.20          0.64 o
  -4  -1 -17         92.20         92.83          0.82 o
   4   1  17         91.73         91.84          0.77 o
  -5  -1 -17          9.72          9.51          0.33 o
   5   1  17         10.36         10.50          0.29 o
   6   1  17         68.79         69.34          0.77 o
  -6  -1 -17         67.37         67.05          0.82 o
  -7  -1 -17         34.09         32.93          0.59 o
   7   1  17         34.91         34.27          0.58 o
  -8  -1 -17         49.50         50.39          0.83 o
   8   1  17         50.98         50.59          0.80 o
  -9  -1 -17         20.12         20.51          0.60 o
   9   1  17         19.95         19.86          0.59 o
 -10  -1 -17         12.93         13.34          0.65 o
  10   1  17         12.75         13.49          0.79 o
  11   1  17          2.43          2.62          0.51 o
 -11  -1 -17          2.32          2.22          0.49 o
   0   2  17         46.26         45.72          0.36 o
  -1  -2 -17        440.57        438.73          1.99 o
   1   2  17        437.08        431.53          2.00 o
   2   2  17        161.98        161.93          1.04 o
  -2  -2 -17        161.02        162.96          0.93 o
  -3  -2 -17         33.58         33.88          0.40 o
   3   2  17         31.95         32.10          0.41 o
   4   2  17        390.45        388.82          2.55 o
  -4  -2 -17        390.98        391.09          2.42 o
  -5  -2 -17        159.77        159.09          1.28 o
   5   2  17        159.76        158.89          1.23 o
   6   2  17         59.58         59.90          0.76 o
  -6  -2 -17         60.70         60.86          0.77 o
   7   2  17         44.81         43.97          0.64 o
  -7  -2 -17         44.86         43.67          0.68 o
   8   2  17         11.59         11.24          0.47 o
  -8  -2 -17         11.39         10.98          0.45 o
  -9  -2 -17          3.97          4.00          0.35 o
   9   2  17          4.32          4.32          0.41 o
  10   2  17          9.40          9.40          0.71 o
 -10  -2 -17          9.45          9.77          0.59 o
  11   2  17          3.86          3.89          0.56 o
 -11  -2 -17          4.00          4.09          0.46 o
   0   3  17        110.32        108.03          0.66 o
   1   3  17        312.06        311.23          1.57 o
  -1  -3 -17        312.89        312.13          1.54 o
  -2  -3 -17        174.36        173.77          0.99 o
   2   3  17        175.92        175.65          1.05 o
   3   3  17        314.09        312.45          2.11 o
  -3  -3 -17        315.84        315.91          1.80 o
  -4  -3 -17        205.17        203.53          1.44 o
   4   3  17        205.23        203.56          1.55 o
   5   3  17        194.82        193.85          1.63 o
  -5  -3 -17        196.95        195.79          1.51 o
   6   3  17        100.82        100.19          1.05 o
  -6  -3 -17         99.42         98.11          1.04 o
   7   3  17          7.23          7.10          0.34 o
  -7  -3 -17          7.24          7.02          0.35 o
  -8  -3 -17          8.06          7.60          0.36 o
   8   3  17          8.53          7.59          0.39 o
   9   3  17         13.07         13.24          0.68 o
  -9  -3 -17         13.31         13.11          0.55 o
 -10  -3 -17          2.61          2.61          0.40 o
  10   3  17          2.74          2.57          0.47 o
  11   3  17         15.07         15.81          0.93 o
 -11  -3 -17         15.45         16.24          0.81 o
   0   4  17        281.12        281.87          1.37 o
  -1  -4 -17        397.49        396.38          1.93 o
   1   4  17        399.15        398.09          2.10 o
  -2  -4 -17         81.04         80.40          0.59 o
   2   4  17         81.05         80.59          0.71 o
   3   4  17         47.47         47.50          0.58 o
  -3  -4 -17         47.77         48.19          0.46 o
   4   4  17          4.76          4.71          0.24 o
  -4  -4 -17          4.83          4.68          0.20 o
   5   4  17         11.36         10.87          0.37 o
  -5  -4 -17         12.05         11.64          0.33 o
  -6  -4 -17         69.63         67.66          0.85 o
   6   4  17         70.81         69.36          0.92 o
   7   4  17         72.31         72.60          1.08 o
  -7  -4 -17         72.26         71.80          0.99 o
  -8  -4 -17          4.45          3.80          0.30 o
   8   4  17          4.55          4.04          0.36 o
  -9  -4 -17         65.94         68.26          1.16 o
   9   4  17         65.38         66.23          1.39 o
  10   4  17          8.36          8.18          0.68 o
 -10  -4 -17          8.69          8.64          0.58 o
 -11  -4 -17          0.49          0.60          0.38 o
  11   4  17          0.55          0.56          0.44 o
   0   5  17         47.11         47.07          0.46 o
  -1  -5 -17        168.97        167.60          0.96 o
   1   5  17        171.28        171.42          1.07 o
   2   5  17         86.09         86.03          0.72 o
  -2  -5 -17         84.11         83.62          0.61 o
  -3  -5 -17        236.46        236.40          1.43 o
   3   5  17        236.83        237.24          1.78 o
   4   5  17          5.45          5.43          0.25 o
  -4  -5 -17          6.19          6.32          0.21 o
  -5  -5 -17         46.42         47.02          0.58 o
   5   5  17         46.33         46.28          0.68 o
   6   5  17         15.46         15.25          0.47 o
  -6  -5 -17         15.76         15.33          0.43 o
  -7  -5 -17         12.53         12.38          0.43 o
   7   5  17         12.52         12.00          0.50 o
   8   5  17         21.44         21.26          0.66 o
  -8  -5 -17         20.77         19.86          0.55 o
  -9  -5 -17         15.89         16.22          0.62 o
   9   5  17         16.00         16.56          0.74 o
  10   5  17          0.35          0.47          0.39 o
 -10  -5 -17          0.29          0.28          0.34 o
  11   5  17          8.65          9.77          0.83 o
 -11  -5 -17          8.45          9.26          0.71 o
   0   6  17          1.74          1.85          0.13 o
  -1  -6 -17         88.65         89.26          0.70 o
   1   6  17         87.69         88.81          0.74 o
  -2  -6 -17         63.34         64.11          0.52 o
   2   6  17         62.41         62.72          0.63 o
   3   6  17         10.19         10.06          0.31 o
  -3  -6 -17         10.47         10.37          0.25 o
  -4  -6 -17        144.84        145.17          1.20 o
   4   6  17        145.37        145.22          1.33 o
   5   6  17          2.92          2.88          0.24 o
  -5  -6 -17          3.25          3.27          0.19 o
   6   6  17          9.84          9.25          0.42 o
  -6  -6 -17         10.22         10.05          0.36 o
  -7  -6 -17         63.76         63.52          0.90 o
   7   6  17         63.34         63.63          1.05 o
   8   6  17          2.22          2.27          0.34 o
  -8  -6 -17          2.30          2.19          0.27 o
  -9  -6 -17         36.60         37.82          1.12 o
   9   6  17         36.47         38.88          1.15 o
 -10  -6 -17          4.76          4.78          0.51 o
  10   6  17          4.70          5.02          0.58 o
  11   6  17          0.12          0.04          0.45 o
 -11  -6 -17          0.09          0.13          0.39 o
   0   7  17         81.71         81.30          0.70 o
   1   7  17        331.34        336.52          2.31 o
  -1  -7 -17        329.69        329.73          2.06 o
  -2  -7 -17         75.50         76.42          0.65 o
   2   7  17         74.93         75.24          0.77 o
  -3  -7 -17        127.72        126.67          1.01 o
   3   7  17        129.14        128.43          1.24 o
  -4  -7 -17         36.91         37.21          0.47 o
   4   7  17         37.47         37.71          0.59 o
  -5  -7 -17         80.03         79.57          0.85 o
   5   7  17         80.67         79.72          1.00 o
  -6  -7 -17         62.66         62.98          0.83 o
   6   7  17         63.45         64.39          0.97 o
  -7  -7 -17         17.72         17.42          0.53 o
   7   7  17         17.47         17.56          0.59 o
  -8  -7 -17         20.25         20.30          0.71 o
   8   7  17         20.46         19.92          0.74 o
  -9  -7 -17          5.95          5.83          0.54 o
   9   7  17          6.16          5.98          0.57 o
  10   7  17          4.68          4.46          0.57 o
 -10  -7 -17          4.53          4.61          0.50 o
   0   8  17          9.08          9.06          0.25 o
  -1  -8 -17         51.18         51.40          0.60 o
   1   8  17         51.16         50.98          0.64 o
   2   8  17        296.70        295.52          2.22 o
  -2  -8 -17        295.21        295.65          2.07 o
   3   8  17         43.10         42.05          0.64 o
  -3  -8 -17         42.56         41.75          0.52 o
   4   8  17        246.91        246.82          2.31 o
  -4  -8 -17        248.10        248.34          1.93 o
   5   8  17         65.46         65.38          0.93 o
  -5  -8 -17         66.14         65.48          0.91 o
   6   8  17          0.90          0.77          0.24 o
  -6  -8 -17          0.70          0.40          0.23 o
   8   8  17         19.92         20.54          0.82 o
  -8  -8 -17         19.85         19.95          0.72 o
   9   8  17          2.32          2.36          0.45 o
  -9  -8 -17          2.33          2.62          0.43 o
  10   8  17          0.44          0.31          0.39 o
 -10  -8 -17          0.53          0.42          0.40 o
   0   9  17         30.11         30.94          0.45 o
  -1  -9 -17         37.96         37.69          0.63 o
   1   9  17         36.85         37.26          0.52 o
   2   9  17        162.98        163.73          1.51 o
  -2  -9 -17        163.22        162.42          1.52 o
   3   9  17         24.64         24.37          0.55 o
  -3  -9 -17         25.03         24.25          0.51 o
  -4  -9 -17         14.51         14.02          0.41 o
   4   9  17         14.41         13.95          0.50 o
  -5  -9 -17         53.78         53.07          0.80 o
   5   9  17         54.54         53.74          0.86 o
  -6  -9 -17         56.22         56.06          0.95 o
   6   9  17         55.84         55.82          0.92 o
   7   9  17          3.14          2.77          0.36 o
  -7  -9 -17          3.08          2.64          0.34 o
  -8  -9 -17         35.17         36.04          1.05 o
   8   9  17         34.78         35.99          1.07 o
   9   9  17          4.58          4.85          0.54 o
  -9  -9 -17          4.44          4.20          0.57 o
 -10  -9 -17          2.28          2.23          0.50 o
  10   9  17          2.26          2.32          0.55 o
   0  10  17          0.70          1.02          0.16 o
   1  10  17          1.50          1.55          0.17 o
  -1 -10 -17          1.25          1.25          0.21 o
  -2 -10 -17         11.18         10.95          0.38 o
   2  10  17         10.71         10.65          0.38 o
  -3 -10 -17         64.45         63.98          0.98 o
   3  10  17         64.11         63.86          0.97 o
   4  10  17         52.47         53.01          0.95 o
  -4 -10 -17         52.42         52.12          0.80 o
   5  10  17          7.68          7.52          0.46 o
  -5 -10 -17          7.40          6.87          0.37 o
   6  10  17          8.91          8.98          0.47 o
  -6 -10 -17          9.26          9.71          0.48 o
  -7 -10 -17         16.19         15.79          0.65 o
   7  10  17         16.36         16.08          0.80 o
  -8 -10 -17          2.72          2.35          0.45 o
   8  10  17          2.75          2.68          0.49 o
   9  10  17         13.16         14.12          0.93 o
  -9 -10 -17         13.26         13.89          0.90 o
   0  11  17         33.09         34.32          0.61 o
   1  11  17         35.25         35.77          0.63 o
  -1 -11 -17         36.22         37.31          0.86 o
   2  11  17         13.66         13.86          0.51 o
  -2 -11 -17         14.37         14.65          0.63 o
   3  11  17        189.62        189.44          2.45 o
  -3 -11 -17        190.04        189.81          2.72 o
  -4 -11 -17          5.47          5.53          0.42 o
   4  11  17          5.79          5.55          0.38 o
  -5 -11 -17          9.09          8.46          0.52 o
   5  11  17         10.04          9.69          0.51 o
  -6 -11 -17         30.69         31.05          0.86 o
   6  11  17         31.30         31.82          0.94 o
  -7 -11 -17          1.07          1.12          0.37 o
   7  11  17          1.17          1.06          0.42 o
  -8 -11 -17          0.71          0.52          0.38 o
   8  11  17          0.73          0.48          0.43 o
  -9 -11 -17          8.05          8.45          0.78 o
   9  11  17          8.03          8.90          0.95 o
   0  12  17         64.96         62.72          1.17 o
  -1 -12 -17         54.80         53.95          1.15 o
   1  12  17         54.02         52.34          0.92 o
   2  12  17         37.54         37.40          0.82 o
  -2 -12 -17         37.97         37.47          0.96 o
  -3 -12 -17         32.49         32.50          0.93 o
   3  12  17         33.22         33.26          0.84 o
  -4 -12 -17          8.63          8.51          0.57 o
   4  12  17          8.72          8.84          0.53 o
  -5 -12 -17          2.21          2.18          0.38 o
   5  12  17          2.44          2.36          0.37 o
  -6 -12 -17         14.67         14.21          0.86 o
   6  12  17         14.36         14.09          0.87 o
   7  12  17         10.64         10.82          0.87 o
  -7 -12 -17         10.44         10.80          0.84 o
  -8 -12 -17          2.15          1.87          0.52 o
   8  12  17          2.10          1.71          0.54 o
   0  13  17          0.28          0.31          0.28 o
   1  13  17         39.31         40.41          1.46 o
  -1 -13 -17         38.47         38.10          1.00 o
  -2 -13 -17         11.06         10.93          0.68 o
   2  13  17         10.87         10.82          0.66 o
  -3 -13 -17         18.49         18.64          0.73 o
   3  13  17         18.58         19.19          0.77 o
   4  13  17         20.13         19.79          0.75 o
  -4 -13 -17         20.15         19.88          0.80 o
  -5 -13 -17         32.31         32.03          1.31 o
   5  13  17         31.90         32.47          1.15 o
   6  13  17          3.02          2.84          0.52 o
  -6 -13 -17          2.91          2.67          0.57 o
   7  13  17          1.24          1.23          0.48 o
  -7 -13 -17          1.27          1.30          0.48 o
  -8 -13 -17          3.67          3.01          0.94 o
   8  13  17          3.61          3.29          0.62 o
   0  14  17          5.13          4.70          0.57 o
  -1 -14 -17         53.46         53.71          1.55 o
   1  14  17         53.68         53.54          1.79 o
  -2 -14 -17         18.41         18.69          1.04 o
   2  14  17         18.15         18.48          0.96 o
   3  14  17          8.77          8.56          0.70 o
  -3 -14 -17          8.32          8.33          0.69 o
  -4 -14 -17         19.86         20.29          1.14 o
   4  14  17         19.83         19.29          1.02 o
  -5 -14 -17         34.82         35.70          1.76 o
   5  14  17         34.92         34.68          1.43 o
  -6 -14 -17         12.73         13.48          1.25 o
   6  14  17         12.59         13.17          1.02 o
  -7 -14 -17          3.97          5.03          1.21 o
   7  14  17          3.94          4.10          0.64 o
   0  15  17         25.22         26.00          1.15 o
   1  15  17          4.75          4.22          0.66 o
  -1 -15 -17          4.79          4.79          0.77 o
   2  15  17          7.67          7.76          0.93 o
  -2 -15 -17          7.49          6.44          1.06 o
   3  15  17          1.79          1.88          0.68 o
  -3 -15 -17          1.87          2.16          0.65 o
   4  15  17          0.50          0.34          0.54 o
  -4 -15 -17          0.48          0.31          0.55 o
  -5 -15 -17          0.17          0.50          0.57 o
   5  15  17          0.15          0.20          0.46 o
   6  15  17          5.99          5.74          0.78 o
  -6 -15 -17          6.16          5.68          1.21 o
   0  16  17          7.58          7.28          1.16 o
   1  16  17          2.35          2.83          0.83 o
  -1 -16 -17          2.43          2.65          0.71 o
  -2 -16 -17          1.31          1.75          0.65 o
   2  16  17          1.18          0.96          0.60 o
  -3 -16 -17          0.17          0.05          0.54 o
   3  16  17          0.22          0.23          0.55 o
  -4 -16 -17         10.69         10.90          1.19 o
   4  16  17         11.02         10.68          1.30 o
  -5 -16 -17          0.26          0.36          0.85 o
   5  16  17          0.21          0.18          0.63 o
   0  17  17         13.85         14.55          1.51 o
  -1 -17 -17          3.99          3.42          0.92 o
   1  17  17          4.12          4.13          0.97 o
  -2 -17 -17          7.70          8.03          1.13 o
   2  17  17          7.66          6.97          1.21 o
   3  17  17          1.02          0.77          0.95 o
  -3 -17 -17          0.97          1.52          1.35 o
   0  18  17          7.49          7.03          1.23 o
   0   0  18        113.11        115.43          1.00 o
   1   0  18        590.73        588.25          2.57 o
   2   0  18        167.41        169.17          1.06 o
   3   0  18          2.55          2.46          0.17 o
   4   0  18         11.14         11.62          0.31 o
   5   0  18         82.16         81.80          0.86 o
   6   0  18          3.24          3.04          0.22 o
   7   0  18         57.90         57.78          0.80 o
   8   0  18         20.89         21.00          0.55 o
   9   0  18         21.30         20.67          0.68 o
   0   1  18        350.80        349.70          1.64 o
   1   1  18         78.07         77.68          0.54 o
  -1  -1 -18         75.91         76.11          0.55 o
  -2  -1 -18         69.18         69.52          0.55 o
   2   1  18         68.24         68.47          0.55 o
  -3  -1 -18         49.82         49.30          0.52 o
   3   1  18         47.84         47.79          0.53 o
   4   1  18         70.10         70.33          0.66 o
  -4  -1 -18         67.78         67.69          0.70 o
   5   1  18         91.33         91.54          0.86 o
  -5  -1 -18         93.61         93.46          0.91 o
  -6  -1 -18         56.06         55.60          0.83 o
   6   1  18         54.69         54.32          0.68 o
  -7  -1 -18         60.53         60.49          0.83 o
   7   1  18         60.35         60.35          0.81 o
  -8  -1 -18          0.54          0.58          0.23 o
   8   1  18          0.57          0.73          0.22 o
   9   1  18         11.70         12.25          0.61 o
  -9  -1 -18         12.01         11.73          0.60 o
 -10  -1 -18          9.11          9.01          0.64 o
  10   1  18          9.32          9.87          0.74 o
 -11  -1 -18          8.01          8.63          0.75 o
  11   1  18          7.95          8.17          0.75 o
   0   2  18          2.79          2.90          0.12 o
  -1  -2 -18         13.27         13.32          0.23 o
   1   2  18         13.48         13.44          0.23 o
   2   2  18          0.92          0.98          0.13 o
  -2  -2 -18          1.29          1.49          0.13 o
  -3  -2 -18        127.26        128.04          0.97 o
   3   2  18        128.76        130.44          1.01 o
  -4  -2 -18         86.85         86.60          0.81 o
   4   2  18         88.88         88.15          0.84 o
   5   2  18         31.47         31.34          0.44 o
  -5  -2 -18         32.97         32.07          0.51 o
  -6  -2 -18          2.39          2.27          0.23 o
   6   2  18          2.49          2.41          0.19 o
  -7  -2 -18          7.07          6.70          0.34 o
   7   2  18          6.68          6.33          0.29 o
   8   2  18          7.19          7.37          0.41 o
  -8  -2 -18          7.19          7.10          0.39 o
   9   2  18         14.00         14.19          0.70 o
  -9  -2 -18         14.06         14.71          0.57 o
 -10  -2 -18          6.26          6.23          0.50 o
  10   2  18          6.49          6.75          0.62 o
 -11  -2 -18          0.15          0.16          0.39 o
  11   2  18          0.18          0.08          0.41 o
   0   3  18         75.93         76.28          0.53 o
  -1  -3 -18         40.57         41.47          0.39 o
   1   3  18         42.18         42.71          0.39 o
  -2  -3 -18         58.79         59.65          0.49 o
   2   3  18         57.73         58.66          0.50 o
   3   3  18        115.48        115.47          1.03 o
  -3  -3 -18        115.45        115.14          0.87 o
   4   3  18         28.48         28.75          0.50 o
  -4  -3 -18         28.61         28.97          0.45 o
  -5  -3 -18         26.82         26.92          0.48 o
   5   3  18         26.57         27.61          0.52 o
  -6  -3 -18          9.67          9.43          0.37 o
   6   3  18         10.70         10.65          0.34 o
  -7  -3 -18          9.91          9.79          0.42 o
   7   3  18         10.41         10.44          0.42 o
  -8  -3 -18          1.24          1.09          0.24 o
   8   3  18          1.59          1.40          0.31 o
  -9  -3 -18          8.53          8.08          0.47 o
   9   3  18          8.55          8.29          0.57 o
 -10  -3 -18          4.18          4.08          0.43 o
  10   3  18          3.89          3.80          0.53 o
  11   3  18          3.66          3.85          0.58 o
 -11  -3 -18          3.85          3.64          0.54 o
   0   4  18          3.62          3.68          0.14 o
  -1  -4 -18         36.71         37.32          0.38 o
   1   4  18         37.16         37.72          0.40 o
  -2  -4 -18        177.39        177.70          1.12 o
   2   4  18        176.85        176.71          1.29 o
   3   4  18         23.07         22.75          0.42 o
  -3  -4 -18         23.21         22.73          0.34 o
  -4  -4 -18        346.77        344.78          2.21 o
   4   4  18        346.72        345.62          2.48 o
  -5  -4 -18         95.69         96.35          0.98 o
   5   4  18         93.83         95.82          1.04 o
  -6  -4 -18         43.24         42.27          0.67 o
   6   4  18         43.42         42.92          0.74 o
  -8  -4 -18          6.73          6.56          0.38 o
   8   4  18          6.75          6.43          0.43 o
   9   4  18          1.54          1.56          0.37 o
  -9  -4 -18          1.56          1.42          0.29 o
 -10  -4 -18          0.53          0.65          0.32 o
  10   4  18          0.59          0.45          0.38 o
 -11  -4 -18          3.07          3.23          0.49 o
  11   4  18          2.95          3.25          0.57 o
   0   5  18         17.15         17.67          0.29 o
   1   5  18         33.06         33.39          0.39 o
  -1  -5 -18         32.93         33.65          0.35 o
   2   5  18        156.41        156.83          1.19 o
  -2  -5 -18        153.96        153.94          0.97 o
  -3  -5 -18         19.46         19.49          0.31 o
   3   5  18         19.76         20.03          0.41 o
  -4  -5 -18         78.49         79.19          0.74 o
   4   5  18         77.48         78.13          0.86 o
  -5  -5 -18          8.93          8.81          0.29 o
   5   5  18          8.42          8.02          0.34 o
   6   5  18         58.16         58.03          0.89 o
  -6  -5 -18         56.78         56.60          0.80 o
   7   5  18          0.60          0.28          0.25 o
  -7  -5 -18          0.48          0.28          0.21 o
  -8  -5 -18         20.87         21.01          0.59 o
   8   5  18         21.22         21.15          0.71 o
  -9  -5 -18          0.71          0.80          0.27 o
   9   5  18          0.70          0.95          0.36 o
 -10  -5 -18         20.58         22.00          0.90 o
  10   5  18         20.29         21.76          0.99 o
 -11  -5 -18          1.78          1.58          0.47 o
  11   5  18          1.79          1.58          0.54 o
   0   6  18          5.22          5.25          0.20 o
   1   6  18        100.98        100.30          0.84 o
  -1  -6 -18        101.02        100.95          0.79 o
   2   6  18         26.93         26.75          0.41 o
  -2  -6 -18         26.03         25.96          0.33 o
   3   6  18         46.04         46.87          0.65 o
  -3  -6 -18         45.90         46.03          0.53 o
  -4  -6 -18         69.34         69.53          0.74 o
   4   6  18         67.88         68.41          0.83 o
  -5  -6 -18         19.79         19.39          0.44 o
   5   6  18         20.71         20.12          0.49 o
  -6  -6 -18          0.78          0.47          0.19 o
   6   6  18          0.96          0.78          0.24 o
   7   6  18         40.67         41.64          0.85 o
  -7  -6 -18         41.31         41.09          0.73 o
  -8  -6 -18          9.42          8.87          0.47 o
   8   6  18          9.58          9.09          0.57 o
  -9  -6 -18         19.32         20.77          0.88 o
   9   6  18         19.40         20.17          0.90 o
  10   6  18          5.54          5.65          0.61 o
 -10  -6 -18          5.92          5.94          0.55 o
   0   7  18          0.15          0.12          0.11 o
   1   7  18         48.81         48.49          0.60 o
  -1  -7 -18         48.62         48.59          0.54 o
   2   7  18         46.97         47.39          0.61 o
  -2  -7 -18         48.18         48.50          0.50 o
  -3  -7 -18        151.25        151.26          1.22 o
   3   7  18        150.45        149.19          1.44 o
  -4  -7 -18         24.46         24.77          0.39 o
   4   7  18         24.73         25.12          0.51 o
   5   7  18         19.31         18.93          0.51 o
  -5  -7 -18         20.29         20.46          0.42 o
   6   7  18         39.08         38.09          0.76 o
  -6  -7 -18         39.26         39.07          0.66 o
  -7  -7 -18         10.64         11.13          0.51 o
   7   7  18         10.51          9.88          0.52 o
  -8  -7 -18          6.27          5.90          0.48 o
   8   7  18          6.11          5.86          0.48 o
   9   7  18          2.05          1.90          0.43 o
  -9  -7 -18          2.19          2.09          0.42 o
 -10  -7 -18          5.66          5.78          0.56 o
  10   7  18          5.81          5.66          0.67 o
   0   8  18         64.52         64.48          0.75 o
   1   8  18         37.67         37.56          0.55 o
  -1  -8 -18         34.57         34.35          0.51 o
   2   8  18         94.59         95.87          0.97 o
  -2  -8 -18         96.54         96.18          1.00 o
   3   8  18          8.30          7.56          0.34 o
  -3  -8 -18          7.74          7.47          0.26 o
   4   8  18          8.65          9.17          0.41 o
  -4  -8 -18          8.78          9.69          0.35 o
   5   8  18         12.07         12.52          0.45 o
  -5  -8 -18         12.46         12.69          0.45 o
   6   8  18          0.17          0.01          0.22 o
   7   8  18          6.11          5.73          0.41 o
  -7  -8 -18          5.38          4.89          0.40 o
  -8  -8 -18          6.82          6.59          0.53 o
   8   8  18          6.41          6.12          0.54 o
  -9  -8 -18          7.47          7.36          0.61 o
   9   8  18          7.62          7.77          0.65 o
 -10  -8 -18          2.93          3.00          0.52 o
  10   8  18          2.80          2.93          0.52 o
   0   9  18         12.43         12.26          0.30 o
  -1  -9 -18         78.80         79.16          0.94 o
   1   9  18         79.97         80.46          0.86 o
   2   9  18         38.26         37.58          0.60 o
  -2  -9 -18         37.65         37.29          0.60 o
   3   9  18         32.56         32.64          0.64 o
  -3  -9 -18         32.03         31.96          0.66 o
  -4  -9 -18          5.82          6.01          0.32 o
   4   9  18          6.10          6.05          0.38 o
   5   9  18         22.34         22.65          0.63 o
  -5  -9 -18         22.54         23.03          0.56 o
   6   9  18         21.37         21.17          0.61 o
  -6  -9 -18         20.61         20.37          0.61 o
  -7  -9 -18          5.17          5.03          0.41 o
   7   9  18          4.99          4.91          0.46 o
  -8  -9 -18         16.15         15.99          0.76 o
   8   9  18         16.08         16.09          0.79 o
  -9  -9 -18          0.33          0.48          0.41 o
   9   9  18          0.38          0.43          0.38 o
  10   9  18          1.26          1.07          0.56 o
 -10  -9 -18          1.31          1.48          0.54 o
   0  10  18          0.16          0.24          0.14 o
   1  10  18         73.76         74.85          0.87 o
  -1 -10 -18         74.68         75.56          1.00 o
   2  10  18         28.28         28.13          0.58 o
  -2 -10 -18         28.35         27.90          0.59 o
   3  10  18         14.74         14.61          0.49 o
  -3 -10 -18         14.80         14.53          0.50 o
   4  10  18         32.47         31.81          0.74 o
  -4 -10 -18         32.96         31.98          0.81 o
  -5 -10 -18          3.74          3.64          0.30 o
   5  10  18          3.45          3.58          0.36 o
  -6 -10 -18          2.15          2.07          0.29 o
   6  10  18          2.34          2.33          0.37 o
   7  10  18         17.17         17.08          0.84 o
  -7 -10 -18         17.31         17.21          0.68 o
  -8 -10 -18          2.46          2.13          0.45 o
   8  10  18          2.47          2.02          0.46 o
  -9 -10 -18         12.57         12.95          0.89 o
   9  10  18         12.56         13.10          0.93 o
   0  11  18        162.87        159.02          1.84 o
   1  11  18         51.87         51.37          0.79 o
  -1 -11 -18         51.97         51.54          1.00 o
   2  11  18         22.36         22.19          0.62 o
  -2 -11 -18         23.31         23.17          0.77 o
  -3 -11 -18          1.29          1.65          0.34 o
   3  11  18          1.25          1.32          0.29 o
   4  11  18          6.97          7.03          0.43 o
  -4 -11 -18          6.83          6.76          0.48 o
   5  11  18          8.78          8.39          0.49 o
  -5 -11 -18          8.44          8.62          0.55 o
   6  11  18         53.16         54.15          1.36 o
  -6 -11 -18         53.68         54.43          1.21 o
   7  11  18          4.52          4.16          0.53 o
  -7 -11 -18          4.59          4.37          0.49 o
  -8 -11 -18          5.59          5.19          0.59 o
   8  11  18          5.51          5.92          0.80 o
   9  11  18          1.56          1.69          0.57 o
  -9 -11 -18          1.43          1.65          0.51 o
   0  12  18          2.41          2.40          0.33 o
  -1 -12 -18          1.68          1.63          0.34 o
   1  12  18          1.78          2.15          0.31 o
  -2 -12 -18          6.78          6.50          0.53 o
   2  12  18          6.13          5.94          0.41 o
   3  12  18         12.59         12.39          0.58 o
  -3 -12 -18         11.97         11.31          0.65 o
  -4 -12 -18         25.83         25.60          0.87 o
   4  12  18         26.25         25.63          0.82 o
   5  12  18          5.13          5.08          0.48 o
  -5 -12 -18          5.23          5.54          0.50 o
  -6 -12 -18          6.66          6.46          0.65 o
   6  12  18          6.52          6.50          0.65 o
   7  12  18          5.76          6.46          0.70 o
  -7 -12 -18          5.89          5.64          0.75 o
   8  12  18          1.35          1.30          0.52 o
  -8 -12 -18          1.37          1.28          0.51 o
   0  13  18         12.53         12.39          0.69 o
  -1 -13 -18          4.26          4.26          0.44 o
   1  13  18          3.93          3.78          0.62 o
  -2 -13 -18         15.12         15.42          0.85 o
   2  13  18         15.03         15.29          0.87 o
  -3 -13 -18         14.77         14.99          0.70 o
   3  13  18         14.98         14.90          0.71 o
   4  13  18          2.73          2.51          0.38 o
  -4 -13 -18          2.65          2.78          0.40 o
   5  13  18          3.46          3.10          0.50 o
  -5 -13 -18          3.25          3.37          0.59 o
  -6 -13 -18          2.64          2.79          0.59 o
   6  13  18          2.32          2.21          0.50 o
   7  13  18          2.06          2.00          0.53 o
  -7 -13 -18          2.22          2.59          0.59 o
   0  14  18          3.69          3.47          0.54 o
  -1 -14 -18          7.90          8.77          0.76 o
   1  14  18          7.37          7.59          0.71 o
   2  14  18          0.45          0.41          0.39 o
  -2 -14 -18          0.47          0.54          0.46 o
   3  14  18          9.22          9.69          0.96 o
  -3 -14 -18          9.24          8.85          0.71 o
  -4 -14 -18          4.94          5.73          0.85 o
   4  14  18          4.94          5.07          0.63 o
   5  14  18          1.91          1.89          0.52 o
  -5 -14 -18          1.79          1.31          0.64 o
   6  14  18          0.90          0.78          0.43 o
  -6 -14 -18          0.86          0.66          0.61 o
  -7 -14 -18          1.85          1.59          1.29 o
   7  14  18          1.68          1.88          0.58 o
   0  15  18          5.60          5.77          0.65 o
   1  15  18          7.08          6.93          0.83 o
  -1 -15 -18          7.31          7.63          0.82 o
   2  15  18          7.37          8.05          1.07 o
  -2 -15 -18          7.39          6.25          0.87 o
  -3 -15 -18         30.92         30.14          2.02 o
   3  15  18         31.03         29.87          1.83 o
  -4 -15 -18          6.21          5.55          0.87 o
   4  15  18          6.00          6.37          1.03 o
   5  15  18         13.49         12.72          1.45 o
  -5 -15 -18         13.39         13.69          1.30 o
  -6 -15 -18          3.48          3.14          1.45 o
   6  15  18          3.68          3.10          0.75 o
   0  16  18          1.47          1.59          0.75 o
  -1 -16 -18         11.64         11.13          1.17 o
   1  16  18         11.82         11.82          1.39 o
   2  16  18          3.23          2.99          0.65 o
  -2 -16 -18          3.41          3.16          0.76 o
  -3 -16 -18          0.01          0.11          0.68 o
  -4 -16 -18          1.93          1.50          0.68 o
   4  16  18          1.96          1.47          0.72 o
  -5 -16 -18          0.17          0.16          0.98 o
   0  17  18         10.29         10.18          1.42 o
   1  17  18          0.85          0.73          0.73 o
  -1 -17 -18          0.75          0.34          0.69 o
  -2 -17 -18          4.40          4.39          1.09 o
   2  17  18          4.34          4.07          1.00 o
  -3 -17 -18          3.19          3.64          1.11 o
   3  17  18          3.02          3.28          1.35 o
   1   0  19        270.90        268.39          1.43 o
   2   0  19        289.44        291.23          1.74 o
   3   0  19        182.26        181.54          1.31 o
   4   0  19        446.16        442.29          2.79 o
   5   0  19        238.93        237.41          1.89 o
   6   0  19         16.47         17.03          0.42 o
   7   0  19         10.31          9.91          0.39 o
   8   0  19         15.11         15.03          0.51 o
   9   0  19          4.20          4.65          0.41 o
  10   0  19         10.03         10.92          0.77 o
  11   0  19          1.42          1.33          0.46 o
   0   1  19        393.90        392.73          1.89 o
   1   1  19         59.45         59.13          0.49 o
  -1  -1 -19         61.99         61.09          0.49 o
  -2  -1 -19        219.62        219.81          1.36 o
   2   1  19        221.51        221.11          1.45 o
  -3  -1 -19        118.86        119.13          0.95 o
   3   1  19        120.49        119.43          0.98 o
   4   1  19         20.09         19.69          0.35 o
  -4  -1 -19         20.05         19.34          0.39 o
   5   1  19         13.92         13.74          0.33 o
  -5  -1 -19         13.18         12.92          0.37 o
   6   1  19        130.81        131.46          1.26 o
  -6  -1 -19        129.91        128.67          1.32 o
  -7  -1 -19          3.44          3.30          0.29 o
   7   1  19          3.17          2.92          0.25 o
  -8  -1 -19         32.72         32.98          0.77 o
   8   1  19         33.32         33.17          0.68 o
  -9  -1 -19         12.16         11.62          0.63 o
   9   1  19         12.14         12.07          0.72 o
 -10  -1 -19          7.13          7.47          0.57 o
  10   1  19          7.32          7.34          0.64 o
  11   1  19          4.46          4.11          0.59 o
 -11  -1 -19          4.33          4.58          0.60 o
   0   2  19        372.81        372.74          1.86 o
   1   2  19         32.82         32.26          0.35 o
  -1  -2 -19         30.22         29.96          0.36 o
  -2  -2 -19        217.42        214.19          1.33 o
   2   2  19        217.51        215.98          1.44 o
   3   2  19        139.39        140.36          1.10 o
  -3  -2 -19        140.18        139.84          1.02 o
  -4  -2 -19        243.56        242.51          1.75 o
   4   2  19        243.16        240.73          1.84 o
   5   2  19         26.67         26.35          0.46 o
  -5  -2 -19         25.69         24.54          0.52 o
  -6  -2 -19         61.32         61.68          0.87 o
   6   2  19         62.36         62.64          0.75 o
   7   2  19          2.70          2.75          0.26 o
  -7  -2 -19          2.96          2.97          0.27 o
   8   2  19         37.46         36.81          0.88 o
  -8  -2 -19         37.25         37.26          0.77 o
  -9  -2 -19         39.03         39.64          0.87 o
   9   2  19         38.49         39.92          1.15 o
 -10  -2 -19          4.74          5.02          0.51 o
  10   2  19          4.80          4.75          0.56 o
  11   2  19          2.64          2.79          0.58 o
 -11  -2 -19          2.54          2.60          0.53 o
   0   3  19          1.49          1.39          0.11 o
   1   3  19        280.79        281.10          1.58 o
  -1  -3 -19        278.47        276.46          1.52 o
  -2  -3 -19        234.11        233.62          1.41 o
   2   3  19        234.97        235.96          1.43 o
  -3  -3 -19        189.29        189.13          1.31 o
   3   3  19        189.82        189.96          1.52 o
  -4  -3 -19         41.32         41.52          0.58 o
   4   3  19         40.81         40.70          0.62 o
   5   3  19        195.95        195.80          1.74 o
  -5  -3 -19        198.23        197.53          1.72 o
   6   3  19          1.55          1.81          0.25 o
  -6  -3 -19          1.39          1.45          0.22 o
   7   3  19         44.40         43.45          0.85 o
  -7  -3 -19         44.72         45.50          0.79 o
  -8  -3 -19         11.94         12.22          0.51 o
   8   3  19         12.01         11.65          0.58 o
   9   3  19          6.99          6.81          0.55 o
  -9  -3 -19          7.22          7.19          0.45 o
 -10  -3 -19          1.80          2.16          0.38 o
  10   3  19          1.81          1.96          0.46 o
  11   3  19         17.41         18.01          1.02 o
 -11  -3 -19         17.38         18.98          1.02 o
   0   4  19          6.88          6.98          0.19 o
  -1  -4 -19        519.09        515.01          2.60 o
   1   4  19        518.71        517.50          2.80 o
   2   4  19         93.63         94.22          0.86 o
  -2  -4 -19         95.89         96.54          0.75 o
  -3  -4 -19          3.75          3.71          0.18 o
   3   4  19          4.20          3.81          0.23 o
   4   4  19         45.85         46.28          0.64 o
  -4  -4 -19         46.19         45.98          0.55 o
  -5  -4 -19         88.23         87.95          1.00 o
   5   4  19         89.59         89.35          1.03 o
   6   4  19          0.29          0.14          0.21 o
  -6  -4 -19          0.36          0.25          0.19 o
   7   4  19         82.56         81.28          1.23 o
  -7  -4 -19         82.37         82.01          1.13 o
   8   4  19         32.59         32.22          0.90 o
  -8  -4 -19         33.04         32.66          0.77 o
  -9  -4 -19         13.23         13.59          0.58 o
   9   4  19         13.35         13.24          0.72 o
 -10  -4 -19          3.43          3.50          0.43 o
  10   4  19          3.26          3.34          0.53 o
 -11  -4 -19          2.57          2.46          0.56 o
  11   4  19          2.45          2.31          0.57 o
   0   5  19         27.72         27.15          0.37 o
  -1  -5 -19         38.43         39.09          0.39 o
   1   5  19         39.52         40.15          0.44 o
  -2  -5 -19        121.54        119.64          0.84 o
   2   5  19        120.92        121.07          1.03 o
  -3  -5 -19        272.53        270.67          1.81 o
   3   5  19        271.16        270.24          2.22 o
  -4  -5 -19         22.58         22.33          0.38 o
   4   5  19         22.62         22.20          0.47 o
   5   5  19         55.01         55.43          0.81 o
  -5  -5 -19         57.79         58.10          0.72 o
  -6  -5 -19         72.67         72.49          0.88 o
   6   5  19         73.34         73.35          1.07 o
  -7  -5 -19          9.31          9.45          0.41 o
   7   5  19          9.08          9.00          0.47 o
   8   5  19          8.37          7.54          0.52 o
  -8  -5 -19          8.37          8.13          0.45 o
  -9  -5 -19         16.21         16.94          0.73 o
   9   5  19         16.12         16.43          0.78 o
  10   5  19          3.55          3.42          0.54 o
 -10  -5 -19          3.66          4.10          0.49 o
  11   5  19          6.08          6.46          0.99 o
 -11  -5 -19          6.37          6.44          0.85 o
   0   6  19         54.92         54.52          0.56 o
  -1  -6 -19        235.19        233.99          1.52 o
   1   6  19        236.68        235.04          1.60 o
  -2  -6 -19         14.96         14.75          0.26 o
   2   6  19         15.24         15.17          0.36 o
  -3  -6 -19        112.47        112.94          0.97 o
   3   6  19        113.35        113.63          1.17 o
   4   6  19         16.12         15.84          0.43 o
  -4  -6 -19         16.47         16.12          0.37 o
   5   6  19         64.39         64.06          0.90 o
  -5  -6 -19         64.87         64.14          0.82 o
   6   6  19         18.94         18.63          0.56 o
  -6  -6 -19         17.93         17.55          0.46 o
  -7  -6 -19         60.54         60.86          0.93 o
   7   6  19         61.97         62.60          1.12 o
   8   6  19          0.98          0.73          0.33 o
  -8  -6 -19          0.99          0.83          0.29 o
  -9  -6 -19         17.98         19.70          0.88 o
   9   6  19         18.23         19.82          0.91 o
 -10  -6 -19          2.50          2.31          0.44 o
  10   6  19          2.68          2.48          0.50 o
   0   7  19         75.20         75.55          0.72 o
   1   7  19        167.39        167.09          1.37 o
  -1  -7 -19        165.14        165.05          1.24 o
   2   7  19        108.39        108.81          1.04 o
  -2  -7 -19        106.82        106.09          0.90 o
   3   7  19        101.96        102.96          1.12 o
  -3  -7 -19        101.29        101.18          0.91 o
   4   7  19          2.41          2.08          0.24 o
  -4  -7 -19          2.44          2.33          0.19 o
  -5  -7 -19         41.78         41.35          0.62 o
   5   7  19         42.15         41.18          0.73 o
   6   7  19         28.40         28.21          0.68 o
  -6  -7 -19         28.59         28.34          0.61 o
  -7  -7 -19         21.64         20.69          0.65 o
   7   7  19         22.04         20.99          0.67 o
   8   7  19         22.90         22.34          0.87 o
  -8  -7 -19         22.71         22.54          0.85 o
  -9  -7 -19          3.90          4.22          0.51 o
   9   7  19          4.13          3.97          0.56 o
  10   7  19          9.16          9.89          0.80 o
 -10  -7 -19          9.51         10.34          0.74 o
   0   8  19         24.01         24.16          0.46 o
  -1  -8 -19          4.23          4.44          0.24 o
   1   8  19          4.39          4.41          0.24 o
  -2  -8 -19         53.39         52.73          0.76 o
   2   8  19         52.45         52.08          0.68 o
   3   8  19         85.13         84.03          1.03 o
  -3  -8 -19         85.17         84.23          0.92 o
  -4  -8 -19        140.18        138.84          1.44 o
   4   8  19        140.65        138.56          1.62 o
   5   8  19         26.87         25.62          0.60 o
  -5  -8 -19         27.12         26.87          0.61 o
  -6  -8 -19         35.50         35.07          0.76 o
   6   8  19         35.17         34.24          0.76 o
  -7  -8 -19          6.18          6.28          0.45 o
   7   8  19          6.09          6.32          0.47 o
   8   8  19          0.32          0.10          0.34 o
   9   8  19          2.53          2.53          0.46 o
  -9  -8 -19          2.55          2.79          0.46 o
  10   8  19          3.53          3.92          0.61 o
 -10  -8 -19          3.50          3.67          0.62 o
   0   9  19         29.65         29.49          0.52 o
  -1  -9 -19         94.81         95.06          1.11 o
   1   9  19         94.00         94.43          0.99 o
   2   9  19         45.61         46.13          0.70 o
  -2  -9 -19         47.72         47.62          0.74 o
  -3  -9 -19        100.82         99.67          1.35 o
   3   9  19        100.37        101.15          1.32 o
   4   9  19         20.28         20.35          0.61 o
  -4  -9 -19         20.72         21.00          0.52 o
   5   9  19         55.43         55.30          1.00 o
  -5  -9 -19         56.32         56.28          0.89 o
  -6  -9 -19         18.14         17.72          0.59 o
   6   9  19         18.37         18.17          0.63 o
   7   9  19          8.86          8.61          0.59 o
  -7  -9 -19          9.23          9.01          0.54 o
  -8  -9 -19         11.01         11.33          0.70 o
   8   9  19         10.87         11.91          0.72 o
   9   9  19          0.74          0.71          0.45 o
  -9  -9 -19          0.84          0.59          0.41 o
   0  10  19         35.91         35.46          0.62 o
   1  10  19         42.37         42.47          0.63 o
  -1 -10 -19         42.54         41.70          0.83 o
   2  10  19         71.50         72.33          1.02 o
  -2 -10 -19         70.54         70.06          1.30 o
  -3 -10 -19         18.95         18.52          0.56 o
   3  10  19         19.77         19.06          0.55 o
  -4 -10 -19         88.18         87.58          1.49 o
   4  10  19         88.00         88.96          1.39 o
   5  10  19         32.89         33.19          0.85 o
  -5 -10 -19         32.56         32.38          0.71 o
   6  10  19          0.12          0.19          0.32 o
  -6 -10 -19          0.08          0.28          0.25 o
  -7 -10 -19         12.39         12.48          0.64 o
   7  10  19         12.06         12.41          0.78 o
  -8 -10 -19          7.72          7.85          0.68 o
   8  10  19          8.01          7.83          0.72 o
   9  10  19          7.03          7.42          0.76 o
  -9 -10 -19          6.81          7.31          0.74 o
   0  11  19         38.97         39.26          0.84 o
  -1 -11 -19         24.99         23.82          0.71 o
   1  11  19         24.75         23.77          0.62 o
  -2 -11 -19         55.52         55.64          1.33 o
   2  11  19         55.46         54.84          1.01 o
  -3 -11 -19         45.57         44.83          1.12 o
   3  11  19         46.76         46.04          0.99 o
  -4 -11 -19         38.96         38.55          0.99 o
   4  11  19         39.23         39.42          0.93 o
  -5 -11 -19         14.87         15.32          0.75 o
   5  11  19         15.10         14.48          0.66 o
  -6 -11 -19         28.91         28.52          1.07 o
   6  11  19         29.10         28.95          1.05 o
  -7 -11 -19          0.80          0.68          0.44 o
   7  11  19          0.72          0.70          0.44 o
  -8 -11 -19          1.23          1.30          0.46 o
   8  11  19          1.22          1.13          0.51 o
   0  12  19          6.79          6.56          0.47 o
  -1 -12 -19         47.12         46.56          1.13 o
   1  12  19         48.69         48.66          1.23 o
[truncated: 211,359 more chars]
