# Supplementary material for: Indium Kα radiation from a MetalJet X-ray source: comparison of the Eiger2 CdTe and Photon III detectors
Source: J Appl Crystallogr. 2023 Sep 5;56(Pt 5):1322–9. doi: 10.1107/S1600576723007215 (PMC10543668; doi:10.1107/S1600576723007215)
Supplement: Supplementary file 11 [file j-56-01322-Ylid_HAR_In_Eigersup11.hkl]

#
# h,k,l, Fc-squared, Fo-squared, sigma(Fo-squared), status flag
#
data_Ylid_HAR_In_Eiger

_shelx_refln_list_code             4
_shelx_F_calc_maximum              97.9583

loop_
 _space_group_symop_operation_xyz
'x, y, z'
'-x+1/2, -y, z+1/2'
'-x, y+1/2, -z+1/2'
'x+1/2, -y+1/2, -z'

_cell_length_a                     5.86
_cell_length_b                     8.933
_cell_length_c                     18.341
_cell_angle_alpha                  90.0
_cell_angle_beta                   90.0
_cell_angle_gamma                  90.0

loop_
 _refln_index_h
 _refln_index_k
 _refln_index_l
 _refln_F_squared_calc
 _refln_F_squared_meas
 _refln_F_squared_sigma
 _refln_observed_status
   2   0   0       4401.46       4364.64         24.71 o
   4   0   0        824.35        818.19          4.56 o
   6   0   0       2089.64       2070.89         12.66 o
   8   0   0        180.08        181.22          1.98 o
  10   0   0          2.79          3.18          0.42 o
  12   0   0          7.17          8.27          0.96 o
   1   1   0         64.10         65.57          0.34 o
   2   1   0        435.54        435.53          1.72 o
   3   1   0         57.65         57.39          0.34 o
   4   1   0        427.46        425.77          1.84 o
   5   1   0         56.55         57.56          0.40 o
   6   1   0        348.25        349.61          1.82 o
   7   1   0         23.71         23.78          0.27 o
   8   1   0         12.61         12.56          0.22 o
   9   1   0         11.67         11.83          0.31 o
  10   1   0         68.24         68.82          1.27 o
  11   1   0          4.40          4.13          0.38 o
  12   1   0          8.75          9.40          0.65 o
  13   1   0          0.02          0.05          0.58 o
   0   2   0          1.79          1.96          0.05 o
   1   2   0         43.95         44.12          0.27 o
   2   2   0        576.77        581.01          2.32 o
   3   2   0         11.21         10.99          0.13 o
   4   2   0         69.73         69.47          0.41 o
   5   2   0        717.05        714.83          3.16 o
   6   2   0          0.17          0.34          0.06 o
   7   2   0         96.48         96.06          0.68 o
   8   2   0        149.45        150.56          1.24 o
   9   2   0          0.64          0.70          0.15 o
  10   2   0          0.71          0.58          0.18 o
  11   2   0         19.21         19.06          0.80 o
  12   2   0          0.68          0.69          0.29 o
   1   3   0       1942.01       1950.36          7.39 o
   2   3   0       2539.17       2526.95         10.31 o
   3   3   0        196.60        197.21          0.93 o
   4   3   0        367.49        369.30          1.72 o
   5   3   0        200.04        201.36          1.07 o
   6   3   0         24.91         25.46          0.28 o
   7   3   0         53.53         53.77          0.46 o
   8   3   0          2.53          2.46          0.15 o
   9   3   0         11.20         11.17          0.34 o
  10   3   0          0.60          0.64          0.21 o
  11   3   0          6.95          7.27          0.59 o
  12   3   0          0.54          0.56          0.28 o
   0   4   0       1490.43       1485.00          7.78 o
   1   4   0          8.72          8.88          0.08 o
   2   4   0        249.53        248.08          1.03 o
   3   4   0       1880.16       1860.46          7.30 o
   4   4   0        466.67        464.15          2.17 o
   5   4   0        514.44        515.15          2.59 o
   6   4   0         86.96         87.02          0.64 o
   7   4   0          2.26          2.28          0.12 o
   8   4   0          4.24          4.38          0.19 o
   9   4   0         34.74         35.17          0.66 o
  10   4   0         29.46         30.50          0.84 o
  11   4   0         18.54         18.59          0.81 o
  12   4   0          0.05          0.12          0.27 o
   1   5   0       3366.69       3313.92         11.47 o
   2   5   0        354.71        353.73          1.45 o
   3   5   0        410.38        408.56          1.69 o
   4   5   0        165.64        165.73          0.87 o
   5   5   0        205.66        207.48          1.18 o
   6   5   0         54.82         54.30          0.49 o
   7   5   0        494.08        494.85          3.08 o
   8   5   0          0.43          0.44          0.11 o
   9   5   0         42.29         42.23          0.83 o
  10   5   0          0.97          0.79          0.25 o
  11   5   0          5.14          5.13          0.51 o
  12   5   0          0.76          0.74          0.36 o
   0   6   0        434.29        438.78          2.44 o
   1   6   0        349.83        352.43          1.40 o
   2   6   0        207.57        207.05          0.91 o
   3   6   0       1638.38       1635.78          6.28 o
   4   6   0          9.27          9.94          0.15 o
   5   6   0        281.97        279.90          1.57 o
   6   6   0         74.91         75.43          0.61 o
   7   6   0         20.92         20.94          0.33 o
   8   6   0         80.32         79.39          0.92 o
   9   6   0          9.30          9.14          0.39 o
  10   6   0         18.19         18.30          0.69 o
  11   6   0          1.07          1.22          0.32 o
  12   6   0          0.64          0.57          0.41 o
   1   7   0         49.42         49.40          0.28 o
   2   7   0        201.26        203.21          0.94 o
   3   7   0         59.40         59.92          0.36 o
   4   7   0        105.24        105.04          0.64 o
   5   7   0        134.63        136.14          0.89 o
   6   7   0        126.12        126.21          0.97 o
   7   7   0         31.11         31.95          0.45 o
   8   7   0          3.25          3.18          0.19 o
   9   7   0          0.57          0.48          0.18 o
  10   7   0          9.81          9.57          0.49 o
  11   7   0          4.04          4.23          0.44 o
  12   7   0          4.70          4.42          0.70 o
   0   8   0        523.16        526.32          3.16 o
   1   8   0         24.53         24.86          0.20 o
   2   8   0        227.15        227.43          1.11 o
   3   8   0        202.48        201.71          1.00 o
   4   8   0          0.33          0.58          0.06 o
   5   8   0          7.69          7.64          0.18 o
   6   8   0          0.01          0.37          0.10 o
   7   8   0          1.80          1.96          0.14 o
   8   8   0         84.44         85.05          1.25 o
   9   8   0          7.17          7.09          0.39 o
  10   8   0          7.53          7.19          0.45 o
  11   8   0          0.29          0.31          0.25 o
   1   9   0          7.72          7.97          0.12 o
   2   9   0        263.17        266.24          1.38 o
   3   9   0          0.94          1.08          0.07 o
   4   9   0        181.21        179.51          1.05 o
   5   9   0          3.80          3.63          0.13 o
   6   9   0         49.44         48.63          0.53 o
   7   9   0          8.43          8.09          0.29 o
   8   9   0          1.75          1.66          0.20 o
   9   9   0          1.53          1.55          0.25 o
  10   9   0         17.81         18.17          0.65 o
  11   9   0          1.06          1.00          0.33 o
   0  10   0        934.64        928.99          6.22 o
   1  10   0        112.20        115.23          0.71 o
   2  10   0         15.11         15.83          0.19 o
   3  10   0        166.57        167.63          0.98 o
   4  10   0          2.61          2.68          0.11 o
   5  10   0        120.63        118.52          0.97 o
   6  10   0        104.53        105.08          1.09 o
   7  10   0          0.21          0.21          0.13 o
   8  10   0         41.97         42.83          0.91 o
   9  10   0          0.23          0.24          0.20 o
  10  10   0          5.62          5.39          0.44 o
  11  10   0          1.47          1.17          0.42 o
   1  11   0        695.86        697.84          3.57 o
   2  11   0        241.95        242.85          1.50 o
   3  11   0         54.84         55.03          0.46 o
   4  11   0         87.59         87.33          0.73 o
   5  11   0        140.95        141.63          1.41 o
   6  11   0          9.86          9.74          0.32 o
   7  11   0         99.74         99.26          1.64 o
   8  11   0          4.98          4.91          0.33 o
   9  11   0         10.18          9.87          0.52 o
  10  11   0          8.50          9.04          0.61 o
   0  12   0          0.28          0.68          0.11 o
   1  12   0          5.65          5.84          0.16 o
   2  12   0         14.80         14.73          0.24 o
   3  12   0          1.46          1.38          0.11 o
   4  12   0         63.62         63.36          0.71 o
   5  12   0         39.30         38.87          0.69 o
   6  12   0          4.87          4.96          0.31 o
   7  12   0          7.45          6.67          0.38 o
   8  12   0          0.37          0.32          0.19 o
  10  12   0          3.13          3.68          0.50 o
   1  13   0         22.02         22.63          0.33 o
   2  13   0          9.89         10.24          0.24 o
   3  13   0         21.73         21.31          0.36 o
   4  13   0         22.21         22.22          0.50 o
   5  13   0          2.74          2.88          0.26 o
   6  13   0          0.25          0.28          0.20 o
   7  13   0          7.21          7.28          0.45 o
   8  13   0          0.88          0.76          0.25 o
   9  13   0          2.79          2.85          0.43 o
   0  14   0         14.33         15.14          0.47 o
   1  14   0          0.26          0.28          0.12 o
   2  14   0         32.69         33.05          0.69 o
   3  14   0         59.63         59.38          0.93 o
   4  14   0          9.77         10.20          0.39 o
   5  14   0         32.84         32.94          0.87 o
   6  14   0          2.69          2.99          0.36 o
   7  14   0          0.81          0.85          0.25 o
   8  14   0          4.25          4.15          0.41 o
   9  14   0          0.74          0.76          0.33 o
   1  15   0          6.01          5.93          0.32 o
   2  15   0         54.48         55.21          1.17 o
   3  15   0          1.98          2.02          0.27 o
   4  15   0         50.27         52.02          1.17 o
   5  15   0          3.65          3.70          0.38 o
   6  15   0         11.76         11.87          0.64 o
   7  15   0          3.68          3.95          0.45 o
   8  15   0          2.94          3.22          0.48 o
   0  16   0        163.55        165.67          3.85 o
   1  16   0          0.33          0.23          0.18 o
   2  16   0         30.31         30.76          0.87 o
   3  16   0          5.88          5.78          0.40 o
   4  16   0          2.14          2.40          0.32 o
   5  16   0          3.96          4.12          0.43 o
   6  16   0         14.02         15.10          0.75 o
   7  16   0          1.77          1.73          0.42 o
   1  17   0          0.83          0.85          0.23 o
   2  17   0          6.34          6.66          0.50 o
   3  17   0          0.06          0.08          0.20 o
   4  17   0          5.17          5.09          0.46 o
   5  17   0          2.10          2.16          0.38 o
   6  17   0          4.53          4.57          0.52 o
   0  18   0          1.71          1.55          0.42 o
   1  18   0          0.58          0.50          0.23 o
   2  18   0          0.06          0.05          0.26 o
   3  18   0          0.83          0.87          0.28 o
   4  18   0          0.55          0.52          0.28 o
   5  18   0          2.39          2.52          0.43 o
   1  19   0         11.72         12.42          0.88 o
   2  19   0          0.11          0.05          0.29 o
   3  19   0          0.02          0.00          0.26 o
   1   0   1        746.31        769.86          3.02 o
   2   0   1        370.61        371.16          1.64 o
   3   0   1        390.24        386.17          1.66 o
   4   0   1         25.60         25.66          0.22 o
   5   0   1        417.22        419.50          1.91 o
   6   0   1         26.68         27.56          0.27 o
   7   0   1         61.77         62.38          0.49 o
   8   0   1          0.13          0.19          0.09 o
   9   0   1          6.58          6.42          0.22 o
  10   0   1          2.80          2.63          0.26 o
  11   0   1         11.26         10.73          0.56 o
  12   0   1          0.55          0.52          0.30 o
  13   0   1          4.07          3.21          0.86 o
   0   1   1        938.05        946.34          5.15 o
   1   1   1       2172.68       2209.76          9.10 o
  -1  -1  -1       2150.44       2178.21          9.46 o
  -2  -1  -1        127.45        127.90          0.56 o
   2   1   1        125.28        126.40          0.61 o
   3   1   1        677.61        675.49          2.64 o
  -3  -1  -1        684.18        683.62          2.62 o
   4   1   1        180.71        181.13          0.91 o
  -4  -1  -1        176.52        176.65          0.86 o
   5   1   1        227.29        227.68          1.16 o
  -5  -1  -1        230.04        230.31          1.10 o
   6   1   1         11.79         12.21          0.20 o
  -6  -1  -1         11.33         11.82          0.18 o
  -7  -1  -1         86.75         88.19          0.64 o
   7   1   1         85.94         86.80          0.63 o
   8   1   1          7.80          7.91          0.19 o
  -8  -1  -1          7.81          8.13          0.20 o
  -9  -1  -1         29.26         29.41          0.49 o
   9   1   1         28.08         27.97          0.49 o
 -10  -1  -1          3.04          2.94          0.27 o
  10   1   1          3.17          3.37          0.30 o
 -11  -1  -1         12.69         12.81          0.60 o
  11   1   1         12.83         12.69          0.65 o
 -12  -1  -1          1.07          1.11          0.33 o
  12   1   1          1.15          1.46          0.34 o
   0   2   1       1392.69       1434.53          6.20 o
   1   2   1        955.21        973.60          4.14 o
  -1  -2  -1        962.51        983.36          4.14 o
   2   2   1        310.12        309.10          1.25 o
  -2  -2  -1        303.60        302.96          1.24 o
   3   2   1        247.21        244.70          1.21 o
  -3  -2  -1        239.59        236.98          1.02 o
   4   2   1         18.04         18.41          0.19 o
  -4  -2  -1         17.85         18.18          0.17 o
   5   2   1        521.14        522.44          2.45 o
  -5  -2  -1        514.35        514.72          2.28 o
  -6  -2  -1          5.41          5.68          0.12 o
   6   2   1          5.44          5.39          0.13 o
   7   2   1         11.40         11.63          0.21 o
  -7  -2  -1         11.13         11.16          0.19 o
  -8  -2  -1         12.62         12.52          0.27 o
   8   2   1         12.76         13.06          0.28 o
  -9  -2  -1          5.01          5.40          0.27 o
   9   2   1          5.20          5.15          0.27 o
  10   2   1          7.38          7.17          0.40 o
 -10  -2  -1          7.14          7.21          0.38 o
  11   2   1         17.40         17.95          0.74 o
 -11  -2  -1         16.89         17.54          0.77 o
  12   2   1          2.19          2.07          0.36 o
 -12  -2  -1          2.19          2.23          0.38 o
   0   3   1        267.53        271.47          1.06 o
   1   3   1        160.15        163.74          0.75 o
  -1  -3  -1        163.86        165.75          0.72 o
   2   3   1         39.49         39.54          0.24 o
  -2  -3  -1         37.18         37.78          0.24 o
   3   3   1        170.26        168.38          0.80 o
  -3  -3  -1        170.47        168.60          0.80 o
   4   3   1        263.63        263.59          1.38 o
  -4  -3  -1        272.82        272.86          1.23 o
  -5  -3  -1        299.60        299.55          1.49 o
   5   3   1        301.32        303.11          1.54 o
  -6  -3  -1        295.61        294.59          1.57 o
   6   3   1        294.84        296.02          1.71 o
  -7  -3  -1         13.74         14.13          0.22 o
   7   3   1         13.53         13.80          0.24 o
   8   3   1         39.65         39.54          0.51 o
  -8  -3  -1         39.61         39.87          0.47 o
   9   3   1          0.66          0.72          0.17 o
  -9  -3  -1          0.73          0.79          0.15 o
  10   3   1         18.24         17.67          0.62 o
 -10  -3  -1         18.65         18.75          0.66 o
 -11  -3  -1          8.26          8.13          0.58 o
  11   3   1          8.18          7.86          0.61 o
  12   3   1          6.25          6.17          0.55 o
 -12  -3  -1          6.20          6.13          0.58 o
   0   4   1       3682.55       3643.36         13.33 o
  -1  -4  -1        188.60        189.21          0.78 o
   1   4   1        189.50        190.65          0.77 o
   2   4   1        386.49        385.21          1.60 o
  -2  -4  -1        393.94        390.21          1.67 o
   3   4   1         61.41         61.42          0.37 o
  -3  -4  -1         61.26         61.46          0.35 o
   4   4   1         56.77         56.74          0.39 o
  -4  -4  -1         56.87         56.80          0.38 o
   5   4   1        245.62        246.24          1.40 o
  -5  -4  -1        245.73        245.75          1.32 o
   6   4   1         84.21         85.14          0.62 o
  -6  -4  -1         83.30         83.72          0.61 o
  -7  -4  -1          9.04          9.01          0.19 o
   7   4   1          8.91          8.86          0.20 o
  -8  -4  -1         92.13         92.40          0.88 o
   8   4   1         90.89         91.06          0.94 o
  -9  -4  -1         10.00         10.12          0.34 o
   9   4   1         10.03          9.95          0.37 o
 -10  -4  -1          6.54          6.07          0.43 o
  10   4   1          6.64          6.86          0.43 o
  11   4   1          9.99          9.62          0.61 o
 -11  -4  -1          9.99         10.02          0.62 o
 -12  -4  -1          0.14          0.27          0.26 o
  12   4   1          0.13          0.11          0.29 o
   0   5   1        421.52        425.67          1.61 o
  -1  -5  -1        382.08        382.41          1.44 o
   1   5   1        381.38        381.22          1.42 o
   2   5   1        132.82        134.93          0.64 o
  -2  -5  -1        128.42        129.22          0.60 o
  -3  -5  -1         36.51         36.81          0.25 o
   3   5   1         37.17         37.47          0.26 o
  -4  -5  -1         28.24         28.56          0.25 o
   4   5   1         28.79         29.20          0.27 o
  -5  -5  -1         37.61         38.08          0.33 o
   5   5   1         37.74         37.79          0.36 o
  -6  -5  -1        113.95        114.28          0.79 o
   6   5   1        112.14        112.14          0.85 o
  -7  -5  -1         23.06         23.02          0.31 o
   7   5   1         23.59         23.88          0.35 o
  -8  -5  -1         22.93         22.82          0.35 o
   8   5   1         22.92         22.51          0.39 o
  -9  -5  -1          2.90          2.66          0.25 o
   9   5   1          2.96          2.78          0.25 o
  10   5   1          6.99          6.57          0.46 o
 -10  -5  -1          7.11          6.87          0.46 o
 -11  -5  -1          3.06          2.87          0.41 o
  11   5   1          2.97          2.69          0.41 o
  12   5   1          2.33          2.23          0.45 o
 -12  -5  -1          2.42          2.42          0.52 o
   0   6   1        322.37        323.15          1.29 o
  -1  -6  -1        215.52        216.78          0.97 o
   1   6   1        212.84        214.20          0.89 o
  -2  -6  -1        212.05        211.81          0.93 o
   2   6   1        216.89        216.55          0.94 o
   3   6   1         93.40         94.49          0.55 o
  -3  -6  -1         98.00         98.64          0.50 o
  -4  -6  -1         62.57         62.86          0.40 o
   4   6   1         62.70         63.37          0.44 o
  -5  -6  -1         57.99         57.82          0.45 o
   5   6   1         60.17         60.21          0.50 o
  -6  -6  -1         24.45         24.85          0.29 o
   6   6   1         23.37         23.99          0.31 o
  -7  -6  -1         65.76         65.11          0.64 o
   7   6   1         66.65         66.17          0.67 o
  -8  -6  -1         97.05         97.94          1.07 o
   8   6   1         97.92         98.74          1.09 o
  -9  -6  -1          2.10          2.25          0.25 o
   9   6   1          2.02          2.08          0.22 o
  10   6   1         10.42         10.22          0.59 o
 -10  -6  -1         10.44         10.29          0.50 o
 -11  -6  -1          0.98          0.78          0.26 o
  11   6   1          1.08          1.15          0.32 o
  12   6   1          0.87          1.06          0.45 o
 -12  -6  -1          0.88          1.00          0.45 o
   0   7   1         67.28         67.67          0.37 o
  -1  -7  -1        352.36        354.72          1.56 o
   1   7   1        356.52        359.61          1.49 o
  -2  -7  -1        283.68        285.69          1.30 o
   2   7   1        282.17        283.89          1.27 o
   3   7   1        116.17        115.67          0.60 o
  -3  -7  -1        114.99        114.68          0.61 o
   4   7   1         50.43         50.49          0.39 o
  -4  -7  -1         49.95         50.27          0.36 o
   5   7   1         44.78         45.34          0.42 o
  -5  -7  -1         44.82         45.85          0.37 o
   6   7   1          3.49          3.64          0.15 o
  -6  -7  -1          3.59          3.75          0.14 o
   7   7   1         81.41         81.83          0.85 o
  -7  -7  -1         79.44         79.30          0.76 o
   8   7   1          3.73          3.66          0.22 o
  -8  -7  -1          3.75          3.57          0.22 o
  -9  -7  -1          9.95          9.33          0.43 o
   9   7   1          9.71          9.42          0.38 o
 -10  -7  -1          2.23          2.15          0.29 o
  10   7   1          2.27          2.43          0.34 o
  11   7   1          2.26          2.18          0.34 o
 -11  -7  -1          2.27          2.10          0.36 o
 -12  -7  -1          0.40          0.23          0.39 o
  12   7   1          0.37          0.49          0.46 o
   0   8   1        158.17        160.95          0.81 o
   1   8   1         36.54         37.37          0.27 o
  -1  -8  -1         36.62         37.50          0.27 o
   2   8   1        154.83        156.88          0.82 o
  -2  -8  -1        154.73        156.74          0.79 o
  -3  -8  -1        173.53        173.94          0.93 o
   3   8   1        173.50        174.85          0.90 o
   4   8   1         35.66         35.40          0.31 o
  -4  -8  -1         35.49         35.60          0.28 o
   5   8   1        165.86        164.73          1.10 o
  -5  -8  -1        165.89        164.85          0.98 o
   6   8   1         71.33         70.27          0.67 o
  -6  -8  -1         71.27         70.40          0.61 o
  -7  -8  -1          4.38          4.46          0.19 o
   7   8   1          4.69          4.68          0.20 o
  -8  -8  -1          1.59          1.68          0.19 o
   8   8   1          1.58          1.52          0.19 o
   9   8   1          3.25          3.43          0.30 o
  -9  -8  -1          3.21          3.29          0.29 o
 -10  -8  -1          1.50          1.57          0.25 o
  10   8   1          1.52          1.55          0.27 o
 -11  -8  -1          1.02          1.07          0.29 o
  11   8   1          0.93          0.91          0.29 o
   0   9   1        168.34        168.09          0.87 o
  -1  -9  -1        198.43        199.54          1.01 o
   1   9   1        191.93        194.36          1.03 o
  -2  -9  -1         58.09         58.76          0.38 o
   2   9   1         58.39         59.11          0.42 o
   3   9   1        106.86        107.36          0.65 o
  -3  -9  -1        107.67        106.94          0.66 o
   4   9   1         82.39         81.83          0.56 o
  -4  -9  -1         82.91         82.74          0.55 o
   5   9   1          4.14          4.40          0.16 o
  -5  -9  -1          3.90          4.15          0.13 o
   6   9   1         74.22         74.02          0.74 o
  -6  -9  -1         75.43         74.64          0.76 o
   7   9   1         61.55         62.02          0.82 o
  -7  -9  -1         63.51         63.77          0.81 o
   8   9   1          7.32          7.10          0.38 o
  -8  -9  -1          7.25          6.89          0.33 o
   9   9   1         10.67         10.37          0.49 o
  -9  -9  -1         10.72         10.48          0.48 o
  10   9   1          2.21          2.21          0.31 o
 -10  -9  -1          2.25          2.04          0.29 o
 -11  -9  -1          3.41          3.35          0.45 o
  11   9   1          3.41          3.30          0.45 o
   0  10   1         99.00         99.55          0.61 o
   1  10   1         11.05         11.27          0.16 o
  -1 -10  -1         10.54         10.69          0.15 o
  -2 -10  -1        198.59        198.26          1.09 o
   2  10   1        201.73        201.78          1.13 o
  -3 -10  -1         71.06         71.40          0.49 o
   3  10   1         71.81         72.32          0.52 o
   4  10   1         14.57         14.10          0.22 o
  -4 -10  -1         14.65         14.27          0.20 o
   5  10   1         21.26         21.27          0.34 o
  -5 -10  -1         21.18         21.56          0.31 o
  -6 -10  -1         23.24         23.09          0.40 o
   6  10   1         23.95         23.77          0.38 o
  -7 -10  -1          8.35          8.18          0.31 o
   7  10   1          8.11          8.03          0.32 o
   8  10   1         52.01         51.87          1.11 o
  -8 -10  -1         51.26         50.63          1.03 o
  -9 -10  -1          0.78          0.74          0.22 o
   9  10   1          0.80          0.70          0.22 o
 -10 -10  -1          8.50          8.41          0.52 o
  10  10   1          8.61          8.64          0.53 o
  11  10   1          0.19          0.15          0.30 o
 -11 -10  -1          0.22          0.15          0.36 o
   0  11   1        101.68        101.13          0.64 o
  -1 -11  -1         64.10         64.92          0.49 o
   1  11   1         65.28         65.61          0.51 o
  -2 -11  -1         87.89         88.27          0.60 o
   2  11   1         87.33         87.10          0.64 o
   3  11   1         42.13         43.02          0.42 o
  -3 -11  -1         42.32         42.42          0.38 o
  -4 -11  -1         55.23         55.02          0.55 o
   4  11   1         55.71         55.24          0.54 o
  -5 -11  -1         23.44         23.43          0.38 o
   5  11   1         23.12         23.06          0.44 o
   6  11   1         13.62         13.28          0.36 o
  -6 -11  -1         13.19         12.76          0.37 o
  -7 -11  -1          3.66          3.51          0.27 o
   7  11   1          3.76          3.73          0.27 o
  -8 -11  -1          0.59          0.59          0.19 o
   8  11   1          0.60          0.58          0.21 o
   9  11   1          0.71          0.72          0.24 o
  -9 -11  -1          0.76          0.70          0.25 o
 -10 -11  -1          1.00          1.00          0.30 o
  10  11   1          1.02          1.04          0.28 o
   0  12   1        104.49        104.05          0.72 o
  -1 -12  -1          4.62          4.62          0.14 o
   1  12   1          4.69          4.66          0.15 o
  -2 -12  -1         20.17         19.94          0.28 o
   2  12   1         19.79         19.64          0.28 o
  -3 -12  -1          6.39          6.45          0.18 o
   3  12   1          6.42          6.42          0.20 o
   4  12   1          0.30          0.19          0.11 o
  -4 -12  -1          0.29          0.34          0.10 o
   5  12   1         12.78         12.67          0.39 o
  -5 -12  -1         12.70         12.50          0.37 o
   6  12   1          7.64          7.36          0.36 o
  -6 -12  -1          8.23          7.98          0.37 o
   7  12   1          0.62          0.61          0.20 o
  -7 -12  -1          0.60          0.47          0.19 o
  -8 -12  -1          9.40          9.33          0.48 o
   8  12   1          9.11          9.12          0.49 o
   9  12   1          0.10          0.08          0.23 o
  -9 -12  -1          0.10          0.12          0.24 o
 -10 -12  -1          4.05          3.58          0.45 o
  10  12   1          4.18          4.07          0.52 o
   0  13   1         40.20         40.64          0.44 o
   1  13   1         25.18         25.01          0.36 o
  -1 -13  -1         24.89         24.86          0.34 o
  -2 -13  -1         16.08         16.32          0.32 o
   2  13   1         16.44         16.65          0.29 o
  -3 -13  -1         15.53         15.62          0.32 o
   3  13   1         15.22         15.24          0.34 o
  -4 -13  -1         25.45         25.46          0.50 o
   4  13   1         26.65         26.28          0.50 o
  -5 -13  -1         27.16         26.97          0.66 o
   5  13   1         26.98         26.91          0.64 o
   6  13   1         33.25         32.92          0.93 o
  -6 -13  -1         32.76         32.40          0.92 o
  -7 -13  -1          5.29          4.87          0.39 o
   7  13   1          5.29          5.04          0.36 o
  -8 -13  -1          2.67          2.64          0.34 o
   8  13   1          2.68          2.75          0.38 o
   9  13   1          6.98          7.25          0.62 o
  -9 -13  -1          7.09          6.97          0.60 o
   0  14   1         65.52         64.80          0.80 o
   1  14   1          9.86          9.64          0.29 o
  -1 -14  -1          9.89          9.60          0.28 o
   2  14   1         17.95         18.55          0.45 o
  -2 -14  -1         18.60         19.45          0.48 o
   3  14   1         27.27         27.35          0.56 o
  -3 -14  -1         27.89         27.60          0.59 o
  -4 -14  -1         13.59         13.55          0.42 o
   4  14   1         13.58         13.94          0.47 o
  -5 -14  -1         41.18         41.26          1.00 o
   5  14   1         41.40         40.48          0.97 o
   6  14   1          0.69          0.74          0.24 o
  -6 -14  -1          0.68          0.71          0.25 o
   7  14   1          5.45          4.86          0.42 o
  -7 -14  -1          5.47          5.17          0.41 o
  -8 -14  -1          3.05          3.08          0.36 o
   8  14   1          2.85          3.06          0.42 o
   9  14   1          0.20          0.21          0.28 o
  -9 -14  -1          0.21          0.14          0.26 o
   0  15   1         17.65         17.35          0.50 o
  -1 -15  -1         77.41         77.42          1.25 o
   1  15   1         76.55         75.94          1.27 o
   2  15   1          1.34          1.24          0.22 o
  -2 -15  -1          1.40          1.30          0.23 o
  -3 -15  -1          3.05          2.74          0.29 o
   3  15   1          2.96          3.00          0.28 o
   4  15   1          7.80          7.73          0.44 o
  -4 -15  -1          7.99          8.02          0.47 o
  -5 -15  -1         14.32         14.65          0.66 o
   5  15   1         14.46         14.68          0.65 o
  -6 -15  -1          2.58          2.68          0.37 o
   6  15   1          2.53          2.73          0.34 o
  -7 -15  -1          8.10          8.26          0.56 o
   7  15   1          8.16          7.75          0.63 o
   8  15   1          1.24          1.16          0.40 o
  -8 -15  -1          1.25          1.20          0.32 o
   0  16   1          0.01          0.25          0.19 o
  -1 -16  -1          3.03          3.15          0.28 o
   1  16   1          2.92          3.00          0.30 o
  -2 -16  -1          1.03          0.89          0.24 o
   2  16   1          1.02          0.88          0.24 o
   3  16   1          2.28          2.22          0.28 o
  -3 -16  -1          2.31          2.08          0.29 o
  -4 -16  -1          0.32          0.31          0.23 o
   4  16   1          0.33          0.39          0.22 o
  -5 -16  -1          9.69          9.64          0.60 o
   5  16   1          9.91          9.78          0.60 o
   6  16   1          0.30          0.26          0.26 o
  -6 -16  -1          0.30          0.21          0.24 o
  -7 -16  -1          4.81          4.93          0.63 o
   7  16   1          4.85          4.83          0.61 o
   0  17   1          2.05          2.36          0.28 o
   1  17   1         11.61         11.53          0.52 o
  -1 -17  -1         11.29         11.33          0.52 o
  -2 -17  -1          3.26          3.89          0.42 o
   2  17   1          3.24          3.61          0.42 o
  -3 -17  -1         11.24         11.69          0.56 o
   3  17   1         11.50         11.67          0.56 o
  -4 -17  -1          0.16          0.08          0.22 o
   4  17   1          0.15          0.06          0.24 o
   5  17   1          5.14          4.70          0.49 o
  -5 -17  -1          5.28          5.53          0.55 o
   6  17   1          1.00          0.76          0.32 o
  -6 -17  -1          0.98          0.83          0.32 o
   0  18   1         20.23         20.80          0.76 o
   1  18   1          2.17          2.16          0.33 o
  -1 -18  -1          2.10          1.98          0.31 o
   2  18   1          7.18          6.90          0.61 o
  -2 -18  -1          7.09          7.48          0.59 o
   3  18   1          2.88          2.82          0.37 o
  -3 -18  -1          2.87          2.90          0.38 o
  -4 -18  -1          0.68          0.73          0.30 o
   4  18   1          0.68          0.68          0.30 o
  -5 -18  -1          2.82          2.67          0.43 o
   5  18   1          2.78          2.63          0.42 o
   0  19   1          0.19          0.15          0.23 o
  -1 -19  -1          2.39          2.50          0.43 o
   1  19   1          2.35          2.58          0.41 o
  -2 -19  -1          2.75          2.44          0.43 o
   2  19   1          2.66          2.82          0.47 o
  -3 -19  -1          0.76          0.74          0.38 o
   3  19   1          0.77          0.78          0.31 o
   0   0   2        840.91        759.46         11.34 o
   1   0   2        195.83        201.08          0.88 o
   2   0   2       2879.44       2869.61         10.80 o
   3   0   2        128.36        129.10          0.63 o
   4   0   2        183.42        181.72          0.89 o
   5   0   2         26.00         26.63          0.25 o
   6   0   2         70.92         71.87          0.49 o
   7   0   2          2.03          2.08          0.10 o
   8   0   2        263.45        263.11          1.78 o
   9   0   2          0.96          0.99          0.13 o
  10   0   2         14.70         14.66          0.51 o
  11   0   2         10.47         10.53          0.56 o
  13   0   2          0.20          0.17          0.65 o
   0   1   2       3895.44       3881.71         24.55 o
  -1  -1  -2       5032.91       4993.69         33.55 o
   1   1   2       5021.04       5064.10         25.74 o
  -2  -1  -2       2370.86       2352.81          8.61 o
   2   1   2       2366.81       2344.16          8.89 o
   3   1   2        323.23        321.05          1.38 o
  -3  -1  -2        325.81        324.90          1.31 o
   4   1   2       1203.44       1189.86          5.01 o
  -4  -1  -2       1208.68       1198.28          4.45 o
   5   1   2        149.57        149.81          0.87 o
  -5  -1  -2        149.22        150.69          0.77 o
   6   1   2        429.52        430.56          2.12 o
  -6  -1  -2        433.03        433.68          2.09 o
   7   1   2         40.34         40.74          0.39 o
  -7  -1  -2         40.29         39.87          0.38 o
  -8  -1  -2          2.28          2.46          0.13 o
   8   1   2          2.28          2.34          0.13 o
   9   1   2          3.07          3.06          0.20 o
  -9  -1  -2          3.32          3.23          0.20 o
 -10  -1  -2         42.39         43.01          0.90 o
  10   1   2         42.28         43.61          1.12 o
  11   1   2          0.50          0.36          0.23 o
 -11  -1  -2          0.50          0.60          0.24 o
 -12  -1  -2         12.12         12.67          0.68 o
  12   1   2         12.02         12.74          0.72 o
   0   2   2       9595.83       9200.03         60.99 o
  -1  -2  -2       4934.31       4904.62         27.76 o
   1   2   2       4947.84       4941.67         24.50 o
  -2  -2  -2        475.37        477.46          1.76 o
   2   2   2        481.89        483.79          2.07 o
  -3  -2  -2         57.23         57.95          0.31 o
   3   2   2         54.71         54.55          0.40 o
   4   2   2        106.85        107.06          0.63 o
  -4  -2  -2        106.66        105.47          0.52 o
  -5  -2  -2        126.05        126.40          0.66 o
   5   2   2        122.95        122.57          0.78 o
  -6  -2  -2        241.64        244.16          1.26 o
   6   2   2        242.13        244.04          1.46 o
   7   2   2        108.79        108.89          0.82 o
  -7  -2  -2        110.06        109.58          0.75 o
  -8  -2  -2         49.79         50.10          0.52 o
   8   2   2         50.95         51.12          0.63 o
   9   2   2          5.60          5.71          0.29 o
  -9  -2  -2          5.39          5.44          0.28 o
  10   2   2         13.33         12.79          0.58 o
 -10  -2  -2         13.36         13.34          0.47 o
 -11  -2  -2          6.50          6.61          0.47 o
  11   2   2          6.37          6.19          0.46 o
 -12  -2  -2          0.24          0.27          0.26 o
  12   2   2          0.24          0.24          0.26 o
   0   3   2         95.84         98.11          0.41 o
  -1  -3  -2       3157.08       3126.91         11.81 o
   1   3   2       3171.16       3152.89         11.82 o
  -2  -3  -2         42.83         42.81          0.25 o
   2   3   2         41.55         40.91          0.27 o
   3   3   2        541.82        541.48          2.39 o
  -3  -3  -2        535.80        532.18          2.09 o
   4   3   2        107.06        108.24          0.65 o
  -4  -3  -2        109.80        110.44          0.59 o
  -5  -3  -2        212.47        211.23          1.04 o
   5   3   2        212.57        212.13          1.21 o
  -6  -3  -2         60.38         60.82          0.44 o
   6   3   2         61.67         62.22          0.50 o
   7   3   2        281.74        282.11          1.80 o
  -7  -3  -2        278.22        276.42          1.61 o
   8   3   2          2.93          2.65          0.17 o
  -8  -3  -2          2.86          2.80          0.15 o
   9   3   2         20.46         20.47          0.49 o
  -9  -3  -2         20.55         20.52          0.49 o
 -10  -3  -2         10.26         10.38          0.46 o
  10   3   2         10.00         10.03          0.49 o
 -11  -3  -2          6.35          6.64          0.54 o
  11   3   2          6.11          6.19          0.47 o
  12   3   2          0.19          0.20          0.25 o
 -12  -3  -2          0.17          0.14          0.27 o
   0   4   2         57.02         57.43          0.26 o
   1   4   2        854.11        850.93          3.08 o
  -1  -4  -2        854.38        852.87          3.14 o
  -2  -4  -2         87.35         88.44          0.43 o
   2   4   2         87.56         87.87          0.45 o
  -3  -4  -2       1099.40       1096.46          4.09 o
   3   4   2       1095.42       1093.54          4.71 o
  -4  -4  -2         30.05         30.26          0.26 o
   4   4   2         30.06         30.01          0.28 o
  -5  -4  -2        715.66        713.35          3.29 o
   5   4   2        715.98        716.03          3.74 o
  -6  -4  -2          2.43          2.61          0.11 o
   6   4   2          2.46          2.38          0.11 o
  -7  -4  -2         34.90         35.18          0.37 o
   7   4   2         35.83         35.95          0.41 o
  -8  -4  -2          2.80          3.02          0.16 o
   8   4   2          2.80          3.02          0.17 o
   9   4   2          3.10          3.23          0.25 o
  -9  -4  -2          3.21          3.23          0.22 o
 -10  -4  -2          2.02          2.04          0.29 o
  10   4   2          2.01          2.25          0.31 o
 -11  -4  -2         13.15         13.18          0.72 o
  11   4   2         13.10         13.25          0.73 o
  12   4   2          0.66          0.71          0.35 o
 -12  -4  -2          0.68          0.65          0.30 o
   0   5   2        113.32        113.58          0.50 o
   1   5   2       1052.13       1041.80          3.99 o
  -1  -5  -2       1053.83       1049.49          3.92 o
  -2  -5  -2        214.49        212.85          0.92 o
   2   5   2        217.83        219.30          0.95 o
  -3  -5  -2        309.10        306.89          1.36 o
   3   5   2        307.62        306.59          1.40 o
   4   5   2        361.41        361.95          1.91 o
  -4  -5  -2        366.04        367.96          1.63 o
  -5  -5  -2        145.70        146.06          0.84 o
   5   5   2        146.30        147.14          1.06 o
  -6  -5  -2        105.58        104.81          0.69 o
   6   5   2        104.02        104.75          0.80 o
  -7  -5  -2        150.99        151.63          1.10 o
   7   5   2        151.14        151.98          1.19 o
  -8  -5  -2         20.57         20.17          0.33 o
   8   5   2         20.69         20.45          0.37 o
  -9  -5  -2         70.26         69.60          1.05 o
   9   5   2         70.10         70.45          1.16 o
 -10  -5  -2         37.66         38.67          1.05 o
  10   5   2         37.44         38.45          1.10 o
  11   5   2          0.74          0.71          0.31 o
 -11  -5  -2          0.79          0.66          0.29 o
  12   5   2          2.04          1.50          0.43 o
 -12  -5  -2          2.02          2.06          0.46 o
   0   6   2        913.50        912.33          3.42 o
   1   6   2        197.77        198.94          0.88 o
  -1  -6  -2        200.59        202.41          0.88 o
   2   6   2        319.79        319.07          1.38 o
  -2  -6  -2        315.85        315.19          1.36 o
  -3  -6  -2        452.20        451.27          2.00 o
   3   6   2        454.25        451.14          2.00 o
   4   6   2          6.93          6.90          0.14 o
  -4  -6  -2          7.00          6.91          0.10 o
  -5  -6  -2        294.21        293.84          1.53 o
   5   6   2        296.77        298.29          1.77 o
  -6  -6  -2         43.44         43.33          0.38 o
   6   6   2         43.82         43.97          0.46 o
   7   6   2          1.10          1.03          0.12 o
  -7  -6  -2          1.13          0.94          0.11 o
  -8  -6  -2         36.35         36.04          0.53 o
   8   6   2         36.06         35.76          0.59 o
   9   6   2         17.10         17.70          0.50 o
  -9  -6  -2         17.08         17.18          0.48 o
  10   6   2          5.16          5.18          0.40 o
 -10  -6  -2          5.14          5.16          0.37 o
 -11  -6  -2         16.13         16.61          0.73 o
  11   6   2         16.38         17.08          0.78 o
  12   6   2          0.84          0.87          0.39 o
 -12  -6  -2          0.86          0.78          0.39 o
   0   7   2        277.09        277.09          1.17 o
   1   7   2        154.08        154.00          0.73 o
  -1  -7  -2        154.30        153.99          0.74 o
  -2  -7  -2        422.24        424.26          1.86 o
   2   7   2        425.78        429.49          1.92 o
  -3  -7  -2        123.27        124.21          0.67 o
   3   7   2        122.65        122.59          0.68 o
   4   7   2        351.87        352.33          1.87 o
  -4  -7  -2        350.89        352.32          1.67 o
   5   7   2          0.13          0.20          0.07 o
  -5  -7  -2          0.17          0.24          0.06 o
   6   7   2        103.14        102.84          0.88 o
  -6  -7  -2        106.37        106.17          0.82 o
   7   7   2         67.56         68.01          0.73 o
  -7  -7  -2         68.61         68.83          0.68 o
  -8  -7  -2          0.85          0.78          0.16 o
   8   7   2          0.85          0.81          0.16 o
   9   7   2          3.97          3.94          0.27 o
  -9  -7  -2          3.98          4.05          0.26 o
 -10  -7  -2          5.34          5.12          0.40 o
  10   7   2          5.55          5.85          0.42 o
 -11  -7  -2          4.54          4.59          0.47 o
  11   7   2          4.60          4.30          0.45 o
  12   7   2          1.16          1.21          0.52 o
 -12  -7  -2          1.13          0.80          0.46 o
   0   8   2        511.60        513.78          2.25 o
   1   8   2         67.13         67.56          0.43 o
  -1  -8  -2         66.91         66.51          0.39 o
   2   8   2        152.13        153.06          0.81 o
  -2  -8  -2        154.08        156.32          0.82 o
   3   8   2         92.58         92.82          0.59 o
  -3  -8  -2         92.83         93.39          0.59 o
  -4  -8  -2         28.42         28.32          0.25 o
   4   8   2         28.40         28.49          0.28 o
  -5  -8  -2          6.12          6.35          0.16 o
   5   8   2          6.06          5.85          0.16 o
   6   8   2         90.56         90.73          0.86 o
  -6  -8  -2         90.76         91.13          0.75 o
   7   8   2          6.94          7.11          0.25 o
  -7  -8  -2          7.07          7.19          0.23 o
  -8  -8  -2         62.43         62.25          0.96 o
   8   8   2         61.85         61.73          1.00 o
  -9  -8  -2          5.60          5.55          0.31 o
   9   8   2          5.52          5.64          0.33 o
  10   8   2          6.92          6.70          0.45 o
 -10  -8  -2          6.90          6.88          0.47 o
  11   8   2          0.24          0.24          0.25 o
 -11  -8  -2          0.24          0.17          0.27 o
   0   9   2        383.07        383.38          1.85 o
  -1  -9  -2        286.19        286.64          1.43 o
   1   9   2        284.82        286.71          1.52 o
   2   9   2        183.73        186.26          0.99 o
  -2  -9  -2        184.99        185.50          0.94 o
  -3  -9  -2         27.97         28.00          0.25 o
   3   9   2         27.47         27.49          0.26 o
  -4  -9  -2        127.95        126.38          0.78 o
   4   9   2        129.81        128.77          0.85 o
  -5  -9  -2         14.21         14.18          0.23 o
   5   9   2         14.35         14.36          0.25 o
  -6  -9  -2        115.16        115.49          1.07 o
   6   9   2        117.15        117.76          1.09 o
  -7  -9  -2         27.70         26.82          0.47 o
   7   9   2         28.06         27.39          0.49 o
  -8  -9  -2          1.20          1.26          0.19 o
   8   9   2          1.21          1.19          0.19 o
  -9  -9  -2         12.60         12.49          0.45 o
   9   9   2         12.30         12.04          0.52 o
  10   9   2          3.12          3.45          0.36 o
 -10  -9  -2          3.09          2.96          0.33 o
 -11  -9  -2          1.16          1.15          0.38 o
  11   9   2          1.10          1.09          0.35 o
   0  10   2        409.87        410.01          2.07 o
  -1 -10  -2          8.15          8.45          0.13 o
   1  10   2          8.00          8.08          0.15 o
   2  10   2        317.40        318.76          1.71 o
  -2 -10  -2        317.82        318.43          1.64 o
   3  10   2        199.00        200.17          1.18 o
  -3 -10  -2        200.38        199.95          1.13 o
   4  10   2         53.93         54.29          0.49 o
  -4 -10  -2         54.19         54.52          0.45 o
   5  10   2         48.18         46.99          0.53 o
  -5 -10  -2         47.40         46.63          0.50 o
  -6 -10  -2         32.98         32.57          0.48 o
   6  10   2         33.01         33.26          0.47 o
  -7 -10  -2         11.17         10.93          0.34 o
   7  10   2         11.46         11.20          0.34 o
   8  10   2         46.58         46.54          1.00 o
  -8 -10  -2         46.37         47.06          0.91 o
  -9 -10  -2          3.76          3.94          0.32 o
   9  10   2          3.79          4.04          0.35 o
  10  10   2          0.43          0.33          0.23 o
 -10 -10  -2          0.41          0.48          0.25 o
  11  10   2          2.72          2.58          0.47 o
 -11 -10  -2          2.80          2.52          0.52 o
   0  11   2         48.25         47.99          0.37 o
   1  11   2        111.30        112.64          0.78 o
  -1 -11  -2        114.20        113.33          0.72 o
   2  11   2          6.12          6.22          0.16 o
  -2 -11  -2          6.33          6.46          0.14 o
   3  11   2         41.42         40.95          0.41 o
  -3 -11  -2         42.22         41.02          0.36 o
  -4 -11  -2         27.36         27.33          0.34 o
   4  11   2         27.98         27.68          0.36 o
   5  11   2          1.44          1.67          0.16 o
  -5 -11  -2          1.54          1.72          0.15 o
   6  11   2         12.82         13.06          0.39 o
  -6 -11  -2         12.82         12.59          0.37 o
   7  11   2         34.45         34.33          0.75 o
  -7 -11  -2         34.65         33.86          0.71 o
  -8 -11  -2          2.36          2.39          0.26 o
   8  11   2          2.38          2.32          0.28 o
   9  11   2         13.66         13.63          0.62 o
  -9 -11  -2         13.94         13.53          0.65 o
  10  11   2          7.42          8.17          0.55 o
 -10 -11  -2          7.37          7.71          0.55 o
   0  12   2         21.73         21.74          0.25 o
  -1 -12  -2         59.58         58.86          0.48 o
   1  12   2         60.51         60.44          0.55 o
   2  12   2         24.99         25.28          0.34 o
  -2 -12  -2         25.09         25.61          0.32 o
   3  12   2        185.17        185.18          1.48 o
  -3 -12  -2        185.21        185.33          1.41 o
  -4 -12  -2         13.66         13.55          0.28 o
   4  12   2         13.71         13.83          0.30 o
   5  12   2         70.28         68.04          1.04 o
  -5 -12  -2         70.45         68.78          1.02 o
  -6 -12  -2          5.37          5.48          0.32 o
   6  12   2          5.31          5.62          0.35 o
  -7 -12  -2         10.02         10.26          0.49 o
   7  12   2          9.66          9.65          0.42 o
  -8 -12  -2          0.16          0.09          0.20 o
   8  12   2          0.16          0.07          0.19 o
  -9 -12  -2          3.30          3.22          0.37 o
   9  12   2          3.40          3.24          0.36 o
  10  12   2          0.33          0.41          0.32 o
 -10 -12  -2          0.33          0.21          0.27 o
   0  13   2          9.52          9.35          0.21 o
  -1 -13  -2         71.80         71.18          0.70 o
   1  13   2         71.17         70.98          0.70 o
   2  13   2          2.67          2.58          0.15 o
  -2 -13  -2          2.50          2.71          0.16 o
   3  13   2          6.15          6.23          0.25 o
  -3 -13  -2          6.29          6.23          0.25 o
  -4 -13  -2          3.42          3.29          0.22 o
   4  13   2          3.73          3.86          0.22 o
   5  13   2         14.59         14.67          0.47 o
  -5 -13  -2         14.75         14.54          0.48 o
   6  13   2         19.91         19.83          0.67 o
  -6 -13  -2         20.41         20.13          0.66 o
  -7 -13  -2          7.55          7.05          0.43 o
   7  13   2          7.68          7.55          0.42 o
   8  13   2          0.17          0.10          0.22 o
  -8 -13  -2          0.18          0.17          0.21 o
  -9 -13  -2          1.35          1.18          0.34 o
   9  13   2          1.42          1.14          0.36 o
   0  14   2        139.39        140.59          1.55 o
   1  14   2         10.81         11.17          0.32 o
  -1 -14  -2         11.17         11.33          0.33 o
  -2 -14  -2         33.41         33.95          0.67 o
   2  14   2         33.90         34.55          0.60 o
   3  14   2          2.32          2.22          0.21 o
  -3 -14  -2          2.25          2.21          0.21 o
  -4 -14  -2          0.95          0.92          0.19 o
   4  14   2          0.92          0.74          0.19 o
  -5 -14  -2         23.85         23.71          0.73 o
   5  14   2         24.16         23.86          0.72 o
   6  14   2         21.30         21.77          0.72 o
  -6 -14  -2         21.34         21.61          0.78 o
  -7 -14  -2          0.55          0.54          0.22 o
   7  14   2          0.58          0.50          0.25 o
   8  14   2          6.22          5.71          0.59 o
  -8 -14  -2          6.23          6.13          0.47 o
   9  14   2          1.17          1.00          0.38 o
  -9 -14  -2          1.15          1.05          0.36 o
   0  15   2         18.41         18.66          0.51 o
  -1 -15  -2         21.08         21.36          0.55 o
   1  15   2         21.22         20.95          0.56 o
  -2 -15  -2         20.37         20.73          0.61 o
   2  15   2         20.77         20.74          0.59 o
   3  15   2          2.92          2.71          0.27 o
  -3 -15  -2          2.85          2.98          0.29 o
  -4 -15  -2         35.44         35.40          0.96 o
   4  15   2         35.48         35.50          0.90 o
  -5 -15  -2          7.66          8.09          0.56 o
   5  15   2          7.64          7.71          0.55 o
  -6 -15  -2          9.14          9.09          0.58 o
   6  15   2          9.14          8.84          0.57 o
  -7 -15  -2          2.26          2.30          0.36 o
   7  15   2          2.27          2.28          0.43 o
   8  15   2          0.41          0.22          0.35 o
  -8 -15  -2          0.41          0.44          0.27 o
   0  16   2         43.13         43.45          0.95 o
  -1 -16  -2          0.49          0.39          0.18 o
   1  16   2          0.50          0.59          0.22 o
  -2 -16  -2         16.69         16.26          0.61 o
   2  16   2         16.22         15.75          0.57 o
  -3 -16  -2          3.25          3.42          0.34 o
   3  16   2          3.22          3.08          0.33 o
   4  16   2          8.46          8.42          0.54 o
  -4 -16  -2          8.47          8.50          0.51 o
  -5 -16  -2          0.22          0.28          0.25 o
   5  16   2          0.21          0.22          0.26 o
   6  16   2          7.22          7.51          0.59 o
  -6 -16  -2          7.35          7.50          0.59 o
  -7 -16  -2          0.12          0.06          0.26 o
   7  16   2          0.12          0.15          0.28 o
   0  17   2          0.32          0.24          0.19 o
  -1 -17  -2          6.70          6.81          0.43 o
   1  17   2          6.51          6.77          0.47 o
  -2 -17  -2          6.34          6.32          0.46 o
   2  17   2          6.32          5.99          0.45 o
   3  17   2          0.34          0.32          0.23 o
  -3 -17  -2          0.36          0.25          0.24 o
  -4 -17  -2         10.49         10.94          0.61 o
   4  17   2         10.68         11.23          0.66 o
  -5 -17  -2          0.43          0.51          0.28 o
   5  17   2          0.44          0.39          0.27 o
  -6 -17  -2          5.28          4.98          0.53 o
   6  17   2          5.18          5.46          0.57 o
   0  18   2          8.22          8.49          0.51 o
   1  18   2          2.61          2.60          0.35 o
  -1 -18  -2          2.51          2.59          0.34 o
  -2 -18  -2          2.06          2.11          0.34 o
   2  18   2          2.04          2.06          0.40 o
  -3 -18  -2          0.96          0.93          0.29 o
   3  18   2          0.97          0.91          0.28 o
  -4 -18  -2          1.43          1.47          0.35 o
   4  18   2          1.43          1.54          0.35 o
   5  18   2          4.14          4.00          0.50 o
  -5 -18  -2          4.04          4.35          0.52 o
   0  19   2          0.32          0.31          0.24 o
  -1 -19  -2          7.33          7.69          0.67 o
   1  19   2          7.27          7.78          0.61 o
  -2 -19  -2          2.33          2.22          0.42 o
   2  19   2          2.32          2.47          0.45 o
  -3 -19  -2          0.53          0.48          0.35 o
   3  19   2          0.52          0.36          0.27 o
   1   0   3       2462.19       2467.24         11.40 o
   2   0   3       4248.52       4246.50         16.47 o
   3   0   3        382.10        381.97          1.54 o
   4   0   3        309.35        305.61          1.35 o
   5   0   3        601.69        598.85          2.73 o
   6   0   3          9.48          9.38          0.16 o
   7   0   3          7.94          8.08          0.17 o
   8   0   3         33.48         33.82          0.41 o
   9   0   3          5.33          5.25          0.22 o
  10   0   3         44.59         45.15          0.98 o
  11   0   3         23.08         23.53          0.81 o
  12   0   3          0.23          0.10          0.26 o
   0   1   3       1423.20       1450.06          6.70 o
  -1  -1  -3       7317.89       7324.98         68.57 o
   1   1   3       7313.37       7258.83         40.94 o
   2   1   3        119.60        121.11          0.58 o
  -2  -1  -3        120.28        122.19          0.55 o
  -3  -1  -3        129.04        130.58          0.61 o
   3   1   3        132.57        132.67          0.67 o
  -4  -1  -3         90.71         89.97          0.48 o
   4   1   3         89.98         90.28          0.57 o
   5   1   3        361.18        361.61          1.82 o
  -5  -1  -3        359.56        358.59          1.63 o
   6   1   3        186.24        186.87          1.07 o
  -6  -1  -3        187.51        187.59          1.01 o
  -7  -1  -3        231.65        232.02          1.37 o
   7   1   3        231.44        232.36          1.42 o
  -8  -1  -3         45.97         46.29          0.50 o
   8   1   3         45.65         45.77          0.54 o
  -9  -1  -3         37.42         37.21          0.61 o
   9   1   3         37.85         37.68          0.61 o
  10   1   3          4.73          4.80          0.42 o
 -10  -1  -3          4.84          5.17          0.33 o
  11   1   3          0.69          0.64          0.23 o
 -11  -1  -3          0.78          0.78          0.23 o
 -12  -1  -3          6.91          7.19          0.56 o
  12   1   3          6.93          7.29          0.59 o
   0   2   3         42.73         43.48          0.30 o
  -1  -2  -3        192.46        195.10          0.93 o
   1   2   3        194.85        196.89          0.85 o
  -2  -2  -3        781.02        779.20          2.80 o
   2   2   3        794.02        784.42          3.25 o
  -3  -2  -3        566.64        559.68          2.06 o
   3   2   3        567.12        562.00          2.46 o
   4   2   3        145.22        146.35          0.80 o
  -4  -2  -3        145.63        145.43          0.69 o
  -5  -2  -3        131.32        131.42          0.68 o
   5   2   3        127.17        127.90          0.86 o
  -6  -2  -3        110.50        110.04          0.66 o
   6   2   3        107.59        107.25          0.80 o
   7   2   3         75.09         74.84          0.66 o
  -7  -2  -3         74.46         74.72          0.58 o
  -8  -2  -3         16.10         16.07          0.28 o
   8   2   3         15.81         15.43          0.31 o
   9   2   3          6.27          6.57          0.32 o
  -9  -2  -3          6.48          6.47          0.30 o
  10   2   3         32.35         32.96          0.94 o
 -10  -2  -3         31.83         32.30          0.79 o
  11   2   3          1.34          1.38          0.28 o
 -11  -2  -3          1.28          1.04          0.26 o
  12   2   3          3.33          3.26          0.42 o
 -12  -2  -3          3.35          3.36          0.41 o
   0   3   3         63.67         66.61          0.33 o
   1   3   3        831.12        831.09          3.28 o
  -1  -3  -3        833.79        830.63          3.08 o
   2   3   3        165.14        167.17          0.83 o
  -2  -3  -3        171.85        173.61          0.76 o
   3   3   3        484.58        480.37          2.21 o
  -3  -3  -3        487.00        479.35          1.83 o
  -4  -3  -3        428.34        429.67          1.79 o
   4   3   3        438.01        438.20          2.13 o
   5   3   3        200.72        200.91          1.20 o
  -5  -3  -3        198.74        196.97          0.97 o
   6   3   3         67.49         68.19          0.57 o
  -6  -3  -3         67.35         68.27          0.49 o
   7   3   3          1.49          1.60          0.12 o
  -7  -3  -3          1.65          1.66          0.11 o
  -8  -3  -3         17.96         17.84          0.32 o
   8   3   3         18.01         18.10          0.38 o
   9   3   3         16.28         16.60          0.47 o
  -9  -3  -3         16.43         16.53          0.43 o
  10   3   3          6.45          6.41          0.48 o
 -10  -3  -3          6.20          6.12          0.38 o
  11   3   3          6.36          6.62          0.51 o
 -11  -3  -3          6.33          6.65          0.48 o
 -12  -3  -3          5.17          5.05          0.50 o
  12   3   3          5.39          4.93          0.52 o
   0   4   3        824.22        825.47          2.96 o
   1   4   3        667.68        668.49          2.67 o
  -1  -4  -3        669.23        668.17          2.54 o
   2   4   3        782.80        773.73          3.29 o
  -2  -4  -3        785.64        779.30          3.10 o
   3   4   3        188.59        188.72          0.93 o
  -3  -4  -3        188.42        188.97          0.83 o
   4   4   3        182.49        182.73          1.07 o
  -4  -4  -3        182.86        182.17          0.88 o
   5   4   3         51.14         51.76          0.43 o
  -5  -4  -3         50.67         51.10          0.38 o
  -6  -4  -3         98.93         99.77          0.69 o
   6   4   3        100.17        101.35          0.73 o
  -7  -4  -3         86.82         86.31          0.65 o
   7   4   3         86.92         87.03          0.72 o
   8   4   3         99.09         98.56          1.00 o
  -8  -4  -3         99.57         99.60          0.91 o
  -9  -4  -3          3.92          4.10          0.24 o
   9   4   3          4.04          3.92          0.26 o
  10   4   3         35.43         36.16          1.12 o
 -10  -4  -3         36.15         36.40          0.86 o
 -11  -4  -3          1.90          1.95          0.34 o
  11   4   3          1.90          1.71          0.39 o
  12   4   3          0.83          0.63          0.36 o
 -12  -4  -3          0.84          0.69          0.28 o
   0   5   3         56.63         56.62          0.27 o
  -1  -5  -3        426.11        430.99          1.73 o
   1   5   3        424.14        427.00          1.68 o
  -2  -5  -3       1259.16       1256.25          4.85 o
   2   5   3       1256.36       1254.29          4.83 o
   3   5   3        242.79        241.29          1.20 o
  -3  -5  -3        240.88        241.02          1.08 o
  -4  -5  -3        899.34        895.60          3.61 o
   4   5   3        893.88        897.17          4.26 o
   5   5   3         96.14         95.55          0.73 o
  -5  -5  -3         95.38         94.70          0.59 o
   6   5   3         81.43         82.18          0.69 o
  -6  -5  -3         81.00         81.63          0.59 o
  -7  -5  -3         66.69         66.12          0.61 o
   7   5   3         67.77         67.89          0.66 o
   8   5   3         27.73         27.95          0.44 o
  -8  -5  -3         27.84         28.20          0.37 o
  -9  -5  -3          2.25          2.17          0.20 o
   9   5   3          2.33          2.20          0.22 o
  10   5   3         10.29         10.15          0.48 o
 -10  -5  -3         10.50         10.94          0.48 o
  11   5   3          0.22          0.19          0.24 o
 -11  -5  -3          0.19          0.22          0.24 o
 -12  -5  -3          5.21          5.08          0.62 o
  12   5   3          5.30          5.48          0.67 o
   0   6   3        827.33        825.27          3.06 o
  -1  -6  -3        230.93        233.01          1.06 o
   1   6   3        232.21        234.96          0.99 o
  -2  -6  -3        326.75        327.50          1.41 o
   2   6   3        325.77        327.98          1.45 o
   3   6   3        221.19        221.73          1.17 o
  -3  -6  -3        223.79        223.84          1.05 o
  -4  -6  -3         48.42         48.06          0.32 o
   4   6   3         47.83         47.81          0.39 o
   5   6   3        323.30        320.48          1.85 o
  -5  -6  -3        322.25        322.40          1.67 o
   6   6   3        188.80        189.56          1.43 o
  -6  -6  -3        188.43        188.65          1.12 o
  -7  -6  -3         42.92         42.54          0.48 o
   7   6   3         43.43         43.55          0.53 o
   8   6   3         25.79         25.52          0.49 o
  -8  -6  -3         26.09         25.98          0.41 o
  -9  -6  -3          1.39          1.54          0.21 o
   9   6   3          1.30          1.24          0.19 o
 -10  -6  -3          0.44          0.42          0.20 o
  10   6   3          0.36          0.35          0.20 o
  11   6   3          8.63          8.77          0.57 o
 -11  -6  -3          8.68          9.11          0.56 o
 -12  -6  -3          0.42          0.27          0.34 o
  12   6   3          0.41          0.31          0.35 o
   0   7   3          8.90          9.57          0.10 o
   1   7   3        194.48        196.99          0.91 o
  -1  -7  -3        187.46        189.68          0.91 o
   2   7   3         49.86         50.14          0.35 o
  -2  -7  -3         48.49         48.89          0.30 o
   3   7   3        417.71        418.34          2.20 o
  -3  -7  -3        413.52        417.64          1.90 o
  -4  -7  -3         34.59         34.67          0.28 o
   4   7   3         35.23         35.39          0.33 o
  -5  -7  -3        147.81        148.12          0.90 o
   5   7   3        145.67        146.78          1.01 o
  -6  -7  -3          7.08          7.26          0.17 o
   6   7   3          7.44          7.68          0.21 o
  -7  -7  -3         33.43         33.43          0.42 o
   7   7   3         34.71         34.81          0.48 o
   8   7   3         41.47         41.44          0.74 o
  -8  -7  -3         41.32         41.77          0.61 o
  -9  -7  -3         46.14         46.01          0.88 o
   9   7   3         46.56         46.78          0.96 o
  10   7   3          1.25          1.47          0.27 o
 -10  -7  -3          1.20          1.30          0.25 o
  11   7   3          6.61          6.80          0.60 o
 -11  -7  -3          6.60          6.24          0.50 o
 -12  -7  -3          1.46          1.70          0.53 o
  12   7   3          1.40          1.78          0.69 o
   0   8   3          1.27          1.30          0.06 o
   1   8   3         71.86         72.25          0.45 o
  -1  -8  -3         69.68         70.16          0.43 o
  -2  -8  -3        393.51        392.29          1.84 o
   2   8   3        393.79        394.47          1.78 o
  -3  -8  -3        116.49        115.98          0.67 o
   3   8   3        113.33        113.66          0.73 o
  -4  -8  -3         30.28         30.46          0.25 o
   4   8   3         30.45         29.94          0.30 o
   5   8   3         17.16         17.05          0.25 o
  -5  -8  -3         18.23         18.18          0.23 o
   6   8   3         12.23         12.39          0.28 o
  -6  -8  -3         12.33         12.52          0.23 o
  -7  -8  -3         49.57         48.81          0.61 o
   7   8   3         49.19         48.65          0.63 o
   8   8   3          2.86          2.78          0.24 o
  -8  -8  -3          2.85          2.86          0.21 o
  -9  -8  -3          2.83          2.97          0.26 o
   9   8   3          2.73          2.66          0.26 o
  10   8   3          1.78          1.88          0.27 o
 -10  -8  -3          1.77          1.95          0.30 o
  11   8   3          2.56          2.42          0.39 o
 -11  -8  -3          2.71          2.65          0.41 o
   0   9   3        130.46        133.20          0.75 o
   1   9   3        257.07        261.72          1.48 o
  -1  -9  -3        257.94        259.45          1.43 o
  -2  -9  -3        119.71        120.53          0.73 o
   2   9   3        120.78        121.21          0.70 o
   3   9   3         97.46         97.78          0.64 o
  -3  -9  -3         99.17         99.34          0.61 o
   4   9   3        146.94        147.07          0.95 o
  -4  -9  -3        148.17        146.48          0.86 o
  -5  -9  -3         11.35         11.61          0.21 o
   5   9   3         11.65         11.64          0.22 o
  -6  -9  -3          9.11          9.21          0.24 o
   6   9   3          9.24          9.10          0.26 o
   7   9   3         32.22         32.03          0.56 o
  -7  -9  -3         31.67         31.92          0.52 o
  -8  -9  -3         25.00         24.89          0.57 o
   8   9   3         25.22         25.09          0.62 o
   9   9   3         17.90         17.79          0.58 o
  -9  -9  -3         18.02         18.12          0.54 o
 -10  -9  -3          4.47          4.32          0.38 o
  10   9   3          4.45          4.44          0.39 o
  11   9   3          1.13          1.03          0.34 o
 -11  -9  -3          1.13          0.89          0.37 o
   0  10   3        429.67        429.85          2.16 o
  -1 -10  -3        168.38        169.14          0.97 o
   1  10   3        166.65        168.02          1.05 o
  -2 -10  -3        132.78        132.69          0.82 o
   2  10   3        133.68        134.45          0.88 o
   3  10   3        110.48        111.56          0.77 o
  -3 -10  -3        109.44        110.03          0.71 o
   4  10   3         13.82         13.80          0.23 o
  -4 -10  -3         13.50         13.47          0.19 o
  -5 -10  -3        150.64        148.91          1.19 o
   5  10   3        151.70        150.17          1.31 o
   6  10   3         78.37         77.29          0.86 o
  -6 -10  -3         78.48         77.75          0.81 o
  -7 -10  -3          2.03          2.11          0.18 o
   7  10   3          2.04          2.34          0.21 o
  -8 -10  -3         14.49         14.11          0.46 o
   8  10   3         14.31         13.92          0.47 o
   9  10   3          5.76          5.45          0.41 o
  -9 -10  -3          5.65          5.56          0.39 o
 -10 -10  -3          4.42          4.52          0.43 o
  10  10   3          4.65          5.01          0.43 o
 -11 -10  -3          5.12          5.11          0.67 o
  11  10   3          5.10          5.17          0.62 o
   0  11   3        105.29        105.73          0.75 o
  -1 -11  -3        165.69        165.56          1.01 o
   1  11   3        164.24        165.54          1.11 o
  -2 -11  -3         55.02         55.42          0.45 o
   2  11   3         54.77         55.97          0.50 o
  -3 -11  -3         66.38         66.87          0.53 o
   3  11   3         65.83         66.42          0.55 o
   4  11   3        129.35        129.22          1.06 o
  -4 -11  -3        126.80        125.53          0.97 o
  -5 -11  -3         24.15         24.68          0.41 o
   5  11   3         24.04         23.95          0.43 o
  -6 -11  -3         39.04         37.59          0.67 o
   6  11   3         39.30         38.42          0.72 o
  -7 -11  -3         55.58         56.05          1.02 o
   7  11   3         54.80         54.87          1.14 o
   8  11   3          2.13          2.08          0.27 o
  -8 -11  -3          2.11          1.97          0.26 o
  -9 -11  -3          1.63          1.69          0.26 o
   9  11   3          1.56          1.55          0.28 o
 -10 -11  -3          1.47          1.48          0.31 o
  10  11   3          1.53          1.45          0.30 o
   0  12   3        107.55        106.99          0.81 o
  -1 -12  -3          0.38          0.41          0.08 o
   1  12   3          0.40          0.43          0.09 o
  -2 -12  -3         81.75         81.62          0.66 o
   2  12   3         82.11         82.46          0.77 o
   3  12   3         55.13         55.89          0.59 o
  -3 -12  -3         55.35         56.71          0.58 o
  -4 -12  -3          2.19          2.10          0.15 o
   4  12   3          2.19          2.11          0.15 o
  -5 -12  -3         14.12         13.73          0.36 o
   5  12   3         13.98         13.54          0.43 o
  -6 -12  -3         32.74         32.60          0.77 o
   6  12   3         31.77         31.87          0.76 o
   7  12   3          3.29          2.77          0.27 o
  -7 -12  -3          3.35          3.27          0.31 o
   8  12   3         17.04         16.89          0.64 o
  -8 -12  -3         17.21         17.45          0.68 o
   9  12   3          5.15          5.13          0.44 o
  -9 -12  -3          5.20          5.22          0.43 o
 -10 -12  -3          5.64          5.82          0.56 o
  10  12   3          5.84          6.32          0.70 o
   0  13   3          7.80          7.88          0.20 o
  -1 -13  -3         24.48         24.13          0.35 o
   1  13   3         23.70         23.43          0.34 o
  -2 -13  -3          7.69          7.67          0.23 o
   2  13   3          7.02          7.19          0.24 o
   3  13   3         21.17         21.46          0.44 o
  -3 -13  -3         20.86         21.10          0.41 o
   4  13   3         11.33         11.33          0.35 o
  -4 -13  -3         10.50         10.27          0.36 o
  -5 -13  -3         14.47         14.59          0.49 o
   5  13   3         14.43         14.29          0.48 o
  -6 -13  -3          6.06          5.65          0.38 o
   6  13   3          6.04          5.82          0.40 o
   7  13   3          2.72          2.55          0.30 o
  -7 -13  -3          2.80          2.42          0.29 o
  -8 -13  -3          2.86          2.70          0.33 o
   8  13   3          2.88          2.67          0.35 o
   9  13   3          1.91          1.83          0.41 o
  -9 -13  -3          1.83          1.86          0.34 o
   0  14   3          0.55          0.59          0.15 o
   1  14   3         22.17         22.65          0.43 o
  -1 -14  -3         22.53         22.28          0.46 o
   2  14   3         14.20         14.69          0.40 o
  -2 -14  -3         14.75         15.52          0.42 o
  -3 -14  -3         82.50         82.65          1.24 o
   3  14   3         82.83         82.51          1.30 o
   4  14   3         15.76         15.67          0.51 o
  -4 -14  -3         15.68         15.66          0.48 o
  -5 -14  -3         28.43         28.36          0.88 o
   5  14   3         29.36         28.92          0.79 o
  -6 -14  -3          1.43          1.35          0.27 o
   6  14   3          1.55          1.56          0.26 o
   7  14   3          3.24          3.08          0.35 o
  -7 -14  -3          3.13          3.06          0.34 o
  -8 -14  -3          1.25          1.30          0.31 o
   8  14   3          1.20          1.11          0.35 o
   9  14   3          4.42          4.68          0.62 o
  -9 -14  -3          4.35          4.62          0.51 o
   0  15   3          6.61          6.77          0.35 o
   1  15   3         66.12         64.88          1.22 o
  -1 -15  -3         67.10         67.10          1.12 o
  -2 -15  -3         18.94         18.88          0.52 o
   2  15   3         19.02         19.03          0.56 o
  -3 -15  -3          8.22          7.83          0.43 o
   3  15   3          8.00          7.85          0.41 o
   4  15   3         20.22         20.20          0.70 o
  -4 -15  -3         20.38         20.26          0.70 o
   5  15   3          5.57          5.91          0.46 o
  -5 -15  -3          5.65          5.72          0.51 o
  -6 -15  -3          3.94          3.77          0.42 o
   6  15   3          3.96          4.24          0.40 o
   7  15   3         10.16         10.11          0.73 o
  -7 -15  -3         10.20         10.21          0.61 o
  -8 -15  -3          1.20          1.08          0.31 o
   8  15   3          1.19          1.00          0.46 o
   0  16   3          0.00          0.04          0.17 o
   1  16   3         24.63         24.90          0.76 o
  -1 -16  -3         24.78         25.09          0.65 o
  -2 -16  -3          0.16          0.08          0.18 o
   2  16   3          0.17          0.11          0.19 o
  -3 -16  -3         33.49         34.01          1.04 o
   3  16   3         32.98         33.85          0.91 o
  -4 -16  -3          3.19          3.40          0.37 o
   4  16   3          3.11          3.03          0.40 o
  -5 -16  -3         24.33         24.82          0.95 o
   5  16   3         24.65         25.06          1.03 o
   6  16   3          0.88          0.77          0.29 o
  -6 -16  -3          0.90          0.81          0.30 o
   7  16   3          1.43          1.34          0.43 o
  -7 -16  -3          1.34          1.35          0.34 o
   0  17   3         14.18         14.66          0.60 o
   1  17   3         12.68         12.39          0.58 o
  -1 -17  -3         12.43         11.86          0.52 o
   2  17   3          1.12          1.07          0.26 o
  -2 -17  -3          1.18          1.19          0.27 o
  -3 -17  -3          1.35          1.35          0.31 o
   3  17   3          1.44          1.36          0.29 o
  -4 -17  -3          2.53          2.55          0.35 o
   4  17   3          2.66          2.55          0.38 o
  -5 -17  -3          1.16          1.17          0.32 o
   5  17   3          1.11          1.17          0.32 o
   6  17   3          5.02          5.04          0.54 o
  -6 -17  -3          5.03          4.93          0.53 o
   0  18   3          1.16          1.19          0.27 o
  -1 -18  -3          2.20          2.31          0.32 o
   1  18   3          2.27          2.28          0.36 o
  -2 -18  -3          5.56          5.30          0.50 o
   2  18   3          5.78          5.57          0.52 o
   3  18   3          0.41          0.36          0.25 o
  -3 -18  -3          0.49          0.48          0.28 o
  -4 -18  -3          1.88          1.90          0.34 o
   4  18   3          1.90          1.82          0.37 o
  -5 -18  -3          0.02          0.01          0.26 o
   5  18   3          0.01          0.05          0.26 o
   0  19   3          0.05          0.11          0.22 o
   1  19   3          0.48          0.48          0.31 o
  -1 -19  -3          0.51          0.47          0.31 o
   2  19   3          3.99          4.00          0.50 o
  -2 -19  -3          3.81          3.65          0.50 o
   3  19   3          1.11          1.34          0.35 o
  -3 -19  -3          1.12          1.01          0.41 o
   0   0   4       1270.35       1313.68          8.03 o
   1   0   4         35.95         36.28          0.24 o
   2   0   4        204.07        204.62          0.88 o
   3   0   4         17.25         17.18          0.14 o
   4   0   4        182.38        183.39          0.92 o
   5   0   4         85.89         85.41          0.55 o
   6   0   4        167.48        169.65          0.98 o
   7   0   4          1.28          1.25          0.10 o
   8   0   4         57.25         57.21          0.58 o
   9   0   4          8.52          8.72          0.27 o
  10   0   4         25.57         25.14          0.79 o
  11   0   4          0.20          0.22          0.21 o
  12   0   4          0.47          0.47          0.26 o
   0   1   4        412.92        424.13          1.91 o
   1   1   4       2971.58       2982.81         12.19 o
  -1  -1  -4       2970.23       2995.11         13.75 o
  -2  -1  -4        702.56        706.10          2.69 o
   2   1   4        708.74        709.29          2.81 o
   3   1   4         26.99         26.83          0.20 o
  -3  -1  -4         27.62         27.85          0.19 o
   4   1   4        995.27        989.81          4.26 o
  -4  -1  -4        997.40        992.80          4.00 o
  -5  -1  -4        151.75        152.11          0.79 o
   5   1   4        149.97        149.68          0.93 o
  -6  -1  -4        160.25        161.22          0.92 o
   6   1   4        164.46        166.77          1.01 o
  -7  -1  -4         13.37         13.59          0.21 o
   7   1   4         13.32         13.62          0.22 o
  -8  -1  -4          1.80          1.80          0.12 o
   8   1   4          1.75          1.64          0.13 o
   9   1   4         13.48         13.56          0.40 o
  -9  -1  -4         13.70         14.12          0.38 o
 -10  -1  -4          5.60          5.67          0.37 o
  10   1   4          5.64          5.34          0.40 o
  11   1   4          0.25          0.24          0.21 o
 -11  -1  -4          0.29          0.33          0.21 o
  12   1   4         11.09         11.78          0.64 o
 -12  -1  -4         10.76         11.17          0.63 o
   0   2   4        324.80        326.14          1.53 o
   1   2   4       3617.97       3621.03         16.47 o
  -1  -2  -4       3609.04       3654.74         16.41 o
   2   2   4       1204.00       1202.01          4.81 o
  -2  -2  -4       1192.42       1182.97          4.22 o
  -3  -2  -4       1316.69       1306.12          4.90 o
   3   2   4       1315.63       1303.06          5.25 o
   4   2   4         84.17         84.73          0.52 o
  -4  -2  -4         84.12         84.69          0.44 o
  -5  -2  -4        203.68        203.31          0.97 o
   5   2   4        201.95        202.73          1.24 o
   6   2   4        178.42        180.21          1.24 o
  -6  -2  -4        177.75        178.82          1.01 o
   7   2   4          4.42          4.45          0.16 o
  -7  -2  -4          4.23          4.12          0.11 o
  -8  -2  -4         74.49         74.99          0.70 o
   8   2   4         75.29         75.25          0.83 o
  -9  -2  -4          6.04          6.20          0.28 o
   9   2   4          6.23          6.33          0.34 o
 -10  -2  -4         15.14         15.38          0.53 o
  10   2   4         14.98         14.61          0.59 o
 -11  -2  -4          3.96          3.95          0.36 o
  11   2   4          3.72          3.88          0.42 o
 -12  -2  -4          0.83          0.80          0.29 o
  12   2   4          0.83          0.76          0.27 o
   0   3   4        518.70        520.18          2.29 o
  -1  -3  -4       1637.22       1624.81          6.30 o
   1   3   4       1627.34       1627.27          6.32 o
  -2  -3  -4        738.06        735.95          2.77 o
   2   3   4        732.93        720.22          3.00 o
  -3  -3  -4        159.07        158.70          0.66 o
   3   3   4        155.48        155.33          0.82 o
   4   3   4        198.74        198.15          1.04 o
  -4  -3  -4        195.35        196.13          0.90 o
  -5  -3  -4          9.04          9.45          0.14 o
   5   3   4          9.69          9.94          0.18 o
  -6  -3  -4         85.68         85.65          0.58 o
   6   3   4         87.33         87.48          0.69 o
   7   3   4         92.91         91.80          0.80 o
  -7  -3  -4         91.99         91.13          0.68 o
  -8  -3  -4          6.53          6.81          0.20 o
   8   3   4          6.58          6.96          0.28 o
  -9  -3  -4         80.88         81.29          1.13 o
   9   3   4         80.26         81.28          1.32 o
 -10  -3  -4         12.84         12.89          0.51 o
  10   3   4         13.14         13.23          0.55 o
 -11  -3  -4          4.61          4.71          0.39 o
  11   3   4          4.51          4.78          0.49 o
  12   3   4          2.19          2.29          0.40 o
 -12  -3  -4          2.13          2.39          0.40 o
   0   4   4        239.30        245.94          1.06 o
   1   4   4        948.24        940.38          3.65 o
  -1  -4  -4        938.68        933.78          3.70 o
  -2  -4  -4        392.98        391.15          1.60 o
   2   4   4        393.12        395.38          1.80 o
   3   4   4        233.13        232.71          1.09 o
  -3  -4  -4        238.26        238.18          1.05 o
  -4  -4  -4         97.79         99.25          0.54 o
   4   4   4         96.50         98.51          0.63 o
  -5  -4  -4        257.63        256.99          1.25 o
   5   4   4        250.72        250.23          1.42 o
  -6  -4  -4          9.93         10.14          0.19 o
   6   4   4         10.22         10.25          0.20 o
   7   4   4        146.74        147.06          1.09 o
  -7  -4  -4        147.58        147.11          0.97 o
  -8  -4  -4         27.79         27.67          0.39 o
   8   4   4         27.79         27.62          0.45 o
   9   4   4         21.13         21.66          0.55 o
  -9  -4  -4         21.48         21.63          0.47 o
 -10  -4  -4          8.88          9.15          0.43 o
  10   4   4          8.76          8.43          0.48 o
 -11  -4  -4         17.96         18.28          0.69 o
  11   4   4         17.73         18.14          0.95 o
 -12  -4  -4          0.75          0.84          0.29 o
  12   4   4          0.76          0.83          0.35 o
   0   5   4        195.07        194.35          0.81 o
  -1  -5  -4       1310.96       1305.32          4.88 o
   1   5   4       1317.05       1315.46          5.16 o
  -2  -5  -4        145.63        147.01          0.75 o
   2   5   4        146.38        146.53          0.70 o
   3   5   4         28.51         28.14          0.25 o
  -3  -5  -4         27.33         27.06          0.21 o
   4   5   4         78.09         78.19          0.55 o
  -4  -5  -4         77.41         77.49          0.44 o
  -5  -5  -4         32.92         33.12          0.31 o
   5   5   4         32.61         32.59          0.34 o
  -6  -5  -4         46.70         46.48          0.41 o
   6   5   4         45.45         45.05          0.45 o
  -7  -5  -4        102.09        103.04          0.80 o
   7   5   4        102.46        102.96          0.92 o
   8   5   4         21.52         21.52          0.39 o
  -8  -5  -4         21.47         21.47          0.34 o
   9   5   4         20.13         20.27          0.57 o
  -9  -5  -4         20.24         20.34          0.47 o
 -10  -5  -4          0.84          0.90          0.21 o
  10   5   4          0.89          0.77          0.22 o
 -11  -5  -4          0.51          0.44          0.24 o
  11   5   4          0.45          0.39          0.26 o
  12   5   4          1.21          1.12          0.41 o
 -12  -5  -4          1.19          1.00          0.38 o
   0   6   4         36.84         37.68          0.21 o
  -1  -6  -4        129.30        129.86          0.63 o
   1   6   4        127.60        128.09          0.62 o
   2   6   4        354.39        354.16          1.63 o
  -2  -6  -4        352.70        353.76          1.53 o
  -3  -6  -4        235.67        236.44          1.15 o
   3   6   4        237.71        238.59          1.28 o
   4   6   4         55.13         54.80          0.43 o
  -4  -6  -4         54.51         53.91          0.34 o
  -5  -6  -4         79.11         79.68          0.51 o
   5   6   4         79.81         80.31          0.63 o
  -6  -6  -4         40.48         40.72          0.37 o
   6   6   4         41.83         41.85          0.47 o
  -7  -6  -4         45.97         46.50          0.48 o
   7   6   4         46.49         46.64          0.57 o
  -8  -6  -4         13.58         13.05          0.29 o
   8   6   4         13.82         13.26          0.38 o
   9   6   4          5.22          5.11          0.31 o
  -9  -6  -4          5.14          5.16          0.29 o
  10   6   4          0.28          0.31          0.20 o
 -10  -6  -4          0.36          0.35          0.20 o
 -11  -6  -4          6.33          6.17          0.46 o
  11   6   4          6.38          7.02          0.53 o
  12   6   4          0.96          1.14          0.43 o
 -12  -6  -4          0.98          1.05          0.40 o
   0   7   4        173.81        174.52          0.81 o
   1   7   4         39.29         39.53          0.27 o
  -1  -7  -4         39.28         39.54          0.28 o
   2   7   4          9.17          9.49          0.13 o
  -2  -7  -4          8.35          8.96          0.12 o
  -3  -7  -4         19.62         19.93          0.18 o
   3   7   4         19.88         20.33          0.22 o
   4   7   4        136.95        137.30          0.88 o
  -4  -7  -4        138.54        138.15          0.76 o
   5   7   4          3.46          3.43          0.13 o
  -5  -7  -4          3.52          3.66          0.12 o
  -6  -7  -4        106.25        105.76          0.80 o
   6   7   4        107.36        106.74          0.93 o
  -7  -7  -4         24.97         25.12          0.34 o
   7   7   4         24.65         24.95          0.43 o
  -8  -7  -4          2.00          1.91          0.15 o
   8   7   4          1.99          1.95          0.20 o
   9   7   4         30.63         30.84          0.79 o
  -9  -7  -4         30.29         30.72          0.65 o
 -10  -7  -4          0.57          0.62          0.20 o
  10   7   4          0.52          0.52          0.22 o
 -11  -7  -4          0.47          0.43          0.24 o
  11   7   4          0.48          0.59          0.27 o
  12   7   4          5.80          6.49          0.86 o
 -12  -7  -4          5.65          5.61          0.76 o
   0   8   4        678.33        683.47          2.95 o
  -1  -8  -4        457.79        459.87          2.18 o
   1   8   4        456.83        459.82          2.21 o
  -2  -8  -4        325.34        327.06          1.63 o
   2   8   4        322.58        324.90          1.63 o
  -3  -8  -4         49.33         49.57          0.34 o
   3   8   4         49.56         49.56          0.41 o
  -4  -8  -4         55.92         55.27          0.38 o
   4   8   4         55.77         54.91          0.45 o
  -5  -8  -4        122.60        122.31          0.82 o
   5   8   4        122.29        122.74          0.89 o
  -6  -8  -4         95.13         94.60          0.79 o
   6   8   4         94.93         95.10          0.91 o
  -7  -8  -4          5.68          5.66          0.20 o
   7   8   4          5.48          5.46          0.24 o
   8   8   4         25.98         25.97          0.61 o
  -8  -8  -4         26.76         26.59          0.48 o
   9   8   4          3.05          2.93          0.27 o
  -9  -8  -4          3.02          2.95          0.25 o
  10   8   4         13.61         13.99          0.64 o
 -10  -8  -4         13.77         13.80          0.54 o
  11   8   4          4.21          4.10          0.47 o
 -11  -8  -4          4.21          4.34          0.50 o
   0   9   4        127.44        127.90          0.74 o
   1   9   4        102.94        104.80          0.72 o
  -1  -9  -4        103.44        104.03          0.68 o
   2   9   4        148.58        148.64          0.88 o
  -2  -9  -4        148.97        149.55          0.91 o
  -3  -9  -4         62.99         63.46          0.45 o
   3   9   4         63.02         62.85          0.49 o
  -4  -9  -4        352.91        351.68          1.83 o
   4   9   4        355.12        353.80          2.05 o
   5   9   4          4.76          4.74          0.16 o
  -5  -9  -4          4.62          4.69          0.14 o
  -6  -9  -4         28.48         28.14          0.40 o
   6   9   4         27.27         27.17          0.43 o
  -7  -9  -4         44.00         43.75          0.59 o
   7   9   4         44.40         44.45          0.78 o
  -8  -9  -4          4.13          4.20          0.27 o
   8   9   4          4.06          4.34          0.30 o
  -9  -9  -4         14.32         14.10          0.50 o
   9   9   4         14.16         13.89          0.53 o
  10   9   4          4.44          4.76          0.38 o
 -10  -9  -4          4.34          4.37          0.42 o
 -11  -9  -4          1.47          1.22          0.39 o
  11   9   4          1.41          1.28          0.38 o
   0  10   4         10.97         11.02          0.17 o
  -1 -10  -4         75.91         76.39          0.51 o
   1  10   4         76.43         77.18          0.57 o
   2  10   4         71.93         73.62          0.56 o
  -2 -10  -4         74.09         75.04          0.52 o
   3  10   4         96.65         96.69          0.70 o
  -3 -10  -4         97.40         97.19          0.71 o
  -4 -10  -4         43.47         43.02          0.37 o
   4  10   4         43.95         43.62          0.43 o
   5  10   4         84.72         84.17          0.84 o
  -5 -10  -4         84.54         83.31          0.75 o
  -6 -10  -4         11.09         11.54          0.26 o
   6  10   4         10.49         10.79          0.29 o
  -7 -10  -4          4.88          5.12          0.25 o
   7  10   4          4.69          4.66          0.28 o
  -8 -10  -4          5.43          5.70          0.36 o
   8  10   4          5.05          4.88          0.33 o
   9  10   4          0.89          0.77          0.22 o
  -9 -10  -4          0.84          0.77          0.21 o
  10  10   4          3.30          3.33          0.37 o
 -10 -10  -4          3.23          3.13          0.36 o
 -11 -10  -4          2.71          2.60          0.53 o
  11  10   4          2.66          2.82          0.53 o
   0  11   4         37.99         38.61          0.36 o
   1  11   4         78.23         79.17          0.61 o
  -1 -11  -4         79.00         79.14          0.58 o
   2  11   4         29.47         29.98          0.34 o
  -2 -11  -4         29.42         29.67          0.30 o
   3  11   4          9.44          9.48          0.21 o
  -3 -11  -4          9.65          9.48          0.18 o
  -4 -11  -4         63.01         62.93          0.60 o
   4  11   4         62.98         63.79          0.62 o
  -5 -11  -4          3.50          3.64          0.17 o
   5  11   4          3.44          3.77          0.20 o
   6  11   4         11.40         11.36          0.38 o
  -6 -11  -4         11.09         11.24          0.38 o
  -7 -11  -4          7.41          6.99          0.39 o
   7  11   4          7.99          7.83          0.41 o
  -8 -11  -4         11.98         11.63          0.48 o
   8  11   4         11.98         11.98          0.52 o
   9  11   4          8.37          8.42          0.51 o
  -9 -11  -4          8.27          8.24          0.46 o
  10  11   4          0.28          0.24          0.24 o
 -10 -11  -4          0.29          0.30          0.24 o
   0  12   4          8.51          8.61          0.20 o
  -1 -12  -4         36.38         36.34          0.37 o
   1  12   4         35.80         36.01          0.41 o
   2  12   4         33.60         33.84          0.45 o
  -2 -12  -4         33.17         33.39          0.37 o
  -3 -12  -4         35.10         34.83          0.44 o
   3  12   4         35.68         35.26          0.44 o
   4  12   4         11.97         12.07          0.29 o
  -4 -12  -4         12.31         12.27          0.29 o
   5  12   4         45.87         45.67          0.84 o
  -5 -12  -4         44.58         43.89          0.74 o
   6  12   4         13.91         13.64          0.50 o
  -6 -12  -4         14.07         14.12          0.50 o
  -7 -12  -4          6.66          6.38          0.41 o
   7  12   4          6.69          6.04          0.40 o
   8  12   4          4.69          4.75          0.39 o
  -8 -12  -4          4.72          4.80          0.40 o
  -9 -12  -4          4.88          5.02          0.43 o
   9  12   4          5.01          4.78          0.44 o
  10  12   4          0.34          0.30          0.32 o
 -10 -12  -4          0.36          0.22          0.28 o
   0  13   4          4.44          4.56          0.17 o
  -1 -13  -4        120.34        118.87          1.10 o
   1  13   4        119.55        118.95          1.12 o
   2  13   4         71.42         71.05          0.88 o
  -2 -13  -4         70.42         70.02          0.82 o
   3  13   4          8.70          8.68          0.30 o
  -3 -13  -4          9.01          8.62          0.28 o
  -4 -13  -4         47.64         47.54          0.81 o
   4  13   4         47.22         47.14          0.80 o
   5  13   4          1.81          1.80          0.22 o
  -5 -13  -4          1.85          2.01          0.22 o
  -6 -13  -4          4.32          4.06          0.34 o
   6  13   4          4.14          3.82          0.33 o
  -7 -13  -4         18.06         18.20          0.65 o
   7  13   4         17.80         17.96          0.73 o
   8  13   4          0.84          1.03          0.30 o
  -8 -13  -4          0.86          0.85          0.25 o
  -9 -13  -4          6.16          6.45          0.53 o
   9  13   4          6.10          5.98          0.56 o
   0  14   4         53.99         52.83          0.77 o
   1  14   4          3.63          3.53          0.22 o
  -1 -14  -4          3.60          3.62          0.22 o
  -2 -14  -4         40.17         40.16          0.68 o
   2  14   4         39.12         40.19          0.77 o
   3  14   4         19.70         19.73          0.51 o
  -3 -14  -4         19.62         19.54          0.56 o
  -4 -14  -4         11.09         10.91          0.45 o
   4  14   4         10.99         11.05          0.43 o
   5  14   4          0.78          0.81          0.22 o
  -5 -14  -4          0.63          0.59          0.24 o
  -6 -14  -4          7.82          7.73          0.52 o
   6  14   4          7.70          7.47          0.45 o
  -7 -14  -4          4.95          4.88          0.43 o
   7  14   4          4.99          4.60          0.49 o
   8  14   4          9.51          9.03          0.68 o
  -8 -14  -4          9.75          9.93          0.62 o
  -9 -14  -4          0.32          0.31          0.30 o
   9  14   4          0.34          0.38          0.35 o
   0  15   4          0.71          0.88          0.18 o
   1  15   4          3.96          3.90          0.33 o
  -1 -15  -4          4.16          4.27          0.27 o
   2  15   4          8.92          9.20          0.41 o
  -2 -15  -4          9.14          9.47          0.38 o
   3  15   4         20.31         20.09          0.65 o
  -3 -15  -4         20.52         20.17          0.68 o
  -4 -15  -4         21.95         21.73          0.73 o
   4  15   4         22.49         22.09          0.67 o
   5  15   4          3.43          3.53          0.40 o
  -5 -15  -4          3.31          2.97          0.39 o
   6  15   4         16.11         16.12          0.68 o
  -6 -15  -4         16.46         16.41          0.71 o
  -7 -15  -4          0.74          0.61          0.27 o
   7  15   4          0.69          0.49          0.31 o
  -8 -15  -4          0.06          0.04          0.25 o
   0  16   4         10.44         10.59          0.45 o
   1  16   4          3.56          3.34          0.33 o
  -1 -16  -4          3.68          3.62          0.28 o
   2  16   4         25.48         25.75          0.79 o
  -2 -16  -4         25.14         25.44          0.74 o
  -3 -16  -4          0.00          0.08          0.23 o
  -4 -16  -4          0.48          0.53          0.24 o
   4  16   4          0.47          0.45          0.25 o
   5  16   4          1.74          1.54          0.37 o
  -5 -16  -4          1.70          1.73          0.33 o
   6  16   4          3.20          3.03          0.44 o
  -6 -16  -4          3.15          3.19          0.43 o
   7  16   4          0.06          0.08          0.36 o
  -7 -16  -4          0.07          0.10          0.26 o
   0  17   4          0.49          0.52          0.21 o
  -1 -17  -4          1.26          1.18          0.25 o
   1  17   4          1.13          1.01          0.28 o
  -2 -17  -4          7.84          7.60          0.54 o
   2  17   4          8.08          7.70          0.50 o
   3  17   4          1.55          1.57          0.30 o
  -3 -17  -4          1.63          1.84          0.34 o
   4  17   4          8.34          8.22          0.59 o
  -4 -17  -4          8.39          7.88          0.55 o
  -5 -17  -4          1.00          0.79          0.30 o
   5  17   4          1.00          0.86          0.30 o
  -6 -17  -4          0.63          0.52          0.30 o
   6  17   4          0.70          0.55          0.30 o
   0  18   4          2.69          2.43          0.32 o
   1  18   4          0.06          0.13          0.24 o
  -1 -18  -4          0.05          0.01          0.21 o
   2  18   4          1.73          1.80          0.35 o
  -2 -18  -4          1.63          1.80          0.34 o
  -3 -18  -4          4.59          4.49          0.49 o
   3  18   4          4.53          4.50          0.44 o
   4  18   4          1.50          1.47          0.35 o
  -4 -18  -4          1.46          1.45          0.35 o
  -5 -18  -4          2.20          2.09          0.40 o
   5  18   4          2.16          1.94          0.39 o
   0  19   4          1.51          1.39          0.30 o
  -1 -19  -4         11.27         11.71          0.79 o
   1  19   4         10.99         11.81          0.80 o
   2  19   4          0.22          0.12          0.27 o
  -2 -19  -4          0.24          0.21          0.29 o
  -3 -19  -4          4.23          4.72          0.62 o
   3  19   4          4.12          4.38          0.52 o
   1   0   5       1447.97       1450.67          6.49 o
   2   0   5          1.59          1.74          0.04 o
   3   0   5       4173.40       4134.78         14.70 o
   4   0   5        159.00        158.11          0.80 o
   5   0   5        576.05        571.89          2.62 o
   6   0   5        317.76        319.37          1.76 o
   7   0   5        207.25        207.88          1.28 o
   8   0   5          1.71          1.79          0.13 o
   9   0   5         53.07         53.93          0.77 o
  10   0   5         14.51         14.79          0.56 o
  11   0   5         29.07         30.36          0.91 o
  12   0   5         12.33         13.09          0.68 o
   0   1   5        933.63        939.43          3.76 o
  -1  -1  -5       1446.67       1447.96          6.27 o
   1   1   5       1443.38       1444.66          5.67 o
   2   1   5        842.80        836.46          3.16 o
  -2  -1  -5        846.89        844.86          3.20 o
   3   1   5        276.22        276.15          1.19 o
  -3  -1  -5        280.54        278.03          1.22 o
  -4  -1  -5        145.44        144.90          0.73 o
   4   1   5        147.64        146.61          0.76 o
  -5  -1  -5         20.88         21.11          0.21 o
   5   1   5         21.62         21.93          0.23 o
  -6  -1  -5         53.14         53.39          0.42 o
   6   1   5         54.47         54.66          0.46 o
   7   1   5        168.20        167.75          1.12 o
  -7  -1  -5        168.88        169.18          1.03 o
   8   1   5         27.39         27.91          0.40 o
  -8  -1  -5         27.27         27.29          0.38 o
  -9  -1  -5        111.21        111.88          1.37 o
   9   1   5        110.94        110.87          1.43 o
  10   1   5          0.79          0.72          0.23 o
 -10  -1  -5          0.87          0.82          0.20 o
 -11  -1  -5          1.85          1.82          0.27 o
  11   1   5          1.75          1.85          0.32 o
 -12  -1  -5          1.06          1.20          0.28 o
  12   1   5          1.09          1.03          0.29 o
   0   2   5       1260.30       1269.74          5.25 o
  -1  -2  -5       3001.52       3013.78         12.78 o
   1   2   5       2996.46       2998.11         11.49 o
   2   2   5       1865.12       1855.43          7.25 o
  -2  -2  -5       1861.62       1838.29          6.44 o
   3   2   5        331.23        327.71          1.48 o
  -3  -2  -5        333.48        332.88          1.31 o
  -4  -2  -5        126.99        126.90          0.64 o
   4   2   5        126.80        126.74          0.75 o
   5   2   5        150.47        152.03          0.95 o
  -5  -2  -5        151.79        151.94          0.79 o
  -6  -2  -5        210.69        209.17          1.18 o
   6   2   5        213.10        210.78          1.40 o
  -7  -2  -5         21.73         21.51          0.26 o
   7   2   5         20.87         20.73          0.30 o
   8   2   5         81.89         81.30          0.85 o
  -8  -2  -5         81.26         80.33          0.75 o
  -9  -2  -5         10.98         10.94          0.39 o
   9   2   5         10.65         10.58          0.40 o
  10   2   5          6.50          6.02          0.46 o
 -10  -2  -5          6.41          6.28          0.34 o
 -11  -2  -5          7.22          7.07          0.48 o
  11   2   5          7.21          6.57          0.55 o
 -12  -2  -5          0.40          0.27          0.25 o
  12   2   5          0.42          0.33          0.25 o
   0   3   5          0.01          0.20          0.02 o
   1   3   5        282.25        282.50          1.25 o
  -1  -3  -5        280.25        282.64          1.28 o
  -2  -3  -5        331.57        329.16          1.42 o
   2   3   5        336.31        335.08          1.44 o
   3   3   5        320.60        321.56          1.50 o
  -3  -3  -5        321.34        320.16          1.24 o
  -4  -3  -5        711.75        710.53          2.72 o
   4   3   5        703.18        698.15          3.32 o
   5   3   5         22.52         22.76          0.27 o
  -5  -3  -5         21.99         22.34          0.21 o
   6   3   5         65.19         65.16          0.58 o
  -6  -3  -5         64.96         64.77          0.47 o
  -7  -3  -5         12.04         12.15          0.21 o
   7   3   5         12.10         12.39          0.27 o
   8   3   5          5.31          5.43          0.26 o
  -8  -3  -5          5.21          5.49          0.19 o
   9   3   5         31.72         31.99          0.71 o
  -9  -3  -5         31.98         32.64          0.65 o
  10   3   5          2.68          2.71          0.30 o
 -10  -3  -5          2.96          3.09          0.28 o
  11   3   5          0.96          0.80          0.29 o
 -11  -3  -5          0.96          1.05          0.25 o
 -12  -3  -5          5.22          5.30          0.50 o
  12   3   5          5.27          5.36          0.54 o
   0   4   5        603.16        605.57          2.52 o
  -1  -4  -5        142.76        143.60          0.69 o
   1   4   5        144.83        145.46          0.68 o
   2   4   5        804.14        806.87          3.29 o
  -2  -4  -5        793.52        790.35          3.15 o
   3   4   5         36.78         36.42          0.26 o
  -3  -4  -5         36.84         36.06          0.23 o
   4   4   5         84.25         85.43          0.57 o
  -4  -4  -5         84.00         84.97          0.45 o
  -5  -4  -5         25.90         26.38          0.23 o
   5   4   5         25.75         25.94          0.29 o
   6   4   5        246.75        246.49          1.51 o
  -6  -4  -5        245.73        246.71          1.30 o
  -7  -4  -5         42.72         42.55          0.40 o
   7   4   5         43.65         44.17          0.49 o
  -8  -4  -5         69.17         68.82          0.68 o
   8   4   5         70.09         69.33          0.82 o
  -9  -4  -5         14.68         14.75          0.39 o
   9   4   5         14.62         14.99          0.51 o
  10   4   5         13.76         13.93          0.58 o
 -10  -4  -5         13.75         13.43          0.51 o
  11   4   5          0.05          0.04          0.26 o
 -11  -4  -5          0.05          0.11          0.19 o
  12   4   5          0.30          0.36          0.27 o
 -12  -4  -5          0.31          0.35          0.26 o
   0   5   5         26.09         26.40          0.18 o
   1   5   5        845.27        839.86          3.44 o
  -1  -5  -5        836.74        836.83          3.19 o
   2   5   5        860.49        854.93          3.55 o
  -2  -5  -5        862.03        859.95          3.32 o
   3   5   5        444.85        443.35          2.26 o
  -3  -5  -5        445.36        445.38          1.95 o
  -4  -5  -5       1766.55       1746.12          7.02 o
   4   5   5       1770.37       1761.78          8.01 o
   5   5   5        317.74        319.41          1.81 o
  -5  -5  -5        320.20        321.20          1.60 o
   6   5   5        154.12        154.70          1.10 o
  -6  -5  -5        154.19        154.13          0.92 o
   7   5   5         23.61         23.48          0.37 o
  -7  -5  -5         23.02         22.97          0.30 o
  -8  -5  -5         12.86         13.00          0.28 o
   8   5   5         12.71         12.57          0.31 o
  -9  -5  -5         44.07         43.82          0.77 o
   9   5   5         43.95         44.36          0.93 o
  10   5   5         29.85         29.83          0.81 o
 -10  -5  -5         29.75         29.84          0.72 o
  11   5   5         10.43         10.73          0.64 o
 -11  -5  -5         10.41         10.54          0.51 o
 -12  -5  -5         11.10         12.04          0.89 o
  12   5   5         11.08         11.68          0.88 o
   0   6   5        199.40        200.49          0.86 o
  -1  -6  -5        296.57        299.86          1.34 o
   1   6   5        298.32        301.07          1.37 o
  -2  -6  -5        579.31        579.40          2.66 o
   2   6   5        575.72        576.40          2.55 o
   3   6   5       1091.29       1085.49          5.25 o
  -3  -6  -5       1094.13       1087.25          4.47 o
  -4  -6  -5        178.43        177.48          0.87 o
   4   6   5        179.10        177.87          1.08 o
   5   6   5         89.52         89.55          0.72 o
  -5  -6  -5         91.26         91.70          0.56 o
  -6  -6  -5         75.79         75.30          0.54 o
   6   6   5         74.87         75.11          0.70 o
  -7  -6  -5         33.70         33.45          0.39 o
   7   6   5         34.37         34.27          0.45 o
   8   6   5         26.02         26.40          0.52 o
  -8  -6  -5         26.48         26.88          0.42 o
  -9  -6  -5         53.21         54.19          0.94 o
   9   6   5         53.21         53.98          1.07 o
 -10  -6  -5         14.93         15.06          0.50 o
  10   6   5         14.90         15.49          0.58 o
  11   6   5          2.67          2.54          0.35 o
 -11  -6  -5          2.66          2.80          0.34 o
 -12  -6  -5          0.89          0.81          0.36 o
  12   6   5          0.92          0.88          0.46 o
   0   7   5         39.33         40.04          0.26 o
  -1  -7  -5        400.09        406.64          1.89 o
   1   7   5        395.90        401.23          1.87 o
   2   7   5          0.39          0.54          0.05 o
  -2  -7  -5          0.27          0.35          0.05 o
   3   7   5         33.49         33.64          0.30 o
  -3  -7  -5         32.26         32.40          0.24 o
   4   7   5         42.25         42.88          0.37 o
  -4  -7  -5         41.72         42.22          0.30 o
  -5  -7  -5         40.29         40.36          0.32 o
   5   7   5         41.43         42.08          0.42 o
   6   7   5         16.13         16.13          0.31 o
  -6  -7  -5         16.35         16.33          0.25 o
  -7  -7  -5         29.09         28.64          0.37 o
   7   7   5         28.76         28.48          0.46 o
   8   7   5         11.41         11.87          0.39 o
  -8  -7  -5         11.73         12.26          0.30 o
  -9  -7  -5         19.00         19.06          0.48 o
   9   7   5         19.09         19.20          0.61 o
  10   7   5          1.14          1.10          0.25 o
 -10  -7  -5          1.15          1.27          0.22 o
  11   7   5          0.66          0.63          0.27 o
 -11  -7  -5          0.71          0.68          0.25 o
 -12  -7  -5          2.04          2.02          0.60 o
  12   7   5          2.03          2.10          0.64 o
   0   8   5          0.61          0.69          0.05 o
   1   8   5        220.96        219.90          1.15 o
  -1  -8  -5        222.98        223.66          1.18 o
  -2  -8  -5        111.88        113.68          0.68 o
   2   8   5        112.44        113.67          0.79 o
  -3  -8  -5         85.04         86.11          0.50 o
   3   8   5         86.79         88.18          0.62 o
   4   8   5         78.87         79.39          0.61 o
  -4  -8  -5         79.46         79.55          0.49 o
   5   8   5        220.57        217.39          1.44 o
  -5  -8  -5        218.62        215.80          1.26 o
   6   8   5          6.71          6.83          0.22 o
  -6  -8  -5          6.97          6.99          0.19 o
   7   8   5         50.30         49.70          0.71 o
  -7  -8  -5         49.88         49.66          0.60 o
   8   8   5          6.98          6.94          0.35 o
  -8  -8  -5          6.98          6.61          0.26 o
   9   8   5          3.28          3.22          0.30 o
  -9  -8  -5          3.14          3.07          0.24 o
 -10  -8  -5          1.64          1.61          0.23 o
  10   8   5          1.60          1.30          0.29 o
  11   8   5         10.29         10.56          0.62 o
 -11  -8  -5         10.24         10.73          0.71 o
   0   9   5          9.58          9.57          0.13 o
   1   9   5        647.06        649.98          3.32 o
  -1  -9  -5        647.44        655.19          3.31 o
  -2  -9  -5         96.23         97.00          0.64 o
   2   9   5         95.50         96.07          0.66 o
   3   9   5         23.55         24.00          0.29 o
  -3  -9  -5         24.55         24.89          0.24 o
   4   9   5         16.36         16.04          0.24 o
  -4  -9  -5         15.95         15.92          0.18 o
  -5  -9  -5         58.03         57.62          0.46 o
   5   9   5         57.21         56.83          0.57 o
  -6  -9  -5          9.46          9.44          0.23 o
   6   9   5          9.56          9.54          0.26 o
  -7  -9  -5         70.95         71.10          0.84 o
   7   9   5         70.35         70.64          1.17 o
  -8  -9  -5         14.00         13.91          0.39 o
   8   9   5         14.20         14.04          0.47 o
   9   9   5         14.16         14.34          0.58 o
  -9  -9  -5         14.28         14.30          0.55 o
  10   9   5          2.10          2.00          0.30 o
 -10  -9  -5          2.07          2.18          0.32 o
  11   9   5          0.60          0.60          0.36 o
 -11  -9  -5          0.59          0.63          0.37 o
   0  10   5        237.60        237.36          1.36 o
   1  10   5         20.64         21.11          0.27 o
  -1 -10  -5         20.71         20.84          0.22 o
   2  10   5        208.64        208.39          1.31 o
  -2 -10  -5        207.15        207.57          1.25 o
  -3 -10  -5        138.69        138.75          0.96 o
   3  10   5        139.25        139.55          0.95 o
   4  10   5         36.71         36.78          0.39 o
  -4 -10  -5         36.46         36.03          0.36 o
  -5 -10  -5         10.99         10.82          0.21 o
   5  10   5         11.56         11.41          0.26 o
   6  10   5         36.34         36.25          0.57 o
  -6 -10  -5         36.68         36.18          0.47 o
   7  10   5         44.79         44.50          0.85 o
  -7 -10  -5         44.67         43.57          0.77 o
  -8 -10  -5         15.84         15.33          0.52 o
   8  10   5         16.10         15.99          0.52 o
   9  10   5          9.02          9.13          0.46 o
  -9 -10  -5          9.01          8.76          0.47 o
 -10 -10  -5          3.94          4.01          0.39 o
  10  10   5          4.02          3.81          0.36 o
 -11 -10  -5          3.95          3.49          0.67 o
  11  10   5          3.95          3.87          0.60 o
   0  11   5         20.74         20.79          0.28 o
  -1 -11  -5         86.00         85.72          0.64 o
   1  11   5         86.34         87.19          0.69 o
  -2 -11  -5         66.19         66.48          0.56 o
   2  11   5         65.61         66.04          0.61 o
  -3 -11  -5         37.04         37.14          0.38 o
   3  11   5         37.04         37.58          0.42 o
   4  11   5        198.76        197.41          1.53 o
  -4 -11  -5        199.20        196.44          1.51 o
  -5 -11  -5         11.70         11.63          0.31 o
   5  11   5         11.93         11.64          0.30 o
  -6 -11  -5         65.13         63.72          1.02 o
   6  11   5         65.25         63.87          1.03 o
   7  11   5         24.59         24.94          0.68 o
  -7 -11  -5         24.62         24.68          0.67 o
  -8 -11  -5          3.87          3.47          0.30 o
   8  11   5          3.90          3.87          0.35 o
  -9 -11  -5         13.21         13.50          0.57 o
   9  11   5         13.30         13.55          0.61 o
 -10 -11  -5          6.33          6.65          0.50 o
  10  11   5          6.28          6.72          0.55 o
   0  12   5         47.12         47.32          0.51 o
  -1 -12  -5         56.84         56.70          0.52 o
   1  12   5         56.02         55.91          0.57 o
  -2 -12  -5         56.98         57.27          0.55 o
   2  12   5         55.52         56.25          0.65 o
  -3 -12  -5          2.65          2.86          0.17 o
   3  12   5          2.73          2.92          0.16 o
  -4 -12  -5          0.13          0.16          0.11 o
   4  12   5          0.13          0.17          0.12 o
  -5 -12  -5          8.37          7.79          0.31 o
   5  12   5          8.43          8.55          0.36 o
  -6 -12  -5         25.30         25.81          0.65 o
   6  12   5         25.17         25.93          0.68 o
  -7 -12  -5          8.65          8.76          0.46 o
   7  12   5          8.56          8.14          0.48 o
  -8 -12  -5          5.37          5.24          0.42 o
   8  12   5          5.13          5.00          0.42 o
   9  12   5          0.04          0.13          0.23 o
  -9 -12  -5          0.05          0.02          0.21 o
 -10 -12  -5          2.30          2.25          0.40 o
  10  12   5          2.41          2.35          0.45 o
   0  13   5         12.87         12.80          0.28 o
  -1 -13  -5         52.30         51.90          0.65 o
   1  13   5         52.31         52.62          0.66 o
  -2 -13  -5         66.87         66.36          0.79 o
   2  13   5         67.17         67.49          0.87 o
  -3 -13  -5         20.44         20.33          0.45 o
   3  13   5         20.38         20.54          0.42 o
   4  13   5         76.52         77.04          1.15 o
  -4 -13  -5         76.23         75.63          1.16 o
   5  13   5          6.28          6.36          0.34 o
  -5 -13  -5          6.09          5.85          0.33 o
  -6 -13  -5          1.19          1.03          0.23 o
   6  13   5          1.39          1.23          0.24 o
  -7 -13  -5          7.22          6.69          0.44 o
   7  13   5          7.35          7.01          0.52 o
  -8 -13  -5          6.04          6.39          0.47 o
   8  13   5          5.99          6.19          0.53 o
  -9 -13  -5          1.15          1.17          0.31 o
   9  13   5          1.22          1.32          0.32 o
   0  14   5          1.64          1.66          0.18 o
   1  14   5         14.32         14.51          0.38 o
  -1 -14  -5         14.40         14.32          0.37 o
   2  14   5         26.94         26.64          0.61 o
  -2 -14  -5         26.82         26.65          0.51 o
   3  14   5          2.43          2.40          0.22 o
  -3 -14  -5          2.73          2.95          0.26 o
   4  14   5         11.17         10.97          0.43 o
  -4 -14  -5         10.94         11.08          0.56 o
  -5 -14  -5         12.50         11.86          0.54 o
   5  14   5         12.72         12.24          0.51 o
   6  14   5          5.52          5.19          0.42 o
  -6 -14  -5          5.65          5.35          0.48 o
   7  14   5          0.53          0.47          0.27 o
  -7 -14  -5          0.49          0.36          0.24 o
   8  14   5          5.48          5.13          0.55 o
  -8 -14  -5          5.51          5.79          0.51 o
   9  14   5          0.69          0.60          0.40 o
  -9 -14  -5          0.73          0.50          0.31 o
   0  15   5          9.36          9.53          0.39 o
   1  15   5         36.41         36.68          0.86 o
  -1 -15  -5         35.81         35.73          0.71 o
  -2 -15  -5          3.22          3.56          0.26 o
   2  15   5          3.07          3.29          0.32 o
   3  15   5          7.80          7.64          0.42 o
  -3 -15  -5          7.79          7.73          0.47 o
   4  15   5         19.44         19.85          0.68 o
  -4 -15  -5         19.32         19.93          0.70 o
   5  15   5         10.71         10.82          0.57 o
  -5 -15  -5         10.91         10.93          0.64 o
  -6 -15  -5          1.02          1.03          0.28 o
   6  15   5          0.97          1.05          0.28 o
  -7 -15  -5         10.41         10.55          0.63 o
   7  15   5         10.42         10.47          0.67 o
  -8 -15  -5          0.99          1.08          0.32 o
   8  15   5          0.96          0.85          0.40 o
   0  16   5          2.19          2.10          0.29 o
  -1 -16  -5         16.15         16.50          0.55 o
   1  16   5         16.01         16.14          0.58 o
  -2 -16  -5          5.14          5.03          0.37 o
   2  16   5          5.26          5.05          0.36 o
  -3 -16  -5         72.28         74.45          1.82 o
   3  16   5         72.36         73.53          1.70 o
   4  16   5         12.04         11.95          0.67 o
  -4 -16  -5         12.07         12.51          0.60 o
   5  16   5         13.99         13.62          0.79 o
  -5 -16  -5         13.87         13.73          0.76 o
   6  16   5          7.83          8.11          0.70 o
  -6 -16  -5          7.91          8.09          0.58 o
  -7 -16  -5          2.33          2.12          0.39 o
   7  16   5          2.36          2.07          0.54 o
   0  17   5          2.22          2.22          0.30 o
  -1 -17  -5         12.03         11.94          0.52 o
   1  17   5         11.53         11.49          0.62 o
   2  17   5         16.79         17.51          0.76 o
  -2 -17  -5         16.66         17.33          0.76 o
  -3 -17  -5          0.32          0.29          0.27 o
   3  17   5          0.32          0.26          0.23 o
  -4 -17  -5          4.62          4.37          0.45 o
   4  17   5          4.69          4.47          0.46 o
   5  17   5          1.42          1.38          0.33 o
  -5 -17  -5          1.33          1.25          0.33 o
   6  17   5          0.58          0.67          0.33 o
  -6 -17  -5          0.52          0.53          0.31 o
   0  18   5          2.94          3.05          0.35 o
  -1 -18  -5          4.98          5.13          0.45 o
   1  18   5          4.93          4.65          0.47 o
  -2 -18  -5          0.88          0.80          0.30 o
   2  18   5          0.89          0.91          0.31 o
   3  18   5          0.29          0.29          0.25 o
  -3 -18  -5          0.30          0.27          0.25 o
  -4 -18  -5          1.54          1.37          0.38 o
   4  18   5          1.48          1.46          0.35 o
   5  18   5          0.64          0.57          0.31 o
  -5 -18  -5          0.69          0.66          0.31 o
   0  19   5          1.59          1.66          0.34 o
   1  19   5          5.74          6.17          0.63 o
  -1 -19  -5          5.64          5.81          0.60 o
  -2 -19  -5          4.53          4.53          0.55 o
   2  19   5          4.40          5.08          0.55 o
   3  19   5          0.53          0.53          0.30 o
  -3 -19  -5          0.56          0.56          0.31 o
   0   0   6        331.74        331.17          2.12 o
   1   0   6          5.91          5.93          0.06 o
   2   0   6        517.99        513.38          1.90 o
   3   0   6          6.93          6.87          0.09 o
   4   0   6        203.88        205.08          0.98 o
   5   0   6         72.26         73.10          0.48 o
   6   0   6        105.38        106.13          0.73 o
   7   0   6          4.58          4.81          0.15 o
   8   0   6         74.33         74.11          0.77 o
   9   0   6          7.06          6.73          0.26 o
  10   0   6         22.42         22.41          0.67 o
  11   0   6          1.64          1.55          0.30 o
  12   0   6          0.00          0.04          0.23 o
   0   1   6       2434.45       2436.20          9.80 o
  -1  -1  -6        827.49        823.55          3.45 o
   1   1   6        836.90        836.85          3.45 o
  -2  -1  -6       2189.14       2170.54          7.84 o
   2   1   6       2171.06       2158.22          8.34 o
  -3  -1  -6        255.44        253.86          1.13 o
   3   1   6        256.70        255.49          1.13 o
  -4  -1  -6        965.18        959.48          4.16 o
   4   1   6        972.43        961.50          3.97 o
  -5  -1  -6        149.25        150.17          0.85 o
   5   1   6        146.63        147.14          0.82 o
  -6  -1  -6         24.66         24.97          0.26 o
   6   1   6         26.14         26.71          0.30 o
  -7  -1  -6          6.23          6.20          0.16 o
   7   1   6          6.39          6.34          0.18 o
  -8  -1  -6         33.58         33.85          0.43 o
   8   1   6         33.41         33.67          0.44 o
   9   1   6         30.42         30.33          0.60 o
  -9  -1  -6         30.06         30.07          0.55 o
 -10  -1  -6          0.45          0.31          0.19 o
  10   1   6          0.57          0.54          0.25 o
  11   1   6          8.07          8.19          0.60 o
 -11  -1  -6          8.16          8.32          0.47 o
  12   1   6          2.20          2.25          0.35 o
 -12  -1  -6          2.22          2.12          0.33 o
   0   2   6         48.70         50.48          0.27 o
   1   2   6         19.60         19.58          0.13 o
  -1  -2  -6         20.29         20.18          0.14 o
  -2  -2  -6        389.76        393.26          1.59 o
   2   2   6        390.15        392.32          1.62 o
  -3  -2  -6        184.68        182.72          0.77 o
   3   2   6        185.34        184.56          0.90 o
  -4  -2  -6         79.64         80.55          0.45 o
   4   2   6         79.58         79.66          0.52 o
  -5  -2  -6          4.83          5.13          0.11 o
   5   2   6          4.55          4.83          0.13 o
   6   2   6         14.31         14.80          0.22 o
  -6  -2  -6         14.42         14.57          0.19 o
   7   2   6         61.91         62.73          0.56 o
  -7  -2  -6         62.26         62.84          0.52 o
  -8  -2  -6         18.77         18.87          0.35 o
   8   2   6         19.18         18.95          0.33 o
   9   2   6         15.96         15.85          0.46 o
  -9  -2  -6         16.28         15.88          0.42 o
 -10  -2  -6          5.56          5.56          0.37 o
  10   2   6          5.87          5.25          0.44 o
  11   2   6          0.61          0.48          0.28 o
 -11  -2  -6          0.59          0.51          0.26 o
  12   2   6          2.78          3.08          0.44 o
 -12  -2  -6          2.71          2.63          0.36 o
   0   3   6        318.91        317.15          1.47 o
  -1  -3  -6         52.13         52.30          0.28 o
   1   3   6         51.40         51.81          0.28 o
  -2  -3  -6       1312.51       1299.77          5.02 o
   2   3   6       1322.43       1312.05          5.16 o
  -3  -3  -6        172.81        171.78          0.71 o
   3   3   6        169.92        169.97          0.91 o
   4   3   6          9.13          9.21          0.15 o
  -4  -3  -6          9.81          9.99          0.12 o
  -5  -3  -6        110.00        109.92          0.60 o
   5   3   6        109.58        109.66          0.74 o
  -6  -3  -6         75.28         75.15          0.53 o
   6   3   6         75.24         75.36          0.69 o
   7   3   6         57.09         56.93          0.64 o
  -7  -3  -6         58.99         58.51          0.49 o
  -8  -3  -6         42.41         42.27          0.49 o
   8   3   6         43.07         42.61          0.64 o
  -9  -3  -6        108.67        109.79          1.40 o
   9   3   6        107.63        107.59          1.56 o
 -10  -3  -6          1.73          1.68          0.22 o
  10   3   6          1.75          1.60          0.25 o
 -11  -3  -6          3.34          3.60          0.38 o
  11   3   6          3.24          3.07          0.39 o
  12   3   6          2.75          2.68          0.42 o
 -12  -3  -6          2.69          2.65          0.38 o
   0   4   6         16.72         16.39          0.14 o
   1   4   6        791.10        787.92          3.30 o
  -1  -4  -6        791.28        789.15          3.35 o
  -2  -4  -6        681.38        678.57          2.64 o
   2   4   6        677.87        676.37          2.83 o
  -3  -4  -6        278.55        280.10          1.25 o
   3   4   6        281.47        284.61          1.38 o
  -4  -4  -6         34.43         35.10          0.26 o
   4   4   6         35.74         36.40          0.32 o
  -5  -4  -6        158.61        158.87          0.82 o
   5   4   6        159.28        159.35          1.02 o
  -6  -4  -6         14.12         14.38          0.19 o
   6   4   6         13.93         14.24          0.25 o
  -7  -4  -6         13.79         13.88          0.23 o
   7   4   6         13.66         13.50          0.29 o
  -8  -4  -6         28.27         27.82          0.38 o
   8   4   6         28.26         27.67          0.48 o
   9   4   6         10.16         10.48          0.46 o
  -9  -4  -6          9.89          9.97          0.34 o
 -10  -4  -6          1.69          1.79          0.23 o
  10   4   6          1.78          1.86          0.28 o
 -11  -4  -6          5.38          5.47          0.41 o
  11   4   6          5.61          5.65          0.51 o
 -12  -4  -6          2.72          2.62          0.40 o
  12   4   6          2.77          2.54          0.44 o
   0   5   6         85.29         86.22          0.44 o
  -1  -5  -6        809.19        810.24          3.15 o
   1   5   6        804.26        800.08          3.40 o
  -2  -5  -6        185.89        186.32          0.84 o
   2   5   6        187.22        188.94          0.89 o
  -3  -5  -6        228.51        230.01          1.08 o
   3   5   6        224.78        226.45          1.24 o
   4   5   6        172.21        170.84          1.04 o
  -4  -5  -6        172.48        170.54          0.80 o
  -5  -5  -6         89.91         89.80          0.54 o
   5   5   6         90.56         90.24          0.68 o
  -6  -5  -6         49.42         49.29          0.39 o
   6   5   6         50.36         51.03          0.49 o
  -7  -5  -6         40.48         40.53          0.42 o
   7   5   6         40.26         40.38          0.51 o
  -8  -5  -6          2.67          2.67          0.15 o
   8   5   6          2.84          2.84          0.20 o
   9   5   6         21.62         21.66          0.62 o
  -9  -5  -6         22.03         22.21          0.50 o
 -10  -5  -6          1.30          1.22          0.21 o
  10   5   6          1.36          1.38          0.26 o
 -11  -5  -6          0.71          0.69          0.21 o
  11   5   6          0.64          0.52          0.29 o
 -12  -5  -6          0.25          0.30          0.34 o
  12   5   6          0.27          0.12          0.33 o
   0   6   6        304.48        307.27          1.38 o
   1   6   6         95.76         96.18          0.55 o
  -1  -6  -6         98.32         99.16          0.48 o
   2   6   6        182.77        185.58          0.94 o
  -2  -6  -6        177.64        180.14          0.92 o
   3   6   6        117.33        117.70          0.73 o
  -3  -6  -6        119.96        120.41          0.66 o
   4   6   6        310.52        309.55          1.69 o
  -4  -6  -6        311.91        312.28          1.49 o
  -5  -6  -6         93.80         93.77          0.59 o
   5   6   6         95.21         95.91          0.74 o
  -6  -6  -6         42.70         42.75          0.40 o
   6   6   6         43.10         43.05          0.47 o
   7   6   6         24.15         23.74          0.37 o
  -7  -6  -6         23.52         23.53          0.33 o
  -8  -6  -6          7.85          7.72          0.25 o
   8   6   6          8.49          8.29          0.32 o
   9   6   6         13.60         13.87          0.50 o
  -9  -6  -6         13.93         13.95          0.42 o
  10   6   6         17.40         17.70          0.68 o
 -10  -6  -6         17.61         17.45          0.56 o
 -11  -6  -6          5.88          6.04          0.44 o
  11   6   6          5.83          5.79          0.49 o
 -12  -6  -6          0.54          0.44          0.34 o
  12   6   6          0.53          0.35          0.35 o
   0   7   6        260.49        261.15          1.24 o
   1   7   6        118.79        120.63          0.68 o
  -1  -7  -6        117.36        118.22          0.61 o
   2   7   6          2.03          2.19          0.08 o
  -2  -7  -6          2.14          2.51          0.08 o
   3   7   6         30.47         30.90          0.32 o
  -3  -7  -6         31.03         31.22          0.23 o
   4   7   6        156.55        157.19          0.99 o
  -4  -7  -6        158.92        158.53          0.84 o
   5   7   6          8.79          8.82          0.20 o
  -5  -7  -6          9.32          9.20          0.14 o
  -6  -7  -6         57.42         56.66          0.50 o
   6   7   6         56.38         55.52          0.63 o
  -7  -7  -6         16.50         16.57          0.29 o
   7   7   6         16.94         16.86          0.35 o
   8   7   6         17.96         18.29          0.47 o
  -8  -7  -6         18.03         18.05          0.37 o
   9   7   6          0.76          0.77          0.23 o
  -9  -7  -6          0.69          0.68          0.16 o
 -10  -7  -6          3.20          3.30          0.27 o
  10   7   6          3.00          3.14          0.35 o
 -11  -7  -6          0.31          0.35          0.23 o
  11   7   6          0.28          0.36          0.25 o
  12   7   6          4.13          4.22          0.78 o
 -12  -7  -6          4.23          3.41          0.70 o
   0   8   6         14.20         14.03          0.16 o
  -1  -8  -6        192.63        195.62          1.08 o
   1   8   6        193.48        195.91          1.06 o
  -2  -8  -6        177.47        177.26          1.02 o
   2   8   6        178.28        180.33          1.09 o
  -3  -8  -6         23.14         22.81          0.22 o
   3   8   6         23.19         23.05          0.26 o
   4   8   6         12.60         13.26          0.20 o
  -4  -8  -6         12.53         12.87          0.15 o
  -5  -8  -6         26.90         26.51          0.27 o
   5   8   6         26.55         26.41          0.34 o
  -6  -8  -6          5.09          4.98          0.16 o
   6   8   6          5.76          5.61          0.21 o
  -7  -8  -6         17.79         17.66          0.31 o
   7   8   6         18.13         17.76          0.41 o
  -8  -8  -6         23.32         23.19          0.44 o
   8   8   6         23.90         23.94          0.59 o
  -9  -8  -6         16.57         16.47          0.44 o
   9   8   6         16.63         16.67          0.61 o
 -10  -8  -6          7.94          7.70          0.47 o
  10   8   6          7.96          8.04          0.51 o
  11   8   6          0.15          0.09          0.24 o
 -11  -8  -6          0.15          0.10          0.27 o
   0   9   6          4.30          4.49          0.11 o
  -1  -9  -6        238.71        240.51          1.35 o
   1   9   6        238.88        239.97          1.35 o
  -2  -9  -6         44.84         45.04          0.36 o
   2   9   6         46.96         47.04          0.40 o
  -3  -9  -6          9.27          9.54          0.15 o
   3   9   6          9.08          9.20          0.18 o
  -4  -9  -6         83.98         83.74          0.52 o
   4   9   6         83.18         83.51          0.67 o
   5   9   6         55.31         54.86          0.56 o
  -5  -9  -6         54.24         53.65          0.45 o
   6   9   6         56.03         55.99          0.70 o
  -6  -9  -6         56.43         56.48          0.60 o
   7   9   6          7.43          6.85          0.31 o
  -7  -9  -6          7.34          7.07          0.24 o
   8   9   6         24.41         24.52          0.63 o
  -8  -9  -6         24.45         24.48          0.53 o
  -9  -9  -6          0.55          0.40          0.19 o
   9   9   6          0.53          0.38          0.21 o
  10   9   6          0.23          0.19          0.23 o
 -10  -9  -6          0.18          0.11          0.20 o
  11   9   6          0.01          0.16          0.31 o
   0  10   6         83.00         82.60          0.59 o
   1  10   6         31.02         31.06          0.31 o
  -1 -10  -6         29.97         30.21          0.30 o
   2  10   6        150.46        151.19          1.02 o
  -2 -10  -6        152.11        152.49          0.96 o
   3  10   6        177.99        177.67          1.22 o
  -3 -10  -6        176.69        175.44          1.22 o
  -4 -10  -6         63.81         63.54          0.52 o
   4  10   6         63.76         64.10          0.58 o
   5  10   6         64.50         63.79          0.69 o
  -5 -10  -6         65.53         64.61          0.61 o
  -6 -10  -6         37.55         37.04          0.52 o
   6  10   6         37.19         36.93          0.63 o
  -7 -10  -6          5.07          5.01          0.29 o
   7  10   6          4.89          4.61          0.29 o
   8  10   6          2.28          2.49          0.26 o
  -8 -10  -6          2.55          2.60          0.26 o
  -9 -10  -6          5.84          5.72          0.41 o
   9  10   6          5.94          5.62          0.40 o
  10  10   6          1.54          1.64          0.31 o
 -10 -10  -6          1.56          1.45          0.29 o
  11  10   6          2.83          3.09          0.58 o
 -11 -10  -6          2.78          2.71          0.56 o
   0  11   6          5.45          5.19          0.16 o
   1  11   6         82.03         82.22          0.70 o
  -1 -11  -6         81.17         81.44          0.63 o
   2  11   6         27.57         27.93          0.35 o
  -2 -11  -6         28.40         28.49          0.31 o
   3  11   6         13.71         13.99          0.25 o
  -3 -11  -6         13.25         13.50          0.27 o
  -4 -11  -6         63.10         62.34          0.64 o
   4  11   6         63.73         63.44          0.65 o
   5  11   6          5.58          5.80          0.23 o
  -5 -11  -6          5.87          6.26          0.26 o
  -6 -11  -6          3.36          3.18          0.24 o
   6  11   6          3.32          3.10          0.25 o
  -7 -11  -6         21.50         21.09          0.65 o
   7  11   6         20.94         20.95          0.68 o
   8  11   6          5.57          5.67          0.42 o
  -8 -11  -6          5.77          6.01          0.40 o
   9  11   6          5.15          4.89          0.44 o
  -9 -11  -6          5.08          4.63          0.37 o
  10  11   6          1.59          1.47          0.33 o
 -10 -11  -6          1.53          1.63          0.31 o
   0  12   6          3.96          3.98          0.16 o
   1  12   6         60.78         61.67          0.64 o
  -1 -12  -6         61.97         62.03          0.61 o
   2  12   6          3.20          3.36          0.17 o
  -2 -12  -6          3.03          3.10          0.15 o
   3  12   6         50.85         51.04          0.59 o
  -3 -12  -6         50.27         50.34          0.64 o
   4  12   6         13.61         13.83          0.33 o
  -4 -12  -6         13.54         13.54          0.32 o
   5  12   6         23.73         23.13          0.57 o
  -5 -12  -6         22.68         22.05          0.51 o
   6  12   6          2.84          2.84          0.29 o
  -6 -12  -6          2.97          3.04          0.27 o
  -7 -12  -6         15.08         14.73          0.56 o
   7  12   6         15.22         14.97          0.62 o
  -8 -12  -6          1.59          1.60          0.29 o
   8  12   6          1.61          1.57          0.31 o
   9  12   6          0.05          0.03          0.23 o
  10  12   6          1.35          1.32          0.39 o
 -10 -12  -6          1.38          1.44          0.37 o
   0  13   6          0.16          0.18          0.11 o
  -1 -13  -6          9.92          9.83          0.27 o
   1  13   6          9.06          9.02          0.28 o
   2  13   6         25.28         25.73          0.48 o
  -2 -13  -6         25.60         25.31          0.43 o
   3  13   6         28.80         28.97          0.51 o
  -3 -13  -6         29.27         30.04          0.59 o
  -4 -13  -6          6.32          6.34          0.33 o
   4  13   6          6.36          6.27          0.30 o
   5  13   6         12.23         12.42          0.45 o
  -5 -13  -6         11.87         11.94          0.46 o
   6  13   6         14.50         14.33          0.66 o
  -6 -13  -6         14.73         15.01          0.58 o
   7  13   6          0.61          0.45          0.29 o
  -7 -13  -6          0.66          0.52          0.22 o
  -8 -13  -6          1.06          1.12          0.27 o
   8  13   6          1.06          0.87          0.31 o
   9  13   6         10.33         10.61          0.66 o
  -9 -13  -6         10.30         10.73          0.65 o
   0  14   6         28.64         27.86          0.54 o
  -1 -14  -6         36.74         35.85          0.62 o
   1  14   6         36.80         36.33          0.67 o
  -2 -14  -6         37.55         36.92          0.63 o
   2  14   6         36.89         36.75          0.75 o
  -3 -14  -6          2.02          1.89          0.23 o
   3  14   6          2.27          2.30          0.22 o
   4  14   6          1.24          1.33          0.21 o
  -4 -14  -6          1.16          0.98          0.26 o
   5  14   6          8.05          8.13          0.48 o
  -5 -14  -6          8.43          8.52          0.47 o
   6  14   6          3.23          3.29          0.38 o
  -6 -14  -6          3.27          3.40          0.39 o
  -7 -14  -6          6.01          5.47          0.46 o
   7  14   6          5.98          5.32          0.48 o
   8  14   6          7.55          7.21          0.64 o
  -8 -14  -6          7.65          7.31          0.57 o
  -9 -14  -6          1.21          1.10          0.37 o
   9  14   6          1.27          1.12          0.40 o
   0  15   6          0.51          0.48          0.18 o
   1  15   6          2.33          2.50          0.26 o
  -1 -15  -6          2.21          2.32          0.22 o
   2  15   6         52.06         51.44          1.14 o
  -2 -15  -6         51.65         51.01          0.96 o
   3  15   6          0.39          0.31          0.22 o
  -3 -15  -6          0.41          0.40          0.23 o
  -4 -15  -6         43.61         43.76          1.21 o
   4  15   6         43.64         43.39          1.16 o
  -5 -15  -6          1.94          1.96          0.34 o
   5  15   6          2.06          1.80          0.30 o
   6  15   6          2.62          2.54          0.35 o
  -6 -15  -6          2.39          2.34          0.34 o
   7  15   6          2.11          2.22          0.38 o
  -7 -15  -6          2.05          2.17          0.35 o
  -8 -15  -6          1.15          1.15          0.33 o
   8  15   6          1.14          0.85          0.39 o
   0  16   6         24.33         24.22          0.76 o
   1  16   6         10.09         10.14          0.52 o
  -1 -16  -6         10.16         10.69          0.46 o
  -2 -16  -6          3.15          2.82          0.32 o
   2  16   6          2.95          2.79          0.29 o
  -3 -16  -6          1.39          1.41          0.29 o
   3  16   6          1.36          1.39          0.33 o
   4  16   6          7.46          7.56          0.57 o
  -4 -16  -6          7.46          7.35          0.53 o
   5  16   6          3.76          3.40          0.44 o
  -5 -16  -6          3.80          4.11          0.48 o
   6  16   6          9.59          9.85          0.67 o
  -6 -16  -6          9.59         10.13          0.63 o
   7  16   6          0.77          0.68          0.43 o
  -7 -16  -6          0.76          0.75          0.32 o
   0  17   6          1.08          0.97          0.28 o
   1  17   6          0.96          0.97          0.26 o
  -1 -17  -6          0.85          0.83          0.23 o
   2  17   6          5.25          5.29          0.47 o
  -2 -17  -6          5.56          5.55          0.48 o
   3  17   6          5.50          5.47          0.46 o
  -3 -17  -6          5.60          5.52          0.50 o
   4  17   6          6.07          5.88          0.52 o
  -4 -17  -6          6.06          5.80          0.58 o
  -5 -17  -6          0.88          0.86          0.35 o
   5  17   6          0.83          0.89          0.33 o
  -6 -17  -6          0.74          0.53          0.30 o
   6  17   6          0.81          0.50          0.42 o
   0  18   6          3.66          3.90          0.42 o
   1  18   6          2.11          1.95          0.33 o
  -1 -18  -6          2.01          2.08          0.32 o
  -2 -18  -6          4.66          4.78          0.50 o
   2  18   6          4.70          4.37          0.47 o
  -3 -18  -6          4.66          4.46          0.53 o
   3  18   6          4.65          4.22          0.44 o
   4  18   6          0.33          0.15          0.26 o
  -4 -18  -6          0.33          0.23          0.30 o
  -5 -18  -6          2.69          2.67          0.49 o
   5  18   6          2.56          2.57          0.49 o
   0  19   6          3.52          3.58          0.43 o
   1  19   6          3.69          4.21          0.56 o
  -1 -19  -6          3.53          3.57          0.47 o
   2  19   6          5.87          6.06          0.65 o
  -2 -19  -6          5.73          5.56          0.60 o
  -3 -19  -6          2.08          2.07          0.41 o
   3  19   6          2.08          2.15          0.41 o
   1   0   7       2642.49       2614.92          9.60 o
   2   0   7        182.02        181.02          0.74 o
   3   0   7       1658.60       1635.42          5.92 o
   4   0   7        729.81        730.93          2.91 o
   5   0   7        216.54        217.23          1.07 o
   6   0   7          1.36          1.54          0.09 o
   7   0   7         11.87         12.07          0.22 o
   8   0   7          2.06          2.12          0.15 o
   9   0   7         11.16         11.30          0.33 o
  10   0   7          3.01          2.84          0.32 o
  11   0   7          5.55          5.39          0.45 o
  12   0   7          1.74          1.62          0.31 o
   0   1   7       1360.31       1347.57          5.15 o
  -1  -1  -7       1714.84       1704.39          6.71 o
   1   1   7       1724.01       1711.81          6.73 o
  -2  -1  -7       1176.00       1159.22          4.43 o
   2   1   7       1179.23       1168.90          4.52 o
  -3  -1  -7        493.71        491.87          2.14 o
   3   1   7        498.80        495.52          1.99 o
  -4  -1  -7        339.63        340.21          1.56 o
   4   1   7        339.79        338.97          1.45 o
   5   1   7         12.07         12.14          0.17 o
  -5  -1  -7         12.12         12.46          0.18 o
   6   1   7        225.62        224.90          1.27 o
  -6  -1  -7        223.43        225.54          1.27 o
  -7  -1  -7        332.55        331.37          1.90 o
   7   1   7        335.61        334.08          1.95 o
   8   1   7          9.68         10.04          0.25 o
  -8  -1  -7          9.27          9.48          0.23 o
   9   1   7        124.39        125.25          1.68 o
  -9  -1  -7        124.10        125.72          1.70 o
  10   1   7          0.38          0.35          0.24 o
 -10  -1  -7          0.34          0.35          0.20 o
  11   1   7          1.12          1.12          0.32 o
 -11  -1  -7          1.18          1.17          0.26 o
  12   1   7          0.12          0.11          0.24 o
 -12  -1  -7          0.10          0.09          0.23 o
   0   2   7         79.72         79.95          0.42 o
  -1  -2  -7        310.38        309.14          1.20 o
   1   2   7        308.89        310.14          1.25 o
  -2  -2  -7         18.30         18.14          0.14 o
   2   2   7         16.62         16.94          0.14 o
   3   2   7        997.34        987.93          4.25 o
  -3  -2  -7       1000.05        983.66          3.85 o
  -4  -2  -7        128.67        129.36          0.67 o
   4   2   7        126.51        127.20          0.76 o
   5   2   7        385.24        383.33          1.99 o
  -5  -2  -7        383.25        383.52          1.87 o
  -6  -2  -7         12.76         12.60          0.18 o
   6   2   7         12.55         12.63          0.20 o
  -7  -2  -7         69.66         69.94          0.56 o
   7   2   7         70.87         71.20          0.61 o
   8   2   7         48.32         48.04          0.57 o
  -8  -2  -7         47.62         46.89          0.52 o
  -9  -2  -7         28.07         28.27          0.61 o
   9   2   7         28.15         28.82          0.61 o
  10   2   7         15.29         15.45          0.64 o
 -10  -2  -7         15.73         15.83          0.58 o
  11   2   7         13.74         14.02          0.71 o
 -11  -2  -7         13.79         14.45          0.63 o
 -12  -2  -7          0.95          0.90          0.30 o
  12   2   7          0.96          0.93          0.34 o
   0   3   7       1022.06       1014.98          4.04 o
  -1  -3  -7        927.76        920.01          3.88 o
   1   3   7        924.91        913.56          3.75 o
   2   3   7       2994.06       2959.48         11.39 o
  -2  -3  -7       2993.77       2959.31         11.22 o
   3   3   7        159.53        158.71          0.87 o
  -3  -3  -7        161.20        160.30          0.72 o
  -4  -3  -7       1462.28       1460.27          5.89 o
   4   3   7       1460.78       1449.26          6.68 o
   5   3   7        101.40        101.25          0.73 o
  -5  -3  -7        103.39        104.09          0.58 o
  -6  -3  -7         54.47         54.52          0.40 o
   6   3   7         52.24         52.57          0.55 o
  -7  -3  -7          9.34          9.66          0.20 o
   7   3   7          9.36          9.73          0.25 o
   8   3   7         34.51         34.60          0.55 o
  -8  -3  -7         34.11         34.47          0.44 o
   9   3   7          4.48          4.60          0.30 o
  -9  -3  -7          4.37          4.27          0.25 o
  10   3   7         19.92         20.27          0.67 o
 -10  -3  -7         20.12         20.51          0.61 o
  11   3   7          1.78          1.71          0.33 o
 -11  -3  -7          1.83          1.83          0.30 o
 -12  -3  -7          5.76          5.59          0.51 o
  12   3   7          5.55          5.34          0.55 o
   0   4   7       1149.63       1137.52          4.59 o
  -1  -4  -7         95.25         94.39          0.53 o
   1   4   7         96.57         95.84          0.49 o
   2   4   7       1168.23       1163.15          4.66 o
  -2  -4  -7       1170.44       1170.98          4.64 o
   3   4   7         32.98         32.85          0.26 o
  -3  -4  -7         32.30         32.00          0.23 o
   4   4   7         28.61         28.73          0.27 o
  -4  -4  -7         28.62         28.72          0.21 o
   5   4   7         23.48         23.62          0.28 o
  -5  -4  -7         23.62         23.61          0.21 o
   6   4   7        123.46        124.20          0.99 o
  -6  -4  -7        124.47        124.51          0.74 o
  -7  -4  -7         28.78         29.15          0.34 o
   7   4   7         28.80         29.43          0.42 o
   8   4   7        135.45        135.54          1.53 o
  -8  -4  -7        136.10        135.03          1.12 o
  -9  -4  -7         20.99         21.09          0.49 o
   9   4   7         20.86         20.81          0.62 o
  10   4   7         23.28         23.39          0.79 o
 -10  -4  -7         23.28         22.92          0.62 o
  11   4   7          0.19          0.20          0.25 o
 -11  -4  -7          0.20          0.05          0.19 o
  12   4   7          0.57          0.62          0.37 o
 -12  -4  -7          0.56          0.50          0.30 o
   0   5   7         35.33         34.83          0.23 o
  -1  -5  -7        171.37        170.46          0.86 o
   1   5   7        172.89        172.07          0.86 o
   2   5   7        191.94        192.50          0.95 o
  -2  -5  -7        189.14        189.98          0.89 o
   3   5   7       1161.65       1149.01          5.34 o
  -3  -5  -7       1157.98       1153.77          4.73 o
  -4  -5  -7        342.45        341.79          1.52 o
   4   5   7        339.51        340.21          1.85 o
   5   5   7         29.97         30.16          0.32 o
  -5  -5  -7         29.01         29.19          0.26 o
   6   5   7        136.51        136.90          1.02 o
  -6  -5  -7        137.01        136.84          0.78 o
   7   5   7         57.01         57.30          0.63 o
  -7  -5  -7         57.47         57.62          0.52 o
   8   5   7          4.36          4.57          0.26 o
  -8  -5  -7          4.45          4.39          0.20 o
  -9  -5  -7         48.54         48.39          0.82 o
   9   5   7         49.23         49.70          0.99 o
  10   5   7         12.31         12.49          0.60 o
 -10  -5  -7         12.44         12.77          0.47 o
  11   5   7          2.31          2.50          0.42 o
 -11  -5  -7          2.20          2.27          0.28 o
 -12  -5  -7          8.38          8.74          0.73 o
  12   5   7          8.36          8.60          0.80 o
   0   6   7        997.85        990.95          4.22 o
  -1  -6  -7        382.60        379.72          1.59 o
   1   6   7        379.86        377.89          1.82 o
  -2  -6  -7        373.14        374.68          1.74 o
   2   6   7        373.11        372.63          1.75 o
   3   6   7        173.27        173.48          0.99 o
  -3  -6  -7        170.28        171.74          0.87 o
  -4  -6  -7        165.98        166.12          0.87 o
   4   6   7        164.18        164.85          1.00 o
  -5  -6  -7        135.28        135.46          0.79 o
   5   6   7        136.98        137.37          0.97 o
   6   6   7        203.57        205.31          1.54 o
  -6  -6  -7        204.01        204.03          1.31 o
  -7  -6  -7         34.86         35.35          0.44 o
   7   6   7         34.91         35.37          0.47 o
  -8  -6  -7         27.21         27.44          0.43 o
   8   6   7         26.97         27.10          0.62 o
   9   6   7          0.85          0.71          0.21 o
  -9  -6  -7          0.86          0.73          0.18 o
 -10  -6  -7          1.41          1.34          0.23 o
  10   6   7          1.37          1.51          0.28 o
  11   6   7          4.06          4.47          0.45 o
 -11  -6  -7          3.89          3.73          0.33 o
 -12  -6  -7          1.00          0.88          0.47 o
  12   6   7          0.99          0.79          0.40 o
   0   7   7        151.49        152.36          0.79 o
  -1  -7  -7        634.80        640.17          2.66 o
   1   7   7        639.68        639.80          2.89 o
   2   7   7         42.63         42.64          0.34 o
  -2  -7  -7         42.67         42.77          0.32 o
   3   7   7        161.90        161.03          0.97 o
  -3  -7  -7        165.11        164.69          0.91 o
  -4  -7  -7        178.92        179.01          0.94 o
   4   7   7        179.95        181.17          1.13 o
  -5  -7  -7         36.17         36.39          0.29 o
   5   7   7         35.80         36.50          0.42 o
   6   7   7         78.10         78.83          0.81 o
  -6  -7  -7         76.82         76.68          0.64 o
   7   7   7         62.32         62.43          0.75 o
  -7  -7  -7         62.09         62.11          0.63 o
  -8  -7  -7          5.51          5.25          0.23 o
   8   7   7          5.80          5.61          0.31 o
  -9  -7  -7         18.14         18.04          0.48 o
   9   7   7         17.90         17.37          0.63 o
  10   7   7         10.40         10.42          0.56 o
 -10  -7  -7         10.41         10.67          0.41 o
  11   7   7          2.65          2.76          0.37 o
 -11  -7  -7          2.57          2.33          0.33 o
   0   8   7          0.60          0.66          0.06 o
   1   8   7        186.92        187.20          1.08 o
  -1  -8  -7        187.09        188.65          0.99 o
  -2  -8  -7         32.00         32.56          0.29 o
   2   8   7         31.87         32.37          0.30 o
  -3  -8  -7        538.96        537.51          2.62 o
   3   8   7        539.30        536.76          2.77 o
   4   8   7          6.11          5.98          0.15 o
  -4  -8  -7          5.88          5.83          0.11 o
   5   8   7        159.73        158.93          1.16 o
  -5  -8  -7        159.56        157.90          0.93 o
   6   8   7          9.46          9.46          0.26 o
  -6  -8  -7          9.71          9.80          0.20 o
   7   8   7          2.82          2.79          0.21 o
  -7  -8  -7          2.94          2.74          0.15 o
  -8  -8  -7          1.16          1.20          0.15 o
   8   8   7          1.15          1.24          0.21 o
  -9  -8  -7         22.49         23.01          0.56 o
   9   8   7         22.37         23.49          0.79 o
  10   8   7          0.86          0.77          0.26 o
 -10  -8  -7          0.89          0.87          0.22 o
  11   8   7         10.13         10.73          0.61 o
 -11  -8  -7         10.02         10.30          0.65 o
   0   9   7         93.72         93.92          0.60 o
  -1  -9  -7        262.70        263.31          1.45 o
   1   9   7        260.79        262.32          1.46 o
   2   9   7         51.18         51.71          0.44 o
  -2  -9  -7         50.95         50.89          0.39 o
   3   9   7         28.21         28.02          0.30 o
  -3  -9  -7         28.10         28.32          0.30 o
   4   9   7        102.95        102.21          0.82 o
  -4  -9  -7        103.24        102.37          0.67 o
  -5  -9  -7         26.61         26.15          0.29 o
   5   9   7         27.04         26.90          0.37 o
  -6  -9  -7        114.03        113.93          1.03 o
   6   9   7        113.89        112.90          1.15 o
  -7  -9  -7         36.86         36.85          0.57 o
   7   9   7         35.79         35.87          0.72 o
  -8  -9  -7          2.57          2.55          0.20 o
   8   9   7          2.38          2.43          0.27 o
   9   9   7         18.37         18.40          0.67 o
  -9  -9  -7         18.47         18.56          0.55 o
 -10  -9  -7          4.41          4.70          0.41 o
  10   9   7          4.49          4.64          0.45 o
  11   9   7          1.29          1.47          0.41 o
 -11  -9  -7          1.30          1.08          0.38 o
   0  10   7        114.63        115.25          0.76 o
   1  10   7        193.90        193.12          1.20 o
  -1 -10  -7        193.57        190.87          1.16 o
  -2 -10  -7         30.18         29.93          0.30 o
   2  10   7         29.69         29.66          0.32 o
  -3 -10  -7        129.30        129.18          0.92 o
   3  10   7        128.56        128.01          0.98 o
   4  10   7         83.64         82.83          0.73 o
  -4 -10  -7         83.33         82.10          0.65 o
  -5 -10  -7        131.11        130.12          1.09 o
   5  10   7        129.86        128.59          1.22 o
   6  10   7         18.74         18.38          0.45 o
  -6 -10  -7         18.66         18.20          0.38 o
   7  10   7          9.42          9.31          0.39 o
  -7 -10  -7          9.46          9.30          0.35 o
  -8 -10  -7          7.34          7.33          0.42 o
   8  10   7          7.35          7.07          0.40 o
   9  10   7          6.32          6.69          0.49 o
  -9 -10  -7          6.46          6.72          0.45 o
 -10 -10  -7          2.69          2.75          0.35 o
  10  10   7          2.73          2.47          0.36 o
 -11 -10  -7          4.87          5.29          0.81 o
  11  10   7          4.77          5.37          0.66 o
   0  11   7         17.79         17.89          0.26 o
  -1 -11  -7         18.57         18.50          0.23 o
   1  11   7         18.44         18.72          0.29 o
  -2 -11  -7         88.46         89.07          0.68 o
   2  11   7         87.28         87.36          0.74 o
  -3 -11  -7         17.95         18.09          0.30 o
   3  11   7         17.87         17.95          0.29 o
   4  11   7         79.50         79.43          0.80 o
  -4 -11  -7         78.88         78.62          0.79 o
  -5 -11  -7          8.16          8.21          0.30 o
   5  11   7          8.19          8.24          0.28 o
  -6 -11  -7         30.30         29.79          0.63 o
   6  11   7         31.37         31.10          0.70 o
   7  11   7         20.41         20.08          0.68 o
  -7 -11  -7         20.22         19.78          0.68 o
  -8 -11  -7          0.81          0.89          0.21 o
   8  11   7          0.85          0.76          0.24 o
  -9 -11  -7          5.39          5.65          0.44 o
   9  11   7          5.41          6.04          0.52 o
  10  11   7          2.12          2.02          0.40 o
 -10 -11  -7          2.08          2.18          0.34 o
   0  12   7        180.82        180.07          1.41 o
  -1 -12  -7          8.71          8.68          0.22 o
   1  12   7          8.44          8.56          0.23 o
   2  12   7        118.75        119.15          1.17 o
  -2 -12  -7        117.47        115.44          1.03 o
  -3 -12  -7         13.13         12.86          0.34 o
   3  12   7         12.89         13.20          0.30 o
  -4 -12  -7          6.14          6.25          0.25 o
   4  12   7          6.16          6.15          0.25 o
  -5 -12  -7          0.53          0.43          0.16 o
   5  12   7          0.49          0.36          0.16 o
  -6 -12  -7         35.37         34.27          0.79 o
   6  12   7         35.76         35.97          0.89 o
  -7 -12  -7          1.44          1.39          0.24 o
   7  12   7          1.49          1.42          0.29 o
  -8 -12  -7         29.68         29.91          0.96 o
   8  12   7         30.38         30.45          1.04 o
   9  12   7          3.01          3.12          0.40 o
  -9 -12  -7          3.01          2.94          0.36 o
 -10 -12  -7          2.86          2.86          0.42 o
  10  12   7          2.75          2.55          0.48 o
   0  13   7         54.38         54.35          0.65 o
   1  13   7          3.97          4.07          0.21 o
  -1 -13  -7          3.68          3.49          0.18 o
  -2 -13  -7         42.89         42.59          0.64 o
   2  13   7         42.42         43.37          0.68 o
  -3 -13  -7          6.86          6.85          0.33 o
   3  13   7          6.65          6.86          0.27 o
   4  13   7         55.58         55.42          0.93 o
  -4 -13  -7         55.74         55.39          1.03 o
  -5 -13  -7          0.19          0.22          0.18 o
   5  13   7          0.24          0.25          0.17 o
  -6 -13  -7         10.83         10.35          0.50 o
   6  13   7         10.60         10.40          0.64 o
  -7 -13  -7          1.79          1.67          0.27 o
   7  13   7          1.68          1.57          0.33 o
  -8 -13  -7          0.11          0.15          0.22 o
   8  13   7          0.10          0.15          0.29 o
   9  13   7          0.42          0.33          0.27 o
  -9 -13  -7          0.47          0.34          0.28 o
   0  14   7         18.02         18.16          0.47 o
   1  14   7         17.32         17.58          0.46 o
  -1 -14  -7         16.96         17.21          0.41 o
  -2 -14  -7         21.81         21.30          0.52 o
   2  14   7         21.68         21.56          0.56 o
  -3 -14  -7         83.29         82.55          1.42 o
   3  14   7         83.78         85.27          1.35 o
   4  14   7          2.35          2.29          0.27 o
  -4 -14  -7          2.45          2.65          0.34 o
  -5 -14  -7         43.32         43.68          1.17 o
   5  14   7         42.50         41.97          1.13 o
  -6 -14  -7         12.33         12.46          0.63 o
   6  14   7         12.13         12.57          0.78 o
  -7 -14  -7          1.61          1.49          0.30 o
   7  14   7          1.56          1.36          0.34 o
  -8 -14  -7          4.68          4.93          0.49 o
   8  14   7          4.58          4.30          0.53 o
   0  15   7          1.17          1.38          0.24 o
  -1 -15  -7         14.87         14.66          0.46 o
   1  15   7         14.98         14.73          0.54 o
   2  15   7         22.86         22.84          0.67 o
  -2 -15  -7         22.81         22.20          0.67 o
  -3 -15  -7         32.00         32.08          0.88 o
   3  15   7         32.37         32.66          0.93 o
   4  15   7          8.59          8.64          0.51 o
  -4 -15  -7          8.68          8.45          0.59 o
   5  15   7          0.50          0.52          0.25 o
  -5 -15  -7          0.49          0.42          0.23 o
  -6 -15  -7          1.42          1.43          0.30 o
   6  15   7          1.41          1.34          0.37 o
  -7 -15  -7          9.24          9.62          0.62 o
   7  15   7          9.03          9.43          0.66 o
  -8 -15  -7          3.01          2.77          0.44 o
   8  15   7          2.98          3.28          0.47 o
   0  16   7          0.66          0.62          0.22 o
   1  16   7          9.65          9.68          0.50 o
  -1 -16  -7          9.80          9.96          0.45 o
  -2 -16  -7         17.05         17.61          0.67 o
   2  16   7         17.16         17.28          0.64 o
   3  16   7         18.93         19.17          0.82 o
  -3 -16  -7         18.70         19.10          0.76 o
   4  16   7         18.75         19.01          0.93 o
  -4 -16  -7         18.58         18.78          0.88 o
   5  16   7          2.27          2.07          0.38 o
  -5 -16  -7          2.14          1.96          0.40 o
  -6 -16  -7          0.27          0.23          0.25 o
   6  16   7          0.27          0.20          0.29 o
   7  16   7          0.13          0.03          0.30 o
  -7 -16  -7          0.11          0.17          0.28 o
   0  17   7          0.04          0.08          0.23 o
  -1 -17  -7         23.65         24.16          0.79 o
   1  17   7         24.25         24.62          0.85 o
  -2 -17  -7          0.74          0.75          0.27 o
   2  17   7          0.74          0.92          0.28 o
  -3 -17  -7          5.75          5.97          0.51 o
   3  17   7          5.67          5.44          0.45 o
  -4 -17  -7          0.22          0.14          0.28 o
   4  17   7          0.18          0.14          0.27 o
   5  17   7          1.17          1.28          0.36 o
  -5 -17  -7          1.21          1.39          0.39 o
   6  17   7          0.92          0.79          0.44 o
  -6 -17  -7          0.89          0.79          0.32 o
   0  18   7          0.57          0.55          0.26 o
  -1 -18  -7          2.34          2.46          0.34 o
   1  18   7          2.22          2.16          0.34 o
   2  18   7          6.79          7.36          0.60 o
  -2 -18  -7          7.10          7.08          0.58 o
   3  18   7          6.01          5.68          0.50 o
  -3 -18  -7          6.00          5.97          0.61 o
  -4 -18  -7          0.57          0.64          0.34 o
   4  18   7          0.53          0.54          0.29 o
   5  18   7          3.27          3.02          0.44 o
  -5 -18  -7          3.18          2.95          0.53 o
   0  19   7          0.04          0.04          0.26 o
  -1 -19  -7          3.12          3.33          0.50 o
   1  19   7          3.09          3.21          0.45 o
   2  19   7         10.08         11.12          0.74 o
  -2 -19  -7         10.04         10.46          0.73 o
   3  19   7          0.29          0.33          0.29 o
  -3 -19  -7          0.32          0.35          0.32 o
   0   0   8        604.03        598.45          3.61 o
   1   0   8        403.75        398.28          1.56 o
   2   0   8        519.55        516.75          1.93 o
   3   0   8          3.10          3.09          0.07 o
   4   0   8          3.03          3.31          0.09 o
   5   0   8          0.51          0.63          0.07 o
   6   0   8         30.97         30.96          0.28 o
   7   0   8        134.24        134.45          0.94 o
   8   0   8        157.66        157.31          1.42 o
   9   0   8         61.63         61.18          0.91 o
  10   0   8         20.30         19.69          0.68 o
  11   0   8          1.64          1.77          0.35 o
  12   0   8          0.29          0.25          0.25 o
   0   1   8        219.57        219.41          0.97 o
  -1  -1  -8        769.11        771.96          3.09 o
   1   1   8        769.67        772.65          3.09 o
   2   1   8        362.45        360.59          1.48 o
  -2  -1  -8        360.18        358.31          1.46 o
  -3  -1  -8        378.48        375.10          1.59 o
   3   1   8        376.05        371.27          1.60 o
   4   1   8        183.65        184.27          0.88 o
  -4  -1  -8        183.82        185.24          0.95 o
  -5  -1  -8         73.81         74.28          0.51 o
   5   1   8         74.97         75.78          0.48 o
   6   1   8         66.52         67.08          0.49 o
  -6  -1  -8         66.74         67.20          0.51 o
   7   1   8         74.36         74.79          0.63 o
  -7  -1  -8         74.95         75.36          0.60 o
  -8  -1  -8          7.14          7.45          0.23 o
   8   1   8          7.37          7.39          0.23 o
  -9  -1  -8         26.92         26.98          0.61 o
   9   1   8         26.73         26.05          0.55 o
  10   1   8          4.71          4.65          0.41 o
 -10  -1  -8          4.66          4.64          0.38 o
 -11  -1  -8          5.03          4.74          0.40 o
  11   1   8          5.15          4.84          0.49 o
  12   1   8          2.56          2.40          0.41 o
 -12  -1  -8          2.47          2.39          0.35 o
   0   2   8         30.85         31.38          0.19 o
   1   2   8       1706.00       1696.52          6.20 o
  -1  -2  -8       1709.46       1687.60          6.44 o
  -2  -2  -8        257.34        257.71          1.09 o
   2   2   8        250.69        251.87          1.18 o
   3   2   8          6.86          6.78          0.10 o
  -3  -2  -8          6.03          6.12          0.09 o
   4   2   8        277.95        278.19          1.44 o
  -4  -2  -8        275.39        277.13          1.32 o
   5   2   8         89.97         89.64          0.62 o
  -5  -2  -8         87.94         88.23          0.59 o
   6   2   8          1.25          1.27          0.10 o
  -6  -2  -8          1.45          1.49          0.09 o
   7   2   8         28.87         28.95          0.36 o
  -7  -2  -8         27.95         27.87          0.33 o
   8   2   8         32.26         32.19          0.48 o
  -8  -2  -8         33.64         33.40          0.43 o
   9   2   8         16.03         16.20          0.46 o
  -9  -2  -8         16.47         16.76          0.45 o
 -10  -2  -8         10.60         10.52          0.52 o
  10   2   8         10.80         10.81          0.56 o
  11   2   8          1.05          0.92          0.29 o
 -11  -2  -8          0.92          1.03          0.29 o
  12   2   8          0.09          0.10          0.26 o
 -12  -2  -8          0.09          0.15          0.25 o
   0   3   8         72.37         71.93          0.40 o
   1   3   8         16.30         16.51          0.14 o
  -1  -3  -8         14.13         14.22          0.12 o
   2   3   8        368.40        367.78          1.57 o
  -2  -3  -8        370.02        367.24          1.59 o
  -3  -3  -8         78.10         77.77          0.42 o
   3   3   8         75.78         75.55          0.49 o
   4   3   8         15.38         15.44          0.19 o
  -4  -3  -8         14.83         14.93          0.17 o
   5   3   8          2.65          2.93          0.11 o
  -5  -3  -8          2.95          3.21          0.09 o
   6   3   8         27.96         27.77          0.35 o
  -6  -3  -8         28.37         28.63          0.26 o
   7   3   8         24.80         24.40          0.38 o
  -7  -3  -8         25.35         25.29          0.32 o
  -8  -3  -8         17.28         17.60          0.30 o
   8   3   8         16.84         16.67          0.37 o
  -9  -3  -8          9.61          9.40          0.35 o
   9   3   8         10.08          9.85          0.40 o
 -10  -3  -8          2.19          2.03          0.24 o
  10   3   8          2.27          2.32          0.29 o
  11   3   8          4.05          3.88          0.43 o
 -11  -3  -8          3.99          4.04          0.38 o
  12   3   8          0.21          0.25          0.29 o
 -12  -3  -8          0.19          0.14          0.27 o
   0   4   8         14.93         15.04          0.13 o
  -1  -4  -8         28.26         27.43          0.22 o
   1   4   8         28.92         28.44          0.20 o
  -2  -4  -8        374.24        373.95          1.60 o
   2   4   8        378.42        376.06          1.68 o
  -3  -4  -8        710.24        708.29          2.96 o
   3   4   8        713.92        714.26          3.28 o
  -4  -4  -8        611.37        614.84          2.49 o
   4   4   8        607.90        608.34          3.06 o
  -5  -4  -8        180.53        181.81          0.94 o
   5   4   8        180.32        181.63          1.15 o
  -6  -4  -8         33.09         33.83          0.30 o
   6   4   8         33.57         33.78          0.38 o
   7   4   8         30.78         31.26          0.46 o
  -7  -4  -8         31.50         31.77          0.36 o
   8   4   8          3.46          3.42          0.24 o
  -8  -4  -8          3.43          3.55          0.16 o
   9   4   8          5.64          5.37          0.36 o
  -9  -4  -8          5.51          5.47          0.29 o
 -10  -4  -8          3.41          3.18          0.27 o
  10   4   8          3.27          3.07          0.34 o
  11   4   8          2.38          1.96          0.34 o
 -11  -4  -8          2.40          2.28          0.29 o
 -12  -4  -8          3.92          3.76          0.48 o
  12   4   8          4.02          3.98          0.60 o
   0   5   8        464.53        463.50          1.94 o
  -1  -5  -8         85.42         84.59          0.51 o
   1   5   8         87.84         88.02          0.50 o
  -2  -5  -8        528.13        531.18          2.23 o
   2   5   8        529.80        530.82          2.42 o
  -3  -5  -8        182.79        183.98          0.93 o
   3   5   8        186.14        186.08          1.05 o
  -4  -5  -8         80.41         79.90          0.46 o
   4   5   8         80.39         80.45          0.59 o
   5   5   8          3.95          4.14          0.13 o
  -5  -5  -8          3.76          3.86          0.10 o
  -6  -5  -8        173.75        174.22          1.00 o
   6   5   8        175.79        174.72          1.29 o
  -7  -5  -8         44.96         44.64          0.45 o
   7   5   8         45.54         45.19          0.58 o
   8   5   8          9.44          9.44          0.38 o
  -8  -5  -8          9.07          9.03          0.28 o
  -9  -5  -8         36.43         36.08          0.73 o
   9   5   8         36.73         36.94          0.83 o
  10   5   8          1.82          1.81          0.31 o
 -10  -5  -8          1.89          1.81          0.23 o
  11   5   8         11.63         11.90          0.75 o
 -11  -5  -8         11.58         12.10          0.52 o
 -12  -5  -8          0.22          0.21          0.25 o
  12   5   8          0.23          0.27          0.34 o
   0   6   8         20.48         19.94          0.15 o
  -1  -6  -8        390.23        392.47          1.73 o
   1   6   8        393.56        391.75          1.86 o
  -2  -6  -8        457.22        461.90          2.19 o
   2   6   8        450.15        452.17          2.17 o
  -3  -6  -8         65.88         65.97          0.41 o
   3   6   8         65.34         65.42          0.48 o
  -4  -6  -8         27.41         28.05          0.23 o
   4   6   8         27.41         27.81          0.29 o
  -5  -6  -8        117.37        116.76          0.69 o
   5   6   8        115.83        115.77          0.91 o
   6   6   8         53.24         53.81          0.56 o
  -6  -6  -8         54.90         54.51          0.48 o
  -7  -6  -8         24.93         24.65          0.36 o
   7   6   8         24.76         24.64          0.39 o
   8   6   8         86.44         86.69          1.43 o
  -8  -6  -8         86.87         86.70          1.01 o
  -9  -6  -8          4.15          4.28          0.27 o
   9   6   8          4.15          4.36          0.33 o
  10   6   8         13.75         13.72          0.61 o
 -10  -6  -8         13.75         13.43          0.49 o
 -11  -6  -8          3.93          3.94          0.36 o
  11   6   8          3.81          3.70          0.46 o
  12   6   8          7.04          7.61          0.80 o
 -12  -6  -8          7.05          6.58          0.87 o
   0   7   8        152.16        152.38          0.82 o
  -1  -7  -8         73.99         75.35          0.43 o
   1   7   8         72.48         73.55          0.49 o
  -2  -7  -8        399.09        399.99          1.89 o
   2   7   8        395.07        395.15          1.96 o
  -3  -7  -8         48.43         48.45          0.36 o
   3   7   8         48.00         47.94          0.39 o
  -4  -7  -8        170.48        170.12          0.92 o
   4   7   8        172.79        172.54          1.06 o
   5   7   8         26.73         27.19          0.35 o
  -5  -7  -8         26.92         26.54          0.25 o
   6   7   8         92.35         92.56          0.91 o
  -6  -7  -8         90.90         91.41          0.74 o
   7   7   8          6.83          6.79          0.26 o
  -7  -7  -8          6.50          6.30          0.20 o
   8   7   8          1.99          1.95          0.24 o
  -8  -7  -8          1.91          1.92          0.16 o
  -9  -7  -8          3.29          3.11          0.25 o
   9   7   8          3.12          3.07          0.33 o
 -10  -7  -8          2.65          2.74          0.26 o
  10   7   8          2.70          2.58          0.33 o
  11   7   8          0.95          1.12          0.29 o
 -11  -7  -8          0.94          0.87          0.24 o
   0   8   8        313.87        314.45          1.53 o
  -1  -8  -8         56.68         57.08          0.37 o
   1   8   8         57.00         57.43          0.42 o
  -2  -8  -8          1.32          1.61          0.08 o
   2   8   8          1.41          1.73          0.09 o
   3   8   8        102.35        101.91          0.74 o
  -3  -8  -8        101.23        101.00          0.70 o
   4   8   8          1.23          1.40          0.10 o
  -4  -8  -8          1.22          1.33          0.06 o
  -5  -8  -8          5.64          5.91          0.13 o
   5   8   8          5.69          6.00          0.18 o
  -6  -8  -8         19.41         19.12          0.28 o
   6   8   8         19.76         19.90          0.38 o
   7   8   8          5.23          5.65          0.28 o
  -7  -8  -8          5.19          5.25          0.20 o
   8   8   8          2.70          2.69          0.25 o
  -8  -8  -8          2.37          2.43          0.19 o
   9   8   8          4.16          4.27          0.38 o
  -9  -8  -8          3.99          4.01          0.27 o
 -10  -8  -8          3.51          3.44          0.31 o
  10   8   8          3.31          3.18          0.36 o
 -11  -8  -8          0.37          0.31          0.26 o
  11   8   8          0.38          0.43          0.28 o
   0   9   8        171.58        172.48          0.98 o
   1   9   8         41.92         42.72          0.34 o
  -1  -9  -8         40.74         41.76          0.33 o
  -2  -9  -8         49.88         50.17          0.38 o
   2   9   8         51.92         52.40          0.44 o
   3   9   8         92.60         92.51          0.70 o
  -3  -9  -8         92.10         92.60          0.67 o
   4   9   8         45.07         45.07          0.48 o
  -4  -9  -8         46.22         46.57          0.40 o
   5   9   8         35.42         35.76          0.44 o
  -5  -9  -8         36.16         36.26          0.37 o
   6   9   8         42.54         42.31          0.62 o
  -6  -9  -8         42.80         41.98          0.49 o
   7   9   8         13.44         13.50          0.44 o
  -7  -9  -8         13.78         13.74          0.34 o
  -8  -9  -8         15.79         15.99          0.44 o
   8   9   8         15.95         15.74          0.54 o
  -9  -9  -8          9.56          9.49          0.42 o
   9   9   8          9.79          9.60          0.61 o
  10   9   8          2.70          2.72          0.40 o
 -10  -9  -8          2.69          2.60          0.33 o
 -11  -9  -8          5.53          5.53          0.66 o
  11   9   8          5.53          5.61          0.64 o
   0  10   8        158.88        158.94          1.00 o
   1  10   8         95.20         96.79          0.69 o
  -1 -10  -8         95.97         96.56          0.67 o
   2  10   8         94.84         94.93          0.71 o
  -2 -10  -8         93.09         93.69          0.65 o
  -3 -10  -8         15.51         15.38          0.24 o
   3  10   8         16.02         15.79          0.24 o
   4  10   8          4.05          4.22          0.16 o
  -4 -10  -8          4.17          4.27          0.15 o
  -5 -10  -8         71.47         70.22          0.74 o
   5  10   8         70.71         70.04          0.79 o
  -6 -10  -8         26.45         26.38          0.49 o
   6  10   8         26.73         26.94          0.55 o
  -7 -10  -8         20.20         19.62          0.48 o
   7  10   8         20.03         19.42          0.58 o
  -8 -10  -8         30.15         30.08          0.76 o
   8  10   8         30.23         30.47          0.84 o
  -9 -10  -8          5.27          5.26          0.37 o
   9  10   8          5.23          5.25          0.44 o
 -10 -10  -8          2.56          2.53          0.34 o
  10  10   8          2.50          2.69          0.42 o
   0  11   8         36.11         35.66          0.37 o
  -1 -11  -8        168.41        164.34          1.10 o
   1  11   8        169.45        169.19          1.28 o
  -2 -11  -8         28.06         28.50          0.33 o
   2  11   8         28.26         28.59          0.36 o
  -3 -11  -8         28.95         29.08          0.40 o
   3  11   8         29.00         28.85          0.39 o
   4  11   8          2.56          2.61          0.16 o
  -4 -11  -8          2.73          2.82          0.16 o
   5  11   8         28.72         28.36          0.52 o
  -5 -11  -8         28.45         28.35          0.49 o
   6  11   8         21.01         21.53          0.58 o
  -6 -11  -8         21.31         21.63          0.50 o
  -7 -11  -8         12.32         12.12          0.51 o
   7  11   8         12.11         11.50          0.53 o
   8  11   8          2.24          2.38          0.34 o
  -8 -11  -8          2.18          2.23          0.27 o
  -9 -11  -8         11.80         11.59          0.58 o
   9  11   8         12.01         12.01          0.67 o
 -10 -11  -8          0.25          0.25          0.24 o
  10  11   8          0.29          0.21          0.31 o
   0  12   8         51.40         50.80          0.55 o
   1  12   8         16.54         16.81          0.32 o
  -1 -12  -8         16.35         16.34          0.30 o
  -2 -12  -8         29.11         29.22          0.45 o
   2  12   8         28.49         28.89          0.46 o
  -3 -12  -8         28.80         28.54          0.49 o
   3  12   8         28.55         28.23          0.44 o
  -4 -12  -8         35.61         35.59          0.61 o
   4  12   8         36.17         36.43          0.59 o
  -5 -12  -8         34.79         34.46          0.71 o
   5  12   8         34.09         33.32          0.70 o
   6  12   8          8.92          8.99          0.50 o
  -6 -12  -8          8.68          8.50          0.43 o
  -7 -12  -8          1.70          1.59          0.25 o
   7  12   8          1.80          1.95          0.31 o
   8  12   8          0.80          0.53          0.28 o
  -8 -12  -8          0.80          0.76          0.24 o
   9  12   8          4.14          4.18          0.47 o
  -9 -12  -8          4.23          4.13          0.41 o
 -10 -12  -8          0.13          0.13          0.26 o
  10  12   8          0.14          0.06          0.35 o
   0  13   8         12.12         12.23          0.32 o
   1  13   8          6.13          6.22          0.24 o
  -1 -13  -8          5.42          5.68          0.23 o
  -2 -13  -8         18.44         18.50          0.43 o
   2  13   8         17.99         18.17          0.43 o
  -3 -13  -8          5.55          5.41          0.31 o
   3  13   8          5.67          5.60          0.25 o
  -4 -13  -8          6.98          6.69          0.40 o
   4  13   8          7.17          7.11          0.33 o
   5  13   8          7.47          7.05          0.40 o
  -5 -13  -8          7.21          6.69          0.40 o
   6  13   8         16.69         16.89          0.79 o
  -6 -13  -8         16.46         15.92          0.67 o
   7  13   8          2.00          1.76          0.34 o
  -7 -13  -8          1.97          1.61          0.29 o
  -8 -13  -8          1.91          1.89          0.36 o
   8  13   8          1.81          2.06          0.42 o
  -9 -13  -8          1.33          1.38          0.36 o
   9  13   8          1.23          1.18          0.32 o
   0  14   8         19.84         19.42          0.46 o
  -1 -14  -8          8.85          8.99          0.35 o
   1  14   8          8.98          9.18          0.38 o
  -2 -14  -8          1.69          1.64          0.21 o
   2  14   8          1.61          1.65          0.21 o
  -3 -14  -8         48.35         48.42          0.99 o
   3  14   8         48.37         48.43          0.96 o
  -4 -14  -8         17.06         17.20          0.71 o
   4  14   8         16.85         17.17          0.55 o
  -5 -14  -8          0.07          0.15          0.21 o
   6  14   8          4.46          4.15          0.49 o
  -6 -14  -8          4.31          4.20          0.42 o
   7  14   8          1.79          1.92          0.38 o
  -7 -14  -8          1.89          1.95          0.33 o
  -8 -14  -8          2.24          2.31          0.38 o
   8  14   8          2.33          2.23          0.40 o
   0  15   8          0.27          0.33          0.18 o
  -1 -15  -8         10.75         10.95          0.46 o
   1  15   8         10.61         10.47          0.45 o
   2  15   8         31.34         31.64          0.84 o
  -2 -15  -8         31.44         31.11          0.84 o
  -3 -15  -8         16.44         17.14          0.68 o
   3  15   8         16.59         17.52          0.66 o
  -4 -15  -8         24.76         24.78          0.94 o
   4  15   8         24.26         24.54          0.83 o
   5  15   8          5.71          5.29          0.44 o
  -5 -15  -8          5.64          5.15          0.43 o
   6  15   8          7.97          7.75          0.67 o
  -6 -15  -8          7.84          7.82          0.55 o
   7  15   8          1.06          0.96          0.32 o
  -7 -15  -8          1.08          0.93          0.30 o
  -8 -15  -8          0.12          0.19          0.29 o
   8  15   8          0.13          0.07          0.28 o
   0  16   8          0.06          0.13          0.22 o
  -1 -16  -8          2.48          2.44          0.27 o
   1  16   8          2.59          2.55          0.32 o
   2  16   8         23.14         23.16          0.81 o
  -2 -16  -8         22.93         22.76          0.81 o
  -3 -16  -8          9.41          8.55          0.54 o
   3  16   8          9.53          9.12          0.59 o
  -4 -16  -8          5.10          4.98          0.56 o
   4  16   8          5.12          4.85          0.53 o
  -5 -16  -8          0.07          0.12          0.26 o
   5  16   8          0.09          0.15          0.28 o
   6  16   8          0.19          0.29          0.30 o
  -6 -16  -8          0.17          0.11          0.24 o
   7  16   8          1.82          1.81          0.43 o
  -7 -16  -8          1.79          1.63          0.41 o
   0  17   8         13.91         14.62          0.66 o
   1  17   8          4.15          3.88          0.38 o
  -1 -17  -8          4.06          3.86          0.35 o
   2  17   8          6.46          6.45          0.52 o
  -2 -17  -8          6.50          6.23          0.51 o
   3  17   8          4.57          4.24          0.45 o
  -3 -17  -8          4.66          4.46          0.46 o
   4  17   8          3.65          3.29          0.45 o
  -4 -17  -8          3.70          3.74          0.50 o
   5  17   8          1.19          0.96          0.34 o
  -5 -17  -8          1.28          1.53          0.42 o
   6  17   8          0.89          0.90          0.45 o
  -6 -17  -8          0.94          1.08          0.38 o
   0  18   8          5.94          5.72          0.52 o
  -1 -18  -8          8.08          8.62          0.58 o
   1  18   8          8.06          8.47          0.59 o
   2  18   8          2.30          2.43          0.39 o
  -2 -18  -8          2.44          2.40          0.38 o
   3  18   8          8.44          9.18          0.61 o
  -3 -18  -8          8.32          8.71          0.70 o
   4  18   8          0.60          0.62          0.30 o
  -4 -18  -8          0.56          0.51          0.33 o
   0  19   8          0.06          0.10          0.26 o
   1  19   8          1.17          1.04          0.33 o
  -1 -19  -8          1.12          1.21          0.37 o
   2  19   8          1.29          1.22          0.35 o
  -2 -19  -8          1.23          1.17          0.35 o
   1   0   9       1016.27        999.23          3.72 o
   2   0   9         44.25         44.71          0.24 o
   3   0   9       2330.38       2307.87          8.46 o
   4   0   9         57.92         58.79          0.38 o
   5   0   9        675.01        671.62          2.99 o
   6   0   9          0.12          0.18          0.06 o
   7   0   9         22.79         22.71          0.29 o
   8   0   9         33.87         35.25          0.49 o
   9   0   9         19.12         18.95          0.47 o
  10   0   9          0.99          0.94          0.25 o
  11   0   9          6.92          6.54          0.57 o
  12   0   9          0.48          0.50          0.29 o
   0   1   9         73.81         74.01          0.39 o
  -1  -1  -9        544.26        541.31          2.20 o
   1   1   9        543.32        538.60          2.31 o
   2   1   9        446.66        440.05          1.87 o
  -2  -1  -9        446.43        442.96          1.78 o
   3   1   9        246.01        245.90          1.08 o
  -3  -1  -9        243.91        243.84          1.11 o
   4   1   9          5.39          5.65          0.11 o
  -4  -1  -9          6.01          6.20          0.12 o
  -5  -1  -9         59.47         59.30          0.41 o
   5   1   9         58.14         57.29          0.41 o
   6   1   9         21.79         22.09          0.25 o
  -6  -1  -9         20.82         21.07          0.25 o
   7   1   9        106.96        106.99          0.87 o
  -7  -1  -9        107.60        107.12          0.79 o
   8   1   9         21.70         22.14          0.38 o
  -8  -1  -9         21.41         21.36          0.38 o
  -9  -1  -9         25.15         24.88          0.58 o
   9   1   9         26.07         26.09          0.56 o
 -10  -1  -9          5.44          5.30          0.45 o
  10   1   9          5.25          5.00          0.42 o
  11   1   9          5.74          5.47          0.49 o
 -11  -1  -9          5.56          5.44          0.45 o
 -12  -1  -9          0.24          0.13          0.26 o
  12   1   9          0.21          0.28          0.26 o
   0   2   9          6.30          6.44          0.08 o
   1   2   9        106.22        106.79          0.53 o
  -1  -2  -9        109.54        108.94          0.50 o
  -2  -2  -9        163.39        162.96          0.76 o
   2   2   9        161.00        161.85          0.81 o
  -3  -2  -9        756.47        752.64          3.08 o
   3   2   9        753.49        743.20          3.28 o
   4   2   9        212.57        213.02          1.10 o
  -4  -2  -9        214.72        215.87          1.11 o
   5   2   9        235.55        237.32          1.31 o
  -5  -2  -9        231.71        234.58          1.28 o
  -6  -2  -9         17.72         18.01          0.24 o
   6   2   9         16.70         16.76          0.24 o
   7   2   9          9.73         10.04          0.22 o
  -7  -2  -9          9.96         10.00          0.22 o
   8   2   9        122.99        122.56          1.22 o
  -8  -2  -9        123.67        123.43          1.14 o
   9   2   9         16.34         16.28          0.47 o
  -9  -2  -9         16.52         16.85          0.51 o
 -10  -2  -9         25.10         24.40          0.75 o
  10   2   9         24.82         25.14          0.83 o
 -11  -2  -9          4.07          4.03          0.44 o
  11   2   9          4.06          4.12          0.44 o
  12   2   9          1.20          1.21          0.35 o
 -12  -2  -9          1.16          1.14          0.32 o
   0   3   9        102.53        102.93          0.55 o
  -1  -3  -9        308.16        305.12          1.36 o
   1   3   9        312.30        308.88          1.31 o
   2   3   9        554.34        550.01          2.33 o
  -2  -3  -9        548.08        541.69          2.27 o
   3   3   9        154.12        155.00          0.86 o
  -3  -3  -9        150.83        151.76          0.76 o
   4   3   9        322.22        321.39          1.75 o
  -4  -3  -9        322.33        323.63          1.57 o
  -5  -3  -9         18.40         18.66          0.23 o
   5   3   9         17.21         17.25          0.23 o
  -6  -3  -9        209.58        211.29          1.18 o
   6   3   9        210.02        212.47          1.44 o
   7   3   9         77.00         76.89          0.76 o
  -7  -3  -9         76.28         76.14          0.61 o
  -8  -3  -9         32.25         32.04          0.41 o
   8   3   9         31.82         31.77          0.53 o
  -9  -3  -9          9.40          9.11          0.35 o
   9   3   9          9.59          9.71          0.41 o
 -10  -3  -9         15.42         15.61          0.56 o
  10   3   9         15.64         16.14          0.62 o
 -11  -3  -9          0.78          0.59          0.22 o
  11   3   9          0.86          0.78          0.29 o
 -12  -3  -9          6.17          6.23          0.59 o
  12   3   9          6.08          6.16          0.66 o
   0   4   9       2661.56       2614.37         10.54 o
   1   4   9        602.11        600.46          2.63 o
  -1  -4  -9        598.40        597.01          2.76 o
  -2  -4  -9        598.79        599.66          2.51 o
   2   4   9        588.81        592.75          2.70 o
   3   4   9        739.57        733.65          3.36 o
  -3  -4  -9        736.03        729.65          3.13 o
   4   4   9        190.82        191.34          1.14 o
  -4  -4  -9        191.05        192.76          0.96 o
  -5  -4  -9         50.27         50.40          0.36 o
   5   4   9         50.25         50.96          0.44 o
  -6  -4  -9        153.23        152.33          0.89 o
   6   4   9        152.88        153.08          1.10 o
  -7  -4  -9         23.18         23.51          0.33 o
   7   4   9         23.88         24.40          0.39 o
  -8  -4  -9         76.09         76.96          0.78 o
   8   4   9         75.00         76.02          1.12 o
   9   4   9         29.59         29.65          0.80 o
  -9  -4  -9         28.91         28.12          0.59 o
 -10  -4  -9          2.97          2.92          0.28 o
  10   4   9          2.76          2.76          0.31 o
 -11  -4  -9          0.28          0.26          0.21 o
  11   4   9          0.27          0.24          0.25 o
 -12  -4  -9          0.92          0.88          0.32 o
  12   4   9          0.92          0.81          0.39 o
   0   5   9          0.44          0.48          0.04 o
   1   5   9         90.88         92.00          0.52 o
  -1  -5  -9         90.05         90.64          0.53 o
   2   5   9        419.49        417.75          2.01 o
  -2  -5  -9        422.22        421.07          1.92 o
  -3  -5  -9        246.11        247.19          1.20 o
   3   5   9        242.17        244.99          1.32 o
   4   5   9        240.14        241.97          1.37 o
  -4  -5  -9        238.41        239.13          1.15 o
  -5  -5  -9         70.18         71.54          0.48 o
   5   5   9         69.18         70.58          0.61 o
   6   5   9         73.05         73.14          0.67 o
  -6  -5  -9         73.11         73.00          0.52 o
   7   5   9         15.73         15.41          0.34 o
  -7  -5  -9         15.84         15.64          0.26 o
  -8  -5  -9          4.28          4.37          0.21 o
   8   5   9          4.22          4.02          0.28 o
   9   5   9          9.16          8.95          0.47 o
  -9  -5  -9          9.38          9.45          0.37 o
  10   5   9         16.64         16.90          0.70 o
 -10  -5  -9         16.66         16.68          0.54 o
 -11  -5  -9          6.24          5.71          0.40 o
  11   5   9          6.27          6.08          0.59 o
 -12  -5  -9          1.29          1.33          0.36 o
  12   5   9          1.23          1.34          0.43 o
   0   6   9        782.64        779.76          3.37 o
   1   6   9        139.21        138.07          0.79 o
  -1  -6  -9        139.26        139.45          0.73 o
   2   6   9        215.37        215.58          1.12 o
  -2  -6  -9        211.58        211.04          1.14 o
  -3  -6  -9         21.12         21.57          0.21 o
   3   6   9         22.86         22.95          0.24 o
   4   6   9          2.58          2.50          0.10 o
  -4  -6  -9          2.76          2.97          0.09 o
  -5  -6  -9         98.91         98.89          0.63 o
   5   6   9         99.54        100.52          0.80 o
  -6  -6  -9         33.74         34.02          0.36 o
   6   6   9         33.42         33.55          0.42 o
   7   6   9          4.16          4.10          0.21 o
  -7  -6  -9          3.81          4.00          0.17 o
  -8  -6  -9         53.33         54.01          0.79 o
   8   6   9         53.76         54.71          1.03 o
   9   6   9          1.25          1.04          0.23 o
  -9  -6  -9          1.34          1.43          0.20 o
 -10  -6  -9          2.52          2.70          0.26 o
  10   6   9          2.66          2.70          0.37 o
 -11  -6  -9          2.76          2.47          0.30 o
  11   6   9          2.83          2.87          0.41 o
  12   6   9          0.49          0.50          0.42 o
 -12  -6  -9          0.52          0.56          0.32 o
   0   7   9        192.50        194.44          0.98 o
  -1  -7  -9        245.63        246.23          1.18 o
   1   7   9        244.07        244.45          1.29 o
  -2  -7  -9        377.96        379.52          1.96 o
   2   7   9        374.42        375.55          1.94 o
  -3  -7  -9        253.56        254.19          1.41 o
   3   7   9        255.96        256.44          1.45 o
   4   7   9        116.85        117.50          0.80 o
  -4  -7  -9        117.17        116.67          0.68 o
  -5  -7  -9         45.59         45.64          0.35 o
   5   7   9         46.03         46.32          0.48 o
   6   7   9         23.58         23.82          0.40 o
  -6  -7  -9         23.81         24.18          0.32 o
   7   7   9         57.70         58.60          0.81 o
  -7  -7  -9         58.98         58.53          0.65 o
  -8  -7  -9         13.44         13.77          0.35 o
   8   7   9         12.85         13.44          0.50 o
   9   7   9         20.94         20.79          0.75 o
  -9  -7  -9         20.37         20.20          0.56 o
 -10  -7  -9         11.98         12.57          0.49 o
  10   7   9         11.77         12.46          0.61 o
 -11  -7  -9          2.76          2.84          0.33 o
  11   7   9          2.76          2.68          0.38 o
   0   8   9         41.56         42.53          0.32 o
  -1  -8  -9         44.82         45.72          0.33 o
   1   8   9         46.27         46.65          0.36 o
  -2  -8  -9         75.39         75.77          0.51 o
   2   8   9         74.50         74.10          0.57 o
  -3  -8  -9        242.33        240.61          1.37 o
   3   8   9        243.60        242.71          1.45 o
  -4  -8  -9          6.19          6.20          0.11 o
   4   8   9          6.54          6.72          0.17 o
   5   8   9        223.76        223.68          1.62 o
  -5  -8  -9        226.22        225.33          1.35 o
   6   8   9         44.44         44.45          0.61 o
  -6  -8  -9         43.84         43.84          0.47 o
   7   8   9         55.90         55.84          0.94 o
  -7  -8  -9         56.20         55.35          0.68 o
  -8  -8  -9          5.77          5.71          0.26 o
   8   8   9          5.75          5.90          0.35 o
  -9  -8  -9          0.85          0.81          0.19 o
   9   8   9          0.88          0.80          0.25 o
  10   8   9          0.83          0.94          0.27 o
 -10  -8  -9          0.76          0.75          0.21 o
  11   8   9          5.28          5.30          0.54 o
 -11  -8  -9          5.37          5.12          0.53 o
   0   9   9          8.19          8.69          0.14 o
   1   9   9         87.46         87.53          0.60 o
  -1  -9  -9         86.57         86.10          0.55 o
   2   9   9        156.07        155.70          1.02 o
  -2  -9  -9        155.52        156.12          0.94 o
  -3  -9  -9        101.24        100.66          0.73 o
   3   9   9        100.80        100.33          0.73 o
  -4  -9  -9         81.00         80.93          0.65 o
   4   9   9         81.56         80.25          0.71 o
   5   9   9         36.53         36.70          0.47 o
  -5  -9  -9         36.16         36.43          0.39 o
   6   9   9          6.95          6.79          0.27 o
  -6  -9  -9          6.61          6.36          0.21 o
  -7  -9  -9         53.43         52.73          0.77 o
   7   9   9         54.30         54.61          1.07 o
  -8  -9  -9          2.23          1.98          0.20 o
   8   9   9          2.45          2.28          0.26 o
  -9  -9  -9          9.17          9.56          0.43 o
   9   9   9          8.97          8.80          0.53 o
 -10  -9  -9          0.92          0.90          0.23 o
  10   9   9          0.96          0.91          0.30 o
  11   9   9          3.44          3.55          0.53 o
 -11  -9  -9          3.47          3.55          0.52 o
   0  10   9        139.25        138.86          0.91 o
   1  10   9         85.92         85.68          0.63 o
  -1 -10  -9         85.89         85.69          0.60 o
  -2 -10  -9         66.36         65.90          0.52 o
   2  10   9         65.47         66.03          0.55 o
   3  10   9         89.49         89.41          0.78 o
  -3 -10  -9         90.54         90.99          0.74 o
  -4 -10  -9          5.92          6.01          0.18 o
   4  10   9          5.98          5.84          0.19 o
   5  10   9         35.67         35.36          0.52 o
  -5 -10  -9         36.09         35.74          0.50 o
   6  10   9         13.89         14.09          0.41 o
  -6 -10  -9         13.84         13.57          0.36 o
  -7 -10  -9         21.64         21.63          0.52 o
   7  10   9         21.04         20.91          0.64 o
   8  10   9         10.84         10.49          0.49 o
  -8 -10  -9         10.72         10.57          0.42 o
  -9 -10  -9          0.70          0.68          0.20 o
   9  10   9          0.65          0.71          0.29 o
  10  10   9          2.16          2.18          0.39 o
 -10 -10  -9          2.32          2.13          0.33 o
   0  11   9          0.91          0.96          0.09 o
   1  11   9         77.94         76.98          0.70 o
  -1 -11  -9         77.08         75.60          0.62 o
   2  11   9        110.03        110.07          0.89 o
  -2 -11  -9        109.86        109.41          0.87 o
   3  11   9         18.44         18.42          0.34 o
  -3 -11  -9         17.56         17.25          0.29 o
  -4 -11  -9         71.61         69.88          0.77 o
   4  11   9         71.21         70.02          0.82 o
   5  11   9         30.98         30.23          0.58 o
  -5 -11  -9         31.74         31.80          0.56 o
   6  11   9         26.52         26.31          0.64 o
  -6 -11  -9         26.29         26.15          0.57 o
  -7 -11  -9         17.92         17.71          0.57 o
   7  11   9         17.82         17.73          0.67 o
   8  11   9          2.46          2.51          0.36 o
  -8 -11  -9          2.38          2.19          0.27 o
   9  11   9          0.47          0.42          0.26 o
  -9 -11  -9          0.49          0.45          0.22 o
  10  11   9          3.43          3.96          0.61 o
 -10 -11  -9          3.40          3.47          0.46 o
   0  12   9         23.96         23.79          0.37 o
  -1 -12  -9         18.28         17.73          0.32 o
   1  12   9         18.53         18.69          0.35 o
   2  12   9         15.88         16.03          0.32 o
  -2 -12  -9         15.15         15.17          0.31 o
   3  12   9          8.77          8.56          0.26 o
  -3 -12  -9          9.01          9.06          0.30 o
   4  12   9         15.89         15.74          0.38 o
  -4 -12  -9         15.83         15.40          0.40 o
   5  12   9          3.49          3.40          0.32 o
  -5 -12  -9          3.39          3.16          0.26 o
   6  12   9          2.91          2.80          0.35 o
  -6 -12  -9          2.61          2.73          0.29 o
  -7 -12  -9          0.20          0.08          0.19 o
   7  12   9          0.22          0.27          0.22 o
   8  12   9          9.93          9.71          0.64 o
  -8 -12  -9          9.87          9.77          0.52 o
   9  12   9          1.96          2.11          0.38 o
  -9 -12  -9          2.02          2.22          0.33 o
   0  13   9          6.01          6.28          0.26 o
  -1 -13  -9         10.61         10.58          0.31 o
   1  13   9         10.62         10.37          0.32 o
  -2 -13  -9         53.80         53.64          0.88 o
   2  13   9         54.05         53.99          0.78 o
   3  13   9          8.43          8.42          0.31 o
  -3 -13  -9          8.60          8.51          0.37 o
  -4 -13  -9         42.91         42.42          1.01 o
   4  13   9         42.11         42.24          0.84 o
   5  13   9          3.49          3.72          0.33 o
  -5 -13  -9          3.75          3.61          0.32 o
  -6 -13  -9         16.51         16.60          0.68 o
   6  13   9         16.57         16.37          0.77 o
  -7 -13  -9          4.65          4.51          0.42 o
   7  13   9          4.55          4.04          0.45 o
   8  13   9          2.00          1.97          0.42 o
  -8 -13  -9          1.96          1.56          0.31 o
  -9 -13  -9          2.20          2.05          0.40 o
   9  13   9          2.14          2.15          0.46 o
   0  14   9         37.81         36.77          0.66 o
  -1 -14  -9          3.29          3.52          0.26 o
   1  14   9          3.57          3.68          0.25 o
  -2 -14  -9          5.97          6.36          0.37 o
   2  14   9          5.92          5.86          0.33 o
   3  14   9         38.56         38.13          0.85 o
  -3 -14  -9         38.38         38.69          0.88 o
  -4 -14  -9         14.40         14.03          0.65 o
   4  14   9         14.62         14.56          0.53 o
   5  14   9          7.47          7.22          0.48 o
  -5 -14  -9          7.79          7.86          0.48 o
   6  14   9          8.43          8.33          0.64 o
  -6 -14  -9          8.22          8.04          0.55 o
  -7 -14  -9          1.93          2.14          0.35 o
   7  14   9          1.82          1.61          0.35 o
   8  14   9          7.74          8.29          0.70 o
  -8 -14  -9          7.66          8.43          0.62 o
   0  15   9         39.56         38.01          0.84 o
  -1 -15  -9         60.84         61.19          1.29 o
   1  15   9         61.48         61.91          1.38 o
   2  15   9          3.42          3.30          0.30 o
  -2 -15  -9          3.38          3.04          0.31 o
   3  15   9          2.29          2.19          0.30 o
  -3 -15  -9          2.46          2.30          0.35 o
  -4 -15  -9          2.88          2.83          0.43 o
   4  15   9          2.90          3.07          0.33 o
  -5 -15  -9         17.18         17.79          0.72 o
   5  15   9         17.34         17.70          0.74 o
   6  15   9          8.26          8.57          0.70 o
  -6 -15  -9          8.37          8.58          0.58 o
  -7 -15  -9          7.89          8.32          0.62 o
   7  15   9          7.98          8.36          0.69 o
   8  15   9          0.97          0.99          0.38 o
  -8 -15  -9          0.94          0.97          0.35 o
   0  16   9         13.01         13.23          0.54 o
   1  16   9          6.35          5.81          0.44 o
  -1 -16  -9          6.42          6.39          0.45 o
  -2 -16  -9          0.94          0.79          0.24 o
   2  16   9          1.04          0.85          0.25 o
  -3 -16  -9          6.11          5.72          0.47 o
   3  16   9          6.19          5.75          0.50 o
  -4 -16  -9          5.01          4.39          0.54 o
   4  16   9          4.77          4.72          0.47 o
   5  16   9         11.38         11.17          0.93 o
  -5 -16  -9         11.47         11.39          0.73 o
   6  16   9          1.12          1.15          0.40 o
  -6 -16  -9          1.19          1.35          0.34 o
  -7 -16  -9          0.09          0.10          0.32 o
   7  16   9          0.11          0.09          0.31 o
   0  17   9          0.32          0.21          0.23 o
   1  17   9          4.59          4.96          0.43 o
  -1 -17  -9          4.77          4.93          0.45 o
  -2 -17  -9          2.86          2.69          0.38 o
   2  17   9          2.70          2.61          0.39 o
  -3 -17  -9          6.98          6.97          0.56 o
   3  17   9          7.18          7.42          0.59 o
   4  17   9          0.71          0.83          0.33 o
  -4 -17  -9          0.78          0.78          0.34 o
  -5 -17  -9          1.27          1.14          0.45 o
   5  17   9          1.29          1.31          0.37 o
  -6 -17  -9          0.07          0.04          0.29 o
   6  17   9          0.09          0.07          0.38 o
   0  18   9          2.68          2.71          0.39 o
  -1 -18  -9          0.21          0.12          0.24 o
   1  18   9          0.24          0.27          0.26 o
  -2 -18  -9          3.74          3.64          0.45 o
   2  18   9          3.74          3.60          0.44 o
   3  18   9         10.21         10.80          0.65 o
  -3 -18  -9         10.19         10.53          0.76 o
   4  18   9          2.20          2.34          0.40 o
  -4 -18  -9          2.23          2.23          0.42 o
   0  19   9          3.58          3.52          0.48 o
  -1 -19  -9          0.13          0.07          0.28 o
   1  19   9          0.11          0.05          0.26 o
  -2 -19  -9          3.90          4.29          0.52 o
   2  19   9          3.96          3.85          0.50 o
   0   0  10       2521.17       2485.71         11.87 o
   1   0  10       5083.91       4974.66         17.35 o
   2   0  10        608.57        604.74          2.45 o
   3   0  10        108.35        108.75          0.53 o
   4   0  10          1.17          1.20          0.07 o
   5   0  10        570.90        570.33          2.66 o
   6   0  10         53.56         54.60          0.42 o
   7   0  10        243.97        245.37          1.60 o
   8   0  10        137.41        137.60          1.27 o
   9   0  10         29.18         29.07          0.67 o
  10   0  10         11.03         10.97          0.52 o
  11   0  10          2.58          2.37          0.36 o
  12   0  10          0.59          0.52          0.28 o
   0   1  10         21.82         21.46          0.16 o
  -1  -1 -10        232.02        232.76          0.98 o
   1   1  10        234.90        235.24          1.03 o
  -2  -1 -10        255.18        255.28          1.17 o
   2   1  10        258.90        257.03          1.14 o
  -3  -1 -10        486.75        485.19          2.05 o
   3   1  10        489.39        487.14          2.14 o
  -4  -1 -10         33.51         33.73          0.28 o
   4   1  10         33.44         33.49          0.27 o
   5   1  10        197.48        198.58          1.09 o
  -5  -1 -10        197.53        199.32          1.10 o
   6   1  10        132.27        131.94          0.85 o
  -6  -1 -10        132.03        131.73          0.83 o
   7   1  10         11.08         11.13          0.25 o
  -7  -1 -10         10.73         10.75          0.21 o
  -8  -1 -10         84.87         85.30          0.86 o
   8   1  10         84.94         85.55          0.95 o
  -9  -1 -10         17.81         17.78          0.50 o
   9   1  10         18.34         18.07          0.52 o
  10   1  10          9.03          8.70          0.52 o
 -10  -1 -10          8.97          8.62          0.54 o
 -11  -1 -10          8.37          8.35          0.57 o
  11   1  10          8.33          8.45          0.58 o
 -12  -1 -10          3.54          3.73          0.48 o
  12   1  10          3.48          3.24          0.46 o
   0   2  10        332.75        327.98          1.37 o
  -1  -2 -10          6.16          6.40          0.08 o
   1   2  10          5.51          5.71          0.08 o
   2   2  10         37.34         37.66          0.26 o
  -2  -2 -10         35.06         35.11          0.24 o
  -3  -2 -10        469.47        471.24          2.00 o
   3   2  10        471.62        471.78          2.21 o
   4   2  10          8.38          8.73          0.14 o
  -4  -2 -10          9.20          9.57          0.14 o
   5   2  10        133.94        134.62          0.82 o
  -5  -2 -10        135.29        136.19          0.80 o
  -6  -2 -10         15.85         16.20          0.24 o
   6   2  10         16.51         16.70          0.24 o
   7   2  10         26.67         26.90          0.38 o
  -7  -2 -10         26.41         26.53          0.33 o
  -8  -2 -10         64.97         65.13          0.69 o
   8   2  10         66.30         66.14          0.83 o
  -9  -2 -10          6.17          6.37          0.35 o
   9   2  10          6.30          6.11          0.32 o
 -10  -2 -10          3.11          2.98          0.32 o
  10   2  10          3.37          3.20          0.36 o
  11   2  10          1.16          1.01          0.30 o
 -11  -2 -10          1.17          1.13          0.33 o
  12   2  10          1.75          1.96          0.43 o
 -12  -2 -10          1.78          1.87          0.42 o
   0   3  10       1093.32       1094.41          4.58 o
   1   3  10        240.85        240.15          1.11 o
  -1  -3 -10        240.68        237.41          1.11 o
   2   3  10        289.22        290.76          1.29 o
  -2  -3 -10        292.74        292.19          1.30 o
  -3  -3 -10        345.45        348.00          1.53 o
   3   3  10        346.11        345.34          1.72 o
   4   3  10        119.39        118.67          0.80 o
  -4  -3 -10        118.92        119.68          0.69 o
   5   3  10         44.40         44.24          0.41 o
  -5  -3 -10         44.33         44.72          0.37 o
   6   3  10        121.33        121.46          0.95 o
  -6  -3 -10        122.08        121.50          0.82 o
   7   3  10         52.82         52.26          0.60 o
  -7  -3 -10         53.78         54.10          0.51 o
  -8  -3 -10         11.86         11.90          0.28 o
   8   3  10         11.92         12.07          0.36 o
   9   3  10         11.95         11.60          0.45 o
  -9  -3 -10         12.02         11.89          0.42 o
  10   3  10          8.53          8.38          0.47 o
 -10  -3 -10          8.66          8.36          0.43 o
  11   3  10          6.31          6.58          0.55 o
 -11  -3 -10          6.33          6.09          0.46 o
 -12  -3 -10          2.27          2.44          0.42 o
  12   3  10          2.20          2.30          0.49 o
   0   4  10         14.37         14.61          0.15 o
  -1  -4 -10         67.59         66.98          0.43 o
   1   4  10         66.87         66.54          0.39 o
   2   4  10        243.64        243.88          1.17 o
  -2  -4 -10        246.70        246.30          1.16 o
   3   4  10        204.75        205.06          1.09 o
  -3  -4 -10        204.98        207.24          1.08 o
   4   4  10        218.42        218.36          1.29 o
  -4  -4 -10        216.21        216.63          1.09 o
   5   4  10        229.49        230.74          1.46 o
  -5  -4 -10        230.03        230.79          1.21 o
  -6  -4 -10         55.61         55.94          0.45 o
   6   4  10         55.75         56.64          0.57 o
   7   4  10          3.46          3.64          0.19 o
  -7  -4 -10          3.65          3.65          0.15 o
   8   4  10          9.11          8.86          0.36 o
  -8  -4 -10          9.14          8.97          0.26 o
   9   4  10          1.86          1.75          0.25 o
  -9  -4 -10          1.95          1.97          0.21 o
  10   4  10         13.31         13.63          0.59 o
 -10  -4 -10         13.21         13.35          0.51 o
 -11  -4 -10          5.33          5.35          0.42 o
  11   4  10          5.12          5.15          0.50 o
  12   4  10          2.92          3.00          0.55 o
 -12  -4 -10          2.93          2.93          0.45 o
   0   5  10        916.70        905.00          3.70 o
  -1  -5 -10        295.17        293.79          1.46 o
   1   5  10        288.77        290.35          1.46 o
  -2  -5 -10        747.42        742.37          3.37 o
   2   5  10        743.57        742.18          3.50 o
  -3  -5 -10        700.52        700.88          3.16 o
   3   5  10        698.07        701.59          3.36 o
  -4  -5 -10        191.76        192.32          0.99 o
   4   5  10        194.36        193.72          1.21 o
   5   5  10         40.23         40.66          0.41 o
  -5  -5 -10         40.20         41.05          0.34 o
   6   5  10        141.27        142.02          1.14 o
  -6  -5 -10        141.11        142.65          0.93 o
  -7  -5 -10         55.57         56.26          0.56 o
   7   5  10         54.24         54.97          0.69 o
   8   5  10         80.12         80.34          1.27 o
  -8  -5 -10         80.51         81.45          0.95 o
  -9  -5 -10         20.23         20.04          0.50 o
   9   5  10         19.90         19.77          0.68 o
  10   5  10          1.15          1.05          0.28 o
 -10  -5 -10          1.10          1.07          0.21 o
  11   5  10          5.80          5.33          0.51 o
 -11  -5 -10          5.68          5.59          0.42 o
 -12  -5 -10          0.90          0.90          0.38 o
  12   5  10          0.89          0.91          0.40 o
   0   6  10        401.87        401.64          1.83 o
  -1  -6 -10         34.93         35.32          0.27 o
   1   6  10         35.82         36.14          0.29 o
  -2  -6 -10        385.96        387.01          2.04 o
   2   6  10        392.14        392.38          1.97 o
   3   6  10         95.77         95.85          0.64 o
  -3  -6 -10         94.75         94.35          0.57 o
  -4  -6 -10        381.26        379.75          1.77 o
   4   6  10        380.84        379.82          2.16 o
   5   6  10        130.73        131.18          1.01 o
  -5  -6 -10        129.74        129.02          0.76 o
   6   6  10         69.51         70.17          0.71 o
  -6  -6 -10         69.72         70.12          0.59 o
  -7  -6 -10         27.35         27.34          0.38 o
   7   6  10         27.18         27.23          0.48 o
   8   6  10         26.96         26.92          0.67 o
  -8  -6 -10         26.09         25.93          0.50 o
  -9  -6 -10         18.50         19.02          0.51 o
   9   6  10         18.82         19.22          0.67 o
 -10  -6 -10         20.70         21.01          0.65 o
  10   6  10         21.04         21.17          0.84 o
  11   6  10          2.33          2.34          0.42 o
 -11  -6 -10          2.26          2.21          0.30 o
 -12  -6 -10          1.01          1.34          0.87 o
  12   6  10          1.05          1.49          0.85 o
   0   7  10        143.08        142.75          0.80 o
  -1  -7 -10         23.65         23.57          0.21 o
   1   7  10         24.80         24.63          0.24 o
   2   7  10        214.29        214.83          1.19 o
  -2  -7 -10        210.92        211.91          1.18 o
   3   7  10          7.22          7.36          0.15 o
  -3  -7 -10          6.37          6.32          0.14 o
  -4  -7 -10        103.97        104.32          0.64 o
   4   7  10        104.30        104.07          0.77 o
   5   7  10         68.62         69.59          0.64 o
  -5  -7 -10         69.24         69.12          0.50 o
  -6  -7 -10         51.96         52.40          0.54 o
   6   7  10         53.19         53.32          0.61 o
  -7  -7 -10         37.66         37.07          0.51 o
   7   7  10         38.06         37.70          0.63 o
   8   7  10          5.89          5.79          0.37 o
  -8  -7 -10          6.02          5.87          0.27 o
   9   7  10          1.80          1.85          0.28 o
  -9  -7 -10          1.92          1.94          0.23 o
  10   7  10          6.37          6.71          0.49 o
 -10  -7 -10          6.24          6.08          0.40 o
 -11  -7 -10          6.83          7.05          0.47 o
  11   7  10          6.82          6.81          0.59 o
   0   8  10        285.34        285.37          1.44 o
   1   8  10        342.22        343.81          1.85 o
  -1  -8 -10        339.92        343.93          1.62 o
  -2  -8 -10        164.63        165.57          0.91 o
   2   8  10        162.85        163.34          1.01 o
  -3  -8 -10          2.03          2.31          0.10 o
   3   8  10          2.18          2.28          0.10 o
  -4  -8 -10          1.34          1.57          0.08 o
   4   8  10          1.31          1.56          0.10 o
  -5  -8 -10         51.99         51.76          0.46 o
   5   8  10         51.80         52.45          0.56 o
   6   8  10          4.34          4.40          0.21 o
  -6  -8 -10          4.78          4.93          0.17 o
  -7  -8 -10          6.11          5.95          0.22 o
   7   8  10          6.12          6.05          0.30 o
   8   8  10         48.96         49.72          1.11 o
  -8  -8 -10         49.49         49.93          0.81 o
  -9  -8 -10          0.63          0.53          0.19 o
   9   8  10          0.73          0.56          0.23 o
  10   8  10          3.88          3.74          0.44 o
 -10  -8 -10          3.80          3.70          0.33 o
  11   8  10          0.64          0.67          0.34 o
 -11  -8 -10          0.62          0.59          0.26 o
   0   9  10         67.33         67.90          0.48 o
   1   9  10          3.96          3.94          0.11 o
  -1  -9 -10          4.38          4.41          0.10 o
  -2  -9 -10        149.26        149.34          0.93 o
   2   9  10        147.65        147.87          1.01 o
   3   9  10          2.08          2.17          0.11 o
  -3  -9 -10          2.50          2.59          0.11 o
   4   9  10         34.28         34.29          0.42 o
  -4  -9 -10         35.26         35.63          0.39 o
   5   9  10         45.59         45.34          0.56 o
  -5  -9 -10         45.94         45.53          0.46 o
  -6  -9 -10         53.36         52.66          0.64 o
   6   9  10         52.56         52.83          0.81 o
   7   9  10         21.81         22.10          0.63 o
  -7  -9 -10         22.25         22.38          0.47 o
  -8  -9 -10          2.99          2.91          0.24 o
   8   9  10          3.01          2.80          0.27 o
   9   9  10          5.57          5.15          0.45 o
  -9  -9 -10          5.66          5.62          0.35 o
 -10  -9 -10          4.40          4.44          0.37 o
  10   9  10          4.26          4.33          0.47 o
 -11  -9 -10          4.86          4.77          0.59 o
  11   9  10          4.90          5.54          0.70 o
   0  10  10         42.74         42.38          0.36 o
   1  10  10        219.84        218.59          1.40 o
  -1 -10 -10        221.61        221.13          1.28 o
  -2 -10 -10         12.29         13.02          0.20 o
   2  10  10         11.90         12.48          0.21 o
  -3 -10 -10         75.78         76.19          0.68 o
   3  10  10         75.34         74.77          0.67 o
  -4 -10 -10         54.89         55.54          0.57 o
   4  10  10         54.82         55.24          0.62 o
  -5 -10 -10        102.52        101.51          1.11 o
   5  10  10        104.15        103.76          1.15 o
  -6 -10 -10         25.80         25.36          0.50 o
   6  10  10         26.58         26.19          0.58 o
   7  10  10         60.20         60.43          1.27 o
  -7 -10 -10         59.89         59.55          1.04 o
  -8 -10 -10          9.99         10.18          0.43 o
   8  10  10          9.99         10.21          0.52 o
   9  10  10          7.85          7.95          0.59 o
  -9 -10 -10          7.92          8.40          0.42 o
 -10 -10 -10          7.18          7.31          0.51 o
  10  10  10          7.09          7.40          0.64 o
   0  11  10        364.95        365.22          2.23 o
  -1 -11 -10        167.24        167.04          1.26 o
   1  11  10        169.50        168.31          1.26 o
  -2 -11 -10        136.65        136.50          1.09 o
   2  11  10        136.86        136.62          1.08 o
   3  11  10        136.68        136.62          1.23 o
  -3 -11 -10        135.49        134.39          1.20 o
   4  11  10         57.63         57.93          0.70 o
  -4 -11 -10         58.44         58.82          0.73 o
  -5 -11 -10         14.42         14.47          0.37 o
   5  11  10         14.33         14.38          0.38 o
  -6 -11 -10         45.29         45.02          0.86 o
   6  11  10         45.30         45.04          0.95 o
  -7 -11 -10         35.57         35.22          0.86 o
   7  11  10         36.13         35.65          0.98 o
  -8 -11 -10          7.98          8.11          0.43 o
   8  11  10          8.14          8.17          0.53 o
  -9 -11 -10          4.07          3.84          0.37 o
   9  11  10          4.22          4.07          0.53 o
 -10 -11 -10          1.85          2.18          0.40 o
  10  11  10          1.76          1.94          0.52 o
   0  12  10          0.95          1.18          0.13 o
  -1 -12 -10          4.80          5.03          0.21 o
   1  12  10          5.11          5.43          0.22 o
  -2 -12 -10          6.93          7.10          0.27 o
   2  12  10          6.45          6.61          0.23 o
  -3 -12 -10         26.40         26.01          0.53 o
   3  12  10         26.38         25.75          0.45 o
  -4 -12 -10          5.88          5.90          0.31 o
   4  12  10          6.02          6.22          0.29 o
  -5 -12 -10         15.88         15.07          0.50 o
   5  12  10         15.42         14.80          0.59 o
  -6 -12 -10          8.63          8.55          0.45 o
   6  12  10          8.79          8.86          0.54 o
  -7 -12 -10          1.10          0.95          0.24 o
   7  12  10          1.18          0.94          0.26 o
  -8 -12 -10          0.28          0.28          0.21 o
   8  12  10          0.28          0.26          0.26 o
  -9 -12 -10          0.02          0.07          0.21 o
   0  13  10          1.27          1.35          0.16 o
   1  13  10         31.98         31.64          0.57 o
  -1 -13 -10         31.63         31.73          0.59 o
   2  13  10         10.40         10.24          0.36 o
  -2 -13 -10          9.86          9.35          0.39 o
  -3 -13 -10         25.69         25.38          0.61 o
   3  13  10         26.30         25.93          0.53 o
   4  13  10         40.62         39.54          0.86 o
  -4 -13 -10         41.27         40.36          0.99 o
  -5 -13 -10         14.59         14.67          0.57 o
   5  13  10         14.45         14.52          0.60 o
  -6 -13 -10          5.37          5.05          0.43 o
   6  13  10          5.12          4.91          0.47 o
   7  13  10          8.38          8.92          0.62 o
  -7 -13 -10          8.17          7.92          0.53 o
  -8 -13 -10          1.68          1.78          0.32 o
   8  13  10          1.74          1.96          0.39 o
   9  13  10          1.95          2.01          0.45 o
  -9 -13 -10          1.82          1.87          0.39 o
   0  14  10          3.16          3.29          0.23 o
   1  14  10         25.95         26.11          0.60 o
  -1 -14 -10         25.83         26.28          0.62 o
   2  14  10         48.87         49.38          0.95 o
  -2 -14 -10         48.16         49.34          1.03 o
  -3 -14 -10          7.30          7.30          0.46 o
   3  14  10          7.06          7.00          0.37 o
   4  14  10         16.56         16.63          0.59 o
  -4 -14 -10         16.58         16.36          0.71 o
  -5 -14 -10         30.37         30.66          0.92 o
   5  14  10         30.12         30.34          1.05 o
  -6 -14 -10          0.35          0.35          0.25 o
   6  14  10          0.35          0.26          0.29 o
   7  14  10          4.92          5.01          0.54 o
  -7 -14 -10          5.07          5.14          0.47 o
  -8 -14 -10          4.06          3.97          0.44 o
   8  14  10          4.14          4.23          0.54 o
   0  15  10          0.01          0.11          0.17 o
  -1 -15 -10          5.36          4.75          0.40 o
   1  15  10          5.16          5.09          0.35 o
  -2 -15 -10         22.63         22.39          0.72 o
   2  15  10         22.21         21.79          0.70 o
  -3 -15 -10         33.26         33.75          1.09 o
   3  15  10         33.32         33.89          0.99 o
   4  15  10         14.12         13.86          0.59 o
  -4 -15 -10         14.03         13.84          0.76 o
   5  15  10          3.91          4.06          0.46 o
  -5 -15 -10          3.95          4.11          0.44 o
  -6 -15 -10          2.94          2.75          0.40 o
   6  15  10          2.94          2.90          0.46 o
   7  15  10          0.19          0.20          0.29 o
  -7 -15 -10          0.22          0.14          0.27 o
   0  16  10         35.68         35.28          0.92 o
   1  16  10         26.40         27.14          0.89 o
  -1 -16 -10         26.17         26.73          0.92 o
   2  16  10          2.62          2.63          0.34 o
  -2 -16 -10          2.47          2.34          0.31 o
  -3 -16 -10          3.75          3.43          0.40 o
   3  16  10          3.69          3.34          0.40 o
  -4 -16 -10          3.56          3.47          0.45 o
   4  16  10          3.57          3.53          0.41 o
   5  16  10          1.58          1.75          0.40 o
  -5 -16 -10          1.55          1.55          0.41 o
   6  16  10          2.00          1.93          0.42 o
  -6 -16 -10          2.03          2.15          0.39 o
   7  16  10          5.73          6.16          0.69 o
  -7 -16 -10          5.72          6.18          0.73 o
   0  17  10         13.71         14.07          0.65 o
  -1 -17 -10          5.85          5.93          0.48 o
   1  17  10          5.92          6.21          0.50 o
   2  17  10          4.74          4.36          0.46 o
  -2 -17 -10          4.70          5.06          0.47 o
  -3 -17 -10          6.73          6.59          0.56 o
   3  17  10          6.87          7.32          0.60 o
  -4 -17 -10          2.48          2.56          0.43 o
   4  17  10          2.61          2.45          0.41 o
  -5 -17 -10          1.82          1.87          0.47 o
   5  17  10          1.85          1.69          0.50 o
   0  18  10          2.43          2.25          0.34 o
   1  18  10          2.37          2.17          0.37 o
  -1 -18 -10          2.23          2.39          0.37 o
   2  18  10          2.35          2.28          0.38 o
  -2 -18 -10          2.34          2.47          0.40 o
   3  18  10          2.97          2.63          0.40 o
  -3 -18 -10          2.93          2.83          0.46 o
  -4 -18 -10          2.66          2.78          0.47 o
   4  18  10          2.55          2.61          0.46 o
   0  19  10          4.95          5.04          0.58 o
   1  19  10          3.57          3.69          0.48 o
  -1 -19 -10          3.64          3.92          0.66 o
   2  19  10          0.57          0.61          0.31 o
  -2 -19 -10          0.61          0.52          0.31 o
   1   0  11        124.43        122.89          0.56 o
   2   0  11         43.86         44.32          0.28 o
   3   0  11        163.84        164.22          0.77 o
   4   0  11         34.12         34.36          0.28 o
   5   0  11        168.19        169.80          0.97 o
   6   0  11         16.25         16.27          0.23 o
   7   0  11         57.20         57.70          0.54 o
   8   0  11         23.67         24.02          0.41 o
   9   0  11          0.21          0.13          0.15 o
  10   0  11          0.89          0.74          0.25 o
  11   0  11          4.32          4.16          0.45 o
  12   0  11          0.30          0.21          0.27 o
   0   1  11        259.03        253.50          1.12 o
  -1  -1 -11        691.12        685.21          2.62 o
   1   1  11        685.19        677.94          2.74 o
  -2  -1 -11          1.34          1.43          0.06 o
   2   1  11          1.28          1.34          0.05 o
   3   1  11        135.26        135.85          0.69 o
  -3  -1 -11        133.57        133.23          0.69 o
   4   1  11         84.17         84.28          0.53 o
  -4  -1 -11         84.94         85.52          0.53 o
  -5  -1 -11         92.31         92.95          0.61 o
   5   1  11         90.74         90.95          0.61 o
   6   1  11         87.75         88.32          0.67 o
  -6  -1 -11         89.08         89.69          0.65 o
   7   1  11        120.98        120.82          0.98 o
  -7  -1 -11        123.65        123.62          0.97 o
   8   1  11         51.57         51.62          0.68 o
  -8  -1 -11         52.27         52.03          0.62 o
  -9  -1 -11         11.34         11.08          0.42 o
   9   1  11         11.34         11.02          0.42 o
 -10  -1 -11         14.62         14.74          0.64 o
  10   1  11         14.86         14.73          0.65 o
  11   1  11          5.72          5.86          0.52 o
 -11  -1 -11          5.51          5.03          0.44 o
  12   1  11          1.43          1.56          0.40 o
 -12  -1 -11          1.40          1.54          0.36 o
   0   2  11       1431.84       1408.67          5.31 o
   1   2  11         59.47         58.70          0.35 o
  -1  -2 -11         61.54         59.98          0.34 o
  -2  -2 -11         36.45         36.77          0.24 o
   2   2  11         34.82         34.88          0.25 o
  -3  -2 -11         61.21         61.68          0.38 o
   3   2  11         64.16         64.79          0.43 o
   4   2  11         63.31         62.89          0.43 o
  -4  -2 -11         61.13         61.32          0.41 o
  -5  -2 -11        175.02        176.48          0.97 o
   5   2  11        177.37        176.20          1.02 o
   6   2  11         82.09         82.45          0.65 o
  -6  -2 -11         82.25         82.76          0.61 o
  -7  -2 -11          0.40          0.45          0.09 o
   7   2  11          0.49          0.46          0.11 o
  -8  -2 -11          5.33          5.50          0.22 o
   8   2  11          4.94          4.92          0.25 o
   9   2  11         12.37         12.56          0.48 o
  -9  -2 -11         11.98         12.24          0.48 o
 -10  -2 -11          1.57          1.51          0.27 o
  10   2  11          1.72          1.45          0.29 o
 -11  -2 -11          4.97          4.78          0.50 o
  11   2  11          5.10          5.09          0.49 o
 -12  -2 -11          1.32          1.21          0.37 o
  12   2  11          1.31          1.17          0.38 o
   0   3  11        232.61        232.29          1.06 o
  -1  -3 -11         33.65         33.59          0.22 o
   1   3  11         32.75         33.21          0.24 o
  -2  -3 -11        239.73        239.69          1.11 o
   2   3  11        238.37        239.99          1.14 o
  -3  -3 -11        183.63        184.77          0.89 o
   3   3  11        183.39        183.78          1.02 o
   4   3  11        167.47        168.48          1.01 o
  -4  -3 -11        162.53        164.15          0.88 o
  -5  -3 -11        107.25        107.62          0.70 o
   5   3  11        107.15        106.47          0.78 o
  -6  -3 -11         46.00         46.75          0.43 o
   6   3  11         45.22         45.74          0.47 o
  -7  -3 -11          6.83          7.16          0.19 o
   7   3  11          6.61          6.71          0.23 o
   8   3  11          0.12          0.05          0.14 o
  -8  -3 -11          0.15          0.19          0.12 o
   9   3  11          0.07          0.02          0.19 o
 -10  -3 -11          5.95          5.73          0.39 o
  10   3  11          6.14          6.07          0.43 o
 -11  -3 -11          1.20          1.13          0.27 o
  11   3  11          1.29          1.17          0.31 o
 -12  -3 -11          1.40          1.36          0.36 o
  12   3  11          1.32          1.26          0.42 o
   0   4  11        210.19        211.39          1.03 o
   1   4  11         59.80         59.97          0.37 o
  -1  -4 -11         60.26         60.49          0.39 o
  -2  -4 -11        195.19        194.41          0.90 o
   2   4  11        192.41        192.30          1.02 o
   3   4  11        383.74        381.54          1.99 o
  -3  -4 -11        386.72        383.49          1.82 o
  -4  -4 -11         70.80         69.99          0.48 o
   4   4  11         70.60         70.72          0.53 o
  -5  -4 -11         43.07         43.72          0.36 o
   5   4  11         42.82         42.95          0.44 o
  -6  -4 -11          1.00          0.92          0.09 o
   6   4  11          1.25          1.15          0.11 o
   7   4  11         27.98         28.35          0.46 o
  -7  -4 -11         28.45         28.33          0.35 o
   8   4  11         81.85         82.11          1.25 o
  -8  -4 -11         81.71         81.74          0.88 o
   9   4  11          7.65          7.44          0.44 o
  -9  -4 -11          8.13          8.08          0.34 o
 -10  -4 -11         14.02         13.74          0.54 o
  10   4  11         13.94         13.64          0.60 o
 -11  -4 -11          2.42          2.30          0.31 o
  11   4  11          2.47          2.52          0.39 o
 -12  -4 -11          0.88          0.61          0.35 o
  12   4  11          0.86          0.85          0.40 o
   0   5  11        219.82        220.16          1.07 o
  -1  -5 -11        401.07        395.58          2.15 o
   1   5  11        395.66        396.94          1.94 o
  -2  -5 -11        419.95        420.80          2.05 o
   2   5  11        422.27        421.64          2.14 o
   3   5  11         14.20         14.83          0.19 o
  -3  -5 -11         14.01         14.32          0.19 o
   4   5  11        109.88        111.18          0.77 o
  -4  -5 -11        110.45        110.43          0.65 o
  -5  -5 -11         57.96         57.54          0.42 o
   5   5  11         59.49         59.50          0.52 o
   6   5  11         76.22         76.30          0.71 o
  -6  -5 -11         76.63         76.39          0.60 o
  -7  -5 -11         57.24         57.51          0.57 o
   7   5  11         56.69         56.95          0.70 o
  -8  -5 -11         21.85         21.80          0.42 o
   8   5  11         21.92         21.63          0.61 o
   9   5  11          1.51          1.49          0.27 o
  -9  -5 -11          1.67          1.68          0.20 o
 -10  -5 -11          8.37          8.35          0.43 o
  10   5  11          8.34          8.60          0.55 o
 -11  -5 -11          2.26          2.12          0.32 o
  11   5  11          2.25          2.08          0.37 o
  12   5  11          1.82          1.81          0.54 o
 -12  -5 -11          1.87          1.74          0.44 o
   0   6  11        204.77        203.06          1.00 o
  -1  -6 -11        216.11        214.77          1.16 o
   1   6  11        213.09        212.66          1.20 o
   2   6  11         89.35         89.25          0.63 o
  -2  -6 -11         86.34         85.29          0.61 o
  -3  -6 -11        353.85        356.20          1.80 o
   3   6  11        354.13        356.67          1.99 o
   4   6  11         65.10         65.15          0.52 o
  -4  -6 -11         65.28         64.98          0.44 o
   5   6  11         84.64         84.56          0.73 o
  -5  -6 -11         83.25         82.81          0.55 o
  -6  -6 -11         14.36         14.47          0.23 o
   6   6  11         14.57         14.68          0.30 o
   7   6  11         46.49         46.57          0.69 o
  -7  -6 -11         46.90         46.25          0.53 o
  -8  -6 -11         33.45         33.68          0.57 o
   8   6  11         33.88         34.33          0.78 o
   9   6  11          2.62          2.52          0.28 o
  -9  -6 -11          2.49          2.35          0.25 o
  10   6  11          4.11          3.96          0.42 o
 -10  -6 -11          3.91          4.01          0.33 o
 -11  -6 -11          1.56          1.33          0.27 o
  11   6  11          1.48          1.44          0.42 o
   0   7  11        232.97        236.28          1.22 o
   1   7  11         94.89         95.17          0.63 o
  -1  -7 -11         95.48         95.74          0.60 o
   2   7  11         52.03         52.64          0.41 o
  -2  -7 -11         51.07         51.62          0.41 o
  -3  -7 -11         84.79         85.21          0.58 o
   3   7  11         83.02         83.32          0.62 o
   4   7  11         84.79         85.84          0.68 o
  -4  -7 -11         86.14         87.00          0.56 o
   5   7  11         17.56         17.95          0.31 o
  -5  -7 -11         17.90         18.02          0.23 o
   6   7  11         20.65         20.43          0.36 o
  -6  -7 -11         20.45         20.50          0.31 o
   7   7  11         30.67         31.13          0.65 o
  -7  -7 -11         30.51         30.32          0.47 o
  -8  -7 -11          5.51          5.33          0.28 o
   8   7  11          5.89          5.83          0.37 o
  -9  -7 -11          7.55          7.72          0.37 o
   9   7  11          7.41          7.56          0.47 o
  10   7  11          0.35          0.35          0.25 o
 -10  -7 -11          0.40          0.39          0.21 o
  11   7  11          2.63          2.83          0.45 o
 -11  -7 -11          2.63          2.64          0.32 o
   0   8  11         14.57         14.48          0.19 o
   1   8  11        114.06        113.93          0.74 o
  -1  -8 -11        113.17        112.74          0.65 o
   2   8  11         34.97         34.63          0.33 o
  -2  -8 -11         35.28         35.47          0.30 o
  -3  -8 -11         64.70         64.95          0.49 o
   3   8  11         64.23         64.36          0.51 o
  -4  -8 -11         47.93         48.28          0.44 o
   4   8  11         47.89         47.64          0.48 o
   5   8  11         68.00         66.63          0.69 o
  -5  -8 -11         67.97         66.73          0.57 o
   6   8  11         44.88         44.95          0.61 o
  -6  -8 -11         44.92         45.29          0.51 o
   7   8  11         21.57         22.04          0.57 o
  -7  -8 -11         21.90         21.71          0.40 o
   8   8  11          3.66          3.86          0.35 o
  -8  -8 -11          3.67          3.72          0.24 o
  -9  -8 -11          0.81          0.68          0.19 o
   9   8  11          0.85          0.80          0.25 o
  10   8  11          3.17          3.32          0.42 o
 -10  -8 -11          3.20          2.96          0.30 o
  11   8  11          0.38          0.39          0.32 o
 -11  -8 -11          0.36          0.30          0.26 o
   0   9  11         40.69         41.48          0.34 o
  -1  -9 -11         85.37         84.18          0.52 o
   1   9  11         86.54         85.88          0.63 o
   2   9  11         10.88         10.93          0.18 o
  -2  -9 -11         10.76         10.76          0.17 o
  -3  -9 -11         48.42         49.06          0.45 o
   3   9  11         49.09         48.76          0.46 o
  -4  -9 -11          7.31          7.30          0.20 o
   4   9  11          6.93          6.58          0.20 o
  -5  -9 -11         36.42         36.15          0.44 o
   5   9  11         36.43         36.34          0.51 o
   6   9  11         17.77         17.47          0.43 o
  -6  -9 -11         18.51         18.38          0.38 o
  -7  -9 -11         25.42         24.32          0.52 o
   7   9  11         26.03         25.56          0.66 o
   8   9  11          1.08          1.00          0.25 o
  -8  -9 -11          1.23          1.29          0.20 o
  -9  -9 -11          4.26          4.03          0.32 o
   9   9  11          4.11          4.21          0.42 o
  10   9  11          1.98          2.14          0.37 o
 -10  -9 -11          2.04          2.04          0.27 o
 -11  -9 -11          4.22          4.00          0.51 o
  11   9  11          4.16          4.28          0.63 o
   0  10  11         59.54         59.55          0.48 o
  -1 -10 -11         97.38         96.31          0.68 o
   1  10  11         99.02        100.22          0.75 o
  -2 -10 -11         34.26         34.49          0.35 o
   2  10  11         34.36         34.58          0.37 o
   3  10  11         59.25         58.29          0.61 o
  -3 -10 -11         59.23         58.44          0.59 o
  -4 -10 -11          4.66          4.76          0.18 o
   4  10  11          4.47          4.81          0.19 o
  -5 -10 -11         53.64         53.60          0.72 o
   5  10  11         53.34         53.14          0.77 o
   6  10  11          5.20          4.87          0.29 o
  -6 -10 -11          4.96          4.58          0.24 o
  -7 -10 -11         16.52         16.58          0.51 o
   7  10  11         16.78         16.65          0.59 o
  -8 -10 -11         12.22         11.82          0.46 o
   8  10  11         12.26         11.63          0.59 o
   9  10  11          4.31          4.49          0.46 o
  -9 -10 -11          4.32          4.25          0.34 o
  10  10  11          4.96          4.81          0.53 o
 -10 -10 -11          4.91          4.65          0.40 o
   0  11  11          1.35          1.40          0.10 o
   1  11  11          0.74          0.64          0.10 o
  -1 -11 -11          0.86          0.94          0.11 o
   2  11  11         47.45         47.04          0.52 o
  -2 -11 -11         47.35         46.49          0.54 o
   3  11  11          4.96          4.97          0.19 o
  -3 -11 -11          4.53          4.47          0.18 o
  -4 -11 -11         45.23         44.69          0.62 o
   4  11  11         44.47         43.95          0.63 o
   5  11  11         17.76         18.10          0.47 o
  -5 -11 -11         17.86         17.84          0.45 o
   6  11  11          8.42          8.56          0.41 o
  -6 -11 -11          8.86          8.89          0.40 o
   7  11  11          2.05          2.02          0.28 o
  -7 -11 -11          1.99          1.95          0.25 o
  -8 -11 -11          7.70          7.60          0.43 o
   8  11  11          7.68          7.69          0.53 o
   9  11  11          0.40          0.37          0.34 o
  -9 -11 -11          0.37          0.34          0.22 o
 -10 -11 -11          2.08          2.10          0.36 o
  10  11  11          2.02          2.01          0.52 o
   0  12  11        123.28        122.72          1.21 o
  -1 -12 -11          9.11          8.66          0.28 o
   1  12  11          9.13          9.04          0.29 o
   2  12  11         24.52         24.31          0.42 o
  -2 -12 -11         23.97         23.60          0.45 o
   3  12  11          7.23          7.11          0.28 o
  -3 -12 -11          7.01          6.78          0.31 o
   4  12  11          2.12          2.02          0.21 o
  -4 -12 -11          2.13          1.98          0.22 o
   5  12  11          7.89          7.55          0.47 o
  -5 -12 -11          7.78          7.57          0.39 o
   6  12  11          7.71          7.84          0.56 o
  -6 -12 -11          7.86          7.52          0.39 o
  -7 -12 -11          6.46          5.93          0.43 o
   7  12  11          6.15          5.83          0.46 o
   8  12  11          9.55          9.77          0.61 o
  -8 -12 -11          9.64          9.64          0.51 o
  -9 -12 -11          0.25          0.23          0.22 o
   9  12  11          0.31          0.27          0.33 o
   0  13  11         24.64         24.61          0.49 o
   1  13  11          7.98          8.04          0.32 o
  -1 -13 -11          8.32          8.07          0.33 o
   2  13  11         12.73         12.37          0.40 o
  -2 -13 -11         12.64         11.81          0.47 o
   3  13  11         11.98         12.10          0.39 o
  -3 -13 -11         11.76         11.71          0.49 o
  -4 -13 -11          2.06          1.91          0.29 o
   4  13  11          2.37          2.41          0.25 o
   5  13  11          4.74          4.78          0.40 o
  -5 -13 -11          4.65          4.37          0.36 o
   6  13  11          5.48          4.83          0.46 o
  -6 -13 -11          5.55          5.59          0.46 o
  -7 -13 -11          1.21          1.26          0.29 o
   7  13  11          1.18          1.20          0.33 o
   8  13  11          0.06          0.05          0.27 o
  -9 -13 -11          0.97          0.85          0.31 o
   9  13  11          0.91          0.80          0.38 o
   0  14  11         25.44         25.68          0.59 o
  -1 -14 -11         11.59         11.38          0.46 o
   1  14  11         11.87         11.56          0.41 o
  -2 -14 -11          9.12          9.25          0.52 o
   2  14  11          9.08          8.94          0.42 o
   3  14  11          3.04          3.19          0.30 o
  -3 -14 -11          3.28          3.19          0.32 o
  -4 -14 -11         21.01         21.27          0.82 o
   4  14  11         20.63         20.90          0.72 o
   5  14  11         11.18         10.80          0.64 o
  -5 -14 -11         11.30         11.34          0.62 o
   6  14  11          7.30          6.75          0.62 o
  -6 -14 -11          7.10          6.87          0.53 o
  -7 -14 -11          1.42          1.47          0.32 o
   7  14  11          1.48          1.53          0.37 o
   8  14  11          1.16          1.20          0.37 o
  -8 -14 -11          1.16          1.29          0.33 o
   0  15  11          2.63          2.57          0.26 o
   1  15  11          7.45          7.20          0.42 o
  -1 -15 -11          7.76          7.19          0.48 o
  -2 -15 -11         13.37         13.41          0.56 o
   2  15  11         13.24         12.97          0.54 o
   3  15  11          5.96          5.95          0.46 o
  -3 -15 -11          6.10          6.11          0.49 o
  -4 -15 -11          2.80          2.96          0.41 o
   4  15  11          2.77          2.62          0.31 o
  -5 -15 -11          1.78          1.72          0.37 o
   5  15  11          1.81          1.85          0.37 o
  -6 -15 -11          3.50          3.28          0.43 o
   6  15  11          3.62          4.02          0.54 o
  -7 -15 -11          3.19          2.94          0.48 o
   7  15  11          3.33          3.01          0.48 o
   0  16  11          0.37          0.38          0.23 o
  -1 -16 -11          5.28          5.21          0.46 o
   1  16  11          5.46          4.99          0.42 o
  -2 -16 -11          4.80          4.73          0.40 o
   2  16  11          4.62          4.86          0.45 o
  -3 -16 -11         19.08         18.87          0.94 o
   3  16  11         18.85         19.21          0.81 o
  -4 -16 -11          0.55          0.52          0.27 o
   4  16  11          0.64          0.55          0.26 o
   5  16  11          4.19          3.86          0.50 o
  -5 -16 -11          4.33          4.33          0.56 o
   6  16  11          1.94          1.98          0.43 o
  -6 -16 -11          1.87          1.70          0.38 o
   0  17  11          2.18          1.97          0.33 o
  -1 -17 -11          8.20          8.14          0.55 o
   1  17  11          8.42          8.25          0.56 o
  -2 -17 -11          0.85          0.67          0.27 o
   2  17  11          0.87          0.72          0.29 o
   3  17  11          1.20          1.21          0.33 o
  -3 -17 -11          1.12          1.07          0.32 o
   4  17  11          4.36          3.85          0.48 o
  -4 -17 -11          4.40          4.45          0.54 o
  -5 -17 -11          4.08          4.37          0.68 o
   5  17  11          3.95          3.93          0.67 o
   0  18  11          2.83          3.00          0.42 o
   1  18  11          5.23          5.17          0.52 o
  -1 -18 -11          5.17          5.41          0.51 o
   2  18  11          2.36          2.30          0.40 o
  -2 -18 -11          2.33          2.60          0.41 o
  -3 -18 -11          1.02          0.97          0.35 o
   3  18  11          1.10          1.02          0.35 o
   4  18  11          0.20          0.28          0.30 o
  -4 -18 -11          0.18          0.13          0.32 o
   0  19  11          0.82          0.58          0.31 o
  -1 -19 -11          1.55          1.38          0.48 o
   1  19  11          1.52          1.43          0.36 o
   0   0  12        896.93        884.94          4.73 o
   1   0  12        743.24        735.63          2.91 o
   2   0  12         14.85         14.59          0.15 o
   3   0  12        194.95        195.18          0.91 o
   4   0  12          1.79          2.35          0.08 o
   5   0  12        145.11        145.50          0.85 o
   6   0  12         52.96         53.15          0.46 o
   7   0  12        283.52        282.53          1.91 o
   8   0  12          0.63          0.62          0.13 o
   9   0  12         15.51         15.38          0.48 o
  10   0  12          3.59          3.51          0.38 o
  11   0  12          0.33          0.29          0.27 o
  12   0  12          0.08          0.09          0.26 o
   0   1  12        528.75        528.27          2.19 o
   1   1  12         53.38         53.35          0.31 o
  -1  -1 -12         54.34         55.11          0.31 o
   2   1  12        640.69        634.11          2.65 o
  -2  -1 -12        643.62        641.55          2.90 o
  -3  -1 -12        542.57        542.09          2.30 o
   3   1  12        542.94        540.80          2.36 o
  -4  -1 -12        528.29        533.05          2.45 o
   4   1  12        527.90        527.06          2.61 o
   5   1  12        191.85        191.94          1.15 o
  -5  -1 -12        191.87        194.04          1.10 o
  -6  -1 -12        107.92        108.51          0.75 o
   6   1  12        107.79        107.09          0.79 o
   7   1  12          0.61          0.61          0.12 o
  -7  -1 -12          0.50          0.46          0.10 o
  -8  -1 -12          1.62          1.56          0.15 o
   8   1  12          1.49          1.41          0.16 o
  -9  -1 -12          5.52          5.59          0.33 o
   9   1  12          5.56          5.45          0.37 o
  10   1  12         23.97         23.85          0.85 o
 -10  -1 -12         24.07         24.19          0.78 o
  11   1  12          4.20          4.02          0.45 o
 -11  -1 -12          4.20          4.12          0.41 o
 -12  -1 -12          1.79          1.81          0.41 o
  12   1  12          1.74          1.53          0.41 o
   0   2  12       1279.39       1263.91          5.00 o
   1   2  12        387.67        385.44          1.63 o
  -1  -2 -12        391.08        387.08          1.68 o
   2   2  12        735.85        729.98          3.23 o
  -2  -2 -12        731.29        720.14          3.01 o
   3   2  12         46.19         47.08          0.36 o
  -3  -2 -12         48.96         49.70          0.33 o
  -4  -2 -12         29.13         30.13          0.26 o
   4   2  12         27.56         28.30          0.26 o
   5   2  12        255.81        254.54          1.42 o
  -5  -2 -12        253.53        253.89          1.35 o
   6   2  12        102.00        101.17          0.79 o
  -6  -2 -12        102.13        101.92          0.70 o
   7   2  12         53.09         52.96          0.63 o
  -7  -2 -12         53.67         53.31          0.53 o
   8   2  12         85.01         84.97          1.15 o
  -8  -2 -12         84.67         84.96          0.91 o
   9   2  12          2.33          2.24          0.26 o
  -9  -2 -12          2.46          2.53          0.26 o
  10   2  12          6.97          6.94          0.50 o
 -10  -2 -12          6.96          6.75          0.42 o
 -11  -2 -12          8.38          8.86          0.62 o
  11   2  12          8.40          7.90          0.59 o
 -12  -2 -12          1.12          1.25          0.39 o
  12   2  12          1.11          1.17          0.42 o
   0   3  12        229.41        227.52          1.06 o
   1   3  12       1004.51        996.09          4.34 o
  -1  -3 -12       1006.67        996.94          4.08 o
   2   3  12        193.84        192.82          0.96 o
  -2  -3 -12        190.43        189.54          0.95 o
   3   3  12         39.07         39.69          0.32 o
  -3  -3 -12         40.17         41.23          0.30 o
  -4  -3 -12         53.57         53.21          0.37 o
   4   3  12         52.70         52.94          0.42 o
   5   3  12        213.60        211.76          1.50 o
  -5  -3 -12        212.97        212.79          1.15 o
   6   3  12         15.76         15.80          0.26 o
  -6  -3 -12         14.93         15.16          0.23 o
  -7  -3 -12        108.08        108.21          0.89 o
   7   3  12        108.30        109.56          1.15 o
  -8  -3 -12         86.91         87.50          0.99 o
   8   3  12         87.36         87.29          1.27 o
   9   3  12         21.04         21.10          0.67 o
  -9  -3 -12         21.07         21.14          0.58 o
  10   3  12          1.26          1.42          0.27 o
 -10  -3 -12          1.19          1.11          0.24 o
  11   3  12          3.12          3.05          0.41 o
 -11  -3 -12          3.08          2.88          0.37 o
 -12  -3 -12          2.35          2.36          0.42 o
  12   3  12          2.34          2.78          0.54 o
   0   4  12        113.10        112.98          0.64 o
  -1  -4 -12         52.35         50.95          0.35 o
   1   4  12         53.86         53.18          0.35 o
   2   4  12        550.43        547.63          2.61 o
  -2  -4 -12        551.30        544.85          2.39 o
  -3  -4 -12        288.88        287.12          1.40 o
   3   4  12        288.87        290.07          1.54 o
   4   4  12        245.26        244.21          1.50 o
  -4  -4 -12        243.99        242.99          1.26 o
   5   4  12        203.53        202.86          1.45 o
  -5  -4 -12        204.64        205.90          1.16 o
   6   4  12         38.21         38.72          0.46 o
  -6  -4 -12         37.80         38.53          0.39 o
   7   4  12         60.67         61.69          0.78 o
  -7  -4 -12         61.16         61.49          0.59 o
   8   4  12          0.69          0.59          0.17 o
  -8  -4 -12          0.67          0.67          0.13 o
  -9  -4 -12          1.78          1.82          0.22 o
   9   4  12          1.85          1.63          0.25 o
  10   4  12         17.95         18.11          0.69 o
 -10  -4 -12         17.90         17.70          0.61 o
  11   4  12          6.13          6.10          0.54 o
 -11  -4 -12          6.29          6.31          0.50 o
  12   4  12          2.32          2.73          0.63 o
 -12  -4 -12          2.44          2.60          0.48 o
   0   5  12       1525.92       1515.26          6.37 o
  -1  -5 -12        430.85        428.28          2.12 o
   1   5  12        431.40        432.07          2.05 o
   2   5  12         19.19         19.66          0.21 o
  -2  -5 -12         19.59         19.79          0.20 o
   3   5  12          6.86          6.81          0.13 o
  -3  -5 -12          6.73          6.86          0.13 o
  -4  -5 -12         12.24         12.13          0.17 o
   4   5  12         12.21         12.11          0.20 o
   5   5  12         90.67         91.36          0.72 o
  -5  -5 -12         91.13         91.34          0.59 o
  -6  -5 -12        131.73        131.87          0.94 o
   6   5  12        132.34        132.89          1.17 o
   7   5  12         67.25         67.72          0.87 o
  -7  -5 -12         67.32         67.13          0.65 o
   8   5  12         37.15         37.51          0.85 o
  -8  -5 -12         36.74         36.69          0.59 o
  -9  -5 -12          0.67          0.65          0.17 o
   9   5  12          0.55          0.53          0.23 o
  10   5  12          8.86          8.85          0.52 o
 -10  -5 -12          8.74          8.81          0.46 o
 -11  -5 -12          1.05          1.05          0.27 o
  11   5  12          0.98          0.99          0.32 o
 -12  -5 -12          2.83          2.87          0.65 o
  12   5  12          2.89          3.08          0.75 o
   0   6  12        244.60        246.21          1.26 o
  -1  -6 -12        177.78        176.32          0.99 o
   1   6  12        177.28        176.00          1.00 o
  -2  -6 -12        181.37        181.05          1.05 o
   2   6  12        181.26        182.13          1.09 o
   3   6  12        300.97        301.60          1.80 o
  -3  -6 -12        301.84        301.69          1.56 o
  -4  -6 -12         73.17         74.13          0.51 o
   4   6  12         74.13         74.97          0.60 o
   5   6  12         55.47         55.75          0.53 o
  -5  -6 -12         56.21         56.72          0.44 o
  -6  -6 -12         80.43         80.83          0.67 o
   6   6  12         79.57         80.02          0.81 o
   7   6  12         21.76         21.73          0.46 o
  -7  -6 -12         22.64         22.76          0.37 o
   8   6  12          7.49          7.57          0.41 o
  -8  -6 -12          7.58          7.60          0.32 o
   9   6  12          6.15          5.47          0.39 o
  -9  -6 -12          6.37          6.20          0.36 o
 -10  -6 -12         23.00         23.33          0.71 o
  10   6  12         23.43         24.59          0.92 o
  11   6  12          1.05          1.12          0.40 o
 -11  -6 -12          0.99          1.01          0.25 o
   0   7  12        179.27        177.74          0.96 o
  -1  -7 -12         47.22         47.24          0.36 o
   1   7  12         47.77         48.56          0.41 o
  -2  -7 -12        149.51        149.97          0.89 o
   2   7  12        147.20        148.02          0.97 o
   3   7  12        163.74        163.17          1.06 o
  -3  -7 -12        160.93        160.90          1.01 o
  -4  -7 -12        142.14        141.90          0.88 o
   4   7  12        145.66        146.14          1.04 o
  -5  -7 -12         67.21         67.16          0.54 o
   5   7  12         67.75         67.83          0.70 o
   6   7  12         70.58         70.38          0.81 o
  -6  -7 -12         71.15         71.11          0.65 o
  -7  -7 -12         13.62         13.78          0.32 o
   7   7  12         13.34         14.03          0.48 o
   8   7  12         23.19         23.81          0.69 o
  -8  -7 -12         23.25         23.42          0.55 o
   9   7  12         19.62         19.62          0.70 o
  -9  -7 -12         19.34         19.55          0.56 o
  10   7  12          1.65          1.60          0.33 o
 -10  -7 -12          1.55          1.40          0.26 o
  11   7  12          2.11          2.22          0.44 o
 -11  -7 -12          2.02          2.24          0.37 o
   0   8  12        161.07        159.60          0.94 o
   1   8  12        110.09        110.19          0.74 o
  -1  -8 -12        112.56        112.62          0.68 o
  -2  -8 -12        108.65        108.76          0.69 o
   2   8  12        109.48        108.88          0.75 o
  -3  -8 -12         42.11         42.21          0.40 o
   3   8  12         41.67         41.45          0.38 o
  -4  -8 -12         12.28         12.76          0.23 o
   4   8  12         12.21         12.34          0.23 o
  -5  -8 -12         38.23         38.16          0.40 o
   5   8  12         38.74         38.96          0.48 o
   6   8  12         24.17         24.46          0.45 o
  -6  -8 -12         24.18         24.33          0.38 o
  -7  -8 -12         27.35         27.58          0.49 o
   7   8  12         26.65         27.17          0.71 o
   8   8  12         72.25         72.24          1.51 o
  -8  -8 -12         72.35         72.78          1.22 o
   9   8  12          3.60          3.95          0.41 o
  -9  -8 -12          3.77          3.79          0.29 o
 -10  -8 -12          8.49          8.64          0.45 o
  10   8  12          8.44          8.14          0.60 o
  11   8  12          0.75          0.84          0.39 o
 -11  -8 -12          0.75          0.71          0.28 o
   0   9  12         74.01         75.11          0.55 o
   1   9  12        258.50        259.33          1.60 o
  -1  -9 -12        261.06        261.66          1.41 o
  -2  -9 -12        159.06        158.84          0.95 o
   2   9  12        160.33        158.97          1.07 o
   3   9  12         82.07         81.66          0.72 o
  -3  -9 -12         82.71         83.25          0.66 o
   4   9  12        108.34        108.74          1.01 o
  -4  -9 -12        110.40        109.06          0.91 o
  -5  -9 -12         93.59         93.01          0.98 o
   5   9  12         94.50         94.26          1.04 o
  -6  -9 -12         11.85         11.79          0.32 o
   6   9  12         11.60         11.36          0.37 o
  -7  -9 -12         34.45         34.08          0.68 o
   7   9  12         34.71         34.15          0.86 o
  -8  -9 -12          2.22          1.99          0.24 o
   8   9  12          2.27          2.07          0.33 o
   9   9  12          4.72          4.68          0.45 o
  -9  -9 -12          4.78          4.41          0.33 o
 -10  -9 -12          2.03          2.16          0.28 o
  10   9  12          1.93          2.08          0.37 o
   0  10  12        178.18        178.16          1.16 o
   1  10  12        188.09        186.73          1.25 o
  -1 -10 -12        187.44        185.12          1.17 o
  -2 -10 -12         13.67         13.78          0.21 o
   2  10  12         13.48         13.89          0.25 o
  -3 -10 -12         85.17         84.41          0.82 o
   3  10  12         85.00         84.20          0.84 o
   4  10  12         20.60         20.44          0.36 o
  -4 -10 -12         20.40         20.44          0.37 o
  -5 -10 -12         50.94         50.32          0.69 o
   5  10  12         51.90         51.17          0.82 o
  -6 -10 -12         32.56         33.42          0.67 o
   6  10  12         32.58         32.69          0.78 o
  -7 -10 -12         32.47         32.12          0.77 o
   7  10  12         33.32         33.39          0.94 o
  -8 -10 -12          2.06          1.96          0.26 o
   8  10  12          2.01          2.04          0.33 o
   9  10  12          1.10          1.16          0.30 o
  -9 -10 -12          1.01          1.14          0.25 o
 -10 -10 -12          3.19          3.12          0.36 o
  10  10  12          3.11          3.32          0.50 o
   0  11  12        153.99        153.46          1.17 o
   1  11  12          1.39          1.41          0.12 o
  -1 -11 -12          1.13          1.15          0.12 o
   2  11  12         20.80         20.81          0.34 o
  -2 -11 -12         20.99         21.08          0.41 o
  -3 -11 -12         57.29         56.62          0.73 o
   3  11  12         57.85         56.98          0.70 o
   4  11  12          3.80          3.75          0.22 o
  -4 -11 -12          3.85          3.85          0.21 o
  -5 -11 -12         19.16         19.27          0.48 o
   5  11  12         18.80         18.76          0.50 o
  -6 -11 -12         24.69         24.79          0.66 o
   6  11  12         24.65         24.66          0.72 o
   7  11  12          3.61          3.52          0.33 o
  -7 -11 -12          3.35          3.24          0.29 o
  -8 -11 -12          7.40          7.89          0.43 o
   8  11  12          7.31          7.22          0.53 o
  -9 -11 -12          7.01          7.15          0.45 o
   9  11  12          7.13          7.30          0.69 o
 -10 -11 -12          2.63          2.27          0.36 o
  10  11  12          2.57          3.03          0.64 o
   0  12  12         19.15         19.00          0.37 o
  -1 -12 -12         18.47         18.85          0.41 o
   1  12  12         18.65         19.25          0.39 o
  -2 -12 -12         44.40         44.30          0.67 o
   2  12  12         45.40         44.65          0.66 o
  -3 -12 -12         88.61         87.47          1.29 o
   3  12  12         87.55         87.55          1.21 o
  -4 -12 -12         37.94         37.78          0.74 o
   4  12  12         36.60         35.83          0.76 o
  -5 -12 -12         60.60         59.37          1.31 o
   5  12  12         60.70         60.18          1.43 o
  -6 -12 -12          6.93          6.73          0.40 o
   6  12  12          6.78          6.90          0.52 o
   7  12  12          3.24          3.30          0.37 o
  -7 -12 -12          3.17          3.15          0.32 o
  -8 -12 -12          0.72          0.70          0.25 o
   8  12  12          0.72          0.66          0.27 o
   9  12  12          2.45          2.24          0.53 o
  -9 -12 -12          2.50          2.40          0.37 o
   0  13  12         23.61         23.57          0.49 o
  -1 -13 -12         51.20         50.26          0.88 o
   1  13  12         51.90         51.01          0.82 o
  -2 -13 -12         12.90         12.66          0.49 o
   2  13  12         12.79         12.77          0.40 o
   3  13  12          5.20          5.02          0.29 o
  -3 -13 -12          4.99          4.62          0.34 o
   4  13  12          5.66          5.61          0.36 o
  -4 -13 -12          5.45          4.95          0.40 o
  -5 -13 -12          5.10          5.15          0.43 o
   5  13  12          4.98          5.31          0.43 o
  -6 -13 -12          0.17          0.18          0.23 o
   6  13  12          0.24          0.24          0.25 o
   7  13  12         12.89         13.18          0.76 o
  -7 -13 -12         12.67         12.66          0.65 o
  -8 -13 -12          7.68          7.99          0.57 o
   8  13  12          7.71          7.93          0.66 o
   9  13  12          2.13          2.22          0.56 o
  -9 -13 -12          2.16          2.05          0.37 o
   0  14  12         80.74         80.57          1.42 o
   1  14  12         27.77         28.08          0.65 o
  -1 -14 -12         27.04         27.13          0.70 o
   2  14  12         51.78         51.65          1.07 o
  -2 -14 -12         52.06         51.98          1.37 o
  -3 -14 -12          1.37          1.12          0.24 o
   3  14  12          1.54          1.33          0.24 o
   4  14  12          7.50          7.33          0.44 o
  -4 -14 -12          7.18          7.03          0.52 o
  -5 -14 -12          4.80          4.43          0.47 o
   5  14  12          4.69          4.50          0.45 o
  -6 -14 -12         10.68         11.37          0.70 o
   6  14  12         10.80         11.62          0.77 o
  -7 -14 -12          6.13          6.06          0.52 o
   7  14  12          6.24          6.61          0.62 o
  -8 -14 -12          4.84          4.69          0.49 o
   8  14  12          4.79          4.75          0.61 o
   0  15  12         20.69         20.57          0.63 o
   1  15  12         17.77         18.36          0.59 o
  -1 -15 -12         17.80         17.97          0.61 o
   2  15  12          3.73          3.85          0.34 o
  -2 -15 -12          3.50          3.58          0.41 o
  -3 -15 -12         18.25         18.63          0.87 o
   3  15  12         18.19         18.47          0.72 o
   4  15  12          7.30          7.24          0.49 o
  -4 -15 -12          7.56          8.07          0.64 o
   5  15  12         11.01         11.83          0.72 o
  -5 -15 -12         11.13         11.64          0.73 o
  -6 -15 -12          7.82          7.87          0.61 o
   6  15  12          7.79          7.69          0.70 o
   7  15  12          1.09          1.17          0.37 o
  -7 -15 -12          1.16          1.25          0.41 o
   0  16  12         23.94         23.92          0.80 o
   1  16  12          6.32          6.47          0.49 o
  -1 -16 -12          6.49          6.24          0.46 o
   2  16  12         12.41         12.59          0.68 o
  -2 -16 -12         11.99         11.94          0.71 o
  -3 -16 -12          3.48          3.50          0.44 o
   3  16  12          3.42          3.15          0.37 o
   4  16  12          6.77          7.09          0.53 o
  -4 -16 -12          6.77          7.80          0.60 o
   5  16  12          1.63          1.74          0.40 o
  -5 -16 -12          1.60          1.66          0.40 o
  -6 -16 -12          4.43          4.99          0.59 o
   6  16  12          4.39          4.56          0.56 o
   0  17  12          0.91          0.84          0.31 o
  -1 -17 -12          1.54          1.77          0.35 o
   1  17  12          1.48          1.47          0.31 o
   2  17  12          3.09          3.01          0.42 o
  -2 -17 -12          3.24          3.12          0.40 o
  -3 -17 -12          4.52          4.29          0.55 o
   3  17  12          4.63          4.98          0.52 o
  -4 -17 -12          6.06          6.02          0.63 o
   4  17  12          6.22          6.61          0.61 o
   5  17  12          2.62          2.66          0.60 o
  -5 -17 -12          2.66          2.84          0.58 o
   0  18  12          3.42          3.56          0.46 o
  -1 -18 -12          1.78          1.79          0.37 o
   1  18  12          1.68          1.65          0.37 o
   2  18  12          1.83          1.75          0.38 o
  -2 -18 -12          1.80          1.89          0.37 o
   3  18  12          0.51          0.45          0.30 o
  -3 -18 -12          0.56          0.55          0.32 o
   0  19  12          0.23          0.07          0.97 o
   1   0  13        162.93        165.54          0.77 o
   2   0  13        685.81        681.50          2.98 o
   3   0  13        154.48        154.03          0.78 o
   4   0  13        217.87        219.46          1.11 o
   5   0  13        189.80        190.51          1.07 o
   6   0  13         41.95         42.74          0.41 o
   7   0  13        208.37        205.32          1.52 o
   8   0  13         15.44         15.30          0.38 o
   9   0  13          4.66          5.01          0.31 o
  10   0  13         27.69         28.21          1.00 o
  11   0  13         15.82         16.68          0.86 o
  12   0  13          0.93          0.96          0.34 o
   0   1  13        606.77        602.36          2.41 o
  -1  -1 -13        690.91        686.14          2.84 o
   1   1  13        700.20        697.46          2.84 o
  -2  -1 -13        141.03        139.98          0.77 o
   2   1  13        139.50        138.93          0.73 o
  -3  -1 -13         27.65         28.42          0.23 o
   3   1  13         26.30         26.54          0.23 o
  -4  -1 -13         36.90         37.46          0.33 o
   4   1  13         37.58         37.61          0.32 o
  -5  -1 -13         37.45         37.35          0.34 o
   5   1  13         36.85         36.76          0.35 o
   6   1  13         54.52         54.40          0.50 o
  -6  -1 -13         55.77         55.36          0.48 o
  -7  -1 -13        112.65        112.02          0.94 o
   7   1  13        115.05        115.21          1.07 o
  -8  -1 -13         43.47         43.52          0.65 o
   8   1  13         43.55         43.50          0.73 o
   9   1  13          4.36          4.09          0.29 o
  -9  -1 -13          4.00          4.17          0.29 o
 -10  -1 -13          1.75          1.65          0.28 o
  10   1  13          1.73          1.77          0.33 o
  11   1  13          1.94          1.76          0.35 o
 -11  -1 -13          1.91          1.81          0.33 o
  12   1  13          2.01          1.84          0.47 o
 -12  -1 -13          2.00          1.98          0.43 o
   0   2  13        593.01        589.45          2.43 o
   1   2  13         21.74         21.87          0.18 o
  -1  -2 -13         21.27         21.92          0.19 o
   2   2  13        279.86        280.31          1.43 o
  -2  -2 -13        281.04        279.20          1.28 o
  -3  -2 -13         71.85         72.02          0.46 o
   3   2  13         71.63         71.72          0.48 o
   4   2  13        107.19        106.24          0.68 o
  -4  -2 -13        104.05        103.54          0.64 o
  -5  -2 -13         12.43         12.41          0.19 o
   5   2  13         11.42         11.19          0.19 o
   6   2  13         86.97         85.75          0.71 o
  -6  -2 -13         86.48         86.44          0.64 o
   7   2  13         25.03         24.77          0.40 o
  -7  -2 -13         25.00         25.23          0.35 o
  -8  -2 -13          6.27          6.32          0.24 o
   8   2  13          5.89          5.75          0.31 o
   9   2  13          0.27          0.10          0.19 o
  -9  -2 -13          0.33          0.29          0.19 o
  10   2  13          2.85          2.94          0.36 o
 -10  -2 -13          2.65          2.46          0.29 o
  11   2  13          1.41          1.44          0.34 o
 -11  -2 -13          1.31          1.22          0.30 o
  12   2  13          0.35          0.23          0.35 o
 -12  -2 -13          0.38          0.33          0.33 o
   0   3  13          0.34          0.37          0.04 o
  -1  -3 -13         78.44         77.71          0.46 o
   1   3  13         77.76         76.95          0.47 o
  -2  -3 -13        193.07        191.26          0.96 o
   2   3  13        195.26        192.60          1.03 o
  -3  -3 -13         67.28         67.24          0.42 o
   3   3  13         70.24         70.16          0.49 o
   4   3  13         22.20         22.58          0.26 o
  -4  -3 -13         23.86         24.64          0.24 o
  -5  -3 -13         74.97         74.22          0.53 o
   5   3  13         77.02         76.28          0.62 o
  -6  -3 -13         50.44         50.48          0.45 o
   6   3  13         49.36         48.67          0.53 o
   7   3  13          1.04          1.03          0.15 o
  -7  -3 -13          1.11          1.25          0.12 o
  -8  -3 -13         12.98         12.85          0.32 o
   8   3  13         12.69         12.42          0.42 o
  -9  -3 -13         20.87         20.57          0.57 o
   9   3  13         21.40         21.32          0.65 o
 -10  -3 -13          2.24          2.23          0.29 o
  10   3  13          2.15          1.95          0.30 o
 -11  -3 -13          1.04          1.03          0.29 o
  11   3  13          1.02          0.99          0.31 o
  12   3  13          0.71          0.60          0.41 o
 -12  -3 -13          0.70          0.58          0.34 o
   0   4  13        188.25        186.48          1.01 o
  -1  -4 -13        474.25        469.67          2.26 o
   1   4  13        467.86        464.51          2.15 o
  -2  -4 -13         82.31         82.68          0.49 o
   2   4  13         80.00         80.53          0.52 o
  -3  -4 -13        212.95        212.00          1.08 o
   3   4  13        211.70        211.89          1.21 o
  -4  -4 -13         25.06         25.60          0.24 o
   4   4  13         24.83         25.00          0.29 o
   5   4  13         61.01         60.43          0.58 o
  -5  -4 -13         60.38         59.76          0.46 o
  -6  -4 -13         26.21         26.39          0.33 o
   6   4  13         25.98         26.06          0.41 o
  -7  -4 -13         77.01         77.03          0.72 o
   7   4  13         75.48         75.07          0.92 o
  -8  -4 -13         23.75         24.16          0.43 o
   8   4  13         22.65         22.95          0.58 o
   9   4  13         10.65         10.69          0.49 o
  -9  -4 -13         10.71         10.81          0.45 o
 -10  -4 -13          6.91          6.93          0.44 o
  10   4  13          6.86          7.11          0.48 o
 -11  -4 -13          2.25          2.19          0.38 o
  11   4  13          2.26          2.25          0.38 o
 -12  -4 -13          1.47          1.50          0.43 o
  12   4  13          1.48          1.37          0.51 o
   0   5  13          8.58          8.85          0.14 o
  -1  -5 -13         47.74         47.25          0.36 o
   1   5  13         47.96         48.25          0.35 o
  -2  -5 -13         79.54         79.29          0.53 o
   2   5  13         78.17         78.53          0.52 o
  -3  -5 -13        414.40        412.78          2.11 o
   3   5  13        415.09        410.85          2.20 o
   4   5  13        133.87        133.68          0.99 o
  -4  -5 -13        134.36        134.20          0.82 o
  -5  -5 -13        150.55        150.87          0.90 o
   5   5  13        150.09        151.10          1.14 o
  -6  -5 -13         27.30         27.41          0.32 o
   6   5  13         27.10         27.28          0.39 o
  -7  -5 -13          6.10          6.42          0.20 o
   7   5  13          6.42          6.48          0.28 o
   8   5  13          2.38          2.31          0.27 o
  -8  -5 -13          2.30          2.22          0.19 o
  -9  -5 -13         12.32         12.55          0.44 o
   9   5  13         12.47         12.57          0.58 o
 -10  -5 -13          0.06          0.08          0.20 o
  10   5  13          0.08          0.06          0.21 o
  11   5  13          1.88          1.89          0.40 o
 -11  -5 -13          1.95          1.96          0.33 o
   0   6  13         50.13         50.51          0.36 o
   1   6  13        180.45        179.52          1.02 o
  -1  -6 -13        177.80        175.49          1.07 o
  -2  -6 -13        111.59        111.55          0.71 o
   2   6  13        109.83        110.80          0.78 o
   3   6  13         59.01         59.19          0.51 o
  -3  -6 -13         59.25         59.44          0.43 o
   4   6  13        218.17        216.73          1.44 o
  -4  -6 -13        215.86        214.07          1.16 o
  -5  -6 -13        166.55        165.49          1.06 o
   5   6  13        167.46        166.02          1.22 o
   6   6  13         29.50         29.30          0.41 o
  -6  -6 -13         28.57         28.10          0.36 o
   7   6  13         14.15         13.63          0.40 o
  -7  -6 -13         13.85         13.76          0.32 o
   8   6  13         12.86         12.33          0.50 o
  -8  -6 -13         12.59         12.43          0.37 o
   9   6  13          0.18          0.05          0.21 o
  -9  -6 -13          0.17          0.16          0.17 o
  10   6  13         12.22         12.43          0.74 o
 -10  -6 -13         12.25         12.18          0.55 o
 -11  -6 -13          2.51          2.58          0.36 o
  11   6  13          2.52          2.48          0.50 o
   0   7  13         78.68         78.87          0.55 o
   1   7  13        108.49        109.05          0.77 o
  -1  -7 -13        108.69        107.61          0.67 o
  -2  -7 -13          0.41          0.48          0.06 o
   2   7  13          0.57          0.66          0.08 o
   3   7  13         52.07         52.46          0.47 o
  -3  -7 -13         51.40         51.35          0.45 o
   4   7  13         35.95         36.23          0.39 o
  -4  -7 -13         35.28         35.48          0.33 o
   5   7  13         41.28         41.94          0.52 o
  -5  -7 -13         41.48         41.11          0.41 o
  -6  -7 -13          4.38          4.45          0.16 o
   6   7  13          4.12          4.23          0.19 o
   7   7  13         13.99         13.97          0.48 o
  -7  -7 -13         13.45         13.01          0.32 o
  -8  -7 -13         12.54         12.45          0.41 o
   8   7  13         12.64         12.39          0.51 o
   9   7  13          7.71          7.74          0.52 o
  -9  -7 -13          7.75          7.23          0.41 o
 -10  -7 -13          9.76          9.85          0.53 o
  10   7  13          9.98          9.91          0.63 o
 -11  -7 -13          0.56          0.45          0.28 o
  11   7  13          0.57          0.47          0.36 o
   0   8  13          1.04          1.07          0.07 o
  -1  -8 -13         34.72         34.64          0.30 o
   1   8  13         35.58         35.75          0.37 o
  -2  -8 -13          5.68          5.69          0.13 o
   2   8  13          6.19          6.15          0.13 o
   3   8  13         28.86         29.04          0.33 o
  -3  -8 -13         29.16         29.11          0.32 o
   4   8  13         34.86         35.18          0.41 o
  -4  -8 -13         36.37         36.82          0.43 o
   5   8  13         11.37         11.74          0.28 o
  -5  -8 -13         12.40         12.45          0.21 o
   6   8  13         13.69         13.85          0.36 o
  -6  -8 -13         13.95         14.00          0.30 o
  -7  -8 -13         13.11         12.82          0.37 o
   7   8  13         12.94         12.68          0.50 o
  -8  -8 -13          5.77          5.57          0.34 o
   8   8  13          5.73          5.26          0.42 o
  -9  -8 -13          0.85          0.60          0.19 o
   9   8  13          0.88          0.79          0.26 o
 -10  -8 -13          1.83          1.82          0.26 o
  10   8  13          1.73          1.80          0.36 o
  11   8  13          0.88          0.93          0.40 o
 -11  -8 -13          0.96          0.88          0.30 o
   0   9  13        163.25        164.94          1.02 o
  -1  -9 -13        123.38        122.67          0.77 o
   1   9  13        121.51        121.17          0.88 o
  -2  -9 -13         79.97         80.19          0.58 o
   2   9  13         79.68         79.23          0.65 o
  -3  -9 -13         19.47         19.49          0.30 o
   3   9  13         19.16         19.11          0.27 o
  -4  -9 -13         19.10         19.38          0.31 o
   4   9  13         19.70         19.22          0.33 o
   5   9  13         34.93         34.26          0.54 o
  -5  -9 -13         34.48         34.14          0.52 o
  -6  -9 -13          3.51          3.43          0.20 o
   6   9  13          3.84          3.58          0.25 o
   7   9  13         15.19         15.03          0.53 o
  -7  -9 -13         15.48         15.13          0.45 o
   8   9  13         23.22         23.09          0.88 o
  -8  -9 -13         23.30         23.13          0.69 o
  -9  -9 -13          4.17          3.83          0.33 o
   9   9  13          4.16          4.29          0.44 o
  10   9  13          0.48          0.42          0.29 o
 -10  -9 -13          0.52          0.49          0.21 o
   0  10  13         22.08         21.63          0.31 o
  -1 -10 -13         72.49         72.78          0.61 o
   1  10  13         72.37         72.76          0.60 o
   2  10  13         75.11         75.02          0.72 o
  -2 -10 -13         74.64         74.66          0.63 o
   3  10  13          3.59          3.73          0.19 o
  -3 -10 -13          3.69          3.87          0.17 o
  -4 -10 -13         15.38         15.71          0.32 o
   4  10  13         15.08         15.12          0.35 o
   5  10  13         23.89         23.18          0.52 o
  -5 -10 -13         24.33         23.99          0.48 o
  -6 -10 -13         23.53         24.06          0.59 o
   6  10  13         23.19         23.39          0.63 o
  -7 -10 -13         14.36         14.50          0.51 o
   7  10  13         14.37         14.82          0.56 o
   8  10  13         10.05         10.05          0.65 o
  -8 -10 -13         10.30         10.31          0.45 o
  -9 -10 -13          1.09          1.05          0.24 o
   9  10  13          1.20          1.21          0.31 o
  10  10  13          3.63          3.45          0.50 o
 -10 -10 -13          3.61          3.70          0.38 o
   0  11  13         59.76         60.30          0.62 o
   1  11  13          1.84          1.82          0.13 o
  -1 -11 -13          1.80          1.65          0.13 o
  -2 -11 -13          0.92          0.94          0.14 o
   2  11  13          1.04          0.99          0.12 o
   3  11  13        125.55        125.34          1.30 o
  -3 -11 -13        125.91        124.52          1.52 o
  -4 -11 -13         17.84         17.41          0.39 o
   4  11  13         18.56         18.42          0.47 o
  -5 -11 -13         15.15         14.96          0.47 o
   5  11  13         15.57         14.75          0.48 o
   6  11  13         33.33         32.78          0.93 o
  -6 -11 -13         33.27         32.98          0.78 o
  -7 -11 -13          2.52          2.41          0.26 o
   7  11  13          2.64          2.47          0.31 o
   8  11  13          4.07          3.99          0.42 o
  -8 -11 -13          4.12          4.32          0.34 o
   9  11  13          4.32          4.38          0.52 o
  -9 -11 -13          4.37          4.62          0.39 o
  10  11  13          0.47          0.49          0.41 o
 -10 -11 -13          0.43          0.41          0.30 o
   0  12  13         53.42         53.65          0.73 o
  -1 -12 -13         12.06         11.83          0.33 o
   1  12  13         12.73         12.44          0.34 o
   2  12  13         43.51         43.32          0.68 o
  -2 -12 -13         42.73         42.31          0.65 o
   3  12  13         29.34         28.64          0.58 o
  -3 -12 -13         29.10         28.87          0.72 o
   4  12  13          4.36          4.28          0.34 o
  -4 -12 -13          4.37          4.33          0.29 o
  -5 -12 -13          4.05          3.85          0.35 o
   5  12  13          3.86          3.84          0.37 o
   6  12  13         11.17         11.19          0.62 o
  -6 -12 -13         10.97         10.85          0.50 o
  -7 -12 -13          2.65          2.57          0.31 o
   7  12  13          2.82          2.79          0.38 o
  -8 -12 -13          3.53          3.35          0.34 o
   8  12  13          3.69          3.43          0.43 o
  -9 -12 -13          2.24          2.26          0.36 o
   9  12  13          2.19          2.40          0.61 o
   0  13  13          2.11          2.21          0.21 o
   1  13  13          8.48          8.68          0.35 o
  -1 -13 -13          8.68          8.62          0.39 o
   2  13  13          7.53          7.01          0.31 o
  -2 -13 -13          7.19          6.75          0.39 o
   3  13  13          8.20          7.61          0.37 o
  -3 -13 -13          8.77          8.72          0.43 o
  -4 -13 -13         10.88         11.03          0.56 o
   4  13  13         10.51         10.53          0.53 o
   5  13  13          9.01          8.93          0.52 o
  -5 -13 -13          9.04          8.93          0.58 o
   6  13  13          4.46          4.39          0.46 o
  -6 -13 -13          4.68          4.31          0.42 o
  -7 -13 -13          5.74          5.66          0.49 o
   7  13  13          5.89          6.55          0.60 o
  -8 -13 -13          0.49          0.38          0.26 o
   8  13  13          0.49          0.39          0.31 o
   0  14  13          3.78          3.53          0.29 o
   1  14  13          3.82          3.95          0.28 o
  -1 -14 -13          3.99          3.95          0.31 o
  -2 -14 -13          7.79          7.30          0.51 o
   2  14  13          7.55          7.44          0.41 o
   3  14  13          5.59          5.39          0.37 o
  -3 -14 -13          5.91          5.34          0.41 o
  -4 -14 -13          8.73          9.18          0.57 o
   4  14  13          8.86          9.37          0.54 o
   5  14  13          0.44          0.27          0.25 o
  -5 -14 -13          0.37          0.29          0.26 o
   6  14  13          1.54          1.42          0.38 o
  -6 -14 -13          1.52          1.55          0.33 o
  -7 -14 -13          2.96          3.14          0.43 o
   7  14  13          2.82          2.74          0.45 o
   8  14  13          0.05          0.04          0.32 o
  -8 -14 -13          0.06          0.13          0.27 o
   0  15  13         56.56         57.37          1.27 o
  -1 -15 -13         12.51         11.86          0.51 o
   1  15  13         12.23         11.73          0.49 o
   2  15  13          9.28          9.00          0.47 o
  -2 -15 -13          9.21          8.62          0.58 o
   3  15  13          7.83          8.17          0.50 o
  -3 -15 -13          7.68          7.62          0.56 o
  -4 -15 -13          2.63          2.88          0.44 o
   4  15  13          2.61          2.67          0.37 o
  -5 -15 -13          3.63          3.57          0.47 o
   5  15  13          3.59          4.03          0.49 o
   6  15  13          8.06          8.18          0.74 o
  -6 -15 -13          8.04          8.05          0.63 o
  -7 -15 -13          0.52          0.33          0.34 o
   7  15  13          0.47          0.33          0.32 o
   0  16  13          3.03          3.16          0.38 o
   1  16  13          3.48          3.26          0.36 o
  -1 -16 -13          3.57          3.62          0.37 o
   2  16  13         10.69         10.72          0.60 o
  -2 -16 -13         10.66         10.33          0.66 o
  -3 -16 -13          0.27          0.33          0.27 o
   3  16  13          0.23          0.26          0.23 o
   4  16  13          8.15          8.33          0.65 o
  -4 -16 -13          8.20          8.41          0.62 o
   5  16  13         14.75         15.31          0.89 o
  -5 -16 -13         14.57         15.17          0.89 o
   6  16  13          0.83          0.66          0.35 o
  -6 -16 -13          0.78          0.56          0.34 o
   0  17  13          5.94          6.06          0.51 o
  -1 -17 -13          2.86          2.75          0.39 o
   1  17  13          2.79          2.75          0.38 o
   2  17  13          4.37          4.26          0.49 o
  -2 -17 -13          4.21          4.43          0.52 o
   3  17  13          1.30          1.22          0.33 o
  -3 -17 -13          1.36          1.47          0.40 o
   4  17  13          4.47          4.49          0.62 o
  -4 -17 -13          4.47          4.62          0.53 o
  -5 -17 -13          1.11          1.15          0.41 o
   5  17  13          1.12          1.00          0.46 o
   0  18  13          7.29          7.09          0.64 o
  -1 -18 -13          0.29          0.26          0.25 o
   1  18  13          0.34          0.28          0.28 o
   2  18  13          1.00          0.82          0.32 o
  -2 -18 -13          1.06          0.79          0.35 o
  -3 -18 -13          0.67          0.68          0.34 o
   3  18  13          0.65          0.56          0.31 o
   0   0  14        745.44        738.92          4.29 o
   1   0  14         59.70         58.94          0.36 o
   2   0  14       1152.37       1155.11          4.95 o
   3   0  14         50.48         51.68          0.35 o
   4   0  14        140.87        140.16          0.80 o
   5   0  14         34.36         34.51          0.32 o
   6   0  14         97.23         97.57          0.73 o
   7   0  14          6.45          6.57          0.21 o
   8   0  14         50.67         50.21          0.74 o
   9   0  14          5.59          5.50          0.33 o
  10   0  14          0.87          0.69          0.26 o
  11   0  14          1.49          1.54          0.37 o
  12   0  14          1.39          1.38          0.44 o
   0   1  14         57.94         60.04          0.36 o
   1   1  14         34.73         34.91          0.25 o
  -1  -1 -14         34.89         35.23          0.25 o
   2   1  14         33.27         33.75          0.26 o
  -2  -1 -14         34.83         35.10          0.29 o
  -3  -1 -14        219.22        219.04          1.11 o
   3   1  14        222.25        222.99          1.13 o
  -4  -1 -14        163.81        165.00          0.94 o
   4   1  14        165.37        167.16          0.97 o
   5   1  14        237.92        237.38          1.39 o
  -5  -1 -14        237.75        238.42          1.40 o
   6   1  14        114.48        114.18          0.86 o
  -6  -1 -14        112.74        112.78          0.82 o
  -7  -1 -14          5.65          5.55          0.20 o
   7   1  14          5.51          5.45          0.21 o
   8   1  14          2.67          2.78          0.21 o
  -8  -1 -14          2.53          2.73          0.20 o
  -9  -1 -14          3.68          3.52          0.29 o
   9   1  14          3.80          3.71          0.29 o
  10   1  14          2.48          2.22          0.36 o
 -10  -1 -14          2.54          2.63          0.33 o
  11   1  14          7.57          7.84          0.64 o
 -11  -1 -14          7.51          7.17          0.54 o
 -12  -1 -14          7.18          7.44          0.75 o
  12   1  14          7.21          7.61          0.80 o
   0   2  14        541.79        542.85          2.30 o
  -1  -2 -14        337.11        335.33          1.56 o
   1   2  14        337.40        335.98          1.57 o
   2   2  14        330.98        331.35          1.68 o
  -2  -2 -14        334.42        335.13          1.53 o
   3   2  14        584.50        583.58          2.80 o
  -3  -2 -14        584.27        583.69          2.68 o
   4   2  14        114.50        114.72          0.73 o
  -4  -2 -14        113.89        114.18          0.69 o
  -5  -2 -14        155.45        155.21          0.92 o
   5   2  14        155.22        154.70          0.98 o
  -6  -2 -14        174.46        173.85          1.12 o
   6   2  14        172.07        170.73          1.27 o
  -7  -2 -14         96.19         96.69          0.86 o
   7   2  14         96.16         95.35          1.00 o
   8   2  14          4.97          5.35          0.34 o
  -8  -2 -14          5.23          5.34          0.23 o
  -9  -2 -14         31.51         31.67          0.84 o
   9   2  14         32.08         32.21          0.89 o
  10   2  14          7.61          7.57          0.53 o
 -10  -2 -14          7.59          7.81          0.50 o
  11   2  14          7.56          7.63          0.60 o
 -11  -2 -14          7.58          7.54          0.60 o
 -12  -2 -14          0.43          0.46          0.34 o
  12   2  14          0.39          0.44          0.37 o
   0   3  14        737.34        735.75          3.16 o
   1   3  14        864.47        860.71          3.81 o
  -1  -3 -14        867.75        857.06          3.74 o
   2   3  14        224.41        223.20          1.19 o
  -2  -3 -14        227.58        226.66          1.12 o
   3   3  14         39.11         39.75          0.34 o
  -3  -3 -14         38.07         38.43          0.30 o
  -4  -3 -14        223.56        223.50          1.18 o
   4   3  14        223.37        223.51          1.33 o
   5   3  14         45.61         44.78          0.42 o
  -5  -3 -14         44.54         44.16          0.38 o
  -6  -3 -14         45.66         45.43          0.45 o
   6   3  14         45.15         44.24          0.50 o
  -7  -3 -14         47.35         47.35          0.53 o
   7   3  14         47.99         47.82          0.68 o
   8   3  14         25.05         24.56          0.62 o
  -8  -3 -14         25.41         25.03          0.46 o
   9   3  14          7.69          7.83          0.44 o
  -9  -3 -14          7.90          7.73          0.39 o
  10   3  14          5.25          5.38          0.47 o
 -10  -3 -14          5.22          5.27          0.38 o
 -11  -3 -14          0.82          0.73          0.26 o
  11   3  14          0.74          0.58          0.30 o
 -12  -3 -14          0.07          0.09          0.30 o
  12   3  14          0.08          0.11          0.40 o
   0   4  14         28.13         28.06          0.24 o
  -1  -4 -14         84.51         84.34          0.56 o
   1   4  14         85.25         84.53          0.53 o
   2   4  14         57.36         57.02          0.42 o
  -2  -4 -14         56.21         55.56          0.38 o
   3   4  14         39.04         39.02          0.33 o
  -3  -4 -14         37.75         37.54          0.30 o
   4   4  14         70.95         70.62          0.56 o
  -4  -4 -14         70.61         70.41          0.49 o
   5   4  14         83.32         83.55          0.73 o
  -5  -4 -14         83.19         82.86          0.62 o
   6   4  14        115.67        116.14          1.17 o
  -6  -4 -14        115.28        115.87          0.88 o
   7   4  14         27.94         27.53          0.52 o
  -7  -4 -14         28.23         27.79          0.37 o
  -8  -4 -14          4.92          5.07          0.24 o
   8   4  14          4.93          4.95          0.31 o
   9   4  14         10.97         11.00          0.53 o
  -9  -4 -14         10.86         10.66          0.45 o
  10   4  14         11.05         11.21          0.57 o
 -10  -4 -14         11.11         11.21          0.57 o
  11   4  14          9.99         10.37          0.76 o
 -11  -4 -14          9.93         10.26          0.68 o
   0   5  14        125.39        123.85          0.75 o
  -1  -5 -14        379.16        375.96          1.93 o
   1   5  14        380.39        378.89          1.93 o
   2   5  14        108.58        107.54          0.69 o
  -2  -5 -14        110.87        108.99          0.70 o
   3   5  14         41.13         41.16          0.37 o
  -3  -5 -14         40.95         41.19          0.33 o
  -4  -5 -14         25.75         25.88          0.27 o
   4   5  14         26.33         26.43          0.32 o
   5   5  14         21.15         20.97          0.32 o
  -5  -5 -14         21.47         21.12          0.25 o
   6   5  14         40.05         39.67          0.53 o
  -6  -5 -14         41.33         41.03          0.42 o
   7   5  14         47.51         47.03          0.77 o
  -7  -5 -14         47.44         47.50          0.55 o
  -8  -5 -14         46.80         47.00          0.76 o
   8   5  14         46.11         46.17          1.08 o
   9   5  14         41.40         42.80          1.07 o
  -9  -5 -14         41.26         41.55          0.90 o
  10   5  14          0.83          0.77          0.28 o
 -10  -5 -14          0.82          0.78          0.26 o
  11   5  14          1.29          1.57          0.40 o
 -11  -5 -14          1.38          1.38          0.38 o
   0   6  14        268.69        269.83          1.47 o
  -1  -6 -14        146.71        145.15          0.93 o
   1   6  14        144.59        145.20          0.91 o
  -2  -6 -14        264.44        261.38          1.49 o
   2   6  14        264.83        264.97          1.58 o
  -3  -6 -14         60.57         60.91          0.45 o
   3   6  14         59.84         59.67          0.53 o
   4   6  14         66.75         67.47          0.63 o
  -4  -6 -14         65.04         65.37          0.50 o
   5   6  14         39.72         40.00          0.46 o
  -5  -6 -14         40.03         39.95          0.38 o
  -6  -6 -14         64.99         64.35          0.62 o
   6   6  14         65.73         65.64          0.69 o
   7   6  14         24.82         24.52          0.58 o
  -7  -6 -14         24.30         23.97          0.42 o
   8   6  14         12.84         12.89          0.52 o
  -8  -6 -14         12.93         13.05          0.41 o
  -9  -6 -14          0.22          0.27          0.17 o
   9   6  14          0.25          0.22          0.25 o
 -10  -6 -14          2.25          2.14          0.31 o
  10   6  14          2.43          2.57          0.41 o
  11   6  14          1.08          1.02          0.40 o
 -11  -6 -14          1.13          1.25          0.33 o
   0   7  14         79.07         78.76          0.56 o
  -1  -7 -14          9.63          9.60          0.14 o
   1   7  14         10.13         10.18          0.20 o
   2   7  14         42.07         42.07          0.43 o
  -2  -7 -14         41.96         41.58          0.35 o
   3   7  14         66.23         66.99          0.59 o
  -3  -7 -14         67.03         67.34          0.51 o
   4   7  14        146.26        146.10          1.17 o
  -4  -7 -14        148.18        147.12          0.95 o
  -5  -7 -14         36.58         36.54          0.39 o
   5   7  14         37.22         36.64          0.50 o
   6   7  14         14.69         14.57          0.34 o
  -6  -7 -14         14.33         14.23          0.28 o
   7   7  14         22.22         22.69          0.63 o
  -7  -7 -14         22.55         22.72          0.44 o
  -8  -7 -14         23.85         23.74          0.61 o
   8   7  14         24.05         24.26          0.78 o
  -9  -7 -14          5.05          5.08          0.37 o
   9   7  14          5.19          5.14          0.45 o
  10   7  14          5.75          5.85          0.53 o
 -10  -7 -14          5.88          6.11          0.45 o
  11   7  14          0.54          0.74          0.40 o
 -11  -7 -14          0.59          0.54          0.30 o
   0   8  14        357.86        356.61          1.93 o
  -1  -8 -14        109.50        108.93          0.64 o
   1   8  14        109.84        110.14          0.82 o
  -2  -8 -14        135.75        136.17          0.87 o
   2   8  14        136.12        135.62          1.00 o
  -3  -8 -14         45.38         44.85          0.44 o
   3   8  14         44.76         44.47          0.45 o
   4   8  14          9.16          9.29          0.23 o
  -4  -8 -14          9.17          9.57          0.23 o
  -5  -8 -14         19.98         19.87          0.28 o
   5   8  14         19.76         19.85          0.37 o
   6   8  14         90.12         89.00          1.25 o
  -6  -8 -14         89.99         89.88          1.06 o
   7   8  14         25.59         25.27          0.74 o
  -7  -8 -14         25.27         24.76          0.56 o
  -8  -8 -14         11.99         11.97          0.55 o
   8   8  14         12.00         11.57          0.63 o
   9   8  14          6.29          6.69          0.53 o
  -9  -8 -14          6.44          6.21          0.42 o
 -10  -8 -14          4.32          4.22          0.35 o
  10   8  14          4.36          4.30          0.48 o
  11   8  14          1.23          1.24          0.44 o
 -11  -8 -14          1.23          1.31          0.32 o
   0   9  14         25.58         25.85          0.30 o
   1   9  14         50.17         49.52          0.47 o
  -1  -9 -14         48.88         48.87          0.42 o
   2   9  14        138.99        139.01          1.05 o
  -2  -9 -14        138.88        138.83          0.96 o
   3   9  14        126.94        125.69          1.07 o
  -3  -9 -14        126.74        125.28          1.04 o
   4   9  14        159.09        158.71          1.43 o
  -4  -9 -14        157.94        156.40          1.27 o
  -5  -9 -14         42.24         42.54          0.68 o
   5   9  14         41.73         41.31          0.65 o
  -6  -9 -14         15.33         15.17          0.42 o
   6   9  14         14.96         14.78          0.45 o
   7   9  14          9.95          9.63          0.50 o
  -7  -9 -14          9.63          9.52          0.40 o
  -8  -9 -14         29.87         29.76          0.77 o
   8   9  14         29.54         29.18          1.08 o
   9   9  14          3.81          3.52          0.41 o
  -9  -9 -14          3.82          3.87          0.34 o
 -10  -9 -14          5.54          5.30          0.43 o
  10   9  14          5.65          5.83          0.58 o
   0  10  14         34.50         34.95          0.42 o
  -1 -10 -14          1.76          1.63          0.11 o
   1  10  14          2.01          1.98          0.13 o
  -2 -10 -14         87.49         87.41          0.79 o
   2  10  14         87.76         87.54          0.82 o
  -3 -10 -14         61.71         61.30          0.74 o
   3  10  14         61.11         61.14          0.76 o
   4  10  14         30.16         30.14          0.51 o
  -4 -10 -14         30.45         30.59          0.50 o
  -5 -10 -14          5.35          5.27          0.29 o
   5  10  14          5.07          5.01          0.28 o
   6  10  14          1.13          1.19          0.21 o
  -6 -10 -14          0.99          1.05          0.18 o
   7  10  14          8.29          8.30          0.45 o
  -7 -10 -14          8.57          8.27          0.40 o
  -8 -10 -14          6.09          6.27          0.37 o
   8  10  14          6.07          5.88          0.48 o
   9  10  14          3.73          3.84          0.48 o
  -9 -10 -14          3.79          3.82          0.35 o
 -10 -10 -14          1.44          1.58          0.30 o
  10  10  14          1.45          1.51          0.39 o
   0  11  14          8.62          8.79          0.25 o
  -1 -11 -14        101.24        100.74          0.93 o
   1  11  14        100.63        100.17          0.91 o
  -2 -11 -14          0.71          0.67          0.14 o
   2  11  14          0.64          0.63          0.13 o
  -3 -11 -14         11.33         10.87          0.37 o
   3  11  14         11.35         11.11          0.31 o
   4  11  14         31.45         31.24          0.62 o
  -4 -11 -14         31.40         30.84          0.56 o
  -5 -11 -14         14.94         14.68          0.49 o
   5  11  14         14.89         14.79          0.49 o
  -6 -11 -14          7.61          7.48          0.39 o
   6  11  14          8.03          7.93          0.44 o
   7  11  14         16.21         15.80          0.64 o
  -7 -11 -14         16.23         16.29          0.56 o
  -8 -11 -14          2.16          2.02          0.25 o
   8  11  14          2.16          1.98          0.33 o
  -9 -11 -14          5.00          4.88          0.40 o
   9  11  14          4.98          4.80          0.54 o
   0  12  14         21.31         20.96          0.43 o
   1  12  14         33.29         32.72          0.59 o
  -1 -12 -14         33.84         33.62          0.57 o
  -2 -12 -14         31.45         31.53          0.57 o
   2  12  14         31.05         31.57          0.58 o
  -3 -12 -14         12.21         11.63          0.50 o
   3  12  14         12.23         11.99          0.37 o
  -4 -12 -14         24.94         24.47          0.65 o
   4  12  14         25.43         25.81          0.73 o
  -5 -12 -14         16.92         16.93          0.64 o
   5  12  14         17.55         17.24          0.74 o
  -6 -12 -14         16.18         16.32          0.61 o
   6  12  14         15.75         15.52          0.79 o
  -7 -12 -14          5.94          5.63          0.43 o
   7  12  14          6.09          5.74          0.50 o
  -8 -12 -14          2.77          2.86          0.33 o
   8  12  14          2.75          2.47          0.39 o
   9  12  14          1.33          1.47          0.48 o
  -9 -12 -14          1.32          1.47          0.32 o
   0  13  14         74.35         74.10          1.22 o
  -1 -13 -14        107.56        106.87          1.82 o
   1  13  14        107.08        106.70          1.59 o
   2  13  14         32.22         32.16          0.69 o
  -2 -13 -14         31.71         31.58          0.73 o
  -3 -13 -14         12.73         12.73          0.58 o
   3  13  14         12.39         12.40          0.45 o
   4  13  14          8.50          8.00          0.48 o
  -4 -13 -14          8.38          8.34          0.53 o
  -5 -13 -14         14.48         14.46          0.71 o
   5  13  14         14.27         14.57          0.64 o
  -6 -13 -14          6.83          7.05          0.57 o
   6  13  14          6.85          7.00          0.57 o
  -7 -13 -14          8.82          9.00          0.60 o
   7  13  14          8.63          8.53          0.66 o
  -8 -13 -14          2.70          2.46          0.39 o
   8  13  14          2.76          2.63          0.45 o
   0  14  14         11.98         11.75          0.49 o
   1  14  14         27.90         27.87          0.70 o
  -1 -14 -14         28.19         27.78          0.78 o
  -2 -14 -14          2.85          2.41          0.30 o
   2  14  14          3.13          2.75          0.28 o
  -3 -14 -14          9.62          9.13          0.51 o
   3  14  14          9.69          9.59          0.48 o
   4  14  14          2.32          2.21          0.32 o
  -4 -14 -14          2.54          2.30          0.36 o
  -5 -14 -14          9.70          9.59          0.65 o
   5  14  14          9.78         10.20          0.60 o
  -6 -14 -14          2.64          2.47          0.38 o
   6  14  14          2.64          2.90          0.47 o
   7  14  14          6.59          6.64          0.64 o
  -7 -14 -14          6.53          6.33          0.58 o
  -8 -14 -14          0.11          0.15          0.28 o
   0  15  14          1.95          1.94          0.28 o
  -1 -15 -14          2.34          2.19          0.28 o
   1  15  14          2.48          2.46          0.28 o
  -2 -15 -14          1.09          1.15          0.30 o
   2  15  14          0.96          0.96          0.24 o
   3  15  14          3.93          3.93          0.38 o
  -3 -15 -14          4.13          4.03          0.43 o
   4  15  14          6.95          6.88          0.53 o
  -4 -15 -14          6.74          6.38          0.61 o
   5  15  14          6.57          6.65          0.61 o
  -5 -15 -14          6.61          6.40          0.55 o
  -6 -15 -14          4.37          4.43          0.55 o
   6  15  14          4.29          4.19          0.58 o
  -7 -15 -14          3.08          3.20          0.56 o
   7  15  14          3.14          2.83          0.53 o
   0  16  14         19.67         19.98          0.80 o
  -1 -16 -14          5.60          5.81          0.46 o
   1  16  14          5.46          5.61          0.47 o
   2  16  14         12.75         12.73          0.65 o
  -2 -16 -14         12.70         12.69          0.79 o
  -3 -16 -14          0.48          0.45          0.28 o
   3  16  14          0.44          0.33          0.24 o
   4  16  14          1.10          1.12          0.35 o
  -4 -16 -14          1.10          1.04          0.32 o
   5  16  14          1.73          1.94          0.42 o
  -5 -16 -14          1.72          1.72          0.37 o
  -6 -16 -14          2.44          2.66          0.54 o
   6  16  14          2.39          2.26          0.44 o
   0  17  14          0.14          0.18          0.25 o
  -1 -17 -14          3.25          3.41          0.43 o
   1  17  14          3.18          3.26          0.40 o
   2  17  14          1.26          1.36          0.33 o
  -2 -17 -14          1.20          1.42          0.39 o
  -3 -17 -14          2.61          2.46          0.46 o
   3  17  14          2.65          2.61          0.41 o
  -4 -17 -14          4.41          4.41          0.56 o
   4  17  14          4.30          4.15          0.59 o
   5  17  14          6.06          6.00          0.84 o
  -5 -17 -14          5.86          6.57          0.74 o
   0  18  14          2.38          2.40          0.43 o
  -1 -18 -14          1.44          1.47          0.33 o
   1  18  14          1.40          1.49          0.41 o
  -2 -18 -14          1.02          1.00          0.37 o
   2  18  14          1.08          1.05          0.34 o
   3  18  14          1.20          1.10          0.35 o
  -3 -18 -14          1.29          1.15          0.41 o
   1   0  15        207.85        208.64          1.01 o
   2   0  15         77.97         78.04          0.51 o
   3   0  15         39.65         40.45          0.33 o
   4   0  15        359.42        359.25          1.80 o
   5   0  15         20.20         20.60          0.26 o
   6   0  15        229.49        229.36          1.46 o
   7   0  15          6.02          5.80          0.21 o
   8   0  15         10.77         10.98          0.34 o
   9   0  15          0.25          0.21          0.17 o
  10   0  15         16.91         17.13          0.74 o
  11   0  15          0.06          0.10          0.26 o
  12   0  15         10.10         10.63          0.93 o
   0   1  15       1193.86       1189.08          4.91 o
   1   1  15        223.90        224.49          1.09 o
  -1  -1 -15        227.27        226.32          1.04 o
  -2  -1 -15        362.49        361.89          1.78 o
   2   1  15        356.07        354.86          1.83 o
  -3  -1 -15         14.46         14.23          0.18 o
   3   1  15         14.65         14.65          0.18 o
   4   1  15         30.86         31.15          0.29 o
  -4  -1 -15         30.03         30.12          0.29 o
  -5  -1 -15         96.64         96.93          0.68 o
   5   1  15         97.34         97.70          0.69 o
   6   1  15        177.25        175.97          1.27 o
  -6  -1 -15        176.77        175.51          1.18 o
  -7  -1 -15          4.13          4.05          0.19 o
   7   1  15          3.73          3.56          0.18 o
  -8  -1 -15         40.65         40.45          0.67 o
   8   1  15         40.05         39.67          0.66 o
   9   1  15          8.99          8.94          0.39 o
  -9  -1 -15          8.87          8.79          0.43 o
 -10  -1 -15          0.99          0.84          0.25 o
  10   1  15          1.03          0.93          0.30 o
  11   1  15          5.34          5.35          0.58 o
 -11  -1 -15          5.49          5.67          0.54 o
 -12  -1 -15          1.11          1.14          0.50 o
  12   1  15          1.13          1.19          0.44 o
   0   2  15        135.56        136.00          0.71 o
   1   2  15        192.33        192.95          1.00 o
  -1  -2 -15        190.73        189.86          0.97 o
  -2  -2 -15        190.89        190.45          0.98 o
   2   2  15        191.89        192.98          1.05 o
  -3  -2 -15         15.06         15.10          0.19 o
   3   2  15         15.85         15.96          0.20 o
   4   2  15         67.81         68.10          0.50 o
  -4  -2 -15         68.01         68.67          0.48 o
  -5  -2 -15         23.40         23.28          0.27 o
   5   2  15         23.09         22.57          0.28 o
   6   2  15         27.62         27.20          0.36 o
  -6  -2 -15         26.65         26.76          0.34 o
   7   2  15         56.30         55.90          0.73 o
  -7  -2 -15         54.76         54.56          0.61 o
  -8  -2 -15          5.19          5.02          0.23 o
   8   2  15          5.52          5.36          0.33 o
   9   2  15          3.97          3.73          0.35 o
  -9  -2 -15          4.04          4.01          0.35 o
 -10  -2 -15          6.93          6.66          0.47 o
  10   2  15          6.88          6.83          0.55 o
 -11  -2 -15          3.29          3.20          0.41 o
  11   2  15          3.30          3.16          0.42 o
  12   2  15          1.44          1.44          0.53 o
 -12  -2 -15          1.53          1.62          0.51 o
   0   3  15         69.09         70.50          0.45 o
   1   3  15         53.98         53.66          0.37 o
  -1  -3 -15         52.66         52.56          0.37 o
   2   3  15         36.43         37.27          0.33 o
  -2  -3 -15         38.22         38.41          0.29 o
  -3  -3 -15        275.59        273.58          1.36 o
   3   3  15        274.16        274.11          1.52 o
   4   3  15        147.08        147.79          0.94 o
  -4  -3 -15        149.34        149.16          0.87 o
  -5  -3 -15         48.57         48.67          0.41 o
   5   3  15         49.36         48.68          0.44 o
  -6  -3 -15         88.90         89.85          0.74 o
   6   3  15         86.99         86.95          0.86 o
   7   3  15         24.97         24.94          0.48 o
  -7  -3 -15         24.86         24.86          0.39 o
  -8  -3 -15         21.94         22.07          0.46 o
   8   3  15         21.79         22.37          0.64 o
  -9  -3 -15         13.32         13.32          0.49 o
   9   3  15         13.27         13.36          0.58 o
  10   3  15          6.28          6.69          0.52 o
 -10  -3 -15          6.46          6.74          0.43 o
  11   3  15          2.28          2.02          0.42 o
 -11  -3 -15          2.28          2.13          0.36 o
   0   4  15          7.87          7.60          0.13 o
  -1  -4 -15         95.01         94.97          0.64 o
   1   4  15         96.19         95.53          0.59 o
   2   4  15        185.81        184.34          1.06 o
  -2  -4 -15        183.10        183.47          1.02 o
  -3  -4 -15         33.89         33.62          0.28 o
   3   4  15         34.68         34.65          0.35 o
  -4  -4 -15         10.63         10.74          0.17 o
   4   4  15         10.75         10.69          0.20 o
  -5  -4 -15         30.12         30.27          0.33 o
   5   4  15         29.36         29.40          0.37 o
  -6  -4 -15         24.70         24.79          0.34 o
   6   4  15         24.75         24.68          0.41 o
  -7  -4 -15         45.97         45.63          0.52 o
   7   4  15         46.32         45.66          0.73 o
  -8  -4 -15          7.51          7.15          0.29 o
   8   4  15          8.01          8.06          0.41 o
   9   4  15         14.17         14.30          0.58 o
  -9  -4 -15         13.86         13.76          0.53 o
 -10  -4 -15          1.43          1.32          0.27 o
  10   4  15          1.33          1.27          0.28 o
 -11  -4 -15          1.03          1.11          0.31 o
  11   4  15          1.05          0.96          0.37 o
   0   5  15        144.51        144.29          0.85 o
  -1  -5 -15        395.82        395.93          2.15 o
   1   5  15        396.07        396.47          2.07 o
   2   5  15         78.13         78.04          0.55 o
  -2  -5 -15         76.06         75.66          0.54 o
  -3  -5 -15        616.68        611.52          3.08 o
   3   5  15        618.93        617.51          3.22 o
   4   5  15         27.21         26.95          0.33 o
  -4  -5 -15         27.29         27.12          0.28 o
  -5  -5 -15        229.76        227.39          1.44 o
   5   5  15        230.71        228.18          1.65 o
  -6  -5 -15         14.66         14.74          0.25 o
   6   5  15         14.05         13.80          0.33 o
  -7  -5 -15          2.75          2.69          0.16 o
   7   5  15          2.96          2.97          0.24 o
  -8  -5 -15         11.51         11.28          0.38 o
   8   5  15         11.33         10.88          0.50 o
   9   5  15          8.84          8.40          0.49 o
  -9  -5 -15          8.61          8.45          0.42 o
  10   5  15          5.34          5.18          0.48 o
 -10  -5 -15          5.16          4.98          0.43 o
 -11  -5 -15          7.55          7.68          0.68 o
  11   5  15          7.54          7.63          0.72 o
   0   6  15         17.24         17.23          0.22 o
   1   6  15        143.75        143.16          0.95 o
  -1  -6 -15        145.93        143.47          0.93 o
   2   6  15        231.98        230.55          1.48 o
  -2  -6 -15        232.43        229.92          1.40 o
   3   6  15         61.26         61.40          0.52 o
  -3  -6 -15         63.20         63.52          0.48 o
   4   6  15         79.29         78.38          0.71 o
  -4  -6 -15         79.56         79.48          0.60 o
  -5  -6 -15          2.92          2.84          0.13 o
   5   6  15          3.03          2.91          0.15 o
  -6  -6 -15         29.84         29.75          0.43 o
   6   6  15         29.55         29.07          0.43 o
  -7  -6 -15         69.80         69.19          0.87 o
   7   6  15         69.70         69.43          1.31 o
  -8  -6 -15          6.82          6.72          0.33 o
   8   6  15          6.49          6.73          0.44 o
   9   6  15         18.82         19.04          0.82 o
  -9  -6 -15         18.90         19.08          0.64 o
  10   6  15          1.47          1.61          0.34 o
 -10  -6 -15          1.50          1.37          0.35 o
 -11  -6 -15          0.75          0.64          0.35 o
  11   6  15          0.77          0.69          0.38 o
   0   7  15          1.22          1.42          0.08 o
  -1  -7 -15         34.78         34.31          0.30 o
   1   7  15         33.94         33.80          0.32 o
  -2  -7 -15         40.67         39.88          0.35 o
   2   7  15         40.74         40.05          0.39 o
  -3  -7 -15          7.00          7.12          0.15 o
   3   7  15          6.76          7.16          0.20 o
   4   7  15         36.24         36.76          0.47 o
  -4  -7 -15         36.15         36.43          0.35 o
   5   7  15         19.68         19.31          0.34 o
  -5  -7 -15         19.87         19.87          0.29 o
  -6  -7 -15          1.78          1.85          0.14 o
   6   7  15          1.53          1.36          0.16 o
  -7  -7 -15         13.03         12.72          0.39 o
   7   7  15         13.12         13.05          0.56 o
   8   7  15         18.36         18.64          0.84 o
  -8  -7 -15         18.65         18.96          0.60 o
   9   7  15         14.40         14.52          0.69 o
  -9  -7 -15         14.47         14.41          0.57 o
 -10  -7 -15          2.78          2.70          0.33 o
  10   7  15          2.86          2.99          0.45 o
 -11  -7 -15          0.67          0.48          0.33 o
  11   7  15          0.62          0.59          0.44 o
   0   8  15         56.08         55.66          0.44 o
  -1  -8 -15         60.15         60.08          0.42 o
   1   8  15         59.59         59.82          0.53 o
  -2  -8 -15        115.21        114.66          0.78 o
   2   8  15        114.26        113.82          0.86 o
   3   8  15         38.08         38.43          0.44 o
  -3  -8 -15         37.94         37.82          0.40 o
   4   8  15        126.56        126.38          1.15 o
  -4  -8 -15        124.63        124.21          1.12 o
   5   8  15         39.06         38.70          0.58 o
  -5  -8 -15         37.91         37.82          0.43 o
   6   8  15          7.50          7.49          0.33 o
  -6  -8 -15          7.26          7.03          0.28 o
   7   8  15         27.02         26.48          0.84 o
  -7  -8 -15         26.94         26.37          0.62 o
   8   8  15          0.70          0.51          0.26 o
  -8  -8 -15          0.71          0.48          0.21 o
  -9  -8 -15          0.71          0.58          0.22 o
   9   8  15          0.73          0.61          0.28 o
  10   8  15          1.94          1.96          0.37 o
 -10  -8 -15          1.85          1.91          0.28 o
   0   9  15         88.03         87.82          0.69 o
  -1  -9 -15         22.22         22.45          0.27 o
   1   9  15         22.22         22.43          0.31 o
   2   9  15         16.17         16.08          0.27 o
  -2  -9 -15         15.67         15.52          0.24 o
   3   9  15        105.89        106.52          0.95 o
  -3  -9 -15        107.05        108.26          0.89 o
  -4  -9 -15         15.15         15.01          0.30 o
   4   9  15         14.73         14.82          0.32 o
   5   9  15          2.87          3.00          0.21 o
  -5  -9 -15          2.80          2.89          0.24 o
   6   9  15         21.75         21.78          0.57 o
  -6  -9 -15         21.84         22.09          0.53 o
  -7  -9 -15          2.30          2.30          0.24 o
   7   9  15          2.09          2.08          0.28 o
   8   9  15          8.86          9.10          0.59 o
  -8  -9 -15          8.82          9.25          0.46 o
  -9  -9 -15         12.83         12.92          0.55 o
   9   9  15         12.60         12.50          0.75 o
  10   9  15          2.51          2.61          0.45 o
 -10  -9 -15          2.52          2.61          0.34 o
   0  10  15         43.98         44.07          0.53 o
  -1 -10 -15         76.96         76.34          0.72 o
   1  10  15         76.89         76.94          0.73 o
   2  10  15         77.63         78.32          0.77 o
  -2 -10 -15         76.97         78.18          0.82 o
   3  10  15         33.68         33.53          0.51 o
  -3 -10 -15         32.64         32.62          0.51 o
  -4 -10 -15         62.74         63.14          0.86 o
   4  10  15         62.69         63.16          0.86 o
   5  10  15          5.91          5.54          0.29 o
  -5 -10 -15          6.27          6.51          0.34 o
  -6 -10 -15         12.16         11.86          0.43 o
   6  10  15         12.23         11.84          0.46 o
  -7 -10 -15         21.78         21.26          0.60 o
   7  10  15         21.79         21.80          0.77 o
   8  10  15          5.03          4.99          0.45 o
  -8 -10 -15          4.89          4.80          0.34 o
  -9 -10 -15          6.87          6.75          0.45 o
   9  10  15          6.92          7.14          0.61 o
  10  10  15          4.09          4.17          0.55 o
 -10 -10 -15          4.02          4.07          0.42 o
   0  11  15         38.76         38.80          0.53 o
  -1 -11 -15         72.83         72.17          0.79 o
   1  11  15         72.90         72.93          0.77 o
   2  11  15         35.45         34.67          0.54 o
  -2 -11 -15         36.06         36.23          0.60 o
   3  11  15         16.34         16.31          0.38 o
  -3 -11 -15         17.21         17.08          0.53 o
  -4 -11 -15         24.23         23.43          0.54 o
   4  11  15         24.41         23.53          0.54 o
   5  11  15         56.09         56.29          1.14 o
  -5 -11 -15         56.14         55.31          1.13 o
  -6 -11 -15          4.38          4.08          0.30 o
   6  11  15          4.69          4.34          0.33 o
  -7 -11 -15          0.34          0.32          0.18 o
   7  11  15          0.38          0.22          0.20 o
   8  11  15          4.03          4.08          0.44 o
  -8 -11 -15          3.98          4.10          0.33 o
  -9 -11 -15          0.48          0.41          0.24 o
   9  11  15          0.49          0.36          0.30 o
   0  12  15          0.50          0.50          0.14 o
   1  12  15         31.04         31.28          0.56 o
  -1 -12 -15         31.23         31.45          0.58 o
   2  12  15          8.87          8.93          0.33 o
  -2 -12 -15          9.17          9.39          0.34 o
   3  12  15          3.67          3.60          0.25 o
  -3 -12 -15          3.87          3.68          0.35 o
   4  12  15          6.95          6.28          0.45 o
  -4 -12 -15          6.97          6.85          0.38 o
   5  12  15         11.81         12.31          0.65 o
  -5 -12 -15         11.85         12.43          0.62 o
   6  12  15          1.59          1.44          0.33 o
  -6 -12 -15          1.64          1.77          0.27 o
  -7 -12 -15          9.91         10.36          0.52 o
   7  12  15         10.09         10.15          0.63 o
   8  12  15          1.21          1.27          0.38 o
  -8 -12 -15          1.20          1.06          0.25 o
  -9 -12 -15          1.92          1.81          0.33 o
   9  12  15          1.86          1.94          0.58 o
   0  13  15          3.33          3.55          0.29 o
  -1 -13 -15         15.59         14.68          0.55 o
   1  13  15         15.06         14.58          0.47 o
  -2 -13 -15          3.91          3.80          0.30 o
   2  13  15          4.20          4.12          0.28 o
   3  13  15         27.43         27.07          0.70 o
  -3 -13 -15         27.64         26.84          0.88 o
  -4 -13 -15         15.69         15.88          0.71 o
   4  13  15         16.04         16.06          0.66 o
  -5 -13 -15          2.54          2.05          0.32 o
   5  13  15          2.82          2.45          0.33 o
   6  13  15         11.52         11.08          0.69 o
  -6 -13 -15         11.39         10.88          0.70 o
   7  13  15          3.14          3.00          0.47 o
  -7 -13 -15          3.17          3.07          0.42 o
   8  13  15          2.16          2.25          0.48 o
  -8 -13 -15          2.14          2.02          0.38 o
   0  14  15          0.11          0.17          0.18 o
  -1 -14 -15          8.91          9.17          0.47 o
   1  14  15          8.82          9.00          0.43 o
  -2 -14 -15         17.28         17.15          0.63 o
   2  14  15         17.34         17.26          0.57 o
   3  14  15          6.11          5.55          0.40 o
  -3 -14 -15          6.13          5.75          0.48 o
  -4 -14 -15          8.74          9.05          0.60 o
   4  14  15          8.60          8.58          0.59 o
  -5 -14 -15          4.94          5.00          0.48 o
   5  14  15          4.80          5.00          0.49 o
   6  14  15          0.66          0.69          0.34 o
  -6 -14 -15          0.73          0.63          0.32 o
  -7 -14 -15          2.34          2.30          0.41 o
   7  14  15          2.29          1.93          0.40 o
   0  15  15          9.85         10.04          0.52 o
  -1 -15 -15         16.67         16.53          0.65 o
   1  15  15         16.82         16.53          0.60 o
   2  15  15         13.90         14.00          0.58 o
  -2 -15 -15         13.49         13.21          0.65 o
   3  15  15          1.59          1.77          0.30 o
  -3 -15 -15          1.49          1.80          0.40 o
  -4 -15 -15          0.58          0.72          0.30 o
   4  15  15          0.57          0.54          0.27 o
  -5 -15 -15          8.36          8.72          0.63 o
   5  15  15          8.34          8.66          0.67 o
   6  15  15          2.03          2.07          0.46 o
  -6 -15 -15          2.10          2.47          0.47 o
   7  15  15          1.28          1.11          0.42 o
  -7 -15 -15          1.26          1.07          0.40 o
   0  16  15          3.67          3.93          0.42 o
   1  16  15          0.81          0.74          0.23 o
  -1 -16 -15          0.86          0.84          0.28 o
  -2 -16 -15         15.08         15.37          0.88 o
   2  16  15         15.11         15.43          0.72 o
  -3 -16 -15          0.84          0.62          0.30 o
   3  16  15          0.88          0.74          0.27 o
   4  16  15         17.34         18.32          0.95 o
  -4 -16 -15         17.23         18.33          0.97 o
   5  16  15          1.77          1.72          0.41 o
  -5 -16 -15          1.65          1.71          0.40 o
   6  16  15          6.33          6.64          0.76 o
  -6 -16 -15          6.36          6.61          0.78 o
   0  17  15          5.47          4.96          0.48 o
  -1 -17 -15          3.66          3.26          0.42 o
   1  17  15          3.63          3.32          0.45 o
  -2 -17 -15          2.39          2.37          0.53 o
   2  17  15          2.26          2.13          0.38 o
   3  17  15          0.37          0.43          0.29 o
  -3 -17 -15          0.40          0.38          0.33 o
   4  17  15          0.94          0.73          0.38 o
  -4 -17 -15          0.89          0.99          0.36 o
   0  18  15          3.60          3.56          0.51 o
  -1 -18 -15          2.78          2.90          0.44 o
   1  18  15          2.74          2.82          0.51 o
  -2 -18 -15          1.93          2.04          0.48 o
   2  18  15          1.81          1.71          0.39 o
   0   0  16        416.29        422.00          2.90 o
   1   0  16        242.63        240.12          1.20 o
   2   0  16         12.12         13.02          0.18 o
   3   0  16         12.67         12.97          0.18 o
   4   0  16         54.03         54.39          0.42 o
   5   0  16          0.08          0.19          0.07 o
   6   0  16        115.37        114.20          0.86 o
   7   0  16         33.98         33.33          0.47 o
   8   0  16          3.60          3.68          0.23 o
   9   0  16         13.78         13.93          0.50 o
  10   0  16         16.53         16.17          0.74 o
  11   0  16          1.24          1.43          0.34 o
   0   1  16         65.68         68.59          0.46 o
   1   1  16        871.14        870.75          3.91 o
  -1  -1 -16        874.84        875.05          3.62 o
  -2  -1 -16         26.87         26.72          0.25 o
   2   1  16         27.11         27.34          0.26 o
   3   1  16        352.62        353.78          1.81 o
  -3  -1 -16        352.45        353.08          1.72 o
   4   1  16        217.56        217.70          1.26 o
  -4  -1 -16        219.16        219.94          1.24 o
   5   1  16        155.95        155.92          1.02 o
  -5  -1 -16        152.62        151.56          0.98 o
  -6  -1 -16         48.75         49.05          0.50 o
   6   1  16         50.09         49.80          0.50 o
  -7  -1 -16         47.67         47.31          0.58 o
   7   1  16         48.31         47.91          0.62 o
  -8  -1 -16          0.86          0.85          0.17 o
   8   1  16          0.97          1.03          0.17 o
  -9  -1 -16         15.83         15.34          0.56 o
   9   1  16         15.93         16.07          0.59 o
  10   1  16          0.88          0.90          0.28 o
 -10  -1 -16          0.92          0.87          0.27 o
  11   1  16          3.85          3.93          0.51 o
 -11  -1 -16          3.73          3.77          0.46 o
   0   2  16          1.38          1.67          0.07 o
  -1  -2 -16         57.33         57.51          0.38 o
   1   2  16         58.45         58.60          0.40 o
  -2  -2 -16        204.64        204.78          1.08 o
   2   2  16        209.31        208.80          1.15 o
  -3  -2 -16          3.46          3.48          0.10 o
   3   2  16          3.20          3.09          0.11 o
  -4  -2 -16         35.95         36.21          0.33 o
   4   2  16         34.54         34.86          0.33 o
  -5  -2 -16         31.70         32.20          0.33 o
   5   2  16         31.16         31.36          0.34 o
  -6  -2 -16         92.06         91.99          0.77 o
   6   2  16         92.94         92.25          0.81 o
  -7  -2 -16         16.63         16.33          0.32 o
   7   2  16         16.01         15.61          0.38 o
  -8  -2 -16         11.89         12.20          0.33 o
   8   2  16         12.30         12.35          0.44 o
   9   2  16          5.68          5.71          0.42 o
  -9  -2 -16          5.65          5.77          0.41 o
 -10  -2 -16          0.72          0.68          0.26 o
  10   2  16          0.64          0.57          0.28 o
  11   2  16          2.91          2.95          0.48 o
 -11  -2 -16          2.88          3.02          0.40 o
   0   3  16         73.75         73.22          0.48 o
  -1  -3 -16        191.25        190.47          1.03 o
   1   3  16        191.04        189.86          1.02 o
  -2  -3 -16         69.53         69.73          0.48 o
   2   3  16         68.32         68.28          0.52 o
  -3  -3 -16         23.93         23.98          0.23 o
   3   3  16         23.33         23.61          0.27 o
  -4  -3 -16         60.25         60.04          0.47 o
   4   3  16         60.90         61.10          0.47 o
   5   3  16         31.25         31.25          0.34 o
  -5  -3 -16         30.79         30.93          0.33 o
   6   3  16         21.09         20.31          0.35 o
  -6  -3 -16         21.28         20.74          0.31 o
  -7  -3 -16         32.53         32.48          0.45 o
   7   3  16         31.98         30.89          0.55 o
   8   3  16         13.38         13.68          0.53 o
  -8  -3 -16         14.17         14.08          0.38 o
  -9  -3 -16         11.87         11.84          0.47 o
   9   3  16         11.49         11.57          0.56 o
 -10  -3 -16          7.45          7.15          0.47 o
  10   3  16          7.48          7.17          0.53 o
  11   3  16          1.36          1.41          0.39 o
 -11  -3 -16          1.28          1.24          0.31 o
   0   4  16         61.51         61.31          0.45 o
   1   4  16        128.60        127.37          0.75 o
  -1  -4 -16        127.64        127.90          0.85 o
   2   4  16         75.80         75.42          0.54 o
  -2  -4 -16         74.41         74.58          0.51 o
   3   4  16        285.26        282.12          1.87 o
  -3  -4 -16        286.39        283.55          1.52 o
   4   4  16        119.62        119.48          0.83 o
  -4  -4 -16        118.96        118.02          0.76 o
  -5  -4 -16         56.93         57.17          0.51 o
   5   4  16         55.62         55.86          0.55 o
   6   4  16         36.34         36.95          0.51 o
  -6  -4 -16         37.88         38.90          0.44 o
   7   4  16         21.30         21.35          0.52 o
  -7  -4 -16         21.40         21.10          0.36 o
   8   4  16          3.31          3.48          0.32 o
  -8  -4 -16          3.30          3.29          0.24 o
  -9  -4 -16          5.80          5.35          0.38 o
   9   4  16          5.73          5.68          0.41 o
 -10  -4 -16          0.78          0.61          0.23 o
  10   4  16          0.89          0.80          0.28 o
  11   4  16          1.43          1.31          0.39 o
 -11  -4 -16          1.40          1.26          0.32 o
   0   5  16        117.85        116.59          0.76 o
   1   5  16        124.13        123.34          0.80 o
  -1  -5 -16        124.37        123.12          0.85 o
   2   5  16        113.01        112.15          0.75 o
  -2  -5 -16        113.86        112.70          0.76 o
  -3  -5 -16         59.56         59.78          0.46 o
   3   5  16         58.80         58.74          0.48 o
   4   5  16          6.14          6.05          0.16 o
  -4  -5 -16          6.35          6.64          0.15 o
   5   5  16         80.73         80.15          0.77 o
  -5  -5 -16         79.71         79.15          0.68 o
   6   5  16         50.83         50.17          0.64 o
  -6  -5 -16         50.76         50.43          0.53 o
   7   5  16         31.74         31.77          0.72 o
  -7  -5 -16         31.68         31.44          0.46 o
  -8  -5 -16         22.18         22.04          0.52 o
   8   5  16         22.35         22.51          0.73 o
  -9  -5 -16         25.75         26.07          0.72 o
   9   5  16         25.57         25.80          0.89 o
  10   5  16          1.68          1.63          0.33 o
 -10  -5 -16          1.62          1.42          0.28 o
  11   5  16          4.09          4.29          0.63 o
 -11  -5 -16          4.11          3.83          0.58 o
   0   6  16        120.98        120.18          0.81 o
   1   6  16         11.84         11.67          0.20 o
  -1  -6 -16         12.62         12.63          0.20 o
   2   6  16        241.50        240.79          1.54 o
  -2  -6 -16        241.23        236.98          1.43 o
   3   6  16         19.22         18.46          0.25 o
  -3  -6 -16         19.21         19.01          0.26 o
  -4  -6 -16        185.50        184.14          1.17 o
   4   6  16        185.14        184.21          1.41 o
   5   6  16          6.41          6.51          0.22 o
  -5  -6 -16          6.07          6.34          0.18 o
   6   6  16         18.83         18.56          0.36 o
  -6  -6 -16         18.21         17.94          0.33 o
   7   6  16         15.00         14.28          0.53 o
  -7  -6 -16         14.30         13.76          0.37 o
  -8  -6 -16         15.79         15.51          0.52 o
   8   6  16         16.12         15.99          0.69 o
   9   6  16          8.87          8.94          0.61 o
  -9  -6 -16          8.99          8.99          0.48 o
  10   6  16          7.17          7.62          0.60 o
 -10  -6 -16          7.37          7.62          0.64 o
  11   6  16          3.04          3.18          0.57 o
 -11  -6 -16          3.07          3.48          0.54 o
   0   7  16          9.05          9.45          0.18 o
   1   7  16         58.57         58.58          0.48 o
  -1  -7 -16         58.80         58.61          0.46 o
   2   7  16        122.28        121.76          0.85 o
  -2  -7 -16        121.15        120.58          0.83 o
  -3  -7 -16         18.58         18.51          0.26 o
   3   7  16         18.13         17.68          0.28 o
  -4  -7 -16        149.29        148.54          1.05 o
   4   7  16        148.62        148.10          1.37 o
   5   7  16          6.40          6.25          0.24 o
  -5  -7 -16          6.38          6.27          0.19 o
   6   7  16          9.10          8.64          0.33 o
  -6  -7 -16          9.11          8.89          0.29 o
   7   7  16          4.60          4.41          0.38 o
  -7  -7 -16          4.35          4.38          0.28 o
  -8  -7 -16          5.04          4.63          0.39 o
   8   7  16          5.24          5.45          0.47 o
  -9  -7 -16          1.30          1.32          0.27 o
   9   7  16          1.38          1.24          0.33 o
 -10  -7 -16          1.39          1.25          0.29 o
  10   7  16          1.36          1.42          0.37 o
  11   7  16          0.52          0.49          0.44 o
 -11  -7 -16          0.58          0.40          0.33 o
   0   8  16         13.29         13.32          0.22 o
   1   8  16         24.87         25.05          0.33 o
  -1  -8 -16         26.77         26.81          0.28 o
   2   8  16         57.76         56.70          0.53 o
  -2  -8 -16         57.83         57.59          0.50 o
   3   8  16         39.01         39.33          0.48 o
  -3  -8 -16         39.11         39.09          0.44 o
  -4  -8 -16         13.03         13.51          0.30 o
   4   8  16         13.00         13.04          0.30 o
  -5  -8 -16         35.84         35.57          0.48 o
   5   8  16         35.97         35.75          0.56 o
   6   8  16         21.97         22.04          0.56 o
  -6  -8 -16         21.94         21.87          0.53 o
   7   8  16         14.59         14.34          0.57 o
  -7  -8 -16         14.66         14.38          0.52 o
  -8  -8 -16          6.17          6.31          0.42 o
   8   8  16          6.33          6.23          0.51 o
  -9  -8 -16         23.30         23.46          0.77 o
   9   8  16         23.23         23.27          0.93 o
  10   8  16          0.49          0.46          0.29 o
 -10  -8 -16          0.54          0.50          0.23 o
   0   9  16         68.97         68.98          0.64 o
  -1  -9 -16          9.40          9.51          0.20 o
   1   9  16          9.73          9.90          0.23 o
   2   9  16          1.37          1.23          0.12 o
  -2  -9 -16          1.14          1.32          0.11 o
  -3  -9 -16         50.60         50.95          0.58 o
   3   9  16         50.60         50.38          0.59 o
   4   9  16         40.89         40.77          0.57 o
  -4  -9 -16         40.93         40.83          0.58 o
  -5  -9 -16          2.11          2.21          0.21 o
   5   9  16          1.85          1.93          0.19 o
   6   9  16         26.31         26.10          0.61 o
  -6  -9 -16         26.65         26.49          0.60 o
   7   9  16          5.43          5.60          0.42 o
  -7  -9 -16          5.64          5.70          0.36 o
  -8  -9 -16          3.64          3.57          0.32 o
   8   9  16          3.73          3.68          0.39 o
   9   9  16          0.07          0.05          0.26 o
 -10  -9 -16          0.21          0.12          0.22 o
  10   9  16          0.22          0.07          0.28 o
   0  10  16        221.14        219.40          1.77 o
  -1 -10 -16         39.11         38.87          0.47 o
   1  10  16         39.08         38.84          0.49 o
   2  10  16        175.11        173.66          1.53 o
  -2 -10 -16        175.67        174.76          1.58 o
   3  10  16          3.74          3.78          0.21 o
  -3 -10 -16          3.54          3.71          0.20 o
   4  10  16         76.29         76.27          1.10 o
  -4 -10 -16         76.01         75.14          1.03 o
   5  10  16         13.83         13.24          0.42 o
  -5 -10 -16         13.84         13.46          0.45 o
   6  10  16         58.86         59.21          1.19 o
  -6 -10 -16         59.85         60.24          1.09 o
   7  10  16          6.59          6.43          0.47 o
  -7 -10 -16          6.72          6.51          0.37 o
  -8 -10 -16          5.84          6.08          0.40 o
   8  10  16          5.64          5.71          0.49 o
  -9 -10 -16          0.66          0.59          0.23 o
   9  10  16          0.62          0.47          0.30 o
  10  10  16          1.37          1.32          0.39 o
 -10 -10 -16          1.33          1.30          0.30 o
   0  11  16         10.97         11.33          0.32 o
   1  11  16         55.88         54.70          0.66 o
  -1 -11 -16         55.67         55.40          0.71 o
   2  11  16         37.37         37.29          0.58 o
  -2 -11 -16         36.52         36.32          0.59 o
  -3 -11 -16          9.32          9.18          0.39 o
   3  11  16          9.41          9.33          0.34 o
   4  11  16          8.21          8.32          0.35 o
  -4 -11 -16          8.04          8.24          0.37 o
   5  11  16          9.26          9.41          0.46 o
  -5 -11 -16          9.27          9.56          0.44 o
   6  11  16          0.83          0.75          0.21 o
  -6 -11 -16          0.78          0.65          0.20 o
   7  11  16          9.02          9.05          0.50 o
  -7 -11 -16          9.10          9.37          0.47 o
   8  11  16         11.09         11.21          0.65 o
  -8 -11 -16         11.11         10.95          0.52 o
  -9 -11 -16          5.32          5.46          0.48 o
   9  11  16          5.36          5.58          0.60 o
   0  12  16        107.20        106.30          1.56 o
   1  12  16         30.79         31.22          0.58 o
  -1 -12 -16         31.12         31.38          0.62 o
   2  12  16         11.17         10.51          0.35 o
  -2 -12 -16         10.97         10.60          0.38 o
   3  12  16         35.34         35.37          0.75 o
  -3 -12 -16         35.07         34.64          0.97 o
   4  12  16         13.06         12.94          0.59 o
  -4 -12 -16         13.06         12.58          0.50 o
   5  12  16         19.66         20.20          0.83 o
  -5 -12 -16         19.21         19.27          0.68 o
  -6 -12 -16         11.45         11.47          0.61 o
   6  12  16         11.93         11.71          0.72 o
   7  12  16          1.92          1.68          0.36 o
  -7 -12 -16          1.91          1.86          0.28 o
   8  12  16          0.19          0.20          0.34 o
  -8 -12 -16          0.18          0.20          0.20 o
   9  12  16          1.29          1.36          0.54 o
  -9 -12 -16          1.29          1.22          0.30 o
   0  13  16          5.99          5.84          0.37 o
  -1 -13 -16         10.58         10.02          0.43 o
   1  13  16         10.57          9.75          0.41 o
   2  13  16          4.90          4.97          0.31 o
  -2 -13 -16          5.30          5.03          0.34 o
  -3 -13 -16         19.19         19.45          0.76 o
   3  13  16         18.81         19.04          0.56 o
  -4 -13 -16          5.96          6.11          0.46 o
   4  13  16          5.83          6.01          0.46 o
   5  13  16          4.08          4.08          0.43 o
  -5 -13 -16          4.05          4.02          0.41 o
  -6 -13 -16          1.61          1.68          0.36 o
   6  13  16          1.61          1.36          0.36 o
  -7 -13 -16          0.90          0.76          0.29 o
   7  13  16          0.89          0.90          0.35 o
   8  13  16          1.50          1.47          0.58 o
  -8 -13 -16          1.66          1.67          0.37 o
  -1 -14 -16         13.47         13.17          0.56 o
   1  14  16         13.29         13.22          0.51 o
   2  14  16         15.04         14.80          0.54 o
  -2 -14 -16         15.65         15.58          0.61 o
   3  14  16         13.77         13.95          0.58 o
  -3 -14 -16         13.91         13.49          0.68 o
   4  14  16          2.04          2.10          0.34 o
  -4 -14 -16          1.93          2.06          0.36 o
   5  14  16          2.03          1.96          0.35 o
  -5 -14 -16          2.07          1.91          0.35 o
  -6 -14 -16          4.94          4.60          0.54 o
   6  14  16          4.79          4.80          0.59 o
   7  14  16          2.62          2.50          0.46 o
  -7 -14 -16          2.62          2.55          0.42 o
   0  15  16          1.83          1.92          0.29 o
  -1 -15 -16         14.84         14.72          0.62 o
   1  15  16         15.00         14.41          0.57 o
   2  15  16          3.33          3.10          0.33 o
  -2 -15 -16          3.39          3.20          0.35 o
  -3 -15 -16          9.01          8.60          0.69 o
   3  15  16          8.97          8.73          0.55 o
  -4 -15 -16          5.24          5.06          0.53 o
   4  15  16          5.42          5.43          0.51 o
   5  15  16          5.29          4.78          0.53 o
  -5 -15 -16          5.23          5.11          0.52 o
  -6 -15 -16          2.63          2.76          0.53 o
   6  15  16          2.66          2.47          0.49 o
   0  16  16          2.85          2.80          0.38 o
  -1 -16 -16         17.08         17.15          0.78 o
   1  16  16         16.99         17.02          0.72 o
  -2 -16 -16          1.68          1.32          0.33 o
   2  16  16          1.68          1.57          0.31 o
  -3 -16 -16          1.62          1.55          0.41 o
   3  16  16          1.69          1.76          0.32 o
   4  16  16          0.69          0.71          0.33 o
  -4 -16 -16          0.68          0.59          0.32 o
  -5 -16 -16          3.73          3.86          0.54 o
   5  16  16          3.72          3.84          0.54 o
   0  17  16          0.00          0.12          0.24 o
   1  17  16          3.09          2.85          0.43 o
  -1 -17 -16          3.17          2.98          0.41 o
  -2 -17 -16          0.60          0.64          0.34 o
   2  17  16          0.55          0.43          0.29 o
  -3 -17 -16          0.84          0.77          0.37 o
   3  17  16          0.73          0.53          0.30 o
   4  17  16          3.90          3.77          0.59 o
  -4 -17 -16          3.90          4.11          0.57 o
   0  18  16          0.45          0.46          0.32 o
  -1 -18 -16          0.00          0.04          0.26 o
  -2 -18 -16          1.12          1.07          0.41 o
   2  18  16          1.18          1.26          0.40 o
   1   0  17         42.21         43.58          0.32 o
   2   0  17        261.02        258.75          1.39 o
   3   0  17         25.55         25.71          0.27 o
   4   0  17        492.60        493.91          2.44 o
   5   0  17         10.75         10.70          0.20 o
   6   0  17         33.78         33.88          0.41 o
   7   0  17         26.88         26.31          0.43 o
   8   0  17         20.45         20.32          0.48 o
   9   0  17          0.34          0.25          0.18 o
  10   0  17         13.60         13.96          0.70 o
  11   0  17          0.01          0.10          0.25 o
   0   1  17        127.43        131.56          0.74 o
   1   1  17         61.05         61.86          0.43 o
  -1  -1 -17         59.33         60.50          0.39 o
   2   1  17        538.51        535.92          2.56 o
  -2  -1 -17        534.46        532.87          2.73 o
  -3  -1 -17         62.60         63.13          0.43 o
   3   1  17         62.22         62.17          0.46 o
  -4  -1 -17         80.13         80.16          0.59 o
   4   1  17         79.78         79.24          0.58 o
  -5  -1 -17          8.05          8.19          0.19 o
   5   1  17          8.50          8.63          0.19 o
   6   1  17         56.11         54.99          0.54 o
  -6  -1 -17         55.13         54.58          0.57 o
  -7  -1 -17         26.76         26.47          0.44 o
   7   1  17         27.30         26.29          0.44 o
  -8  -1 -17         37.22         37.94          0.70 o
   8   1  17         38.15         39.17          0.75 o
  -9  -1 -17         14.20         13.85          0.57 o
   9   1  17         14.10         13.91          0.57 o
 -10  -1 -17          8.66          8.81          0.60 o
  10   1  17          8.56          8.82          0.58 o
  11   1  17          1.51          1.45          0.37 o
 -11  -1 -17          1.45          1.38          0.35 o
   0   2  17         42.50         42.48          0.30 o
  -1  -2 -17        396.97        394.79          1.86 o
   1   2  17        394.33        395.08          1.92 o
   2   2  17        144.73        145.40          0.89 o
  -2  -2 -17        144.01        144.03          0.84 o
  -3  -2 -17         29.71         29.68          0.29 o
   3   2  17         28.50         28.76          0.30 o
   4   2  17        337.45        338.69          1.90 o
  -4  -2 -17        337.85        336.49          1.82 o
  -5  -2 -17        134.21        133.29          0.89 o
   5   2  17        134.20        132.55          0.95 o
   6   2  17         48.34         48.87          0.54 o
  -6  -2 -17         49.10         49.85          0.52 o
   7   2  17         34.80         34.84          0.63 o
  -7  -2 -17         34.84         35.04          0.49 o
   8   2  17          8.74          8.49          0.44 o
  -8  -2 -17          8.62          8.58          0.32 o
  -9  -2 -17          2.81          2.79          0.30 o
   9   2  17          3.02          3.05          0.31 o
  10   2  17          6.28          6.14          0.55 o
 -10  -2 -17          6.30          6.59          0.49 o
  11   2  17          2.43          2.47          0.50 o
 -11  -2 -17          2.50          2.64          0.42 o
   0   3  17         98.11         97.62          0.62 o
   1   3  17        279.40        279.40          1.46 o
  -1  -3 -17        280.02        278.77          1.43 o
  -2  -3 -17        154.83        154.00          0.88 o
   2   3  17        155.99        155.38          0.99 o
   3   3  17        273.73        273.29          1.58 o
  -3  -3 -17        275.02        273.49          1.43 o
  -4  -3 -17        174.91        174.81          1.06 o
   4   3  17        174.96        174.67          1.10 o
  -5  -3 -17        163.74        163.52          1.11 o
   5   3  17        162.25        161.85          1.14 o
   6   3  17         80.52         79.66          0.80 o
  -6  -3 -17         79.58         79.45          0.75 o
   7   3  17          5.64          5.69          0.28 o
  -7  -3 -17          5.64          5.74          0.23 o
  -8  -3 -17          5.96          6.11          0.31 o
   8   3  17          6.25          6.40          0.39 o
   9   3  17          9.11          9.12          0.52 o
  -9  -3 -17          9.25          9.28          0.47 o
 -10  -3 -17          1.73          1.64          0.28 o
  10   3  17          1.80          1.73          0.40 o
  11   3  17          9.38         10.10          0.78 o
 -11  -3 -17          9.57         10.13          0.66 o
   0   4  17        250.01        248.30          1.40 o
  -1  -4 -17        352.72        350.57          1.99 o
   1   4  17        353.96        351.71          1.83 o
  -2  -4 -17         70.87         70.79          0.49 o
   2   4  17         70.87         70.48          0.57 o
   3   4  17         41.34         42.00          0.42 o
  -3  -4 -17         41.56         41.82          0.38 o
   4   4  17          3.95          3.99          0.15 o
  -4  -4 -17          4.00          3.94          0.12 o
   5   4  17          9.34          9.22          0.21 o
  -5  -4 -17          9.82          9.83          0.22 o
  -6  -4 -17         55.31         54.05          0.56 o
   6   4  17         56.10         55.21          0.64 o
   7   4  17         55.47         55.46          1.09 o
  -7  -4 -17         55.44         55.09          0.68 o
  -8  -4 -17          3.31          2.98          0.24 o
   8   4  17          3.37          2.99          0.31 o
  -9  -4 -17         45.72         46.05          1.11 o
   9   4  17         45.39         45.72          1.36 o
  10   4  17          5.43          5.56          0.50 o
 -10  -4 -17          5.61          5.45          0.43 o
 -11  -4 -17          0.30          0.26          0.31 o
  11   4  17          0.32          0.30          0.33 o
   0   5  17         40.92         40.92          0.36 o
  -1  -5 -17        148.83        147.34          0.98 o
   1   5  17        150.53        148.58          0.94 o
   2   5  17         74.41         73.18          0.56 o
  -2  -5 -17         72.97         72.32          0.55 o
  -3  -5 -17        202.39        201.79          1.21 o
   3   5  17        202.65        202.44          1.30 o
   4   5  17          4.62          4.72          0.16 o
  -4  -5 -17          5.14          5.16          0.15 o
  -5  -5 -17         37.77         37.98          0.44 o
   5   5  17         37.71         38.09          0.48 o
   6   5  17         11.89         11.71          0.31 o
  -6  -5 -17         12.08         12.07          0.27 o
  -7  -5 -17          9.47          9.54          0.28 o
   7   5  17          9.46          9.42          0.39 o
   8   5  17         15.20         14.56          0.60 o
  -8  -5 -17         14.80         14.62          0.45 o
  -9  -5 -17         10.77         10.78          0.53 o
   9   5  17         10.83         10.89          0.60 o
  10   5  17          0.22          0.12          0.25 o
 -10  -5 -17          0.19          0.15          0.25 o
  11   5  17          5.19          5.63          0.73 o
 -11  -5 -17          5.09          5.15          0.69 o
   0   6  17          1.47          1.64          0.09 o
  -1  -6 -17         76.70         76.47          0.61 o
   1   6  17         75.99         75.95          0.59 o
  -2  -6 -17         53.72         53.73          0.48 o
   2   6  17         53.04         52.97          0.47 o
   3   6  17          8.60          8.45          0.19 o
  -3  -6 -17          8.80          8.70          0.19 o
  -4  -6 -17        119.41        117.43          0.90 o
   4   6  17        119.78        117.49          1.00 o
   5   6  17          2.31          2.39          0.16 o
  -5  -6 -17          2.53          2.64          0.14 o
   6   6  17          7.62          7.40          0.31 o
  -6  -6 -17          7.86          7.69          0.24 o
   7   6  17         46.66         46.04          1.07 o
  -7  -6 -17         46.92         46.97          0.77 o
   8   6  17          1.55          1.53          0.33 o
  -8  -6 -17          1.60          1.44          0.22 o
  -9  -6 -17         24.70         26.12          0.81 o
   9   6  17         24.62         25.38          0.94 o
 -10  -6 -17          3.03          3.07          0.43 o
  10   6  17          3.00          3.14          0.42 o
  11   6  17          0.06          0.12          0.39 o
 -11  -6 -17          0.05          0.10          0.34 o
   0   7  17         68.83         67.72          0.53 o
   1   7  17        279.77        279.56          1.75 o
  -1  -7 -17        278.61        277.10          1.67 o
  -2  -7 -17         63.34         62.80          0.51 o
   2   7  17         62.93         62.24          0.54 o
  -3  -7 -17        105.54        104.01          0.87 o
   3   7  17        106.52        105.36          0.88 o
  -4  -7 -17         30.17         29.95          0.37 o
   4   7  17         30.55         30.64          0.47 o
  -5  -7 -17         63.09         62.61          0.63 o
   5   7  17         63.52         63.44          0.87 o
  -6  -7 -17         47.57         47.47          0.77 o
   6   7  17         48.07         47.78          0.82 o
  -7  -7 -17         12.95         13.10          0.49 o
   7   7  17         12.80         12.70          0.54 o
  -8  -7 -17         14.18         14.24          0.62 o
   8   7  17         14.30         13.63          0.67 o
  -9  -7 -17          3.93          3.84          0.42 o
   9   7  17          4.04          3.99          0.46 o
  10   7  17          2.91          2.68          0.44 o
 -10  -7 -17          2.83          2.57          0.45 o
   0   8  17          7.25          7.10          0.17 o
  -1  -8 -17         42.40         42.05          0.42 o
   1   8  17         42.39         42.43          0.45 o
   2   8  17        242.23        242.26          1.75 o
  -2  -8 -17        241.20        238.54          1.67 o
   3   8  17         34.56         34.51          0.45 o
  -3  -8 -17         34.19         33.89          0.42 o
   4   8  17        194.77        194.77          1.73 o
  -4  -8 -17        195.56        195.31          1.81 o
   5   8  17         50.28         50.20          0.77 o
  -5  -8 -17         50.72         51.22          0.74 o
   6   8  17          0.65          0.46          0.18 o
  -6  -8 -17          0.53          0.37          0.17 o
  -7  -8 -17          0.07          0.04          0.18 o
   7   8  17          0.06          0.13          0.20 o
   8   8  17         13.45         13.08          0.64 o
  -8  -8 -17         13.42         13.46          0.66 o
   9   8  17          1.50          1.72          0.37 o
  -9  -8 -17          1.51          1.68          0.30 o
  10   8  17          0.28          0.15          0.29 o
 -10  -8 -17          0.33          0.21          0.22 o
   0   9  17         24.57         25.30          0.35 o
  -1  -9 -17         30.16         30.53          0.39 o
   1   9  17         29.41         29.70          0.40 o
   2   9  17        130.34        130.01          1.16 o
  -2  -9 -17        130.49        129.51          1.13 o
   3   9  17         19.14         18.97          0.35 o
  -3  -9 -17         19.40         19.19          0.36 o
  -4  -9 -17         11.04         10.98          0.32 o
   4   9  17         10.97         10.54          0.30 o
  -5  -9 -17         40.20         40.55          0.79 o
   5   9  17         40.68         40.40          0.74 o
  -6  -9 -17         40.65         40.43          0.83 o
   6   9  17         40.42         40.13          0.87 o
   7   9  17          2.16          1.90          0.30 o
  -7  -9 -17          2.13          1.89          0.27 o
  -8  -9 -17         23.33         23.67          0.71 o
   8   9  17         23.11         23.85          0.90 o
   9   9  17          2.90          3.11          0.45 o
  -9  -9 -17          2.82          2.66          0.31 o
 -10  -9 -17          1.36          1.50          0.30 o
  10   9  17          1.35          1.55          0.40 o
   0  10  17          0.63          0.79          0.12 o
   1  10  17          1.13          1.19          0.13 o
  -1 -10 -17          0.97          0.92          0.12 o
  -2 -10 -17          8.51          8.29          0.27 o
   2  10  17          8.21          8.47          0.26 o
  -3 -10 -17         49.06         49.12          0.73 o
   3  10  17         48.84         48.83          0.69 o
   4  10  17         39.48         39.30          0.73 o
  -4 -10 -17         39.45         40.22          0.76 o
   5  10  17          5.62          5.27          0.30 o
  -5 -10 -17          5.45          5.46          0.33 o
   6  10  17          6.41          6.47          0.37 o
  -6 -10 -17          6.62          6.94          0.37 o
  -7 -10 -17         10.89         10.47          0.45 o
   7  10  17         10.98         10.91          0.61 o
  -8 -10 -17          1.73          1.56          0.25 o
   8  10  17          1.75          1.73          0.33 o
   9  10  17          7.99          7.35          0.61 o
  -9 -10 -17          8.04          8.42          0.51 o
   0  11  17         25.30         25.84          0.50 o
   1  11  17         26.70         26.95          0.47 o
  -1 -11 -17         27.32         27.98          0.55 o
   2  11  17         10.50         10.50          0.31 o
  -2 -11 -17         10.95         11.47          0.34 o
   3  11  17        139.95        141.44          1.86 o
  -3 -11 -17        140.22        137.20          2.11 o
  -4 -11 -17          3.90          4.02          0.30 o
   4  11  17          4.09          4.00          0.28 o
  -5 -11 -17          6.40          6.13          0.36 o
   5  11  17          6.96          7.02          0.43 o
  -6 -11 -17         20.83         21.08          0.71 o
   6  11  17         21.18         20.82          0.69 o
  -7 -11 -17          0.71          0.61          0.22 o
   7  11  17          0.77          0.74          0.26 o
  -8 -11 -17          0.46          0.44          0.23 o
   8  11  17          0.47          0.50          0.28 o
  -9 -11 -17          4.71          4.97          0.48 o
   9  11  17          4.70          4.55          0.63 o
   0  12  17         48.35         46.88          0.90 o
  -1 -12 -17         40.01         39.57          0.77 o
   1  12  17         39.53         39.24          0.73 o
   2  12  17         27.29         26.69          0.59 o
  -2 -12 -17         27.56         27.01          0.65 o
  -3 -12 -17         23.25         22.53          0.75 o
   3  12  17         23.69         22.72          0.61 o
  -4 -12 -17          6.17          5.72          0.42 o
   4  12  17          6.22          5.99          0.40 o
  -5 -12 -17          1.55          1.56          0.27 o
   5  12  17          1.68          1.55          0.33 o
  -6 -12 -17          9.69          9.72          0.66 o
   6  12  17          9.52          9.41          0.63 o
   7  12  17          6.78          5.85          0.56 o
  -7 -12 -17          6.67          6.70          0.52 o
  -8 -12 -17          1.30          1.55          0.30 o
   8  12  17          1.28          1.26          0.44 o
   0  13  17          0.19          0.30          0.18 o
   1  13  17         27.92         27.53          0.70 o
  -1 -13 -17         27.42         27.39          0.76 o
  -2 -13 -17          7.68          7.75          0.41 o
   2  13  17          7.57          7.48          0.39 o
  -3 -13 -17         12.99         13.03          0.53 o
   3  13  17         13.04         13.22          0.55 o
   4  13  17         13.56         13.56          0.67 o
  -4 -13 -17         13.57         13.46          0.70 o
  -5 -13 -17         21.21         21.72          0.84 o
   5  13  17         20.98         20.89          0.96 o
   6  13  17          1.93          1.47          0.37 o
  -6 -13 -17          1.87          1.80          0.37 o
   7  13  17          0.75          0.79          0.36 o
  -7 -13 -17          0.77          0.71          0.29 o
  -8 -13 -17          2.09          1.98          0.40 o
   8  13  17          2.06          1.91          0.63 o
   0  14  17          3.47          3.68          0.34 o
  -1 -14 -17         36.43         36.30          0.99 o
   1  14  17         36.56         37.19          0.92 o
  -2 -14 -17         12.38         12.50          0.57 o
   2  14  17         12.24         12.19          0.50 o
   3  14  17          5.70          5.80          0.47 o
  -3 -14 -17          5.45          5.55          0.50 o
  -4 -14 -17         12.77         12.20          0.70 o
   4  14  17         12.76         12.48          0.66 o
  -5 -14 -17         21.87         22.65          0.95 o
   5  14  17         21.92         22.44          0.92 o
  -6 -14 -17          7.70          7.31          0.67 o
   6  14  17          7.63          7.80          0.72 o
  -7 -14 -17          2.33          2.33          0.44 o
   7  14  17          2.32          2.34          0.53 o
   0  15  17         16.24         16.67          0.67 o
   1  15  17          3.04          2.88          0.33 o
  -1 -15 -17          3.06          2.82          0.33 o
   2  15  17          4.91          5.11          0.39 o
  -2 -15 -17          4.82          4.87          0.44 o
   3  15  17          1.14          1.18          0.33 o
  -3 -15 -17          1.18          1.38          0.39 o
   4  15  17          0.32          0.31          0.27 o
  -4 -15 -17          0.30          0.30          0.28 o
  -5 -15 -17          0.11          0.17          0.26 o
   5  15  17          0.10          0.09          0.28 o
   6  15  17          3.44          3.39          0.56 o
  -6 -15 -17          3.53          3.50          0.58 o
   0  16  17          4.72          4.69          0.44 o
   1  16  17          1.53          1.47          0.29 o
  -1 -16 -17          1.57          1.61          0.33 o
  -2 -16 -17          0.79          0.74          0.30 o
   2  16  17          0.72          0.81          0.27 o
  -3 -16 -17          0.10          0.03          0.29 o
   3  16  17          0.13          0.16          0.28 o
  -4 -16 -17          6.33          6.71          0.69 o
   4  16  17          6.49          7.19          0.67 o
  -5 -16 -17          0.15          0.05          0.28 o
   5  16  17          0.12          0.18          0.31 o
   0  17  17          8.29          8.47          0.64 o
  -1 -17 -17          2.40          2.43          0.40 o
   1  17  17          2.47          2.44          0.43 o
  -2 -17 -17          4.54          4.54          0.59 o
   2  17  17          4.52          4.45          0.52 o
   3  17  17          0.59          0.51          0.37 o
  -3 -17 -17          0.56          0.68          0.37 o
  -4 -17 -17          0.60          0.64          0.88 o
   4  17  17          0.62          0.60          0.66 o
   0  18  17          4.18          3.88          0.49 o
   1  18  17          3.45          3.30          1.03 o
  -1 -18 -17          3.58          3.93          1.14 o
   0   0  18        102.69        106.13          0.99 o
   1   0  18        530.60        533.09          2.44 o
   2   0  18        148.83        151.06          0.91 o
   3   0  18          2.32          2.42          0.10 o
   4   0  18          9.73          9.88          0.19 o
   5   0  18         68.53         68.94          0.56 o
   6   0  18          2.76          2.99          0.16 o
   7   0  18         44.89         44.13          0.61 o
   8   0  18         15.50         14.91          0.44 o
   9   0  18         14.90         14.04          0.55 o
  10   0  18          0.06          0.08          0.24 o
  11   0  18          0.05          0.10          0.26 o
   0   1  18        315.04        318.46          1.65 o
   1   1  18         69.96         70.40          0.48 o
  -1  -1 -18         68.34         68.16          0.44 o
  -2  -1 -18         61.32         60.51          0.46 o
   2   1  18         60.62         60.50          0.46 o
  -3  -1 -18         43.21         43.38          0.34 o
   3   1  18         41.74         41.88          0.37 o
   4   1  18         60.29         60.57          0.50 o
  -4  -1 -18         58.61         59.00          0.50 o
   5   1  18         76.13         76.54          0.64 o
  -5  -1 -18         77.73         78.02          0.64 o
  -6  -1 -18         45.16         44.73          0.52 o
   6   1  18         44.23         43.25          0.50 o
  -7  -1 -18         46.86         47.33          0.67 o
   7   1  18         46.75         46.15          0.65 o
  -8  -1 -18          0.40          0.23          0.15 o
   8   1  18          0.41          0.30          0.16 o
   9   1  18          8.15          8.01          0.46 o
  -9  -1 -18          8.33          8.24          0.49 o
 -10  -1 -18          6.01          6.03          0.53 o
  10   1  18          6.13          6.20          0.53 o
 -11  -1 -18          5.00          5.02          0.58 o
  11   1  18          4.96          4.51          0.56 o
   0   2  18          2.46          2.58          0.08 o
  -1  -2 -18         11.95         12.00          0.17 o
   1   2  18         12.10         12.07          0.17 o
   2   2  18          0.83          0.93          0.08 o
  -2  -2 -18          1.10          1.11          0.07 o
  -3  -2 -18        111.24        111.85          0.71 o
   3   2  18        112.34        111.18          0.76 o
  -4  -2 -18         73.86         72.97          0.56 o
   4   2  18         75.32         74.84          0.58 o
   5   2  18         25.98         26.09          0.33 o
  -5  -2 -18         27.01         27.28          0.34 o
  -6  -2 -18          1.93          2.01          0.14 o
   6   2  18          1.99          2.15          0.14 o
  -7  -2 -18          5.35          5.31          0.22 o
   7   2  18          5.10          5.20          0.29 o
   8   2  18          5.33          5.14          0.35 o
  -8  -2 -18          5.32          5.22          0.27 o
   9   2  18          9.79          9.82          0.50 o
  -9  -2 -18          9.82         10.09          0.48 o
 -10  -2 -18          4.08          4.12          0.39 o
  10   2  18          4.20          4.08          0.50 o
  11   2  18          0.11          0.11          0.33 o
   0   3  18         68.40         68.25          0.49 o
  -1  -3 -18         35.79         36.16          0.31 o
   1   3  18         36.98         37.19          0.32 o
  -2  -3 -18         51.68         51.79          0.40 o
   2   3  18         50.89         51.19          0.43 o
   3   3  18        100.01         99.73          0.71 o
  -3  -3 -18         99.99         99.07          0.65 o
   4   3  18         24.41         24.81          0.28 o
  -4  -3 -18         24.50         24.64          0.28 o
   5   3  18         21.65         21.73          0.30 o
  -5  -3 -18         21.82         21.96          0.31 o
  -6  -3 -18          7.63          7.66          0.23 o
   6   3  18          8.31          8.00          0.25 o
  -7  -3 -18          7.63          7.92          0.27 o
   7   3  18          7.96          7.93          0.38 o
  -8  -3 -18          0.93          0.74          0.17 o
   8   3  18          1.14          1.06          0.22 o
  -9  -3 -18          5.95          5.80          0.40 o
   9   3  18          5.96          5.74          0.49 o
 -10  -3 -18          2.69          2.71          0.33 o
  10   3  18          2.53          2.65          0.46 o
  11   3  18          2.21          2.20          0.48 o
 -11  -3 -18          2.31          2.36          0.41 o
   0   4  18          3.32          3.24          0.12 o
  -1  -4 -18         32.29         32.11          0.33 o
   1   4  18         32.62         32.28          0.32 o
  -2  -4 -18        153.32        153.19          0.91 o
   2   4  18        152.93        151.30          1.00 o
   3   4  18         20.00         19.74          0.29 o
  -3  -4 -18         20.10         20.27          0.26 o
  -4  -4 -18        290.22        286.82          1.73 o
   4   4  18        290.19        290.10          1.89 o
   5   4  18         76.29         75.60          0.69 o
  -5  -4 -18         77.56         78.49          0.69 o
  -6  -4 -18         34.25         33.75          0.45 o
   6   4  18         34.37         33.77          0.47 o
   7   4  18          0.10          0.09          0.16 o
  -7  -4 -18          0.09          0.09          0.12 o
  -8  -4 -18          4.81          4.91          0.29 o
   8   4  18          4.82          4.96          0.47 o
   9   4  18          1.10          1.22          0.31 o
  -9  -4 -18          1.11          1.17          0.25 o
 -10  -4 -18          0.37          0.24          0.23 o
  10   4  18          0.40          0.36          0.27 o
 -11  -4 -18          1.85          1.96          0.47 o
  11   4  18          1.79          1.78          0.47 o
   0   5  18         15.03         15.57          0.22 o
   1   5  18         28.37         28.61          0.33 o
  -1  -5 -18         28.28         27.75          0.34 o
   2   5  18        133.92        134.08          0.92 o
  -2  -5 -18        132.15        131.71          0.88 o
  -3  -5 -18         16.31         16.17          0.23 o
   3   5  18         16.52         16.30          0.24 o
  -4  -5 -18         64.83         64.99          0.58 o
   4   5  18         64.13         63.68          0.66 o
  -5  -5 -18          7.13          7.28          0.22 o
   5   5  18          6.79          6.78          0.23 o
   6   5  18         45.03         43.99          0.67 o
  -6  -5 -18         44.13         43.62          0.56 o
  -7  -5 -18          0.36          0.28          0.14 o
   7   5  18          0.44          0.52          0.21 o
  -8  -5 -18         14.94         15.25          0.54 o
   8   5  18         15.15         15.44          0.72 o
  -9  -5 -18          0.50          0.41          0.22 o
   9   5  18          0.50          0.33          0.25 o
 -10  -5 -18         13.08         13.59          0.75 o
  10   5  18         12.92         13.85          0.75 o
 -11  -5 -18          1.07          1.01          0.46 o
  11   5  18          1.07          0.93          0.47 o
   0   6  18          4.51          4.58          0.13 o
   1   6  18         85.73         84.59          0.63 o
  -1  -6 -18         85.76         84.15          0.66 o
   2   6  18         22.70         22.89          0.29 o
  -2  -6 -18         22.07         22.26          0.29 o
   3   6  18         38.43         38.56          0.42 o
  -3  -6 -18         38.33         38.55          0.44 o
  -4  -6 -18         56.50         56.90          0.57 o
   4   6  18         55.49         55.86          0.65 o
  -5  -6 -18         15.65         15.87          0.29 o
   5   6  18         16.26         16.02          0.35 o
  -6  -6 -18          0.60          0.58          0.12 o
   6   6  18          0.71          0.63          0.17 o
   7   6  18         29.72         29.43          0.88 o
  -7  -6 -18         30.11         29.39          0.64 o
  -8  -6 -18          6.72          6.76          0.40 o
   8   6  18          6.82          6.47          0.54 o
  -9  -6 -18         12.78         12.87          0.63 o
   9   6  18         12.82         13.33          0.69 o
  10   6  18          3.45          3.27          0.43 o
 -10  -6 -18          3.65          3.72          0.46 o
 -11  -6 -18          1.72          1.83          0.61 o
  11   6  18          1.78          2.01          0.66 o
   0   7  18          0.12          0.11          0.07 o
   1   7  18         40.59         40.23          0.43 o
  -1  -7 -18         40.46         39.69          0.41 o
   2   7  18         39.44         39.57          0.44 o
  -2  -7 -18         40.29         39.92          0.43 o
  -3  -7 -18        122.62        121.57          1.05 o
   3   7  18        122.07        121.42          1.05 o
  -4  -7 -18         19.56         19.87          0.32 o
   4   7  18         19.74         20.11          0.39 o
   5   7  18         15.08         14.96          0.45 o
  -5  -7 -18         15.72         15.60          0.30 o
   6   7  18         29.11         28.73          0.60 o
  -6  -7 -18         29.21         29.36          0.63 o
  -7  -7 -18          7.66          7.65          0.43 o
   7   7  18          7.58          7.44          0.46 o
  -8  -7 -18          4.27          4.31          0.38 o
   8   7  18          4.17          3.96          0.43 o
   9   7  18          1.35          1.31          0.37 o
  -9  -7 -18          1.43          1.40          0.31 o
 -10  -7 -18          3.48          3.17          0.49 o
  10   7  18          3.56          3.65          0.50 o
   0   8  18         52.85         53.17          0.51 o
   1   8  18         30.71         30.80          0.40 o
  -1  -8 -18         28.58         28.60          0.35 o
   2   8  18         76.24         75.82          0.73 o
  -2  -8 -18         77.57         76.98          0.72 o
   3   8  18          6.59          6.29          0.21 o
  -3  -8 -18          6.21          6.14          0.22 o
   4   8  18          6.54          6.36          0.26 o
  -4  -8 -18          6.62          6.78          0.24 o
   5   8  18          9.13          9.62          0.34 o
  -5  -8 -18          9.37          9.33          0.31 o
  -6  -8 -18          0.10          0.09          0.18 o
   6   8  18          0.12          0.08          0.18 o
   7   8  18          4.31          4.53          0.40 o
  -7  -8 -18          3.87          3.68          0.34 o
  -8  -8 -18          4.56          4.56          0.43 o
   8   8  18          4.33          4.27          0.42 o
  -9  -8 -18          4.78          4.44          0.44 o
   9   8  18          4.86          4.63          0.51 o
 -10  -8 -18          1.76          1.64          0.32 o
  10   8  18          1.69          1.69          0.40 o
   0   9  18         10.06         10.39          0.24 o
  -1  -9 -18         63.25         63.17          0.69 o
   1   9  18         64.04         63.35          0.68 o
   2   9  18         29.76         29.97          0.45 o
  -2  -9 -18         29.35         29.39          0.45 o
   3   9  18         25.47         25.63          0.44 o
  -3  -9 -18         25.13         24.79          0.43 o
  -4  -9 -18          4.37          4.43          0.24 o
   4   9  18          4.55          4.53          0.24 o
   5   9  18         16.61         16.31          0.45 o
  -5  -9 -18         16.73         16.66          0.52 o
   6   9  18         15.36         15.28          0.52 o
  -6  -9 -18         14.90         14.57          0.55 o
  -7  -9 -18          3.50          3.52          0.34 o
   7   9  18          3.39          3.41          0.38 o
  -8  -9 -18         10.47         10.42          0.54 o
   8   9  18         10.43         10.16          0.61 o
  -9  -9 -18          0.21          0.20          0.20 o
   9   9  18          0.23          0.21          0.28 o
  10   9  18          0.73          0.64          0.38 o
 -10  -9 -18          0.75          0.66          0.27 o
   0  10  18          0.13          0.19          0.11 o
   1  10  18         57.21         58.51          0.69 o
  -1 -10 -18         57.80         59.36          0.72 o
   2  10  18         21.63         21.66          0.41 o
  -2 -10 -18         21.67         21.71          0.40 o
   3  10  18         11.26         11.15          0.35 o
  -3 -10 -18         11.30         11.32          0.36 o
   4  10  18         23.76         22.90          0.56 o
  -4 -10 -18         24.06         23.79          0.61 o
  -5 -10 -18          2.70          2.59          0.30 o
   5  10  18          2.52          2.44          0.23 o
  -6 -10 -18          1.47          1.26          0.23 o
   6  10  18          1.58          1.51          0.23 o
   7  10  18         11.41         11.55          0.61 o
  -7 -10 -18         11.49         11.78          0.52 o
  -8 -10 -18          1.57          1.69          0.27 o
   8  10  18          1.57          1.57          0.33 o
  -9 -10 -18          7.65          7.78          0.52 o
   9  10  18          7.65          8.04          0.71 o
   0  11  18        122.27        119.47          1.55 o
   1  11  18         39.30         39.18          0.63 o
  -1 -11 -18         39.36         39.19          0.71 o
   2  11  18         16.63         16.04          0.40 o
  -2 -11 -18         17.23         17.30          0.43 o
  -3 -11 -18          0.95          0.84          0.21 o
   3  11  18          0.93          0.81          0.19 o
   4  11  18          5.01          5.10          0.33 o
  -4 -11 -18          4.93          4.96          0.35 o
   5  11  18          6.19          5.89          0.40 o
  -5 -11 -18          5.99          5.87          0.37 o
   6  11  18         35.64         35.20          1.00 o
  -6 -11 -18         35.94         36.55          1.07 o
   7  11  18          2.99          3.14          0.43 o
  -7 -11 -18          3.03          2.80          0.32 o
  -8 -11 -18          3.44          3.28          0.35 o
   8  11  18          3.39          3.22          0.47 o
   9  11  18          0.90          0.80          0.39 o
  -9 -11 -18          0.83          0.80          0.28 o
   0  12  18          1.80          1.82          0.21 o
  -1 -12 -18          1.17          1.28          0.21 o
   1  12  18          1.23          1.27          0.19 o
  -2 -12 -18          4.74          4.57          0.29 o
   2  12  18          4.36          4.66          0.28 o
   3  12  18          8.81          8.58          0.39 o
  -3 -12 -18          8.44          8.15          0.50 o
  -4 -12 -18         17.80         17.52          0.68 o
   4  12  18         18.05         17.61          0.58 o
   5  12  18          3.48          3.22          0.35 o
  -5 -12 -18          3.54          3.14          0.36 o
  -6 -12 -18          4.37          4.15          0.54 o
   6  12  18          4.29          4.23          0.46 o
  -7 -12 -18          3.64          3.49          0.38 o
   7  12  18          3.57          3.66          0.57 o
   8  12  18          0.80          0.93          0.48 o
  -8 -12 -18          0.81          0.66          0.28 o
   0  13  18          8.85          8.16          0.44 o
  -1 -13 -18          2.89          2.93          0.31 o
   1  13  18          2.70          2.69          0.27 o
  -2 -13 -18         10.44         10.87          0.45 o
   2  13  18         10.39         10.21          0.45 o
  -3 -13 -18         10.01          9.44          0.47 o
   3  13  18         10.13          9.79          0.49 o
   4  13  18          1.78          1.59          0.32 o
  -4 -13 -18          1.73          1.72          0.34 o
   5  13  18          2.17          1.86          0.38 o
  -5 -13 -18          2.05          2.15          0.35 o
  -6 -13 -18          1.60          1.28          0.38 o
   6  13  18          1.44          1.29          0.37 o
   7  13  18          1.27          1.17          0.37 o
  -7 -13 -18          1.35          1.44          0.36 o
  -8 -13 -18          0.33          0.27          0.85 o
   8  13  18          0.29          0.22          1.01 o
   0  14  18          2.44          2.19          0.29 o
  -1 -14 -18          5.19          5.04          0.39 o
   1  14  18          4.90          4.71          0.39 o
   2  14  18          0.29          0.29          0.20 o
  -2 -14 -18          0.31          0.20          0.21 o
   3  14  18          6.03          6.02          0.52 o
  -3 -14 -18          6.04          5.64          0.46 o
  -4 -14 -18          3.20          3.36          0.51 o
   4  14  18          3.20          3.22          0.40 o
   5  14  18          1.18          1.12          0.33 o
  -5 -14 -18          1.11          0.95          0.31 o
   6  14  18          0.53          0.43          0.35 o
  -6 -14 -18          0.51          0.53          0.31 o
  -7 -14 -18          1.04          0.90          0.39 o
   7  14  18          0.95          0.98          0.44 o
   0  15  18          3.67          3.50          0.37 o
   1  15  18          4.50          4.23          0.39 o
  -1 -15 -18          4.62          4.58          0.41 o
   2  15  18          4.76          4.66          0.38 o
  -2 -15 -18          4.77          5.01          0.51 o
  -3 -15 -18         19.26         19.91          1.03 o
   3  15  18         19.32         19.95          0.93 o
  -4 -15 -18          3.83          3.67          0.49 o
   4  15  18          3.72          3.54          0.45 o
   5  15  18          8.02          8.26          0.69 o
  -5 -15 -18          7.97          7.84          0.67 o
   6  15  18          2.14          2.18          0.56 o
  -6 -15 -18          2.04          1.96          0.43 o
   0  16  18          0.94          0.85          0.28 o
  -1 -16 -18          7.13          7.08          0.57 o
   1  16  18          7.22          7.26          0.53 o
   2  16  18          1.97          1.75          0.33 o
  -2 -16 -18          2.07          1.80          0.37 o
   3  16  18          0.01          0.01          0.27 o
  -4 -16 -18          1.12          1.07          0.39 o
   4  16  18          1.13          1.11          0.37 o
   5  16  18          0.08          0.06          0.33 o
   0  17  18          6.02          5.97          0.56 o
   1  17  18          0.50          0.31          0.31 o
  -1 -17 -18          0.45          0.31          0.27 o
  -2 -17 -18          2.54          2.43          0.48 o
   2  17  18          2.52          2.20          0.42 o
  -3 -17 -18          1.81          1.98          0.48 o
   3  17  18          1.73          1.71          0.47 o
   1   0  19        242.37        243.87          1.29 o
   2   0  19        253.33        255.34          1.43 o
   3   0  19        157.79        157.69          0.93 o
   4   0  19        378.36        375.94          2.06 o
   5   0  19        196.14        194.97          1.38 o
   6   0  19         13.25         13.19          0.29 o
   7   0  19          8.09          7.36          0.27 o
   8   0  19         10.98         11.07          0.40 o
   9   0  19          2.87          2.85          0.32 o
  10   0  19          6.68          6.78          0.55 o
  11   0  19          0.87          0.75          0.35 o
   0   1  19        350.79        356.61          1.85 o
   1   1  19         52.93         53.28          0.40 o
  -1  -1 -19         54.81         54.41          0.39 o
  -2  -1 -19        193.10        194.37          1.16 o
   2   1  19        194.49        195.83          1.17 o
  -3  -1 -19        102.73        102.99          0.64 o
   3   1  19        103.91        104.53          0.72 o
   4   1  19         16.84         16.75          0.24 o
  -4  -1 -19         16.81         16.54          0.24 o
   5   1  19         11.28         11.43          0.22 o
  -5  -1 -19         10.77         11.21          0.25 o
   6   1  19        104.01        104.26          1.04 o
  -6  -1 -19        103.41        103.90          0.98 o
  -7  -1 -19          2.63          2.66          0.19 o
   7   1  19          2.46          2.44          0.18 o
  -8  -1 -19         24.08         24.16          0.67 o
[truncated: 227,718 more chars]
