# Supplementary material for: Indium Kα radiation from a MetalJet X-ray source: comparison of the Eiger2 CdTe and Photon III detectors
Source: J Appl Crystallogr. 2023 Sep 5;56(Pt 5):1322–9. doi: 10.1107/S1600576723007215 (PMC10543668; doi:10.1107/S1600576723007215)
Supplement: Supplementary file 12 [file j-56-01322-Ylid_HAR_In_Photonsup12.hkl]

#
# h,k,l, Fc-squared, Fo-squared, sigma(Fo-squared), status flag
#
data_Ylid_HAR_In_Photon

_shelx_refln_list_code             4
_shelx_F_calc_maximum              98.2744

loop_
 _space_group_symop_operation_xyz
'x, y, z'
'-x+1/2, -y, z+1/2'
'-x, y+1/2, -z+1/2'
'x+1/2, -y+1/2, -z'

_cell_length_a                     5.8500000000000005
_cell_length_b                     8.924
_cell_length_c                     18.321
_cell_angle_alpha                  90.0
_cell_angle_beta                   90.0
_cell_angle_gamma                  90.0

loop_
 _refln_index_h
 _refln_index_k
 _refln_index_l
 _refln_F_squared_calc
 _refln_F_squared_meas
 _refln_F_squared_sigma
 _refln_observed_status
   2   0   0       4456.70       4390.52         29.88 o
   4   0   0        869.28        847.42          7.45 o
   6   0   0       2383.00       2346.18         27.12 o
   8   0   0        227.11        227.45          2.56 o
  10   0   0          4.05          5.16          0.53 o
  12   0   0         12.26         13.52          1.14 o
   1   1   0         64.73         66.13          0.26 o
   2   1   0        440.91        446.68          2.40 o
   3   1   0         60.41         60.73          0.41 o
   4   1   0        452.89        451.89          2.02 o
   5   1   0         63.83         63.39          0.55 o
   6   1   0        397.77        391.91          2.13 o
   7   1   0         28.96         28.74          0.48 o
   8   1   0         16.24         16.76          0.45 o
   9   1   0         15.75         15.79          0.50 o
  10   1   0         99.11         97.53          1.27 o
  11   1   0          6.60          6.78          0.49 o
  12   1   0         15.15         15.80          0.75 o
   0   2   0          1.98          2.09          0.04 o
   1   2   0         44.27         44.71          0.19 o
   2   2   0        589.40        606.96          3.13 o
   3   2   0         11.65         11.72          0.16 o
   4   2   0         74.40         74.17          0.54 o
   5   2   0        788.96        775.56          3.78 o
   6   2   0          0.16          0.13          0.13 o
   7   2   0        115.94        116.76          1.02 o
   8   2   0        190.45        191.66          1.64 o
   9   2   0          0.92          0.66          0.23 o
  10   2   0          1.06          0.71          0.26 o
  11   2   0         29.92         29.96          0.82 o
  12   2   0          1.18          1.28          0.38 o
   1   3   0       1977.57       1993.79          7.74 o
   2   3   0       2606.36       2586.52         10.34 o
   3   3   0        206.05        207.63          0.93 o
   4   3   0        395.06        395.50          1.80 o
   5   3   0        222.16        222.26          1.33 o
   6   3   0         28.63         29.35          0.44 o
   7   3   0         65.27         65.69          0.73 o
   8   3   0          3.28          3.26          0.26 o
   9   3   0         15.30         15.49          0.49 o
  10   3   0          0.85          0.96          0.27 o
  11   3   0         11.02         11.18          0.57 o
  12   3   0          0.91          0.93          0.35 o
   0   4   0       1526.05       1528.89         10.83 o
   1   4   0          9.20          9.42          0.11 o
   2   4   0        260.51        260.14          1.13 o
   3   4   0       1991.16       1976.69          9.07 o
   4   4   0        504.19        495.17          2.17 o
   5   4   0        576.80        578.28          2.90 o
   6   4   0        100.98        101.84          0.86 o
   7   4   0          2.74          3.01          0.23 o
   8   4   0          5.53          5.88          0.32 o
   9   4   0         48.81         49.50          0.78 o
  10   4   0         43.63         44.38          0.84 o
  11   4   0         29.84         29.30          0.87 o
   1   5   0       3510.71       3419.54         16.10 o
   2   5   0        368.98        372.38          1.58 o
   3   5   0        440.81        438.09          1.91 o
   4   5   0        182.25        183.25          1.00 o
   5   5   0        233.67        235.38          1.36 o
   6   5   0         65.22         64.24          0.65 o
   7   5   0        616.18        618.35          3.90 o
   8   5   0          0.59          0.43          0.19 o
   9   5   0         59.59         60.04          0.87 o
  10   5   0          1.42          1.41          0.28 o
  11   5   0          8.38          8.19          0.52 o
  12   5   0          1.35          1.06          0.43 o
   0   6   0        458.79        456.22          2.98 o
   1   6   0        368.29        370.93          1.71 o
   2   6   0        222.86        221.09          1.17 o
   3   6   0       1783.64       1773.16          9.99 o
   4   6   0         10.21         10.56          0.21 o
   5   6   0        326.80        326.13          1.91 o
   6   6   0         90.10         91.26          0.77 o
   7   6   0         26.06         26.50          0.47 o
   8   6   0        106.93        106.78          1.15 o
   9   6   0         13.11         13.40          0.45 o
  10   6   0         27.60         28.04          0.72 o
  11   6   0          1.78          1.50          0.38 o
  12   6   0          1.15          1.39          0.44 o
   1   7   0         53.92         53.62          0.39 o
   2   7   0        219.21        221.07          1.21 o
   3   7   0         67.29         67.78          0.57 o
   4   7   0        120.71        120.48          0.91 o
   5   7   0        159.32        161.08          1.18 o
   6   7   0        155.15        155.48          1.24 o
   7   7   0         40.49         40.99          0.66 o
   8   7   0          4.34          4.90          0.33 o
   9   7   0          0.80          0.81          0.25 o
  10   7   0         15.34         15.77          0.62 o
  11   7   0          6.84          7.36          0.64 o
  12   7   0          8.63          8.95          0.77 o
   0   8   0        579.40        569.59          4.32 o
   1   8   0         27.28         27.15          0.31 o
   2   8   0        254.84        254.52          1.41 o
   3   8   0        230.70        231.25          1.42 o
   4   8   0          0.35          0.90          0.13 o
   5   8   0          9.42          9.91          0.32 o
   6   8   0          0.01          0.18          0.16 o
   7   8   0          2.40          2.74          0.25 o
   8   8   0        118.05        116.74          1.42 o
   9   8   0         10.63         11.20          0.51 o
  10   8   0         12.00         11.55          0.74 o
  11   8   0          0.50          0.09          0.34 o
   1   9   0          8.85          9.03          0.19 o
   2   9   0        304.72        302.87          1.66 o
   3   9   0          1.13          1.43          0.15 o
   4   9   0        218.31        218.11          1.61 o
   5   9   0          4.74          4.83          0.27 o
   6   9   0         63.31         62.29          0.82 o
   7   9   0         11.50         11.65          0.46 o
   8   9   0          2.54          2.89          0.35 o
   9   9   0          2.37          2.65          0.37 o
  10   9   0         29.29         28.65          0.94 o
  11   9   0          1.86          2.36          0.49 o
   0  10   0       1090.88       1070.28         10.23 o
   1  10   0        130.39        132.61          1.07 o
   2  10   0         18.26         18.44          0.34 o
   3  10   0        199.48        200.12          1.46 o
   4  10   0          3.21          3.63          0.23 o
   5  10   0        153.54        153.33          1.54 o
   6  10   0        140.13        141.15          1.59 o
   7  10   0          0.32          0.34          0.24 o
   8  10   0         62.62         62.46          1.11 o
   9  10   0          0.35          0.59          0.31 o
  10  10   0          9.53         10.11          0.72 o
  11  10   0          2.74          2.67          0.55 o
   1  11   0        838.03        833.23          5.90 o
   2  11   0        296.80        294.14          2.11 o
   3  11   0         68.07         67.06          0.73 o
   4  11   0        112.50        113.14          1.17 o
   5  11   0        186.02        187.07          1.82 o
   6  11   0         13.77         14.12          0.49 o
   7  11   0        143.06        142.99          1.90 o
   8  11   0          7.53          7.90          0.52 o
   9  11   0         16.34         16.35          0.81 o
  10  11   0         14.76         14.94          1.02 o
   0  12   0          0.28          0.72          0.25 o
   1  12   0          7.03          7.35          0.35 o
   2  12   0         18.86         18.91          0.42 o
   3  12   0          1.89          2.15          0.19 o
   4  12   0         83.89         83.09          0.97 o
   5  12   0         53.76         53.05          0.85 o
   6  12   0          7.07          7.67          0.40 o
   7  12   0         11.19         11.27          0.55 o
   8  12   0          0.58          0.70          0.33 o
   9  12   0          0.03          0.11          0.41 o
  10  12   0          5.46          5.43          0.69 o
   1  13   0         28.66         29.40          0.66 o
   2  13   0         12.98         13.31          0.39 o
   3  13   0         29.28         28.56          0.61 o
   4  13   0         30.41         30.82          0.64 o
   5  13   0          3.82          4.51          0.35 o
   6  13   0          0.40          0.33          0.29 o
   7  13   0         11.35         11.87          0.69 o
   8  13   0          1.44          1.94          0.48 o
   9  13   0          4.91          5.32          0.84 o
   0  14   0         19.40         20.32          1.06 o
   1  14   0          0.32          0.36          0.23 o
   2  14   0         44.99         45.42          1.07 o
   3  14   0         84.03         83.61          1.29 o
   4  14   0         13.94         13.83          0.49 o
   5  14   0         48.89         49.21          1.27 o
   6  14   0          4.23          4.14          0.49 o
   7  14   0          1.28          2.73          0.46 o
   8  14   0          7.32          7.96          0.83 o
   9  14   0          1.38          1.68          0.62 o
   1  15   0          8.74          8.57          0.60 o
   2  15   0         78.19         77.70          2.05 o
   3  15   0          3.00          3.46          0.51 o
   4  15   0         75.54         75.47          1.64 o
   5  15   0          5.74          6.59          0.65 o
   6  15   0         18.88         18.57          0.96 o
   7  15   0          6.33          7.20          0.77 o
   8  15   0          5.35          7.18          1.06 o
   0  16   0        240.80        237.93          7.40 o
   1  16   0          0.51          0.78          0.39 o
   2  16   0         45.24         44.63          1.62 o
   3  16   0          9.17          9.96          0.95 o
   4  16   0          3.29          3.91          0.78 o
   5  16   0          6.63          7.13          0.90 o
   6  16   0         23.55         24.63          1.16 o
   7  16   0          3.10          3.23          0.74 o
   1  17   0          1.23          1.18          0.78 o
   2  17   0         10.10         10.89          1.65 o
   3  17   0          0.10          0.28          0.69 o
   4  17   0          8.55         10.22          1.42 o
   5  17   0          3.61          3.10          0.93 o
   6  17   0          8.06          9.00          1.37 o
   1  18   0          0.93          0.97          0.88 o
   2  18   0          0.11          0.08          0.86 o
   3  18   0          1.41          1.97          1.15 o
   4  18   0          0.95          0.96          0.79 o
   5  18   0          4.31          6.46          1.35 o
   1   0   1        747.59        784.81          3.45 o
   2   0   1        374.68        384.99          2.20 o
   3   0   1        402.89        402.01          2.25 o
   4   0   1         27.88         27.98          0.29 o
   5   0   1        455.03        449.91          2.28 o
   6   0   1         31.47         32.35          0.46 o
   7   0   1         73.56         75.12          0.77 o
   8   0   1          0.14          0.25          0.20 o
   9   0   1          9.04          9.02          0.42 o
  10   0   1          4.05          4.24          0.36 o
  11   0   1         17.35         17.91          0.65 o
  12   0   1          0.89          0.96          0.40 o
  13   0   1          7.46          7.86          1.27 o
   0   1   1        940.20        947.42          5.29 o
   1   1   1       2179.88       2199.58         10.94 o
  -1  -1  -1       2157.54       2203.36         11.88 o
  -2  -1  -1        129.40        129.94          0.59 o
   2   1   1        127.21        128.17          0.58 o
   3   1   1        697.48        700.82          4.02 o
  -3  -1  -1        704.26        713.15          3.94 o
   4   1   1        191.36        192.99          1.00 o
  -4  -1  -1        186.92        188.42          1.00 o
   5   1   1        250.37        248.36          1.37 o
  -5  -1  -1        253.41        247.77          1.32 o
   6   1   1         13.11         13.68          0.32 o
  -6  -1  -1         12.60         12.60          0.31 o
  -7  -1  -1        104.59        104.95          0.95 o
   7   1   1        103.59        104.86          0.94 o
   8   1   1          9.77         10.28          0.39 o
  -8  -1  -1          9.79          9.99          0.38 o
  -9  -1  -1         39.51         39.88          0.75 o
   9   1   1         37.91         37.38          0.69 o
 -10  -1  -1          4.31          4.73          0.37 o
  10   1   1          4.50          4.51          0.38 o
 -11  -1  -1         19.74         19.71          0.71 o
  11   1   1         19.97         19.37          0.69 o
 -12  -1  -1          1.81          1.43          0.39 o
  12   1   1          1.94          2.00          0.42 o
   0   2   1       1401.88       1437.71          5.73 o
   1   2   1        967.12        992.23          4.24 o
  -1  -2  -1        974.51       1000.46          4.27 o
   2   2   1        317.04        319.64          1.77 o
  -2  -2  -1        310.37        312.83          1.64 o
   3   2   1        258.32        259.43          1.16 o
  -3  -2  -1        250.35        251.95          1.10 o
   4   2   1         19.31         19.55          0.26 o
  -4  -2  -1         19.10         19.45          0.25 o
   5   2   1        574.55        567.73          2.69 o
  -5  -2  -1        567.04        559.68          2.74 o
  -6  -2  -1          6.29          6.52          0.25 o
   6   2   1          6.34          6.48          0.24 o
   7   2   1         13.51         14.00          0.37 o
  -7  -2  -1         13.18         13.20          0.37 o
  -8  -2  -1         15.83         16.03          0.46 o
   8   2   1         16.01         16.33          0.46 o
  -9  -2  -1          6.88          7.10          0.39 o
   9   2   1          7.13          7.01          0.39 o
  10   2   1         10.76         11.66          0.53 o
 -10  -2  -1         10.41         10.48          0.50 o
  11   2   1         27.43         27.01          0.79 o
 -11  -2  -1         26.62         26.96          0.79 o
  12   2   1          3.74          3.49          0.45 o
 -12  -2  -1          3.75          4.02          0.48 o
   0   3   1        270.65        277.38          1.39 o
   1   3   1        164.97        166.26          0.71 o
  -1  -3  -1        168.78        170.17          0.72 o
   2   3   1         40.60         41.19          0.28 o
  -2  -3  -1         38.26         39.04          0.24 o
   3   3   1        177.84        177.57          0.84 o
  -3  -3  -1        178.06        177.27          0.83 o
   4   3   1        284.39        285.51          1.46 o
  -4  -3  -1        294.31        293.97          1.38 o
  -5  -3  -1        334.24        331.66          1.81 o
   5   3   1        336.15        337.44          1.78 o
  -6  -3  -1        339.97        338.35          1.99 o
   6   3   1        339.08        339.32          1.95 o
  -7  -3  -1         16.93         16.91          0.40 o
   7   3   1         16.67         16.82          0.40 o
   8   3   1         50.66         51.00          0.72 o
  -8  -3  -1         50.61         50.96          0.72 o
   9   3   1          0.91          0.87          0.23 o
  -9  -3  -1          1.01          1.28          0.24 o
  10   3   1         26.77         26.67          0.68 o
 -10  -3  -1         27.36         27.67          0.68 o
 -11  -3  -1         13.00         13.16          0.60 o
  11   3   1         12.87         13.25          0.60 o
  12   3   1         10.74         11.38          0.66 o
 -12  -3  -1         10.64         10.78          0.67 o
   0   4   1       3783.52       3717.01         16.55 o
  -1  -4  -1        193.70        195.08          0.82 o
   1   4   1        194.62        197.44          0.90 o
   2   4   1        399.28        401.71          1.89 o
  -2  -4  -1        406.99        407.83          1.87 o
   3   4   1         64.46         65.85          0.45 o
  -3  -4  -1         64.31         65.45          0.43 o
   4   4   1         62.41         62.98          0.47 o
  -4  -4  -1         62.52         63.40          0.48 o
   5   4   1        274.97        275.45          1.54 o
  -5  -4  -1        275.10        274.50          1.51 o
   6   4   1         98.94        100.08          0.89 o
  -6  -4  -1         97.87         98.86          0.84 o
  -7  -4  -1         10.93         11.13          0.36 o
   7   4   1         10.78         10.75          0.34 o
  -8  -4  -1        119.07        119.12          1.21 o
   8   4   1        117.46        117.73          1.19 o
  -9  -4  -1         13.85         14.06          0.47 o
   9   4   1         13.90         14.31          0.47 o
 -10  -4  -1          9.48          9.55          0.48 o
  10   4   1          9.63          9.58          0.47 o
  11   4   1         15.95         16.85          0.73 o
 -11  -4  -1         15.95         15.80          0.69 o
 -12  -4  -1          0.25          0.27          0.32 o
   0   5   1        437.83        444.35          2.31 o
  -1  -5  -1        395.62        396.88          1.77 o
   1   5   1        394.92        395.23          1.89 o
   2   5   1        138.96        141.02          0.78 o
  -2  -5  -1        134.35        136.81          0.73 o
  -3  -5  -1         39.18         39.89          0.29 o
   3   5   1         39.89         40.52          0.33 o
  -4  -5  -1         31.17         31.71          0.32 o
   4   5   1         31.79         32.47          0.37 o
  -5  -5  -1         42.97         42.86          0.46 o
   5   5   1         43.11         42.92          0.45 o
  -6  -5  -1        134.83        135.87          1.05 o
   6   5   1        132.68        134.38          1.04 o
  -7  -5  -1         28.33         28.73          0.51 o
   7   5   1         28.98         29.34          0.51 o
  -8  -5  -1         30.27         30.37          0.56 o
   8   5   1         30.27         30.36          0.55 o
  -9  -5  -1          3.96          4.16          0.31 o
   9   5   1          4.04          4.58          0.32 o
  10   5   1         10.45         10.64          0.49 o
 -10  -5  -1         10.63         11.00          0.50 o
 -11  -5  -1          4.91          5.10          0.48 o
  11   5   1          4.76          4.61          0.48 o
  12   5   1          4.12          4.25          0.57 o
 -12  -5  -1          4.28          4.29          0.55 o
   0   6   1        342.38        339.31          1.55 o
  -1  -6  -1        228.67        229.26          1.10 o
   1   6   1        225.83        225.92          1.12 o
  -2  -6  -1        227.96        228.40          1.15 o
   2   6   1        233.16        231.38          1.21 o
   3   6   1        101.88        103.75          0.67 o
  -3  -6  -1        106.90        108.69          0.67 o
  -4  -6  -1         70.02         71.50          0.56 o
   4   6   1         70.16         70.38          0.61 o
  -5  -6  -1         66.51         66.73          0.55 o
   5   6   1         69.02         69.19          0.64 o
  -6  -6  -1         29.57         30.86          0.44 o
   6   6   1         28.27         28.65          0.48 o
  -7  -6  -1         83.18         81.56          0.86 o
   7   6   1         84.30         84.36          0.91 o
  -8  -6  -1        129.91        131.55          1.31 o
   8   6   1        131.07        131.66          1.26 o
  -9  -6  -1          3.06          3.11          0.28 o
   9   6   1          2.95          3.13          0.30 o
  10   6   1         15.80         15.62          0.58 o
 -10  -6  -1         15.83         15.27          0.52 o
 -11  -6  -1          1.60          1.11          0.34 o
  11   6   1          1.77          1.49          0.38 o
  12   6   1          1.59          1.69          0.47 o
 -12  -6  -1          1.61          1.87          0.48 o
   0   7   1         72.10         73.14          0.43 o
  -1  -7  -1        379.83        376.68          1.73 o
   1   7   1        384.33        384.79          1.85 o
  -2  -7  -1        310.76        314.52          1.63 o
   2   7   1        309.09        313.21          1.59 o
   3   7   1        128.28        127.67          0.90 o
  -3  -7  -1        126.98        126.41          0.82 o
   4   7   1         57.84         58.74          0.57 o
  -4  -7  -1         57.31         58.33          0.57 o
   5   7   1         53.29         54.53          0.61 o
  -5  -7  -1         53.34         54.69          0.54 o
   6   7   1          4.23          4.74          0.26 o
  -6  -7  -1          4.36          5.01          0.24 o
   7   7   1        104.72        103.72          1.18 o
  -7  -7  -1        102.17        101.95          1.08 o
   8   7   1          5.12          5.50          0.38 o
  -8  -7  -1          5.14          5.82          0.36 o
  -9  -7  -1         14.12         14.59          0.51 o
   9   7   1         13.79         14.23          0.56 o
 -10  -7  -1          3.49          3.85          0.37 o
  10   7   1          3.55          3.66          0.40 o
  11   7   1          3.70          3.58          0.48 o
 -11  -7  -1          3.72          3.56          0.49 o
 -12  -7  -1          0.74          0.86          0.43 o
  12   7   1          0.68          0.75          0.45 o
   0   8   1        173.71        174.83          1.04 o
   1   8   1         40.80         41.51          0.38 o
  -1  -8  -1         40.88         40.98          0.33 o
   2   8   1        172.69        175.12          1.07 o
  -2  -8  -1        172.59        173.92          1.07 o
  -3  -8  -1        198.00        199.55          1.38 o
   3   8   1        197.98        198.82          1.32 o
   4   8   1         41.78         42.33          0.51 o
  -4  -8  -1         41.58         41.80          0.48 o
   5   8   1        199.51        198.47          1.51 o
  -5  -8  -1        199.55        198.93          1.45 o
   6   8   1         89.84         88.37          0.92 o
  -6  -8  -1         89.76         88.72          0.86 o
  -7  -8  -1          5.68          5.88          0.31 o
   7   8   1          6.08          6.59          0.33 o
  -8  -8  -1          2.18          2.10          0.29 o
   8   8   1          2.17          2.19          0.30 o
   9   8   1          4.82          4.89          0.37 o
  -9  -8  -1          4.76          4.89          0.38 o
 -10  -8  -1          2.40          2.65          0.43 o
  10   8   1          2.43          2.76          0.44 o
 -11  -8  -1          1.77          1.91          0.43 o
  11   8   1          1.61          1.40          0.45 o
   0   9   1        189.01        191.62          1.26 o
  -1  -9  -1        226.35        224.99          1.46 o
   1   9   1        218.95        217.90          1.41 o
  -2  -9  -1         65.86         66.84          0.58 o
   2   9   1         66.21         67.36          0.63 o
   3   9   1        125.57        126.64          1.03 o
  -3  -9  -1        126.52        126.97          1.02 o
   4   9   1         98.54         98.62          0.91 o
  -4  -9  -1         99.17         99.53          0.95 o
   5   9   1          5.05          5.81          0.31 o
  -5  -9  -1          4.75          5.61          0.25 o
   6   9   1         95.73         94.74          1.11 o
  -6  -9  -1         97.30         95.90          1.06 o
   7   9   1         83.75         84.90          1.25 o
  -7  -9  -1         86.43         87.02          1.11 o
   8   9   1         10.59         10.15          0.46 o
  -8  -9  -1         10.49         10.83          0.51 o
   9   9   1         16.23         16.44          0.67 o
  -9  -9  -1         16.31         16.37          0.64 o
  10   9   1          3.65          3.74          0.50 o
 -10  -9  -1          3.73          4.15          0.48 o
 -11  -9  -1          6.01          5.62          0.66 o
  11   9   1          6.02          6.11          0.65 o
   0  10   1        113.95        114.44          0.96 o
   1  10   1         12.79         12.62          0.29 o
  -1 -10  -1         12.19         12.65          0.26 o
  -2 -10  -1        234.80        234.18          1.61 o
   2  10   1        238.51        237.28          1.64 o
  -3 -10  -1         86.39         86.88          0.83 o
   3  10   1         87.29         89.03          0.80 o
   4  10   1         18.07         17.37          0.38 o
  -4 -10  -1         18.17         18.09          0.39 o
   5  10   1         27.43         28.11          0.54 o
  -5 -10  -1         27.32         27.95          0.55 o
  -6 -10  -1         30.96         30.78          0.65 o
   6  10   1         31.91         32.09          0.66 o
  -7 -10  -1         11.57         11.79          0.47 o
   7  10   1         11.24         11.21          0.48 o
   8  10   1         76.38         76.14          1.26 o
  -8 -10  -1         75.27         74.03          1.23 o
  -9 -10  -1          1.27          1.28          0.33 o
   9  10   1          1.30          1.38          0.36 o
 -10 -10  -1         14.18         13.67          0.79 o
  10  10   1         14.37         13.45          0.80 o
  11  10   1          0.34          0.44          0.42 o
 -11 -10  -1          0.39          0.74          0.49 o
   0  11   1        122.35        121.90          1.23 o
  -1 -11  -1         77.82         79.11          1.00 o
   1  11   1         79.26         78.36          0.79 o
  -2 -11  -1        106.96        105.49          1.03 o
   2  11   1        106.28        104.99          0.98 o
   3  11   1         52.44         53.38          0.66 o
  -3 -11  -1         52.68         54.89          0.63 o
  -4 -11  -1         69.95         69.38          0.82 o
   4  11   1         70.55         70.54          0.85 o
  -5 -11  -1         30.89         31.12          0.65 o
   5  11   1         30.46         29.93          0.59 o
   6  11   1         18.46         19.08          0.54 o
  -6 -11  -1         17.89         17.78          0.53 o
  -7 -11  -1          5.48          6.18          0.41 o
   7  11   1          5.63          6.42          0.42 o
  -8 -11  -1          0.90          1.28          0.31 o
   8  11   1          0.92          1.05          0.35 o
   9  11   1          1.15          1.27          0.44 o
  -9 -11  -1          1.24          1.47          0.42 o
 -10 -11  -1          1.71          2.06          0.54 o
  10  11   1          1.74          1.62          0.49 o
   0  12   1        129.18        129.15          1.32 o
  -1 -12  -1          5.76          6.05          0.32 o
   1  12   1          5.85          6.69          0.30 o
  -2 -12  -1         25.29         25.35          0.43 o
   2  12   1         24.80         24.95          0.53 o
  -3 -12  -1          8.07          8.08          0.31 o
   3  12   1          8.11          8.64          0.32 o
   4  12   1          0.39          0.48          0.15 o
  -4 -12  -1          0.38          0.38          0.16 o
   5  12   1         17.74         18.01          0.49 o
  -5 -12  -1         17.64         18.26          0.51 o
   6  12   1         10.87         11.06          0.49 o
  -6 -12  -1         11.71         11.89          0.46 o
   7  12   1          0.92          0.90          0.29 o
  -7 -12  -1          0.88          1.09          0.29 o
  -8 -12  -1         14.80         14.79          0.77 o
   8  12   1         14.33         14.13          0.71 o
   9  12   1          0.17          0.29          0.41 o
  -9 -12  -1          0.18          0.46          0.44 o
 -10 -12  -1          7.25          7.08          0.89 o
  10  12   1          7.49          8.11          0.81 o
   0  13   1         52.02         51.65          0.70 o
   1  13   1         32.46         32.66          0.66 o
  -1 -13  -1         32.09         32.19          0.80 o
  -2 -13  -1         21.29         21.41          0.57 o
   2  13   1         21.76         21.82          0.47 o
  -3 -13  -1         20.81         20.43          0.52 o
   3  13   1         20.39         20.28          0.48 o
  -4 -13  -1         34.90         35.65          0.74 o
   4  13   1         36.56         36.23          0.68 o
  -5 -13  -1         38.36         38.40          0.78 o
   5  13   1         38.12         37.12          0.84 o
   6  13   1         48.80         48.13          1.04 o
  -6 -13  -1         48.07         48.38          1.01 o
  -7 -13  -1          8.11          7.74          0.58 o
   7  13   1          8.11          7.78          0.60 o
  -8 -13  -1          4.39          4.77          0.62 o
   8  13   1          4.39          4.75          0.61 o
   9  13   1         12.16         12.31          1.08 o
  -9 -13  -1         12.34         12.87          1.06 o
   0  14   1         88.91         86.25          1.61 o
   1  14   1         13.37         13.55          0.57 o
  -1 -14  -1         13.41         13.15          0.56 o
   2  14   1         24.64         25.45          0.90 o
  -2 -14  -1         25.54         25.96          0.81 o
   3  14   1         38.00         36.70          0.79 o
  -3 -14  -1         38.87         37.83          0.99 o
  -4 -14  -1         19.50         19.96          0.57 o
   4  14   1         19.49         19.72          0.66 o
  -5 -14  -1         60.51         59.38          1.44 o
   5  14   1         60.83         58.68          1.28 o
   6  14   1          1.06          1.12          0.38 o
  -6 -14  -1          1.06          1.22          0.37 o
   7  14   1          8.76          9.11          0.72 o
  -7 -14  -1          8.79          9.06          0.71 o
  -8 -14  -1          5.27          5.01          0.73 o
   8  14   1          4.93          5.31          0.72 o
   9  14   1          0.37          0.67          0.52 o
  -9 -14  -1          0.38          0.88          0.71 o
   0  15   1         25.04         24.31          1.21 o
  -1 -15  -1        109.38        107.61          1.87 o
   1  15   1        108.16        106.32          2.00 o
   2  15   1          1.82          2.15          0.40 o
  -2 -15  -1          1.90          2.54          0.38 o
  -3 -15  -1          4.39          5.31          0.99 o
   3  15   1          4.27          4.88          0.48 o
   4  15   1         11.47         12.15          0.71 o
  -4 -15  -1         11.76         11.93          0.78 o
  -5 -15  -1         22.06         22.70          0.99 o
   5  15   1         22.27         22.09          1.00 o
  -6 -15  -1          4.19          4.36          0.57 o
   6  15   1          4.11          4.51          0.58 o
  -7 -15  -1         13.65         12.84          0.94 o
   7  15   1         13.75         14.30          0.97 o
   8  15   1          2.21          2.37          0.68 o
  -8 -15  -1          2.22          2.39          0.66 o
   0  16   1          0.03          0.33          0.50 o
  -1 -16  -1          4.46          4.99          0.60 o
   1  16   1          4.30          5.03          0.58 o
  -2 -16  -1          1.50          1.71          0.45 o
   2  16   1          1.48          1.75          0.43 o
   3  16   1          3.49          2.74          0.61 o
  -3 -16  -1          3.54          3.60          0.68 o
  -4 -16  -1          0.48          0.37          0.50 o
   4  16   1          0.50          1.05          0.57 o
  -5 -16  -1         15.65         15.07          1.13 o
   5  16   1         16.01         15.18          0.87 o
   6  16   1          0.50          0.69          0.42 o
  -6 -16  -1          0.49          0.95          0.50 o
  -7 -16  -1          8.48          8.29          1.01 o
   7  16   1          8.54          8.63          1.14 o
   0  17   1          3.16          4.31          0.76 o
   1  17   1         17.95         18.79          1.39 o
  -1 -17  -1         17.46         16.95          1.49 o
  -2 -17  -1          5.22          6.21          1.51 o
   2  17   1          5.19          5.00          1.34 o
  -3 -17  -1         17.99         18.16          1.69 o
   3  17   1         18.41         18.39          1.66 o
   4  17   1          0.24          0.25          0.68 o
   5  17   1          8.74          9.01          1.29 o
  -5 -17  -1          8.97          9.41          2.43 o
   6  17   1          1.76          1.72          0.91 o
  -6 -17  -1          1.74          0.96          0.86 o
   1  18   1          3.58          3.81          1.45 o
  -1 -18  -1          3.47          2.63          1.12 o
   2  18   1         11.88         11.69          1.90 o
  -2 -18  -1         11.73         12.11          1.92 o
   3  18   1          4.88          5.58          1.57 o
  -3 -18  -1          4.88          5.76          1.35 o
  -4 -18  -1          1.18          1.50          0.85 o
   4  18   1          1.18          1.63          0.93 o
  -5 -18  -1          5.07          5.82          1.26 o
   5  18   1          4.99          5.16          1.23 o
  -2 -19  -1          4.84          4.93          1.48 o
  -3 -19  -1          1.40          1.95          1.36 o
   3  19   1          1.40          1.23          1.07 o
   0   0   2        845.71        845.22          7.48 o
   1   0   2        198.13        204.98          1.14 o
   2   0   2       2921.88       2892.41         11.88 o
   3   0   2        132.65        133.68          0.67 o
   4   0   2        193.58        191.94          0.97 o
   5   0   2         28.50         28.97          0.38 o
   6   0   2         81.18         81.28          0.73 o
   7   0   2          2.41          2.60          0.21 o
   8   0   2        335.61        332.85          2.39 o
   9   0   2          1.35          1.37          0.25 o
  10   0   2         21.26         21.27          0.61 o
  11   0   2         16.11         16.11          0.65 o
  12   0   2          0.00          0.04          0.34 o
   0   1   2       3898.33       3886.64         43.18 o
  -1  -1  -2       5060.57       5204.86         80.66 o
   1   1   2       5048.65       4924.12         59.42 o
  -2  -1  -2       2408.33       2394.72          9.65 o
   2   1   2       2404.17       2400.18          9.35 o
   3   1   2        334.19        335.16          1.58 o
  -3  -1  -2        336.86        337.72          1.52 o
   4   1   2       1276.73       1266.96          7.48 o
  -4  -1  -2       1282.37       1276.95          7.58 o
   5   1   2        164.46        162.84          1.05 o
  -5  -1  -2        164.08        163.41          1.00 o
   6   1   2        492.01        492.85          2.61 o
  -6  -1  -2        496.03        494.57          2.63 o
   7   1   2         48.26         48.74          0.62 o
  -7  -1  -2         48.20         48.78          0.62 o
  -8  -1  -2          2.93          3.17          0.26 o
   8   1   2          2.93          3.15          0.26 o
   9   1   2          4.09          4.64          0.33 o
  -9  -1  -2          4.43          4.41          0.33 o
 -10  -1  -2         61.34         61.31          0.98 o
  10   1   2         61.17         60.39          0.98 o
  11   1   2          0.79          0.42          0.29 o
 -11  -1  -2          0.79          0.80          0.31 o
 -12  -1  -2         20.67         20.63          0.84 o
  12   1   2         20.50         20.62          0.86 o
   0   2   2       9657.86       8711.24        104.60 o
  -1  -2  -2       4983.64       4884.35         27.09 o
   1   2   2       4997.32       4884.03         29.49 o
  -2  -2  -2        485.97        490.10          2.60 o
   2   2   2        492.63        498.38          2.76 o
  -3  -2  -2         59.94         60.67          0.39 o
   3   2   2         57.30         57.81          0.38 o
   4   2   2        113.40        113.52          0.70 o
  -4  -2  -2        113.20        112.93          0.66 o
  -5  -2  -2        139.84        138.53          0.91 o
   5   2   2        136.39        135.21          0.89 o
  -6  -2  -2        278.63        280.93          1.69 o
   6   2   2        279.21        279.23          1.69 o
   7   2   2        131.33        130.94          1.10 o
  -7  -2  -2        132.85        133.58          1.11 o
  -8  -2  -2         63.53         63.60          0.84 o
   8   2   2         65.02         66.48          0.85 o
   9   2   2          7.66          8.25          0.42 o
  -9  -2  -2          7.37          7.92          0.41 o
  10   2   2         19.45         19.76          0.61 o
 -10  -2  -2         19.49         19.57          0.60 o
 -11  -2  -2         10.33         10.87          0.57 o
  11   2   2         10.13         10.56          0.56 o
 -12  -2  -2          0.40          0.48          0.34 o
  12   2   2          0.40          0.12          0.31 o
   0   3   2         98.54         99.65          0.41 o
  -1  -3  -2       3215.71       3201.12         12.49 o
   1   3   2       3230.09       3206.52         14.10 o
  -2  -3  -2         45.01         44.50          0.25 o
   2   3   2         43.68         43.84          0.30 o
   3   3   2        567.75        565.73          2.80 o
  -3  -3  -2        561.44        559.87          2.87 o
   4   3   2        116.06        118.01          0.70 o
  -4  -3  -2        119.03        119.49          0.68 o
  -5  -3  -2        236.41        236.29          1.34 o
   5   3   2        236.51        236.15          1.36 o
  -6  -3  -2         70.58         71.43          0.69 o
   6   3   2         72.09         72.88          0.68 o
   7   3   2        342.78        341.42          2.17 o
  -7  -3  -2        338.49        338.28          2.22 o
   8   3   2          3.81          3.98          0.28 o
  -8  -3  -2          3.72          4.13          0.28 o
   9   3   2         27.94         28.22          0.63 o
  -9  -3  -2         28.06         28.23          0.62 o
 -10  -3  -2         15.06         16.02          0.56 o
  10   3   2         14.67         14.95          0.56 o
 -11  -3  -2         10.06         10.30          0.56 o
  11   3   2          9.68          9.30          0.53 o
  12   3   2          0.35          0.45          0.32 o
 -12  -3  -2          0.31          0.24          0.34 o
   0   4   2         57.58         58.04          0.29 o
   1   4   2        879.94        882.40          4.46 o
  -1  -4  -2        880.22        883.48          3.97 o
  -2  -4  -2         91.76         93.24          0.42 o
   2   4   2         91.97         93.63          0.51 o
  -3  -4  -2       1165.90       1150.71          5.95 o
   3   4   2       1161.66       1150.50          6.38 o
  -4  -4  -2         32.07         32.64          0.33 o
   4   4   2         32.08         32.47          0.31 o
  -5  -4  -2        805.11        797.88          3.73 o
   5   4   2        805.47        800.02          3.91 o
  -6  -4  -2          2.91          3.25          0.21 o
   6   4   2          2.95          3.08          0.19 o
  -7  -4  -2         42.97         43.55          0.62 o
   7   4   2         44.11         45.19          0.59 o
  -8  -4  -2          3.56          3.81          0.28 o
   8   4   2          3.57          4.32          0.28 o
   9   4   2          4.25          4.23          0.31 o
  -9  -4  -2          4.39          4.65          0.32 o
 -10  -4  -2          3.02          3.39          0.34 o
  10   4   2          3.01          3.13          0.33 o
 -11  -4  -2         21.10         20.77          0.74 o
  11   4   2         21.02         21.17          0.85 o
  12   4   2          1.18          1.42          0.42 o
 -12  -4  -2          1.21          1.05          0.37 o
   0   5   2        118.05        118.28          0.54 o
   1   5   2       1102.99       1094.22          5.74 o
  -1  -5  -2       1104.77       1103.89          5.36 o
  -2  -5  -2        226.36        226.78          0.98 o
   2   5   2        229.88        231.06          1.09 o
  -3  -5  -2        332.02        333.12          1.40 o
   3   5   2        330.43        332.51          1.58 o
   4   5   2        397.14        398.68          2.04 o
  -4  -5  -2        402.23        400.09          1.89 o
  -5  -5  -2        165.63        167.88          1.05 o
   5   5   2        166.31        167.93          1.15 o
  -6  -5  -2        125.14        125.14          0.96 o
   6   5   2        123.30        124.70          0.97 o
  -7  -5  -2        188.74        190.50          1.50 o
   7   5   2        188.91        189.35          1.54 o
  -8  -5  -2         26.96         27.08          0.56 o
   8   5   2         27.11         27.39          0.52 o
  -9  -5  -2         98.64         98.59          1.16 o
   9   5   2         98.41         97.26          1.15 o
 -10  -5  -2         56.72         56.28          1.02 o
  10   5   2         56.39         56.46          0.96 o
  11   5   2          1.15          0.74          0.35 o
 -11  -5  -2          1.24          1.01          0.31 o
  12   5   2          3.57          3.69          0.55 o
 -12  -5  -2          3.53          3.60          0.55 o
   0   6   2        960.38        964.93          4.74 o
   1   6   2        210.23        210.66          1.08 o
  -1  -6  -2        213.24        213.58          1.02 o
   2   6   2        342.67        342.20          1.62 o
  -2  -6  -2        338.44        337.88          1.61 o
  -3  -6  -2        494.94        489.60          2.08 o
   3   6   2        497.18        493.91          2.43 o
   4   6   2          7.85          7.99          0.22 o
  -4  -6  -2          7.94          8.05          0.19 o
  -5  -6  -2        341.58        341.35          1.81 o
   5   6   2        344.56        344.09          2.07 o
  -6  -6  -2         52.66         52.76          0.58 o
   6   6   2         53.12         52.84          0.65 o
   7   6   2          1.35          1.45          0.21 o
  -7  -6  -2          1.39          1.44          0.21 o
  -8  -6  -2         48.52         49.69          0.75 o
   8   6   2         48.12         48.48          0.75 o
   9   6   2         24.62         25.02          0.66 o
  -9  -6  -2         24.58         25.75          0.58 o
  10   6   2          7.87          7.83          0.52 o
 -10  -6  -2          7.86          7.87          0.43 o
 -11  -6  -2         26.76         26.20          0.85 o
  11   6   2         27.18         26.39          0.89 o
  12   6   2          1.52          0.99          0.44 o
 -12  -6  -2          1.55          1.23          0.42 o
   0   7   2        297.26        296.66          1.40 o
   1   7   2        166.92        167.15          0.98 o
  -1  -7  -2        167.18        165.49          0.84 o
  -2  -7  -2        462.02        460.70          2.17 o
   2   7   2        465.88        466.47          2.42 o
  -3  -7  -2        137.86        139.12          0.91 o
   3   7   2        137.17        137.90          0.94 o
   4   7   2        401.43        398.62          2.34 o
  -4  -7  -2        400.29        401.67          2.16 o
   5   7   2          0.15          0.26          0.13 o
  -5  -7  -2          0.20          0.33          0.11 o
   6   7   2        126.47        127.75          1.15 o
  -6  -7  -2        130.43        133.50          1.11 o
   7   7   2         87.72         88.48          1.10 o
  -7  -7  -2         89.09         89.70          0.92 o
  -8  -7  -2          1.19          1.32          0.21 o
   8   7   2          1.19          0.91          0.26 o
   9   7   2          5.83          6.23          0.42 o
  -9  -7  -2          5.84          6.86          0.40 o
 -10  -7  -2          8.34          8.51          0.48 o
  10   7   2          8.66          9.50          0.53 o
 -11  -7  -2          7.70          8.06          0.63 o
  11   7   2          7.79          8.81          0.66 o
  12   7   2          2.13          2.05          0.52 o
 -12  -7  -2          2.08          1.89          0.52 o
   0   8   2        566.43        560.18          2.82 o
   1   8   2         74.65         74.32          0.57 o
  -1  -8  -2         74.41         73.17          0.54 o
   2   8   2        170.41        173.35          1.06 o
  -2  -8  -2        172.59        175.01          1.08 o
   3   8   2        106.00        108.74          0.81 o
  -3  -8  -2        106.29        108.81          0.81 o
  -4  -8  -2         33.10         33.23          0.41 o
   4   8   2         33.07         32.81          0.46 o
  -5  -8  -2          7.45          7.79          0.29 o
   5   8   2          7.38          7.74          0.31 o
   6   8   2        114.33        115.24          1.13 o
  -6  -8  -2        114.58        115.40          0.96 o
   7   8   2          9.25          9.78          0.38 o
  -7  -8  -2          9.41          9.31          0.32 o
  -8  -8  -2         87.45         87.21          1.08 o
   8   8   2         86.63         86.47          1.16 o
  -9  -8  -2          8.37          9.42          0.49 o
   9   8   2          8.26          8.36          0.47 o
  10   8   2         10.99         10.90          0.67 o
 -10  -8  -2         10.97         10.93          0.70 o
  11   8   2          0.43          0.28          0.39 o
 -11  -8  -2          0.43          0.19          0.35 o
   0   9   2        434.08        431.25          2.25 o
  -1  -9  -2        325.40        322.46          1.86 o
   1   9   2        323.85        325.46          1.90 o
  -2  -9  -2        214.03        213.35          1.35 o
   2   9   2        212.58        214.60          1.44 o
  -3  -9  -2         32.73         33.01          0.44 o
   3   9   2         32.14         32.35          0.41 o
  -4  -9  -2        154.31        154.84          1.21 o
   4   9   2        156.56        157.79          1.30 o
  -5  -9  -2         17.67         17.76          0.38 o
   5   9   2         17.85         18.26          0.43 o
  -6  -9  -2        149.56        147.00          1.40 o
   6   9   2        152.13        150.47          1.51 o
  -7  -9  -2         37.40         36.71          0.69 o
   7   9   2         37.88         36.45          0.72 o
  -8  -9  -2          1.72          1.90          0.26 o
   8   9   2          1.73          1.78          0.28 o
  -9  -9  -2         19.18         19.34          0.68 o
   9   9   2         18.72         18.82          0.69 o
  10   9   2          5.17          5.81          0.57 o
 -10  -9  -2          5.12          4.62          0.50 o
 -11  -9  -2          2.04          2.07          0.47 o
  11   9   2          1.94          2.21          0.50 o
   0  10   2        480.77        482.42          2.82 o
  -1 -10  -2          9.50          9.61          0.27 o
   1  10   2          9.33          9.23          0.27 o
   2  10   2        376.99        378.32          2.24 o
  -2 -10  -2        377.48        374.34          2.27 o
   3  10   2        239.07        238.48          1.67 o
  -3 -10  -2        240.72        238.83          1.68 o
   4  10   2         66.65         66.65          0.77 o
  -4 -10  -2         66.96         68.21          0.77 o
   5  10   2         61.48         60.65          0.80 o
  -5 -10  -2         60.48         59.92          0.78 o
  -6 -10  -2         44.13         44.43          0.75 o
   6  10   2         44.17         44.49          0.76 o
  -7 -10  -2         15.63         15.16          0.54 o
   7  10   2         16.03         16.07          0.56 o
   8  10   2         68.96         68.69          1.24 o
  -8 -10  -2         68.65         67.91          1.12 o
  -9 -10  -2          5.91          6.29          0.51 o
   9  10   2          5.96          6.43          0.55 o
  10  10   2          0.73          0.59          0.40 o
 -10 -10  -2          0.69          0.47          0.39 o
  11  10   2          4.92          4.85          0.64 o
 -11 -10  -2          5.05          4.96          0.72 o
   0  11   2         57.97         57.56          0.69 o
   1  11   2        133.96        134.77          1.24 o
  -1 -11  -2        137.47        139.40          1.53 o
   2  11   2          7.70          8.02          0.29 o
  -2 -11  -2          7.97          8.12          0.24 o
   3  11   2         51.71         50.43          0.63 o
  -3 -11  -2         52.71         52.37          0.64 o
  -4 -11  -2         35.29         35.68          0.56 o
   4  11   2         36.08         36.48          0.57 o
   5  11   2          1.93          2.28          0.23 o
  -5 -11  -2          2.07          2.59          0.26 o
   6  11   2         17.70         17.96          0.50 o
  -6 -11  -2         17.69         17.62          0.52 o
   7  11   2         49.89         50.02          1.01 o
  -7 -11  -2         50.18         50.40          0.94 o
  -8 -11  -2          3.53          3.68          0.38 o
   8  11   2          3.56          4.02          0.45 o
   9  11   2         22.15         21.66          0.91 o
  -9 -11  -2         22.60         23.09          1.15 o
  10  11   2         12.94         14.03          0.84 o
 -10 -11  -2         12.85         13.22          1.00 o
   0  12   2         27.21         27.80          0.51 o
  -1 -12  -2         74.62         73.63          1.03 o
   1  12   2         75.79         74.80          0.86 o
   2  12   2         31.33         32.42          0.52 o
  -2 -12  -2         31.45         31.47          0.56 o
   3  12   2        238.70        239.13          2.21 o
  -3 -12  -2        238.76        237.70          2.05 o
  -4 -12  -2         18.19         18.55          0.42 o
   4  12   2         18.26         17.70          0.47 o
   5  12   2         95.81         92.67          1.33 o
  -5 -12  -2         96.03         93.30          1.26 o
  -6 -12  -2          7.72          8.35          0.44 o
   6  12   2          7.63          8.31          0.47 o
  -7 -12  -2         14.89         15.16          0.61 o
   7  12   2         14.35         14.16          0.62 o
  -8 -12  -2          0.23          0.18          0.34 o
   8  12   2          0.23          0.20          0.27 o
  -9 -12  -2          5.54          6.22          0.72 o
   9  12   2          5.70          6.69          0.73 o
  10  12   2          0.62          0.71          0.47 o
 -10 -12  -2          0.60          0.59          0.50 o
   0  13   2         12.27         12.63          0.36 o
  -1 -13  -2         93.59         92.51          1.22 o
   1  13   2         92.78         90.79          1.18 o
   2  13   2          3.55          3.77          0.27 o
  -2 -13  -2          3.32          3.40          0.28 o
   3  13   2          8.26          8.34          0.38 o
  -3 -13  -2          8.44          8.38          0.41 o
  -4 -13  -2          4.70          5.06          0.31 o
   4  13   2          5.13          5.85          0.40 o
   5  13   2         20.74         20.59          0.65 o
  -5 -13  -2         20.97         21.69          0.54 o
   6  13   2         29.56         30.46          0.84 o
  -6 -13  -2         30.29         30.69          0.82 o
  -7 -13  -2         11.74         10.99          0.66 o
   7  13   2         11.94         12.34          0.65 o
   8  13   2          0.27          0.03          0.38 o
  -8 -13  -2          0.30          0.07          0.34 o
  -9 -13  -2          2.43          2.71          0.64 o
   9  13   2          2.55          2.36          0.62 o
   0  14   2        187.94        181.75          3.60 o
   1  14   2         14.59         15.28          0.60 o
  -1 -14  -2         15.09         15.45          0.63 o
  -2 -14  -2         45.73         47.43          1.09 o
   2  14   2         46.40         46.23          0.88 o
   3  14   2          3.35          3.58          0.41 o
  -3 -14  -2          3.26          3.38          0.41 o
  -4 -14  -2          1.37          1.18          0.33 o
   4  14   2          1.32          1.46          0.34 o
  -5 -14  -2         35.64         36.13          1.02 o
   5  14   2         36.11         35.28          0.87 o
   6  14   2         32.96         33.03          1.08 o
  -6 -14  -2         33.02         32.68          1.05 o
  -7 -14  -2          0.89          0.76          0.38 o
   7  14   2          0.95          0.85          0.41 o
   8  14   2         10.68         11.70          0.93 o
  -8 -14  -2         10.69         10.03          1.00 o
   9  14   2          2.14          2.39          0.61 o
  -9 -14  -2          2.12          1.90          0.63 o
   0  15   2         26.00         26.67          1.25 o
  -1 -15  -2         30.28         29.66          0.90 o
   1  15   2         30.47         30.89          1.11 o
  -2 -15  -2         29.35         28.81          0.90 o
   2  15   2         29.93         28.63          1.02 o
   3  15   2          4.33          5.04          0.41 o
  -3 -15  -2          4.23          4.58          0.56 o
  -4 -15  -2         53.14         52.80          1.39 o
   4  15   2         53.20         51.52          1.23 o
  -5 -15  -2         11.86         12.34          0.84 o
   5  15   2         11.84         12.46          0.81 o
  -6 -15  -2         14.72         14.71          0.87 o
   6  15   2         14.71         14.21          0.93 o
  -7 -15  -2          3.92          4.24          0.65 o
   7  15   2          3.95          3.66          0.61 o
   8  15   2          0.73          0.89          0.60 o
  -8 -15  -2          0.73          0.31          0.54 o
   0  16   2         63.86         62.55          2.10 o
  -1 -16  -2          0.71          0.73          0.39 o
   1  16   2          0.71          0.37          0.40 o
  -2 -16  -2         25.09         24.25          1.11 o
   2  16   2         24.38         24.02          1.12 o
  -3 -16  -2          5.06          5.62          0.88 o
   3  16   2          5.01          4.76          0.73 o
   4  16   2         13.30         12.67          0.75 o
  -4 -16  -2         13.33         13.50          1.02 o
  -5 -16  -2          0.36          0.16          0.50 o
   5  16   2          0.35          0.38          0.38 o
   6  16   2         12.25         13.69          0.96 o
  -6 -16  -2         12.47         11.94          1.23 o
  -7 -16  -2          0.21          0.31          0.58 o
   7  16   2          0.20          0.21          0.58 o
   0  17   2          0.47          0.96          0.59 o
  -1 -17  -2         10.34         10.43          1.16 o
   1  17   2         10.05         10.60          1.07 o
  -2 -17  -2         10.03          8.38          1.26 o
   2  17   2         10.00         10.65          1.68 o
   3  17   2          0.54          1.16          1.05 o
  -3 -17  -2          0.58          0.88          0.75 o
  -4 -17  -2         17.33         16.97          1.77 o
   4  17   2         17.66         18.91          1.68 o
  -5 -17  -2          0.72          0.23          0.89 o
   5  17   2          0.72          0.91          0.68 o
  -6 -17  -2          9.39          9.44          1.58 o
   6  17   2          9.21          9.37          1.27 o
   0  18   2         13.56         13.50          1.90 o
  -1 -18  -2          4.13          4.29          1.30 o
  -2 -18  -2          3.43          4.47          1.38 o
   2  18   2          3.41          5.37          1.42 o
  -3 -18  -2          1.66          1.67          0.85 o
   3  18   2          1.69          2.53          1.16 o
  -4 -18  -2          2.48          2.87          1.08 o
   4  18   2          2.48          3.71          1.42 o
   5  18   2          7.42          7.15          1.38 o
  -5 -18  -2          7.25          7.28          1.44 o
  -2 -19  -2          4.18          5.60          1.62 o
  -3 -19  -2          0.96          1.39          1.81 o
   3  19   2          0.94          0.55          1.03 o
   1   0   3       2481.07       2513.21         12.63 o
   2   0   3       4329.49       4232.47         18.96 o
   3   0   3        396.64        394.43          2.04 o
   4   0   3        331.10        328.93          1.48 o
   5   0   3        658.65        648.85          2.89 o
   6   0   3         11.03         11.15          0.30 o
   7   0   3          9.43          9.86          0.33 o
   8   0   3         42.63         43.31          0.67 o
   9   0   3          7.25          7.20          0.40 o
  10   0   3         64.67         64.35          1.01 o
  11   0   3         36.42         36.51          0.87 o
  12   0   3          0.41          0.51          0.37 o
   0   1   3       1429.32       1464.99          6.42 o
  -1  -1  -3       7377.25       7161.23         66.66 o
   1   1   3       7372.71       7016.46         84.57 o
   2   1   3        122.66        124.25          0.60 o
  -2  -1  -3        123.37        125.42          0.61 o
  -3  -1  -3        134.65        135.82          0.72 o
   3   1   3        138.32        138.51          0.73 o
  -4  -1  -3         96.93         96.06          0.61 o
   4   1   3         96.15         95.45          0.61 o
   5   1   3        398.23        392.97          1.92 o
  -5  -1  -3        396.43        388.58          1.83 o
   6   1   3        213.09        209.70          1.34 o
  -6  -1  -3        214.56        211.37          1.34 o
  -7  -1  -3        278.17        277.55          1.86 o
   7   1   3        277.94        278.60          1.85 o
  -8  -1  -3         58.70         58.25          0.80 o
   8   1   3         58.30         57.58          0.78 o
  -9  -1  -3         50.47         50.29          0.81 o
   9   1   3         51.05         51.71          0.83 o
  10   1   3          7.10          7.54          0.43 o
 -10  -1  -3          7.26          7.43          0.43 o
  11   1   3          1.08          1.11          0.31 o
 -11  -1  -3          1.22          1.11          0.32 o
 -12  -1  -3         11.70         12.67          0.76 o
  12   1   3         11.74         11.95          0.73 o
   0   2   3         43.66         44.13          0.21 o
  -1  -2  -3        195.22        198.67          0.99 o
   1   2   3        197.64        202.03          1.04 o
  -2  -2  -3        798.02        805.56          4.03 o
   2   2   3        811.31        814.63          4.16 o
  -3  -2  -3        592.22        590.02          3.10 o
   3   2   3        592.67        591.80          3.37 o
   4   2   3        155.22        155.55          0.86 o
  -4  -2  -3        155.64        156.61          0.86 o
  -5  -2  -3        145.20        145.07          0.94 o
   5   2   3        140.61        140.44          0.93 o
  -6  -2  -3        128.32        128.38          0.99 o
   6   2   3        124.96        126.47          0.98 o
   7   2   3         90.91         91.85          0.88 o
  -7  -2  -3         90.15         90.88          0.88 o
  -8  -2  -3         20.47         20.35          0.50 o
   8   2   3         20.09         20.13          0.49 o
   9   2   3          8.47          8.81          0.42 o
  -9  -2  -3          8.75          9.18          0.45 o
  10   2   3         46.85         47.24          0.87 o
 -10  -2  -3         46.09         46.88          0.88 o
  11   2   3          2.12          2.14          0.35 o
 -11  -2  -3          2.02          1.79          0.34 o
  12   2   3          5.69          5.77          0.52 o
 -12  -2  -3          5.73          6.11          0.54 o
   0   3   3         64.81         67.29          0.31 o
   1   3   3        846.47        862.41          3.97 o
  -1  -3  -3        849.18        868.55          3.88 o
   2   3   3        171.42        174.11          0.88 o
  -2  -3  -3        178.36        181.26          0.69 o
   3   3   3        512.07        503.41          2.45 o
  -3  -3  -3        514.63        507.60          2.49 o
  -4  -3  -3        462.19        460.51          1.93 o
   4   3   3        472.63        471.77          2.02 o
   5   3   3        223.49        222.00          1.30 o
  -5  -3  -3        221.28        219.67          1.22 o
   6   3   3         77.84         78.56          0.70 o
  -6  -3  -3         77.69         78.40          0.73 o
   7   3   3          1.84          1.88          0.21 o
  -7  -3  -3          2.04          2.10          0.21 o
  -8  -3  -3         22.84         23.18          0.53 o
   8   3   3         22.90         22.71          0.52 o
   9   3   3         22.31         22.83          0.59 o
  -9  -3  -3         22.51         22.90          0.58 o
  10   3   3          9.48          9.53          0.47 o
 -10  -3  -3          9.12          9.50          0.48 o
  11   3   3         10.10         10.57          0.55 o
 -11  -3  -3         10.05         10.84          0.59 o
 -12  -3  -3          8.87          9.74          0.64 o
  12   3   3          9.25          9.24          0.64 o
   0   4   3        843.07        854.14          4.04 o
   1   4   3        689.84        700.16          3.84 o
  -1  -4  -3        691.45        701.36          3.33 o
   2   4   3        815.12        821.99          4.53 o
  -2  -4  -3        818.10        830.60          4.21 o
   3   4   3        201.18        203.11          1.04 o
  -3  -4  -3        200.99        202.65          0.92 o
   4   4   3        198.60        198.44          1.11 o
  -4  -4  -3        198.99        198.78          1.04 o
   5   4   3         57.02         57.92          0.51 o
  -5  -4  -3         56.50         57.85          0.52 o
  -6  -4  -3        115.72        116.40          0.98 o
   6   4   3        117.17        118.86          0.93 o
  -7  -4  -3        107.24        107.16          1.03 o
   7   4   3        107.35        108.35          1.05 o
   8   4   3        129.34        129.84          1.23 o
  -8  -4  -3        129.98        130.14          1.31 o
  -9  -4  -3          5.38          5.66          0.35 o
   9   4   3          5.54          5.68          0.35 o
  10   4   3         52.70         52.52          0.94 o
 -10  -4  -3         53.78         53.23          0.93 o
 -11  -4  -3          3.05          3.59          0.41 o
  11   4   3          3.03          3.27          0.43 o
  12   4   3          1.42          1.35          0.42 o
 -12  -4  -3          1.44          1.56          0.40 o
   0   5   3         58.49         59.10          0.36 o
  -1  -5  -3        442.99        447.62          2.13 o
   1   5   3        440.94        445.45          2.16 o
  -2  -5  -3       1333.31       1331.17          6.43 o
   2   5   3       1330.34       1328.70          7.03 o
   3   5   3        261.38        261.94          1.33 o
  -3  -5  -3        259.32        259.00          1.10 o
  -4  -5  -3        993.92        984.65          5.12 o
   4   5   3        987.88        981.58          5.42 o
   5   5   3        110.51        109.79          0.85 o
  -5  -5  -3        109.65        109.87          0.79 o
   6   5   3         96.71         98.75          0.85 o
  -6  -5  -3         96.20         97.86          0.85 o
  -7  -5  -3         82.32         82.41          0.89 o
   7   5   3         83.65         83.37          0.82 o
   8   5   3         36.85         37.17          0.62 o
  -8  -5  -3         36.99         37.78          0.65 o
  -9  -5  -3          3.09          3.00          0.30 o
   9   5   3          3.19          3.23          0.29 o
  10   5   3         15.68         15.97          0.59 o
 -10  -5  -3         16.00         16.49          0.59 o
  11   5   3          0.36          0.22          0.32 o
 -11  -5  -3          0.32          0.50          0.29 o
 -12  -5  -3          9.23          9.23          0.76 o
  12   5   3          9.40          9.11          0.75 o
   0   6   3        878.37        878.26          4.56 o
  -1  -6  -3        243.93        244.19          1.10 o
   1   6   3        245.29        245.74          1.15 o
  -2  -6  -3        352.36        352.13          1.63 o
   2   6   3        351.30        350.44          1.62 o
   3   6   3        240.93        240.87          1.34 o
  -3  -6  -3        243.78        242.76          1.14 o
  -4  -6  -3         54.48         54.27          0.43 o
   4   6   3         53.81         53.93          0.51 o
   5   6   3        374.85        372.32          2.21 o
  -5  -6  -3        373.62        369.66          2.02 o
   6   6   3        229.03        230.71          1.72 o
  -6  -6  -3        228.57        230.84          1.53 o
  -7  -6  -3         54.39         54.13          0.69 o
   7   6   3         55.03         54.79          0.79 o
   8   6   3         34.53         35.31          0.68 o
  -8  -6  -3         34.92         35.29          0.63 o
  -9  -6  -3          1.97          2.32          0.27 o
   9   6   3          1.84          1.96          0.31 o
 -10  -6  -3          0.66          0.89          0.25 o
  10   6   3          0.53          0.58          0.29 o
  11   6   3         14.20         13.90          0.74 o
 -11  -6  -3         14.28         15.03          0.72 o
 -12  -6  -3          0.76          0.88          0.42 o
  12   6   3          0.74          0.55          0.41 o
   0   7   3          9.27         10.19          0.16 o
   1   7   3        210.27        213.45          1.11 o
  -1  -7  -3        202.66        202.49          1.04 o
   2   7   3         54.87         55.86          0.44 o
  -2  -7  -3         53.36         53.57          0.42 o
   3   7   3        464.27        465.20          2.51 o
  -3  -7  -3        459.61        457.47          2.13 o
  -4  -7  -3         39.92         40.30          0.39 o
   4   7   3         40.66         41.34          0.46 o
  -5  -7  -3        175.90        175.98          1.11 o
   5   7   3        173.36        175.00          1.34 o
  -6  -7  -3          8.91          9.14          0.25 o
   6   7   3          9.35          9.84          0.34 o
  -7  -7  -3         43.09         42.30          0.62 o
   7   7   3         44.75         44.03          0.78 o
   8   7   3         57.00         57.01          0.90 o
  -8  -7  -3         56.80         56.96          0.83 o
  -9  -7  -3         66.87         65.19          0.95 o
   9   7   3         67.49         67.39          1.10 o
  10   7   3          1.95          1.98          0.34 o
 -10  -7  -3          1.86          2.02          0.32 o
  11   7   3         11.12         11.65          0.73 o
 -11  -7  -3         11.11         11.41          0.68 o
 -12  -7  -3          2.71          2.71          0.54 o
  12   7   3          2.59          2.53          0.55 o
   0   8   3          1.38          1.50          0.10 o
   1   8   3         79.76         79.86          0.64 o
  -1  -8  -3         77.33         77.27          0.53 o
  -2  -8  -3        441.96        439.45          2.35 o
   2   8   3        442.26        437.65          2.30 o
  -3  -8  -3        134.05        134.68          0.97 o
   3   8   3        130.43        131.42          1.03 o
  -4  -8  -3         35.83         35.44          0.46 o
   4   8   3         36.03         35.48          0.49 o
   5   8   3         20.81         21.43          0.45 o
  -5  -8  -3         22.13         21.71          0.37 o
   6   8   3         15.45         16.05          0.41 o
  -6  -8  -3         15.59         15.96          0.33 o
  -7  -8  -3         65.11         63.88          0.77 o
   7   8   3         64.62         64.37          0.91 o
   8   8   3          4.02          4.20          0.35 o
  -8  -8  -3          4.01          3.99          0.30 o
  -9  -8  -3          4.27          4.72          0.36 o
   9   8   3          4.12          4.92          0.40 o
  10   8   3          2.92          3.26          0.46 o
 -10  -8  -3          2.90          3.13          0.40 o
  11   8   3          4.41          5.08          0.64 o
 -11  -8  -3          4.66          5.24          0.56 o
   0   9   3        148.34        150.04          1.01 o
   1   9   3        293.49        296.73          1.82 o
  -1  -9  -3        294.50        294.90          1.74 o
  -2  -9  -3        136.96        138.30          1.05 o
   2   9   3        138.19        140.00          1.01 o
   3   9   3        114.12        114.70          1.00 o
  -3  -9  -3        116.14        118.25          1.01 o
   4   9   3        175.79        177.18          1.42 o
  -4  -9  -3        177.26        177.78          1.32 o
  -5  -9  -3         14.40         14.88          0.36 o
   5   9   3         14.78         14.94          0.39 o
  -6  -9  -3         11.78         11.80          0.40 o
   6   9   3         11.95         12.17          0.42 o
   7   9   3         44.17         44.22          0.78 o
  -7  -9  -3         43.42         43.33          0.75 o
  -8  -9  -3         35.80         35.13          0.71 o
   8   9   3         36.10         35.60          0.77 o
   9   9   3         27.42         26.57          0.77 o
  -9  -9  -3         27.60         27.92          0.79 o
 -10  -9  -3          7.38          7.73          0.62 o
  10   9   3          7.34          7.31          0.63 o
  11   9   3          1.95          2.01          0.51 o
 -11  -9  -3          1.95          1.83          0.49 o
   0  10   3        500.04        496.51          2.97 o
  -1 -10  -3        197.68        197.12          1.63 o
   1  10   3        195.65        197.51          1.43 o
  -2 -10  -3        156.95        155.93          1.18 o
   2  10   3        158.00        158.74          1.18 o
   3  10   3        134.56        136.13          1.24 o
  -3 -10  -3        133.29        134.20          1.08 o
   4  10   3         17.27         17.54          0.43 o
  -4 -10  -3         16.88         17.39          0.39 o
  -5 -10  -3        193.56        193.96          1.77 o
   5  10   3        194.92        194.73          1.76 o
   6  10   3        104.68        103.71          1.25 o
  -6 -10  -3        104.83        102.40          1.22 o
  -7 -10  -3          2.84          2.81          0.32 o
   7  10   3          2.86          3.31          0.32 o
  -8 -10  -3         21.33         21.23          0.67 o
   8  10   3         21.06         21.60          0.75 o
   9  10   3          9.21          9.53          0.60 o
  -9 -10  -3          9.04          9.77          0.62 o
 -10 -10  -3          7.50          7.58          0.77 o
  10  10   3          7.90          7.95          0.71 o
 -11 -10  -3          9.41          9.61          0.92 o
  11  10   3          9.37          9.36          0.80 o
   0  11   3        127.92        127.48          1.04 o
  -1 -11  -3        201.13        201.01          1.72 o
   1  11   3        199.36        199.16          1.60 o
  -2 -11  -3         66.94         66.15          0.75 o
   2  11   3         66.63         66.14          0.75 o
  -3 -11  -3         82.92         83.07          0.82 o
   3  11   3         82.23         83.53          1.01 o
   4  11   3        164.93        164.64          1.61 o
  -4 -11  -3        161.66        161.32          1.55 o
  -5 -11  -3         32.06         32.28          0.61 o
   5  11   3         31.92         32.08          0.65 o
  -6 -11  -3         53.39         52.55          0.91 o
   6  11   3         53.75         52.95          0.92 o
  -7 -11  -3         80.54         80.98          1.25 o
   7  11   3         79.40         80.60          1.35 o
   8  11   3          3.28          3.33          0.40 o
  -8 -11  -3          3.26          3.45          0.39 o
  -9 -11  -3          2.66          3.09          0.57 o
   9  11   3          2.55          3.46          0.48 o
 -10 -11  -3          2.54          2.70          0.63 o
  10  11   3          2.66          2.93          0.48 o
   0  12   3        133.87        133.72          1.29 o
  -1 -12  -3          0.46          0.71          0.21 o
   1  12   3          0.48          0.53          0.15 o
  -2 -12  -3        103.15        102.11          1.23 o
   2  12   3        103.61        102.26          1.20 o
   3  12   3         71.60         72.61          0.97 o
  -3 -12  -3         71.88         72.03          0.85 o
  -4 -12  -3          2.93          3.23          0.23 o
   4  12   3          2.93          3.10          0.29 o
  -5 -12  -3         19.19         18.85          0.50 o
   5  12   3         18.99         18.47          0.57 o
  -6 -12  -3         46.41         46.31          0.83 o
   6  12   3         45.03         44.98          0.87 o
   7  12   3          4.91          5.18          0.44 o
  -7 -12  -3          5.01          5.53          0.43 o
   8  12   3         26.78         26.10          0.80 o
  -8 -12  -3         27.04         25.68          0.97 o
   9  12   3          8.69          9.48          0.72 o
  -9 -12  -3          8.77         10.10          0.92 o
 -10 -12  -3         10.13          9.53          0.98 o
  10  12   3         10.48         10.78          0.95 o
   0  13   3         10.03         10.48          0.35 o
  -1 -13  -3         32.03         32.09          0.71 o
   1  13   3         31.01         30.68          0.66 o
  -2 -13  -3         10.02         10.06          0.41 o
   2  13   3          9.14          9.60          0.40 o
   3  13   3         28.36         28.62          0.73 o
  -3 -13  -3         27.95         27.89          0.78 o
   4  13   3         15.63         15.58          0.51 o
  -4 -13  -3         14.48         14.75          0.47 o
  -5 -13  -3         20.73         20.72          0.57 o
   5  13   3         20.67         20.35          0.64 o
  -6 -13  -3          9.05          9.35          0.51 o
   6  13   3          9.03          8.93          0.53 o
   7  13   3          4.28          4.51          0.49 o
  -7 -13  -3          4.40          3.99          0.47 o
  -8 -13  -3          4.66          5.43          0.62 o
   8  13   3          4.70          5.30          0.69 o
   9  13   3          3.33          3.88          0.70 o
  -9 -13  -3          3.19          3.28          0.70 o
   0  14   3          0.80          0.97          0.21 o
   1  14   3         30.33         29.82          0.78 o
  -1 -14  -3         30.83         30.43          0.84 o
   2  14   3         19.48         20.13          0.57 o
  -2 -14  -3         20.23         20.85          0.73 o
  -3 -14  -3        115.44        113.01          1.86 o
   3  14   3        115.90        114.27          1.66 o
   4  14   3         22.45         22.45          0.80 o
  -4 -14  -3         22.33         21.91          0.68 o
  -5 -14  -3         42.34         42.15          1.06 o
   5  14   3         43.72         43.61          1.02 o
  -6 -14  -3          2.27          2.27          0.42 o
   6  14   3          2.46          3.10          0.42 o
   7  14   3          5.26          5.27          0.60 o
  -7 -14  -3          5.09          5.51          0.60 o
  -8 -14  -3          2.17          1.66          0.51 o
   8  14   3          2.09          2.50          0.57 o
   9  14   3          8.05          8.20          0.99 o
  -9 -14  -3          7.93          8.20          0.94 o
   0  15   3          9.47          9.07          0.84 o
   1  15   3         93.55         92.74          1.79 o
  -1 -15  -3         94.93         93.93          1.57 o
  -2 -15  -3         27.51         28.30          1.09 o
   2  15   3         27.63         27.85          0.84 o
  -3 -15  -3         12.01         12.28          0.71 o
   3  15   3         11.70         11.09          0.56 o
   4  15   3         30.62         31.97          0.98 o
  -4 -15  -3         30.85         31.99          1.17 o
   5  15   3          8.72          9.14          0.73 o
  -5 -15  -3          8.86          9.96          0.77 o
  -6 -15  -3          6.41          6.77          0.75 o
   6  15   3          6.45          7.10          0.75 o
   7  15   3         17.19         17.70          1.10 o
  -7 -15  -3         17.27         17.04          1.44 o
  -8 -15  -3          2.19          2.84          0.84 o
   8  15   3          2.18          2.78          0.72 o
   1  16   3         36.65         37.08          1.63 o
  -1 -16  -3         36.86         36.68          1.54 o
  -2 -16  -3          0.27          0.29          0.40 o
   2  16   3          0.28          0.05          0.37 o
  -3 -16  -3         51.33         54.14          2.11 o
   3  16   3         50.54         52.11          1.59 o
  -4 -16  -3          4.91          5.47          0.90 o
   4  16   3          4.79          4.88          0.51 o
  -5 -16  -3         39.43         38.48          2.02 o
   5  16   3         39.95         40.49          1.37 o
   6  16   3          1.57          1.92          0.52 o
  -6 -16  -3          1.59          1.16          0.78 o
   7  16   3          2.57          2.41          0.71 o
  -7 -16  -3          2.41          2.43          0.83 o
   0  17   3         22.24         23.33          2.03 o
   1  17   3         19.77         18.29          1.32 o
  -1 -17  -3         19.38         20.10          1.43 o
   2  17   3          1.72          3.01          2.39 o
  -2 -17  -3          1.81          2.88          0.90 o
  -3 -17  -3          2.19          2.35          0.88 o
   3  17   3          2.33          2.32          1.12 o
  -4 -17  -3          4.15          5.58          1.30 o
   4  17   3          4.36          5.69          1.11 o
  -5 -17  -3          1.97          1.95          1.14 o
   5  17   3          1.88          2.06          0.78 o
   6  17   3          8.85          9.65          1.22 o
  -6 -17  -3          8.86          8.19          1.51 o
   0  18   3          1.93          2.91          0.79 o
  -1 -18  -3          3.64          4.97          1.40 o
  -2 -18  -3          9.28          8.45          1.82 o
   2  18   3          9.63          8.78          1.76 o
   3  18   3          0.70          1.07          1.03 o
  -3 -18  -3          0.83          1.22          0.79 o
  -4 -18  -3          3.28          3.43          1.51 o
   4  18   3          3.30          4.57          1.58 o
  -5 -18  -3          0.04          0.58          0.78 o
   5  18   3          0.02          0.43          0.70 o
  -1 -19  -3          0.90          0.98          1.21 o
  -2 -19  -3          6.75          8.34          1.93 o
  -3 -19  -3          2.04          1.82          1.97 o
   0   0   4       1273.49       1297.16          7.72 o
   1   0   4         37.16         37.45          0.20 o
   2   0   4        208.40        210.88          0.92 o
   3   0   4         18.50         18.57          0.22 o
   4   0   4        193.95        195.95          1.00 o
   5   0   4         94.75         93.36          0.72 o
   6   0   4        190.85        192.68          1.28 o
   7   0   4          1.53          1.68          0.20 o
   8   0   4         72.38         72.01          0.90 o
   9   0   4         11.66         12.20          0.48 o
  10   0   4         37.12         36.84          0.77 o
  11   0   4          0.32          0.38          0.30 o
  12   0   4          0.83          0.53          0.37 o
   0   1   4        418.89        433.29          2.16 o
   1   1   4       3001.64       2997.74         14.86 o
  -1  -1  -4       3000.26       2981.74         13.98 o
  -2  -1  -4        719.53        729.46          3.97 o
   2   1   4        725.83        739.30          4.23 o
   3   1   4         28.47         28.91          0.26 o
  -3  -1  -4         29.13         29.07          0.28 o
   4   1   4       1065.67       1052.21          5.96 o
  -4  -1  -4       1067.96       1053.85          5.65 o
  -5  -1  -4        167.16        167.95          1.02 o
   5   1   4        165.19        165.92          0.99 o
  -6  -1  -4        184.63        184.79          1.26 o
   6   1   4        189.47        191.94          1.28 o
  -7  -1  -4         16.20         16.48          0.39 o
   7   1   4         16.15         16.84          0.39 o
  -8  -1  -4          2.32          2.56          0.27 o
   8   1   4          2.25          2.42          0.25 o
   9   1   4         18.43         18.52          0.55 o
  -9  -1  -4         18.74         19.10          0.55 o
 -10  -1  -4          8.28          8.80          0.47 o
  10   1   4          8.34          8.58          0.46 o
  11   1   4          0.41          0.28          0.29 o
 -11  -1  -4          0.47          0.43          0.30 o
  12   1   4         18.91         18.94          0.83 o
 -12  -1  -4         18.35         19.12          0.85 o
   0   2   4        329.10        332.97          2.06 o
   1   2   4       3672.21       3647.77         17.18 o
  -1  -2  -4       3663.14       3642.62         17.09 o
   2   2   4       1236.47       1238.59          6.29 o
  -2  -2  -4       1224.58       1231.35          6.11 o
  -3  -2  -4       1375.08       1366.68          7.02 o
   3   2   4       1373.99       1373.62          7.34 o
   4   2   4         89.97         91.21          0.60 o
  -4  -2  -4         89.92         90.36          0.60 o
  -5  -2  -4        225.13        222.00          1.24 o
   5   2   4        223.20        221.45          1.27 o
   6   2   4        206.65        207.86          1.44 o
  -6  -2  -4        205.89        204.73          1.38 o
   7   2   4          5.59          5.56          0.28 o
  -7  -2  -4          5.35          5.73          0.28 o
  -8  -2  -4         95.31         95.68          1.06 o
   8   2   4         96.32         97.22          1.05 o
  -9  -2  -4          8.26          8.92          0.43 o
   9   2   4          8.52          9.05          0.42 o
 -10  -2  -4         21.83         22.06          0.63 o
  10   2   4         21.59         21.57          0.62 o
 -11  -2  -4          6.22          6.29          0.47 o
  11   2   4          5.85          6.69          0.48 o
 -12  -2  -4          1.34          1.25          0.38 o
  12   2   4          1.35          1.21          0.38 o
   0   3   4        531.00        538.78          2.79 o
  -1  -3  -4       1672.52       1691.75          7.78 o
   1   3   4       1662.40       1664.51          7.43 o
  -2  -3  -4        761.55        764.59          3.85 o
   2   3   4        756.23        758.83          4.38 o
  -3  -3  -4        167.59        167.89          0.82 o
   3   3   4        163.81        164.77          0.93 o
   4   3   4        214.28        214.52          1.11 o
  -4  -3  -4        210.61        212.29          1.11 o
  -5  -3  -4         10.21         10.64          0.24 o
   5   3   4         10.95         11.36          0.24 o
  -6  -3  -4        100.01         99.22          0.85 o
   6   3   4        101.94        100.87          0.83 o
   7   3   4        113.30        114.76          1.03 o
  -7  -3  -4        112.17        113.23          1.06 o
  -8  -3  -4          8.45          9.24          0.41 o
   8   3   4          8.52          8.80          0.39 o
  -9  -3  -4        110.78        110.53          1.30 o
   9   3   4        109.94        111.45          1.27 o
 -10  -3  -4         18.96         18.46          0.60 o
  10   3   4         19.41         20.08          0.59 o
 -11  -3  -4          7.33          7.62          0.52 o
  11   3   4          7.17          7.68          0.50 o
  12   3   4          3.80          4.01          0.51 o
 -12  -3  -4          3.71          3.99          0.47 o
   0   4   4        245.07        247.91          1.07 o
   1   4   4        980.06        985.71          4.81 o
  -1  -4  -4        970.17        973.44          4.75 o
  -2  -4  -4        413.85        417.56          1.84 o
   2   4   4        413.99        415.79          2.18 o
   3   4   4        250.88        251.25          1.31 o
  -3  -4  -4        256.36        255.14          1.10 o
  -4  -4  -4        106.10        108.22          0.70 o
   4   4   4        104.70        107.00          0.76 o
  -5  -4  -4        290.94        288.04          1.55 o
   5   4   4        283.13        281.70          1.58 o
  -6  -4  -4         11.70         11.56          0.32 o
   6   4   4         12.04         12.09          0.27 o
   7   4   4        180.54        179.88          1.38 o
  -7  -4  -4        181.57        181.46          1.45 o
  -8  -4  -4         36.11         36.62          0.64 o
   8   4   4         36.10         35.86          0.61 o
   9   4   4         29.33         30.03          0.63 o
  -9  -4  -4         29.81         30.29          0.67 o
 -10  -4  -4         13.17         13.26          0.55 o
  10   4   4         12.98         12.83          0.52 o
 -11  -4  -4         29.00         28.82          0.81 o
  11   4   4         28.63         28.58          0.88 o
 -12  -4  -4          1.34          1.49          0.38 o
  12   4   4          1.38          1.20          0.41 o
   0   5   4        202.51        203.51          0.92 o
  -1  -5  -4       1374.45       1373.83          6.85 o
   1   5   4       1380.84       1370.42          7.25 o
  -2  -5  -4        153.43        154.65          0.75 o
   2   5   4        154.22        155.80          0.88 o
   3   5   4         31.08         30.85          0.33 o
  -3  -5  -4         29.79         29.89          0.28 o
   4   5   4         85.89         84.95          0.69 o
  -4  -5  -4         85.13         85.51          0.59 o
  -5  -5  -4         37.98         38.43          0.43 o
   5   5   4         37.62         38.57          0.49 o
  -6  -5  -4         55.57         55.58          0.61 o
   6   5   4         54.09         54.21          0.66 o
  -7  -5  -4        127.92        131.20          1.18 o
   7   5   4        128.39        129.63          1.11 o
   8   5   4         28.33         27.48          0.56 o
  -8  -5  -4         28.27         28.90          0.59 o
   9   5   4         28.21         28.14          0.73 o
  -9  -5  -4         28.37         27.73          0.63 o
 -10  -5  -4          1.28          0.97          0.29 o
  10   5   4          1.36          1.00          0.32 o
 -11  -5  -4          0.84          0.77          0.31 o
  11   5   4          0.75          0.67          0.36 o
  12   5   4          2.15          1.84          0.47 o
 -12  -5  -4          2.13          2.08          0.51 o
   0   6   4         38.62         39.56          0.31 o
  -1  -6  -4        138.55        138.58          0.82 o
   1   6   4        136.73        138.41          0.77 o
   2   6   4        380.64        379.28          1.96 o
  -2  -6  -4        378.82        376.78          1.64 o
  -3  -6  -4        259.47        259.28          1.17 o
   3   6   4        261.69        261.52          1.40 o
   4   6   4         62.74         61.68          0.58 o
  -4  -6  -4         62.05         61.69          0.46 o
  -5  -6  -4         92.55         93.84          0.74 o
   5   6   4         93.37         93.02          0.85 o
  -6  -6  -4         48.93         49.99          0.60 o
   6   6   4         50.56         50.67          0.66 o
  -7  -6  -4         58.49         58.62          0.73 o
   7   6   4         59.16         59.31          0.82 o
  -8  -6  -4         18.07         17.95          0.47 o
   8   6   4         18.38         18.53          0.54 o
   9   6   4          7.39          7.24          0.44 o
  -9  -6  -4          7.28          7.50          0.39 o
  10   6   4          0.41          0.40          0.29 o
 -10  -6  -4          0.53          0.58          0.25 o
 -11  -6  -4         10.54         10.99          0.65 o
  11   6   4         10.63         10.60          0.70 o
  12   6   4          1.70          1.66          0.50 o
 -12  -6  -4          1.73          1.62          0.45 o
   0   7   4        187.92        189.75          1.02 o
   1   7   4         42.87         43.20          0.36 o
  -1  -7  -4         42.85         42.92          0.32 o
   2   7   4         10.01         10.31          0.20 o
  -2  -7  -4          9.11          9.48          0.15 o
  -3  -7  -4         21.74         22.11          0.28 o
   3   7   4         22.02         22.58          0.34 o
   4   7   4        156.76        156.33          1.23 o
  -4  -7  -4        158.57        159.50          0.96 o
   5   7   4          4.16          4.51          0.23 o
  -5  -7  -4          4.25          4.73          0.19 o
  -6  -7  -4        130.93        130.59          1.00 o
   6   7   4        132.30        132.03          1.21 o
  -7  -7  -4         32.35         33.67          0.57 o
   7   7   4         31.94         32.47          0.67 o
  -8  -7  -4          2.68          2.91          0.27 o
   8   7   4          2.66          2.95          0.30 o
   9   7   4         44.87         45.77          0.90 o
  -9  -7  -4         44.36         43.93          0.79 o
 -10  -7  -4          0.90          0.80          0.27 o
  10   7   4          0.82          0.89          0.31 o
 -11  -7  -4          0.84          0.63          0.34 o
  11   7   4          0.85          1.04          0.40 o
  12   7   4         10.68         10.87          0.88 o
 -12  -7  -4         10.40         10.67          0.76 o
   0   8   4        751.27        757.06          3.56 o
  -1  -8  -4        509.49        503.15          2.54 o
   1   8   4        508.41        508.65          2.58 o
  -2  -8  -4        364.82        367.68          1.96 o
   2   8   4        361.70        365.75          2.07 o
  -3  -8  -4         56.22         57.18          0.52 o
   3   8   4         56.49         56.23          0.66 o
  -4  -8  -4         65.64         65.31          0.61 o
   4   8   4         65.47         64.60          0.70 o
  -5  -8  -4        148.14        151.51          1.17 o
   5   8   4        147.77        148.56          1.31 o
   6   8   4        120.05        120.47          1.17 o
  -6  -8  -4        120.30        119.19          1.00 o
  -7  -8  -4          7.52          8.14          0.31 o
   7   8   4          7.25          8.00          0.38 o
   8   8   4         36.45         35.62          0.77 o
  -8  -8  -4         37.55         37.30          0.68 o
   9   8   4          4.48          4.75          0.39 o
  -9  -8  -4          4.45          4.46          0.38 o
  10   8   4         21.78         22.70          0.89 o
 -10  -8  -4         22.04         21.49          0.77 o
  11   8   4          7.19          7.15          0.70 o
 -11  -8  -4          7.18          7.06          0.65 o
   0   9   4        144.86        144.35          0.99 o
   1   9   4        116.47        117.56          0.95 o
  -1  -9  -4        117.04        115.99          0.90 o
   2   9   4        172.47        172.50          1.24 o
  -2  -9  -4        172.94        171.84          1.15 o
  -3  -9  -4         73.92         74.40          0.69 o
   3   9   4         73.95         74.79          0.79 o
  -4  -9  -4        427.76        428.30          2.65 o
   4   9   4        430.44        429.35          2.95 o
   5   9   4          6.03          6.12          0.30 o
  -5  -9  -4          5.87          6.34          0.27 o
  -6  -9  -4         36.79         36.73          0.67 o
   6   9   4         35.22         35.82          0.68 o
  -7  -9  -4         60.05         60.39          0.86 o
   7   9   4         60.61         60.24          0.92 o
  -8  -9  -4          6.03          6.28          0.36 o
   8   9   4          5.94          6.58          0.41 o
  -9  -9  -4         21.78         21.19          0.74 o
   9   9   4         21.53         20.76          0.75 o
  10   9   4          7.35          6.93          0.65 o
 -10  -9  -4          7.19          7.63          0.64 o
 -11  -9  -4          2.59          2.97          0.54 o
  11   9   4          2.47          2.31          0.53 o
   0  10   4         12.48         12.67          0.29 o
  -1 -10  -4         88.72         88.63          0.84 o
   1  10   4         89.32         91.38          0.86 o
   2  10   4         85.37         86.76          1.03 o
  -2 -10  -4         87.94         89.36          0.80 o
   3  10   4        116.36        117.19          1.14 o
  -3 -10  -4        117.26        119.43          1.04 o
  -4 -10  -4         54.03         55.16          0.66 o
   4  10   4         54.63         55.71          0.75 o
   5  10   4        108.92        107.57          1.32 o
  -5 -10  -4        108.69        108.48          1.13 o
  -6 -10  -4         14.95         15.38          0.49 o
   6  10   4         14.15         14.14          0.45 o
  -7 -10  -4          6.75          7.35          0.42 o
   7  10   4          6.49          6.99          0.39 o
  -8 -10  -4          8.15          8.55          0.49 o
   8  10   4          7.59          7.79          0.54 o
   9  10   4          1.43          1.68          0.37 o
  -9 -10  -4          1.36          1.60          0.36 o
  10  10   4          5.65          5.86          0.64 o
 -10 -10  -4          5.53          5.42          0.67 o
 -11 -10  -4          4.90          5.33          0.76 o
  11  10   4          4.81          5.15          0.69 o
   0  11   4         46.30         46.83          0.55 o
   1  11   4         94.51         95.47          1.07 o
  -1 -11  -4         95.44         94.94          1.01 o
   2  11   4         36.16         37.20          0.59 o
  -2 -11  -4         36.09         36.33          0.58 o
   3  11   4         11.63         11.69          0.39 o
  -3 -11  -4         11.89         11.61          0.31 o
  -4 -11  -4         81.47         82.44          0.95 o
   4  11   4         81.44         83.06          1.00 o
  -5 -11  -4          4.62          5.19          0.31 o
   5  11   4          4.54          5.44          0.33 o
   6  11   4         15.87         15.76          0.54 o
  -6 -11  -4         15.43         15.34          0.48 o
  -7 -11  -4         10.63         10.33          0.48 o
   7  11   4         11.47         11.25          0.55 o
  -8 -11  -4         18.23         18.95          0.74 o
   8  11   4         18.24         17.70          0.72 o
   9  11   4         13.59         13.50          0.74 o
  -9 -11  -4         13.43         13.36          0.87 o
  10  11   4          0.50          0.69          0.38 o
 -10 -11  -4          0.52          0.46          0.50 o
   0  12   4         10.88         10.65          0.40 o
  -1 -12  -4         45.56         45.38          0.81 o
   1  12   4         44.83         45.45          0.79 o
   2  12   4         42.89         43.05          0.73 o
  -2 -12  -4         42.34         42.32          0.65 o
  -3 -12  -4         45.27         44.10          0.78 o
   3  12   4         46.03         45.48          0.73 o
   4  12   4         16.07         16.29          0.52 o
  -4 -12  -4         16.52         16.17          0.45 o
   5  12   4         62.75         61.20          0.97 o
  -5 -12  -4         60.97         60.12          0.87 o
   6  12   4         20.10         20.92          0.61 o
  -6 -12  -4         20.34         20.55          0.61 o
  -7 -12  -4          9.88          9.72          0.58 o
   7  12   4          9.92          9.64          0.54 o
   8  12   4          7.50          7.71          0.54 o
  -8 -12  -4          7.55          7.91          0.60 o
  -9 -12  -4          8.23          7.81          0.81 o
   9  12   4          8.45          8.90          0.66 o
  10  12   4          0.65          1.11          0.53 o
 -10 -12  -4          0.69          0.87          0.61 o
   0  13   4          5.80          6.09          0.39 o
  -1 -13  -4        157.26        154.03          2.08 o
   1  13   4        156.21        154.32          1.74 o
   2  13   4         94.44         94.98          1.29 o
  -2 -13  -4         93.12         93.20          1.41 o
   3  13   4         11.72         11.51          0.51 o
  -3 -13  -4         12.15         11.65          0.37 o
  -4 -13  -4         65.29         65.26          1.06 o
   4  13   4         64.72         63.85          1.03 o
   5  13   4          2.61          2.56          0.32 o
  -5 -13  -4          2.67          3.11          0.32 o
  -6 -13  -4          6.31          6.43          0.46 o
   6  13   4          6.04          6.06          0.47 o
  -7 -13  -4         28.28         27.99          0.91 o
   7  13   4         27.88         28.66          1.06 o
   8  13   4          1.42          1.52          0.52 o
  -8 -13  -4          1.46          1.02          0.42 o
  -9 -13  -4         10.76         11.14          1.11 o
   9  13   4         10.65         11.44          1.01 o
   0  14   4         73.11         71.69          1.45 o
   1  14   4          5.00          5.07          0.33 o
  -1 -14  -4          4.96          5.53          0.39 o
  -2 -14  -4         55.23         55.56          1.10 o
   2  14   4         53.79         54.16          1.04 o
   3  14   4         27.77         26.89          0.74 o
  -3 -14  -4         27.66         28.73          0.98 o
  -4 -14  -4         15.98         16.60          0.61 o
   4  14   4         15.85         15.96          0.67 o
   5  14   4          1.17          1.39          0.33 o
  -5 -14  -4          0.94          1.52          0.35 o
  -6 -14  -4         12.07         12.52          0.80 o
   6  14   4         11.89         11.83          0.61 o
  -7 -14  -4          8.15          8.49          0.74 o
   7  14   4          8.20          8.69          0.81 o
   8  14   4         16.21         16.42          1.07 o
  -8 -14  -4         16.61         16.66          1.12 o
  -9 -14  -4          0.60          0.53          0.56 o
   9  14   4          0.63          0.38          0.68 o
   0  15   4          1.05          0.90          0.44 o
   1  15   4          5.70          6.25          0.50 o
  -1 -15  -4          5.98          6.90          0.47 o
   2  15   4         12.80         13.40          0.67 o
  -2 -15  -4         13.13         14.17          0.72 o
   3  15   4         29.64         29.56          0.85 o
  -3 -15  -4         29.95         30.09          1.06 o
  -4 -15  -4         32.96         33.63          1.21 o
   4  15   4         33.78         33.37          1.01 o
   5  15   4          5.26          5.59          0.56 o
  -5 -15  -4          5.08          5.40          0.61 o
   6  15   4         26.07         25.22          1.20 o
  -6 -15  -4         26.64         25.73          1.24 o
  -7 -15  -4          1.28          1.42          0.64 o
   7  15   4          1.20          1.84          0.59 o
   8  15   4          0.11          0.06          0.49 o
  -8 -15  -4          0.11          0.51          0.67 o
   0  16   4         15.62         15.22          1.13 o
   1  16   4          5.40          5.29          0.81 o
  -1 -16  -4          5.58          6.45          0.82 o
   2  16   4         38.47         38.06          1.43 o
  -2 -16  -4         37.94         37.02          1.43 o
  -3 -16  -4          0.00          0.25          0.42 o
   3  16   4          0.00          0.26          0.39 o
  -4 -16  -4          0.76          0.47          0.57 o
   4  16   4          0.75          0.87          0.37 o
   5  16   4          2.83          2.93          0.51 o
  -5 -16  -4          2.78          3.25          0.84 o
   6  16   4          5.47          5.89          0.72 o
  -6 -16  -4          5.39          5.25          1.21 o
   7  16   4          0.11          0.26          0.48 o
  -7 -16  -4          0.13          0.08          0.76 o
   0  17   4          0.79          0.68          2.78 o
  -1 -17  -4          2.02          2.77          0.77 o
   1  17   4          1.82          2.41          0.97 o
  -2 -17  -4         12.40         13.86          1.19 o
   2  17   4         12.78         13.83          1.41 o
   3  17   4          2.58          3.04          1.26 o
  -3 -17  -4          2.71          3.74          1.05 o
   4  17   4         13.84         14.07          1.51 o
  -4 -17  -4         13.92         14.24          2.05 o
  -5 -17  -4          1.69          2.41          0.99 o
   5  17   4          1.69          2.26          0.76 o
  -6 -17  -4          1.12          0.69          0.89 o
   6  17   4          1.24          0.95          0.53 o
   0  18   4          4.40          5.04          0.97 o
  -1 -18  -4          0.09          0.47          0.88 o
   2  18   4          2.92          3.31          1.65 o
  -2 -18  -4          2.74          2.65          1.28 o
  -3 -18  -4          7.71          8.76          1.46 o
   3  18   4          7.62          7.89          1.78 o
   4  18   4          2.61          3.52          1.39 o
  -4 -18  -4          2.54          2.82          1.12 o
  -5 -18  -4          3.98          4.44          1.21 o
   5  18   4          3.90          4.14          1.33 o
  -1 -19  -4         19.72         20.27          2.50 o
  -2 -19  -4          0.41          0.16          1.03 o
  -3 -19  -4          7.64         10.49          1.59 o
   1   0   5       1467.03       1480.21          6.45 o
   2   0   5          1.71          1.96          0.09 o
   3   0   5       4344.91       4227.67         18.93 o
   4   0   5        170.31        171.53          0.99 o
   5   0   5        638.79        628.25          2.78 o
   6   0   5        366.78        368.29          2.17 o
   7   0   5        250.92        252.33          1.71 o
   8   0   5          2.14          2.26          0.26 o
   9   0   5         72.02         71.64          1.01 o
  10   0   5         21.25         21.47          0.62 o
  11   0   5         45.97         45.45          1.03 o
  12   0   5         21.22         21.64          0.88 o
   0   1   5        945.61        960.17          4.50 o
  -1  -1  -5       1468.30       1479.27          6.73 o
   1   1   5       1464.97       1480.07          7.14 o
   2   1   5        865.03        871.30          4.96 o
  -2  -1  -5        869.22        876.30          4.67 o
   3   1   5        287.21        286.65          1.25 o
  -3  -1  -5        291.72        291.95          1.29 o
  -4  -1  -5        155.18        153.83          0.90 o
   4   1   5        157.54        157.36          0.89 o
  -5  -1  -5         23.00         22.98          0.34 o
   5   1   5         23.83         24.01          0.34 o
  -6  -1  -5         60.84         61.54          0.63 o
   6   1   5         62.38         63.30          0.64 o
   7   1   5        203.38        202.18          1.47 o
  -7  -1  -5        204.20        204.81          1.49 o
   8   1   5         35.19         36.00          0.64 o
  -8  -1  -5         35.03         34.69          0.61 o
  -9  -1  -5        151.44        152.87          1.57 o
   9   1   5        151.08        150.29          1.53 o
  10   1   5          1.14          1.33          0.28 o
 -10  -1  -5          1.26          1.04          0.27 o
 -11  -1  -5          2.91          2.76          0.39 o
  11   1   5          2.74          2.95          0.38 o
 -12  -1  -5          1.87          2.27          0.45 o
  12   1   5          1.92          1.69          0.44 o
   0   2   5       1274.94       1288.92          5.98 o
  -1  -2  -5       3057.34       3031.61         12.19 o
   1   2   5       3052.16       3024.18         14.81 o
   2   2   5       1914.28       1921.57          9.65 o
  -2  -2  -5       1910.70       1914.87          9.02 o
   3   2   5        348.04        346.31          1.55 o
  -3  -2  -5        350.41        347.96          1.50 o
  -4  -2  -5        136.13        137.05          0.83 o
   4   2   5        135.92        136.06          0.79 o
   5   2   5        167.22        167.46          1.06 o
  -5  -2  -5        168.67        167.81          1.05 o
  -6  -2  -5        243.65        241.36          1.61 o
   6   2   5        246.44        245.75          1.54 o
  -7  -2  -5         26.71         26.74          0.48 o
   7   2   5         25.67         25.85          0.47 o
   8   2   5        104.96        104.50          1.10 o
  -8  -2  -5        104.14        103.81          1.11 o
  -9  -2  -5         14.96         15.51          0.51 o
   9   2   5         14.50         15.69          0.50 o
  10   2   5          9.41          9.53          0.47 o
 -10  -2  -5          9.28          9.57          0.48 o
 -11  -2  -5         11.45         11.48          0.58 o
  11   2   5         11.44         11.99          0.58 o
 -12  -2  -5          0.69          0.77          0.37 o
  12   2   5          0.72          0.74          0.36 o
   0   3   5          0.01          0.30          0.04 o
   1   3   5        290.32        293.14          1.67 o
  -1  -3  -5        288.26        290.02          1.36 o
  -2  -3  -5        344.39        344.51          1.53 o
   2   3   5        349.35        352.84          1.75 o
   3   3   5        338.55        337.85          1.68 o
  -3  -3  -5        339.32        339.11          1.42 o
  -4  -3  -5        773.46        758.76          3.60 o
   4   3   5        764.17        754.22          4.09 o
   5   3   5         25.78         26.59          0.33 o
  -5  -3  -5         25.18         25.27          0.35 o
   6   3   5         76.86         76.93          0.70 o
  -6  -3  -5         76.60         76.77          0.73 o
  -7  -3  -5         14.62         15.05          0.40 o
   7   3   5         14.70         14.90          0.38 o
   8   3   5          6.87          7.31          0.36 o
  -8  -3  -5          6.74          7.19          0.36 o
   9   3   5         43.90         44.45          0.78 o
  -9  -3  -5         44.25         45.19          0.81 o
  10   3   5          4.01          4.25          0.37 o
 -10  -3  -5          4.44          5.01          0.38 o
  11   3   5          1.57          1.54          0.36 o
 -11  -3  -5          1.56          1.66          0.35 o
 -12  -3  -5          9.11          9.07          0.63 o
  12   3   5          9.20          9.77          0.72 o
   0   4   5        624.70        625.53          3.34 o
  -1  -4  -5        147.66        148.21          0.73 o
   1   4   5        149.80        151.74          0.84 o
   2   4   5        841.91        842.62          4.71 o
  -2  -4  -5        830.77        841.99          4.24 o
   3   4   5         39.72         38.76          0.37 o
  -3  -4  -5         39.78         39.09          0.30 o
   4   4   5         92.63         93.05          0.79 o
  -4  -4  -5         92.37         93.77          0.67 o
  -5  -4  -5         29.08         29.36          0.40 o
   5   4   5         28.92         29.26          0.38 o
   6   4   5        291.02        291.65          1.77 o
  -6  -4  -5        289.81        290.95          1.81 o
  -7  -4  -5         52.70         53.41          0.70 o
   7   4   5         53.84         54.40          0.66 o
  -8  -4  -5         90.46         90.03          1.06 o
   8   4   5         91.66         91.70          1.02 o
  -9  -4  -5         20.68         20.64          0.57 o
   9   4   5         20.60         21.18          0.56 o
  10   4   5         20.48         20.15          0.63 o
 -10  -4  -5         20.47         20.11          0.62 o
  12   4   5          0.53          0.69          0.38 o
 -12  -4  -5          0.54          0.43          0.34 o
   0   5   5         28.87         34.02          0.41 o
   1   5   5        889.00        885.38          4.56 o
  -1  -5  -5        880.04        889.96          4.42 o
   2   5   5        915.91        915.41          5.55 o
  -2  -5  -5        917.56        910.49          4.92 o
   3   5   5        481.71        480.84          2.23 o
  -3  -5  -5        482.28        480.28          2.06 o
  -4  -5  -5       1966.72       1926.15          9.92 o
   4   5   5       1971.00       1938.17         12.20 o
   5   5   5        365.62        366.05          2.23 o
  -5  -5  -5        368.45        366.73          1.89 o
   6   5   5        184.60        185.07          1.43 o
  -6  -5  -5        184.68        184.42          1.30 o
   7   5   5         29.87         30.03          0.59 o
  -7  -5  -5         29.13         29.00          0.52 o
  -8  -5  -5         17.38         17.59          0.48 o
   8   5   5         17.18         17.57          0.53 o
  -9  -5  -5         62.43         63.22          0.92 o
   9   5   5         62.27         61.62          1.00 o
  10   5   5         45.41         45.82          0.99 o
 -10  -5  -5         45.26         43.70          0.88 o
  11   5   5         17.15         16.91          0.81 o
 -11  -5  -5         17.12         17.22          0.68 o
 -12  -5  -5         19.69         20.47          0.95 o
  12   5   5         19.65         20.76          0.98 o
   0   6   5        213.17        215.13          1.08 o
  -1  -6  -5        318.08        319.93          1.45 o
   1   6   5        319.95        321.65          1.55 o
  -2  -6  -5        627.85        628.68          2.99 o
   2   6   5        623.97        623.64          3.18 o
   3   6   5       1200.56       1202.99          8.40 o
  -3  -6  -5       1203.70       1192.99          6.69 o
  -4  -6  -5        202.36        203.85          1.10 o
   4   6   5        203.14        202.02          1.40 o
   5   6   5        103.91        103.78          0.92 o
  -5  -6  -5        105.95        106.36          0.76 o
  -6  -6  -5         92.35         93.83          0.83 o
   6   6   5         91.24         92.07          0.94 o
  -7  -6  -5         43.06         42.59          0.65 o
   7   6   5         43.93         43.35          0.70 o
   8   6   5         35.52         36.78          0.73 o
  -8  -6  -5         36.15         36.73          0.64 o
  -9  -6  -5         76.79         77.33          1.07 o
   9   6   5         76.78         77.04          1.22 o
 -10  -6  -5         23.18         23.67          0.66 o
  10   6   5         23.13         22.90          0.74 o
  11   6   5          4.42          4.54          0.51 o
 -11  -6  -5          4.41          4.72          0.44 o
 -12  -6  -5          1.61          1.64          0.49 o
  12   6   5          1.67          1.35          0.49 o
   0   7   5         42.38         43.73          0.36 o
  -1  -7  -5        434.53        441.04          2.04 o
   1   7   5        429.96        435.79          2.10 o
   2   7   5          0.42          0.46          0.10 o
  -2  -7  -5          0.29          0.43          0.07 o
   3   7   5         37.28         38.24          0.43 o
  -3  -7  -5         35.92         36.44          0.33 o
   4   7   5         49.15         49.75          0.55 o
  -4  -7  -5         48.54         49.80          0.43 o
  -5  -7  -5         48.08         48.70          0.50 o
   5   7   5         49.43         49.45          0.60 o
   6   7   5         19.83         19.90          0.44 o
  -6  -7  -5         20.09         20.37          0.38 o
  -7  -7  -5         37.67         37.86          0.59 o
   7   7   5         37.23         36.04          0.69 o
   8   7   5         15.74         16.56          0.54 o
  -8  -7  -5         16.17         16.48          0.46 o
  -9  -7  -5         27.87         27.92          0.64 o
   9   7   5         28.00         27.41          0.72 o
  10   7   5          1.81          2.06          0.35 o
 -10  -7  -5          1.83          2.29          0.30 o
  11   7   5          1.13          1.05          0.44 o
 -11  -7  -5          1.23          0.90          0.35 o
 -12  -7  -5          3.74          3.89          0.60 o
  12   7   5          3.72          3.99          0.61 o
   0   8   5          0.69          1.05          0.09 o
   1   8   5        246.72        247.53          1.52 o
  -1  -8  -5        248.97        247.23          1.55 o
  -2  -8  -5        126.44        126.97          0.81 o
   2   8   5        127.05        128.99          0.95 o
  -3  -8  -5         97.75         98.25          0.72 o
   3   8   5         99.78        100.92          0.89 o
   4   8   5         93.29         94.92          0.97 o
  -4  -8  -5         93.99         93.93          0.70 o
   5   8   5        270.00        270.02          2.14 o
  -5  -8  -5        267.61        267.11          1.71 o
   6   8   5          8.66          8.89          0.33 o
  -6  -8  -5          8.99          9.13          0.25 o
   7   8   5         67.44         67.17          0.94 o
  -7  -8  -5         66.89         66.00          0.76 o
   8   8   5          9.74         10.12          0.50 o
  -8  -8  -5          9.73          9.73          0.42 o
   9   8   5          4.97          5.14          0.41 o
  -9  -8  -5          4.76          5.10          0.37 o
 -10  -8  -5          2.67          2.64          0.41 o
  10   8   5          2.60          2.42          0.47 o
  11   8   5         17.97         17.63          0.96 o
 -11  -8  -5         17.89         18.43          0.84 o
   0   9   5         11.16         11.49          0.21 o
   1   9   5        743.77        744.67          3.93 o
  -1  -9  -5        744.21        741.53          3.96 o
  -2  -9  -5        111.72        110.24          0.75 o
   2   9   5        110.88        112.46          0.96 o
   3   9   5         27.93         28.48          0.44 o
  -3  -9  -5         29.12         29.63          0.41 o
   4   9   5         19.68         20.29          0.45 o
  -4  -9  -5         19.18         19.77          0.41 o
  -5  -9  -5         73.14         73.24          0.79 o
   5   9   5         72.12         71.43          0.94 o
  -6  -9  -5         12.24         12.17          0.37 o
   6   9   5         12.38         12.39          0.42 o
  -7  -9  -5         97.41         97.24          1.14 o
   7   9   5         96.58         95.60          1.14 o
  -8  -9  -5         20.43         20.99          0.55 o
   8   9   5         20.72         21.11          0.59 o
   9   9   5         21.76         21.96          0.77 o
  -9  -9  -5         21.96         21.31          0.68 o
  10   9   5          3.49          3.76          0.51 o
 -10  -9  -5          3.44          4.08          0.53 o
  11   9   5          1.08          0.97          0.45 o
 -11  -9  -5          1.06          1.22          0.49 o
   0  10   5        278.64        277.57          1.87 o
   1  10   5         24.59         24.35          0.42 o
  -1 -10  -5         24.68         24.79          0.32 o
   2  10   5        247.86        253.28          2.13 o
  -2 -10  -5        246.09        245.45          1.60 o
  -3 -10  -5        169.50        169.89          1.27 o
   3  10   5        170.18        171.47          1.48 o
   4  10   5         45.77         46.03          0.68 o
  -4 -10  -5         45.46         45.16          0.60 o
  -5 -10  -5         14.30         15.22          0.42 o
   5  10   5         15.03         15.67          0.48 o
   6  10   5         48.71         48.92          0.90 o
  -6 -10  -5         49.17         49.25          0.80 o
   7  10   5         63.18         62.02          1.10 o
  -7 -10  -5         63.02         63.17          1.02 o
  -8 -10  -5         23.47         23.70          0.69 o
   8  10   5         23.85         23.44          0.83 o
   9  10   5         14.31         14.73          0.71 o
  -9 -10  -5         14.30         14.77          0.70 o
 -10 -10  -5          6.69          6.57          0.71 o
  10  10   5          6.83          6.67          0.62 o
 -11 -10  -5          7.36          7.35          0.83 o
  11  10   5          7.35          7.31          0.77 o
   0  11   5         25.58         25.57          0.42 o
  -1 -11  -5        105.66        105.07          0.82 o
   1  11   5        106.08        105.27          1.05 o
  -2 -11  -5         81.10         80.98          0.95 o
   2  11   5         80.40         82.41          1.07 o
  -3 -11  -5         46.35         46.70          0.74 o
   3  11   5         46.34         46.47          0.72 o
   4  11   5        255.07        253.45          2.26 o
  -4 -11  -5        255.63        255.50          2.27 o
  -5 -11  -5         15.66         15.57          0.42 o
   5  11   5         15.97         15.55          0.48 o
  -6 -11  -5         90.14         88.99          1.16 o
   6  11   5         90.31         89.18          1.27 o
   7  11   5         35.76         35.15          0.90 o
  -7 -11  -5         35.79         36.13          0.78 o
  -8 -11  -5          5.99          5.91          0.49 o
   8  11   5          6.04          6.09          0.50 o
  -9 -11  -5         21.77         22.22          1.06 o
   9  11   5         21.91         21.97          0.87 o
 -10 -11  -5         11.11         11.94          1.08 o
  10  11   5         11.02         12.34          0.75 o
   0  12   5         59.26         58.63          0.67 o
  -1 -12  -5         72.08         70.63          0.90 o
   1  12   5         71.04         70.64          0.89 o
  -2 -12  -5         72.66         72.34          0.92 o
   2  12   5         70.80         70.85          1.02 o
  -3 -12  -5          3.32          3.74          0.24 o
   3  12   5          3.43          3.81          0.27 o
  -4 -12  -5          0.16          0.22          0.18 o
   4  12   5          0.16          0.20          0.21 o
  -5 -12  -5         11.54         12.16          0.51 o
   5  12   5         11.62         12.68          0.52 o
  -6 -12  -5         36.27         36.76          0.87 o
   6  12   5         36.08         36.84          0.83 o
  -7 -12  -5         12.93         13.09          0.64 o
   7  12   5         12.80         12.62          0.61 o
  -8 -12  -5          8.56          9.30          0.66 o
   8  12   5          8.18          8.94          0.60 o
   9  12   5          0.08          0.06          0.32 o
  -9 -12  -5          0.09          0.02          0.42 o
 -10 -12  -5          4.20          4.03          0.70 o
  10  12   5          4.40          4.42          0.68 o
   0  13   5         16.64         17.50          0.47 o
  -1 -13  -5         68.22         66.62          1.08 o
   1  13   5         68.23         67.30          0.98 o
  -2 -13  -5         88.74         85.75          1.08 o
   2  13   5         89.15         89.39          1.23 o
  -3 -13  -5         27.69         27.54          0.74 o
   3  13   5         27.61         27.01          0.68 o
   4  13   5        106.36        103.65          1.42 o
  -4 -13  -5        105.95        104.20          1.46 o
   5  13   5          8.96          9.37          0.51 o
  -5 -13  -5          8.69          9.01          0.50 o
  -6 -13  -5          1.77          1.46          0.31 o
   6  13   5          2.08          2.35          0.36 o
  -7 -13  -5         11.24         11.52          0.64 o
   7  13   5         11.45         11.76          0.72 o
  -8 -13  -5          9.99         10.85          0.82 o
   8  13   5          9.91         10.75          0.75 o
  -9 -13  -5          2.00          2.23          0.66 o
   9  13   5          2.12          2.13          0.57 o
   0  14   5          2.32          2.55          0.36 o
   1  14   5         19.50         19.56          0.52 o
  -1 -14  -5         19.62         19.65          0.60 o
   2  14   5         37.44         37.84          0.93 o
  -2 -14  -5         37.28         36.70          0.88 o
   3  14   5          3.44          4.06          0.38 o
  -3 -14  -5          3.87          4.55          0.53 o
   4  14   5         16.22         16.09          0.68 o
  -4 -14  -5         15.89         15.61          0.67 o
  -5 -14  -5         18.86         19.21          0.76 o
   5  14   5         19.18         19.16          0.77 o
   6  14   5          8.69          8.65          0.62 o
  -6 -14  -5          8.89          9.42          0.66 o
   7  14   5          0.87          0.78          0.42 o
  -7 -14  -5          0.80          1.04          0.47 o
   8  14   5          9.51          8.38          1.19 o
  -8 -14  -5          9.56         10.74          0.98 o
   9  14   5          1.28          1.46          0.79 o
  -9 -14  -5          1.34          1.64          0.67 o
   0  15   5         13.37         13.79          1.01 o
   1  15   5         52.08         53.42          1.53 o
  -1 -15  -5         51.22         51.24          1.21 o
  -2 -15  -5          4.71          5.64          0.58 o
   2  15   5          4.50          5.27          0.51 o
   3  15   5         11.42         11.70          0.61 o
  -3 -15  -5         11.39         11.34          0.74 o
   4  15   5         29.66         30.30          0.90 o
  -4 -15  -5         29.48         30.31          1.17 o
   5  15   5         16.83         17.40          0.83 o
  -5 -15  -5         17.14         18.84          1.29 o
  -6 -15  -5          1.66          1.86          0.52 o
   6  15   5          1.58          1.73          0.53 o
  -7 -15  -5         17.82         17.13          1.15 o
   7  15   5         17.84         18.64          1.28 o
  -8 -15  -5          1.81          1.86          0.79 o
   8  15   5          1.76          2.00          0.78 o
   0  16   5          3.40          3.39          0.67 o
  -1 -16  -5         24.16         23.07          1.55 o
   1  16   5         23.94         23.51          1.39 o
  -2 -16  -5          7.88          7.66          0.83 o
   2  16   5          8.07          7.79          0.82 o
  -3 -16  -5        111.06        110.86          2.73 o
   3  16   5        111.18        107.04          2.51 o
   4  16   5         19.04         19.22          0.84 o
  -4 -16  -5         19.09         19.92          1.46 o
   5  16   5         22.85         23.27          1.06 o
  -5 -16  -5         22.65         21.78          1.63 o
   6  16   5         13.48         13.41          0.96 o
  -6 -16  -5         13.62         14.21          1.47 o
  -7 -16  -5          4.17          3.74          1.20 o
   7  16   5          4.23          4.39          0.80 o
   0  17   5          3.52          4.50          1.28 o
  -1 -17  -5         18.98         19.32          1.72 o
   2  17   5         26.74         26.54          1.71 o
  -2 -17  -5         26.53         26.48          1.50 o
  -3 -17  -5          0.53          0.53          0.75 o
   3  17   5          0.54          0.81          0.95 o
  -4 -17  -5          7.58          9.25          1.52 o
   4  17   5          7.69          8.50          1.93 o
   5  17   5          2.40          3.16          0.92 o
  -5 -17  -5          2.26          2.71          1.07 o
   6  17   5          1.06          0.61          0.51 o
  -6 -17  -5          0.96          0.85          0.87 o
   0  18   5          4.87          4.79          1.38 o
  -1 -18  -5          8.33          8.19          1.27 o
   1  18   5          8.25         10.01          1.72 o
  -2 -18  -5          1.48          1.52          0.86 o
  -3 -18  -5          0.54          0.19          0.71 o
  -4 -18  -5          2.67          3.61          1.10 o
   4  18   5          2.58          4.19          1.53 o
   5  18   5          1.16          0.70          1.16 o
  -5 -18  -5          1.24          1.36          0.91 o
  -1 -19  -5          9.98         11.67          2.12 o
  -2 -19  -5          8.05          8.43          2.00 o
  -3 -19  -5          1.02          0.65          0.81 o
   0   0   6        335.28        343.45          2.71 o
   1   0   6          6.08          6.18          0.10 o
   2   0   6        530.16        531.69          2.89 o
   3   0   6          7.48          7.47          0.16 o
   4   0   6        218.89        219.11          1.18 o
   5   0   6         80.91         81.60          0.65 o
   6   0   6        121.28        121.76          0.97 o
   7   0   6          5.79          6.11          0.29 o
   8   0   6         95.37         95.11          1.01 o
   9   0   6          9.84         10.43          0.46 o
  10   0   6         32.63         31.96          0.74 o
  11   0   6          2.72          3.17          0.40 o
  12   0   6          0.00          0.08          0.35 o
   0   1   6       2470.38       2452.86         10.39 o
  -1  -1  -6        844.68        841.89          4.24 o
   1   1   6        854.27        855.77          4.75 o
  -2  -1  -6       2257.68       2248.22         10.08 o
   2   1   6       2239.03       2219.76         11.57 o
  -3  -1  -6        267.47        267.09          1.25 o
   3   1   6        268.80        270.79          1.23 o
  -4  -1  -6       1038.07       1025.54          6.01 o
   4   1   6       1045.87       1024.88          5.47 o
  -5  -1  -6        164.76        162.55          1.08 o
   5   1   6        161.84        162.32          1.08 o
  -6  -1  -6         28.48         29.38          0.45 o
   6   1   6         30.19         31.39          0.45 o
  -7  -1  -6          7.56          7.43          0.31 o
   7   1   6          7.77          7.84          0.32 o
  -8  -1  -6         43.47         43.95          0.68 o
   8   1   6         43.26         43.40          0.70 o
   9   1   6         41.42         41.74          0.74 o
  -9  -1  -6         40.93         41.41          0.77 o
 -10  -1  -6          0.66          0.78          0.27 o
  10   1   6          0.83          0.87          0.27 o
  11   1   6         12.71         13.08          0.64 o
 -11  -1  -6         12.84         12.37          0.59 o
  12   1   6          3.77          4.06          0.52 o
 -12  -1  -6          3.80          3.49          0.51 o
   0   2   6         49.15         49.77          0.30 o
   1   2   6         20.31         20.89          0.21 o
  -1  -2  -6         21.00         21.01          0.17 o
  -2  -2  -6        401.80        403.85          2.00 o
   2   2   6        402.21        402.09          2.35 o
  -3  -2  -6        193.82        192.54          1.00 o
   3   2   6        194.55        194.72          0.95 o
  -4  -2  -6         85.65         87.19          0.61 o
   4   2   6         85.58         85.88          0.62 o
  -5  -2  -6          5.35          6.04          0.21 o
   5   2   6          5.07          5.40          0.20 o
   6   2   6         16.70         16.94          0.35 o
  -6  -2  -6         16.84         16.94          0.35 o
   7   2   6         75.28         75.77          0.81 o
  -7  -2  -6         75.70         75.93          0.81 o
  -8  -2  -6         24.04         24.15          0.54 o
   8   2   6         24.56         24.06          0.55 o
   9   2   6         21.81         21.63          0.57 o
  -9  -2  -6         22.25         22.13          0.58 o
 -10  -2  -6          8.10          8.47          0.46 o
  10   2   6          8.56          9.12          0.49 o
  11   2   6          0.95          1.07          0.33 o
 -11  -2  -6          0.92          0.62          0.30 o
  12   2   6          4.81          5.27          0.54 o
 -12  -2  -6          4.69          4.95          0.51 o
   0   3   6        327.51        328.25          1.81 o
  -1  -3  -6         54.13         54.95          0.32 o
   1   3   6         53.32         54.14          0.37 o
  -2  -3  -6       1363.67       1368.07          6.79 o
   2   3   6       1374.01       1362.71          7.54 o
  -3  -3  -6        182.81        182.57          0.90 o
   3   3   6        179.72        180.01          1.05 o
   4   3   6         10.23         10.61          0.20 o
  -4  -3  -6         10.98         11.39          0.23 o
  -5  -3  -6        122.81        122.71          0.87 o
   5   3   6        122.34        121.82          0.90 o
  -6  -3  -6         88.14         87.78          0.80 o
   6   3   6         88.09         87.71          0.79 o
   7   3   6         70.68         70.90          0.77 o
  -7  -3  -6         73.03         73.42          0.82 o
  -8  -3  -6         54.72         53.98          0.80 o
   8   3   6         55.57         54.87          0.78 o
  -9  -3  -6        149.92        148.34          1.59 o
   9   3   6        148.47        146.56          1.56 o
 -10  -3  -6          2.54          2.45          0.32 o
  10   3   6          2.56          2.88          0.34 o
 -11  -3  -6          5.27          5.30          0.46 o
  11   3   6          5.11          5.16          0.57 o
  12   3   6          4.74          4.49          0.56 o
 -12  -3  -6          4.63          5.09          0.52 o
   0   4   6         17.53         17.15          0.16 o
   1   4   6        824.44        831.53          4.71 o
  -1  -4  -6        824.61        835.04          4.47 o
  -2  -4  -6        718.42        719.12          3.91 o
   2   4   6        714.74        711.00          4.11 o
  -3  -4  -6        299.75        301.01          1.30 o
   3   4   6        302.89        302.31          1.50 o
  -4  -4  -6         37.71         37.85          0.38 o
   4   4   6         39.16         39.92          0.46 o
  -5  -4  -6        180.51        181.04          1.14 o
   5   4   6        181.29        181.76          1.30 o
  -6  -4  -6         16.81         16.79          0.35 o
   6   4   6         16.57         16.90          0.35 o
  -7  -4  -6         16.81         17.03          0.43 o
   7   4   6         16.64         16.49          0.41 o
  -8  -4  -6         37.02         36.07          0.66 o
   8   4   6         37.01         37.11          0.67 o
   9   4   6         14.39         14.36          0.50 o
  -9  -4  -6         14.00         13.89          0.52 o
 -10  -4  -6          2.49          3.10          0.34 o
  10   4   6          2.64          2.88          0.35 o
 -11  -4  -6          8.74          8.83          0.58 o
  11   4   6          9.11          9.27          0.64 o
 -12  -4  -6          4.81          4.93          0.51 o
  12   4   6          4.90          5.03          0.57 o
   0   5   6         91.15         92.36          0.58 o
  -1  -5  -6        856.19        856.97          4.46 o
   1   5   6        850.98        844.62          4.89 o
  -2  -5  -6        197.20        197.72          0.98 o
   2   5   6        198.61        198.05          1.12 o
  -3  -5  -6        247.00        248.99          1.17 o
   3   5   6        242.95        243.41          1.36 o
   4   5   6        190.73        188.78          1.24 o
  -4  -5  -6        191.04        188.45          1.06 o
  -5  -5  -6        103.31        103.53          0.78 o
   5   5   6        104.05        104.83          0.92 o
  -6  -5  -6         59.24         58.89          0.63 o
   6   5   6         60.37         60.42          0.72 o
  -7  -5  -6         50.68         50.68          0.68 o
   7   5   6         50.40         50.13          0.75 o
  -8  -5  -6          3.51          3.93          0.29 o
   8   5   6          3.73          3.82          0.32 o
   9   5   6         30.59         30.26          0.74 o
  -9  -5  -6         31.17         30.99          0.66 o
 -10  -5  -6          1.98          1.62          0.30 o
  10   5   6          2.07          2.28          0.36 o
 -11  -5  -6          1.12          1.26          0.34 o
  11   5   6          1.01          1.23          0.38 o
 -12  -5  -6          0.45          0.19          0.37 o
  12   5   6          0.48          0.30          0.39 o
   0   6   6        323.79        327.73          1.47 o
   1   6   6        103.78        104.83          0.69 o
  -1  -6  -6        106.54        108.06          0.60 o
   2   6   6        198.45        199.22          1.14 o
  -2  -6  -6        192.87        194.25          1.06 o
   3   6   6        130.06        130.98          0.93 o
  -3  -6  -6        132.96        133.99          0.76 o
   4   6   6        351.42        348.88          2.07 o
  -4  -6  -6        353.00        353.53          1.72 o
  -5  -6  -6        110.49        111.70          0.83 o
   5   6   6        112.14        111.61          0.98 o
  -6  -6  -6         51.90         52.68          0.60 o
   6   6   6         52.39         52.79          0.69 o
   7   6   6         30.81         30.02          0.65 o
  -7  -6  -6         30.01         30.00          0.56 o
  -8  -6  -6         10.52         10.57          0.41 o
   8   6   6         11.39         11.70          0.49 o
   9   6   6         19.71         20.20          0.64 o
  -9  -6  -6         20.19         20.53          0.58 o
  10   6   6         26.74         26.51          0.80 o
 -10  -6  -6         27.06         25.67          0.68 o
 -11  -6  -6          9.90          9.35          0.58 o
  11   6   6          9.81          9.29          0.66 o
 -12  -6  -6          0.97          0.74          0.48 o
  12   6   6          0.94          0.74          0.48 o
   0   7   6        283.24        287.92          1.53 o
   1   7   6        131.07        132.93          0.85 o
  -1  -7  -6        129.50        131.50          0.88 o
   2   7   6          2.32          2.55          0.16 o
  -2  -7  -6          2.43          2.79          0.12 o
   3   7   6         34.55         35.15          0.47 o
  -3  -7  -6         35.18         35.92          0.36 o
   4   7   6        180.13        181.88          1.41 o
  -4  -7  -6        182.86        183.50          1.07 o
   5   7   6         10.57         10.26          0.30 o
  -5  -7  -6         11.21         11.22          0.25 o
  -6  -7  -6         71.08         69.82          0.71 o
   6   7   6         69.78         69.14          0.84 o
  -7  -7  -6         21.45         21.63          0.46 o
   7   7   6         22.03         22.39          0.55 o
   8   7   6         24.66         25.19          0.64 o
  -8  -7  -6         24.76         25.30          0.55 o
   9   7   6          1.11          1.54          0.32 o
  -9  -7  -6          1.00          0.93          0.25 o
 -10  -7  -6          5.02          5.43          0.40 o
  10   7   6          4.71          5.14          0.47 o
 -11  -7  -6          0.52          0.28          0.33 o
  11   7   6          0.48          0.47          0.41 o
  12   7   6          7.55          6.94          0.85 o
 -12  -7  -6          7.72          7.11          0.82 o
   0   8   6         15.91         15.59          0.27 o
  -1  -8  -6        215.20        216.76          1.31 o
   1   8   6        216.16        217.93          1.26 o
  -2  -8  -6        200.47        200.98          1.27 o
   2   8   6        201.38        204.28          1.44 o
  -3  -8  -6         26.71         26.97          0.39 o
   3   8   6         26.78         26.55          0.42 o
   4   8   6         14.80         15.71          0.35 o
  -4  -8  -6         14.73         15.35          0.26 o
  -5  -8  -6         32.80         33.08          0.42 o
   5   8   6         32.38         32.72          0.60 o
  -6  -8  -6          6.49          6.71          0.26 o
   6   8   6          7.33          7.35          0.31 o
  -7  -8  -6         23.57         23.38          0.48 o
   7   8   6         24.02         25.01          0.57 o
  -8  -8  -6         32.91         32.86          0.63 o
   8   8   6         33.73         33.86          0.78 o
  -9  -8  -6         24.70         24.64          0.62 o
   9   8   6         24.80         25.02          0.71 o
 -10  -8  -6         12.69         12.74          0.70 o
  10   8   6         12.72         12.71          0.75 o
  11   8   6          0.26          0.02          0.39 o
 -11  -8  -6          0.26          0.24          0.37 o
   0   9   6          5.01          5.34          0.19 o
  -1  -9  -6        272.91        274.01          1.56 o
   1   9   6        273.10        271.04          1.69 o
  -2  -9  -6         51.88         52.23          0.47 o
   2   9   6         54.35         55.39          0.60 o
  -3  -9  -6         10.99         11.37          0.25 o
   3   9   6         10.78         11.17          0.30 o
  -4  -9  -6        102.93        103.45          0.91 o
   4   9   6        101.95        102.86          1.08 o
   5   9   6         69.21         68.84          0.91 o
  -5  -9  -6         67.87         67.23          0.65 o
   6   9   6         73.43         73.06          0.98 o
  -6  -9  -6         73.96         73.41          0.86 o
   7   9   6         10.15         10.26          0.40 o
  -7  -9  -6         10.03          9.67          0.39 o
   8   9   6         35.39         35.03          0.81 o
  -8  -9  -6         35.45         35.40          0.71 o
  -9  -9  -6          0.82          0.73          0.28 o
   9   9   6          0.80          0.74          0.33 o
  10   9   6          0.38          0.25          0.38 o
 -10  -9  -6          0.30          0.20          0.36 o
   0  10   6         99.38         99.06          0.90 o
   1  10   6         36.19         36.85          0.54 o
  -1 -10  -6         34.96         35.05          0.39 o
   2  10   6        180.23        180.56          1.59 o
  -2 -10  -6        182.21        180.82          1.23 o
   3  10   6        216.13        217.61          1.82 o
  -3 -10  -6        214.54        213.10          1.73 o
  -4 -10  -6         79.65         80.17          0.89 o
   4  10   6         79.59         80.46          0.95 o
   5  10   6         82.67         81.81          1.07 o
  -5 -10  -6         84.00         83.17          0.97 o
  -6 -10  -6         51.08         50.41          0.82 o
   6  10   6         50.60         49.38          0.91 o
  -7 -10  -6          7.07          7.10          0.42 o
   7  10   6          6.81          7.02          0.47 o
   8  10   6          3.37          3.38          0.43 o
  -8 -10  -6          3.78          4.23          0.39 o
  -9 -10  -6          9.30          9.44          0.68 o
   9  10   6          9.45          9.76          0.67 o
  10  10   6          2.59          3.33          0.53 o
 -10 -10  -6          2.63          2.98          0.59 o
  11  10   6          5.16          5.32          0.78 o
 -11 -10  -6          5.05          4.54          0.72 o
   0  11   6          6.69          6.74          0.27 o
   1  11   6         99.72         99.92          1.01 o
  -1 -11  -6         98.67         98.45          0.86 o
   2  11   6         34.21         34.34          0.68 o
  -2 -11  -6         35.24         35.84          0.51 o
   3  11   6         17.14         17.69          0.44 o
  -3 -11  -6         16.55         16.42          0.38 o
  -4 -11  -6         82.18         81.92          1.01 o
   4  11   6         83.01         83.68          1.01 o
   5  11   6          7.48          7.84          0.38 o
  -5 -11  -6          7.87          8.66          0.37 o
  -6 -11  -6          4.68          5.22          0.33 o
   6  11   6          4.63          5.06          0.38 o
  -7 -11  -6         31.12         31.45          0.82 o
   7  11   6         30.31         30.32          0.80 o
   8  11   6          8.63          9.15          0.59 o
  -8 -11  -6          8.94          9.51          0.63 o
   9  11   6          8.37          8.41          0.63 o
  -9 -11  -6          8.26          8.14          0.79 o
  10  11   6          2.85          2.98          0.48 o
 -10 -11  -6          2.73          2.65          0.66 o
   0  12   6          4.88          5.03          0.25 o
   1  12   6         77.05         77.87          0.95 o
  -1 -12  -6         78.56         78.60          0.88 o
   2  12   6          4.17          4.68          0.30 o
  -2 -12  -6          3.95          4.29          0.26 o
   3  12   6         65.79         65.07          0.91 o
  -3 -12  -6         65.01         65.05          0.87 o
   4  12   6         18.06         17.08          0.52 o
  -4 -12  -6         17.97         18.44          0.58 o
   5  12   6         32.77         31.81          0.75 o
  -5 -12  -6         31.31         30.68          0.78 o
   6  12   6          4.19          4.88          0.42 o
  -6 -12  -6          4.38          4.73          0.42 o
  -7 -12  -6         22.65         22.46          0.80 o
   7  12   6         22.87         22.41          0.73 o
  -8 -12  -6          2.62          3.01          0.47 o
   8  12   6          2.66          3.13          0.40 o
   9  12   6          0.09          0.33          0.37 o
  10  12   6          2.47          2.53          0.62 o
 -10 -12  -6          2.52          2.76          0.72 o
   0  13   6          0.17          0.11          0.15 o
  -1 -13  -6         13.12         13.29          0.42 o
   1  13   6         11.99         11.85          0.38 o
   2  13   6         33.48         33.71          0.75 o
  -2 -13  -6         33.89         33.18          0.63 o
   3  13   6         38.88         39.44          0.83 o
  -3 -13  -6         39.52         39.80          0.92 o
  -4 -13  -6          8.72          8.91          0.45 o
   4  13   6          8.76          9.23          0.45 o
   5  13   6         17.52         17.86          0.64 o
  -5 -13  -6         17.00         17.33          0.63 o
   6  13   6         21.55         21.81          0.72 o
  -6 -13  -6         21.90         22.82          0.83 o
   7  13   6          0.95          1.47          0.39 o
  -7 -13  -6          1.03          1.21          0.37 o
  -8 -13  -6          1.75          1.76          0.53 o
   8  13   6          1.74          1.88          0.45 o
   9  13   6         18.15         17.21          1.04 o
  -9 -13  -6         18.11         17.40          1.18 o
   0  14   6         39.27         36.86          1.01 o
  -1 -14  -6         50.45         50.45          1.11 o
   1  14   6         50.54         49.03          0.87 o
  -2 -14  -6         51.85         50.90          1.25 o
   2  14   6         50.94         50.89          1.04 o
  -3 -14  -6          2.78          2.66          0.45 o
   3  14   6          3.13          3.52          0.37 o
   4  14   6          1.85          1.66          0.33 o
  -4 -14  -6          1.73          1.66          0.47 o
   5  14   6         12.14         11.82          0.64 o
  -5 -14  -6         12.71         13.60          0.68 o
   6  14   6          5.05          5.14          0.52 o
  -6 -14  -6          5.12          5.58          0.55 o
  -7 -14  -6          9.88          9.94          0.83 o
   7  14   6          9.82          9.62          0.77 o
   8  14   6         13.04         13.93          1.15 o
  -8 -14  -6         13.22         15.40          1.27 o
  -9 -14  -6          2.18          1.73          1.31 o
   0  15   6          0.67          1.10          0.42 o
   1  15   6          3.49          4.24          0.59 o
  -1 -15  -6          3.32          3.82          0.52 o
   2  15   6         75.21         74.33          1.46 o
  -2 -15  -6         74.62         74.41          1.92 o
   3  15   6          0.59          0.62          0.30 o
  -3 -15  -6          0.61          0.81          0.39 o
  -4 -15  -6         65.84         65.22          1.76 o
   4  15   6         65.90         64.58          1.36 o
  -5 -15  -6          3.02          3.70          0.60 o
   5  15   6          3.20          3.50          0.46 o
   6  15   6          4.30          4.77          0.61 o
  -6 -15  -6          3.93          4.73          0.60 o
   7  15   6          3.69          4.02          0.69 o
  -7 -15  -6          3.58          4.20          0.66 o
  -8 -15  -6          2.05          1.98          0.88 o
   8  15   6          2.04          2.09          0.77 o
   0  16   6         36.31         34.15          2.42 o
   1  16   6         15.15         15.54          1.53 o
  -1 -16  -6         15.26         14.69          1.14 o
  -2 -16  -6          4.78          5.43          0.86 o
   2  16   6          4.48          4.78          0.69 o
  -3 -16  -6          2.25          2.36          0.59 o
   3  16   6          2.20          2.67          0.56 o
   4  16   6         11.77         12.23          0.70 o
  -4 -16  -6         11.76         13.23          1.04 o
   5  16   6          6.08          6.63          0.69 o
  -5 -16  -6          6.15          6.23          1.15 o
   6  16   6         16.31         16.51          1.03 o
  -6 -16  -6         16.31         17.59          1.60 o
   7  16   6          1.37          1.52          0.68 o
  -7 -16  -6          1.36          1.43          0.96 o
   0  17   6          1.68          2.05          1.08 o
  -1 -17  -6          1.37          1.45          0.64 o
   2  17   6          8.32          7.70          1.20 o
  -2 -17  -6          8.82          9.76          1.13 o
   3  17   6          8.92          8.79          1.30 o
  -3 -17  -6          9.07          9.10          1.73 o
   4  17   6         10.05          9.86          1.99 o
  -4 -17  -6         10.02         10.26          1.61 o
  -5 -17  -6          1.53          1.14          0.89 o
   5  17   6          1.44          1.57          0.62 o
  -6 -17  -6          1.35          1.47          0.98 o
   6  17   6          1.47          1.02          0.59 o
   0  18   6          6.06          7.13          1.15 o
   1  18   6          3.51          4.00          1.33 o
  -1 -18  -6          3.35          3.94          0.92 o
  -2 -18  -6          7.85          7.68          1.37 o
  -3 -18  -6          7.96          8.97          1.55 o
   3  18   6          7.95          8.43          1.79 o
   4  18   6          0.57          1.00          1.06 o
  -4 -18  -6          0.58          0.20          0.74 o
  -5 -18  -6          4.93          4.61          1.25 o
   5  18   6          4.68          6.32          1.88 o
  -1 -19  -6          6.26          6.68          1.77 o
  -2 -19  -6         10.20         11.45          3.39 o
  -3 -19  -6          3.77          3.69          1.13 o
   1   0   7       2697.11       2680.67         11.92 o
   2   0   7        189.05        187.67          0.90 o
   3   0   7       1750.41       1728.75          8.86 o
   4   0   7        786.58        772.59          4.40 o
   5   0   7        243.18        243.22          1.40 o
   6   0   7          1.59          1.83          0.18 o
   7   0   7         14.67         15.65          0.41 o
   8   0   7          2.57          2.87          0.27 o
   9   0   7         15.54         15.55          0.53 o
  10   0   7          4.43          4.52          0.37 o
  11   0   7          8.93          9.28          0.58 o
  12   0   7          3.06          3.02          0.48 o
   0   1   7       1392.27       1388.62          6.76 o
  -1  -1  -7       1746.94       1750.27          8.49 o
   1   1   7       1756.30       1753.36          8.98 o
  -2  -1  -7       1213.29       1202.91          6.32 o
   2   1   7       1216.63       1207.67          6.65 o
  -3  -1  -7        518.70        511.87          2.70 o
   3   1   7        524.06        523.62          2.44 o
  -4  -1  -7        366.67        362.76          1.73 o
   4   1   7        366.84        364.55          1.76 o
   5   1   7         13.41         13.59          0.29 o
  -5  -1  -7         13.47         13.72          0.28 o
   6   1   7        263.41        262.80          1.66 o
  -6  -1  -7        260.87        260.01          1.73 o
  -7  -1  -7        405.09        404.40          2.56 o
   7   1   7        408.82        405.27          2.61 o
   8   1   7         12.46         12.56          0.44 o
  -8  -1  -7         11.94         12.76          0.43 o
   9   1   7        170.83        169.76          1.65 o
  -9  -1  -7        170.44        169.09          1.70 o
  10   1   7          0.56          0.57          0.27 o
 -10  -1  -7          0.50          0.29          0.25 o
  11   1   7          1.79          1.84          0.36 o
 -11  -1  -7          1.90          1.78          0.34 o
  12   1   7          0.21          0.23          0.36 o
 -12  -1  -7          0.17          0.03          0.36 o
   0   2   7         82.58         81.95          0.46 o
  -1  -2  -7        318.39        319.81          1.51 o
   1   2   7        316.85        317.45          1.74 o
  -2  -2  -7         19.48         19.10          0.22 o
   2   2   7         17.70         18.21          0.20 o
   3   2   7       1052.71       1041.30          6.05 o
  -3  -2  -7       1055.55       1047.17          5.75 o
  -4  -2  -7        139.59        139.28          0.88 o
   4   2   7        137.23        139.75          0.85 o
   5   2   7        433.67        429.70          2.32 o
  -5  -2  -7        431.44        425.14          2.22 o
  -6  -2  -7         14.94         15.05          0.35 o
   6   2   7         14.69         14.89          0.34 o
  -7  -2  -7         85.67         86.50          0.88 o
   7   2   7         87.15         86.60          0.87 o
   8   2   7         62.71         63.41          0.90 o
  -8  -2  -7         61.80         61.90          0.89 o
  -9  -2  -7         38.58         39.79          0.75 o
   9   2   7         38.68         39.23          0.76 o
  10   2   7         22.79         23.25          0.68 o
 -10  -2  -7         23.43         23.36          0.65 o
  11   2   7         22.11         22.24          0.77 o
 -11  -2  -7         22.20         22.23          0.80 o
 -12  -2  -7          1.63          1.36          0.40 o
  12   2   7          1.64          1.57          0.42 o
   0   3   7       1055.45       1051.63          5.86 o
  -1  -3  -7        958.87        960.95          5.46 o
   1   3   7        955.93        957.88          5.87 o
   2   3   7       3132.59       3089.02         15.78 o
  -2  -3  -7       3132.24       3113.56         14.34 o
   3   3   7        169.53        169.65          1.01 o
  -3  -3  -7        171.31        170.13          0.90 o
  -4  -3  -7       1597.05       1568.79          8.81 o
   4   3   7       1595.43       1571.03         10.31 o
   5   3   7        114.98        115.90          0.86 o
  -5  -3  -7        117.23        117.12          0.85 o
  -6  -3  -7         63.85         64.33          0.68 o
   6   3   7         61.22         61.66          0.68 o
  -7  -3  -7         11.63         11.98          0.38 o
   7   3   7         11.66         12.00          0.38 o
   8   3   7         45.50         46.01          0.77 o
  -8  -3  -7         44.97         45.62          0.76 o
   9   3   7          6.32          6.71          0.40 o
  -9  -3  -7          6.16          6.21          0.39 o
  10   3   7         29.76         30.71          0.77 o
 -10  -3  -7         30.06         30.30          0.73 o
  11   3   7          2.84          3.03          0.42 o
 -11  -3  -7          2.92          3.31          0.40 o
 -12  -3  -7         10.17         10.29          0.72 o
  12   3   7          9.79          9.60          0.75 o
   0   4   7       1199.69       1193.96          6.16 o
  -1  -4  -7        100.68         99.40          0.56 o
   1   4   7        102.06        103.36          0.65 o
   2   4   7       1241.31       1227.05          7.04 o
  -2  -4  -7       1243.67       1246.96          6.47 o
   3   4   7         35.61         36.00          0.38 o
  -3  -4  -7         34.88         35.03          0.31 o
   4   4   7         32.04         32.38          0.43 o
  -4  -4  -7         32.05         32.25          0.35 o
   5   4   7         26.67         27.38          0.43 o
  -5  -4  -7         26.82         27.37          0.40 o
   6   4   7        146.71        147.60          1.14 o
  -6  -4  -7        147.91        149.07          1.11 o
  -7  -4  -7         36.04         36.85          0.58 o
   7   4   7         36.07         37.02          0.53 o
   8   4   7        179.51        179.79          1.78 o
  -8  -4  -7        180.36        178.20          1.66 o
  -9  -4  -7         29.47         29.55          0.66 o
   9   4   7         29.30         28.68          0.64 o
  10   4   7         35.24         34.06          0.79 o
 -10  -4  -7         35.24         34.89          0.79 o
  11   4   7          0.30          0.30          0.33 o
 -11  -4  -7          0.32          0.42          0.30 o
  12   4   7          0.98          0.78          0.41 o
 -12  -4  -7          0.96          1.07          0.39 o
   0   5   7         37.43         37.00          0.31 o
  -1  -5  -7        181.56        180.91          0.96 o
   1   5   7        183.16        182.34          1.00 o
   2   5   7        206.27        204.40          1.17 o
  -2  -5  -7        203.27        202.68          1.01 o
   3   5   7       1270.46       1260.85          8.20 o
  -3  -5  -7       1266.44       1255.60          6.44 o
  -4  -5  -7        385.58        383.72          1.80 o
   4   5   7        382.27        380.74          2.26 o
   5   5   7         34.98         35.62          0.51 o
  -5  -5  -7         33.86         34.07          0.43 o
   6   5   7        165.22        165.80          1.46 o
  -6  -5  -7        165.82        165.96          1.20 o
   7   5   7         71.87         72.57          0.92 o
  -7  -5  -7         72.44         73.52          0.85 o
   8   5   7          5.81          6.18          0.39 o
  -8  -5  -7          5.92          6.22          0.34 o
  -9  -5  -7         69.20         68.05          1.02 o
   9   5   7         70.17         69.81          1.13 o
  10   5   7         18.92         19.51          0.69 o
 -10  -5  -7         19.11         19.39          0.62 o
  11   5   7          3.87          4.23          0.50 o
 -11  -5  -7          3.69          3.59          0.42 o
 -12  -5  -7         15.12         16.19          0.87 o
  12   5   7         15.09         15.17          0.90 o
   0   6   7       1069.79       1069.94          5.99 o
  -1  -6  -7        414.22        414.08          1.85 o
   1   6   7        411.25        408.93          2.06 o
  -2  -6  -7        407.34        405.27          1.93 o
   2   6   7        407.31        402.70          2.08 o
   3   6   7        191.76        188.46          1.26 o
  -3  -6  -7        188.44        188.12          1.09 o
  -4  -6  -7        189.61        189.84          1.16 o
   4   6   7        187.55        188.62          1.37 o
  -5  -6  -7        159.02        159.23          1.06 o
   5   6   7        161.03        160.29          1.25 o
   6   6   7        250.49        250.45          1.94 o
  -6  -6  -7        251.03        250.43          1.71 o
  -7  -6  -7         44.86         44.78          0.67 o
   7   6   7         44.92         45.98          0.76 o
  -8  -6  -7         37.01         36.94          0.66 o
   8   6   7         36.67         36.11          0.77 o
   9   6   7          1.26          1.52          0.31 o
  -9  -6  -7          1.29          1.27          0.27 o
 -10  -6  -7          2.17          1.98          0.33 o
  10   6   7          2.10          2.21          0.38 o
  11   6   7          6.77          6.90          0.59 o
 -11  -6  -7          6.47          6.88          0.53 o
 -12  -6  -7          1.83          2.10          0.54 o
  12   6   7          1.80          1.44          0.49 o
   0   7   7        166.91        167.78          1.02 o
  -1  -7  -7        699.33        697.34          3.29 o
   1   7   7        704.71        701.04          3.26 o
   2   7   7         47.33         47.38          0.49 o
  -2  -7  -7         47.37         47.76          0.43 o
   3   7   7        184.24        183.22          1.37 o
  -3  -7  -7        187.89        186.66          1.10 o
  -4  -7  -7        208.84        208.64          1.23 o
   4   7   7        210.04        210.25          1.62 o
  -5  -7  -7         43.20         43.91          0.48 o
   5   7   7         42.75         43.78          0.63 o
   6   7   7         98.68         98.13          1.03 o
  -6  -7  -7         97.06         97.26          0.89 o
   7   7   7         82.06         84.19          1.04 o
  -7  -7  -7         81.75         81.23          0.92 o
  -8  -7  -7          7.65          7.99          0.39 o
   8   7   7          8.05          8.23          0.48 o
  -9  -7  -7         26.96         26.67          0.65 o
   9   7   7         26.61         25.77          0.72 o
  10   7   7         16.52         17.12          0.76 o
 -10  -7  -7         16.52         17.06          0.64 o
  11   7   7          4.58          4.46          0.60 o
 -11  -7  -7          4.44          4.52          0.49 o
   0   8   7          0.74          1.19          0.12 o
   1   8   7        210.38        210.88          1.28 o
  -1  -8  -7        210.56        210.49          1.22 o
  -2  -8  -7         36.76         36.47          0.31 o
   2   8   7         36.62         36.57          0.48 o
  -3  -8  -7        625.96        618.35          3.27 o
   3   8   7        626.37        618.03          3.65 o
   4   8   7          7.37          7.35          0.28 o
  -4  -8  -7          7.10          7.16          0.20 o
   5   8   7        196.46        194.92          1.66 o
  -5  -8  -7        196.25        197.80          1.34 o
   6   8   7         12.07         12.33          0.44 o
  -6  -8  -7         12.39         12.86          0.32 o
   7   8   7          3.70          3.84          0.29 o
  -7  -8  -7          3.86          4.26          0.25 o
  -8  -8  -7          1.67          1.93          0.25 o
   8   8   7          1.66          1.78          0.28 o
  -9  -8  -7         34.28         34.31          0.73 o
   9   8   7         34.11         35.77          0.91 o
  10   8   7          1.40          1.58          0.42 o
 -10  -8  -7          1.45          1.55          0.36 o
  11   8   7         17.81         17.40          1.01 o
 -11  -8  -7         17.62         18.57          0.92 o
   0   9   7        108.60        109.77          0.90 o
  -1  -9  -7        305.38        300.84          1.66 o
   1   9   7        303.16        304.24          1.91 o
   2   9   7         60.00         60.78          0.69 o
  -2  -9  -7         59.74         59.84          0.57 o
   3   9   7         33.58         33.89          0.50 o
  -3  -9  -7         33.46         32.68          0.45 o
   4   9   7        125.66        125.30          1.21 o
  -4  -9  -7        126.02        126.30          1.05 o
  -5  -9  -7         33.66         33.72          0.49 o
   5   9   7         34.21         34.10          0.64 o
  -6  -9  -7        150.19        149.31          1.33 o
   6   9   7        150.01        148.93          1.57 o
  -7  -9  -7         50.75         50.30          0.79 o
   7   9   7         49.28         49.16          0.91 o
  -8  -9  -7          3.71          4.30          0.33 o
   8   9   7          3.43          3.81          0.39 o
   9   9   7         28.88         29.57          0.90 o
  -9  -9  -7         29.03         28.48          0.82 o
 -10  -9  -7          7.33          7.19          0.70 o
  10   9   7          7.46          7.82          0.66 o
  11   9   7          2.37          2.76          0.53 o
 -11  -9  -7          2.39          2.46          0.62 o
   0  10   7        135.62        137.21          1.08 o
   1  10   7        230.60        230.36          1.69 o
  -1 -10  -7        230.20        227.82          1.51 o
  -2 -10  -7         36.28         35.71          0.55 o
   2  10   7         35.70         35.49          0.62 o
  -3 -10  -7        159.31        160.85          1.34 o
   3  10   7        158.41        159.71          1.54 o
   4  10   7        105.58        106.23          1.16 o
  -4 -10  -7        105.19        104.97          1.06 o
  -5 -10  -7        171.51        171.24          1.59 o
   5  10   7        169.89        169.40          1.74 o
   6  10   7         25.35         24.96          0.65 o
  -6 -10  -7         25.24         24.80          0.57 o
   7  10   7         13.45         13.23          0.57 o
  -7 -10  -7         13.51         12.80          0.44 o
  -8 -10  -7         11.01         10.43          0.53 o
   8  10   7         11.02         11.23          0.62 o
   9  10   7         10.16         10.90          0.71 o
  -9 -10  -7         10.39         11.06          0.75 o
 -10 -10  -7          4.64          4.52          0.71 o
  10  10   7          4.70          4.49          0.53 o
 -11 -10  -7          9.09          9.77          1.74 o
  11  10   7          8.90          9.86          1.44 o
   0  11   7         21.87         21.86          0.42 o
  -1 -11  -7         23.17         22.96          0.35 o
   1  11   7         23.01         23.12          0.43 o
  -2 -11  -7        110.06        109.84          0.95 o
   2  11   7        108.60        109.42          1.23 o
  -3 -11  -7         22.52         22.26          0.46 o
   3  11   7         22.41         23.00          0.52 o
   4  11   7        103.27        103.05          1.17 o
  -4 -11  -7        102.48        102.03          1.19 o
  -5 -11  -7         10.93         11.46          0.50 o
   5  11   7         10.98         10.70          0.43 o
  -6 -11  -7         42.33         41.76          0.80 o
   6  11   7         43.82         43.76          0.85 o
   7  11   7         30.13         28.98          0.79 o
  -7 -11  -7         29.85         30.24          0.79 o
  -8 -11  -7          1.28          1.47          0.41 o
   8  11   7          1.35          1.56          0.36 o
  -9 -11  -7          8.90          9.05          0.90 o
   9  11   7          8.93          9.79          0.66 o
  10  11   7          3.79          4.11          0.57 o
 -10 -11  -7          3.71          4.12          0.72 o
   0  12   7        229.57        227.00          2.02 o
  -1 -12  -7         10.91         11.18          0.28 o
   1  12   7         10.57         11.54          0.38 o
   2  12   7        152.57        153.13          1.62 o
  -2 -12  -7        150.92        149.90          1.46 o
  -3 -12  -7         17.30         16.93          0.53 o
   3  12   7         16.99         17.15          0.46 o
  -4 -12  -7          8.30          8.98          0.46 o
   4  12   7          8.32          8.46          0.41 o
  -5 -12  -7          0.75          0.61          0.28 o
   5  12   7          0.70          0.68          0.26 o
  -6 -12  -7         51.12         50.62          1.23 o
   6  12   7         51.69         51.97          1.06 o
  -7 -12  -7          2.15          2.12          0.44 o
   7  12   7          2.23          2.29          0.36 o
  -8 -12  -7         47.60         45.77          1.33 o
   8  12   7         48.73         46.38          1.20 o
   9  12   7          5.11          5.59          0.60 o
  -9 -12  -7          5.11          5.18          0.87 o
 -10 -12  -7          5.27          5.43          0.86 o
  10  12   7          5.06          4.44          0.71 o
   0  13   7         71.78         70.80          0.92 o
   1  13   7          5.23          5.45          0.37 o
  -1 -13  -7          4.86          5.23          0.38 o
  -2 -13  -7         57.16         57.77          0.92 o
   2  13   7         56.53         57.04          1.02 o
  -3 -13  -7          9.22          9.62          0.57 o
   3  13   7          8.94          9.76          0.49 o
   4  13   7         77.92         79.41          1.22 o
  -4 -13  -7         78.15         78.16          1.23 o
  -5 -13  -7          0.27          0.40          0.27 o
   5  13   7          0.34          0.43          0.25 o
  -6 -13  -7         16.44         16.45          0.72 o
   6  13   7         16.10         15.49          0.66 o
  -7 -13  -7          2.82          3.51          0.52 o
   7  13   7          2.64          2.80          0.48 o
  -8 -13  -7          0.18          0.22          0.41 o
   8  13   7          0.16          0.43          0.37 o
   9  13   7          0.74          0.64          0.47 o
  -9 -13  -7          0.84          0.53          0.52 o
   0  14   7         25.28         26.56          0.68 o
   1  14   7         23.86         24.00          0.70 o
  -1 -14  -7         23.38         23.60          0.77 o
  -2 -14  -7         30.93         30.68          0.93 o
   2  14   7         30.74         30.18          0.81 o
  -3 -14  -7        118.03        120.08          2.58 o
   3  14   7        118.73        117.91          1.73 o
   4  14   7          3.47          4.08          0.42 o
  -4 -14  -7          3.62          4.06          0.58 o
  -5 -14  -7         65.03         64.82          1.40 o
   5  14   7         63.80         62.64          1.34 o
  -6 -14  -7         19.53         20.58          0.87 o
   6  14   7         19.23         19.66          0.87 o
  -7 -14  -7          2.60          2.91          0.57 o
   7  14   7          2.52          3.06          0.48 o
  -8 -14  -7          8.20          8.54          0.91 o
   8  14   7          8.02          8.57          1.23 o
   0  15   7          1.70          1.31          0.45 o
  -1 -15  -7         21.55         20.64          0.96 o
   1  15   7         21.72         21.27          0.97 o
   2  15   7         33.31         34.32          0.96 o
  -2 -15  -7         33.23         33.21          1.29 o
  -3 -15  -7         47.69         47.43          1.66 o
   3  15   7         48.24         48.56          1.18 o
   4  15   7         13.28         14.00          0.71 o
  -4 -15  -7         13.42         12.84          0.88 o
   5  15   7          0.78          0.82          0.33 o
  -5 -15  -7          0.76          1.18          0.46 o
  -6 -15  -7          2.35          3.23          0.73 o
   6  15   7          2.33          2.59          0.47 o
  -7 -15  -7         15.95         15.95          1.14 o
   7  15   7         15.58         14.42          1.35 o
  -8 -15  -7          5.47          5.77          1.16 o
   8  15   7          5.42          5.04          1.00 o
   0  16   7          0.94          0.52          1.19 o
   1  16   7         14.72         14.82          1.52 o
  -1 -16  -7         14.96         14.94          1.33 o
  -2 -16  -7         26.00         25.70          1.51 o
   2  16   7         26.17         25.29          1.33 o
   3  16   7         29.51         30.12          1.45 o
  -3 -16  -7         29.15         29.78          1.36 o
   4  16   7         29.88         29.55          1.19 o
  -4 -16  -7         29.61         30.11          1.43 o
   5  16   7          3.84          3.64          0.54 o
  -5 -16  -7          3.62          4.36          0.94 o
  -6 -16  -7          0.46          0.53          0.65 o
   6  16   7          0.46          0.17          0.44 o
   7  16   7          0.23          0.33          0.58 o
  -7 -16  -7          0.19          0.78          0.87 o
  -1 -17  -7         37.71         35.42          1.85 o
   1  17   7         38.67         38.25          3.01 o
  -2 -17  -7          1.15          1.09          0.66 o
   2  17   7          1.15          0.96          0.63 o
  -3 -17  -7          9.29         10.16          1.55 o
   3  17   7          9.14          9.34          1.24 o
  -4 -17  -7          0.37          0.26          0.72 o
   4  17   7          0.31          0.01          0.97 o
   5  17   7          2.06          2.12          0.79 o
  -5 -17  -7          2.15          1.30          0.93 o
   6  17   7          1.65          1.72          0.75 o
  -6 -17  -7          1.59          2.15          1.01 o
   0  18   7          0.97          1.74          0.78 o
  -1 -18  -7          3.90          4.66          1.03 o
   1  18   7          3.71          4.80          1.49 o
   2  18   7         11.55         14.40          2.70 o
  -2 -18  -7         12.08         12.64          1.65 o
  -3 -18  -7         10.37         10.88          1.92 o
  -4 -18  -7          0.99          0.44          0.80 o
   4  18   7          0.92          0.37          0.98 o
   0  19   7          0.08          0.34          0.88 o
  -1 -19  -7          5.62          6.42          1.80 o
  -2 -19  -7         18.01         15.82          2.82 o
   0   0   8        612.70        621.52          5.33 o
   1   0   8        417.58        411.08          2.48 o
   2   0   8        539.24        538.81          2.91 o
   3   0   8          3.56          3.75          0.16 o
   4   0   8          2.76          3.38          0.16 o
   5   0   8          0.55          0.72          0.14 o
   6   0   8         36.87         36.39          0.51 o
   7   0   8        164.96        164.61          1.35 o
   8   0   8        203.61        200.55          1.72 o
   9   0   8         84.88         83.72          1.11 o
  10   0   8         29.57         29.55          0.75 o
  11   0   8          2.67          3.21          0.41 o
  12   0   8          0.46          0.55          0.37 o
   0   1   8        223.17        224.04          0.96 o
  -1  -1  -8        789.09        799.47          4.39 o
   1   1   8        789.66        790.96          4.00 o
   2   1   8        376.93        374.71          1.82 o
  -2  -1  -8        374.57        378.06          1.83 o
  -3  -1  -8        399.78        396.24          1.88 o
   3   1   8        397.20        391.08          1.87 o
   4   1   8        199.79        199.79          1.14 o
  -4  -1  -8        199.97        198.48          1.24 o
  -5  -1  -8         82.62         82.30          0.72 o
   5   1   8         83.93         84.89          0.73 o
   6   1   8         77.07         78.86          0.84 o
  -6  -1  -8         77.32         77.41          0.80 o
   7   1   8         91.49         92.57          0.94 o
  -7  -1  -8         92.21         92.39          0.92 o
  -8  -1  -8          9.17          9.19          0.40 o
   8   1   8          9.47          9.60          0.43 o
  -9  -1  -8         36.86         36.80          0.76 o
   9   1   8         36.59         36.99          0.75 o
  10   1   8          6.98          7.59          0.47 o
 -10  -1  -8          6.91          7.26          0.45 o
 -11  -1  -8          8.11          7.93          0.57 o
  11   1   8          8.30          8.69          0.59 o
  12   1   8          4.44          4.12          0.53 o
 -12  -1  -8          4.29          4.72          0.60 o
   0   2   8         31.50         32.58          0.24 o
   1   2   8       1764.37       1726.05          9.20 o
  -1  -2  -8       1767.94       1742.15          8.76 o
  -2  -2  -8        267.65        268.68          1.23 o
   2   2   8        260.71        263.30          1.26 o
   3   2   8          7.40          7.39          0.17 o
  -3  -2  -8          6.50          6.41          0.17 o
   4   2   8        300.88        301.16          1.64 o
  -4  -2  -8        298.09        296.12          1.62 o
   5   2   8        101.26        101.24          0.83 o
  -5  -2  -8         98.96         98.41          0.81 o
   6   2   8          1.50          1.54          0.18 o
  -6  -2  -8          1.74          1.67          0.19 o
   7   2   8         35.33         36.16          0.59 o
  -7  -2  -8         34.19         34.24          0.56 o
   8   2   8         41.92         40.71          0.75 o
  -8  -2  -8         43.71         44.43          0.73 o
   9   2   8         22.19         22.32          0.60 o
  -9  -2  -8         22.79         22.45          0.61 o
 -10  -2  -8         15.81         15.91          0.59 o
  10   2   8         16.12         15.65          0.59 o
  11   2   8          1.66          1.66          0.37 o
 -11  -2  -8          1.47          1.48          0.36 o
  12   2   8          0.17          0.16          0.38 o
 -12  -2  -8          0.17          0.14          0.37 o
   0   3   8         76.20         75.93          0.49 o
   1   3   8         17.11         17.31          0.21 o
  -1  -3  -8         14.84         14.72          0.17 o
   2   3   8        387.51        384.11          1.85 o
  -2  -3  -8        389.20        386.84          1.74 o
  -3  -3  -8         83.36         83.72          0.57 o
   3   3   8         80.87         80.11          0.60 o
   4   3   8         17.18         17.41          0.32 o
  -4  -3  -8         16.56         16.45          0.27 o
   5   3   8          2.99          3.20          0.16 o
  -5  -3  -8          3.32          3.48          0.19 o
   6   3   8         33.41         34.48          0.51 o
  -6  -3  -8         33.90         33.50          0.52 o
   7   3   8         30.58         30.61          0.62 o
  -7  -3  -8         31.26         31.16          0.56 o
  -8  -3  -8         23.21         23.28          0.55 o
   8   3   8         22.62         22.54          0.56 o
  -9  -3  -8         13.33         13.61          0.52 o
   9   3   8         13.99         13.99          0.51 o
 -10  -3  -8          3.29          3.81          0.38 o
  10   3   8          3.41          3.68          0.36 o
  11   3   8          6.56          6.65          0.51 o
 -11  -3  -8          6.46          6.48          0.51 o
  12   3   8          0.36          0.19          0.42 o
 -12  -3  -8          0.32          0.14          0.35 o
   0   4   8         15.33         15.19          0.18 o
  -1  -4  -8         29.99         29.65          0.25 o
   1   4   8         30.70         30.78          0.30 o
  -2  -4  -8        397.23        398.36          1.72 o
   2   4   8        401.66        403.17          1.98 o
  -3  -4  -8        770.85        763.90          3.85 o
   3   4   8        774.86        765.92          4.28 o
  -4  -4  -8        679.43        673.38          2.97 o
   4   4   8        675.56        665.44          3.68 o
  -5  -4  -8        207.56        207.51          1.40 o
   5   4   8        207.31        207.89          1.47 o
  -6  -4  -8         39.67         39.38          0.54 o
   6   4   8         40.25         40.99          0.61 o
   7   4   8         38.32         38.02          0.59 o
  -7  -4  -8         39.23         39.83          0.62 o
   8   4   8          4.58          5.04          0.32 o
  -8  -4  -8          4.54          4.87          0.33 o
   9   4   8          8.02          7.86          0.47 o
  -9  -4  -8          7.83          7.90          0.43 o
 -10  -4  -8          5.08          5.13          0.41 o
  10   4   8          4.86          5.04          0.44 o
  11   4   8          3.84          3.94          0.49 o
 -11  -4  -8          3.89          3.93          0.50 o
 -12  -4  -8          6.97          6.88          0.64 o
  12   4   8          7.14          7.51          0.73 o
   0   5   8        495.05        490.05          2.36 o
  -1  -5  -8         91.35         91.34          0.58 o
   1   5   8         93.92         94.28          0.68 o
   2   5   8        570.93        570.77          2.97 o
  -2  -5  -8        569.13        564.76          2.43 o
  -3  -5  -8        201.14        199.52          1.08 o
   3   5   8        204.83        203.93          1.28 o
  -4  -5  -8         89.72         88.97          0.65 o
   4   5   8         89.69         90.43          0.86 o
   5   5   8          4.48          4.96          0.23 o
  -5  -5  -8          4.27          4.60          0.21 o
  -6  -5  -8        211.03        209.83          1.46 o
   6   5   8        213.50        213.60          1.69 o
  -7  -5  -8         57.55         57.37          0.76 o
   7   5   8         58.29         57.88          0.82 o
   8   5   8         12.87         12.97          0.50 o
  -8  -5  -8         12.37         12.54          0.46 o
  -9  -5  -8         51.89         51.35          0.86 o
   9   5   8         52.31         51.30          0.97 o
  10   5   8          2.76          2.98          0.40 o
 -10  -5  -8          2.87          2.82          0.34 o
  11   5   8         19.29         19.72          0.85 o
 -11  -5  -8         19.21         20.18          0.75 o
  12   5   8          0.40          0.44          0.45 o
   0   6   8         22.67         22.30          0.27 o
  -1  -6  -8        422.49        422.45          1.93 o
   1   6   8        426.10        426.28          2.26 o
  -2  -6  -8        500.18        499.16          2.26 o
   2   6   8        492.44        487.91          2.44 o
  -3  -6  -8         73.92         74.20          0.55 o
   3   6   8         73.30         73.27          0.70 o
  -4  -6  -8         31.42         32.23          0.37 o
   4   6   8         31.42         31.85          0.49 o
  -5  -6  -8        138.78        139.57          1.02 o
   5   6   8        136.96        137.67          1.24 o
   6   6   8         66.32         66.63          0.82 o
  -6  -6  -8         68.37         68.50          0.70 o
  -7  -6  -8         31.99         31.49          0.63 o
   7   6   8         31.77         31.21          0.69 o
   8   6   8        117.79        117.51          1.42 o
  -8  -6  -8        118.36        116.84          1.33 o
  -9  -6  -8          6.04          6.53          0.43 o
   9   6   8          6.04          6.41          0.44 o
  10   6   8         21.57         20.85          0.72 o
 -10  -6  -8         21.57         21.11          0.69 o
 -11  -6  -8          6.59          6.99          0.57 o
  11   6   8          6.39          6.37          0.67 o
  12   6   8         12.93         13.35          0.92 o
 -12  -6  -8         12.96         13.68          0.96 o
   0   7   8        168.35        167.47          1.02 o
  -1  -7  -8         81.32         82.88          0.62 o
   1   7   8         79.65         82.10          0.67 o
  -2  -7  -8        446.07        443.33          2.10 o
   2   7   8        441.58        444.73          2.55 o
  -3  -7  -8         55.45         55.57          0.48 o
   3   7   8         54.98         55.55          0.60 o
  -4  -7  -8        199.06        196.91          1.22 o
   4   7   8        201.76        201.92          1.66 o
   5   7   8         32.39         31.85          0.54 o
  -5  -7  -8         32.61         32.38          0.41 o
   6   7   8        115.44        116.35          1.29 o
  -6  -7  -8        113.61        115.28          0.97 o
   7   7   8          9.05          9.01          0.41 o
  -7  -7  -8          8.60          9.07          0.37 o
   8   7   8          2.79          2.98          0.31 o
  -8  -7  -8          2.68          2.83          0.28 o
  -9  -7  -8          4.78          4.90          0.37 o
   9   7   8          4.54          4.59          0.39 o
 -10  -7  -8          4.21          4.58          0.42 o
  10   7   8          4.29          4.47          0.53 o
  11   7   8          1.61          1.43          0.48 o
 -11  -7  -8          1.60          1.43          0.45 o
   0   8   8        354.54        356.99          2.09 o
  -1  -8  -8         63.94         64.75          0.54 o
   1   8   8         64.30         64.60          0.55 o
  -2  -8  -8          1.52          2.08          0.11 o
   2   8   8          1.62          1.83          0.17 o
   3   8   8        119.29        117.42          1.06 o
  -3  -8  -8        117.99        117.19          0.85 o
   4   8   8          1.43          1.55          0.18 o
  -4  -8  -8          1.42          1.42          0.13 o
  -5  -8  -8          6.88          7.30          0.24 o
   5   8   8          6.95          7.45          0.34 o
  -6  -8  -8         25.06         24.87          0.43 o
   6   8   8         25.52         25.42          0.59 o
   7   8   8          7.09          7.50          0.42 o
  -7  -8  -8          7.05          7.73          0.33 o
   8   8   8          3.91          4.57          0.40 o
  -8  -8  -8          3.43          3.71          0.30 o
   9   8   8          6.39          6.51          0.48 o
  -9  -8  -8          6.13          6.53          0.40 o
 -10  -8  -8          5.74          5.84          0.52 o
  10   8   8          5.40          5.01          0.55 o
 -11  -8  -8          0.64          0.84          0.49 o
  11   8   8          0.65          0.79          0.43 o
   0   9   8        199.64        202.08          1.41 o
   1   9   8         48.55         49.58          0.58 o
  -1  -9  -8         47.17         48.25          0.53 o
  -2  -9  -8         58.70         59.57          0.54 o
   2   9   8         61.10         62.12          0.72 o
   3   9   8        111.24        112.02          1.11 o
  -3  -9  -8        110.65        113.20          0.97 o
   4   9   8         55.54         56.41          0.76 o
  -4  -9  -8         56.96         58.17          0.73 o
   5   9   8         45.12         45.40          0.74 o
  -5  -9  -8         46.06         45.93          0.63 o
   6   9   8         56.14         55.23          0.90 o
  -6  -9  -8         56.47         55.92          0.71 o
   7   9   8         18.47         18.06          0.58 o
  -7  -9  -8         18.94         19.09          0.45 o
  -8  -9  -8         23.06         23.24          0.56 o
   8   9   8         23.29         23.16          0.69 o
  -9  -9  -8         14.92         14.59          0.60 o
   9   9   8         15.27         15.12          0.71 o
  10   9   8          4.55          4.49          0.55 o
 -10  -9  -8          4.54          5.58          0.78 o
 -11  -9  -8         10.00         10.12          0.98 o
  11   9   8         10.01         11.61          0.94 o
   0  10   8        190.89        193.32          1.42 o
   1  10   8        114.33        115.03          1.03 o
  -1 -10  -8        115.25        116.25          0.90 o
   2  10   8        115.29        114.53          1.17 o
  -2 -10  -8        113.17        113.29          1.00 o
  -3 -10  -8         18.78         19.12          0.37 o
   3  10   8         19.40         19.22          0.46 o
   4  10   8          5.17          5.25          0.31 o
  -4 -10  -8          5.33          5.28          0.24 o
  -5 -10  -8         92.69         91.28          1.03 o
   5  10   8         91.69         90.21          1.20 o
  -6 -10  -8         36.17         35.32          0.62 o
   6  10   8         36.56         37.52          0.77 o
  -7 -10  -8         28.48         27.33          0.64 o
   7  10   8         28.23         28.05          0.76 o
  -8 -10  -8         45.35         46.13          1.04 o
   8  10   8         45.46         44.91          1.11 o
  -9 -10  -8          8.58          8.63          0.76 o
   9  10   8          8.51          8.59          0.71 o
 -10 -10  -8          4.39          4.60          0.73 o
  10  10   8          4.29          4.41          0.55 o
   0  11   8         44.24         44.76          0.64 o
  -1 -11  -8        207.57        202.50          1.58 o
   1  11   8        208.87        204.63          1.63 o
  -2 -11  -8         35.04         35.67          0.57 o
   2  11   8         35.30         36.74          0.74 o
  -3 -11  -8         36.59         36.97          0.51 o
   3  11   8         36.66         37.37          0.65 o
   4  11   8          3.25          3.62          0.26 o
  -4 -11  -8          3.48          4.54          0.34 o
   5  11   8         38.85         38.67          0.73 o
  -5 -11  -8         38.48         38.75          0.85 o
   6  11   8         29.43         30.00          0.72 o
  -6 -11  -8         29.85         30.73          0.75 o
  -7 -11  -8         18.06         18.08          0.74 o
   7  11   8         17.75         18.02          0.67 o
   8  11   8          3.50          3.63          0.41 o
  -8 -11  -8          3.41          3.44          0.51 o
  -9 -11  -8         19.43         18.45          1.06 o
   9  11   8         19.78         20.20          0.88 o
 -10 -11  -8          0.45          0.32          0.47 o
  10  11   8          0.50          0.46          0.42 o
   0  12   8         64.75         64.75          0.81 o
   1  12   8         20.93         21.14          0.54 o
  -1 -12  -8         20.68         21.19          0.42 o
  -2 -12  -8         37.29         36.86          0.53 o
   2  12   8         36.48         36.77          0.78 o
  -3 -12  -8         37.78         37.70          0.80 o
   3  12   8         37.44         36.49          0.68 o
  -4 -12  -8         48.09         48.32          0.84 o
   4  12   8         48.85         49.14          0.86 o
  -5 -12  -8         48.45         48.10          0.92 o
   5  12   8         47.47         46.71          0.97 o
   6  12   8         12.95         12.91          0.60 o
  -6 -12  -8         12.60         12.77          0.66 o
  -7 -12  -8          2.63          2.81          0.44 o
   7  12   8          2.78          2.73          0.39 o
   8  12   8          1.26          1.49          0.40 o
  -8 -12  -8          1.27          1.23          0.42 o
   9  12   8          7.14          7.93          0.75 o
  -9 -12  -8          7.30          8.00          0.81 o
 -10 -12  -8          0.25          0.58          0.55 o
  10  12   8          0.28          0.32          0.49 o
   0  13   8         16.03         17.22          0.48 o
   1  13   8          8.14          8.69          0.42 o
  -1 -13  -8          7.19          7.54          0.31 o
  -2 -13  -8         24.87         24.65          0.61 o
   2  13   8         24.27         24.09          0.67 o
  -3 -13  -8          7.55          7.80          0.54 o
   3  13   8          7.71          8.43          0.48 o
  -4 -13  -8          9.76         10.24          0.57 o
   4  13   8         10.02         10.33          0.49 o
   5  13   8         10.87         11.14          0.51 o
  -5 -13  -8         10.49         10.58          0.57 o
   6  13   8         25.19         24.77          0.77 o
  -6 -13  -8         24.84         24.88          0.85 o
   7  13   8          3.17          3.32          0.45 o
  -7 -13  -8          3.12          3.26          0.48 o
  -8 -13  -8          3.20          3.42          0.57 o
   8  13   8          3.04          3.08          0.55 o
  -9 -13  -8          2.39          2.48          0.64 o
   9  13   8          2.22          2.06          0.54 o
   0  14   8         27.28         26.75          0.64 o
  -1 -14  -8         12.25         12.82          0.62 o
   1  14   8         12.43         12.86          0.64 o
  -2 -14  -8          2.36          2.42          0.35 o
   2  14   8          2.26          2.44          0.35 o
  -3 -14  -8         69.28         69.91          1.43 o
   3  14   8         69.31         69.62          1.37 o
  -4 -14  -8         25.02         24.64          0.92 o
   4  14   8         24.70         25.53          0.80 o
  -5 -14  -8          0.11          0.20          0.26 o
   5  14   8          0.07          0.20          0.31 o
   6  14   8          6.98          7.35          0.64 o
  -6 -14  -8          6.74          6.97          0.60 o
   7  14   8          3.03          3.02          0.53 o
  -7 -14  -8          3.20          3.70          0.53 o
  -8 -14  -8          3.88          3.65          0.68 o
   8  14   8          4.04          3.74          0.79 o
   0  15   8          0.37          0.23          0.34 o
  -1 -15  -8         15.72         14.36          0.90 o
   1  15   8         15.50         15.67          0.80 o
   2  15   8         45.72         44.01          1.13 o
  -2 -15  -8         45.87         44.90          1.51 o
  -3 -15  -8         24.67         25.25          1.26 o
   3  15   8         24.89         25.41          0.91 o
  -4 -15  -8         37.80         37.19          1.55 o
   4  15   8         37.03         35.80          1.09 o
   5  15   8          9.05          9.62          0.71 o
  -5 -15  -8          8.94         10.49          0.97 o
   6  15   8         13.14         12.63          0.79 o
  -6 -15  -8         12.92         12.37          1.09 o
   7  15   8          1.85          2.01          0.86 o
  -7 -15  -8          1.87          1.76          0.62 o
  -8 -15  -8          0.24          0.45          0.68 o
   8  15   8          0.25          0.58          0.67 o
   0  16   8          0.09          0.03          0.88 o
  -1 -16  -8          3.75          4.39          0.80 o
   1  16   8          3.92          3.71          0.97 o
   2  16   8         35.36         32.92          1.22 o
  -2 -16  -8         35.03         34.25          1.71 o
  -3 -16  -8         14.54         14.77          1.25 o
   3  16   8         14.74         14.51          1.40 o
  -4 -16  -8          8.27          8.91          1.07 o
   4  16   8          8.32          8.53          0.74 o
  -5 -16  -8          0.13          1.58          1.13 o
   5  16   8          0.15          0.46          0.39 o
   6  16   8          0.33          0.34          0.52 o
  -6 -16  -8          0.29          0.74          0.66 o
   7  16   8          3.33          3.61          0.84 o
  -7 -16  -8          3.27          3.46          1.24 o
   0  17   8         22.06         23.91          1.80 o
   1  17   8          6.53          6.99          1.69 o
  -1 -17  -8          6.40          6.91          1.13 o
   2  17   8         10.36         12.22          1.87 o
  -2 -17  -8         10.42         10.87          1.21 o
   3  17   8          7.46          7.86          1.21 o
  -3 -17  -8          7.61          7.63          1.03 o
   4  17   8          6.16          6.64          1.08 o
  -4 -17  -8          6.26          8.45          1.81 o
   5  17   8          2.12          2.64          0.88 o
  -5 -17  -8          2.26          3.35          1.08 o
   6  17   8          1.59          1.75          0.84 o
  -6 -17  -8          1.68          1.20          0.94 o
   0  18   8         10.04         10.79          1.96 o
  -1 -18  -8         13.60         14.04          1.51 o
   1  18   8         13.55         12.84          2.09 o
   2  18   8          3.92          4.66          1.46 o
  -2 -18  -8          4.16          4.21          0.94 o
  -3 -18  -8         14.39         16.47          2.34 o
   4  18   8          1.07          1.69          1.12 o
  -4 -18  -8          0.99          0.96          0.89 o
   0  19   8          0.11          0.24          0.90 o
  -1 -19  -8          2.03          1.48          1.34 o
  -2 -19  -8          2.20          2.05          1.35 o
   1   0   9       1049.87       1055.62          5.22 o
   2   0   9         47.04         48.14          0.36 o
   3   0   9       2475.29       2470.34         12.92 o
   4   0   9         63.08         62.83          0.59 o
   5   0   9        762.28        752.62          3.83 o
   6   0   9          0.12          0.44          0.16 o
   7   0   9         28.09         27.90          0.54 o
   8   0   9         44.46         45.41          0.79 o
   9   0   9         26.80         26.24          0.70 o
  10   0   9          1.49          1.62          0.31 o
  11   0   9         11.10         11.50          0.63 o
  12   0   9          0.82          0.62          0.39 o
   0   1   9         74.98         75.80          0.45 o
  -1  -1  -9        563.33        562.82          3.22 o
   1   1   9        562.40        563.82          3.25 o
   2   1   9        468.37        458.02          2.11 o
  -2  -1  -9        468.13        462.32          2.23 o
   3   1   9        262.05        260.79          1.34 o
  -3  -1  -9        259.80        258.23          1.33 o
   4   1   9          6.01          6.42          0.25 o
  -4  -1  -9          6.69          7.07          0.22 o
  -5  -1  -9         67.08         66.80          0.72 o
   5   1   9         65.58         65.26          0.67 o
   6   1   9         25.81         26.19          0.47 o
  -6  -1  -9         24.66         24.77          0.49 o
   7   1   9        132.33        133.43          1.25 o
  -7  -1  -9        133.12        133.45          1.19 o
   8   1   9         28.42         28.82          0.64 o
  -8  -1  -9         28.03         28.09          0.63 o
   9   1   9         36.46         37.19          0.75 o
  -9  -1  -9         35.17         35.34          0.80 o
 -10  -1  -9          8.05          7.85          0.48 o
  10   1   9          7.77          8.28          0.48 o
  11   1   9          9.31          9.64          0.62 o
 -11  -1  -9          9.01          9.23          0.63 o
 -12  -1  -9          0.41          0.35          0.39 o
   0   2   9          6.66          7.02          0.13 o
   1   2   9        110.12        111.40          0.62 o
  -1  -2  -9        113.57        115.08          0.64 o
  -2  -2  -9        170.86        172.43          0.98 o
   2   2   9        168.34        170.74          0.93 o
  -3  -2  -9        808.84        806.78          4.38 o
   3   2   9        805.62        793.53          4.61 o
   4   2   9        232.25        233.45          1.27 o
  -4  -2  -9        234.61        233.92          1.35 o
   5   2   9        266.50        265.17          1.65 o
  -5  -2  -9        262.15        259.82          1.77 o
  -6  -2  -9         21.03         21.00          0.47 o
   6   2   9         19.81         20.36          0.42 o
   7   2   9         12.03         12.10          0.40 o
  -7  -2  -9         12.32         12.84          0.41 o
   8   2   9        161.28        160.58          1.59 o
  -8  -2  -9        162.17        161.29          1.51 o
   9   2   9         22.69         23.54          0.61 o
  -9  -2  -9         22.95         22.72          0.60 o
 -10  -2  -9         37.57         37.19          0.87 o
  10   2   9         37.13         36.66          0.83 o
 -11  -2  -9          6.58          7.17          0.54 o
  11   2   9          6.56          6.94          0.55 o
  12   2   9          2.10          1.62          0.54 o
 -12  -2  -9          2.03          2.22          0.47 o
   0   3   9        107.42        108.61          0.59 o
  -1  -3  -9        323.01        324.65          1.42 o
   1   3   9        327.36        325.48          1.47 o
   2   3   9        586.18        580.73          2.91 o
  -2  -3  -9        579.54        573.56          2.84 o
   3   3   9        166.33        165.60          0.97 o
  -3  -3  -9        162.78        164.75          0.93 o
   4   3   9        357.57        353.97          2.09 o
  -4  -3  -9        357.66        351.88          1.85 o
  -5  -3  -9         21.19         21.02          0.38 o
   5   3   9         19.82         19.74          0.33 o
  -6  -3  -9        250.35        250.25          1.88 o
   6   3   9        250.87        252.62          1.82 o
   7   3   9         96.28         96.49          1.02 o
  -7  -3  -9         95.39         96.07          1.01 o
  -8  -3  -9         42.45         42.63          0.72 o
   8   3   9         41.88         41.99          0.72 o
  -9  -3  -9         13.19         13.51          0.51 o
   9   3   9         13.46         13.40          0.52 o
 -10  -3  -9         23.54         23.25          0.73 o
  10   3   9         23.87         22.89          0.68 o
 -11  -3  -9          1.23          1.11          0.38 o
  11   3   9          1.36          1.47          0.41 o
 -12  -3  -9         11.01         10.91          0.75 o
  12   3   9         10.84         12.44          0.93 o
   0   4   9       2813.12       2767.55         14.60 o
   1   4   9        636.99        632.77          3.71 o
  -1  -4  -9        633.06        633.90          3.37 o
  -2  -4  -9        642.29        637.43          2.99 o
   2   4   9        631.59        626.66          3.22 o
   3   4   9        806.03        788.54          4.58 o
  -3  -4  -9        802.17        784.01          3.69 o
   4   4   9        213.89        215.26          1.48 o
  -4  -4  -9        214.13        212.89          1.29 o
  -5  -4  -9         58.13         58.44          0.61 o
   5   4   9         58.11         58.28          0.70 o
  -6  -4  -9        185.08        183.44          1.45 o
   6   4   9        184.67        185.34          1.55 o
  -7  -4  -9         29.40         30.12          0.57 o
   7   4   9         30.28         30.76          0.61 o
  -8  -4  -9        101.35        102.46          1.21 o
   8   4   9         99.90         99.82          1.16 o
   9   4   9         42.07         42.16          0.88 o
  -9  -4  -9         41.10         41.17          0.80 o
 -10  -4  -9          4.48          4.66          0.42 o
  10   4   9          4.17          4.34          0.43 o
 -11  -4  -9          0.48          0.37          0.34 o
  11   4   9          0.45          0.60          0.38 o
 -12  -4  -9          1.67          1.72          0.43 o
  12   4   9          1.67          2.12          0.52 o
   0   5   9          0.43          0.30          0.08 o
   1   5   9         97.53         98.08          0.74 o
  -1  -5  -9         96.65         97.36          0.59 o
   2   5   9        455.20        448.15          2.17 o
  -2  -5  -9        458.19        453.55          1.99 o
  -3  -5  -9        272.73        272.48          1.33 o
   3   5   9        268.36        267.51          1.67 o
   4   5   9        272.59        271.41          1.85 o
  -4  -5  -9        270.65        269.64          1.55 o
  -5  -5  -9         82.31         84.19          0.73 o
   5   5   9         81.13         81.99          0.87 o
   6   5   9         89.14         87.45          1.02 o
  -6  -5  -9         89.22         88.94          0.88 o
   7   5   9         20.06         19.28          0.52 o
  -7  -5  -9         20.20         19.64          0.51 o
  -8  -5  -9          5.79          6.25          0.37 o
   8   5   9          5.71          6.27          0.39 o
   9   5   9         13.35         12.99          0.57 o
  -9  -5  -9         13.67         13.74          0.55 o
  10   5   9         25.68         25.81          0.83 o
 -10  -5  -9         25.72         25.93          0.74 o
 -11  -5  -9         10.41         10.64          0.64 o
  11   5   9         10.47         10.72          0.81 o
 -12  -5  -9          2.40          2.65          0.54 o
  12   5   9          2.29          2.47          0.59 o
   0   6   9        852.52        845.61          4.68 o
   1   6   9        153.09        151.97          1.07 o
  -1  -6  -9        153.14        152.16          0.87 o
   2   6   9        238.74        237.77          1.32 o
  -2  -6  -9        234.54        232.62          1.37 o
  -3  -6  -9         24.05         24.17          0.29 o
   3   6   9         26.02         25.77          0.39 o
   4   6   9          2.81          3.31          0.22 o
  -4  -6  -9          3.01          3.23          0.16 o
  -5  -6  -9        117.65        117.80          0.91 o
   5   6   9        118.41        118.89          1.16 o
  -6  -6  -9         41.89         41.57          0.55 o
   6   6   9         41.49         42.03          0.68 o
   7   6   9          5.51          6.42          0.39 o
  -7  -6  -9          5.04          5.22          0.31 o
  -8  -6  -9         74.09         75.01          1.04 o
   8   6   9         74.69         74.72          1.24 o
   9   6   9          1.85          1.85          0.34 o
  -9  -6  -9          1.98          1.98          0.30 o
 -10  -6  -9          4.07          4.61          0.42 o
  10   6   9          4.30          4.01          0.45 o
 -11  -6  -9          4.68          4.99          0.52 o
  11   6   9          4.79          4.78          0.62 o
  12   6   9          0.91          1.03          0.52 o
 -12  -6  -9          0.97          0.90          0.45 o
   0   7   9        212.90        211.56          1.30 o
  -1  -7  -9        272.95        274.27          1.56 o
   1   7   9        271.21        271.46          1.72 o
  -2  -7  -9        425.68        425.02          2.06 o
   2   7   9        421.69        419.17          2.37 o
  -3  -7  -9        290.93        289.86          1.74 o
   3   7   9        293.68        291.40          1.94 o
   4   7   9        137.77        139.27          1.23 o
  -4  -7  -9        138.14        138.17          0.98 o
  -5  -7  -9         55.53         55.99          0.60 o
   5   7   9         56.06         57.09          0.79 o
   6   7   9         29.78         31.28          0.63 o
  -6  -7  -9         30.08         31.12          0.50 o
   7   7   9         76.61         77.24          1.10 o
  -7  -7  -9         78.31         78.63          0.95 o
  -8  -7  -9         19.10         19.17          0.55 o
   8   7   9         18.27         18.62          0.63 o
   9   7   9         31.20         31.66          0.85 o
  -9  -7  -9         30.34         29.92          0.73 o
 -10  -7  -9         19.23         19.48          0.74 o
  10   7   9         18.88         19.20          0.83 o
 -11  -7  -9          4.70          5.02          0.53 o
  11   7   9          4.70          4.76          0.61 o
   0   8   9         46.51         48.28          0.53 o
  -1  -8  -9         51.16         51.26          0.49 o
   1   8   9         52.81         53.06          0.59 o
  -2  -8  -9         86.40         86.05          0.61 o
   2   8   9         85.38         86.56          0.84 o
  -3  -8  -9        284.75        283.26          1.68 o
   3   8   9        286.24        284.83          2.03 o
  -4  -8  -9          7.42          7.67          0.21 o
   4   8   9          7.83          7.83          0.31 o
   5   8   9        279.78        278.52          2.26 o
  -5  -8  -9        282.85        282.63          1.82 o
   6   8   9         57.56         57.91          0.88 o
  -6  -8  -9         56.77         56.52          0.66 o
   7   8   9         76.03         76.34          1.10 o
  -7  -8  -9         76.43         75.44          0.93 o
  -8  -8  -9          8.07          8.58          0.43 o
   8   8   9          8.04          8.11          0.48 o
  -9  -8  -9          1.33          1.35          0.28 o
   9   8   9          1.37          1.66          0.33 o
  10   8   9          1.41          1.31          0.41 o
 -10  -8  -9          1.29          1.28          0.39 o
  11   8   9          9.42         10.54          0.82 o
 -11  -8  -9          9.58          9.08          0.99 o
   0   9   9          9.53         10.15          0.27 o
   1   9   9        103.29        103.40          0.92 o
  -1  -9  -9        102.24        102.06          0.78 o
   2   9   9        185.03        185.56          1.56 o
  -2  -9  -9        184.37        185.29          1.31 o
  -3  -9  -9        121.52        121.44          1.04 o
   3   9   9        120.99        120.69          1.19 o
  -4  -9  -9         99.79         99.72          0.92 o
   4   9   9        100.48         99.32          1.12 o
   5   9   9         46.75         47.96          0.76 o
  -5  -9  -9         46.28         45.69          0.56 o
   6   9   9          9.21          9.43          0.43 o
  -6  -9  -9          8.76          9.14          0.32 o
  -7  -9  -9         74.99         74.70          0.97 o
   7   9   9         76.21         76.26          1.11 o
  -8  -9  -9          3.37          3.33          0.31 o
   8   9   9          3.70          3.61          0.38 o
  -9  -9  -9         14.44         14.10          0.63 o
   9   9   9         14.13         14.29          0.70 o
 -10  -9  -9          1.54          1.30          0.57 o
  10   9   9          1.60          1.68          0.43 o
  11   9   9          6.24          5.92          0.74 o
 -11  -9  -9          6.28          5.92          0.78 o
   0  10   9        165.99        166.09          1.31 o
   1  10   9        103.42        104.13          0.97 o
  -1 -10  -9        103.38        102.12          0.85 o
  -2 -10  -9         80.50         80.98          0.77 o
   2  10   9         79.44         80.48          0.98 o
   3  10   9        111.70        112.56          1.23 o
  -3 -10  -9        113.02        114.70          1.00 o
  -4 -10  -9          7.75          8.14          0.33 o
   4  10   9          7.82          8.15          0.34 o
   5  10   9         47.20         47.56          0.80 o
  -5 -10  -9         47.75         47.74          0.81 o
   6  10   9         18.87         18.95          0.58 o
  -6 -10  -9         18.80         19.06          0.46 o
  -7 -10  -9         30.95         30.60          0.73 o
   7  10   9         30.09         29.60          0.74 o
   8  10   9         16.41         16.42          0.70 o
  -8 -10  -9         16.23         16.24          0.74 o
  -9 -10  -9          1.18          1.17          0.49 o
   9  10   9          1.08          1.09          0.39 o
  10  10   9          3.78          3.91          0.61 o
 -10 -10  -9          4.05          4.03          0.68 o
   0  11   9          1.10          1.41          0.17 o
   1  11   9         97.58         96.58          1.00 o
  -1 -11  -9         96.51         95.44          0.94 o
   2  11   9        137.63        138.87          1.54 o
  -2 -11  -9        137.40        138.07          1.22 o
   3  11   9         23.71         23.60          0.54 o
  -3 -11  -9         22.58         22.65          0.46 o
  -4 -11  -9         94.11         93.64          1.17 o
   4  11   9         93.59         92.53          1.12 o
   5  11   9         42.22         41.18          0.77 o
  -5 -11  -9         43.25         43.03          0.89 o
   6  11   9         37.66         37.26          0.81 o
  -6 -11  -9         37.33         37.28          0.92 o
  -7 -11  -9         26.78         26.85          0.90 o
   7  11   9         26.63         27.19          0.84 o
   8  11   9          3.90          4.10          0.43 o
  -8 -11  -9          3.78          3.76          0.53 o
   9  11   9          0.79          0.56          0.38 o
  -9 -11  -9          0.83          0.74          0.50 o
  10  11   9          6.15          6.56          0.74 o
 -10 -11  -9          6.10          6.43          0.80 o
   0  12   9         30.94         30.28          0.59 o
  -1 -12  -9         23.08         23.55          0.45 o
   1  12   9         23.41         23.41          0.49 o
   2  12   9         20.76         20.54          0.63 o
  -2 -12  -9         19.82         20.11          0.49 o
   3  12   9         11.65         11.98          0.39 o
  -3 -12  -9         11.96         12.04          0.47 o
   4  12   9         21.67         21.73          0.58 o
  -4 -12  -9         21.58         21.06          0.58 o
   5  12   9          5.08          5.30          0.41 o
  -5 -12  -9          4.94          5.31          0.41 o
   6  12   9          4.26          4.49          0.41 o
  -6 -12  -9          3.82          4.13          0.46 o
  -7 -12  -9          0.29          0.15          0.33 o
   7  12   9          0.32          0.09          0.30 o
   8  12   9         16.16         15.82          0.81 o
  -8 -12  -9         16.06         15.36          0.89 o
   9  12   9          3.37          3.34          0.56 o
  -9 -12  -9          3.46          3.75          0.63 o
   0  13   9          8.09          8.28          0.35 o
  -1 -13  -9         14.18         14.35          0.40 o
   1  13   9         14.18         14.26          0.54 o
  -2 -13  -9         72.81         73.63          1.16 o
   2  13   9         73.14         73.85          1.27 o
   3  13   9         11.48         11.57          0.58 o
  -3 -13  -9         11.72         11.64          0.61 o
  -4 -13  -9         60.73         61.13          1.28 o
   4  13   9         59.59         59.68          1.19 o
   5  13   9          5.06          5.79          0.42 o
  -5 -13  -9          5.44          6.24          0.48 o
  -6 -13  -9         25.08         25.42          0.87 o
   6  13   9         25.18         24.17          0.78 o
  -7 -13  -9          7.33          7.22          0.62 o
   7  13   9          7.18          7.32          0.61 o
   8  13   9          3.35          3.29          0.52 o
  -8 -13  -9          3.28          3.51          0.53 o
  -9 -13  -9          3.94          4.27          0.86 o
   9  13   9          3.84          4.00          0.64 o
   0  14   9         53.04         51.73          0.97 o
  -1 -14  -9          4.54          4.90          0.45 o
   1  14   9          4.93          5.82          0.50 o
  -2 -14  -9          8.55          8.51          0.59 o
   2  14   9          8.48          8.87          0.56 o
   3  14   9         55.34         56.73          1.22 o
  -3 -14  -9         55.08         56.72          1.46 o
  -4 -14  -9         21.21         22.38          0.87 o
   4  14   9         21.53         21.96          0.77 o
   5  14   9         11.34         12.03          0.67 o
  -5 -14  -9         11.82         12.09          0.69 o
   6  14   9         13.37         14.07          0.75 o
  -6 -14  -9         13.04         13.40          0.78 o
  -7 -14  -9          3.20          2.93          0.49 o
   7  14   9          3.03          2.85          0.53 o
   8  14   9         13.72         13.58          1.10 o
  -8 -14  -9         13.56         14.29          1.08 o
   0  15   9         57.21         55.01          2.33 o
  -1 -15  -9         88.96         87.59          2.67 o
   1  15   9         89.89         87.44          1.91 o
   2  15   9          5.11          5.69          0.51 o
  -2 -15  -9          5.05          6.07          0.76 o
   3  15   9          3.33          3.52          0.51 o
  -3 -15  -9          3.59          3.72          0.66 o
  -4 -15  -9          4.24          4.02          0.74 o
   4  15   9          4.27          4.22          0.55 o
  -5 -15  -9         27.49         27.18          1.43 o
   5  15   9         27.75         27.70          0.95 o
   6  15   9         13.59         13.62          0.94 o
  -6 -15  -9         13.79         14.34          0.98 o
  -7 -15  -9         13.66         14.19          1.42 o
   7  15   9         13.82         15.58          1.29 o
   0  16   9         20.15         20.00          2.30 o
   1  16   9          9.70          9.98          1.84 o
  -1 -16  -9          9.80          9.95          1.11 o
  -2 -16  -9          1.48          1.37          0.64 o
   2  16   9          1.63          1.79          0.45 o
  -3 -16  -9          9.62          9.01          0.96 o
   3  16   9          9.75         10.19          0.86 o
  -4 -16  -9          8.16          8.61          0.97 o
   4  16   9          7.77          8.56          0.72 o
   5  16   9         18.99         18.83          1.05 o
  -5 -16  -9         19.16         18.65          1.39 o
   6  16   9          1.98          1.66          0.77 o
  -6 -16  -9          2.11          2.37          0.91 o
  -7 -16  -9          0.18          0.44          0.90 o
   7  16   9          0.22          0.31          0.57 o
   0  17   9          0.55          0.62          0.72 o
   1  17   9          7.37          8.90          1.81 o
  -1 -17  -9          7.66          7.78          1.09 o
  -2 -17  -9          4.65          4.46          0.87 o
   2  17   9          4.40          6.22          1.55 o
  -3 -17  -9         11.60         13.46          1.27 o
   3  17   9         11.93         11.36          1.35 o
   4  17   9          1.22          1.28          0.57 o
  -4 -17  -9          1.33          1.57          1.01 o
  -5 -17  -9          2.21          2.55          1.15 o
   5  17   9          2.26          2.17          0.86 o
  -6 -17  -9          0.13          0.13          0.81 o
   6  17   9          0.17          0.06          1.10 o
   0  18   9          4.49          5.99          1.69 o
  -1 -18  -9          0.35          0.23          0.66 o
   1  18   9          0.40          0.67          1.06 o
  -2 -18  -9          6.35          6.97          1.14 o
   2  18   9          6.35          6.62          1.71 o
  -3 -18  -9         17.87         18.76          2.04 o
   4  18   9          3.88          3.92          1.64 o
  -4 -18  -9          3.94          3.13          1.07 o
   0  19   9          6.40          6.39          1.24 o
  -1 -19  -9          0.22          0.23          1.66 o
  -2 -19  -9          7.07          6.65          1.48 o
   0   0  10       2613.70       2579.53         15.68 o
   1   0  10       5298.43       5115.07         23.77 o
   2   0  10        638.31        634.55          3.43 o
   3   0  10        116.72        117.75          0.76 o
   4   0  10          1.43          1.58          0.14 o
   5   0  10        648.64        644.48          3.77 o
   6   0  10         63.28         63.49          0.77 o
   7   0  10        304.03        303.71          2.21 o
   8   0  10        179.33        177.77          1.72 o
   9   0  10         40.81         40.68          0.83 o
  10   0  10         16.36         16.71          0.65 o
  11   0  10          4.18          4.43          0.49 o
  12   0  10          1.05          1.02          0.42 o
   0   1  10         22.94         23.23          0.22 o
  -1  -1 -10        240.57        241.38          1.15 o
   1   1  10        243.57        245.00          1.04 o
  -2  -1 -10        268.35        266.12          1.27 o
   2   1  10        272.27        268.83          1.26 o
  -3  -1 -10        521.48        515.01          2.39 o
   3   1  10        524.31        517.75          2.39 o
  -4  -1 -10         37.19         37.36          0.42 o
   4   1  10         37.11         36.81          0.41 o
   5   1  10        224.18        226.34          1.59 o
  -5  -1 -10        224.24        223.83          1.62 o
   6   1  10        156.48        156.95          1.35 o
  -6  -1 -10        156.20        156.12          1.42 o
   7   1  10         13.87         13.37          0.43 o
  -7  -1 -10         13.43         13.67          0.43 o
  -8  -1 -10        111.34        111.14          1.24 o
   8   1  10        111.44        110.93          1.30 o
  -9  -1 -10         24.70         24.20          0.67 o
   9   1  10         25.44         25.29          0.64 o
  10   1  10         13.53         13.24          0.60 o
 -10  -1 -10         13.44         13.32          0.60 o
 -11  -1 -10         13.64         13.55          0.72 o
  11   1  10         13.58         13.50          0.75 o
 -12  -1 -10          6.30          5.92          0.65 o
  12   1  10          6.20          5.96          0.62 o
   0   2  10        347.17        346.57          1.45 o
  -1  -2 -10          6.33          6.36          0.14 o
   1   2  10          5.66          5.80          0.12 o
   2   2  10         39.46         39.05          0.35 o
  -2  -2 -10         37.04         37.32          0.36 o
  -3  -2 -10        503.27        502.62          2.36 o
   3   2  10        505.57        502.77          2.33 o
   4   2  10          9.30          9.64          0.23 o
  -4  -2 -10         10.21         10.24          0.25 o
   5   2  10        152.31        153.41          1.22 o
  -5  -2 -10        153.86        153.77          1.24 o
  -6  -2 -10         19.01         18.34          0.47 o
   6   2  10         19.80         18.85          0.43 o
   7   2  10         33.32         33.07          0.58 o
  -7  -2 -10         33.00         34.28          0.64 o
  -8  -2 -10         86.31         85.64          1.12 o
   8   2  10         88.09         88.06          1.10 o
  -9  -2 -10          8.75          8.85          0.47 o
   9   2  10          8.94          9.40          0.46 o
 -10  -2 -10          4.71          4.70          0.43 o
  10   2  10          5.11          5.34          0.44 o
  11   2  10          1.86          1.93          0.44 o
 -11  -2 -10          1.87          1.56          0.38 o
  12   2  10          3.15          3.16          0.60 o
 -12  -2 -10          3.20          3.33          0.52 o
   0   3  10       1144.55       1151.23          6.30 o
   1   3  10        254.64        253.62          1.27 o
  -1  -3 -10        254.48        254.29          1.20 o
   2   3  10        308.67        310.68          1.64 o
  -2  -3 -10        312.40        311.61          1.48 o
  -3  -3 -10        375.61        374.09          1.83 o
   3   3  10        376.32        373.56          1.92 o
   4   3  10        132.45        132.72          1.01 o
  -4  -3 -10        131.92        132.04          0.94 o
   5   3  10         50.83         50.91          0.64 o
  -5  -3 -10         50.75         50.39          0.60 o
   6   3  10        145.36        145.76          1.28 o
  -6  -3 -10        146.27        144.69          1.39 o
   7   3  10         66.45         65.92          0.82 o
  -7  -3 -10         67.66         67.31          0.90 o
  -8  -3 -10         15.64         15.49          0.53 o
   8   3  10         15.73         15.57          0.49 o
   9   3  10         16.93         16.78          0.54 o
  -9  -3 -10         17.02         17.30          0.60 o
  10   3  10         12.89         13.57          0.59 o
 -10  -3 -10         13.09         12.73          0.60 o
  11   3  10         10.29         10.69          0.78 o
 -11  -3 -10         10.33         10.80          0.66 o
 -12  -3 -10          4.04          4.03          0.55 o
  12   3  10          3.90          4.06          0.63 o
   0   4  10         15.93         15.37          0.24 o
  -1  -4 -10         72.70         73.12          0.46 o
   1   4  10         71.93         72.29          0.57 o
   2   4  10        261.82        260.98          1.41 o
  -2  -4 -10        265.10        264.79          1.26 o
   3   4  10        224.40        224.84          1.39 o
  -3  -4 -10        224.65        225.45          1.23 o
   4   4  10        247.82        245.78          1.71 o
  -4  -4 -10        245.32        242.84          1.46 o
   5   4  10        266.73        264.89          1.94 o
  -5  -4 -10        267.36        262.93          1.79 o
  -6  -4 -10         67.74         68.77          0.85 o
   6   4  10         67.92         68.55          0.88 o
   7   4  10          4.60          4.83          0.33 o
  -7  -4 -10          4.83          4.89          0.32 o
   8   4  10         12.21         11.86          0.54 o
  -8  -4 -10         12.24         11.87          0.51 o
   9   4  10          2.64          2.71          0.39 o
  -9  -4 -10          2.78          3.09          0.34 o
  10   4  10         20.61         21.12          0.77 o
 -10  -4 -10         20.46         20.74          0.71 o
 -11  -4 -10          8.84          9.13          0.63 o
  11   4  10          8.48          9.05          0.73 o
  12   4  10          5.34          5.53          0.69 o
 -12  -4 -10          5.35          5.48          0.59 o
   0   5  10        988.96        987.23          6.52 o
  -1  -5 -10        319.43        320.71          1.47 o
   1   5  10        312.50        313.55          1.80 o
  -2  -5 -10        816.36        810.19          4.30 o
   2   5  10        812.16        802.94          4.33 o
  -3  -5 -10        777.61        772.35          3.63 o
   3   5  10        774.88        770.99          4.16 o
  -4  -5 -10        218.54        218.62          1.35 o
   4   5  10        221.49        220.97          1.60 o
   5   5  10         47.46         49.53          0.66 o
  -5  -5 -10         47.43         48.91          0.57 o
   6   5  10        173.68        175.16          1.64 o
  -6  -5 -10        173.48        175.46          1.50 o
  -7  -5 -10         71.76         72.68          1.03 o
   7   5  10         70.06         71.91          1.12 o
   8   5  10        109.74        109.28          1.45 o
  -8  -5 -10        110.27        110.48          1.35 o
  -9  -5 -10         29.25         28.73          0.79 o
   9   5  10         28.77         28.35          0.80 o
  10   5  10          1.83          1.83          0.37 o
 -10  -5 -10          1.76          1.68          0.33 o
  11   5  10          9.64          9.92          0.73 o
 -11  -5 -10          9.44          9.65          0.63 o
 -12  -5 -10          1.62          1.67          0.48 o
  12   5  10          1.60          1.38          0.51 o
   0   6  10        438.34        434.22          2.37 o
  -1  -6 -10         37.84         38.66          0.39 o
   1   6  10         38.82         39.35          0.49 o
  -2  -6 -10        428.57        427.23          2.41 o
   2   6  10        435.45        433.70          2.40 o
   3   6  10        108.42        107.76          0.98 o
  -3  -6 -10        107.28        108.19          0.72 o
  -4  -6 -10        443.07        439.61          2.26 o
   4   6  10        442.58        440.41          2.97 o
   5   6  10        157.45        157.43          1.37 o
  -5  -6 -10        156.26        158.57          1.19 o
   6   6  10         87.01         87.71          1.09 o
  -6  -6 -10         87.26         87.60          0.93 o
  -7  -6 -10         35.84         36.18          0.67 o
   7   6  10         35.63         34.74          0.71 o
   8   6  10         37.02         36.46          0.81 o
  -8  -6 -10         35.83         35.68          0.74 o
  -9  -6 -10         27.30         27.74          0.73 o
   9   6  10         27.78         27.74          0.80 o
 -10  -6 -10         32.56         31.15          0.86 o
  10   6  10         33.09         33.01          1.07 o
  11   6  10          3.99          4.26          0.59 o
 -11  -6 -10          3.86          4.00          0.51 o
   0   7  10        159.75        159.57          1.16 o
  -1  -7 -10         26.64         27.19          0.35 o
   1   7  10         27.94         28.27          0.39 o
   2   7  10        242.66        244.06          1.60 o
  -2  -7 -10        238.84        238.17          1.40 o
   3   7  10          8.32          8.11          0.27 o
  -3  -7 -10          7.34          7.51          0.23 o
  -4  -7 -10        122.24        122.55          0.87 o
   4   7  10        122.62        122.79          1.16 o
   5   7  10         84.44         86.27          1.02 o
  -5  -7 -10         85.20         84.45          0.82 o
  -6  -7 -10         65.90         66.66          0.74 o
   6   7  10         67.46         66.81          0.90 o
  -7  -7 -10         50.72         50.58          0.82 o
   7   7  10         51.27         51.11          0.88 o
   8   7  10          8.23          8.58          0.48 o
  -8  -7 -10          8.41          8.80          0.44 o
   9   7  10          2.76          3.30          0.40 o
  -9  -7 -10          2.96          3.24          0.35 o
  10   7  10         10.25         10.15          0.64 o
 -10  -7 -10         10.05         10.45          0.60 o
 -11  -7 -10         11.88         11.99          0.69 o
  11   7  10         11.87         12.17          0.82 o
   0   8  10        327.66        324.61          1.84 o
   1   8  10        392.72        394.16          2.42 o
  -1  -8 -10        390.06        391.56          2.15 o
  -2  -8 -10        191.48        190.83          1.14 o
   2   8  10        189.40        188.82          1.52 o
  -3  -8 -10          2.33          2.90          0.16 o
   3   8  10          2.51          2.77          0.20 o
  -4  -8 -10          1.65          1.87          0.13 o
   4   8  10          1.62          1.98          0.20 o
  -5  -8 -10         64.89         65.62          0.69 o
   5   8  10         64.65         65.70          0.86 o
   6   8  10          5.59          6.46          0.36 o
  -6  -8 -10          6.16          6.79          0.28 o
  -7  -8 -10          8.35          8.94          0.38 o
   7   8  10          8.36          8.30          0.47 o
   8   8  10         70.80         70.84          1.18 o
  -8  -8 -10         71.57         70.92          1.05 o
  -9  -8 -10          0.94          0.84          0.28 o
   9   8  10          1.10          1.07          0.33 o
  10   8  10          6.44          6.43          0.63 o
 -10  -8 -10          6.30          6.28          0.52 o
  11   8  10          1.13          0.85          0.48 o
 -11  -8 -10          1.10          1.21          0.55 o
   0   9  10         79.98         79.73          0.79 o
   1   9  10          4.48          4.70          0.19 o
  -1  -9 -10          4.97          5.28          0.19 o
  -2  -9 -10        178.38        178.45          1.29 o
   2   9  10        176.47        176.85          1.59 o
   3   9  10          2.43          2.75          0.21 o
  -3  -9 -10          2.93          3.15          0.17 o
   4   9  10         42.74         43.30          0.65 o
  -4  -9 -10         43.96         44.77          0.52 o
   5   9  10         58.83         58.11          0.83 o
  -5  -9 -10         59.28         58.72          0.58 o
  -6  -9 -10         71.31         69.71          0.75 o
   6   9  10         70.23         68.55          1.01 o
   7   9  10         30.73         30.57          0.72 o
  -7  -9 -10         31.35         31.82          0.62 o
  -8  -9 -10          4.35          4.66          0.35 o
   8   9  10          4.38          4.39          0.39 o
   9   9  10          8.77          8.96          0.62 o
  -9  -9 -10          8.91          8.61          0.52 o
 -10  -9 -10          7.44          7.36          0.85 o
  10   9  10          7.21          7.65          0.75 o
 -11  -9 -10          8.96          9.73          1.02 o
  11   9  10          9.03          9.48          0.89 o
   0  10  10         52.19         51.38          0.63 o
   1  10  10        267.06        267.49          2.10 o
  -1 -10 -10        269.21        265.56          1.98 o
  -2 -10 -10         15.01         15.50          0.34 o
   2  10  10         14.53         14.93          0.45 o
  -3 -10 -10         94.51         93.86          0.89 o
   3  10  10         93.96         93.86          1.15 o
  -4 -10 -10         70.06         71.63          0.83 o
   4  10  10         69.96         71.96          0.98 o
  -5 -10 -10        135.55        136.50          1.39 o
   5  10  10        137.72        138.37          1.62 o
  -6 -10 -10         35.64         35.44          0.60 o
   6  10  10         36.72         36.70          0.71 o
   7  10  10         87.68         86.90          1.29 o
  -7 -10 -10         87.22         86.96          1.26 o
  -8 -10 -10         15.38         15.21          0.79 o
   8  10  10         15.38         16.26          0.66 o
   9  10  10         12.84         13.64          0.75 o
  -9 -10 -10         12.96         12.65          0.92 o
 -10 -10 -10         12.55         13.73          1.06 o
  10  10  10         12.39         12.29          0.89 o
   0  11  10        453.45        455.15          3.11 o
  -1 -11 -10        209.25        206.60          1.56 o
   1  11  10        212.08        210.35          2.02 o
  -2 -11 -10        172.92        171.45          1.55 o
   2  11  10        173.19        175.77          2.15 o
   3  11  10        176.55        175.93          1.79 o
  -3 -11 -10        175.01        173.97          1.63 o
   4  11  10         76.29         77.40          1.19 o
  -4 -11 -10         77.37         77.29          0.95 o
  -5 -11 -10         19.95         19.31          0.54 o
   5  11  10         19.82         19.55          0.56 o
  -6 -11 -10         64.43         65.69          1.30 o
   6  11  10         64.44         65.22          1.10 o
  -7 -11 -10         52.81         52.66          1.25 o
   7  11  10         53.65         53.87          1.10 o
  -8 -11 -10         12.55         11.84          0.85 o
   8  11  10         12.81         13.57          0.66 o
  -9 -11 -10          6.77          6.86          0.74 o
   9  11  10          7.02          6.79          0.63 o
 -10 -11 -10          3.35          3.47          0.68 o
  10  11  10          3.18          2.89          0.56 o
   0  12  10          1.29          1.42          0.20 o
  -1 -12 -10          6.16          6.26          0.28 o
   1  12  10          6.55          6.71          0.35 o
  -2 -12 -10          9.01          9.21          0.31 o
   2  12  10          8.39          8.36          0.50 o
  -3 -12 -10         35.17         36.52          0.85 o
   3  12  10         35.15         35.28          0.70 o
  -4 -12 -10          8.07          8.58          0.43 o
   4  12  10          8.26          8.56          0.43 o
  -5 -12 -10         22.57         21.74          0.69 o
   5  12  10         21.91         21.44          0.71 o
  -6 -12 -10         12.72         12.98          0.69 o
   6  12  10         12.96         13.30          0.60 o
  -7 -12 -10          1.68          1.68          0.41 o
   7  12  10          1.80          1.99          0.38 o
  -8 -12 -10          0.47          0.12          0.39 o
   8  12  10          0.47          0.53          0.44 o
   9  12  10          0.05          0.35          0.41 o
   0  13  10          1.77          1.79          0.21 o
   1  13  10         43.08         42.88          0.87 o
  -1 -13 -10         42.62         41.18          0.61 o
   2  13  10         14.00         14.65          0.59 o
  -2 -13 -10         13.27         13.59          0.57 o
  -3 -13 -10         35.55         35.56          0.87 o
   3  13  10         36.40         37.16          0.96 o
   4  13  10         57.90         56.82          1.10 o
  -4 -13 -10         58.82         57.77          1.16 o
  -5 -13 -10         21.49         21.07          0.73 o
   5  13  10         21.29         21.27          0.66 o
  -6 -13 -10          8.20          8.66          0.62 o
   6  13  10          7.81          7.82          0.52 o
   7  13  10         13.51         14.29          0.78 o
  -7 -13 -10         13.17         13.39          0.79 o
  -8 -13 -10          2.90          3.44          0.54 o
   8  13  10          3.00          2.87          0.53 o
   9  13  10          3.55          3.13          0.61 o
  -9 -13 -10          3.33          3.67          0.76 o
   0  14  10          4.35          4.84          0.32 o
   1  14  10         36.85         37.14          1.18 o
  -1 -14 -10         36.68         37.18          0.86 o
   2  14  10         69.65         71.08          1.31 o
  -2 -14 -10         68.65         69.50          2.10 o
  -3 -14 -10         10.69         10.73          0.61 o
   3  14  10         10.33         10.87          0.62 o
   4  14  10         24.76         23.89          0.95 o
  -4 -14 -10         24.79         24.26          0.93 o
  -5 -14 -10         46.76         46.66          1.36 o
   5  14  10         46.37         46.37          1.22 o
  -6 -14 -10          0.56          0.44          0.34 o
   6  14  10          0.57          0.77          0.40 o
   7  14  10          8.27          8.49          0.82 o
  -7 -14 -10          8.52          9.38          0.72 o
  -8 -14 -10          7.22          7.83          1.06 o
   8  14  10          7.34          7.92          0.89 o
   0  15  10          0.01          0.28          0.33 o
  -1 -15 -10          7.87          8.04          0.78 o
   1  15  10          7.57          8.24          0.71 o
  -2 -15 -10         33.70         33.51          1.38 o
   2  15  10         33.08         32.53          1.04 o
  -3 -15 -10         50.41         51.52          1.81 o
   3  15  10         50.51         50.61          1.44 o
   4  15  10         21.96         21.91          0.93 o
  -4 -15 -10         21.82         22.14          1.29 o
   5  15  10          6.35          7.59          0.71 o
  -5 -15 -10          6.41          7.50          0.99 o
  -6 -15 -10          4.89          5.45          0.88 o
   6  15  10          4.89          4.62          0.66 o
   7  15  10          0.35          0.59          0.52 o
  -7 -15 -10          0.40          0.85          0.67 o
   0  16  10         54.53         55.59          2.88 o
   1  16  10         40.37         39.61          1.97 o
  -1 -16 -10         40.03         40.22          1.93 o
   2  16  10          4.09          4.25          0.60 o
  -2 -16 -10          3.87          4.39          0.88 o
  -3 -16 -10          5.97          5.96          0.86 o
   3  16  10          5.88          6.92          0.78 o
  -4 -16 -10          5.83          5.94          0.84 o
   4  16  10          5.85          6.71          0.65 o
   5  16  10          2.62          3.33          0.59 o
  -5 -16 -10          2.58          2.84          0.69 o
   6  16  10          3.50          4.30          0.98 o
  -6 -16 -10          3.56          3.16          1.14 o
   0  17  10         22.26         21.70          2.56 o
   1  17  10          9.60         11.35          2.01 o
  -1 -17 -10          9.48         10.04          1.20 o
   2  17  10          7.76         10.06          1.90 o
  -2 -17 -10          7.70          8.45          1.14 o
  -3 -17 -10         11.26         11.78          1.25 o
   3  17  10         11.50         13.29          1.21 o
  -4 -17 -10          4.24          4.27          0.99 o
   4  17  10          4.48          4.77          0.83 o
  -5 -17 -10          3.20          3.10          1.12 o
   5  17  10          3.25          3.23          0.95 o
   0  18  10          4.19          4.54          1.12 o
   1  18  10          4.03          5.29          1.59 o
  -1 -18 -10          3.78          4.22          1.08 o
   2  18  10          4.07          4.18          1.42 o
  -2 -18 -10          4.06          5.95          1.11 o
   3  18  10          5.18          4.79          1.79 o
  -3 -18 -10          5.11          5.10          1.31 o
  -4 -18 -10          4.82          5.79          1.42 o
   1  19  10          6.47          8.23          1.41 o
  -1 -19 -10          6.59          5.61          1.77 o
   1   0  11        131.74        129.55          0.72 o
   2   0  11         46.20         46.02          0.41 o
   3   0  11        176.72        178.13          1.06 o
   4   0  11         38.21         37.96          0.44 o
   5   0  11        191.77        190.97          1.53 o
   6   0  11         19.34         19.33          0.45 o
   7   0  11         70.99         70.96          0.95 o
   8   0  11         31.53         31.98          0.73 o
   9   0  11          0.31          0.51          0.27 o
  10   0  11          1.34          1.42          0.31 o
  11   0  11          7.01          7.12          0.58 o
  12   0  11          0.52          0.37          0.38 o
   0   1  11        272.65        268.58          1.21 o
  -1  -1 -11        726.34        721.49          3.92 o
   1   1  11        720.12        710.65          4.01 o
  -2  -1 -11          1.36          1.59          0.11 o
   2   1  11          1.29          1.44          0.10 o
   3   1  11        145.89        144.34          0.95 o
  -3  -1 -11        144.06        142.91          0.92 o
   4   1  11         92.92         93.01          0.74 o
  -4  -1 -11         93.77         91.83          0.75 o
  -5  -1 -11        106.91        107.98          0.98 o
   5   1  11        105.09        105.93          0.97 o
   6   1  11        104.98        106.69          1.07 o
  -6  -1 -11        106.56        108.71          1.13 o
   7   1  11        152.33        153.84          1.51 o
  -7  -1 -11        155.69        156.19          1.49 o
   8   1  11         67.63         67.68          1.00 o
  -8  -1 -11         68.57         68.28          1.00 o
  -9  -1 -11         15.86         15.86          0.59 o
   9   1  11         15.86         16.16          0.57 o
 -10  -1 -11         22.08         22.17          0.71 o
  10   1  11         22.43         22.38          0.71 o
  11   1  11          9.28          9.59          0.64 o
 -11  -1 -11          8.94          8.90          0.62 o
  12   1  11          2.57          2.27          0.51 o
 -12  -1 -11          2.51          2.32          0.49 o
   0   2  11       1505.04       1492.01          6.96 o
   1   2  11         63.24         62.40          0.42 o
  -1  -2 -11         65.44         64.50          0.45 o
  -2  -2 -11         39.01         39.54          0.36 o
   2   2  11         37.30         37.67          0.36 o
  -3  -2 -11         66.53         68.16          0.57 o
   3   2  11         69.74         69.72          0.53 o
   4   2  11         70.27         71.45          0.62 o
  -4  -2 -11         67.84         67.29          0.60 o
  -5  -2 -11        202.46        200.96          1.53 o
   5   2  11        205.18        203.64          1.49 o
   6   2  11         98.20         97.59          1.01 o
  -6  -2 -11         98.38         98.45          1.08 o
  -7  -2 -11          0.52          0.56          0.23 o
   7   2  11          0.62          0.40          0.21 o
  -8  -2 -11          7.02          7.22          0.41 o
   8   2  11          6.50          6.98          0.41 o
   9   2  11         17.52         17.58          0.60 o
  -9  -2 -11         16.96         16.71          0.60 o
 -10  -2 -11          2.39          2.12          0.35 o
  10   2  11          2.61          2.23          0.34 o
 -11  -2 -11          8.19          8.80          0.65 o
  11   2  11          8.40          8.69          0.62 o
 -12  -2 -11          2.37          2.19          0.48 o
  12   2  11          2.34          2.42          0.55 o
   0   3  11        244.00        244.06          1.14 o
  -1  -3 -11         36.22         36.44          0.34 o
   1   3  11         35.25         35.62          0.31 o
  -2  -3 -11        258.44        259.62          1.26 o
   2   3  11        256.99        258.98          1.37 o
  -3  -3 -11        201.27        200.39          1.28 o
   3   3  11        201.01        198.96          1.24 o
   4   3  11        187.01        188.96          1.30 o
  -4  -3 -11        181.48        181.57          1.19 o
  -5  -3 -11        123.92        124.46          1.14 o
   5   3  11        123.80        125.24          1.08 o
  -6  -3 -11         55.16         55.60          0.79 o
   6   3  11         54.21         55.15          0.79 o
  -7  -3 -11          8.71          9.14          0.43 o
   7   3  11          8.43          8.64          0.38 o
   8   3  11          0.15          0.32          0.22 o
  -8  -3 -11          0.20          0.04          0.24 o
  -9  -3 -11          0.15          0.28          0.25 o
   9   3  11          0.10          0.14          0.23 o
 -10  -3 -11          9.10          8.91          0.53 o
  10   3  11          9.39          8.68          0.50 o
 -11  -3 -11          1.99          1.95          0.41 o
  11   3  11          2.14          2.44          0.49 o
 -12  -3 -11          2.51          2.34          0.49 o
  12   3  11          2.35          2.22          0.54 o
   0   4  11        226.11        224.51          1.16 o
   1   4  11         64.12         64.91          0.51 o
  -1  -4 -11         64.63         65.41          0.46 o
  -2  -4 -11        210.97        209.63          1.03 o
   2   4  11        207.97        206.77          1.19 o
   3   4  11        425.12        419.94          2.56 o
  -3  -4 -11        428.42        424.27          2.23 o
  -4  -4 -11         79.95         80.15          0.70 o
   4   4  11         79.73         79.98          0.78 o
  -5  -4 -11         51.11         51.04          0.64 o
   5   4  11         50.81         51.73          0.70 o
  -6  -4 -11          1.22          0.97          0.21 o
   6   4  11          1.52          1.75          0.24 o
   7   4  11         36.24         36.17          0.77 o
  -7  -4 -11         36.83         35.98          0.71 o
   8   4  11        110.95        110.35          1.43 o
  -8  -4 -11        110.76        111.08          1.36 o
   9   4  11         11.10         11.28          0.59 o
  -9  -4 -11         11.79         12.45          0.55 o
 -10  -4 -11         21.69         21.95          0.72 o
  10   4  11         21.56         21.23          0.78 o
 -11  -4 -11          3.97          4.09          0.49 o
  11   4  11          4.05          4.17          0.58 o
 -12  -4 -11          1.59          1.45          0.44 o
  12   4  11          1.56          1.41          0.50 o
   0   5  11        238.05        239.12          1.39 o
  -1  -5 -11        434.65        431.34          1.94 o
   1   5  11        428.78        427.06          2.27 o
  -2  -5 -11        463.93        455.21          2.35 o
   2   5  11        466.49        455.88          2.42 o
   3   5  11         15.92         15.80          0.30 o
  -3  -5 -11         15.68         16.31          0.27 o
   4   5  11        127.13        126.92          1.15 o
  -4  -5 -11        127.78        127.37          0.95 o
  -5  -5 -11         69.00         68.32          0.72 o
   5   5  11         70.82         71.07          0.83 o
   6   5  11         94.10         94.29          1.11 o
  -6  -5 -11         94.60         94.61          1.06 o
  -7  -5 -11         74.53         74.48          1.03 o
   7   5  11         73.81         74.06          1.07 o
  -8  -5 -11         29.64         29.15          0.69 o
   8   5  11         29.74         29.71          0.74 o
   9   5  11          2.19          2.14          0.37 o
  -9  -5 -11          2.41          2.24          0.34 o
 -10  -5 -11         13.15         13.05          0.61 o
  10   5  11         13.10         13.76          0.70 o
 -11  -5 -11          3.76          3.86          0.47 o
  11   5  11          3.76          4.00          0.56 o
  12   5  11          3.35          3.11          0.63 o
 -12  -5 -11          3.45          3.91          0.55 o
   0   6  11        225.53        222.48          1.46 o
  -1  -6 -11        240.04        237.89          1.37 o
   1   6  11        236.69        233.04          1.59 o
   2   6  11        100.80         99.25          0.86 o
  -2  -6 -11         97.41         95.80          0.71 o
  -3  -6 -11        403.54        399.99          2.10 o
   3   6  11        403.86        403.36          2.57 o
   4   6  11         76.84         77.40          0.82 o
  -4  -6 -11         77.06         77.77          0.67 o
   5   6  11        101.96        103.54          1.08 o
  -5  -6 -11        100.29        100.73          0.89 o
  -6  -6 -11         18.08         18.38          0.44 o
   6   6  11         18.35         18.16          0.51 o
   7   6  11         61.23         61.10          0.96 o
  -7  -6 -11         61.77         62.94          0.88 o
  -8  -6 -11         46.72         46.36          0.88 o
   8   6  11         47.32         46.40          0.92 o
   9   6  11          3.92          3.82          0.41 o
  -9  -6 -11          3.72          4.39          0.40 o
  10   6  11          6.56          6.46          0.62 o
 -10  -6 -11          6.23          6.64          0.51 o
 -11  -6 -11          2.64          3.01          0.45 o
  11   6  11          2.50          2.92          0.52 o
   0   7  11        261.02        262.20          1.89 o
   1   7  11        106.94        106.69          0.90 o
  -1  -7 -11        107.60        108.44          0.89 o
   2   7  11         58.95         60.24          0.67 o
  -2  -7 -11         57.85         58.84          0.56 o
  -3  -7 -11         98.61         97.82          0.78 o
   3   7  11         96.54         97.00          0.94 o
   4   7  11        102.14        103.74          1.07 o
  -4  -7 -11        103.77        104.29          0.80 o
   5   7  11         21.78         21.96          0.49 o
  -5  -7 -11         22.20         22.40          0.37 o
   6   7  11         26.57         27.07          0.63 o
  -6  -7 -11         26.32         26.61          0.52 o
   7   7  11         41.48         41.37          0.82 o
  -7  -7 -11         41.25         41.31          0.71 o
  -8  -7 -11          7.88          8.56          0.44 o
   8   7  11          8.43          8.54          0.49 o
  -9  -7 -11         11.48         11.96          0.53 o
   9   7  11         11.28         11.04          0.58 o
  10   7  11          0.61          0.66          0.37 o
 -10  -7 -11          0.69          0.95          0.35 o
  11   7  11          4.60          4.64          0.69 o
 -11  -7 -11          4.60          4.94          0.54 o
   0   8  11         17.16         17.14          0.34 o
   1   8  11        132.20        132.56          1.06 o
  -1  -8 -11        131.17        130.43          1.01 o
   2   8  11         40.54         40.90          0.59 o
  -2  -8 -11         40.89         40.70          0.44 o
  -3  -8 -11         77.66         77.22          0.68 o
   3   8  11         77.10         77.02          0.84 o
  -4  -8 -11         58.71         58.73          0.61 o
   4   8  11         58.67         58.82          0.76 o
   5   8  11         85.63         84.49          1.04 o
  -5  -8 -11         85.60         84.47          0.80 o
   6   8  11         58.62         59.23          0.90 o
  -6  -8 -11         58.68         59.78          0.78 o
   7   8  11         29.87         30.99          0.73 o
  -7  -8 -11         30.33         30.54          0.61 o
   8   8  11          5.40          5.97          0.45 o
  -8  -8 -11          5.43          5.84          0.38 o
  -9  -8 -11          1.26          1.52          0.32 o
   9   8  11          1.32          1.22          0.33 o
  10   8  11          5.21          5.37          0.63 o
 -10  -8 -11          5.25          5.30          0.54 o
  11   8  11          0.68          0.36          0.45 o
 -11  -8 -11          0.65          0.62          0.51 o
   0   9  11         48.08         49.11          0.68 o
  -1  -9 -11        101.61        101.62          0.87 o
   1   9  11        103.00        101.80          0.96 o
   2   9  11         13.19         13.24          0.38 o
  -2  -9 -11         13.05         13.00          0.27 o
  -3  -9 -11         58.90         58.96          0.57 o
   3   9  11         59.72         60.95          0.85 o
  -4  -9 -11          9.21          9.12          0.28 o
   4   9  11          8.72          8.53          0.34 o
  -5  -9 -11         47.11         46.61          0.53 o
   5   9  11         47.12         47.26          0.74 o
   6   9  11         23.83         23.54          0.59 o
  -6  -9 -11         24.82         24.96          0.43 o
  -7  -9 -11         36.01         35.04          0.68 o
   7   9  11         36.87         36.51          0.79 o
   8   9  11          1.59          1.54          0.31 o
  -8  -9 -11          1.82          2.33          0.32 o
  -9  -9 -11          6.77          6.32          0.51 o
   9   9  11          6.54          6.54          0.59 o
  10   9  11          3.45          3.38          0.57 o
 -10  -9 -11          3.55          3.68          0.69 o
 -11  -9 -11          7.76          7.67          0.86 o
  11   9  11          7.65          7.31          0.80 o
   0  10  11         71.90         71.21          0.84 o
  -1 -10 -11        118.43        117.90          1.12 o
   1  10  11        120.44        119.74          1.21 o
  -2 -10 -11         42.58         42.39          0.55 o
   2  10  11         42.72         43.59          0.73 o
   3  10  11         74.94         74.02          1.09 o
  -3 -10 -11         74.92         73.93          0.69 o
  -4 -10 -11          6.11          6.74          0.28 o
   4  10  11          5.86          5.93          0.32 o
  -5 -10 -11         71.85         71.35          0.92 o
   5  10  11         71.45         70.89          1.05 o
   6  10  11          7.32          7.93          0.40 o
  -6 -10 -11          6.99          6.93          0.35 o
  -7 -10 -11         23.84         22.91          0.62 o
   7  10  11         24.22         23.75          0.66 o
  -8 -10 -11         18.79         18.89          0.75 o
   8  10  11         18.85         18.22          0.69 o
   9  10  11          7.08          7.59          0.66 o
  -9 -10 -11          7.09          7.11          0.84 o
  10  10  11          8.62          8.68          0.83 o
 -10 -10 -11          8.53          8.08          0.91 o
   0  11  11          1.73          2.03          0.21 o
   1  11  11          0.91          1.16          0.22 o
  -1 -11 -11          1.06          1.02          0.15 o
   2  11  11         60.40         60.93          1.07 o
  -2 -11 -11         60.28         59.28          0.72 o
   3  11  11          6.64          6.97          0.40 o
  -3 -11 -11          6.08          6.54          0.30 o
  -4 -11 -11         59.67         59.17          0.83 o
   4  11  11         58.67         58.93          0.95 o
   5  11  11         24.36         22.81          0.67 o
  -5 -11 -11         24.51         25.05          0.56 o
   6  11  11         11.92         11.66          0.52 o
  -6 -11 -11         12.54         13.02          0.57 o
   7  11  11          3.11          3.30          0.37 o
  -7 -11 -11          3.01          3.42          0.46 o
  -8 -11 -11         12.27         11.92          0.82 o
   8  11  11         12.24         12.77          0.77 o
   9  11  11          0.68          0.38          0.37 o
  -9 -11 -11          0.64          0.79          0.46 o
 -10 -11 -11          3.74          3.58          0.72 o
  10  11  11          3.64          3.84          0.64 o
   0  12  11        160.39        159.00          1.78 o
  -1 -12 -11         11.78         11.42          0.34 o
   1  12  11         11.80         11.43          0.44 o
   2  12  11         32.42         33.41          0.82 o
  -2 -12 -11         31.70         31.83          0.52 o
   3  12  11          9.51          9.56          0.42 o
  -3 -12 -11          9.22          9.64          0.47 o
   4  12  11          2.90          3.18          0.31 o
  -4 -12 -11          2.91          2.99          0.33 o
   5  12  11         11.30         10.50          0.53 o
  -5 -12 -11         11.14         10.84          0.60 o
   6  12  11         11.51         11.58          0.58 o
  -6 -12 -11         11.73         12.49          0.76 o
  -7 -12 -11         10.06         10.24          0.72 o
   7  12  11          9.59          9.32          0.65 o
   8  12  11         15.73         15.83          1.07 o
  -8 -12 -11         15.89         15.40          0.94 o
  -9 -12 -11          0.43          0.48          0.48 o
   9  12  11          0.53          0.43          0.45 o
   0  13  11         32.97         34.00          0.73 o
   1  13  11         10.81         10.89          0.43 o
  -1 -13 -11         11.27         10.95          0.42 o
   2  13  11         17.64         17.32          0.70 o
  -2 -13 -11         17.52         17.18          0.69 o
   3  13  11         16.61         16.64          0.69 o
  -3 -13 -11         16.31         16.71          0.64 o
  -4 -13 -11          3.03          3.22          0.41 o
   4  13  11          3.48          3.52          0.42 o
   5  13  11          6.94          7.49          0.47 o
  -5 -13 -11          6.80          6.95          0.53 o
   6  13  11          8.53          8.55          0.60 o
  -6 -13 -11          8.63          8.56          0.71 o
  -7 -13 -11          1.93          2.07          0.44 o
   7  13  11          1.88          1.77          0.43 o
   8  13  11          0.10          0.13          0.38 o
  -8 -13 -11          0.09          0.05          0.37 o
  -9 -13 -11          1.77          1.81          0.61 o
   9  13  11          1.66          1.65          0.55 o
   0  14  11         36.22         35.75          0.78 o
  -1 -14 -11         16.39         16.25          0.60 o
   1  14  11         16.79         15.88          0.65 o
  -2 -14 -11         13.03         13.68          0.71 o
   2  14  11         12.98         13.69          0.67 o
   3  14  11          4.44          4.89          0.48 o
  -3 -14 -11          4.79          5.07          0.63 o
  -4 -14 -11         31.34         31.75          1.06 o
   4  14  11         30.78         31.26          1.23 o
   5  14  11         17.08         16.52          0.86 o
  -5 -14 -11         17.27         17.84          0.82 o
   6  14  11         11.72         12.17          0.78 o
  -6 -14 -11         11.39         11.02          0.81 o
  -7 -14 -11          2.40          2.59          0.47 o
   7  14  11          2.50          3.11          0.65 o
   8  14  11          2.09          2.17          0.60 o
  -8 -14 -11          2.10          2.39          0.69 o
   0  15  11          3.86          4.03          0.57 o
   1  15  11         10.88          9.74          0.73 o
  -1 -15 -11         11.34         11.71          0.90 o
  -2 -15 -11         20.17         20.27          1.14 o
   2  15  11         19.97         19.00          0.77 o
   3  15  11          9.04          9.48          0.67 o
  -3 -15 -11          9.24          9.58          1.00 o
  -4 -15 -11          4.42          5.27          0.79 o
   4  15  11          4.37          5.01          0.56 o
  -5 -15 -11          2.83          3.93          0.77 o
   5  15  11          2.88          3.55          0.61 o
  -6 -15 -11          5.88          6.94          0.83 o
   6  15  11          6.09          6.81          0.76 o
  -7 -15 -11          5.62          5.12          1.03 o
   7  15  11          5.86          5.31          0.85 o
   0  16  11          0.54          0.77          0.86 o
  -1 -16 -11          8.13          8.33          1.10 o
   1  16  11          8.40          8.05          0.93 o
  -2 -16 -11          7.38          7.88          1.08 o
   2  16  11          7.11          7.09          0.76 o
  -3 -16 -11         30.54         28.22          1.59 o
   3  16  11         30.17         29.93          1.37 o
  -4 -16 -11          0.91          1.09          0.56 o
   4  16  11          1.06          0.98          0.40 o
   5  16  11          7.06          7.41          0.79 o
  -5 -16 -11          7.29          7.56          1.04 o
   6  16  11          3.40          3.43          0.72 o
  -6 -16 -11          3.27          4.68          1.34 o
   0  17  11          3.46          4.36          1.48 o
  -1 -17 -11         13.34         13.79          1.34 o
   1  17  11         13.71         15.08          2.31 o
  -2 -17 -11          1.35          1.13          0.68 o
   2  17  11          1.39          1.41          1.14 o
   3  17  11          2.04          2.31          0.74 o
  -3 -17 -11          1.90          2.18          0.79 o
   4  17  11          7.43          7.56          1.00 o
  -4 -17 -11          7.50          8.48          1.20 o
  -5 -17 -11          7.29          6.99          1.53 o
   5  17  11          7.06          7.33          1.55 o
   0  18  11          4.79          5.19          1.19 o
   1  18  11          8.95         10.78          2.06 o
  -1 -18 -11          8.86         10.92          1.29 o
   2  18  11          4.11          6.31          1.72 o
  -2 -18 -11          4.06          4.49          0.93 o
  -3 -18 -11          1.75          1.65          0.95 o
   3  18  11          1.90          2.60          1.23 o
  -4 -18 -11          0.31          0.94          0.90 o
   0  19  11          1.47          2.05          0.93 o
   1  19  11          2.79          2.66          1.48 o
   0   0  12        949.57        952.65          7.23 o
   1   0  12        786.90        781.31          4.14 o
   2   0  12         15.91         15.36          0.25 o
   3   0  12        212.38        208.80          1.22 o
   4   0  12          1.97          2.56          0.17 o
   5   0  12        167.11        166.39          1.40 o
   6   0  12         63.62         63.51          0.81 o
   7   0  12        358.11        359.98          2.76 o
   8   0  12          0.86          1.05          0.26 o
   9   0  12         22.07         22.52          0.69 o
  10   0  12          5.61          6.15          0.49 o
  11   0  12          0.53          0.52          0.35 o
  12   0  12          0.15          0.42          0.39 o
   0   1  12        556.87        551.29          2.68 o
   1   1  12         56.75         57.81          0.41 o
  -1  -1 -12         57.76         58.43          0.45 o
   2   1  12        685.60        675.65          3.44 o
  -2  -1 -12        688.75        682.41          3.55 o
  -3  -1 -12        591.23        581.60          2.97 o
   3   1  12        591.62        580.79          2.77 o
  -4  -1 -12        590.15        584.76          2.99 o
   4   1  12        589.69        583.52          3.06 o
   5   1  12        222.64        223.44          1.65 o
  -5  -1 -12        222.68        223.21          1.67 o
  -6  -1 -12        129.55        130.60          1.29 o
   6   1  12        129.39        129.52          1.23 o
   7   1  12          0.68          0.71          0.24 o
  -7  -1 -12          0.56          0.78          0.24 o
  -8  -1 -12          2.19          1.65          0.29 o
   8   1  12          2.01          2.19          0.29 o
  -9  -1 -12          7.85          8.44          0.48 o
   9   1  12          7.92          8.27          0.48 o
  10   1  12         36.56         36.18          0.88 o
 -10  -1 -12         36.72         36.61          0.89 o
  11   1  12          6.94          7.06          0.57 o
 -11  -1 -12          6.96          6.97          0.58 o
 -12  -1 -12          3.18          2.91          0.51 o
  12   1  12          3.10          3.04          0.59 o
   0   2  12       1352.88       1330.32          6.79 o
   1   2  12        410.26        408.67          1.78 o
  -1  -2 -12        413.90        413.31          1.82 o
   2   2  12        793.10        780.05          4.06 o
  -2  -2 -12        788.17        780.29          4.34 o
   3   2  12         50.57         51.34          0.43 o
  -3  -2 -12         53.61         54.74          0.52 o
  -4  -2 -12         32.58         33.09          0.43 o
   4   2  12         30.81         31.03          0.43 o
   5   2  12        297.12        295.34          2.13 o
  -5  -2 -12        294.49        291.41          2.05 o
   6   2  12        123.79        124.02          1.20 o
  -6  -2 -12        123.95        126.35          1.30 o
   7   2  12         67.09         68.16          0.94 o
  -7  -2 -12         67.82         67.24          1.07 o
   8   2  12        114.16        114.86          1.37 o
  -8  -2 -12        113.70        113.42          1.36 o
   9   2  12          3.29          3.83          0.36 o
  -9  -2 -12          3.46          3.67          0.37 o
  10   2  12         10.62         10.80          0.55 o
 -10  -2 -12         10.61         11.57          0.60 o
 -11  -2 -12         13.96         14.55          0.75 o
  11   2  12         14.01         13.81          0.84 o
 -12  -2 -12          2.04          1.82          0.47 o
  12   2  12          2.03          2.15          0.54 o
   0   3  12        245.00        244.29          1.25 o
   1   3  12       1074.51       1060.86          6.98 o
  -1  -3 -12       1076.82       1063.87          6.32 o
   2   3  12        210.16        209.17          1.19 o
  -2  -3 -12        206.47        204.97          1.06 o
   3   3  12         42.41         43.70          0.54 o
  -3  -3 -12         43.62         44.51          0.47 o
  -4  -3 -12         60.48         60.63          0.62 o
   4   3  12         59.50         59.50          0.65 o
   5   3  12        251.36        249.96          1.70 o
  -5  -3 -12        250.62        248.18          1.81 o
   6   3  12         19.35         20.03          0.40 o
  -6  -3 -12         18.34         18.68          0.50 o
  -7  -3 -12        138.74        138.53          1.58 o
   7   3  12        139.03        137.92          1.46 o
  -8  -3 -12        117.53        119.50          1.45 o
   8   3  12        118.14        118.98          1.50 o
   9   3  12         30.14         29.86          0.82 o
  -9  -3 -12         30.18         29.82          0.75 o
  10   3  12          1.97          2.38          0.38 o
 -10  -3 -12          1.85          1.88          0.36 o
  11   3  12          5.13          5.40          0.60 o
 -11  -3 -12          5.06          4.74          0.53 o
 -12  -3 -12          4.34          4.85          0.60 o
  12   3  12          4.32          4.82          0.66 o
   0   4  12        120.82        120.06          0.69 o
  -1  -4 -12         56.50         55.95          0.47 o
   1   4  12         58.13         58.27          0.49 o
   2   4  12        604.74        595.01          2.82 o
  -2  -4 -12        605.70        602.90          2.56 o
  -3  -4 -12        323.68        319.13          1.71 o
   3   4  12        323.65        319.64          2.03 o
   4   4  12        281.32        280.14          1.89 o
  -4  -4 -12        279.86        274.58          1.71 o
   5   4  12        240.61        242.54          1.93 o
  -5  -4 -12        241.92        242.05          1.76 o
   6   4  12         46.83         47.40          0.75 o
  -6  -4 -12         46.33         47.41          0.72 o
   7   4  12         78.84         79.19          1.16 o
  -7  -4 -12         79.48         77.70          1.13 o
   8   4  12          0.94          0.84          0.28 o
  -8  -4 -12          0.91          0.73          0.27 o
  -9  -4 -12          2.52          2.35          0.33 o
   9   4  12          2.63          2.57          0.37 o
  10   4  12         27.97         27.72          0.89 o
 -10  -4 -12         27.89         27.71          0.80 o
  11   4  12         10.34         10.83          0.79 o
 -11  -4 -12         10.61         10.88          0.67 o
  12   4  12          4.28          4.17          0.68 o
 -12  -4 -12          4.49          4.76          0.58 o
   0   5  12       1672.29       1658.40         10.06 o
  -1  -5 -12        473.06        470.66          2.22 o
   1   5  12        473.67        467.75          2.37 o
   2   5  12         21.50         22.33          0.36 o
  -2  -5 -12         21.95         23.00          0.33 o
   3   5  12          7.75          7.92          0.29 o
  -3  -5 -12          7.59          7.95          0.22 o
  -4  -5 -12         13.92         13.57          0.27 o
   4   5  12         13.88         14.17          0.40 o
   5   5  12        109.16        111.11          1.12 o
  -5  -5 -12        109.71        109.89          0.97 o
  -6  -5 -12        164.82        164.42          1.55 o
   6   5  12        165.58        165.95          1.63 o
   7   5  12         88.63         89.68          1.28 o
  -7  -5 -12         88.71         88.67          1.15 o
   8   5  12         51.58         51.47          0.96 o
  -8  -5 -12         51.01         51.28          0.90 o
  -9  -5 -12          0.97          1.06          0.30 o
   9   5  12          0.79          0.85          0.31 o
  10   5  12         14.13         14.63          0.78 o
 -10  -5 -12         13.94         14.96          0.65 o
 -11  -5 -12          1.83          1.42          0.40 o
  11   5  12          1.70          1.28          0.42 o
   0   6  12        270.23        271.35          1.81 o
  -1  -6 -12        198.15        198.13          1.17 o
   1   6  12        197.60        195.01          1.41 o
  -2  -6 -12        204.96        205.75          1.33 o
   2   6  12        204.82        206.24          1.45 o
   3   6  12        346.30        342.91          2.41 o
  -3  -6 -12        347.30        345.29          1.88 o
  -4  -6 -12         86.40         86.73          0.77 o
   4   6  12         87.53         87.97          0.92 o
   5   6  12         67.65         68.11          0.85 o
  -5  -6 -12         68.56         68.17          0.69 o
  -6  -6 -12        102.59        104.06          1.14 o
   6   6  12        101.49        101.90          1.20 o
   7   6  12         29.12         28.02          0.75 o
  -7  -6 -12         30.29         30.23          0.64 o
   8   6  12         10.61         10.30          0.52 o
  -8  -6 -12         10.73         11.11          0.49 o
   9   6  12          9.28          9.04          0.56 o
  -9  -6 -12          9.61          9.46          0.53 o
 -10  -6 -12         37.01         36.33          0.98 o
  10   6  12         37.70         37.17          1.13 o
  11   6  12          1.82          1.71          0.53 o
 -11  -6 -12          1.73          1.59          0.40 o
   0   7  12        202.72        202.57          1.52 o
  -1  -7 -12         53.82         55.08          0.58 o
   1   7  12         54.45         54.80          0.65 o
  -2  -7 -12        171.92        173.22          1.12 o
   2   7  12        169.26        171.36          1.37 o
   3   7  12        192.63        193.01          1.66 o
  -3  -7 -12        189.32        187.04          1.29 o
  -4  -7 -12        171.10        170.78          1.19 o
   4   7  12        175.35        177.20          1.56 o
  -5  -7 -12         83.25         83.02          0.77 o
   5   7  12         83.93         84.66          0.99 o
   6   7  12         91.35         90.92          1.16 o
  -6  -7 -12         92.10         93.19          1.00 o
  -7  -7 -12         18.54         19.30          0.53 o
   7   7  12         18.15         19.27          0.65 o
   8   7  12         33.28         33.91          0.81 o
  -8  -7 -12         33.36         33.74          0.73 o
   9   7  12         30.24         30.70          0.86 o
  -9  -7 -12         29.82         29.73          0.81 o
  10   7  12          2.68          2.93          0.49 o
 -10  -7 -12          2.52          2.09          0.40 o
  11   7  12          3.75          4.04          0.65 o
 -11  -7 -12          3.59          3.88          0.51 o
   0   8  12        187.34        185.57          1.45 o
   1   8  12        129.05        129.98          1.13 o
  -1  -8 -12        131.93        131.28          1.04 o
  -2  -8 -12        127.63        126.79          0.93 o
   2   8  12        128.62        130.17          1.25 o
  -3  -8 -12         50.91         50.62          0.60 o
   3   8  12         50.39         50.89          0.73 o
  -4  -8 -12         14.99         14.91          0.32 o
   4   8  12         14.90         15.35          0.41 o
  -5  -8 -12         48.55         49.08          0.59 o
   5   8  12         49.20         48.39          0.74 o
   6   8  12         32.51         33.24          0.71 o
  -6  -8 -12         32.52         32.98          0.55 o
  -7  -8 -12         38.37         38.21          0.73 o
   7   8  12         37.38         37.94          0.80 o
   8   8  12        106.43        106.16          1.57 o
  -8  -8 -12        106.58        105.77          1.45 o
   9   8  12          5.65          5.78          0.48 o
  -9  -8 -12          5.92          6.33          0.47 o
 -10  -8 -12         14.12         14.14          0.78 o
  10   8  12         14.04         13.56          0.92 o
  11   8  12          1.35          1.40          0.53 o
 -11  -8 -12          1.36          1.12          0.54 o
   0   9  12         88.23         88.30          0.89 o
   1   9  12        308.80        310.62          2.26 o
  -1  -9 -12        311.87        309.77          2.12 o
  -2  -9 -12        193.27        192.51          1.46 o
   2   9  12        194.81        196.01          1.74 o
   3   9  12        101.49        101.87          1.32 o
  -3  -9 -12        102.29        103.67          0.95 o
   4   9  12        137.61        138.70          1.41 o
  -4  -9 -12        140.23        140.66          1.14 o
  -5  -9 -12        122.92        121.57          1.18 o
   5   9  12        124.11        124.03          1.42 o
  -6  -9 -12         16.33         16.58          0.37 o
   6   9  12         15.97         15.32          0.49 o
  -7  -9 -12         49.04         48.86          0.84 o
   7   9  12         49.41         48.92          0.91 o
  -8  -9 -12          3.37          3.63          0.38 o
   8   9  12          3.44          3.67          0.38 o
   9   9  12          7.57          7.74          0.82 o
  -9  -9 -12          7.67          7.90          0.59 o
 -10  -9 -12          3.57          4.09          0.72 o
  10   9  12          3.40          3.38          0.63 o
   0  10  12        218.92        221.38          1.92 o
   1  10  12        232.07        231.52          2.00 o
  -1 -10 -12        231.26        229.42          1.76 o
  -2 -10 -12         17.01         17.47          0.37 o
   2  10  12         16.78         17.02          0.47 o
  -3 -10 -12        107.71        106.79          0.94 o
   3  10  12        107.49        105.01          1.42 o
   4  10  12         26.80         26.76          0.58 o
  -4 -10 -12         26.55         26.28          0.45 o
  -5 -10 -12         68.57         67.91          0.86 o
   5  10  12         69.86         69.15          1.14 o
  -6 -10 -12         45.67         46.19          0.91 o
   6  10  12         45.71         46.34          0.81 o
  -7 -10 -12         48.04         48.06          0.99 o
   7  10  12         49.30         48.41          0.93 o
  -8 -10 -12          3.21          3.39          0.42 o
   8  10  12          3.13          3.46          0.45 o
   9  10  12          1.81          1.92          0.46 o
  -9 -10 -12          1.65          1.38          0.52 o
 -10 -10 -12          5.64          5.75          0.89 o
  10  10  12          5.50          5.80          0.70 o
   0  11  12        194.21        196.53          1.83 o
   1  11  12          1.76          1.87          0.26 o
  -1 -11 -12          1.44          1.57          0.16 o
   2  11  12         26.95         28.09          0.77 o
  -2 -11 -12         27.19         26.83          0.43 o
  -3 -11 -12         75.53         75.30          1.04 o
   3  11  12         76.25         74.87          1.17 o
   4  11  12          5.15          5.84          0.47 o
  -4 -11 -12          5.22          5.48          0.29 o
  -5 -11 -12         26.94         26.34          0.62 o
   5  11  12         26.43         25.85          0.63 o
  -6 -11 -12         35.73         36.89          0.91 o
   6  11  12         35.68         35.32          0.91 o
   7  11  12          5.47          5.56          0.47 o
  -7 -11 -12          5.06          5.13          0.45 o
  -8 -11 -12         11.93         11.40          0.82 o
   8  11  12         11.77         11.92          0.70 o
  -9 -11 -12         12.09         12.30          0.98 o
   9  11  12         12.31         12.24          0.80 o
 -10 -11 -12          4.83          4.87          0.77 o
  10  11  12          4.73          5.22          0.74 o
   0  12  12         25.21         25.19          0.56 o
  -1 -12 -12         24.33         24.42          0.44 o
   1  12  12         24.58         25.20          0.63 o
  -2 -12 -12         59.13         58.55          0.99 o
   2  12  12         60.45         60.48          1.23 o
  -3 -12 -12        120.63        118.92          1.37 o
   3  12  12        119.20        118.53          1.56 o
  -4 -12 -12         52.73         50.88          0.96 o
   4  12  12         50.86         50.68          1.05 o
  -5 -12 -12         86.95         85.98          1.34 o
   5  12  12         87.08         85.19          1.49 o
  -6 -12 -12         10.42         10.88          0.66 o
   6  12  12         10.18          9.84          0.63 o
   7  12  12          5.09          5.34          0.53 o
  -7 -12 -12          4.97          5.08          0.55 o
  -8 -12 -12          1.22          1.44          0.51 o
   8  12  12          1.22          1.59          0.46 o
   9  12  12          4.35          4.32          0.68 o
  -9 -12 -12          4.43          4.46          0.70 o
   0  13  12         32.37         32.24          0.77 o
  -1 -13 -12         70.10         69.56          1.31 o
   1  13  12         71.06         70.67          1.09 o
  -2 -13 -12         17.94         17.69          0.74 o
   2  13  12         17.80         18.05          0.72 o
   3  13  12          7.35          7.23          0.55 o
  -3 -13 -12          7.06          6.99          0.43 o
   4  13  12          8.16          8.64          0.61 o
  -4 -13 -12          7.87          8.58          0.59 o
  -5 -13 -12          7.66          8.72          0.54 o
   5  13  12          7.48          8.62          0.60 o
  -6 -13 -12          0.27          0.09          0.36 o
   6  13  12          0.38          0.61          0.32 o
   7  13  12         21.20         20.35          0.86 o
  -7 -13 -12         20.84         20.62          0.91 o
  -8 -13 -12         13.24         13.83          1.10 o
   8  13  12         13.30         14.02          0.88 o
   9  13  12          3.91          4.49          0.74 o
  -9 -13 -12          3.96          3.98          0.68 o
   0  14  12        114.19        113.06          1.73 o
   1  14  12         39.53         40.36          1.04 o
  -1 -14 -12         38.48         39.59          1.02 o
   2  14  12         74.63         75.96          1.59 o
  -2 -14 -12         75.03         71.82          1.38 o
  -3 -14 -12          2.00          1.93          0.45 o
   3  14  12          2.25          2.85          0.42 o
   4  14  12         11.41         12.05          0.78 o
  -4 -14 -12         10.92         11.67          0.84 o
  -5 -14 -12          7.60          7.59          0.77 o
   5  14  12          7.43          8.21          0.65 o
  -6 -14 -12         17.37         17.20          0.97 o
   6  14  12         17.56         17.64          0.90 o
  -7 -14 -12         10.47         10.26          0.90 o
   7  14  12         10.67         10.98          1.00 o
  -8 -14 -12          8.68          8.93          0.94 o
   8  14  12          8.59          9.81          0.96 o
   0  15  12         31.07         30.18          1.65 o
   1  15  12         26.67         26.93          1.31 o
  -1 -15 -12         26.72         25.82          0.96 o
   2  15  12          5.58          6.52          0.54 o
  -2 -15 -12          5.24          5.00          0.72 o
  -3 -15 -12         28.25         28.42          1.41 o
   3  15  12         28.16         28.78          1.02 o
   4  15  12         11.46         11.63          0.77 o
  -4 -15 -12         11.88         11.42          1.06 o
   5  15  12         17.97         19.01          1.00 o
  -5 -15 -12         18.17         18.28          1.48 o
  -6 -15 -12         13.35         13.03          1.22 o
   6  15  12         13.29         13.04          0.94 o
   7  15  12          1.96          1.95          0.60 o
  -7 -15 -12          2.08          1.86          0.80 o
   0  16  12         37.52         34.85          2.39 o
   1  16  12          9.94          9.78          1.09 o
  -1 -16 -12         10.20          9.77          1.21 o
   2  16  12         19.88         20.13          1.52 o
  -2 -16 -12         19.21         18.97          1.76 o
  -3 -16 -12          5.66          6.75          0.98 o
   3  16  12          5.56          6.53          0.70 o
   4  16  12         11.19         12.02          0.87 o
  -4 -16 -12         11.18         12.26          1.25 o
   5  16  12          2.79          3.24          0.61 o
  -5 -16 -12          2.72          2.72          0.70 o
  -6 -16 -12          7.91         10.03          1.83 o
   6  16  12          7.84          8.51          1.18 o
   0  17  12          1.46          2.15          0.94 o
  -1 -17 -12          2.52          3.04          0.83 o
   1  17  12          2.42          2.52          1.34 o
   2  17  12          5.17          6.34          1.74 o
  -2 -17 -12          5.41          6.36          1.31 o
  -3 -17 -12          7.58          8.25          1.20 o
   3  17  12          7.76          7.81          1.18 o
  -4 -17 -12         10.56          9.64          1.45 o
   4  17  12         10.85         11.38          1.14 o
   5  17  12          4.70          4.92          0.93 o
  -5 -17 -12          4.78          4.58          1.30 o
   0  18  12          5.90          5.67          1.23 o
  -1 -18 -12          3.07          2.74          1.02 o
   1  18  12          2.90          4.30          1.57 o
   2  18  12          3.21          3.89          1.49 o
  -2 -18 -12          3.16          4.35          0.96 o
   3  18  12          0.92          1.56          1.26 o
  -3 -18 -12          1.02          1.32          0.72 o
   1   0  13        173.57        173.82          0.95 o
   2   0  13        740.89        725.23          3.95 o
   3   0  13        167.38        164.14          1.07 o
   4   0  13        244.42        240.02          1.62 o
   5   0  13        220.66        219.70          1.73 o
   6   0  13         50.44         50.30          0.75 o
   7   0  13        264.22        262.53          2.33 o
   8   0  13         20.95         21.60          0.61 o
   9   0  13          6.52          6.94          0.44 o
  10   0  13         42.36         42.04          0.96 o
  11   0  13         26.34         25.59          0.92 o
  12   0  13          1.70          1.71          0.45 o
   0   1  13        646.53        636.00          3.30 o
  -1  -1 -13        739.62        722.90          3.97 o
   1   1  13        749.57        736.75          3.85 o
  -2  -1 -13        152.15        149.84          0.96 o
   2   1  13        150.48        147.99          0.96 o
  -3  -1 -13         30.19         29.90          0.38 o
   3   1  13         28.72         29.38          0.40 o
  -4  -1 -13         41.44         41.28          0.55 o
   4   1  13         42.22         42.44          0.59 o
  -5  -1 -13         44.40         44.04          0.65 o
   5   1  13         43.69         44.06          0.65 o
   6   1  13         66.18         65.97          0.84 o
  -6  -1 -13         67.70         66.92          0.89 o
  -7  -1 -13        144.33        144.40          1.54 o
   7   1  13        147.41        145.74          1.56 o
  -8  -1 -13         58.62         58.04          0.96 o
   8   1  13         58.73         58.88          0.95 o
   9   1  13          6.16          6.34          0.43 o
  -9  -1 -13          5.64          5.67          0.42 o
 -10  -1 -13          2.72          2.41          0.37 o
  10   1  13          2.70          2.33          0.36 o
  11   1  13          3.15          3.08          0.46 o
 -11  -1 -13          3.11          3.36          0.48 o
  12   1  13          3.65          3.93          0.65 o
 -12  -1 -13          3.64          3.43          0.54 o
   0   2  13        636.63        633.10          3.16 o
   1   2  13         23.33         23.35          0.28 o
  -1  -2 -13         22.83         23.24          0.29 o
   2   2  13        302.72        299.92          1.49 o
  -2  -2 -13        304.01        300.70          1.54 o
  -3  -2 -13         79.76         79.27          0.67 o
   3   2  13         79.49         78.82          0.64 o
   4   2  13        122.05        120.65          0.98 o
  -4  -2 -13        118.48        118.93          1.00 o
  -5  -2 -13         14.74         14.03          0.42 o
   5   2  13         13.55         13.18          0.36 o
   6   2  13        106.71        105.11          1.13 o
  -6  -2 -13        106.11        105.10          1.18 o
   7   2  13         31.91         31.61          0.68 o
  -7  -2 -13         31.88         31.24          0.72 o
  -8  -2 -13          8.63          8.64          0.47 o
   8   2  13          8.11          8.36          0.44 o
   9   2  13          0.35          0.48          0.26 o
  -9  -2 -13          0.43          0.30          0.26 o
  10   2  13          4.40          4.07          0.40 o
 -10  -2 -13          4.09          4.30          0.42 o
  11   2  13          2.31          2.34          0.47 o
 -11  -2 -13          2.14          1.98          0.42 o
  12   2  13          0.61          0.31          0.44 o
 -12  -2 -13          0.67          0.80          0.43 o
   0   3  13          0.45          0.48          0.08 o
  -1  -3 -13         84.75         83.72          0.60 o
   1   3  13         84.01         83.41          0.60 o
  -2  -3 -13        211.47        208.47          1.13 o
   2   3  13        213.88        209.96          1.27 o
  -3  -3 -13         75.21         74.54          0.64 o
   3   3  13         78.53         78.05          0.79 o
   4   3  13         25.05         26.48          0.46 o
  -4  -3 -13         26.94         27.10          0.42 o
  -5  -3 -13         88.49         87.55          0.91 o
   5   3  13         90.92         89.46          0.82 o
  -6  -3 -13         62.04         61.05          0.88 o
   6   3  13         60.71         60.81          0.78 o
   7   3  13          1.38          1.49          0.25 o
  -7  -3 -13          1.47          1.80          0.30 o
  -8  -3 -13         17.55         17.19          0.58 o
   8   3  13         17.15         17.05          0.61 o
  -9  -3 -13         30.41         30.45          0.77 o
   9   3  13         31.18         30.97          0.84 o
 -10  -3 -13          3.44          3.67          0.40 o
  10   3  13          3.31          3.37          0.45 o
 -11  -3 -13          1.73          1.91          0.42 o
  11   3  13          1.70          1.39          0.44 o
  12   3  13          1.30          0.91          0.49 o
 -12  -3 -13          1.27          1.06          0.43 o
   0   4  13        205.51        205.56          1.17 o
  -1  -4 -13        519.76        511.65          2.39 o
   1   4  13        512.78        506.80          2.56 o
  -2  -4 -13         90.04         90.47          0.63 o
   2   4  13         87.50         88.01          0.73 o
  -3  -4 -13        240.22        241.13          1.44 o
   3   4  13        238.82        238.57          1.69 o
  -4  -4 -13         28.68         28.74          0.43 o
   4   4  13         28.42         28.93          0.46 o
   5   4  13         72.52         72.41          0.86 o
  -5  -4 -13         71.77         71.45          0.79 o
  -6  -4 -13         32.60         33.39          0.65 o
   6   4  13         32.32         32.67          0.64 o
  -7  -4 -13        100.41        100.85          1.28 o
   7   4  13         98.41         99.12          1.46 o
  -8  -4 -13         32.55         32.83          0.74 o
   8   4  13         31.03         31.78          0.77 o
   9   4  13         15.65         16.11          0.66 o
  -9  -4 -13         15.73         16.36          0.61 o
 -10  -4 -13         10.75         11.11          0.60 o
  10   4  13         10.68         10.85          0.70 o
 -11  -4 -13          3.80          4.03          0.55 o
  11   4  13          3.82          3.31          0.52 o
 -12  -4 -13          2.71          2.51          0.49 o
  12   4  13          2.73          2.69          0.62 o
   0   5  13          9.12          9.77          0.24 o
  -1  -5 -13         52.56         53.19          0.49 o
   1   5  13         52.82         52.96          0.55 o
  -2  -5 -13         90.59         90.21          0.66 o
   2   5  13         89.04         88.84          0.78 o
  -3  -5 -13        473.41        472.62          2.39 o
   3   5  13        474.20        473.59          3.06 o
   4   5  13        157.04        157.98          1.42 o
  -4  -5 -13        157.63        155.90          1.15 o
  -5  -5 -13        182.71        182.30          1.49 o
   5   5  13        182.16        185.01          1.59 o
  -6  -5 -13         34.06         34.33          0.64 o
   6   5  13         33.80         34.69          0.65 o
  -7  -5 -13          8.16          8.18          0.44 o
   7   5  13          8.58          9.04          0.46 o
   8   5  13          3.20          3.40          0.37 o
  -8  -5 -13          3.09          3.28          0.34 o
  -9  -5 -13         18.39         18.36          0.67 o
   9   5  13         18.61         19.15          0.70 o
 -10  -5 -13          0.10          0.23          0.30 o
  11   5  13          3.22          3.17          0.55 o
 -11  -5 -13          3.33          3.18          0.45 o
   0   6  13         55.83         56.34          0.55 o
   1   6  13        202.92        201.43          1.41 o
  -1  -6 -13        199.94        200.01          1.16 o
  -2  -6 -13        126.26        126.22          0.88 o
   2   6  13        124.25        125.78          1.10 o
   3   6  13         68.10         68.51          0.85 o
  -3  -6 -13         68.37         69.23          0.61 o
   4   6  13        258.94        259.27          2.10 o
  -4  -6 -13        256.19        255.16          1.60 o
  -5  -6 -13        205.03        203.11          1.47 o
   5   6  13        206.14        204.59          1.79 o
   6   6  13         37.41         36.96          0.71 o
  -6  -6 -13         36.23         37.01          0.71 o
   7   6  13         19.18         18.63          0.58 o
  -7  -6 -13         18.77         19.02          0.62 o
   8   6  13         18.37         18.08          0.63 o
  -8  -6 -13         17.99         17.65          0.57 o
   9   6  13          0.27          0.34          0.28 o
  -9  -6 -13          0.26          0.04          0.26 o
  10   6  13         19.62         20.02          0.86 o
 -10  -6 -13         19.68         19.68          0.74 o
 -11  -6 -13          4.38          4.49          0.52 o
  11   6  13          4.40          4.25          0.67 o
   0   7  13         89.40         90.13          0.89 o
   1   7  13        124.86        123.52          1.17 o
  -1  -7 -13        125.11        126.04          1.01 o
  -2  -7 -13          0.44          0.81          0.11 o
   2   7  13          0.63          0.72          0.16 o
   3   7  13         61.38         61.58          0.83 o
  -3  -7 -13         60.60         60.64          0.65 o
   4   7  13         43.93         44.65          0.72 o
  -4  -7 -13         43.11         42.90          0.50 o
   5   7  13         51.86         51.38          0.77 o
  -5  -7 -13         52.10         53.12          0.64 o
  -6  -7 -13          5.70          6.45          0.31 o
   6   7  13          5.36          6.19          0.36 o
   7   7  13         19.02         18.99          0.58 o
  -7  -7 -13         18.29         17.81          0.52 o
  -8  -7 -13         18.04         17.90          0.57 o
   8   7  13         18.18         19.23          0.65 o
   9   7  13         11.78         11.30          0.63 o
  -9  -7 -13         11.85         11.72          0.57 o
 -10  -7 -13         16.14         16.49          0.75 o
  10   7  13         16.52         16.68          0.93 o
 -11  -7 -13          1.00          1.12          0.43 o
  11   7  13          1.00          1.14          0.50 o
   0   8  13          1.24          1.32          0.17 o
  -1  -8 -13         41.00         41.32          0.53 o
   1   8  13         42.02         42.60          0.61 o
  -2  -8 -13          6.70          6.75          0.19 o
   2   8  13          7.31          7.62          0.33 o
   3   8  13         34.93         35.48          0.62 o
  -3  -8 -13         35.30         35.52          0.48 o
   4   8  13         43.49         43.33          0.67 o
  -4  -8 -13         45.37         45.40          0.56 o
   5   8  13         14.58         15.20          0.45 o
  -5  -8 -13         15.91         15.99          0.34 o
   6   8  13         18.25         18.64          0.57 o
  -6  -8 -13         18.60         18.26          0.45 o
  -7  -8 -13         18.26         17.31          0.51 o
   7   8  13         18.01         17.90          0.57 o
  -8  -8 -13          8.48          9.05          0.46 o
   8   8  13          8.42          8.68          0.51 o
  -9  -8 -13          1.36          1.22          0.32 o
   9   8  13          1.41          1.75          0.41 o
 -10  -8 -13          3.11          3.10          0.49 o
  10   8  13          2.94          2.87          0.60 o
  11   8  13          1.59          2.13          0.57 o
 -11  -8 -13          1.74          1.27          0.56 o
   0   9  13        197.16        196.47          1.59 o
  -1  -9 -13        149.24        147.92          1.27 o
   1   9  13        146.98        146.97          1.39 o
  -2  -9 -13         97.73         97.38          0.90 o
   2   9  13         97.37         98.21          1.17 o
  -3  -9 -13         24.28         24.57          0.42 o
   3   9  13         23.90         23.69          0.63 o
  -4  -9 -13         24.47         24.37          0.43 o
   4   9  13         25.24         24.60          0.59 o
   5   9  13         46.16         45.18          0.76 o
  -5  -9 -13         45.57         44.85          0.62 o
  -6  -9 -13          4.92          4.99          0.30 o
   6   9  13          5.36          5.36          0.35 o
   7   9  13         22.05         22.27          0.64 o
  -7  -9 -13         22.46         22.72          0.58 o
   8   9  13         35.27         35.02          0.97 o
  -8  -9 -13         35.40         35.02          0.90 o
  -9  -9 -13          6.70          6.96          0.58 o
   9   9  13          6.69          7.64          0.69 o
  10   9  13          0.81          0.80          0.45 o
 -10  -9 -13          0.88          0.78          0.59 o
   0  10  13         26.95         26.72          0.55 o
  -1 -10 -13         90.00         90.07          0.98 o
   1  10  13         89.85         89.27          1.02 o
   2  10  13         94.06         93.50          1.12 o
  -2 -10 -13         93.47         92.90          0.88 o
   3  10  13          4.75          5.08          0.37 o
  -3 -10 -13          4.88          5.31          0.25 o
  -4 -10 -13         20.12         20.96          0.40 o
   4  10  13         19.74         20.38          0.59 o
   5  10  13         32.28         31.98          0.64 o
  -5 -10 -13         32.88         33.23          0.57 o
  -6 -10 -13         33.54         35.16          0.71 o
   6  10  13         33.06         33.63          0.71 o
  -7 -10 -13         21.28         21.70          0.69 o
   7  10  13         21.29         21.83          0.71 o
   8  10  13         15.67         15.09          0.74 o
  -8 -10 -13         16.06         15.95          0.74 o
  -9 -10 -13          1.82          2.24          0.55 o
   9  10  13          2.01          2.00          0.46 o
  10  10  13          6.41          6.77          0.75 o
 -10 -10 -13          6.39          6.39          0.85 o
   0  11  13         77.65         76.75          1.03 o
   1  11  13          2.39          2.72          0.30 o
  -1 -11 -13          2.33          2.42          0.20 o
  -2 -11 -13          1.18          1.27          0.15 o
   2  11  13          1.34          1.31          0.22 o
   3  11  13        165.15        164.15          2.02 o
  -3 -11 -13        165.63        164.16          1.71 o
  -4 -11 -13         24.25         23.49          0.51 o
   4  11  13         25.24         24.44          0.78 o
  -5 -11 -13         20.82         21.05          0.59 o
   5  11  13         21.41         20.62          0.57 o
   6  11  13         48.51         47.97          1.02 o
  -6 -11 -13         48.42         49.26          1.08 o
  -7 -11 -13          3.81          3.60          0.42 o
   7  11  13          4.01          3.97          0.45 o
   8  11  13          6.58          6.91          0.63 o
  -8 -11 -13          6.67          6.78          0.68 o
   9  11  13          7.37          7.02          0.70 o
  -9 -11 -13          7.46          8.44          0.92 o
   0  12  13         70.66         71.29          1.09 o
  -1 -12 -13         15.84         15.45          0.38 o
   1  12  13         16.73         16.46          0.55 o
   2  12  13         58.49         59.39          1.15 o
  -2 -12 -13         57.44         56.59          0.98 o
   3  12  13         39.87         39.53          0.86 o
  -3 -12 -13         39.54         38.22          0.76 o
   4  12  13          6.09          6.65          0.46 o
  -4 -12 -13          6.10          6.61          0.38 o
  -5 -12 -13          5.74          5.81          0.42 o
   5  12  13          5.47          5.79          0.49 o
   6  12  13         16.92         16.25          0.76 o
  -6 -12 -13         16.60         16.62          0.80 o
  -7 -12 -13          4.13          4.61          0.58 o
   7  12  13          4.38          4.50          0.51 o
  -8 -12 -13          5.89          5.41          0.69 o
   8  12  13          6.16          6.64          0.68 o
  -9 -12 -13          4.02          4.56          0.79 o
   9  12  13          3.93          4.22          0.77 o
   0  13  13          3.02          4.03          0.38 o
   1  13  13         11.51         11.95          0.52 o
  -1 -13 -13         11.78         12.24          0.56 o
   2  13  13         10.63         11.03          0.59 o
  -2 -13 -13         10.15          9.79          0.48 o
   3  13  13         11.68         11.53          0.62 o
  -3 -13 -13         12.49         12.43          0.58 o
  -4 -13 -13         15.92         15.57          0.66 o
   4  13  13         15.37         15.01          0.71 o
   5  13  13         13.63         14.09          0.76 o
  -5 -13 -13         13.68         13.83          0.77 o
   6  13  13          7.08          7.47          0.63 o
  -6 -13 -13          7.43          7.56          0.59 o
  -7 -13 -13          9.45         10.25          0.74 o
   7  13  13          9.70         10.20          0.77 o
  -8 -13 -13          0.85          0.97          0.44 o
   8  13  13          0.85          0.78          0.46 o
   0  14  13          5.44          5.64          0.55 o
   1  14  13          5.50          6.54          0.57 o
  -1 -14 -13          5.74          6.63          0.51 o
  -2 -14 -13         11.25         10.88          0.74 o
   2  14  13         10.90         11.42          0.63 o
   3  14  13          8.25          9.40          0.63 o
  -3 -14 -13          8.71          9.13          0.80 o
  -4 -14 -13         13.35         13.11          0.89 o
   4  14  13         13.56         14.39          0.83 o
   5  14  13          0.71          0.36          0.34 o
  -5 -14 -13          0.59          0.68          0.46 o
   6  14  13          2.55          2.39          0.52 o
  -6 -14 -13          2.52          2.53          0.54 o
  -7 -14 -13          5.07          4.90          0.74 o
   7  14  13          4.84          4.69          0.65 o
   8  14  13          0.08          0.06          0.48 o
  -8 -14 -13          0.10          0.08          0.51 o
   0  15  13         84.84         82.14          3.04 o
  -1 -15 -13         18.62         18.56          0.89 o
   1  15  13         18.20         17.56          0.93 o
   2  15  13         14.11         14.56          0.73 o
  -2 -15 -13         14.00         14.19          1.05 o
   3  15  13         12.24         12.76          0.75 o
  -3 -15 -13         12.00         11.62          1.04 o
  -4 -15 -13          4.24          4.56          0.84 o
   4  15  13          4.21          4.80          0.57 o
  -5 -15 -13          6.02          6.84          0.97 o
   5  15  13          5.97          6.78          0.74 o
   6  15  13         13.83         15.07          1.17 o
  -6 -15 -13         13.79         13.94          1.32 o
  -7 -15 -13          0.90          0.74          0.61 o
   7  15  13          0.83          0.90          0.55 o
   0  16  13          4.65          4.70          0.80 o
   1  16  13          5.55          5.31          1.05 o
  -1 -16 -13          5.69          6.67          1.26 o
   2  16  13         17.00         18.53          1.53 o
  -2 -16 -13         16.96         16.91          1.49 o
  -3 -16 -13          0.45          0.73          0.67 o
   3  16  13          0.39          0.74          0.44 o
   4  16  13         13.50         13.60          0.84 o
  -4 -16 -13         13.59         13.71          1.18 o
   5  16  13         25.33         26.81          1.29 o
  -5 -16 -13         25.01         24.91          1.54 o
   6  16  13          1.47          1.64          0.60 o
  -6 -16 -13          1.39          2.09          0.91 o
   0  17  13          9.68         10.66          1.55 o
  -1 -17 -13          4.75          4.64          1.23 o
   1  17  13          4.62          5.50          1.71 o
   2  17  13          7.29          7.65          1.22 o
  -2 -17 -13          7.02          8.07          1.22 o
   3  17  13          2.17          2.64          0.83 o
  -3 -17 -13          2.27          2.53          0.81 o
   4  17  13          7.76          7.43          1.08 o
  -4 -17 -13          7.76          8.93          1.26 o
  -5 -17 -13          1.96          2.49          1.12 o
   5  17  13          1.99          2.47          0.82 o
   0  18  13         12.65         15.28          2.82 o
  -1 -18 -13          0.49          0.62          0.86 o
   1  18  13          0.59          0.19          0.99 o
   2  18  13          1.74          1.92          1.28 o
  -2 -18 -13          1.83          1.64          0.76 o
  -3 -18 -13          1.23          1.34          0.71 o
   3  18  13          1.21          0.72          1.25 o
   0   0  14        802.71        796.91          6.23 o
   1   0  14         64.28         64.44          0.51 o
   2   0  14       1254.38       1247.78          8.08 o
   3   0  14         55.46         56.31          0.59 o
   4   0  14        161.46        158.08          1.33 o
   5   0  14         40.31         40.31          0.64 o
   6   0  14        118.94        118.39          1.28 o
   7   0  14          8.14          8.47          0.45 o
   8   0  14         68.73         68.88          1.09 o
   9   0  14          8.06          8.58          0.50 o
  10   0  14          1.30          1.19          0.34 o
  11   0  14          2.55          2.67          0.46 o
  12   0  14          2.55          2.70          0.54 o
   0   1  14         62.96         65.75          0.52 o
   1   1  14         37.43         38.24          0.38 o
  -1  -1 -14         37.60         38.05          0.37 o
   2   1  14         36.12         36.64          0.42 o
  -2  -1 -14         37.82         37.86          0.41 o
  -3  -1 -14        244.14        240.58          1.56 o
   3   1  14        247.50        242.90          1.54 o
  -4  -1 -14        186.54        187.49          1.41 o
   4   1  14        188.33        188.59          1.48 o
   5   1  14        281.37        281.75          2.02 o
  -5  -1 -14        281.18        279.03          2.07 o
   6   1  14        141.30        143.30          1.36 o
  -6  -1 -14        139.15        139.33          1.41 o
  -7  -1 -14          7.29          7.91          0.45 o
   7   1  14          7.11          7.36          0.42 o
   8   1  14          3.58          3.69          0.36 o
  -8  -1 -14          3.39          3.58          0.36 o
  -9  -1 -14          5.44          5.62          0.42 o
   9   1  14          5.62          6.01          0.44 o
  10   1  14          3.94          4.06          0.42 o
 -10  -1 -14          4.02          4.17          0.42 o
  11   1  14         12.70         12.60          0.75 o
 -11  -1 -14         12.61         11.68          0.72 o
 -12  -1 -14         13.16         13.26          0.84 o
  12   1  14         13.21         13.75          1.01 o
   0   2  14        583.49        581.98          2.68 o
  -1  -2 -14        365.15        364.71          1.78 o
   1   2  14        365.45        362.77          1.77 o
   2   2  14        362.13        363.17          1.85 o
  -2  -2 -14        365.92        362.59          1.86 o
   3   2  14        651.97        645.89          3.31 o
  -3  -2 -14        651.72        639.78          3.54 o
   4   2  14        131.60        131.49          1.08 o
  -4  -2 -14        130.89        128.71          1.06 o
  -5  -2 -14        183.77        183.71          1.53 o
   5   2  14        183.50        183.74          1.48 o
  -6  -2 -14        216.06        216.16          1.90 o
   6   2  14        213.10        213.02          1.91 o
  -7  -2 -14        124.76        122.30          1.62 o
   7   2  14        124.71        123.41          1.59 o
   8   2  14          6.94          7.51          0.43 o
  -8  -2 -14          7.29          7.81          0.45 o
  -9  -2 -14         45.72         45.62          0.92 o
   9   2  14         46.55         46.23          0.93 o
  10   2  14         11.84         11.99          0.66 o
 -10  -2 -14         11.80         11.66          0.62 o
  11   2  14         12.69         13.06          0.88 o
 -11  -2 -14         12.73         12.85          0.75 o
 -12  -2 -14          0.82          0.68          0.41 o
  12   2  14          0.74          0.74          0.47 o
   0   3  14        803.80        794.27          4.09 o
   1   3  14        945.33        932.99          5.03 o
  -1  -3 -14        948.93        941.20          5.47 o
   2   3  14        248.21        245.54          1.38 o
  -2  -3 -14        251.73        249.97          1.39 o
   3   3  14         44.00         43.76          0.60 o
  -3  -3 -14         42.83         42.83          0.50 o
  -4  -3 -14        258.61        253.45          1.73 o
   4   3  14        258.38        256.97          1.87 o
   5   3  14         54.94         55.01          0.68 o
  -5  -3 -14         53.66         53.78          0.72 o
  -6  -3 -14         56.78         55.66          0.84 o
   6   3  14         56.15         56.01          0.76 o
  -7  -3 -14         61.78         61.04          1.07 o
   7   3  14         62.61         61.92          1.01 o
   8   3  14         34.40         33.54          0.74 o
  -8  -3 -14         34.89         35.05          0.79 o
   9   3  14         11.41         11.87          0.60 o
  -9  -3 -14         11.72         12.30          0.58 o
  10   3  14          8.30          8.44          0.62 o
 -10  -3 -14          8.24          8.96          0.57 o
 -11  -3 -14          1.40          1.23          0.42 o
  11   3  14          1.26          0.97          0.41 o
 -12  -3 -14          0.13          0.22          0.38 o
  12   3  14          0.14          0.35          0.48 o
   0   4  14         31.22         30.92          0.32 o
  -1  -4 -14         93.81         93.28          0.72 o
   1   4  14         94.64         93.28          0.75 o
   2   4  14         64.59         64.29          0.64 o
  -2  -4 -14         63.29         62.05          0.51 o
   3   4  14         44.49         44.68          0.61 o
  -3  -4 -14         43.01         43.36          0.46 o
   4   4  14         82.86         82.78          0.94 o
  -4  -4 -14         82.45         82.54          0.82 o
   5   4  14        100.58        101.52          1.07 o
  -5  -4 -14        100.43         99.93          1.02 o
   6   4  14        145.82        147.06          1.48 o
  -6  -4 -14        145.34        144.85          1.52 o
   7   4  14         36.71         37.01          0.78 o
  -7  -4 -14         37.08         36.77          0.77 o
  -8  -4 -14          6.96          7.02          0.44 o
   8   4  14          6.96          7.06          0.45 o
   9   4  14         16.29         16.50          0.67 o
  -9  -4 -14         16.13         16.05          0.64 o
  10   4  14         17.49         18.17          0.91 o
 -10  -4 -14         17.59         17.56          0.71 o
  11   4  14         17.34         17.89          0.98 o
 -11  -4 -14         17.22         17.18          0.83 o
   0   5  14        140.79        139.21          1.03 o
  -1  -5 -14        423.81        421.22          2.06 o
   1   5  14        425.21        422.98          2.49 o
   2   5  14        123.85        123.07          1.01 o
  -2  -5 -14        126.46        125.94          0.84 o
   3   5  14         47.10         47.62          0.63 o
  -3  -5 -14         46.90         46.88          0.45 o
  -4  -5 -14         30.36         30.02          0.46 o
   4   5  14         31.05         30.91          0.58 o
   5   5  14         25.96         27.06          0.53 o
  -5  -5 -14         26.34         25.94          0.49 o
   6   5  14         51.10         51.50          0.81 o
  -6  -5 -14         52.73         52.47          0.81 o
   7   5  14         63.31         63.46          1.01 o
  -7  -5 -14         63.22         62.82          0.99 o
  -8  -5 -14         66.38         66.97          1.07 o
   8   5  14         65.39         65.06          1.12 o
   9   5  14         62.14         61.57          1.25 o
  -9  -5 -14         61.92         62.21          1.16 o
  10   5  14          1.29          0.98          0.40 o
 -10  -5 -14          1.28          1.13          0.33 o
  11   5  14          2.24          2.27          0.52 o
 -11  -5 -14          2.40          2.25          0.43 o
   0   6  14        305.21        300.10          1.82 o
  -1  -6 -14        167.28        166.55          1.06 o
   1   6  14        164.87        164.91          1.29 o
  -2  -6 -14        303.89        302.50          1.74 o
   2   6  14        304.34        303.76          2.18 o
  -3  -6 -14         71.87         72.08          0.70 o
   3   6  14         71.01         70.34          0.84 o
   4   6  14         80.58         80.42          1.02 o
  -4  -6 -14         78.51         77.56          0.74 o
   5   6  14         49.12         48.86          0.74 o
  -5  -6 -14         49.50         49.28          0.64 o
  -6  -6 -14         84.41         84.13          1.04 o
   6   6  14         85.38         85.28          1.13 o
   7   6  14         33.68         34.12          0.76 o
  -7  -6 -14         32.98         32.82          0.71 o
   8   6  14         18.41         19.56          0.65 o
  -8  -6 -14         18.52         19.12          0.60 o
  -9  -6 -14          0.36          0.56          0.30 o
   9   6  14          0.40          0.11          0.30 o
 -10  -6 -14          3.73          4.07          0.44 o
  10   6  14          4.02          4.24          0.57 o
  11   6  14          1.95          2.16          0.57 o
 -11  -6 -14          2.03          2.10          0.45 o
   0   7  14         91.64         92.45          0.94 o
  -1  -7 -14         11.17         11.34          0.25 o
   1   7  14         11.75         11.86          0.38 o
   2   7  14         49.24         49.01          0.67 o
  -2  -7 -14         49.13         48.16          0.50 o
   3   7  14         79.14         79.99          0.94 o
  -3  -7 -14         80.09         81.11          0.78 o
   4   7  14        179.70        178.61          1.71 o
  -4  -7 -14        182.06        182.05          1.31 o
  -5  -7 -14         46.08         45.69          0.60 o
   5   7  14         46.90         46.26          0.81 o
   6   7  14         19.50         19.50          0.54 o
  -6  -7 -14         19.03         18.15          0.47 o
   7   7  14         30.97         31.93          0.71 o
  -7  -7 -14         31.41         32.18          0.67 o
  -8  -7 -14         34.89         34.99          0.77 o
   8   7  14         35.18         35.34          0.85 o
  -9  -7 -14          7.89          7.97          0.50 o
   9   7  14          8.12          8.83          0.63 o
  10   7  14          9.70         10.40          1.01 o
 -10  -7 -14          9.92         10.62          0.69 o
  11   7  14          0.98          1.01          0.49 o
 -11  -7 -14          1.06          0.86          0.42 o
   0   8  14        424.62        421.36          3.21 o
  -1  -8 -14        129.85        130.10          1.15 o
   1   8  14        130.25        130.13          1.26 o
  -2  -8 -14        163.37        163.96          1.19 o
   2   8  14        163.81        166.36          1.56 o
  -3  -8 -14         55.46         53.63          0.66 o
   3   8  14         54.71         54.93          0.91 o
   4   8  14         11.50         12.11          0.45 o
  -4  -8 -14         11.51         11.42          0.33 o
  -5  -8 -14         26.08         25.87          0.44 o
   5   8  14         25.79         25.65          0.56 o
   6   8  14        121.94        119.72          1.46 o
  -6  -8 -14        121.76        121.88          1.33 o
   7   8  14         36.34         35.54          0.76 o
  -7  -8 -14         35.88         35.09          0.70 o
  -8  -8 -14         18.16         18.13          0.59 o
   8   8  14         18.18         18.16          0.74 o
   9   8  14         10.05         10.40          0.74 o
  -9  -8 -14         10.29         10.08          0.69 o
 -10  -8 -14          7.42          7.20          0.66 o
  10   8  14          7.49          8.05          0.79 o
  11   8  14          2.26          2.60          0.59 o
 -11  -8 -14          2.27          2.32          0.67 o
   0   9  14         30.79         31.19          0.57 o
   1   9  14         61.51         61.42          0.80 o
  -1  -9 -14         59.93         59.17          0.73 o
   2   9  14        172.48        172.23          1.67 o
  -2  -9 -14        172.34        171.93          1.42 o
   3   9  14        159.60        161.52          1.87 o
  -3  -9 -14        159.35        157.89          1.30 o
   4   9  14        205.24        204.86          2.11 o
  -4  -9 -14        203.75        201.75          1.72 o
  -5  -9 -14         56.60         56.70          0.77 o
   5   9  14         55.92         56.80          0.97 o
  -6  -9 -14         21.28         20.52          0.52 o
   6   9  14         20.77         21.00          0.56 o
   7   9  14         14.47         14.03          0.61 o
  -7  -9 -14         14.02         14.19          0.57 o
  -8  -9 -14         46.07         45.52          1.10 o
   8   9  14         45.58         45.18          1.09 o
   9   9  14          6.16          7.00          0.67 o
  -9  -9 -14          6.17          7.00          0.64 o
 -10  -9 -14          9.63          9.94          1.01 o
  10   9  14          9.82          9.49          0.85 o
   0  10  14         43.03         43.69          0.84 o
  -1 -10 -14          2.08          2.35          0.22 o
   1  10  14          2.38          2.98          0.24 o
  -2 -10 -14        111.01        111.49          1.04 o
   2  10  14        111.33        111.38          1.30 o
  -3 -10 -14         79.80         79.70          0.87 o
   3  10  14         79.01         78.11          1.23 o
   4  10  14         39.94         40.62          0.94 o
  -4 -10 -14         40.32         40.03          0.58 o
  -5 -10 -14          7.32          7.17          0.35 o
   5  10  14          6.94          7.59          0.43 o
   6  10  14          1.59          1.43          0.29 o
  -6 -10 -14          1.38          1.29          0.26 o
   7  10  14         12.45         12.36          0.61 o
  -7 -10 -14         12.88         12.93          0.59 o
  -8 -10 -14          9.84          9.91          0.72 o
   8  10  14          9.81         10.47          0.70 o
   9  10  14          6.32          7.40          0.71 o
  -9 -10 -14          6.43          7.05          0.81 o
 -10 -10 -14          2.61          2.77          0.66 o
  10  10  14          2.63          2.95          0.65 o
   0  11  14         11.12         10.53          0.47 o
  -1 -11 -14        131.24        129.06          1.32 o
   1  11  14        130.45        129.01          1.58 o
  -2 -11 -14          0.93          1.00          0.16 o
   2  11  14          0.84          0.98          0.22 o
  -3 -11 -14         15.22         15.08          0.40 o
   3  11  14         15.25         15.16          0.57 o
   4  11  14         43.38         42.73          0.98 o
  -4 -11 -14         43.31         42.81          0.69 o
  -5 -11 -14         21.32         21.77          0.69 o
   5  11  14         21.26         20.58          0.70 o
  -6 -11 -14         11.22         11.48          0.60 o
   6  11  14         11.83         11.94          0.59 o
   7  11  14         25.16         25.33          0.87 o
  -7 -11 -14         25.19         25.16          0.84 o
  -8 -11 -14          3.48          3.13          0.55 o
   8  11  14          3.49          3.84          0.57 o
  -9 -11 -14          8.66          8.01          0.89 o
   9  11  14          8.62          9.16          0.87 o
   0  12  14         28.77         27.51          0.72 o
   1  12  14         45.02         43.24          0.90 o
  -1 -12 -14         45.76         45.76          1.02 o
  -2 -12 -14         42.44         42.73          0.78 o
   2  12  14         41.90         42.37          1.00 o
  -3 -12 -14         17.01         16.07          0.56 o
   3  12  14         17.04         17.15          0.58 o
  -4 -12 -14         35.22         34.79          0.78 o
   4  12  14         35.90         35.24          1.02 o
  -5 -12 -14         25.08         24.52          0.73 o
   5  12  14         26.00         25.39          0.83 o
  -6 -12 -14         24.78         24.78          0.85 o
   6  12  14         24.12         23.91          0.84 o
  -7 -12 -14          9.57          9.62          0.73 o
   7  12  14          9.82         10.58          0.72 o
  -8 -12 -14          4.67          4.87          0.65 o
   8  12  14          4.65          5.18          0.63 o
   9  12  14          2.43          2.93          0.68 o
  -9 -12 -14          2.41          2.05          0.59 o
   0  13  14        103.51        101.46          1.70 o
  -1 -13 -14        150.35        152.85          2.01 o
   1  13  14        149.68        147.25          2.02 o
   2  13  14         45.37         45.07          1.18 o
  -2 -13 -14         44.66         44.47          1.00 o
  -3 -13 -14         18.33         18.29          0.66 o
   3  13  14         17.85         18.38          0.72 o
   4  13  14         12.46         12.70          0.71 o
  -4 -13 -14         12.28         12.29          0.60 o
  -5 -13 -14         22.15         23.03          0.94 o
   5  13  14         21.82         22.85          0.92 o
  -6 -13 -14         10.82         11.03          0.73 o
   6  13  14         10.86         10.59          0.72 o
  -7 -13 -14         14.82         15.40          0.87 o
   7  13  14         14.50         14.39          1.02 o
  -8 -13 -14          4.73          4.97          0.64 o
   8  13  14          4.85          4.62          0.75 o
   0  14  14         17.44         17.98          0.70 o
   1  14  14         40.75         40.82          1.16 o
  -1 -14 -14         41.18         41.36          1.11 o
  -2 -14 -14          4.23          4.76          0.53 o
   2  14  14          4.63          5.11          0.49 o
  -3 -14 -14         14.53         14.16          0.72 o
   3  14  14         14.64         14.51          0.79 o
   4  14  14          3.54          3.48          0.46 o
  -4 -14 -14          3.88          3.89          0.61 o
  -5 -14 -14         15.48         15.89          1.08 o
   5  14  14         15.62         15.34          0.81 o
  -6 -14 -14          4.42          5.10          0.68 o
   6  14  14          4.43          4.91          0.59 o
   7  14  14         11.40         11.46          0.89 o
  -7 -14 -14         11.31         12.55          1.04 o
  -8 -14 -14          0.22          0.07          0.64 o
   8  14  14          0.17          0.36          0.48 o
   0  15  14          3.11          3.52          0.70 o
  -1 -15 -14          3.62          4.34          0.59 o
   1  15  14          3.84          4.70          0.57 o
  -2 -15 -14          1.73          2.10          0.48 o
   2  15  14          1.51          1.89          0.42 o
   3  15  14          6.09          7.41          0.66 o
  -3 -15 -14          6.41          6.38          0.88 o
   4  15  14         11.14         12.68          0.82 o
  -4 -15 -14         10.80         11.66          1.09 o
   5  15  14         10.93         10.59          0.93 o
  -5 -15 -14         10.99         10.37          1.23 o
  -6 -15 -14          7.53          7.19          1.54 o
   6  15  14          7.38          7.59          0.85 o
  -7 -15 -14          5.61          5.70          0.95 o
   7  15  14          5.71          5.36          0.79 o
   0  16  14         31.12         33.63          1.45 o
  -1 -16 -14          8.98          9.68          1.53 o
   1  16  14          8.76          9.40          1.21 o
   2  16  14         20.58         20.46          1.67 o
  -2 -16 -14         20.51         20.43          1.61 o
  -3 -16 -14          0.82          0.62          0.69 o
   3  16  14          0.75          0.59          0.40 o
   4  16  14          1.85          2.17          0.48 o
  -4 -16 -14          1.85          1.90          0.70 o
   5  16  14          3.06          3.09          0.68 o
  -5 -16 -14          3.04          2.73          0.74 o
  -6 -16 -14          4.42          4.38          1.03 o
   6  16  14          4.33          5.11          0.84 o
   0  17  14          0.24          0.95          0.83 o
  -1 -17 -14          5.41          5.76          1.29 o
   1  17  14          5.29          5.08          1.67 o
   2  17  14          2.16          2.50          0.80 o
  -2 -17 -14          2.06          1.56          0.82 o
  -3 -17 -14          4.51          4.94          1.02 o
   3  17  14          4.59          4.71          1.04 o
  -4 -17 -14          7.90          8.00          1.20 o
   4  17  14          7.70          7.42          1.50 o
   0  18  14          4.24          4.32          1.19 o
  -1 -18 -14          2.51          2.55          0.85 o
   1  18  14          2.44          2.53          1.28 o
  -2 -18 -14          1.86          2.06          0.94 o
   2  18  14          1.97          0.67          1.92 o
   3  18  14          2.19          2.88          1.50 o
  -3 -18 -14          2.36          1.97          0.92 o
   1   0  15        226.51        225.17          1.23 o
   2   0  15         85.74         84.21          0.70 o
   3   0  15         44.59         44.57          0.56 o
   4   0  15        415.22        409.99          2.84 o
   5   0  15         23.86         24.51          0.51 o
   6   0  15        285.94        284.95          2.32 o
   7   0  15          7.77          8.15          0.42 o
   8   0  15         14.97         14.73          0.56 o
   9   0  15          0.33          0.49          0.28 o
  10   0  15         26.75         26.84          0.87 o
  11   0  15          0.10          0.24          0.38 o
  12   0  15         18.67         18.78          1.04 o
   0   1  15       1294.65       1278.63          7.50 o
   1   1  15        244.25        241.45          1.34 o
  -1  -1 -15        247.92        244.55          1.31 o
  -2  -1 -15        398.95        393.84          1.99 o
   2   1  15        391.87        386.15          1.99 o
  -3  -1 -15         16.36         16.53          0.37 o
   3   1  15         16.56         16.03          0.38 o
   4   1  15         35.76         35.13          0.57 o
  -4  -1 -15         34.81         34.46          0.56 o
  -5  -1 -15        114.66        114.47          1.15 o
   5   1  15        115.49        115.52          1.15 o
   6   1  15        219.39        219.54          1.90 o
  -6  -1 -15        218.79        215.24          1.99 o
  -7  -1 -15          5.49          5.50          0.37 o
   7   1  15          4.97          5.30          0.38 o
  -8  -1 -15         55.49         54.61          0.98 o
   8   1  15         54.67         53.37          0.95 o
   9   1  15         13.08         12.99          0.57 o
  -9  -1 -15         12.91         13.17          0.58 o
 -10  -1 -15          1.56          1.15          0.36 o
  10   1  15          1.63          1.56          0.35 o
  11   1  15          9.05          9.29          0.77 o
 -11  -1 -15          9.30          9.74          0.73 o
 -12  -1 -15          2.03          1.87          0.48 o
  12   1  15          2.08          1.89          0.58 o
   0   2  15        147.56        146.90          0.89 o
   1   2  15        210.57        208.13          1.19 o
  -1  -2 -15        208.82        207.73          1.18 o
  -2  -2 -15        210.56        210.15          1.33 o
   2   2  15        211.66        210.42          1.30 o
  -3  -2 -15         17.32         17.26          0.38 o
   3   2  15         18.21         17.25          0.38 o
   4   2  15         78.16         77.95          0.79 o
  -4  -2 -15         78.40         77.55          0.84 o
  -5  -2 -15         27.86         28.18          0.56 o
   5   2  15         27.49         27.52          0.50 o
   6   2  15         34.53         35.26          0.67 o
  -6  -2 -15         33.31         32.78          0.66 o
   7   2  15         73.06         72.28          1.10 o
  -7  -2 -15         71.05         69.94          1.07 o
  -8  -2 -15          7.21          7.29          0.46 o
   8   2  15          7.68          7.97          0.48 o
   9   2  15          5.92          6.29          0.48 o
  -9  -2 -15          6.02          6.62          0.45 o
 -10  -2 -15         10.79         10.80          0.64 o
  10   2  15         10.70         11.25          0.70 o
 -11  -2 -15          5.64          6.00          0.58 o
  11   2  15          5.66          6.06          0.64 o
  12   2  15          2.66          2.89          0.68 o
 -12  -2 -15          2.83          3.10          0.56 o
   0   3  15         76.24         78.50          0.61 o
   1   3  15         59.66         59.95          0.50 o
  -1  -3 -15         58.20         58.19          0.54 o
   2   3  15         41.10         41.15          0.44 o
  -2  -3 -15         43.12         42.80          0.46 o
  -3  -3 -15        312.68        311.24          1.97 o
   3   3  15        311.07        306.97          2.09 o
   4   3  15        171.67        171.61          1.53 o
  -4  -3 -15        174.32        173.94          1.35 o
  -5  -3 -15         58.63         58.11          0.77 o
   5   3  15         59.59         60.43          0.79 o
  -6  -3 -15        111.60        112.62          1.28 o
   6   3  15        109.20        110.44          1.18 o
   7   3  15         32.91         32.64          0.76 o
  -7  -3 -15         32.76         32.63          0.75 o
  -8  -3 -15         30.64         30.88          0.79 o
   8   3  15         30.42         30.47          0.79 o
  -9  -3 -15         19.69         19.51          0.67 o
   9   3  15         19.62         19.91          0.72 o
  10   3  15         10.04         10.46          0.77 o
 -10  -3 -15         10.33         10.57          0.61 o
  11   3  15          3.89          4.40          0.56 o
 -11  -3 -15          3.88          4.26          0.51 o
   0   4  15          8.98          8.76          0.19 o
  -1  -4 -15        106.64        105.35          0.81 o
   1   4  15        107.96        108.28          0.86 o
   2   4  15        209.37        209.18          1.43 o
  -2  -4 -15        206.31        207.44          1.23 o
  -3  -4 -15         38.62         39.00          0.49 o
   3   4  15         39.53         39.12          0.60 o
  -4  -4 -15         12.53         13.03          0.36 o
   4   4  15         12.66         12.73          0.41 o
  -5  -4 -15         36.48         35.88          0.58 o
   5   4  15         35.55         35.40          0.60 o
  -6  -4 -15         31.96         31.43          0.72 o
   6   4  15         32.04         31.71          0.65 o
  -7  -4 -15         61.09         60.51          0.95 o
   7   4  15         61.55         60.84          1.04 o
  -8  -4 -15         10.65         10.47          0.53 o
   8   4  15         11.36         11.73          0.56 o
   9   4  15         21.27         20.49          0.75 o
  -9  -4 -15         20.80         20.73          0.68 o
 -10  -4 -15          2.19          2.07          0.37 o
  10   4  15          2.04          2.34          0.45 o
 -11  -4 -15          1.83          1.77          0.43 o
  11   4  15          1.85          1.65          0.51 o
   0   5  15        161.93        163.91          1.13 o
  -1  -5 -15        447.73        445.60          2.39 o
   1   5  15        448.00        446.41          2.58 o
   2   5  15         89.24         89.53          0.87 o
  -2  -5 -15         86.86         85.33          0.67 o
  -3  -5 -15        719.08        706.29          3.80 o
   3   5  15        721.68        706.61          4.48 o
   4   5  15         32.46         33.38          0.61 o
  -4  -5 -15         32.55         32.69          0.48 o
  -5  -5 -15        283.67        282.17          2.14 o
   5   5  15        284.84        285.11          2.43 o
  -6  -5 -15         18.60         19.27          0.55 o
   6   5  15         17.83         17.49          0.53 o
  -7  -5 -15          3.71          3.84          0.34 o
   7   5  15          3.99          4.21          0.36 o
  -8  -5 -15         16.38         16.22          0.60 o
   8   5  15         16.13         15.86          0.61 o
   9   5  15         13.52         12.79          0.64 o
  -9  -5 -15         13.17         13.64          0.63 o
  10   5  15          8.73          8.67          0.74 o
 -10  -5 -15          8.45          8.51          0.60 o
 -11  -5 -15         13.32         13.53          0.84 o
  11   5  15         13.31         13.51          0.98 o
   0   6  15         20.23         20.32          0.33 o
   1   6  15        164.95        165.68          1.32 o
  -1  -6 -15        167.46        166.82          1.16 o
   2   6  15        269.47        270.18          1.98 o
  -2  -6 -15        269.99        271.20          1.72 o
   3   6  15         73.46         73.55          0.97 o
  -3  -6 -15         75.77         75.47          0.76 o
   4   6  15         96.50         96.25          1.11 o
  -4  -6 -15         96.82         96.35          0.92 o
  -5  -6 -15          3.55          3.70          0.24 o
   5   6  15          3.70          3.98          0.32 o
  -6  -6 -15         38.92         38.58          0.69 o
   6   6  15         38.55         37.73          0.72 o
  -7  -6 -15         95.69         94.57          1.24 o
   7   6  15         95.55         93.64          1.32 o
  -8  -6 -15         10.03         10.15          0.49 o
   8   6  15          9.55         10.18          0.56 o
   9   6  15         29.08         28.91          0.96 o
  -9  -6 -15         29.22         28.43          0.80 o
  10   6  15          2.44          2.69          0.58 o
 -10  -6 -15          2.49          2.61          0.40 o
 -11  -6 -15          1.33          1.23          0.42 o
  11   6  15          1.36          1.28          0.52 o
   0   7  15          1.44          1.95          0.17 o
  -1  -7 -15         41.00         40.99          0.52 o
   1   7  15         40.00         39.45          0.61 o
  -2  -7 -15         48.18         46.98          0.56 o
   2   7  15         48.26         48.44          0.66 o
  -3  -7 -15          8.39          8.74          0.29 o
   3   7  15          8.10          8.52          0.37 o
   4   7  15         45.12         46.59          0.77 o
  -4  -7 -15         45.00         45.45          0.55 o
   5   7  15         24.79         25.29          0.66 o
  -5  -7 -15         25.03         24.84          0.47 o
  -6  -7 -15          2.36          2.63          0.26 o
   6   7  15          2.02          1.87          0.24 o
  -7  -7 -15         18.43         17.89          0.55 o
   7   7  15         18.55         17.33          0.58 o
   8   7  15         27.17         27.05          0.84 o
  -8  -7 -15         27.61         27.57          0.70 o
   9   7  15         22.43         21.67          0.88 o
  -9  -7 -15         22.55         22.12          0.72 o
 -10  -7 -15          4.70          4.49          0.57 o
  10   7  15          4.84          4.90          0.68 o
 -11  -7 -15          1.18          0.72          0.42 o
  11   7  15          1.08          1.28          0.52 o
   0   8  15         66.96         66.61          0.87 o
  -1  -8 -15         72.19         73.47          0.86 o
   1   8  15         71.53         72.40          0.95 o
  -2  -8 -15        139.58        138.41          1.17 o
   2   8  15        138.42        139.35          1.43 o
   3   8  15         47.14         48.74          0.80 o
  -3  -8 -15         46.95         47.02          0.59 o
   4   8  15        160.83        161.06          1.66 o
  -4  -8 -15        158.36        158.18          1.55 o
   5   8  15         51.65         49.51          0.90 o
  -5  -8 -15         50.13         49.21          0.63 o
   6   8  15         10.23         10.56          0.52 o
  -6  -8 -15          9.91          9.19          0.41 o
   7   8  15         38.58         38.42          0.91 o
  -7  -8 -15         38.47         38.67          0.75 o
   8   8  15          1.03          0.93          0.34 o
  -8  -8 -15          1.05          0.86          0.27 o
  -9  -8 -15          1.17          1.39          0.42 o
   9   8  15          1.19          1.02          0.46 o
  10   8  15          3.36          3.34          0.66 o
 -10  -8 -15          3.20          3.62          0.54 o
   0   9  15        109.28        108.45          1.22 o
  -1  -9 -15         27.39         28.04          0.50 o
   1   9  15         27.39         27.65          0.54 o
   2   9  15         20.10         20.72          0.52 o
  -2  -9 -15         19.49         19.63          0.40 o
   3   9  15        134.63        135.45          1.71 o
  -3  -9 -15        136.11        136.37          1.21 o
  -4  -9 -15         19.50         19.55          0.42 o
   4   9  15         18.95         19.79          0.65 o
   5   9  15          3.81          4.61          0.36 o
  -5  -9 -15          3.72          4.45          0.34 o
   6   9  15         30.59         30.31          0.78 o
  -6  -9 -15         30.72         30.46          0.68 o
  -7  -9 -15          3.40          3.66          0.34 o
   7   9  15          3.08          3.50          0.39 o
   8   9  15         13.92         14.35          0.71 o
  -8  -9 -15         13.87         13.96          0.66 o
  -9  -9 -15         21.17         21.24          1.02 o
   9   9  15         20.78         20.22          1.17 o
  10   9  15          4.44          4.64          0.69 o
 -10  -9 -15          4.45          4.83          0.77 o
   0  10  15         55.50         55.64          0.83 o
  -1 -10 -15         97.21         97.63          1.12 o
   1  10  15         97.11         96.92          1.14 o
   2  10  15         99.71        101.91          1.24 o
  -2 -10 -15         98.87         99.20          0.99 o
   3  10  15         43.67         44.19          0.91 o
  -3 -10 -15         42.31         41.98          0.65 o
  -4 -10 -15         84.28         84.43          0.95 o
   4  10  15         84.21         85.74          1.43 o
   5  10  15          8.25          8.47          0.50 o
  -5 -10 -15          8.76          9.51          0.43 o
  -6 -10 -15         17.45         17.17          0.60 o
   6  10  15         17.56         16.95          0.61 o
  -7 -10 -15         32.77         32.45          0.85 o
   7  10  15         32.77         32.33          0.92 o
   8  10  15          7.99          8.30          0.66 o
  -8 -10 -15          7.77          7.48          0.61 o
  -9 -10 -15         11.66         11.48          0.96 o
   9  10  15         11.76         12.27          0.90 o
  10  10  15          7.50          7.82          0.81 o
 -10 -10 -15          7.38          6.95          0.87 o
   0  11  15         50.90         51.64          0.93 o
  -1 -11 -15         95.11         93.93          1.16 o
   1  11  15         95.21         95.38          1.27 o
   2  11  15         47.05         46.87          0.88 o
  -2 -11 -15         47.84         47.24          0.68 o
   3  11  15         21.81         22.35          0.68 o
  -3 -11 -15         22.98         23.35          0.51 o
  -4 -11 -15         33.26         32.59          0.67 o
   4  11  15         33.51         32.88          0.94 o
   5  11  15         80.34         80.28          1.42 o
  -5 -11 -15         80.41         82.30          1.26 o
  -6 -11 -15          6.54          7.26          0.53 o
   6  11  15          7.00          7.86          0.51 o
  -7 -11 -15          0.55          0.86          0.34 o
   7  11  15          0.62          0.44          0.32 o
   8  11  15          6.68          6.94          0.66 o
  -8 -11 -15          6.60          6.59          0.83 o
  -9 -11 -15          0.86          0.68          0.53 o
   9  11  15          0.88          0.92          0.54 o
   0  12  15          0.64          0.74          0.26 o
   1  12  15         42.24         42.96          0.98 o
  -1 -12 -15         42.51         43.45          0.87 o
   2  12  15         12.13         12.38          0.60 o
  -2 -12 -15         12.55         12.96          0.54 o
   3  12  15          5.12          5.85          0.43 o
  -3 -12 -15          5.40          6.12          0.42 o
   4  12  15          9.88         10.03          0.60 o
  -4 -12 -15          9.91         10.48          0.50 o
   5  12  15         17.52         17.87          0.70 o
  -5 -12 -15         17.57         18.19          0.64 o
   6  12  15          2.49          2.55          0.42 o
  -6 -12 -15          2.57          3.09          0.45 o
  -7 -12 -15         16.01         16.38          0.85 o
   7  12  15         16.30         16.56          0.81 o
   8  12  15          2.08          2.67          0.54 o
  -8 -12 -15          2.05          2.13          0.52 o
  -9 -12 -15          3.44          3.14          0.66 o
   9  12  15          3.32          3.42          0.65 o
   0  13  15          4.67          5.61          0.41 o
  -1 -13 -15         21.72         20.99          0.61 o
   1  13  15         20.96         20.42          0.67 o
  -2 -13 -15          5.54          6.19          0.47 o
   2  13  15          5.95          6.06          0.55 o
   3  13  15         39.75         39.27          1.04 o
  -3 -13 -15         40.05         41.49          1.13 o
  -4 -13 -15         23.51         23.21          0.80 o
   4  13  15         24.04         23.39          0.90 o
  -5 -13 -15          3.87          4.23          0.46 o
   5  13  15          4.30          4.18          0.53 o
   6  13  15         18.42         18.03          0.89 o
  -6 -13 -15         18.20         17.89          0.84 o
   7  13  15          5.27          5.95          0.77 o
  -7 -13 -15          5.31          5.31          0.63 o
   8  13  15          3.84          3.51          0.70 o
  -8 -13 -15          3.81          3.86          0.75 o
   0  14  15          0.17          0.24          0.29 o
  -1 -14 -15         13.22         14.14          0.80 o
   1  14  15         13.09         13.25          0.68 o
  -2 -14 -15         25.83         26.49          1.02 o
   2  14  15         25.91         26.96          1.00 o
   3  14  15          9.18          8.94          0.66 o
  -3 -14 -15          9.20          9.12          0.67 o
  -4 -14 -15         13.64         14.53          1.01 o
   4  14  15         13.42         13.86          0.74 o
  -5 -14 -15          7.83          7.33          0.91 o
   5  14  15          7.60          7.77          0.67 o
   6  14  15          1.13          1.34          0.41 o
  -6 -14 -15          1.24          1.39          0.51 o
  -7 -14 -15          4.06          4.20          0.77 o
   7  14  15          3.97          3.60          0.66 o
   0  15  15         15.10         14.55          1.06 o
  -1 -15 -15         25.54         24.05          1.39 o
   1  15  15         25.77         24.94          1.09 o
   2  15  15         21.53         22.12          0.90 o
  -2 -15 -15         20.88         20.45          0.89 o
   3  15  15          2.58          3.05          0.49 o
  -3 -15 -15          2.42          2.93          0.59 o
  -4 -15 -15          0.94          1.20          0.68 o
   4  15  15          0.91          0.98          0.42 o
  -5 -15 -15         14.13         14.09          1.26 o
   5  15  15         14.10         14.41          0.97 o
   6  15  15          3.54          3.57          0.63 o
  -6 -15 -15          3.66          4.89          1.05 o
   7  15  15          2.36          2.55          0.72 o
  -7 -15 -15          2.32          2.43          1.04 o
   0  16  15          5.84          5.31          0.75 o
   1  16  15          1.35          2.22          0.78 o
  -1 -16 -15          1.43          2.04          0.99 o
  -2 -16 -15         24.40         25.50          1.77 o
   2  16  15         24.45         22.94          1.52 o
  -3 -16 -15          1.38          1.63          0.82 o
   3  16  15          1.44          1.46          0.60 o
   4  16  15         29.42         30.40          1.40 o
  -4 -16 -15         29.22         29.75          1.96 o
   5  16  15          3.13          3.25          0.68 o
  -5 -16 -15          2.93          2.60          0.76 o
   0  17  15          9.31          9.51          1.82 o
  -1 -17 -15          6.18          7.13          1.46 o
   1  17  15          6.14          6.63          1.91 o
  -2 -17 -15          4.06          3.64          0.95 o
   2  17  15          3.84          4.32          0.97 o
   3  17  15          0.63          1.13          0.73 o
  -3 -17 -15          0.69          1.00          0.71 o
   4  17  15          1.68          1.86          1.16 o
  -4 -17 -15          1.59          1.40          0.83 o
   0  18  15          6.37          7.47          1.56 o
  -1 -18 -15          5.00          5.92          1.17 o
   1  18  15          4.92          5.67          1.35 o
  -2 -18 -15          3.48          2.59          1.06 o
   2  18  15          3.26          3.92          1.62 o
   0   0  16        458.26        455.63          3.13 o
   1   0  16        268.94        264.36          1.47 o
   2   0  16         13.28         13.99          0.30 o
   3   0  16         14.40         15.14          0.37 o
   4   0  16         62.31         63.14          0.80 o
   5   0  16          0.09          0.20          0.20 o
   6   0  16        146.40        145.69          1.46 o
   7   0  16         44.48         44.34          0.83 o
   8   0  16          5.11          5.28          0.42 o
   9   0  16         20.51         20.47          0.68 o
  10   0  16         25.92         25.39          0.87 o
  11   0  16          2.19          2.25          0.45 o
   0   1  16         73.39         81.65          0.72 o
   1   1  16        961.26        949.93          5.14 o
  -1  -1 -16        965.35        948.05          5.00 o
  -2  -1 -16         29.97         29.84          0.44 o
   2   1  16         30.22         30.31          0.40 o
   3   1  16        400.71        397.58          2.59 o
  -3  -1 -16        400.54        397.97          2.42 o
   4   1  16        253.67        253.15          2.07 o
  -4  -1 -16        255.53        254.08          1.94 o
   5   1  16        188.47        187.74          1.57 o
  -5  -1 -16        184.44        184.42          1.60 o
  -6  -1 -16         61.13         59.83          0.92 o
   6   1  16         62.81         63.68          0.92 o
  -7  -1 -16         62.64         62.69          0.96 o
   7   1  16         63.49         63.06          1.02 o
  -8  -1 -16          1.20          1.28          0.31 o
   8   1  16          1.36          1.16          0.28 o
  -9  -1 -16         23.49         23.68          0.73 o
   9   1  16         23.65         23.57          0.71 o
  10   1  16          1.40          1.34          0.45 o
 -10  -1 -16          1.46          1.03          0.36 o
  11   1  16          6.60          6.45          0.67 o
 -11  -1 -16          6.40          7.05          0.66 o
   0   2  16          1.52          1.77          0.14 o
  -1  -2 -16         63.27         63.30          0.60 o
   1   2  16         64.50         65.71          0.62 o
  -2  -2 -16        229.09        228.88          1.44 o
   2   2  16        234.32        233.98          1.51 o
  -3  -2 -16          4.09          4.30          0.25 o
   3   2  16          3.79          3.87          0.23 o
  -4  -2 -16         42.22         41.86          0.62 o
   4   2  16         40.57         39.73          0.63 o
  -5  -2 -16         38.58         38.16          0.65 o
   5   2  16         37.94         37.98          0.59 o
  -6  -2 -16        116.04        115.65          1.34 o
   6   2  16        117.15        115.92          1.25 o
  -7  -2 -16         22.13         21.92          0.63 o
   7   2  16         21.31         21.48          0.61 o
  -8  -2 -16         16.47         16.84          0.61 o
   8   2  16         17.04         16.77          0.57 o
   9   2  16          8.40          8.38          0.49 o
  -9  -2 -16          8.37          8.65          0.53 o
 -10  -2 -16          1.15          0.86          0.34 o
  10   2  16          1.02          1.11          0.47 o
  11   2  16          5.11          5.07          0.69 o
 -11  -2 -16          5.05          5.06          0.56 o
   0   3  16         83.44         83.40          0.74 o
  -1  -3 -16        213.81        213.40          1.40 o
   1   3  16        213.56        213.58          1.27 o
  -2  -3 -16         78.41         78.79          0.69 o
   2   3  16         77.05         75.85          0.68 o
  -3  -3 -16         27.34         27.54          0.46 o
   3   3  16         26.66         26.92          0.41 o
  -4  -3 -16         71.23         71.21          0.81 o
   4   3  16         72.01         72.45          0.91 o
   5   3  16         38.29         38.69          0.63 o
  -5  -3 -16         37.73         38.37          0.65 o
   6   3  16         26.63         26.58          0.61 o
  -6  -3 -16         26.86         27.30          0.67 o
  -7  -3 -16         43.54         43.53          0.89 o
   7   3  16         42.81         43.09          0.83 o
   8   3  16         18.97         19.16          0.66 o
  -8  -3 -16         20.08         20.14          0.66 o
  -9  -3 -16         17.84         17.61          0.66 o
   9   3  16         17.26         17.25          0.71 o
 -10  -3 -16         11.88         11.53          0.65 o
  10   3  16         11.92         11.85          0.78 o
  11   3  16          2.37          2.35          0.57 o
 -11  -3 -16          2.23          2.15          0.44 o
   0   4  16         69.13         68.50          0.62 o
   1   4  16        144.44        144.56          1.09 o
  -1  -4 -16        143.36        144.96          1.06 o
   2   4  16         86.77         87.11          0.88 o
  -2  -4 -16         85.18         85.75          0.78 o
   3   4  16        332.58        329.86          2.51 o
  -3  -4 -16        333.90        331.84          2.10 o
   4   4  16        142.75        143.84          1.41 o
  -4  -4 -16        141.95        144.59          1.25 o
  -5  -4 -16         69.87         69.79          0.89 o
   5   4  16         68.26         69.70          0.98 o
   6   4  16         46.73         47.04          0.80 o
  -6  -4 -16         48.71         48.30          0.85 o
   7   4  16         28.57         29.06          0.70 o
  -7  -4 -16         28.71         29.19          0.71 o
   8   4  16          4.77          5.35          0.43 o
  -8  -4 -16          4.76          5.26          0.42 o
  -9  -4 -16          8.76          8.87          0.58 o
   9   4  16          8.66          8.86          0.57 o
 -10  -4 -16          1.31          1.47          0.38 o
  10   4  16          1.49          1.20          0.52 o
  11   4  16          2.53          2.42          0.55 o
 -11  -4 -16          2.49          2.25          0.46 o
   0   5  16        135.59        135.21          1.04 o
   1   5  16        142.45        141.49          1.10 o
  -1  -5 -16        142.70        141.35          1.08 o
   2   5  16        130.62        131.69          1.24 o
  -2  -5 -16        131.60        131.14          0.98 o
  -3  -5 -16         69.81         69.31          0.71 o
   3   5  16         68.92         68.94          0.87 o
   4   5  16          7.39          7.83          0.37 o
  -4  -5 -16          7.65          7.71          0.27 o
   5   5  16        100.52        100.90          1.23 o
  -5  -5 -16         99.25         98.65          1.05 o
   6   5  16         66.10         65.47          0.95 o
  -6  -5 -16         66.01         65.14          0.99 o
   7   5  16         43.32         43.05          0.84 o
  -7  -5 -16         43.25         42.39          0.82 o
  -8  -5 -16         32.01         31.62          0.79 o
   8   5  16         32.27         31.21          0.90 o
  -9  -5 -16         39.50         39.69          0.96 o
   9   5  16         39.24         39.05          1.10 o
  10   5  16          2.79          3.22          0.64 o
 -10  -5 -16          2.68          2.75          0.43 o
  11   5  16          7.22          7.65          0.77 o
 -11  -5 -16          7.24          7.11          0.63 o
   0   6  16        140.17        142.18          1.12 o
   1   6  16         13.68         13.87          0.35 o
  -1  -6 -16         14.60         15.01          0.28 o
   2   6  16        285.02        282.09          2.11 o
  -2  -6 -16        284.71        281.10          1.70 o
   3   6  16         23.11         23.07          0.51 o
  -3  -6 -16         23.10         22.61          0.43 o
  -4  -6 -16        228.51        228.25          1.66 o
   4   6  16        228.06        228.41          2.03 o
   5   6  16          8.25          8.73          0.44 o
  -5  -6 -16          7.82          8.23          0.33 o
   6   6  16         24.94         24.99          0.74 o
  -6  -6 -16         24.13         23.48          0.60 o
   7   6  16         20.75         20.38          0.61 o
  -7  -6 -16         19.77         19.27          0.59 o
  -8  -6 -16         23.22         23.25          0.68 o
   8   6  16         23.69         23.48          0.75 o
   9   6  16         13.81         13.95          0.76 o
  -9  -6 -16         14.00         13.91          0.64 o
  10   6  16         12.05         12.75          0.90 o
 -10  -6 -16         12.39         13.48          0.69 o
  11   6  16          5.53          5.63          0.75 o
 -11  -6 -16          5.59          5.88          0.66 o
   0   7  16         10.78         10.98          0.30 o
   1   7  16         69.99         70.24          0.89 o
  -1  -7 -16         70.27         68.16          0.79 o
   2   7  16        146.58        146.08          1.40 o
  -2  -7 -16        145.23        144.85          1.22 o
  -3  -7 -16         22.68         23.06          0.43 o
   3   7  16         22.13         22.49          0.52 o
  -4  -7 -16        187.24        185.70          1.53 o
   4   7  16        186.41        185.73          1.83 o
   5   7  16          8.23          8.33          0.45 o
  -5  -7 -16          8.20          8.48          0.33 o
   6   7  16         12.42         12.49          0.60 o
  -6  -7 -16         12.44         11.57          0.43 o
   7   7  16          6.38          6.19          0.50 o
  -7  -7 -16          6.03          6.46          0.44 o
  -8  -7 -16          7.58          7.64          0.46 o
   8   7  16          7.87          8.09          0.58 o
  -9  -7 -16          2.10          2.45          0.37 o
   9   7  16          2.25          2.23          0.49 o
 -10  -7 -16          2.36          2.56          0.51 o
  10   7  16          2.31          2.76          0.59 o
  11   7  16          0.95          0.83          0.50 o
 -11  -7 -16          1.07          0.79          0.47 o
   0   8  16         16.22         16.46          0.40 o
   1   8  16         30.37         29.63          0.57 o
  -1  -8 -16         32.68         32.42          0.56 o
   2   8  16         71.37         70.32          0.91 o
  -2  -8 -16         71.46         69.97          0.81 o
   3   8  16         48.88         49.63          0.82 o
  -3  -8 -16         49.01         48.52          0.65 o
  -4  -8 -16         16.68         17.15          0.49 o
   4   8  16         16.64         17.11          0.57 o
  -5  -8 -16         47.60         46.36          0.64 o
   5   8  16         47.78         47.14          0.88 o
   6   8  16         30.51         30.17          0.78 o
  -6  -8 -16         30.47         29.96          0.64 o
   7   8  16         20.99         20.99          0.73 o
  -7  -8 -16         21.09         20.80          0.61 o
  -8  -8 -16          9.49          9.68          0.53 o
   8   8  16          9.74         10.22          0.64 o
  -9  -8 -16         37.78         38.37          1.24 o
   9   8  16         37.67         36.01          1.29 o
  10   8  16          0.87          0.69          0.48 o
 -10  -8 -16          0.95          1.10          0.44 o
   0   9  16         84.94         83.62          1.06 o
  -1  -9 -16         11.77         11.81          0.37 o
   1   9  16         12.18         12.03          0.40 o
   2   9  16          1.68          1.69          0.23 o
  -2  -9 -16          1.40          1.51          0.18 o
  -3  -9 -16         65.30         65.41          0.80 o
   3   9  16         65.30         65.10          1.07 o
   4   9  16         54.04         54.94          0.90 o
  -4  -9 -16         54.10         54.89          0.87 o
  -5  -9 -16          2.89          2.89          0.32 o
   5   9  16          2.54          2.86          0.33 o
   6   9  16         37.32         37.49          0.88 o
  -6  -9 -16         37.80         37.55          0.81 o
   7   9  16          8.06          8.65          0.53 o
  -7  -9 -16          8.38          8.52          0.49 o
  -8  -9 -16          5.73          5.82          0.51 o
   8   9  16          5.86          6.24          0.56 o
  -9  -9 -16          0.11          0.35          0.41 o
   9   9  16          0.14          0.03          0.40 o
 -10  -9 -16          0.39          0.36          0.45 o
  10   9  16          0.40          0.68          0.46 o
   0  10  16        283.21        277.38          2.52 o
  -1 -10 -16         50.94         49.87          0.85 o
   1  10  16         50.91         49.60          0.78 o
   2  10  16        227.32        225.25          2.26 o
  -2 -10 -16        228.06        225.95          1.87 o
   3  10  16          4.96          5.18          0.42 o
  -3 -10 -16          4.71          5.03          0.31 o
   4  10  16        102.88        101.72          1.69 o
  -4 -10 -16        102.50        102.02          1.27 o
   5  10  16         19.45         19.10          0.62 o
  -5 -10 -16         19.46         19.26          0.63 o
   6  10  16         86.28         84.36          1.36 o
  -6 -10 -16         87.72         86.98          1.40 o
   7  10  16         10.07          9.50          0.62 o
  -7 -10 -16         10.27          9.96          0.57 o
  -8 -10 -16          9.39          9.31          0.70 o
   8  10  16          9.07          9.51          0.72 o
  -9 -10 -16          1.13          1.08          0.50 o
   9  10  16          1.05          0.51          0.45 o
 -10 -10 -16          2.40          2.39          1.42 o
   0  11  16         14.63         13.92          0.54 o
   1  11  16         73.87         71.94          1.02 o
  -1 -11 -16         73.61         72.35          1.04 o
   2  11  16         49.75         48.90          0.89 o
  -2 -11 -16         48.62         48.22          0.74 o
  -3 -11 -16         12.81         12.75          0.48 o
   3  11  16         12.93         12.49          0.58 o
   4  11  16         11.53         11.58          0.57 o
  -4 -11 -16         11.28         11.04          0.43 o
   5  11  16         13.58         13.35          0.69 o
  -5 -11 -16         13.60         13.98          0.49 o
   6  11  16          1.32          1.33          0.33 o
  -6 -11 -16          1.24          1.11          0.36 o
   7  11  16         14.44         13.83          0.72 o
  -7 -11 -16         14.58         15.25          0.76 o
   8  11  16         18.46         17.94          0.92 o
  -8 -11 -16         18.49         17.66          0.96 o
  -9 -11 -16          9.46          9.00          0.94 o
   9  11  16          9.54          9.16          0.91 o
   0  12  16        146.35        143.25          1.92 o
   1  12  16         42.51         43.32          0.96 o
  -1 -12 -16         42.97         43.42          0.83 o
   2  12  16         15.35         15.55          0.66 o
  -2 -12 -16         15.07         15.27          0.53 o
   3  12  16         50.11         49.96          1.06 o
  -3 -12 -16         49.72         49.81          1.06 o
   4  12  16         18.74         17.51          0.71 o
  -4 -12 -16         18.74         18.97          0.66 o
   5  12  16         29.68         28.88          0.87 o
  -5 -12 -16         29.01         28.72          0.78 o
  -6 -12 -16         17.76         17.45          0.84 o
   6  12  16         18.50         17.75          0.79 o
   7  12  16          3.15          3.41          0.53 o
  -7 -12 -16          3.14          2.92          0.51 o
   8  12  16          0.33          0.47          0.47 o
  -8 -12 -16          0.32          0.28          0.47 o
  -9 -12 -16          2.36          3.25          1.39 o
   0  13  16          8.61          8.31          0.51 o
  -1 -13 -16         15.36         14.84          0.55 o
   1  13  16         15.34         14.68          0.69 o
   2  13  16          7.12          7.41          0.63 o
  -2 -13 -16          7.71          8.39          0.55 o
  -3 -13 -16         28.11         28.36          1.07 o
   3  13  16         27.55         28.38          0.96 o
  -4 -13 -16          9.02          9.71          0.70 o
   4  13  16          8.82          9.32          0.75 o
   5  13  16          6.35          6.76          0.59 o
  -5 -13 -16          6.31          6.63          0.67 o
  -6 -13 -16          2.60          2.46          0.56 o
   6  13  16          2.60          2.29          0.46 o
  -7 -13 -16          1.57          1.35          0.49 o
   7  13  16          1.55          1.58          0.56 o
   8  13  16          2.73          2.63          0.65 o
  -8 -13 -16          3.02          3.10          0.62 o
   0  14  16          0.03          0.08          0.28 o
  -1 -14 -16         20.12         20.36          1.00 o
   1  14  16         19.86         18.82          0.95 o
   2  14  16         22.53         22.51          0.92 o
  -2 -14 -16         23.44         23.52          1.05 o
   3  14  16         21.25         21.51          0.91 o
  -3 -14 -16         21.46         21.41          0.94 o
   4  14  16          3.25          3.84          0.54 o
  -4 -14 -16          3.06          4.00          0.58 o
   5  14  16          3.35          3.48          0.51 o
  -5 -14 -16          3.43          3.37          0.69 o
  -6 -14 -16          8.43          9.46          1.02 o
   6  14  16          8.16          8.63          0.76 o
   7  14  16          4.69          4.82          0.73 o
  -7 -14 -16          4.68          4.18          0.80 o
   0  15  16          2.93          2.75          0.64 o
  -1 -15 -16         23.00         22.03          1.41 o
   1  15  16         23.24         23.11          1.16 o
   2  15  16          5.31          5.56          0.64 o
  -2 -15 -16          5.40          5.30          0.75 o
  -3 -15 -16         14.36         14.30          0.99 o
   3  15  16         14.30         14.52          0.83 o
  -4 -15 -16          8.64          9.14          0.87 o
   4  15  16          8.94          8.92          0.81 o
   5  15  16          8.95          9.02          0.82 o
  -5 -15 -16          8.85          8.89          1.09 o
  -6 -15 -16          4.65          4.60          1.13 o
   6  15  16          4.70          4.74          0.85 o
   0  16  16          4.65          4.88          0.77 o
  -1 -16 -16         27.75         27.78          1.88 o
   1  16  16         27.60         28.00          1.93 o
  -2 -16 -16          2.77          3.20          0.95 o
   2  16  16          2.78          2.66          0.81 o
  -3 -16 -16          2.69          2.95          0.89 o
   3  16  16          2.80          2.98          0.59 o
   4  16  16          1.20          1.14          0.45 o
  -4 -16 -16          1.19          1.71          0.78 o
  -5 -16 -16          6.59          6.47          1.55 o
   5  16  16          6.57          6.44          0.85 o
   0  17  16          0.00          0.15          0.94 o
   1  17  16          5.17          5.69          1.51 o
  -1 -17 -16          5.31          5.37          1.21 o
  -2 -17 -16          1.06          1.95          1.51 o
   2  17  16          0.96          1.49          0.84 o
  -3 -17 -16          1.47          0.90          0.86 o
   3  17  16          1.28          1.91          1.13 o
   4  17  16          7.14          7.90          1.41 o
  -4 -17 -16          7.13          6.68          1.18 o
   0  18  16          0.86          0.89          0.89 o
  -1 -18 -16          0.00          0.23          0.66 o
   1   0  17         46.60         47.83          0.50 o
   2   0  17        295.08        291.29          1.80 o
   3   0  17         29.60         30.29          0.51 o
   4   0  17        579.48        576.34          3.75 o
   5   0  17         13.39         13.24          0.44 o
   6   0  17         42.92         43.23          0.80 o
   7   0  17         35.31         34.41          0.72 o
   8   0  17         29.16         28.32          0.74 o
   9   0  17          0.56          0.34          0.29 o
  10   0  17         21.80         21.26          0.79 o
   0   1  17        142.02        144.86          0.96 o
   1   1  17         68.19         70.93          0.64 o
  -1  -1 -17         66.26         70.19          0.66 o
   2   1  17        606.86        602.66          3.23 o
  -2  -1 -17        602.30        600.89          3.31 o
  -3  -1 -17         72.10         71.77          0.78 o
   3   1  17         71.66         71.87          0.82 o
  -4  -1 -17         94.57         94.43          1.10 o
   4   1  17         94.16         95.19          1.04 o
  -5  -1 -17          9.74          9.98          0.41 o
   5   1  17         10.29         11.03          0.38 o
   6   1  17         70.79         68.99          0.96 o
  -6  -1 -17         69.56         69.83          1.05 o
  -7  -1 -17         35.77         34.97          0.74 o
   7   1  17         36.49         36.32          0.79 o
  -8  -1 -17         52.52         52.43          0.99 o
   8   1  17         53.83         54.07          1.05 o
  -9  -1 -17         21.17         21.55          0.73 o
   9   1  17         21.02         21.07          0.75 o
 -10  -1 -17         13.98         14.06          0.71 o
  10   1  17         13.81         13.90          0.78 o
  11   1  17          2.60          2.74          0.52 o
 -11  -1 -17          2.49          2.98          0.52 o
   0   2  17         47.98         48.24          0.51 o
  -1  -2 -17        443.68        444.62          2.42 o
   1   2  17        440.71        439.47          2.30 o
   2   2  17        163.38        165.85          1.16 o
  -2  -2 -17        162.58        164.26          1.15 o
  -3  -2 -17         34.18         34.36          0.53 o
   3   2  17         32.78         33.36          0.55 o
   4   2  17        400.22        400.00          2.92 o
  -4  -2 -17        400.70        398.89          2.86 o
  -5  -2 -17        164.32        164.64          1.57 o
   5   2  17        164.32        164.15          1.45 o
   6   2  17         61.72         61.51          0.86 o
  -6  -2 -17         62.68         62.46          0.95 o
   7   2  17         46.18         46.20          0.85 o
  -7  -2 -17         46.22         45.82          0.91 o
   8   2  17         12.50         12.67          0.52 o
  -8  -2 -17         12.33         11.73          0.56 o
  -9  -2 -17          4.23          4.88          0.43 o
   9   2  17          4.54          4.94          0.41 o
  10   2  17         10.23         10.78          0.75 o
 -10  -2 -17         10.27         10.58          0.70 o
  11   2  17          4.25          5.06          0.70 o
 -11  -2 -17          4.38          4.93          0.64 o
   0   3  17        110.83        110.28          0.86 o
   1   3  17        316.12        316.02          1.89 o
  -1  -3 -17        316.82        316.09          1.90 o
  -2  -3 -17        177.05        177.41          1.23 o
   2   3  17        178.38        177.41          1.19 o
   3   3  17        318.55        317.68          2.23 o
  -3  -3 -17        320.06        316.35          2.24 o
  -4  -3 -17        208.94        208.17          1.67 o
   4   3  17        209.00        207.39          1.71 o
   5   3  17        201.00        199.45          1.90 o
  -5  -3 -17        202.84        203.55          1.85 o
   6   3  17        103.23        100.26          1.29 o
  -6  -3 -17        102.02         99.64          1.29 o
   7   3  17          7.65          8.02          0.45 o
  -7  -3 -17          7.66          8.00          0.46 o
  -8  -3 -17          8.63          9.77          0.55 o
   8   3  17          9.04          9.38          0.53 o
   9   3  17         13.78         14.75          0.68 o
  -9  -3 -17         13.99         15.16          0.65 o
 -10  -3 -17          2.86          2.98          0.46 o
  10   3  17          2.97          3.14          0.57 o
  11   3  17         16.58         17.50          1.08 o
 -11  -3 -17         16.93         17.16          0.89 o
   0   4  17        285.41        282.89          1.60 o
  -1  -4 -17        403.30        402.57          2.37 o
   1   4  17        404.73        403.45          2.26 o
  -2  -4 -17         82.21         82.10          0.73 o
   2   4  17         82.20         81.75          0.86 o
   3   4  17         48.69         50.60          0.77 o
  -3  -4 -17         48.94         49.23          0.60 o
   4   4  17          4.86          4.75          0.32 o
  -4  -4 -17          4.92          5.04          0.28 o
   5   4  17         11.51         11.69          0.49 o
  -5  -4 -17         12.10         12.42          0.45 o
  -6  -4 -17         71.75         70.61          1.13 o
   6   4  17         72.78         70.05          1.06 o
   7   4  17         75.63         75.08          1.15 o
  -7  -4 -17         75.58         75.43          1.16 o
  -8  -4 -17          4.68          4.83          0.43 o
   8   4  17          4.76          5.31          0.53 o
  -9  -4 -17         70.36         69.70          1.22 o
   9   4  17         69.86         68.94          1.47 o
  10   4  17          8.93          9.52          0.81 o
 -10  -4 -17          9.23          9.23          0.63 o
 -11  -4 -17          0.52          0.34          0.37 o
  11   4  17          0.57          0.60          0.49 o
   0   5  17         47.16         46.50          0.53 o
  -1  -5 -17        172.49        171.85          1.28 o
   1   5  17        174.46        172.64          1.30 o
   2   5  17         87.20         86.75          0.98 o
  -2  -5 -17         85.53         84.25          0.79 o
  -3  -5 -17        241.25        241.72          1.71 o
   3   5  17        241.57        241.04          2.08 o
   4   5  17          5.57          6.10          0.36 o
  -4  -5 -17          6.21          6.68          0.28 o
  -5  -5 -17         48.02         48.46          0.71 o
   5   5  17         47.96         48.80          0.85 o
   6   5  17         15.51         14.88          0.59 o
  -6  -5 -17         15.75         15.85          0.57 o
  -7  -5 -17         13.09         13.14          0.53 o
   7   5  17         13.08         13.44          0.52 o
   8   5  17         22.19         21.75          0.72 o
  -8  -5 -17         21.60         21.35          0.70 o
  -9  -5 -17         16.62         16.44          0.67 o
   9   5  17         16.72         16.87          0.81 o
  10   5  17          0.38          0.70          0.43 o
 -10  -5 -17          0.33          0.32          0.32 o
  11   5  17          9.41          8.98          0.88 o
 -11  -5 -17          9.23          9.93          0.75 o
   0   6  17          1.76          1.91          0.19 o
  -1  -6 -17         90.66         90.76          0.82 o
   1   6  17         89.82         90.91          0.92 o
  -2  -6 -17         63.90         64.18          0.70 o
   2   6  17         63.09         63.62          0.82 o
   3   6  17         10.33         10.78          0.40 o
  -3  -6 -17         10.57         10.73          0.34 o
  -4  -6 -17        148.00        147.34          1.30 o
   4   6  17        148.44        151.35          1.56 o
   5   6  17          2.99          3.26          0.33 o
  -5  -6 -17          3.28          3.65          0.28 o
   6   6  17         10.32         11.00          0.54 o
  -6  -6 -17         10.65         10.87          0.44 o
   7   6  17         65.64         64.98          1.22 o
  -7  -6 -17         66.02         66.66          1.04 o
   8   6  17          2.26          2.07          0.38 o
  -8  -6 -17          2.33          2.30          0.34 o
  -9  -6 -17         39.03         38.94          1.00 o
   9   6  17         38.90         37.56          1.25 o
 -10  -6 -17          5.10          5.19          0.52 o
  10   6  17          5.05          5.08          0.62 o
  11   6  17          0.11          0.22          0.45 o
 -11  -6 -17          0.09          0.00          0.38 o
   0   7  17         81.76         81.02          0.81 o
   1   7  17        335.98        335.51          2.66 o
  -1  -7 -17        334.59        331.52          2.25 o
  -2  -7 -17         77.07         78.16          0.83 o
   2   7  17         76.58         76.96          0.96 o
  -3  -7 -17        130.60        130.86          1.24 o
   3   7  17        131.80        130.71          1.45 o
  -4  -7 -17         38.63         38.94          0.59 o
   4   7  17         39.11         39.65          0.75 o
  -5  -7 -17         82.80         82.23          0.98 o
   5   7  17         83.36         82.22          1.19 o
  -6  -7 -17         64.96         65.61          1.00 o
   6   7  17         65.65         65.28          1.16 o
  -7  -7 -17         18.51         18.60          0.59 o
   7   7  17         18.30         18.45          0.71 o
  -8  -7 -17         21.61         21.82          0.67 o
   8   7  17         21.80         22.48          0.85 o
  -9  -7 -17          6.33          6.83          0.53 o
   9   7  17          6.52          6.49          0.64 o
  10   7  17          5.07          4.02          0.64 o
 -10  -7 -17          4.93          4.46          0.65 o
   0   8  17          8.73          8.65          0.33 o
  -1  -8 -17         52.18         51.14          0.77 o
   1   8  17         52.17         52.47          0.78 o
   2   8  17        301.51        301.56          2.46 o
  -2  -8 -17        300.24        300.27          2.29 o
   3   8  17         43.94         43.82          0.79 o
  -3  -8 -17         43.48         42.54          0.64 o
   4   8  17        252.71        254.32          2.43 o
  -4  -8 -17        253.73        254.82          2.23 o
   5   8  17         67.47         67.78          1.11 o
  -5  -8 -17         68.07         68.30          0.87 o
   6   8  17          0.94          0.63          0.29 o
  -6  -8 -17          0.77          0.92          0.24 o
  -7  -8 -17          0.10          0.21          0.23 o
   8   8  17         20.78         21.18          0.81 o
  -8  -8 -17         20.72         21.54          0.75 o
   9   8  17          2.56          2.17          0.53 o
  -9  -8 -17          2.57          3.08          0.48 o
  10   8  17          0.49          0.53          0.45 o
 -10  -8 -17          0.57          0.40          0.40 o
   0   9  17         31.09         32.59          0.59 o
  -1  -9 -17         38.03         37.22          0.68 o
   1   9  17         37.09         36.80          0.62 o
   2   9  17        165.92        165.64          1.66 o
  -2  -9 -17        166.12        165.58          1.51 o
   3   9  17         24.92         25.29          0.69 o
  -3  -9 -17         25.25         24.36          0.48 o
  -4  -9 -17         14.53         14.26          0.49 o
   4   9  17         14.45         14.22          0.59 o
  -5  -9 -17         55.54         54.91          0.94 o
   5   9  17         56.20         54.75          1.04 o
  -6  -9 -17         58.19         57.96          1.10 o
   6   9  17         57.87         58.09          1.16 o
   7   9  17          3.26          3.22          0.41 o
  -7  -9 -17          3.21          3.00          0.36 o
  -8  -9 -17         37.17         37.38          1.05 o
   8   9  17         36.81         36.34          1.17 o
   9   9  17          4.91          5.35          0.68 o
  -9  -9 -17          4.79          5.29          0.67 o
 -10  -9 -17          2.50          2.45          0.58 o
  10   9  17          2.47          2.58          0.58 o
   0  10  17          0.86          0.95          0.20 o
   1  10  17          1.49          1.46          0.24 o
  -1 -10 -17          1.28          1.51          0.27 o
  -2 -10 -17         11.02         10.84          0.39 o
   2  10  17         10.63         10.46          0.43 o
  -3 -10 -17         65.71         64.19          1.00 o
   3  10  17         65.42         64.74          1.11 o
   4  10  17         54.66         53.83          1.14 o
  -4 -10 -17         54.61         53.62          0.93 o
   5  10  17          8.09          8.37          0.48 o
  -5 -10 -17          7.85          8.35          0.44 o
   6  10  17          9.72         10.41          0.59 o
  -6 -10 -17         10.04         10.74          0.55 o
  -7 -10 -17         16.97         16.51          0.67 o
   7  10  17         17.12         16.72          0.77 o
  -8 -10 -17          2.79          3.05          0.53 o
   8  10  17          2.82          3.15          0.56 o
   9  10  17         13.90         15.60          0.96 o
  -9 -10 -17         13.99         14.54          0.95 o
   0  11  17         34.09         35.21          0.85 o
   1  11  17         35.62         36.20          0.70 o
  -1 -11 -17         36.45         36.55          0.71 o
   2  11  17         14.38         14.34          0.53 o
  -2 -11 -17         14.99         15.46          0.44 o
   3  11  17        193.33        193.52          2.55 o
  -3 -11 -17        193.71        191.96          2.17 o
  -4 -11 -17          5.57          5.79          0.37 o
   4  11  17          5.84          6.16          0.47 o
  -5 -11 -17          9.25          8.75          0.42 o
   5  11  17         10.07         10.26          0.63 o
  -6 -11 -17         31.96         32.27          0.94 o
   6  11  17         32.49         31.66          0.91 o
  -7 -11 -17          1.12          1.03          0.37 o
   7  11  17          1.21          1.02          0.36 o
  -8 -11 -17          0.79          0.74          0.42 o
   8  11  17          0.81          0.94          0.49 o
  -9 -11 -17          8.50          8.34          0.95 o
   9  11  17          8.48          9.30          0.90 o
   0  12  17         67.05         65.10          1.14 o
  -1 -12 -17         55.31         55.07          1.17 o
   1  12  17         54.64         55.37          1.11 o
   2  12  17         38.48         38.60          1.00 o
  -2 -12 -17         38.85         38.41          0.87 o
  -3 -12 -17         33.14         32.44          0.77 o
   3  12  17         33.77         32.13          0.87 o
  -4 -12 -17          9.06          9.48          0.54 o
   4  12  17          9.13          9.31          0.56 o
  -5 -12 -17          2.36          2.36          0.40 o
   5  12  17          2.56          2.78          0.40 o
  -6 -12 -17         15.29         14.39          0.79 o
   6  12  17         15.03         14.72          0.81 o
   7  12  17         11.19         11.46          0.81 o
  -7 -12 -17         11.01         11.36          0.75 o
  -8 -12 -17          2.28          2.19          0.52 o
   8  12  17          2.24          1.85          0.59 o
   0  13  17          0.27          0.19          0.27 o
   1  13  17         40.35         40.09          1.06 o
  -1 -13 -17         39.62         38.83          0.93 o
  -2 -13 -17         11.20         11.72          0.63 o
   2  13  17         11.04         11.49          0.72 o
  -3 -13 -17         19.32         20.27          0.97 o
   3  13  17         19.39         18.87          0.83 o
   4  13  17         20.72         20.89          0.82 o
  -4 -13 -17         20.74         22.00          1.05 o
  -5 -13 -17         33.63         32.34          1.54 o
   5  13  17         33.26         32.68          1.07 o
   6  13  17          3.14          3.98          0.54 o
  -6 -13 -17          3.05          3.36          0.63 o
   7  13  17          1.32          1.23          0.54 o
  -7 -13 -17          1.35          1.02          0.59 o
  -8 -13 -17          3.80          2.99          0.80 o
   8  13  17          3.75          3.84          0.71 o
   0  14  17          5.28          5.93          0.53 o
  -1 -14 -17         55.12         54.11          1.38 o
   1  14  17         55.31         55.76          1.63 o
  -2 -14 -17         18.94         18.43          0.99 o
   2  14  17         18.71         18.18          0.94 o
   3  14  17          8.74          9.47          0.73 o
  -3 -14 -17          8.36          8.88          0.84 o
  -4 -14 -17         20.32         20.15          0.96 o
   4  14  17         20.29         19.97          0.83 o
  -5 -14 -17         35.77         34.88          1.54 o
   5  14  17         35.85         35.77          1.16 o
  -6 -14 -17         13.18         13.58          1.25 o
   6  14  17         13.06         13.13          0.97 o
  -7 -14 -17          4.19          4.01          0.77 o
   7  14  17          4.16          4.27          0.70 o
   0  15  17         25.68         26.29          1.60 o
   1  15  17          4.73          5.18          0.76 o
  -1 -15 -17          4.76          4.76          0.82 o
   2  15  17          7.84          8.36          0.77 o
  -2 -15 -17          7.68          7.88          0.79 o
   3  15  17          1.86          2.55          0.57 o
  -3 -15 -17          1.93          1.95          0.57 o
   4  15  17          0.54          0.70          0.40 o
  -4 -15 -17          0.51          0.56          0.48 o
  -5 -15 -17          0.20          0.63          0.61 o
   5  15  17          0.19          0.59          0.41 o
   6  15  17          6.18          6.74          0.83 o
  -6 -15 -17          6.33          7.24          1.25 o
   0  16  17          7.72          7.38          0.92 o
   1  16  17          2.59          2.33          0.86 o
  -1 -16 -17          2.66          2.49          0.66 o
  -2 -16 -17          1.31          2.02          0.98 o
   2  16  17          1.20          1.19          0.91 o
  -3 -16 -17          0.17          0.66          0.74 o
   3  16  17          0.22          0.20          0.44 o
  -4 -16 -17         11.05          9.88          1.77 o
   4  16  17         11.33         11.53          0.84 o
  -5 -16 -17          0.25          0.40          0.70 o
   5  16  17          0.21          0.37          0.49 o
   0  17  17         14.33         14.79          1.87 o
  -1 -17 -17          4.21          4.48          1.02 o
   1  17  17          4.33          4.60          0.89 o
  -2 -17 -17          7.97          8.64          1.63 o
   2  17  17          7.94          8.92          1.37 o
   3  17  17          1.04          1.13          0.83 o
  -3 -17 -17          0.99          0.78          0.73 o
   0  18  17          7.60          8.71          2.37 o
   0   0  18        115.05        117.53          1.25 o
   1   0  18        597.68        596.60          3.16 o
   2   0  18        169.55        171.12          1.31 o
   3   0  18          2.81          2.89          0.23 o
   4   0  18         12.04         12.18          0.43 o
   5   0  18         85.17         84.00          1.04 o
   6   0  18          3.58          3.27          0.35 o
   7   0  18         60.32         59.19          1.02 o
   8   0  18         21.88         22.02          0.72 o
   9   0  18         22.43         21.82          0.77 o
  11   0  18          0.10          0.28          0.40 o
   0   1  18        355.23        354.53          1.98 o
   1   1  18         79.54         78.73          0.69 o
  -1  -1 -18         77.70         77.60          0.69 o
  -2  -1 -18         70.85         69.38          0.75 o
   2   1  18         70.05         70.07          0.75 o
  -3  -1 -18         50.70         50.58          0.73 o
   3   1  18         48.98         48.76          0.71 o
   4   1  18         72.21         72.72          0.92 o
  -4  -1 -18         70.20         69.91          0.89 o
   5   1  18         94.33         94.17          1.05 o
  -5  -1 -18         96.32         98.17          1.19 o
  -6  -1 -18         58.31         56.48          1.01 o
   6   1  18         57.12         55.34          0.92 o
  -7  -1 -18         63.22         63.82          1.02 o
   7   1  18         63.07         63.42          0.99 o
  -8  -1 -18          0.56          0.55          0.28 o
   8   1  18          0.58          0.51          0.26 o
   9   1  18         12.32         12.70          0.59 o
  -9  -1 -18         12.60         13.04          0.62 o
 -10  -1 -18          9.73          9.89          0.63 o
  10   1  18          9.92         10.26          0.70 o
 -11  -1 -18          8.76          8.74          0.69 o
  11   1  18          8.70          8.55          0.85 o
   0   2  18          2.88          3.37          0.18 o
  -1  -2 -18         13.83         14.36          0.30 o
   1   2  18         14.00         14.42          0.32 o
   2   2  18          0.90          1.10          0.15 o
  -2  -2 -18          1.21          1.47          0.16 o
  -3  -2 -18        130.68        129.12          1.15 o
   3   2  18        131.98        132.33          1.23 o
  -4  -2 -18         88.27         86.89          1.12 o
   4   2  18         90.03         89.23          1.04 o
   5   2  18         32.31         33.39          0.58 o
  -5  -2 -18         33.60         33.23          0.67 o
  -6  -2 -18          2.38          2.59          0.31 o
   6   2  18          2.46          2.92          0.28 o
  -7  -2 -18          7.10          6.93          0.48 o
   7   2  18          6.76          6.66          0.39 o
   8   2  18          7.65          8.19          0.45 o
  -8  -2 -18          7.65          8.44          0.50 o
   9   2  18         14.83         14.55          0.60 o
  -9  -2 -18         14.89         15.06          0.63 o
 -10  -2 -18          6.68          6.78          0.55 o
  10   2  18          6.89          7.93          0.73 o
 -11  -2 -18          0.17          0.75          0.45 o
  11   2  18          0.19          0.22          0.45 o
   0   3  18         77.99         78.07          0.72 o
  -1  -3 -18         40.87         41.34          0.56 o
   1   3  18         42.24         42.74          0.51 o
  -2  -3 -18         59.56         60.12          0.66 o
   2   3  18         58.65         58.83          0.61 o
   3   3  18        117.92        118.15          1.17 o
  -3  -3 -18        117.90        117.30          1.05 o
   4   3  18         29.71         29.77          0.66 o
  -4  -3 -18         29.82         30.39          0.59 o
  -5  -3 -18         27.32         27.35          0.62 o
   5   3  18         27.11         27.28          0.66 o
  -6  -3 -18          9.85         10.23          0.50 o
   6   3  18         10.73         10.91          0.44 o
  -7  -3 -18         10.60         11.21          0.55 o
   7   3  18         11.05         11.14          0.50 o
  -8  -3 -18          1.32          1.01          0.32 o
   8   3  18          1.62          1.36          0.32 o
  -9  -3 -18          9.17          9.23          0.55 o
   9   3  18          9.19          9.69          0.68 o
 -10  -3 -18          4.46          4.74          0.52 o
  10   3  18          4.20          4.74          0.62 o
  11   3  18          3.90          3.88          0.67 o
 -11  -3 -18          4.07          4.09          0.58 o
   0   4  18          3.99          4.17          0.19 o
  -1  -4 -18         37.25         37.38          0.52 o
   1   4  18         37.63         37.63          0.45 o
  -2  -4 -18        180.31        178.35          1.31 o
   2   4  18        179.87        180.70          1.47 o
   3   4  18         23.80         23.60          0.55 o
  -3  -4 -18         23.92         23.67          0.45 o
  -4  -4 -18        355.46        350.87          2.55 o
   4   4  18        355.42        355.00          2.80 o
   5   4  18         96.38         97.54          1.27 o
  -5  -4 -18         97.99         98.82          1.19 o
  -6  -4 -18         45.00         45.49          0.86 o
   6   4  18         45.15         45.13          0.91 o
   7   4  18          0.14          0.16          0.24 o
  -8  -4 -18          7.14          7.67          0.50 o
   8   4  18          7.15          7.57          0.50 o
   9   4  18          1.77          2.19          0.44 o
  -9  -4 -18          1.79          2.25          0.35 o
 -10  -4 -18          0.62          0.61          0.35 o
  10   4  18          0.68          0.26          0.41 o
 -11  -4 -18          3.35          3.29          0.52 o
  11   4  18          3.24          3.22          0.65 o
   0   5  18         17.42         17.76          0.28 o
   1   5  18         33.57         32.74          0.49 o
  -1  -5 -18         33.45         33.52          0.48 o
   2   5  18        158.69        158.56          1.38 o
  -2  -5 -18        156.57        157.35          1.25 o
  -3  -5 -18         19.45         19.44          0.41 o
   3   5  18         19.70         19.78          0.53 o
  -4  -5 -18         79.88         80.01          0.86 o
   4   5  18         79.02         78.96          1.04 o
  -5  -5 -18          9.24          8.88          0.44 o
   5   5  18          8.80          8.71          0.45 o
   6   5  18         60.17         59.31          1.05 o
  -6  -5 -18         58.96         57.94          1.00 o
  -7  -5 -18          0.48          0.25          0.25 o
   7   5  18          0.58          0.54          0.31 o
  -8  -5 -18         22.08         21.99          0.71 o
   8   5  18         22.38         21.93          0.82 o
  -9  -5 -18          0.80          0.70          0.35 o
   9   5  18          0.79          0.73          0.39 o
 -10  -5 -18         22.01         22.20          0.84 o
  10   5  18         21.73         22.41          1.10 o
 -11  -5 -18          1.94          2.15          0.47 o
  11   5  18          1.94          1.79          0.57 o
   0   6  18          5.46          5.55          0.23 o
   1   6  18        101.56        101.81          1.03 o
  -1  -6 -18        101.60        101.83          0.96 o
   2   6  18         27.57         27.33          0.52 o
  -2  -6 -18         26.80         26.93          0.43 o
   3   6  18         47.12         47.79          0.76 o
  -3  -6 -18         46.99         47.74          0.68 o
  -4  -6 -18         71.59         71.05          0.88 o
   4   6  18         70.31         71.01          1.01 o
  -5  -6 -18         20.42         20.00          0.52 o
   5   6  18         21.21         21.94          0.63 o
  -6  -6 -18          0.80          0.85          0.24 o
   6   6  18          0.96          1.04          0.30 o
   7   6  18         41.82         41.63          1.01 o
  -7  -6 -18         42.37         42.92          0.85 o
  -8  -6 -18         10.13         10.01          0.56 o
   8   6  18         10.28         10.36          0.68 o
  -9  -6 -18         20.36         19.94          0.77 o
   9   6  18         20.43         20.24          1.03 o
  10   6  18          5.90          6.26          0.69 o
 -10  -6 -18          6.24          6.22          0.61 o
   0   7  18          0.15          0.12          0.15 o
   1   7  18         49.69         49.26          0.70 o
  -1  -7 -18         49.52         49.37          0.68 o
   2   7  18         48.77         49.74          0.77 o
  -2  -7 -18         49.81         49.70          0.62 o
  -3  -7 -18        154.11        151.86          1.36 o
   3   7  18        153.42        152.79          1.65 o
  -4  -7 -18         25.32         25.67          0.50 o
   4   7  18         25.54         25.94          0.64 o
   5   7  18         19.93         19.17          0.62 o
  -5  -7 -18         20.77         21.03          0.48 o
   6   7  18         40.20         41.33          0.93 o
  -6  -7 -18         40.35         40.94          0.82 o
  -7  -7 -18         11.09         11.81          0.52 o
   7   7  18         10.98         11.98          0.64 o
  -8  -7 -18          6.43          6.63          0.45 o
   8   7  18          6.28          6.12          0.53 o
   9   7  18          2.23          2.07          0.50 o
  -9  -7 -18          2.36          2.13          0.42 o
 -10  -7 -18          6.18          6.52          0.70 o
  10   7  18          6.33          7.08          0.77 o
   0   8  18         65.48         64.69          0.80 o
   1   8  18         38.27         38.04          0.67 o
  -1  -8 -18         35.62         35.09          0.64 o
   2   8  18         96.16         94.98          1.09 o
  -2  -8 -18         97.84         96.55          1.03 o
   3   8  18          8.43          8.87          0.47 o
  -3  -8 -18          7.94          7.63          0.32 o
   4   8  18          8.59          8.67          0.47 o
  -4  -8 -18          8.70          8.83          0.40 o
   5   8  18         12.26         12.40          0.56 o
  -5  -8 -18         12.59         12.94          0.40 o
   6   8  18          0.18          0.08          0.27 o
   7   8  18          6.48          6.71          0.53 o
  -7  -8 -18          5.82          6.19          0.45 o
  -8  -8 -18          7.15          7.50          0.54 o
   8   8  18          6.79          6.91          0.57 o
  -9  -8 -18          7.94          8.42          0.67 o
   9   8  18          8.07          6.84          0.76 o
 -10  -8 -18          3.13          2.79          0.56 o
  10   8  18          3.02          3.03          0.60 o
   0   9  18         12.98         13.30          0.40 o
  -1  -9 -18         80.93         78.98          1.05 o
   1   9  18         81.94         82.17          1.08 o
   2   9  18         38.46         37.48          0.71 o
  -2  -9 -18         37.94         37.86          0.67 o
   3   9  18         33.66         33.87          0.74 o
  -3  -9 -18         33.20         32.70          0.63 o
  -4  -9 -18          6.01          6.47          0.38 o
   4   9  18          6.26          6.70          0.45 o
   5   9  18         23.12         22.37          0.70 o
  -5  -9 -18         23.30         24.13          0.68 o
   6   9  18         22.54         22.49          0.74 o
  -6  -9 -18         21.87         20.50          0.69 o
  -7  -9 -18          5.29          5.26          0.47 o
   7   9  18          5.13          5.42          0.48 o
  -8  -9 -18         16.75         16.71          0.80 o
   8   9  18         16.69         15.47          0.86 o
  -9  -9 -18          0.35          0.84          0.44 o
   9   9  18          0.40          0.31          0.43 o
  10   9  18          1.36          1.38          0.54 o
 -10  -9 -18          1.40          1.39          0.56 o
   0  10  18          0.19          0.09          0.17 o
   1  10  18         75.85         76.36          1.01 o
  -1 -10 -18         76.63         76.18          1.12 o
   2  10  18         28.73         28.77          0.64 o
  -2 -10 -18         28.79         28.17          0.57 o
   3  10  18         15.11         15.85          0.60 o
  -3 -10 -18         15.16         15.42          0.50 o
   4  10  18         32.90         32.04          0.86 o
  -4 -10 -18         33.31         32.68          0.71 o
  -5 -10 -18          3.80          4.38          0.36 o
   5  10  18          3.56          3.84          0.41 o
  -6 -10 -18          2.11          2.06          0.34 o
   6  10  18          2.27          2.22          0.36 o
   7  10  18         17.95         18.38          0.81 o
  -7 -10 -18         18.07         17.80          0.74 o
  -8 -10 -18          2.62          3.05          0.52 o
   8  10  18          2.64          2.77          0.55 o
  -9 -10 -18         13.52         13.52          0.95 o
   9  10  18         13.52         13.45          0.93 o
   0  11  18        164.78        160.74          1.78 o
   1  11  18         53.63         52.64          0.83 o
  -1 -11 -18         53.72         52.25          0.78 o
   2  11  18         22.71         23.15          0.58 o
  -2 -11 -18         23.53         23.89          0.56 o
  -3 -11 -18          1.32          1.57          0.31 o
   3  11  18          1.30          1.16          0.31 o
   4  11  18          7.16          8.20          0.54 o
  -4 -11 -18          7.04          7.20          0.49 o
   5  11  18          9.21          9.28          0.61 o
  -5 -11 -18          8.90          8.93          0.46 o
   6  11  18         54.96         53.66          1.33 o
  -6 -11 -18         55.42         54.30          1.29 o
   7  11  18          4.82          4.21          0.55 o
  -7 -11 -18          4.89          4.83          0.52 o
  -8 -11 -18          5.79          6.08          0.65 o
   8  11  18          5.71          5.81          0.72 o
   9  11  18          1.64          1.53          0.60 o
  -9 -11 -18          1.52          1.35          0.59 o
   0  12  18          2.64          2.89          0.33 o
  -1 -12 -18          1.62          1.75          0.29 o
   1  12  18          1.70          2.06          0.37 o
  -2 -12 -18          6.64          6.64          0.43 o
   2  12  18          6.09          6.55          0.47 o
   3  12  18         12.81         13.19          0.66 o
  -3 -12 -18         12.26         11.98          0.52 o
  -4 -12 -18         26.27         26.43          0.79 o
   4  12  18         26.63         26.75          0.87 o
   5  12  18          5.39          5.36          0.51 o
  -5 -12 -18          5.48          5.72          0.51 o
  -6 -12 -18          7.02          7.18          0.57 o
   6  12  18          6.89          6.48          0.64 o
   7  12  18          6.02          6.26          0.74 o
  -7 -12 -18          6.13          5.97          0.60 o
   8  12  18          1.44          1.63          0.52 o
  -8 -12 -18          1.46          1.05          0.52 o
   0  13  18         12.82         12.21          0.66 o
  -1 -13 -18          4.22          4.58          0.48 o
   1  13  18          3.94          4.63          0.44 o
  -2 -13 -18         15.44         15.45          0.75 o
   2  13  18         15.37         15.18          0.87 o
  -3 -13 -18         15.06         14.36          0.89 o
   3  13  18         15.24         14.50          0.71 o
   4  13  18          2.74          3.16          0.46 o
  -4 -13 -18          2.66          2.20          0.47 o
   5  13  18          3.44          3.03          0.49 o
  -5 -13 -18          3.25          2.97          0.59 o
  -6 -13 -18          2.60          2.89          0.62 o
   6  13  18          2.33          2.63          0.51 o
   7  13  18          2.26          2.53          0.60 o
  -7 -13 -18          2.40          2.26          0.70 o
   0  14  18          3.67          3.29          0.44 o
  -1 -14 -18          7.99          8.84          0.61 o
   1  14  18          7.54          7.71          0.75 o
   2  14  18          0.45          0.43          0.39 o
  -2 -14 -18          0.46          0.82          0.44 o
   3  14  18          9.56          9.96          0.71 o
  -3 -14 -18          9.57         10.16          0.83 o
  -4 -14 -18          5.24          5.26          0.65 o
   4  14  18          5.24          5.40          0.56 o
   5  14  18          2.00          2.09          0.47 o
  -5 -14 -18          1.89          1.99          0.61 o
   6  14  18          0.91          1.10          0.57 o
  -6 -14 -18          0.87          0.48          0.65 o
  -7 -14 -18          1.90          1.61          0.63 o
   7  14  18          1.74          2.26          0.60 o
   0  15  18          5.87          6.76          0.92 o
   1  15  18          7.08          7.97          0.73 o
  -1 -15 -18          7.28          7.73          0.92 o
   2  15  18          7.66          8.53          0.82 o
  -2 -15 -18          7.68          7.90          0.89 o
  -3 -15 -18         31.57         30.92          1.24 o
   3  15  18         31.66         30.48          1.12 o
  -4 -15 -18          6.42          6.60          0.87 o
   4  15  18          6.23          6.80          0.67 o
   5  15  18         13.88         13.82          1.01 o
  -5 -15 -18         13.80         14.49          1.36 o
   6  15  18          3.89          3.87          0.66 o
  -6 -15 -18          3.72          4.09          1.07 o
   0  16  18          1.56          1.05          0.62 o
  -1 -16 -18         11.81         11.05          1.15 o
   1  16  18         11.97         12.45          1.28 o
   2  16  18          3.31          3.25          0.88 o
  -2 -16 -18          3.46          2.92          1.31 o
  -3 -16 -18          0.01          0.17          0.74 o
  -4 -16 -18          1.96          1.90          0.88 o
   4  16  18          1.99          2.21          0.57 o
  -5 -16 -18          0.16          0.60          0.72 o
   0  17  18         10.42         10.01          1.76 o
   1  17  18          0.88          0.54          0.61 o
  -1 -17 -18          0.80          0.97          0.78 o
  -2 -17 -18          4.48          5.51          1.14 o
   2  17  18          4.44          4.97          1.12 o
  -3 -17 -18          3.24          3.78          1.21 o
   3  17  18          3.09          2.68          1.01 o
   1   0  19        278.76        285.86          1.83 o
   2   0  19        293.39        294.75          2.00 o
   3   0  19        185.56        186.36          1.58 o
   4   0  19        458.10        454.87          3.22 o
   5   0  19        244.76        243.42          2.11 o
   6   0  19         17.21         17.30          0.55 o
   7   0  19         11.12         10.43          0.49 o
   8   0  19         15.91         15.52          0.65 o
   9   0  19          4.40          4.59          0.49 o
  10   0  19         11.07         11.26          0.67 o
  11   0  19          1.53          1.77          0.53 o
   0   1  19        400.50        406.25          2.32 o
   1   1  19         60.67         61.72          0.64 o
  -1  -1 -19         62.84         63.37          0.69 o
  -2  -1 -19        224.13        228.22          1.69 o
   2   1  19        225.75        225.18          1.68 o
  -3  -1 -19        120.81        121.98          1.18 o
   3   1  19        122.20        124.16          1.21 o
   4   1  19         20.41         20.34          0.52 o
  -4  -1 -19         20.38         20.02          0.53 o
   5   1  19         14.05         13.71          0.42 o
  -5  -1 -19         13.42         13.31          0.50 o
   6   1  19        135.22        133.41          1.46 o
  -6  -1 -19        134.44        132.36          1.62 o
  -7  -1 -19          3.70          3.57          0.35 o
   7   1  19          3.46          3.82          0.36 o
  -8  -1 -19         34.89         34.89          0.84 o
   8   1  19         35.41         34.84          0.84 o
  -9  -1 -19         12.92         12.73          0.65 o
   9   1  19         12.90         12.27          0.61 o
 -10  -1 -19          7.78          7.29          0.63 o
  10   1  19          7.95          8.07          0.73 o
  11   1  19          4.71          4.59          0.69 o
 -11  -1 -19          4.59          4.41          0.60 o
   0   2  19        377.54        381.57          2.21 o
   1   2  19         33.40         33.59          0.47 o
  -1  -2 -19         31.17         31.33          0.43 o
  -2  -2 -19        221.66        222.15          1.54 o
   2   2  19        221.72        221.42          1.63 o
   3   2  19        142.58        144.30          1.35 o
  -3  -2 -19        143.25        142.63          1.31 o
  -4  -2 -19        249.91        250.99          2.06 o
   4   2  19        249.53        250.48          2.15 o
   5   2  19         27.07         26.69          0.56 o
  -5  -2 -19         26.23         25.80          0.67 o
  -6  -2 -19         64.35         64.89          1.03 o
   6   2  19         65.25         65.72          0.92 o
   7   2  19          2.86          2.61          0.29 o
  -7  -2 -19          3.09          3.49          0.37 o
   8   2  19         39.44         37.84          0.83 o
  -8  -2 -19         39.26         38.17          0.90 o
  -9  -2 -19         41.85         41.27          1.01 o
   9   2  19         41.36         40.74          1.09 o
 -10  -2 -19          5.12          5.32          0.52 o
  10   2  19          5.17          5.54          0.67 o
  11   2  19          2.88          2.41          0.60 o
 -11  -2 -19          2.78          2.57          0.49 o
   0   3  19          1.68          1.67          0.16 o
   1   3  19        287.08        287.05          1.83 o
  -1  -3 -19        285.10        283.04          1.87 o
  -2  -3 -19        238.56        238.44          1.68 o
   2   3  19        239.29        236.98          1.67 o
  -3  -3 -19        193.86        192.44          1.51 o
   3   3  19        194.34        191.79          1.68 o
  -4  -3 -19         42.51         42.54          0.75 o
   4   3  19         42.07         42.64          0.72 o
   5   3  19        202.92        203.35          2.05 o
  -5  -3 -19        204.89        201.69          2.02 o
   6   3  19          1.67          1.62          0.24 o
  -6  -3 -19          1.53          1.51          0.28 o
   7   3  19         46.38         46.09          0.90 o
  -7  -3 -19         46.66         46.36          0.93 o
  -8  -3 -19         12.66         12.66          0.63 o
   8   3  19         12.72         13.08          0.65 o
   9   3  19          7.49          7.77          0.63 o
  -9  -3 -19          7.69          7.65          0.51 o
 -10  -3 -19          1.97          2.25          0.42 o
  10   3  19          1.98          1.94          0.49 o
  11   3  19         19.07         20.06          1.17 o
 -11  -3 -19         19.04         19.39          1.00 o
   0   4  19          6.68          7.59          0.25 o
  -1  -4 -19        528.94        528.36          3.30 o
   1   4  19        528.65        527.13          3.19 o
   2   4  19         95.41         97.05          1.05 o
  -2  -4 -19         97.35         98.28          0.90 o
  -3  -4 -19          3.87          4.25          0.25 o
   3   4  19          4.25          4.02          0.31 o
   4   4  19         46.55         46.62          0.82 o
  -4  -4 -19         46.84         47.15          0.67 o
  -5  -4 -19         91.08         90.14          1.20 o
   5   4  19         92.26         92.44          1.26 o
   6   4  19          0.32          0.22          0.27 o
  -6  -4 -19          0.38          0.38          0.24 o
   7   4  19         86.12         86.66          1.44 o
  -7  -4 -19         85.94         84.57          1.31 o
   8   4  19         34.09         34.20          1.00 o
  -8  -4 -19         34.48         34.12          0.86 o
  -9  -4 -19         14.09         13.99          0.64 o
   9   4  19         14.19         14.39          0.80 o
 -10  -4 -19          3.67          3.96          0.50 o
  10   4  19          3.52          4.26          0.61 o
 -11  -4 -19          2.82          2.94          0.55 o
  11   4  19          2.71          3.14          0.65 o
   0   5  19         27.70         28.39          0.41 o
  -1  -5 -19         39.40         40.55          0.56 o
   1   5  19         40.32         40.57          0.58 o
  -2  -5 -19        123.45        122.24          1.10 o
   2   5  19        122.92        122.58          1.20 o
  -3  -5 -19        278.98        277.98          2.12 o
   3   5  19        277.79        278.12          2.42 o
  -4  -5 -19         23.28         23.20          0.47 o
   4   5  19         23.32         24.04          0.60 o
  -5  -5 -19         59.52         60.24          0.88 o
   5   5  19         57.11         57.88          1.01 o
  -6  -5 -19         74.69         74.69          1.12 o
   6   5  19         75.27         74.23          1.24 o
  -7  -5 -19          9.79         10.80          0.53 o
   7   5  19          9.59          9.97          0.60 o
[truncated: 220,479 more chars]
