# Supplementary material for: Indium Kα radiation from a MetalJet X-ray source: comparison of the Eiger2 CdTe and Photon III detectors
Source: J Appl Crystallogr. 2023 Sep 5;56(Pt 5):1322–9. doi: 10.1107/S1600576723007215 (PMC10543668; doi:10.1107/S1600576723007215)
Supplement: Supplementary file 13 [file j-56-01322-Ylid_MM_Ag_Photonsup13.hkl]

#
#  Unique observations used in XD refinement
#  F^2(calc) includes anomalous dispersion and is corrected for extinction
#  if the latter is included in the model.
#


data_Ylid_MM_Ag_Photon


_cell_length_a       5.8544
_cell_length_b       8.9288
_cell_length_c      18.3281
_cell_angle_alpha    90.000
_cell_angle_beta     90.000
_cell_angle_gamma    90.000

loop_
 _refln_index_h
 _refln_index_k
 _refln_index_l
 _refln_F_squared_calc
 _refln_F_squared_meas
 _refln_F_squared_sigma
 _refln_sint/lambda
 _refln_XD_refine_code
    2    0    0 4455.19730 4297.03145   22.78506     0.1708   0
    4    0    0 855.637992 860.844609   5.380486     0.3416   0
    6    0    0 2336.48471 2340.97277   19.08175     0.5124   0
    8    0    0 217.385914 220.093698   2.183841     0.6832   0
   10    0    0   3.722711   3.234542   0.388446     0.8541   0
   12    0    0  11.448643  12.020611   0.917511     1.0249   0
    1    1    0  64.558616  64.803172   0.237395     0.1021   0
    2    1    0 440.773496 438.867420   1.636661     0.1798   0
    3    1    0  59.741232  60.043521   0.367345     0.2623   0
    4    1    0 448.428702 447.911531   1.675587     0.3462   0
    5    1    0  63.509913  62.363310   0.415173     0.4307   0
    6    1    0 388.606001 387.394730   1.868795     0.5155   0
    7    1    0  27.933338  26.949903   0.372825     0.6005   0
    8    1    0  15.337103  15.173078   0.343339     0.6855   0
    9    1    0  15.071140  14.117006   0.397732     0.7707   0
   10    1    0  94.665699  94.169814   1.142580     0.8559   0
   11    1    0   6.698753   6.669329   0.445524     0.9411   0
   12    1    0  13.649666  13.900621   0.676428     1.0264   0
    0    2    0   1.969083   1.955776   0.037278     0.1120   0
    1    2    0  45.465868  45.164661   0.169840     0.1408   0
    2    2    0 573.575647 590.684679   2.256212     0.2043   0
    3    2    0  10.587766  10.851659   0.127109     0.2796   0
    4    2    0  72.567127  73.887701   0.429256     0.3595   0
    5    2    0 784.828033 784.024741   3.564973     0.4415   0
    6    2    0   0.250268   0.114984   0.104660     0.5245   0
    7    2    0 113.563538 113.266680   0.842063     0.6082   0
    8    2    0 183.715879 183.254535   1.364564     0.6924   0
    9    2    0   0.859017   0.224733   0.179690     0.7768   0
   10    2    0   0.926381   0.785012   0.224096     0.8614   0
   11    2    0  28.784707  30.069962   0.776619     0.9461   0
   12    2    0   1.111694   1.143891   0.328456     1.0310   0
    1    3    0 1966.91342 1941.68460    6.07812     0.1885   0
    2    3    0 2606.23432 2576.86612    8.69283     0.2396   0
    3    3    0 204.653584 208.953101   0.809209     0.3064   0
    4    3    0 396.145467 397.787948   1.582496     0.3807   0
    5    3    0 217.749007 221.700427   1.153586     0.4589   0
    6    3    0  28.050576  28.397143   0.334045     0.5393   0
    7    3    0  61.801832  62.573596   0.583029     0.6210   0
    8    3    0   3.095717   3.199085   0.201119     0.7036   0
    9    3    0  14.746346  14.133301   0.397613     0.7868   0
   10    3    0   0.811748   0.804994   0.225324     0.8704   0
   11    3    0  10.365388  10.801227   0.539060     0.9544   0
   12    3    0   0.839048   0.840106   0.356084     1.0385   0
    0    4    0 1474.57201 1512.90180    7.76982     0.2240   0
    1    4    0   9.562085   9.140151   0.093372     0.2397   0
    2    4    0 262.358415 259.845001   0.910101     0.2817   0
    3    4    0 1995.42307 1981.48415    7.50794     0.3403   0
    4    4    0 500.871166 499.900376   1.875067     0.4085   0
    5    4    0 564.513059 569.275580   2.516548     0.4822   0
    6    4    0  97.844917  98.965423   0.697603     0.5593   0
    7    4    0   2.806610   2.557467   0.166836     0.6384   0
    8    4    0   5.226221   5.207514   0.236613     0.7190   0
    9    4    0  45.871079  45.404987   0.648909     0.8006   0
   10    4    0  41.351708  41.889755   0.729073     0.8829   0
   11    4    0  27.704023  28.786763   0.863701     0.9658   0
   12    4    0   0.078308   0.131524   0.343840     1.0491   0
    1    5    0 3477.52304 3421.00439   12.83718     0.2927   0
    2    5    0 374.562518 379.877240   1.369853     0.3280   0
    3    5    0 442.259197 439.334418   1.514795     0.3795   0
    4    5    0 181.300469 182.737468   0.879541     0.4417   0
    5    5    0 230.752169 233.779572   1.228834     0.5106   0
    6    5    0  61.519222  63.313146   0.525578     0.5839   0
    7    5    0 596.177226 598.550826   3.555014     0.6602   0
    8    5    0   0.473144   0.442328   0.154619     0.7384   0
    9    5    0  55.676682  55.783913   0.736774     0.8181   0
   10    5    0   1.309149   1.307168   0.276066     0.8988   0
   11    5    0   8.031481   7.598073   0.538550     0.9803   0
   12    5    0   1.193299   1.043081   0.378496     1.0624   0
    0    6    0 477.228219 469.521812   2.228866     0.3360   0
    1    6    0 375.916933 375.372936   1.359238     0.3467   0
    2    6    0 226.995267 224.892948   0.952331     0.3769   0
    3    6    0 1786.60228 1782.95977    7.47744     0.4225   0
    4    6    0   9.567913  10.036005   0.161693     0.4792   0
    5    6    0 318.539813 318.974461   1.665100     0.5434   0
    6    6    0  87.808721  88.576029   0.715627     0.6128   0
    7    6    0  27.138157  26.327148   0.424796     0.6858   0
    8    6    0 104.038594 104.000449   1.033213     0.7614   0
    9    6    0  12.563875  11.706548   0.418960     0.8389   0
   10    6    0  26.684981  25.960103   0.708599     0.9178   0
   11    6    0   1.646322   1.506757   0.360208     0.9977   0
   12    6    0   1.132812   0.923391   0.406971     1.0785   0
    1    7    0  53.256779  53.901536   0.345497     0.4012   0
    2    7    0 222.662948 224.386806   1.035143     0.4276   0
    3    7    0  66.606586  65.720145   0.443658     0.4683   0
    4    7    0 120.887485 120.845162   0.720252     0.5200   0
    5    7    0 159.269229 157.915549   1.057929     0.5797   0
    6    7    0 154.998982 152.388036   1.106686     0.6452   0
    7    7    0  38.706150  39.288583   0.526634     0.7149   0
    8    7    0   4.294090   3.904871   0.242202     0.7877   0
    9    7    0   0.714234   0.526361   0.221519     0.8628   0
   10    7    0  14.663023  14.299072   0.594754     0.9397   0
   11    7    0   6.422571   6.463613   0.564886     1.0180   0
   12    7    0   7.960475   8.152290   0.769919     1.0973   0
    0    8    0 576.503706 579.542262   3.504618     0.4480   0
    1    8    0  26.716897  27.375937   0.254045     0.4561   0
    2    8    0 254.281662 253.110392   1.208934     0.4794   0
    3    8    0 230.631549 231.257053   1.269034     0.5161   0
    4    8    0   0.550643   0.469101   0.099508     0.5634   0
    5    8    0   8.831845   8.516812   0.229375     0.6189   0
    7    8    0   2.052898   2.336412   0.200882     0.7471   0
    8    8    0 113.699767 113.661762   1.260896     0.8170   0
    9    8    0  10.244036   9.736598   0.494818     0.8897   0
   10    8    0  11.511665  11.133496   0.606497     0.9644   0
   11    8    0   0.487183   0.311141   0.354008     1.0408   0
    1    9    0   9.090316   9.511656   0.184569     0.5112   0
    2    9    0 302.352439 302.017777   1.614549     0.5321   0
    3    9    0   1.256751   1.270518   0.103759     0.5654   0
    4    9    0 213.674010 212.629006   1.368378     0.6089   0
    5    9    0   4.783691   4.725423   0.211160     0.6606   0
    6    9    0  62.755574  61.510879   0.694571     0.7187   0
    7    9    0  11.301264  11.129764   0.379898     0.7819   0
    8    9    0   2.557789   2.331970   0.256585     0.8490   0
    9    9    0   2.317478   1.754385   0.317067     0.9191   0
   10    9    0  28.350867  28.208250   0.956673     0.9917   0
   11    9    0   1.737072   1.672264   0.476293     1.0661   0
    0   10    0 1082.78309 1069.54464    8.49982     0.5600   0
    1   10    0 132.290825 134.094079   0.912686     0.5665   0
    2   10    0  17.716738  17.293870   0.253035     0.5855   0
    3   10    0 199.949620 201.682309   1.324528     0.6158   0
    4   10    0   2.839936   3.043045   0.164332     0.6560   0
    5   10    0 150.264909 150.357093   1.315743     0.7042   0
    6   10    0 135.930084 136.365348   1.381505     0.7591   0
    7   10    0   0.249236   0.431587   0.184414     0.8191   0
    8   10    0  59.637694  61.217389   1.094661     0.8834   0
    9   10    0   0.359527   0.056049   0.331032     0.9510   0
   10   10    0   8.756879   9.102117   0.748599     1.0213   0
   11   10    0   2.548467   2.024861   0.516138     1.0937   0
    1   11    0 839.494513 829.140608   5.127497     0.6219   0
    2   11    0 291.121776 292.744263   2.118971     0.6392   0
    3   11    0  67.326715  67.531334   0.675454     0.6671   0
    4   11    0 109.199406 108.911670   1.014515     0.7044   0
    5   11    0 183.742222 182.650987   1.640612     0.7495   0
    6   11    0  12.756002  12.728118   0.407244     0.8013   0
    7   11    0 139.713113 139.343942   1.727521     0.8584   0
    8   11    0   7.260195   7.251174   0.559870     0.9199   0
    9   11    0  15.100822  14.545680   0.796656     0.9850   0
   10   11    0  14.104585  14.942128   1.017920     1.0530   0
    0   12    0   0.538798   0.565778   0.189521     0.6720   0
    1   12    0   7.351786   6.818495   0.241000     0.6774   0
    2   12    0  17.795609  17.465193   0.340290     0.6934   0
    3   12    0   1.882874   1.891544   0.153909     0.7192   0
    4   12    0  84.068608  82.346380   0.961197     0.7538   0
    5   12    0  52.729745  52.117384   0.846696     0.7962   0
    6   12    0   6.884700   6.597677   0.393899     0.8451   0
    7   12    0  10.844709   9.860402   0.635263     0.8994   0
    8   12    0   0.583753   0.393398   0.405114     0.9583   0
   10   12    0   5.436079   5.000205   0.685240     1.0867   0
    1   13    0  27.944826  28.568376   0.600953     0.7330   0
    2   13    0  13.420883  12.688155   0.437131     0.7478   0
    3   13    0  28.527640  26.991141   0.560808     0.7718   0
    4   13    0  30.781949  30.404963   0.856846     0.8042   0
    5   13    0   3.874262   3.934138   0.379643     0.8440   0
    6   13    0   0.445089   0.354027   0.296703     0.8903   0
    7   13    0  10.993618  10.474874   0.704112     0.9420   0
    8   13    0   1.586907   1.190964   0.471541     0.9984   0
    9   13    0   4.796821   4.038680   0.773724     1.0587   0
    0   14    0  20.881043  19.634414   1.162061     0.7840   0
    1   14    0   0.392695   0.309038   0.211069     0.7886   0
    2   14    0  45.862271  44.383235   1.037210     0.8024   0
    3   14    0  82.251810  81.961948   1.791617     0.8248   0
    4   14    0  14.165672  13.831254   0.669765     0.8552   0
    5   14    0  47.177335  47.204888   1.237482     0.8927   0
    6   14    0   4.275125   4.142212   0.499069     0.9366   0
    7   14    0   1.212170   1.112958   0.594453     0.9859   0
    8   14    0   7.359274   6.993087   0.915089     1.0399   0
    9   14    0   1.325923   0.925786   0.598377     1.0979   0
    1   15    0   8.001190   7.889423   0.664922     0.8443   0
    2   15    0  78.403761  77.180905   1.968840     0.8572   0
    3   15    0   2.768784   2.567007   0.507827     0.8782   0
    4   15    0  74.503606  74.182374   2.197123     0.9068   0
    5   15    0   5.141964   6.345115   0.788463     0.9423   0
    6   15    0  18.431724  18.324998   1.102954     0.9839   0
    7   15    0   6.061190   5.803106   0.811203     1.0310   0
    8   15    0   5.073961   5.669770   0.859040     1.0828   0
    1   16    0   0.490116   0.340891   0.579014     0.9000   0
    2   16    0  44.963935  43.325525   2.564076     0.9121   0
    3   16    0   8.773766   8.622756   1.067924     0.9319   0
    4   16    0   3.353694   3.408442   0.792231     0.9589   0
    5   16    0   6.493114   6.101520   0.979295     0.9925   0
    6   16    0  23.083823  23.247689   1.754011     1.0322   0
    7   16    0   3.105773   2.873169   0.871330     1.0771   0
    2   17    0  10.313116  10.886160   1.512492     0.9672   0
    3   17    0   0.065530   0.011233   0.697357     0.9859   0
    4   17    0   8.645785   8.329157   1.181761     1.0114   0
    5   17    0   3.735263   4.054930   0.915808     1.0434   0
    6   17    0   7.802661   7.535324   1.238165     1.0811   0
    4   18    0   0.994117   1.361787   0.974825     1.0643   0
    5   18    0   4.454987   5.210245   1.064146     1.0947   0
    1    0    1 742.302890 744.687637   2.697157     0.0897   0
    2    0    1 375.097378 373.088922   1.497881     0.1730   0
    3    0    1 390.180211 398.374199   1.534786     0.2577   0
    4    0    1  27.290308  26.610533   0.227154     0.3427   0
    5    0    1 459.622988 456.795424   1.832837     0.4279   0
    6    0    1  30.194830  30.489259   0.348428     0.5132   0
    7    0    1  74.217877  72.825166   0.623921     0.5985   0
    8    0    1   0.129938   0.119972   0.155593     0.6838   0
    9    0    1   8.284694   8.030925   0.319389     0.7691   0
   10    0    1   3.806058   3.518637   0.281519     0.8545   0
   11    0    1  15.839906  16.590823   0.644130     0.9399   0
   12    0    1   0.933467   0.759105   0.325697     1.0252   0
   13    0    1   6.800344   7.146104   0.719878     1.1106   0
    0    1    1 918.228091 881.216845   5.364291     0.0623   0
    1    1    1 2204.05566 2139.33507    7.87261     0.1057   0
   -1   -1   -1 2177.32107 2116.16721    7.86056     0.1057   0
   -2   -1   -1 127.999197 130.225184   0.506716     0.1818   0
    2    1    1 125.349268 127.872896   0.501937     0.1818   0
   -3   -1   -1 709.160587 712.239898   2.896273     0.2637   0
    3    1    1 701.058346 703.567201   2.834261     0.2637   0
    4    1    1 192.050311 191.269975   0.848344     0.3473   0
   -4   -1   -1 186.715025 186.529896   0.795754     0.3473   0
    5    1    1 245.607682 243.942477   1.124556     0.4315   0
   -5   -1   -1 249.215781 248.413099   1.119549     0.4315   0
    6    1    1  14.112525  13.108271   0.247655     0.5162   0
   -6   -1   -1  13.466537  12.539771   0.253590     0.5162   0
   -7   -1   -1 101.544366 102.102414   0.777311     0.6011   0
    7    1    1 100.377244 100.670468   0.773424     0.6011   0
    8    1    1   9.817100   9.380022   0.296585     0.6861   0
   -8   -1   -1   9.845711   9.263864   0.297741     0.6861   0
   -9   -1   -1  37.842444  37.751858   0.577576     0.7712   0
    9    1    1  35.995424  35.435255   0.566197     0.7712   0
  -10   -1   -1   4.177742   4.089076   0.299006     0.8563   0
   10    1    1   4.397792   4.283604   0.310495     0.8563   0
  -11   -1   -1  18.806034  18.684305   0.650866     0.9415   0
   11    1    1  19.062492  18.987899   0.658249     0.9415   0
  -12   -1   -1   1.738695   1.758800   0.355556     1.0268   0
   12    1    1   1.879547   1.899928   0.366052     1.0268   0
    0    2    1 1391.53641 1375.10541    4.21360     0.1153   0
    1    2    1 968.046382 964.592897   3.176982     0.1435   0
   -1   -2   -1 976.943241 967.032577   3.300541     0.1435   0
   -2   -2   -1 309.893379 312.485641   1.219075     0.2061   0
    2    2    1 317.892349 317.801047   1.243809     0.2061   0
    3    2    1 260.102262 259.621970   0.972576     0.2810   0
   -3   -2   -1 250.523178 248.517786   0.960642     0.2810   0
    4    2    1  19.136938  19.134644   0.208720     0.3605   0
   -4   -2   -1  18.888500  19.248526   0.198989     0.3605   0
    5    2    1 574.998747 568.433526   2.289712     0.4423   0
   -5   -2   -1 566.062864 561.116308   2.386307     0.4423   0
   -6   -2   -1   6.097911   5.789442   0.181765     0.5252   0
    6    2    1   6.112980   6.036969   0.183750     0.5252   0
    7    2    1  12.953255  12.693162   0.281838     0.6089   0
   -7   -2   -1  12.579045  12.864212   0.284368     0.6089   0
   -8   -2   -1  15.271982  15.628333   0.356485     0.6929   0
    8    2    1  15.498412  15.963243   0.355356     0.6929   0
   -9   -2   -1   6.474160   6.173227   0.286207     0.7772   0
    9    2    1   6.769043   6.253509   0.289657     0.7772   0
  -10   -2   -1   9.907518   9.424537   0.403685     0.8618   0
   10    2    1  10.304541   9.921030   0.415501     0.8618   0
   11    2    1  25.762339  27.519222   0.748818     0.9465   0
  -11   -2   -1  24.854972  26.614811   0.746323     0.9465   0
   12    2    1   3.523424   3.143700   0.438314     1.0313   0
  -12   -2   -1   3.528255   3.094861   0.396839     1.0313   0
    0    3    1 274.333507 270.552281   0.929636     0.1702   0
    1    3    1 162.241962 165.093487   0.571759     0.1904   0
   -1   -3   -1 166.773738 169.942805   0.541627     0.1904   0
    2    3    1  42.269087  41.587617   0.226644     0.2411   0
   -2   -3   -1  39.381683  38.767147   0.198688     0.2411   0
    3    3    1 180.521451 178.644633   0.711467     0.3076   0
   -3   -3   -1 180.752614 178.147594   0.705122     0.3076   0
    4    3    1 281.166177 282.473029   1.231774     0.3817   0
   -4   -3   -1 293.066327 294.879893   1.225265     0.3817   0
   -5   -3   -1 330.079305 328.927989   1.534203     0.4597   0
    5    3    1 332.374072 332.202440   1.552920     0.4597   0
   -6   -3   -1 338.262022 336.223360   1.733420     0.5400   0
    6    3    1 337.241579 336.676703   1.739510     0.5400   0
   -7   -3   -1  15.887353  15.283137   0.305588     0.6216   0
    7    3    1  15.589408  15.502799   0.301610     0.6216   0
    8    3    1  49.336303  48.978663   0.572733     0.7041   0
   -8   -3   -1  49.282259  49.305835   0.577512     0.7041   0
    9    3    1   0.844119   0.665286   0.191524     0.7873   0
   -9   -3   -1   0.958669   0.702027   0.189940     0.7873   0
   10    3    1  25.087199  24.970850   0.566333     0.8709   0
  -10   -3   -1  25.762969  25.930427   0.578186     0.8709   0
  -11   -3   -1  12.486913  13.006770   0.575373     0.9548   0
   11    3    1  12.342998  12.954153   0.562210     0.9548   0
   12    3    1   9.737760   9.815978   0.673324     1.0389   0
  -12   -3   -1   9.626740  10.329221   0.685004     1.0389   0
    0    4    1 3743.18837 3640.10219   11.66813     0.2256   0
   -1   -4   -1 194.766381 199.158879   0.670184     0.2413   0
    1    4    1 195.868415 198.796569   0.710812     0.2413   0
    2    4    1 397.093392 402.361437   1.427750     0.2830   0
   -2   -4   -1 406.300096 412.141093   1.355333     0.2830   0
    3    4    1  65.293398  65.254057   0.383458     0.3414   0
   -3   -4   -1  65.115001  65.761747   0.334518     0.3414   0
    4    4    1  59.284394  60.188354   0.366908     0.4094   0
   -4   -4   -1  59.407988  60.441516   0.378469     0.4094   0
    5    4    1 274.199084 274.196325   1.360768     0.4830   0
   -5   -4   -1 274.332842 274.626000   1.321951     0.4830   0
    6    4    1  95.408688  96.842538   0.697421     0.5599   0
   -6   -4   -1  94.118648  95.508907   0.684521     0.5599   0
   -7   -4   -1  10.852616  10.345880   0.266216     0.6390   0
    7    4    1  10.674897  10.127948   0.263695     0.6390   0
   -8   -4   -1 115.855126 117.196567   1.005139     0.7195   0
    8    4    1 113.967790 114.844279   0.997401     0.7195   0
   -9   -4   -1  13.262898  12.671587   0.397194     0.8011   0
    9    4    1  13.313722  12.822974   0.386835     0.8011   0
  -10   -4   -1   9.166021   8.914480   0.406298     0.8834   0
   10    4    1   9.356057   9.022254   0.395137     0.8834   0
   11    4    1  14.880519  15.566158   0.682245     0.9662   0
  -11   -4   -1  14.877777  15.611856   0.708945     0.9662   0
   12    4    1   0.203042   0.063787   0.324477     1.0494   0
    0    5    1 439.797234 442.512374   1.514395     0.2813   0
   -1   -5   -1 405.795612 407.908977   1.448842     0.2940   0
    1    5    1 405.000161 406.366881   1.445401     0.2940   0
    2    5    1 140.575101 141.102696   0.638786     0.3291   0
   -2   -5   -1 134.936612 136.711273   0.592733     0.3291   0
   -3   -5   -1  39.987870  40.159676   0.255857     0.3805   0
    3    5    1  40.836569  41.121620   0.266134     0.3805   0
   -4   -5   -1  31.233275  31.287708   0.248683     0.4425   0
    4    5    1  31.932326  31.557803   0.281455     0.4425   0
   -5   -5   -1  43.792649  42.049062   0.371223     0.5114   0
    5    5    1  43.961991  42.301405   0.364750     0.5114   0
   -6   -5   -1 132.893141 134.403591   0.874571     0.5846   0
    6    5    1 130.389053 131.821900   0.887661     0.5846   0
   -7   -5   -1  28.670026  28.300739   0.413089     0.6607   0
    7    5    1  29.457564  28.926590   0.396339     0.6607   0
   -8   -5   -1  29.167506  28.884715   0.457140     0.7389   0
    8    5    1  29.163323  28.962002   0.449866     0.7389   0
   -9   -5   -1   3.903549   3.471937   0.247090     0.8185   0
    9    5    1   4.007748   3.744389   0.239362     0.8185   0
   10    5    1   9.913604   9.922487   0.488509     0.8992   0
  -10   -5   -1  10.124899  10.057852   0.488118     0.8992   0
  -11   -5   -1   4.722833   4.418870   0.450421     0.9807   0
   11    5    1   4.559856   4.595501   0.455510     0.9807   0
   12    5    1   3.620209   3.673739   0.507736     1.0628   0
  -12   -5   -1   3.802642   3.617517   0.500216     1.0628   0
    0    6    1 337.836648 339.383109   1.231101     0.3371   0
   -1   -6   -1 230.926328 229.543815   0.916100     0.3477   0
    1    6    1 227.479328 226.451430   0.948790     0.3477   0
   -2   -6   -1 227.981519 226.709053   0.961744     0.3779   0
    2    6    1 234.162724 232.362191   0.969918     0.3779   0
    3    6    1 101.424367 101.718256   0.586370     0.4234   0
   -3   -6   -1 107.459116 107.344084   0.571377     0.4234   0
   -4   -6   -1  70.065329  70.823445   0.444231     0.4799   0
    4    6    1  70.228428  70.739422   0.466152     0.4799   0
   -5   -6   -1  66.384476  66.808261   0.533070     0.5440   0
    5    6    1  69.370381  69.644570   0.533598     0.5440   0
   -6   -6   -1  28.938664  29.444385   0.340790     0.6134   0
    6    6    1  27.413742  27.915397   0.372679     0.6134   0
   -7   -6   -1  80.306525  81.105148   0.736446     0.6863   0
    7    6    1  81.621544  81.100687   0.779951     0.6863   0
   -8   -6   -1 124.229746 125.729073   1.111074     0.7619   0
    8    6    1 125.558380 125.902036   1.177801     0.7619   0
   -9   -6   -1   2.842054   2.532333   0.251733     0.8393   0
    9    6    1   2.715612   2.481755   0.251606     0.8393   0
   10    6    1  14.638346  14.990284   0.581763     0.9182   0
  -10   -6   -1  14.681366  14.783548   0.582009     0.9182   0
  -11   -6   -1   1.457291   1.700229   0.361000     0.9981   0
   11    6    1   1.646677   1.633566   0.364823     0.9981   0
   12    6    1   1.481999   1.481750   0.428000     1.0789   0
  -12   -6   -1   1.496409   1.426157   0.425151     1.0789   0
    0    7    1  74.166113  73.904633   0.396120     0.3929   0
   -1   -7   -1 386.282377 387.544024   1.496889     0.4021   0
    1    7    1 391.703864 393.511226   1.593366     0.4021   0
   -2   -7   -1 312.086751 315.081897   1.343126     0.4285   0
    2    7    1 310.087144 312.384595   1.392001     0.4285   0
    3    7    1 130.227896 131.372198   0.712751     0.4691   0
   -3   -7   -1 128.664866 130.145076   0.701699     0.4691   0
    4    7    1  57.840108  57.004663   0.446225     0.5207   0
   -4   -7   -1  57.175588  56.165977   0.429493     0.5207   0
    5    7    1  52.710190  52.891527   0.496502     0.5803   0
   -5   -7   -1  52.768752  52.781559   0.486479     0.5803   0
    6    7    1   4.219259   4.202212   0.186362     0.6457   0
   -6   -7   -1   4.362238   4.416303   0.184077     0.6457   0
    7    7    1 102.546899 102.672280   0.931311     0.7154   0
   -7   -7   -1  99.547977  99.609936   0.926887     0.7154   0
    8    7    1   4.933082   4.953624   0.258579     0.7882   0
   -8   -7   -1   4.957044   4.802619   0.267291     0.7882   0
   -9   -7   -1  13.531189  12.903812   0.471386     0.8633   0
    9    7    1  13.130658  12.736038   0.464613     0.8633   0
  -10   -7   -1   3.194414   2.998375   0.350394     0.9401   0
   10    7    1   3.266453   3.201206   0.353426     0.9401   0
   11    7    1   3.634736   3.450417   0.467763     1.0183   0
  -11   -7   -1   3.660253   3.464418   0.505305     1.0183   0
  -12   -7   -1   0.696228   0.524986   0.467927     1.0976   0
   12    7    1   0.632303   0.556110   0.436439     1.0976   0
    0    8    1 175.439333 179.701524   0.891748     0.4488   0
    1    8    1  41.150854  41.616292   0.330094     0.4569   0
   -1   -8   -1  41.241949  40.948020   0.339807     0.4569   0
    2    8    1 174.709316 176.113010   0.893933     0.4802   0
   -2   -8   -1 174.558770 176.555429   0.901971     0.4802   0
   -3   -8   -1 198.185463 200.180268   1.059130     0.5168   0
    3    8    1 198.183385 199.878949   1.082080     0.5168   0
    4    8    1  41.149972  41.137733   0.416721     0.5640   0
   -4   -8   -1  40.905553  40.381523   0.382019     0.5640   0
    5    8    1 197.915633 198.358701   1.346184     0.6195   0
   -5   -8   -1 197.941423 197.139771   1.276389     0.6195   0
    6    8    1  88.047854  86.776766   0.831785     0.6812   0
   -6   -8   -1  87.967495  87.626375   0.784448     0.6812   0
   -7   -8   -1   5.816699   5.361196   0.255966     0.7476   0
    7    8    1   6.300996   5.791153   0.270049     0.7476   0
   -8   -8   -1   2.144893   2.050815   0.238552     0.8175   0
    8    8    1   2.125168   2.109158   0.242548     0.8175   0
    9    8    1   4.847827   4.527299   0.341519     0.8901   0
   -9   -8   -1   4.774059   4.322102   0.337686     0.8901   0
  -10   -8   -1   2.288538   2.039090   0.351687     0.9648   0
   10    8    1   2.329525   2.210787   0.362921     0.9648   0
  -11   -8   -1   1.589321   1.860383   0.487417     1.0412   0
   11    8    1   1.409743   1.329125   0.393908     1.0412   0
    0    9    1 190.059335 189.605895   1.127460     0.5047   0
   -1   -9   -1 226.283946 227.515604   1.243681     0.5119   0
    1    9    1 217.408869 218.613504   1.203345     0.5119   0
   -2   -9   -1  68.257624  68.381035   0.464586     0.5328   0
    2    9    1  68.682579  67.543988   0.492306     0.5328   0
    3    9    1 124.804768 125.081830   0.839632     0.5660   0
   -3   -9   -1 125.918602 126.734076   0.843465     0.5660   0
    4    9    1  98.501759  98.819771   0.771631     0.6095   0
   -4   -9   -1  99.253101  99.161144   0.771385     0.6095   0
    5    9    1   4.999483   5.121470   0.213399     0.6611   0
   -5   -9   -1   4.639987   4.774890   0.213845     0.6611   0
    6    9    1  94.178559  93.078331   0.962545     0.7193   0
   -6   -9   -1  96.052493  95.318648   0.862463     0.7193   0
    7    9    1  80.558020  81.838235   0.971420     0.7824   0
   -7   -9   -1  83.666098  83.230582   0.933705     0.7824   0
    8    9    1  10.454144   9.985937   0.428127     0.8495   0
   -8   -9   -1  10.332050  10.064134   0.413444     0.8495   0
    9    9    1  15.308746  15.580632   0.618841     0.9196   0
   -9   -9   -1  15.398920  15.467478   0.618541     0.9196   0
   10    9    1   3.356820   3.196190   0.405478     0.9920   0
  -10   -9   -1   3.449970   3.384327   0.512442     0.9920   0
  -11   -9   -1   5.683619   6.138580   0.675190     1.0665   0
   11    9    1   5.695285   5.135762   0.591568     1.0665   0
    0   10    1 117.027933 118.428241   0.877729     0.5606   0
    1   10    1  12.952584  12.795756   0.223877     0.5671   0
   -1  -10   -1  12.238975  12.100538   0.266298     0.5671   0
   -2  -10   -1 234.031438 233.052220   1.409288     0.5861   0
    2   10    1 238.483797 238.094528   1.440358     0.5861   0
   -3  -10   -1  84.663774  85.782869   0.688445     0.6164   0
    3   10    1  85.739584  86.167119   0.708618     0.6164   0
    4   10    1  17.379870  17.307798   0.309430     0.6565   0
   -4  -10   -1  17.496158  17.291685   0.305178     0.6565   0
    5   10    1  26.451935  26.474803   0.440044     0.7048   0
   -5  -10   -1  26.325020  26.504115   0.439752     0.7048   0
   -6  -10   -1  30.215410  29.789581   0.523675     0.7596   0
    6   10    1  31.327909  31.010240   0.516611     0.7596   0
   -7  -10   -1  11.555098  11.141507   0.399051     0.8196   0
    7   10    1  11.164221  10.447655   0.407263     0.8196   0
    8   10    1  73.835929  74.275501   1.177737     0.8838   0
   -8  -10   -1  72.550412  72.641371   1.221906     0.8838   0
   -9  -10   -1   1.110052   0.710074   0.363622     0.9514   0
    9   10    1   1.144019   0.851257   0.293799     0.9514   0
  -10  -10   -1  13.614810  13.755697   0.860360     1.0216   0
   10   10    1  13.839850  13.367715   0.845822     1.0216   0
   11   10    1   0.302147   0.374418   0.430640     1.0940   0
  -11  -10   -1   0.368370   0.049640   0.414245     1.0940   0
    0   11    1 120.405845 120.518355   0.993314     0.6166   0
   -1  -11   -1  78.271335  77.836887   0.795126     0.6225   0
    1   11    1  79.978234  79.596370   0.741207     0.6225   0
   -2  -11   -1 106.619334 107.372305   0.883565     0.6398   0
    2   11    1 105.786359 106.058701   0.912631     0.6398   0
    3   11    1  52.389241  52.094716   0.603202     0.6677   0
   -3  -11   -1  52.658707  52.745237   0.573871     0.6677   0
   -4  -11   -1  69.509503  70.161728   0.736173     0.7049   0
    4   11    1  70.237906  70.173653   0.718631     0.7049   0
   -5  -11   -1  30.783312  30.607602   0.501026     0.7500   0
    5   11    1  30.279744  29.549527   0.529720     0.7500   0
    6   11    1  18.309282  17.541388   0.478059     0.8017   0
   -6  -11   -1  17.631591  16.997285   0.425333     0.8017   0
   -7  -11   -1   4.951223   5.265065   0.382784     0.8588   0
    7   11    1   5.117998   5.179149   0.342110     0.8588   0
   -8  -11   -1   0.882717   0.782427   0.330504     0.9203   0
    8   11    1   0.901331   0.744730   0.326134     0.9203   0
    9   11    1   1.125256   0.750475   0.372697     0.9854   0
   -9  -11   -1   1.225426   1.091356   0.414946     0.9854   0
  -10  -11   -1   1.550964   1.598709   0.525023     1.0534   0
   10   11    1   1.585591   1.418938   0.502328     1.0534   0
    0   12    1 129.377341 128.175125   1.173013     0.6725   0
   -1  -12   -1   5.891850   5.587922   0.228829     0.6779   0
    1   12    1   5.997073   5.632738   0.227983     0.6779   0
   -2  -12   -1  25.071524  24.879544   0.454263     0.6939   0
    2   12    1  24.496241  24.091655   0.399370     0.6939   0
   -3  -12   -1   8.449887   8.037752   0.282730     0.7197   0
    3   12    1   8.500725   8.461610   0.296521     0.7197   0
    4   12    1   0.354655   0.427099   0.171597     0.7543   0
   -4  -12   -1   0.342140   0.336612   0.148975     0.7543   0
    5   12    1  16.758783  17.249992   0.494181     0.7967   0
   -5  -12   -1  16.637217  16.452089   0.436958     0.7967   0
    6   12    1  10.464839   9.855760   0.517276     0.8455   0
   -6  -12   -1  11.441189  10.660672   0.481910     0.8455   0
    7   12    1   0.937135   0.625186   0.330422     0.8998   0
   -7  -12   -1   0.891732   0.668427   0.291960     0.8998   0
   -8  -12   -1  14.033065  14.041267   0.907743     0.9587   0
    8   12    1  13.500673  13.539494   0.891876     0.9587   0
   -9  -12   -1   0.170860   0.353062   0.455474     1.0213   0
  -10  -12   -1   6.917888   6.327837   0.759123     1.0871   0
   10   12    1   7.198620   6.702110   0.773615     1.0871   0
    0   13    1  52.078431  52.574095   1.188415     0.7285   0
    1   13    1  33.689863  31.656118   0.614080     0.7335   0
   -1  -13   -1  33.238597  32.093895   0.644494     0.7335   0
   -2  -13   -1  20.475661  20.632134   0.533953     0.7482   0
    2   13    1  21.042457  21.356664   0.589310     0.7482   0
   -3  -13   -1  21.019025  20.460537   0.480990     0.7722   0
    3   13    1  20.502658  19.119078   0.553434     0.7722   0
   -4  -13   -1  33.852404  33.904174   0.782828     0.8046   0
    4   13    1  35.806922  35.450548   0.717648     0.8046   0
   -5  -13   -1  38.136109  36.660830   0.858858     0.8444   0
    5   13    1  37.849920  36.767338   0.958020     0.8444   0
    6   13    1  48.101992  47.762829   1.127851     0.8907   0
   -6  -13   -1  47.241202  47.154365   1.127587     0.8907   0
   -7  -13   -1   7.982816   7.760657   0.635491     0.9424   0
    7   13    1   7.981923   7.182799   0.618076     0.9424   0
    8   13    1   4.323121   3.722542   0.689392     0.9988   0
   -8  -13   -1   4.316069   3.923515   0.578878     0.9988   0
    9   13    1  11.833419  11.334588   1.047160     1.0590   0
   -9  -13   -1  12.047651  11.535770   1.175789     1.0590   0
    0   14    1  86.900107  86.338169   1.912936     0.7845   0
    1   14    1  13.465772  13.079323   0.489474     0.7891   0
   -1  -14   -1  13.505641  12.620244   0.491887     0.7891   0
    2   14    1  24.338928  24.629385   0.883610     0.8028   0
   -2  -14   -1  25.405581  25.566659   0.741353     0.8028   0
    3   14    1  38.118375  37.586360   0.912458     0.8252   0
   -3  -14   -1  39.166617  39.073655   1.175525     0.8252   0
   -4  -14   -1  19.129890  18.987808   0.694690     0.8556   0
    4   14    1  19.120134  18.454720   0.736647     0.8556   0
   -5  -14   -1  60.321979  59.475658   1.417672     0.8932   0
    5   14    1  60.703747  59.713618   1.580184     0.8932   0
    6   14    1   0.967306   1.226039   0.392916     0.9370   0
   -6  -14   -1   0.955517   1.032340   0.378041     0.9370   0
    7   14    1   8.620039   8.270514   0.900533     0.9863   0
   -7  -14   -1   8.654642   8.698259   0.927142     0.9863   0
   -8  -14   -1   5.055249   5.011757   0.785258     1.0403   0
    8   14    1   4.658805   4.633607   0.757384     1.0403   0
    9   14    1   0.349576   0.262839   0.668399     1.0983   0
   -9  -14   -1   0.357024   0.430403   0.561700     1.0983   0
    0   15    1  25.195796  22.883285   0.974352     0.8404   0
    1   15    1 108.339612 106.942630   2.446644     0.8447   0
   -1  -15   -1 109.807082 107.510674   2.607681     0.8447   0
   -2  -15   -1   2.057601   2.212389   0.549802     0.8576   0
    2   15    1   1.966956   1.987583   0.498223     0.8576   0
   -3  -15   -1   4.415515   4.232944   0.582774     0.8786   0
    3   15    1   4.266243   3.618063   0.527371     0.8786   0
    4   15    1  11.619001  11.407960   0.952713     0.9072   0
   -4  -15   -1  11.954711  11.428534   0.965103     0.9072   0
   -5  -15   -1  21.850844  22.573682   1.274751     0.9427   0
    5   15    1  22.100455  21.573869   0.930383     0.9427   0
   -6  -15   -1   4.214307   4.240873   0.739305     0.9843   0
    6   15    1   4.116302   4.407946   0.650639     0.9843   0
   -7  -15   -1  13.068424  11.884881   1.063655     1.0314   0
    7   15    1  13.170544  14.435257   1.101606     1.0314   0
    8   15    1   2.232771   2.413744   0.741562     1.0831   0
   -8  -15   -1   2.242007   2.218251   0.672132     1.0831   0
    0   16    1   0.012480   0.715627   0.540981     0.8964   0
   -1  -16   -1   4.548263   4.188630   0.974898     0.9005   0
    1   16    1   4.354503   3.755696   0.879869     0.9005   0
   -2  -16   -1   1.585154   1.117428   0.749246     0.9125   0
    2   16    1   1.553138   1.816323   0.791731     0.9125   0
    3   16    1   3.320363   3.062271   0.737876     0.9323   0
   -3  -16   -1   3.380423   3.007269   0.738458     0.9323   0
   -4  -16   -1   0.483671   0.348009   0.584249     0.9593   0
    4   16    1   0.504395   0.691585   0.883883     0.9593   0
   -5  -16   -1  15.230585  16.542849   1.469488     0.9929   0
    5   16    1  15.645488  14.845360   1.365128     0.9929   0
    6   16    1   0.492981   0.598750   0.640006     1.0325   0
   -6  -16   -1   0.482650   0.604167   0.663265     1.0325   0
   -7  -16   -1   8.311393   8.060083   1.326366     1.0775   0
    7   16    1   8.381512   8.394947   1.315151     1.0775   0
   -2  -17   -1   5.253779   5.570908   1.153140     0.9676   0
    2   17    1   5.210063   5.304055   1.125339     0.9676   0
   -3  -17   -1  17.817614  17.784536   1.940783     0.9862   0
    3   17    1  18.310843  18.024590   1.926446     0.9862   0
    4   17    1   0.233846   0.242721   0.588199     1.0118   0
    5   17    1   8.379091  10.094903   1.291401     1.0437   0
   -5  -17   -1   8.645215   9.578018   1.327541     1.0437   0
    6   17    1   1.863817   1.533448   0.763192     1.0815   0
   -6  -17   -1   1.830972   1.667503   0.775172     1.0815   0
   -3  -18   -1   4.542012   4.712387   1.268488     1.0404   0
   -4  -18   -1   1.132568   0.485378   0.895617     1.0646   0
    4   18    1   1.130523   0.968398   0.921562     1.0646   0
   -5  -18   -1   4.748057   4.826187   1.027041     1.0950   0
    5   18    1   4.649857   3.660903   1.352857     1.0950   0
    1    0    2 191.466174 193.709655   0.815417     0.1013   0
    2    0    2 2899.97706 2851.75794    8.73687     0.1793   0
    3    0    2 132.877726 134.409963   0.561208     0.2620   0
    4    0    2 189.864618 192.544435   0.818367     0.3460   0
    5    0    2  28.035211  28.724679   0.272771     0.4305   0
    6    0    2  79.304862  78.742300   0.572924     0.5153   0
    7    0    2   2.440348   2.099226   0.157960     0.6003   0
    8    0    2 324.221907 323.337664   2.117560     0.6854   0
    9    0    2   1.240858   0.869354   0.194929     0.7706   0
   10    0    2  19.876513  19.779066   0.511268     0.8558   0
   11    0    2  15.711419  15.824509   0.634462     0.9410   0
   12    0    2   0.001497   0.132453   0.296940     1.0263   0
    0    1    2 3867.79456 3690.52527   39.40529     0.0782   0
    1    1    2 4966.66285 4675.79172   56.83115     0.1158   0
   -2   -1   -2 2385.49145 2369.77555    7.50412     0.1879   0
    2    1    2 2380.85415 2373.76279    7.40914     0.1879   0
    3    1    2 335.285433 333.845583   1.239585     0.2679   0
   -3   -1   -2 338.519579 335.952082   1.189872     0.2679   0
    4    1    2 1284.83621 1282.67068    5.96167     0.3505   0
   -4   -1   -2 1291.53110 1277.29064    5.76999     0.3505   0
    5    1    2 163.673270 163.114433   0.829873     0.4341   0
   -5   -1   -2 163.218248 163.628769   0.812395     0.4341   0
    6    1    2 486.879172 480.756173   2.253117     0.5184   0
   -6   -1   -2 491.622872 487.586366   2.246198     0.5184   0
    7    1    2  46.761651  46.979491   0.487417     0.6029   0
   -7   -1   -2  46.686262  46.212084   0.486288     0.6029   0
   -8   -1   -2   2.890588   2.784785   0.197468     0.6877   0
    8    1    2   2.884691   2.648309   0.194919     0.6877   0
    9    1    2   3.905202   3.626629   0.249758     0.7726   0
   -9   -1   -2   4.297640   4.003660   0.253053     0.7726   0
  -10   -1   -2  58.264268  59.084581   0.861161     0.8576   0
   10    1    2  58.085146  57.893689   0.852531     0.8576   0
   11    1    2   0.722845   0.941370   0.297541     0.9427   0
  -11   -1   -2   0.719529   0.663028   0.281537     0.9427   0
  -12   -1   -2  18.993887  20.205190   0.769419     1.0278   0
   12    1    2  18.804024  19.216210   0.755937     1.0278   0
    0    2    2 9585.89332 8878.22186   58.68176     0.1246   0
   -1   -2   -2 4999.45033 4811.15753   21.47765     0.1510   0
    1    2    2 5016.05139 4818.64953   20.88821     0.1510   0
   -2   -2   -2 483.773902 481.082981   1.778372     0.2114   0
    2    2    2 491.659409 487.044721   1.828467     0.2114   0
    3    2    2  57.412994  58.656909   0.328838     0.2849   0
   -3   -2   -2  60.536419  61.201276   0.338160     0.2849   0
    4    2    2 112.573792 114.521112   0.549328     0.3636   0
   -4   -2   -2 112.337758 113.463311   0.564404     0.3636   0
   -5   -2   -2 136.898130 138.134116   0.759915     0.4448   0
    5    2    2 132.859888 133.508738   0.738859     0.4448   0
   -6   -2   -2 274.914107 274.783487   1.471418     0.5274   0
    6    2    2 275.585254 275.194045   1.437417     0.5274   0
    7    2    2 127.192636 127.587964   0.919960     0.6107   0
   -7   -2   -2 128.973153 129.278443   0.924029     0.6107   0
   -8   -2   -2  60.520024  61.208468   0.658377     0.6945   0
    8    2    2  62.229328  62.993530   0.662109     0.6945   0
    9    2    2   7.286411   6.635310   0.298360     0.7787   0
   -9   -2   -2   6.947815   6.237278   0.289102     0.7787   0
  -10   -2   -2  18.358448  18.681574   0.512433     0.8631   0
   10    2    2  18.309485  18.530733   0.502419     0.8631   0
  -11   -2   -2   9.611264   9.675151   0.520198     0.9477   0
   11    2    2   9.381024   9.768641   0.516229     0.9477   0
  -12   -2   -2   0.419975   0.319871   0.304332     1.0324   0
   12    2    2   0.411823   0.221237   0.333244     1.0324   0
    0    3    2  97.939310  99.722816   0.342047     0.1766   0
   -1   -3   -2 3158.02750 3123.37257    9.66477     0.1962   0
    1    3    2 3175.06576 3154.35104   10.51019     0.1962   0
   -2   -3   -2  43.843858  44.293204   0.215994     0.2457   0
    2    3    2  42.265261  42.711599   0.238597     0.2457   0
    3    3    2 571.597699 568.424423   2.149494     0.3112   0
   -3   -3   -2 563.985167 560.247855   2.143013     0.3112   0
    4    3    2 115.535833 115.499715   0.574299     0.3846   0
   -4   -3   -2 119.061281 119.335838   0.599906     0.3846   0
   -5   -3   -2 231.231022 234.635281   1.180459     0.4621   0
    5    3    2 231.328721 234.308473   1.189025     0.4621   0
   -6   -3   -2  68.377694  69.714484   0.580671     0.5420   0
    6    3    2  70.130878  71.043381   0.561327     0.5420   0
    7    3    2 333.978872 334.225189   1.911398     0.6234   0
   -7   -3   -2 328.978067 331.417737   1.958080     0.6234   0
    8    3    2   3.517020   3.371483   0.206126     0.7057   0
   -8   -3   -2   3.423699   3.192457   0.205689     0.7057   0
    9    3    2  26.472519  26.121869   0.496448     0.7887   0
   -9   -3   -2  26.649707  26.067249   0.496812     0.7887   0
  -10   -3   -2  14.427849  14.708719   0.474026     0.8721   0
   10    3    2  13.984168  14.277042   0.464459     0.8721   0
  -11   -3   -2   9.765034   9.899273   0.528282     0.9559   0
   11    3    2   9.340076   9.503827   0.510539     0.9559   0
   12    3    2   0.323507   0.514627   0.341883     1.0400   0
  -12   -3   -2   0.282088   0.227700   0.334218     1.0400   0
    0    4    2  58.904549  59.028687   0.259735     0.2305   0
    1    4    2 871.313947 878.761689   3.241524     0.2459   0
   -1   -4   -2 871.612789 876.417594   3.032759     0.2459   0
   -2   -4   -2  92.047337  91.709197   0.379006     0.2869   0
    2    4    2  92.317584  92.638642   0.424814     0.2869   0
   -3   -4   -2 1157.42793 1166.34894    4.50391     0.3447   0
    3    4    2 1152.45832 1154.71495    4.53498     0.3447   0
   -4   -4   -2  32.806085  32.968538   0.259116     0.4121   0
    4    4    2  32.809493  32.410052   0.268702     0.4121   0
   -5   -4   -2 799.879319 796.741116   3.356954     0.4853   0
    5    4    2 800.374723 797.149853   3.456789     0.4853   0
   -6   -4   -2   2.642491   2.451122   0.140200     0.5619   0
    6    4    2   2.687989   2.681099   0.139089     0.5619   0
   -7   -4   -2  41.690303  41.079836   0.471450     0.6408   0
    7    4    2  43.039887  42.384609   0.468810     0.6408   0
   -8   -4   -2   3.527215   3.316817   0.211934     0.7211   0
    8    4    2   3.537361   3.325447   0.208037     0.7211   0
    9    4    2   4.064813   3.763743   0.247591     0.8025   0
   -9   -4   -2   4.228377   3.846883   0.255957     0.8025   0
  -10   -4   -2   2.795626   2.596939   0.272907     0.8846   0
   10    4    2   2.778631   2.631222   0.266799     0.8846   0
  -11   -4   -2  19.657134  19.817755   0.688290     0.9673   0
   11    4    2  19.558987  20.354393   0.750693     0.9673   0
   12    4    2   1.176301   0.665850   0.347318     1.0505   0
  -12   -4   -2   1.203831   1.105047   0.374828     1.0505   0
    0    5    2 121.731507 119.676301   0.472069     0.2853   0
    1    5    2 1094.23077 1090.70977    4.28441     0.2978   0
   -1   -5   -2 1096.35578 1094.62418    4.08350     0.2978   0
   -2   -5   -2 226.194605 227.635767   0.890975     0.3325   0
    2    5    2 230.469883 231.249770   0.891129     0.3325   0
   -3   -5   -2 336.358024 332.233391   1.174933     0.3834   0
    3    5    2 334.449938 332.067712   1.283526     0.3834   0
    4    5    2 400.222551 398.525314   1.700948     0.4451   0
   -4   -5   -2 406.380922 402.497076   1.540039     0.4451   0
   -5   -5   -2 164.006227 164.419844   0.934279     0.5135   0
    5    5    2 164.834071 166.033856   0.974670     0.5135   0
   -6   -5   -2 123.363796 123.425943   0.829145     0.5865   0
    6    5    2 121.180534 120.835149   0.876992     0.5865   0
   -7   -5   -2 182.752697 181.205386   1.294532     0.6624   0
    7    5    2 182.948151 182.673746   1.201560     0.6624   0
   -8   -5   -2  26.279642  26.133339   0.439024     0.7404   0
    8    5    2  26.458319  26.367111   0.426334     0.7404   0
   -9   -5   -2  94.178678  93.485247   1.022517     0.8199   0
    9    5    2  93.915300  93.541688   1.080596     0.8199   0
  -10   -5   -2  53.822114  54.675588   0.891384     0.9004   0
   10    5    2  53.444379  54.409681   0.957656     0.9004   0
   11    5    2   1.045380   0.799760   0.328565     0.9818   0
  -11   -5   -2   1.141093   1.004747   0.339161     0.9818   0
   12    5    2   3.339482   2.968498   0.483530     1.0638   0
  -12   -5   -2   3.293179   2.970883   0.476020     1.0638   0
    0    6    2 992.683379 968.980679   3.641668     0.3404   0
    1    6    2 209.593650 211.415539   0.864866     0.3509   0
   -1   -6   -2 213.199518 215.329950   0.800033     0.3509   0
    2    6    2 348.415029 347.231049   1.337026     0.3808   0
   -2   -6   -2 343.307346 341.615234   1.293085     0.3808   0
   -3   -6   -2 497.856409 494.808000   1.799637     0.4260   0
    3    6    2 500.649967 498.655047   2.048976     0.4260   0
    4    6    2   7.297641   7.255143   0.154683     0.4823   0
   -4   -6   -2   7.400240   7.409653   0.120300     0.4823   0
   -5   -6   -2 337.220454 335.929324   1.608850     0.5461   0
    5    6    2 340.727916 338.688529   1.732983     0.5461   0
   -6   -6   -2  52.989471  51.245653   0.448555     0.6152   0
    6    6    2  53.516046  51.516112   0.515892     0.6152   0
    7    6    2   1.368294   1.315069   0.172043     0.6880   0
   -7   -6   -2   1.415930   1.355269   0.153727     0.6880   0
   -8   -6   -2  46.619544  46.526421   0.588008     0.7633   0
    8    6    2  46.157021  46.107488   0.633707     0.7633   0
    9    6    2  23.415810  23.649053   0.529847     0.8407   0
   -9   -6   -2  23.381338  23.312778   0.489402     0.8407   0
   10    6    2   7.433677   7.527486   0.462256     0.9194   0
  -10   -6   -2   7.410102   7.189882   0.442046     0.9194   0
  -11   -6   -2  25.071748  26.043307   0.868107     0.9992   0
   11    6    2  25.550663  26.767382   0.951502     0.9992   0
   12    6    2   1.452330   1.479092   0.425651     1.0799   0
  -12   -6   -2   1.489885   0.886978   0.436803     1.0799   0
    0    7    2 298.496236 299.278599   1.162234     0.3958   0
    1    7    2 167.525323 166.809455   0.797548     0.4049   0
   -1   -7   -2 167.781872 167.903670   0.740388     0.4049   0
   -2   -7   -2 463.944944 465.617415   1.843087     0.4311   0
    2    7    2 468.558031 472.900951   1.873510     0.4311   0
   -3   -7   -2 138.946489 138.023056   0.726142     0.4715   0
    3    7    2 138.123246 137.926561   0.786369     0.4715   0
    4    7    2 400.390469 402.734671   2.049076     0.5228   0
   -4   -7   -2 399.080366 401.385565   1.823060     0.5228   0
    5    7    2   0.169946   0.120045   0.100637     0.5822   0
   -5   -7   -2   0.234799   0.198024   0.104041     0.5822   0
    6    7    2 123.725460 124.709506   0.964201     0.6475   0
   -6   -7   -2 128.403502 128.089554   0.935162     0.6475   0
    7    7    2  84.715115  85.331711   0.853961     0.7170   0
   -7   -7   -2  86.298631  86.384505   0.836036     0.7170   0
   -8   -7   -2   1.170728   0.950228   0.193044     0.7896   0
    8    7    2   1.173859   0.972258   0.191324     0.7896   0
    9    7    2   5.169480   5.181024   0.341455     0.8646   0
   -9   -7   -2   5.172941   5.228616   0.331059     0.8646   0
  -10   -7   -2   8.100245   7.549789   0.478860     0.9413   0
   10    7    2   8.479304   7.932591   0.497995     0.9413   0
  -11   -7   -2   7.342428   7.623398   0.613097     1.0194   0
   11    7    2   7.446800   7.114142   0.589747     1.0194   0
   12    7    2   1.968341   1.734585   0.554290     1.0986   0
  -12   -7   -2   1.923229   1.522378   0.520307     1.0986   0
    0    8    2 564.180216 568.894153   2.256358     0.4513   0
    1    8    2  74.645554  74.990746   0.503730     0.4593   0
   -1   -8   -2  74.343032  74.369720   0.456111     0.4593   0
    2    8    2 170.871706 172.743885   0.958130     0.4825   0
   -2   -8   -2 173.519245 175.591392   0.919359     0.4825   0
    3    8    2 104.136748 105.681825   0.690566     0.5190   0
   -3   -8   -2 104.487269 106.266256   0.667507     0.5190   0
   -4   -8   -2  33.087047  32.976731   0.347800     0.5660   0
    4    8    2  33.060718  33.072498   0.368683     0.5660   0
   -5   -8   -2   7.607744   7.254342   0.211497     0.6213   0
    5    8    2   7.528041   7.085931   0.225315     0.6213   0
    6    8    2 111.264190 111.908470   1.004884     0.6828   0
   -6   -8   -2 111.554794 111.815617   0.931949     0.6828   0
    7    8    2   9.009277   8.891385   0.307655     0.7491   0
   -7   -8   -2   9.204247   9.646384   0.332060     0.7491   0
   -8   -8   -2  84.728968  84.191706   1.029527     0.8188   0
    8    8    2  83.787072  82.557303   1.036873     0.8188   0
   -9   -8   -2   8.074655   7.833293   0.431295     0.8913   0
    9    8    2   7.948963   7.507695   0.446216     0.8913   0
   10    8    2  10.413710  10.393946   0.600480     0.9660   0
  -10   -8   -2  10.383427  10.274420   0.568746     0.9660   0
   11    8    2   0.370623   0.106845   0.341928     1.0422   0
  -11   -8   -2   0.362836   0.142120   0.406635     1.0422   0
    0    9    2 433.036644 435.879722   2.073336     0.5069   0
   -1   -9   -2 330.368740 331.448688   1.739492     0.5141   0
    1    9    2 328.481644 327.058175   1.691399     0.5141   0
   -2   -9   -2 212.504105 215.329040   1.181670     0.5349   0
    2    9    2 210.801810 212.316764   1.171693     0.5349   0
   -3   -9   -2  32.879870  33.306361   0.350367     0.5680   0
    3    9    2  32.180263  32.281605   0.349439     0.5680   0
   -4   -9   -2 151.605479 151.946526   1.055098     0.6113   0
    4    9    2 154.264956 154.006599   1.066850     0.6113   0
   -5   -9   -2  17.613330  16.784541   0.312243     0.6628   0
    5    9    2  17.829402  17.234971   0.328337     0.6628   0
   -6   -9   -2 145.001556 144.917882   1.217946     0.7208   0
    6    9    2 148.020946 147.364844   1.323808     0.7208   0
   -7   -9   -2  36.532239  35.253644   0.591522     0.7838   0
    7    9    2  37.092610  36.048088   0.612869     0.7838   0
   -8   -9   -2   1.694501   1.428250   0.242511     0.8508   0
    8    9    2   1.706966   1.368751   0.257905     0.8508   0
   -9   -9   -2  18.690972  18.138745   0.643247     0.9208   0
    9    9    2  18.152452  17.918264   0.651731     0.9208   0
   10    9    2   4.907964   4.672842   0.475474     0.9932   0
  -10   -9   -2   4.834652   4.659670   0.551176     0.9932   0
  -11   -9   -2   1.974088   2.070232   0.505669     1.0675   0
   11    9    2   1.864844   1.942777   0.458232     1.0675   0
    0   10    2 474.686514 475.172220   2.615637     0.5626   0
   -1  -10   -2   9.609986   9.766183   0.241883     0.5691   0
    1   10    2   9.410585   9.357446   0.207309     0.5691   0
    2   10    2 372.281798 371.141730   2.044561     0.5880   0
   -2  -10   -2 372.869965 372.725701   2.006127     0.5880   0
    3   10    2 238.349498 238.398578   1.663989     0.6182   0
   -3  -10   -2 240.377509 239.965253   1.543789     0.6182   0
    4   10    2  65.753093  66.444584   0.654572     0.6582   0
   -4  -10   -2  66.126955  66.203165   0.676784     0.6582   0
    5   10    2  61.156847  60.966047   0.669619     0.7063   0
   -5  -10   -2  59.995684  59.888856   0.686597     0.7063   0
   -6  -10   -2  42.857064  42.912236   0.629610     0.7610   0
    6   10    2  42.896643  42.948922   0.669246     0.7610   0
   -7  -10   -2  15.186418  15.037439   0.442702     0.8210   0
    7   10    2  15.661928  15.156146   0.482301     0.8210   0
    8   10    2  66.174584  66.538986   1.105439     0.8851   0
   -8  -10   -2  65.825473  66.020554   1.235243     0.8851   0
   -9  -10   -2   5.814487   5.758245   0.581490     0.9526   0
    9   10    2   5.873804   5.878417   0.439761     0.9526   0
   10   10    2   0.669552   0.470986   0.370604     1.0227   0
  -10  -10   -2   0.624272   0.098161   0.392779     1.0227   0
   11   10    2   4.578967   4.660562   0.658331     1.0951   0
  -11  -10   -2   4.737818   4.288174   0.626888     1.0951   0
    0   11    2  58.658351  58.051631   0.583038     0.6184   0
    1   11    2 133.711596 135.645279   1.057019     0.6243   0
   -1  -11   -2 137.898674 140.301608   1.194314     0.6243   0
    2   11    2   7.126586   7.122499   0.240627     0.6416   0
   -2  -11   -2   7.432520   7.590308   0.206590     0.6416   0
    3   11    2  50.588854  50.969824   0.575036     0.6694   0
   -3  -11   -2  51.754928  51.731040   0.526352     0.6694   0
   -4  -11   -2  34.326718  34.001033   0.480180     0.7065   0
    4   11    2  35.262917  34.445546   0.499242     0.7065   0
    5   11    2   1.984428   1.814676   0.200582     0.7515   0
   -5  -11   -2   2.148460   2.215384   0.185807     0.7515   0
    6   11    2  16.961712  16.662193   0.472779     0.8031   0
   -6  -11   -2  16.954048  17.165968   0.440317     0.8031   0
    7   11    2  48.488854  48.250309   0.868271     0.8601   0
   -7  -11   -2  48.826231  47.815263   0.939386     0.8601   0
   -8  -11   -2   3.325151   3.813010   0.439634     0.9215   0
    8   11    2   3.363110   3.374323   0.388109     0.9215   0
    9   11    2  21.086210  20.251799   0.891876     0.9865   0
   -9  -11   -2  21.614649  21.717883   0.990792     0.9865   0
   10   11    2  12.193044  12.781190   0.971548     1.0544   0
  -10  -11   -2  12.094847  12.696257   0.911912     1.0544   0
    0   12    2  26.044772  26.416087   0.386325     0.6742   0
   -1  -12   -2  73.487707  72.426533   0.774125     0.6796   0
    1   12    2  74.878775  74.274227   0.890574     0.6796   0
    2   12    2  32.633166  31.855935   0.547936     0.6955   0
   -2  -12   -2  32.777504  31.433452   0.492415     0.6955   0
    3   12    2 233.406467 235.975284   2.136968     0.7212   0
   -3  -12   -2 233.498620 234.274791   2.194437     0.7212   0
   -4  -12   -2  17.821196  17.433150   0.332406     0.7558   0
    4   12    2  17.900433  17.351857   0.441054     0.7558   0
    5   12    2  94.592826  91.825719   1.219166     0.7981   0
   -5  -12   -2  94.855296  92.789757   1.095880     0.7981   0
   -6  -12   -2   7.483929   7.297874   0.420945     0.8468   0
    6   12    2   7.382903   7.537336   0.420535     0.8468   0
   -7  -12   -2  14.466425  14.156332   0.614781     0.9011   0
    7   12    2  13.850754  12.917193   0.656501     0.9011   0
   -8  -12   -2   0.297840   0.040464   0.387363     0.9599   0
    8   12    2   0.296176   0.252853   0.390321     0.9599   0
   -9  -12   -2   5.169140   5.223991   0.687653     1.0224   0
    9   12    2   5.357589   5.711509   0.650129     1.0224   0
   10   12    2   0.579317   0.395019   0.532096     1.0881   0
  -10  -12   -2   0.566999   0.336303   0.471177     1.0881   0
    0   13    2  12.479537  12.015786   0.599142     0.7300   0
   -1  -13   -2  91.710028  92.055122   1.251009     0.7350   0
    1   13    2  90.728768  91.056492   1.299894     0.7350   0
    2   13    2   3.442447   3.200750   0.247964     0.7497   0
   -2  -13   -2   3.165957   2.878066   0.265424     0.7497   0
    3   13    2   7.998583   7.814148   0.371997     0.7737   0
   -3  -13   -2   8.209014   8.301848   0.371642     0.7737   0
   -4  -13   -2   4.575142   4.632151   0.311833     0.8060   0
    4   13    2   5.090642   5.092804   0.344295     0.8060   0
    5   13    2  20.063905  20.186529   0.836400     0.8457   0
   -5  -13   -2  20.329182  20.978150   0.676256     0.8457   0
    6   13    2  29.111550  27.730328   0.958548     0.8919   0
   -6  -13   -2  29.985307  30.082889   0.953369     0.8919   0
   -7  -13   -2  11.450160  11.225166   0.716183     0.9436   0
    7   13    2  11.681788  11.527942   0.771785     0.9436   0
   -9  -13   -2   2.238500   2.386544   0.692077     1.0601   0
    9   13    2   2.375502   2.716429   0.702236     1.0601   0
    0   14    2 191.428059 184.312336   3.364364     0.7859   0
    1   14    2  14.489985  14.204307   0.504640     0.7905   0
   -1  -14   -2  15.080621  15.077675   0.498332     0.7905   0
   -2  -14   -2  46.200901  45.839669   0.910601     0.8042   0
    2   14    2  47.015552  45.701026   1.034679     0.8042   0
    3   14    2   3.055361   3.388615   0.315884     0.8266   0
   -3  -14   -2   2.936488   3.490280   0.421773     0.8266   0
   -4  -14   -2   1.382676   1.147751   0.297204     0.8569   0
    4   14    2   1.326840   1.005931   0.328829     0.8569   0
   -5  -14   -2  34.514633  34.191928   1.032130     0.8944   0
    5   14    2  35.054044  34.448550   1.175607     0.8944   0
    6   14    2  32.621001  32.034724   1.114579     0.9382   0
   -6  -14   -2  32.685859  32.663760   1.103691     0.9382   0
   -7  -14   -2   0.816740   0.712787   0.461227     0.9874   0
    7   14    2   0.882935   1.015498   0.503111     0.9874   0
    8   14    2  10.224804  10.127857   1.041561     1.0414   0
   -8  -14   -2  10.237229   9.912382   1.047833     1.0414   0
    9   14    2   2.011393   1.798290   0.840816     1.0993   0
   -9  -14   -2   1.980322   1.931034   0.679851     1.0993   0
    0   15    2  25.426777  24.910859   1.063536     0.8417   0
   -1  -15   -2  29.132875  30.166093   1.182407     0.8461   0
    1   15    2  29.356456  29.275519   1.132831     0.8461   0
    2   15    2  30.240846  28.156452   1.060077     0.8589   0
   -2  -15   -2  29.543140  29.017168   1.376480     0.8589   0
    3   15    2   4.182797   4.270377   0.523375     0.8799   0
   -3  -15   -2   4.065617   3.599638   0.561973     0.8799   0
   -4  -15   -2  53.125107  52.454478   1.805427     0.9084   0
    4   15    2  53.178014  52.930034   1.775768     0.9084   0
   -5  -15   -2  11.578769  10.964813   1.023063     0.9439   0
    5   15    2  11.550510  10.880880   0.776938     0.9439   0
   -6  -15   -2  14.346272  14.669029   1.434058     0.9855   0
    6   15    2  14.325233  14.265390   0.963091     0.9855   0
   -7  -15   -2   3.533724   3.644162   0.932959     1.0325   0
    7   15    2   3.567821   3.959673   0.675919     1.0325   0
    8   15    2   0.674196   0.483384   0.634790     1.0841   0
   -8  -15   -2   0.681056   0.351177   0.708955     1.0841   0
    0   16    2  63.631127  63.485836   2.121684     0.8976   0
   -1  -16   -2   0.639185   0.759724   0.665750     0.9017   0
   -2  -16   -2  24.689335  25.124877   1.966018     0.9137   0
    2   16    2  23.857976  22.991705   1.821239     0.9137   0
   -3  -16   -2   5.026209   4.691795   0.841517     0.9335   0
    3   16    2   4.964781   4.809528   1.087961     0.9335   0
    4   16    2  12.771560  12.410687   1.220304     0.9604   0
   -4  -16   -2  12.803732  14.028522   1.944498     0.9604   0
   -5  -16   -2   0.409604   0.234473   0.619952     0.9940   0
    5   16    2   0.389296   0.725814   0.622655     0.9940   0
    6   16    2  11.953412  13.912819   1.947174     1.0336   0
   -6  -16   -2  12.211095  13.011959   1.458164     1.0336   0
    7   16    2   0.202407   0.159562   0.964666     1.0785   0
   -1  -17   -2  10.494760  10.151707   1.426666     0.9574   0
   -2  -17   -2   9.874332  10.845924   1.565055     0.9687   0
    3   17    2   0.567188   0.149421   0.720461     0.9874   0
   -3  -17   -2   0.617158   0.406325   0.620243     0.9874   0
   -4  -17   -2  17.185172  16.995919   1.534886     1.0129   0
    4   17    2  17.576005  17.073206   2.016332     1.0129   0
   -5  -17   -2   0.743453   0.910893   0.700634     1.0448   0
    5   17    2   0.750468   0.695172   0.636401     1.0448   0
   -6  -17   -2   8.934242   9.090674   1.415843     1.0825   0
    6   17    2   8.733410   9.009273   1.937989     1.0825   0
   -3  -18   -2   1.674921   1.596907   1.008862     1.0415   0
   -4  -18   -2   2.490155   2.770256   0.873879     1.0657   0
    4   18    2   2.498849   3.486939   1.688987     1.0657   0
    5   18    2   7.411590   8.165981   1.785727     1.0961   0
   -5  -18   -2   7.202665   7.026205   1.191920     1.0961   0
    1    0    3 2464.01181 2411.66886    9.09191     0.1183   0
    2    0    3 4301.94579 4185.84396   14.03326     0.1894   0
    3    0    3 392.513957 398.322311   1.593812     0.2690   0
    4    0    3 323.709248 327.148298   1.245001     0.3513   0
    5    0    3 658.032947 656.763585   2.685004     0.4348   0
    6    0    3  10.985381   9.659038   0.221811     0.5189   0
    7    0    3   8.863296   9.022345   0.251278     0.6034   0
    8    0    3  41.291129  41.433134   0.530976     0.6881   0
    9    0    3   6.964967   6.469594   0.296112     0.7730   0
   10    0    3  61.773944  62.643873   0.881981     0.8580   0
   11    0    3  33.640184  34.976813   0.868954     0.9430   0
   12    0    3   0.391030   0.538896   0.313135     1.0281   0
    0    1    3 1403.61104 1387.18547    4.83618     0.0992   0
   -1   -1   -3 7316.24905 7011.91244   37.74321     0.1309   0
    1    1    3 7310.77198 6965.03054   37.82914     0.1309   0
    2    1    3 123.267925 124.184246   0.479288     0.1975   0
   -2   -1   -3 124.097478 124.859710   0.486152     0.1975   0
   -3   -1   -3 133.720879 135.905633   0.641863     0.2747   0
    3    1    3 138.096185 138.825055   0.623538     0.2747   0
   -4   -1   -3  97.702174  96.699616   0.532615     0.3557   0
    4    1    3  96.802542  95.249463   0.504367     0.3557   0
    5    1    3 391.918949 392.307772   1.658818     0.4384   0
   -5   -1   -3 389.785642 388.935916   1.577836     0.4384   0
    6    1    3 212.287879 209.094202   1.146313     0.5219   0
   -6   -1   -3 214.033705 211.967198   1.160259     0.5219   0
   -7   -1   -3 271.841626 272.547721   1.627294     0.6060   0
    7    1    3 271.551127 272.678808   1.614758     0.6060   0
   -8   -1   -3  56.686213  55.910903   0.622919     0.6904   0
    8    1    3  56.218545  56.256464   0.622455     0.6904   0
   -9   -1   -3  47.941341  48.201152   0.663256     0.7750   0
    9    1    3  48.635067  47.585224   0.661417     0.7750   0
   10    1    3   6.534526   6.515192   0.342657     0.8598   0
  -10   -1   -3   6.723492   6.688837   0.343940     0.8598   0
   11    1    3   1.009501   0.760361   0.292507     0.9447   0
  -11   -1   -3   1.162716   1.052840   0.299006     0.9447   0
  -12   -1   -3  11.138649  12.209413   0.655036     1.0297   0
   12    1    3  11.179434  11.729670   0.649191     1.0297   0
    0    2    3  44.222679  43.595801   0.170860     0.1387   0
   -1   -2   -3 193.780290 194.895812   0.669546     0.1629   0
    1    2    3 196.672528 197.429256   0.690976     0.1629   0
   -2   -2   -3 799.459949 798.590903   3.057847     0.2200   0
    2    2    3 815.479980 812.750148   3.073441     0.2200   0
   -3   -2   -3 590.010468 589.815316   2.316549     0.2914   0
    3    2    3 590.598927 591.190822   2.424841     0.2914   0
    4    2    3 156.225534 157.330208   0.732905     0.3687   0
   -4   -2   -3 156.755584 156.794024   0.699178     0.3687   0
   -5   -2   -3 144.885521 145.163671   0.757948     0.4490   0
    5    2    3 139.408702 139.362149   0.755709     0.4490   0
   -6   -2   -3 125.098778 124.786884   0.803055     0.5309   0
    6    2    3 121.143100 120.454632   0.800324     0.5309   0
    7    2    3  88.871712  89.080715   0.713697     0.6137   0
   -7   -2   -3  87.968356  88.012536   0.720752     0.6137   0
   -8   -2   -3  19.864758  19.259541   0.385169     0.6972   0
    8    2    3  19.429271  19.196000   0.375738     0.6972   0
    9    2    3   8.068286   7.635096   0.314191     0.7811   0
   -9   -2   -3   8.386184   8.090715   0.322302     0.7811   0
   10    2    3  45.341902  46.033114   0.751440     0.8652   0
  -10   -2   -3  44.477162  45.033756   0.750839     0.8652   0
   11    2    3   1.911108   1.963642   0.317522     0.9496   0
  -11   -2   -3   1.798863   1.646984   0.309084     0.9496   0
   12    2    3   5.351647   5.402507   0.517167     1.0342   0
  -12   -2   -3   5.396457   5.382625   0.476875     1.0342   0
    0    3    3  65.243289  65.018373   0.254255     0.1869   0
    1    3    3 839.848899 848.774567   2.970701     0.2055   0
   -1   -3   -3 843.132521 848.140068   2.738750     0.2055   0
    2    3    3 173.915612 174.865860   0.718558     0.2532   0
   -2   -3   -3 182.307521 181.836244   0.598696     0.2532   0
    3    3    3 509.853662 506.742403   1.950078     0.3171   0
   -3   -3   -3 512.911725 509.074664   1.867329     0.3171   0
   -4   -3   -3 466.286927 465.739399   1.740111     0.3894   0
    4    3    3 478.888112 477.060241   1.753811     0.3894   0
    5    3    3 219.349598 219.105992   1.100824     0.4661   0
   -5   -3   -3 216.737403 218.921195   1.119522     0.4661   0
    6    3    3  78.519084  78.984083   0.603092     0.5454   0
   -6   -3   -3  78.303652  78.251086   0.604968     0.5454   0
    7    3    3   1.678467   1.750625   0.155029     0.6264   0
   -7   -3   -3   1.901212   1.965754   0.165215     0.6264   0
   -8   -3   -3  22.839015  22.226847   0.406962     0.7083   0
    8    3    3  22.897574  22.633582   0.397732     0.7083   0
    9    3    3  21.317126  21.423209   0.462319     0.7910   0
   -9   -3   -3  21.534386  21.786066   0.469065     0.7910   0
   10    3    3   9.048910   8.772141   0.388337     0.8743   0
  -10   -3   -3   8.639336   8.532616   0.394063     0.8743   0
   11    3    3   9.462940   9.745701   0.575755     0.9579   0
  -11   -3   -3   9.408595   9.043446   0.512588     0.9579   0
  -12   -3   -3   8.182301   8.047720   0.619879     1.0418   0
   12    3    3   8.601403   8.722574   0.627899     1.0418   0
    0    4    3 834.054589 848.203791   3.041698     0.2385   0
    1    4    3 688.697228 687.295994   2.596830     0.2533   0
   -1   -4   -3 690.692008 690.188107   2.531368     0.2533   0
    2    4    3 815.173769 810.151161   3.335534     0.2933   0
   -2   -4   -3 818.671068 815.144311   2.967561     0.2933   0
    3    4    3 201.736533 200.807484   0.827752     0.3500   0
   -3   -4   -3 201.526748 202.255816   0.763774     0.3500   0
    4    4    3 196.069775 197.157068   0.951493     0.4166   0
   -4   -4   -3 196.521392 198.668213   0.834234     0.4166   0
    5    4    3  58.484689  57.734655   0.414900     0.4891   0
   -5   -4   -3  57.836272  56.799748   0.431259     0.4891   0
   -6   -4   -3 113.031166 113.781926   0.780661     0.5652   0
    6    4    3 114.760584 115.278505   0.786769     0.5652   0
   -7   -4   -3 102.321927 104.090571   0.850237     0.6436   0
    7    4    3 102.479769 104.477461   0.835390     0.6436   0
    8    4    3 123.891239 124.598446   1.065366     0.7237   0
   -8   -4   -3 124.580386 125.433217   1.068398     0.7237   0
   -9   -4   -3   5.238536   4.954844   0.272580     0.8048   0
    9    4    3   5.424619   4.831440   0.268492     0.8048   0
   10    4    3  49.784327  51.051207   0.852149     0.8867   0
  -10   -4   -3  51.012334  52.531219   0.855982     0.8867   0
  -11   -4   -3   2.977497   3.088298   0.364668     0.9693   0
   11    4    3   2.963215   2.675810   0.379844     0.9693   0
   12    4    3   1.338191   1.111866   0.372315     1.0523   0
  -12   -4   -3   1.357845   1.244410   0.384268     1.0523   0
    0    5    3  57.863667  59.676021   0.285051     0.2917   0
   -1   -5   -3 452.408579 456.466795   1.599401     0.3040   0
    1    5    3 449.944076 453.927890   1.724407     0.3040   0
   -2   -5   -3 1335.46216 1333.68548    4.96884     0.3380   0
    2    5    3 1331.93565 1327.71373    5.52033     0.3380   0
    3    5    3 266.172354 264.565053   1.130755     0.3883   0
   -3   -5   -3 263.687587 261.650182   0.940788     0.3883   0
   -4   -5   -3 991.137950 988.953281   4.155120     0.4492   0
    4    5    3 983.959008 977.583281   4.478260     0.4492   0
    5    5    3 107.176824 108.705935   0.717211     0.5172   0
   -5   -5   -3 106.134509 107.018187   0.686032     0.5172   0
    6    5    3  94.209106  94.999123   0.740506     0.5896   0
   -6   -5   -3  93.606418  94.708729   0.700261     0.5896   0
   -7   -5   -3  80.842301  80.611477   0.733761     0.6652   0
    7    5    3  82.430392  81.479930   0.764530     0.6652   0
    8    5    3  35.541713  35.252279   0.540389     0.7429   0
   -8   -5   -3  35.708028  35.655099   0.509483     0.7429   0
   -9   -5   -3   2.984108   2.940105   0.239817     0.8221   0
    9    5    3   3.109717   2.993332   0.261319     0.8221   0
   10    5    3  14.159187  14.856921   0.562920     0.9025   0
  -10   -5   -3  14.520545  15.311903   0.504704     0.9025   0
   11    5    3   0.348067   0.236458   0.309703     0.9837   0
  -11   -5   -3   0.298412   0.320354   0.333899     0.9837   0
  -12   -5   -3   8.441364   8.067902   0.671067     1.0656   0
   12    5    3   8.620976   8.323823   0.694826     1.0656   0
    0    6    3 880.034693 882.752568   3.394778     0.3458   0
   -1   -6   -3 249.949193 250.655237   0.941552     0.3562   0
    1    6    3 251.601472 251.957917   1.026031     0.3562   0
   -2   -6   -3 356.425510 355.462237   1.294150     0.3857   0
    2    6    3 355.122078 353.249229   1.351865     0.3857   0
    3    6    3 243.035078 246.807280   1.162908     0.4304   0
   -3   -6   -3 246.456285 247.902405   1.018521     0.4304   0
   -4   -6   -3  53.021225  54.580186   0.331232     0.4861   0
    4    6    3  52.228700  53.027348   0.417267     0.4861   0
    5    6    3 375.693567 371.243687   1.953428     0.5495   0
   -5   -6   -3 374.221909 372.552739   1.740375     0.5495   0
    6    6    3 224.480140 224.913886   1.439593     0.6182   0
   -6   -6   -3 223.971376 224.408654   1.347113     0.6182   0
   -7   -6   -3  53.145121  52.374642   0.571267     0.6907   0
    7    6    3  53.906906  53.597122   0.605760     0.6907   0
    8    6    3  32.771198  32.835812   0.546352     0.7658   0
   -8   -6   -3  33.235322  33.672950   0.513543     0.7658   0
   -9   -6   -3   1.860849   1.783206   0.214801     0.8429   0
    9    6    3   1.711773   1.503189   0.246981     0.8429   0
  -10   -6   -3   0.716065   0.670393   0.272316     0.9214   0
   10    6    3   0.563754   0.401746   0.269111     0.9214   0
   11    6    3  13.167080  13.761796   0.757493     1.0011   0
  -11   -6   -3  13.258096  13.848095   0.701909     1.0011   0
  -12   -6   -3   0.729793   0.691822   0.413699     1.0816   0
   12    6    3   0.701677   0.646051   0.393662     1.0816   0
    0    7    3  10.128852  10.357259   0.129576     0.4004   0
    1    7    3 214.576872 216.217520   0.951129     0.4094   0
   -1   -7   -3 205.458957 208.068262   0.835472     0.4094   0
    2    7    3  55.886046  55.866024   0.349293     0.4354   0
   -2   -7   -3  54.073809  54.510272   0.338433     0.4354   0
    3    7    3 469.508883 466.545949   2.065498     0.4754   0
   -3   -7   -3 463.870681 464.302901   1.892918     0.4754   0
   -4   -7   -3  39.058853  39.616028   0.357113     0.5264   0
    4    7    3  39.937022  40.704234   0.386990     0.5264   0
   -5   -7   -3 172.903771 172.805787   1.036891     0.5854   0
    5    7    3 169.901448 171.155362   1.129135     0.5854   0
   -6   -7   -3   8.153883   7.477145   0.217832     0.6503   0
    6    7    3   8.667712   8.609165   0.252261     0.6503   0
   -7   -7   -3  42.165269  41.546561   0.547799     0.7196   0
    7    7    3  44.125030  43.423840   0.587744     0.7196   0
    8    7    3  54.468450  54.628069   0.722655     0.7919   0
   -8   -7   -3  54.231746  54.119013   0.721098     0.7919   0
   -9   -7   -3  64.168111  64.374953   0.964092     0.8667   0
    9    7    3  64.862197  65.410270   0.994452     0.8667   0
   10    7    3   1.872784   1.788868   0.346034     0.9433   0
  -10   -7   -3   1.769060   1.601449   0.313262     0.9433   0
   11    7    3  10.516182  10.726398   0.708090     1.0212   0
  -11   -7   -3  10.493496  11.158166   0.705158     1.0212   0
  -12   -7   -3   2.609962   2.488209   0.571522     1.1003   0
   12    7    3   2.479297   2.325934   0.531559     1.1003   0
    0    8    3   1.549904   1.892563   0.086845     0.4554   0
    1    8    3  80.374888  79.449169   0.542592     0.4633   0
   -1   -8   -3  77.443896  77.002935   0.433180     0.4633   0
   -2   -8   -3 445.772273 443.750420   1.928539     0.4864   0
    2    8    3 446.211630 444.661659   1.996122     0.4864   0
   -3   -8   -3 131.255547 133.360355   0.760306     0.5225   0
    3    8    3 127.018446 128.851499   0.850347     0.5225   0
   -4   -8   -3  34.947451  34.838808   0.367946     0.5693   0
    4    8    3  35.176191  35.456283   0.384778     0.5693   0
    5    8    3  21.298746  20.540555   0.340099     0.6243   0
   -5   -8   -3  22.786228  21.458621   0.314582     0.6243   0
    6    8    3  15.287926  15.209855   0.341983     0.6856   0
   -6   -8   -3  15.438013  15.335480   0.324878     0.6856   0
   -7   -8   -3  64.439058  63.692935   0.708691     0.7515   0
    7    8    3  63.864839  61.310971   0.748727     0.7515   0
    8    8    3   3.860478   4.024525   0.277568     0.8211   0
   -8   -8   -3   3.841757   3.958417   0.290768     0.8211   0
   -9   -8   -3   4.046462   4.051398   0.346862     0.8934   0
    9    8    3   3.868445   3.617708   0.354445     0.8934   0
   10    8    3   2.825276   2.865631   0.406143     0.9679   0
  -10   -8   -3   2.798712   2.508937   0.358023     0.9679   0
   11    8    3   4.122630   4.324487   0.505596     1.0440   0
  -11   -8   -3   4.410888   4.402502   0.607899     1.0440   0
    0    9    3 150.425507 150.649309   0.857247     0.5106   0
    1    9    3 292.725562 295.091999   1.597562     0.5177   0
   -1   -9   -3 293.890251 294.653221   1.643051     0.5177   0
   -2   -9   -3 137.940937 139.442258   0.885376     0.5384   0
    2    9    3 139.459882 141.977522   0.902445     0.5384   0
    3    9    3 114.105214 114.621248   0.835690     0.5713   0
   -3   -9   -3 116.497219 117.225697   0.777093     0.5713   0
    4    9    3 175.670685 174.877695   1.325638     0.6143   0
   -4   -9   -3 177.465908 176.296896   1.231319     0.6143   0
   -5   -9   -3  13.840768  14.020784   0.296157     0.6656   0
    5    9    3  14.281009  14.052373   0.296794     0.6656   0
   -6   -9   -3  11.527888  10.996037   0.305224     0.7234   0
    6    9    3  11.738161  11.761987   0.334455     0.7234   0
    7    9    3  42.333697  41.959941   0.672177     0.7862   0
   -7   -9   -3  41.475957  41.918339   0.650156     0.7862   0
   -8   -9   -3  35.025215  34.302442   0.701144     0.8530   0
    8    9    3  35.381934  34.344955   0.699615     0.8530   0
    9    9    3  26.053845  26.492463   0.762282     0.9228   0
   -9   -9   -3  26.268852  27.125323   0.804421     0.9228   0
  -10   -9   -3   6.994750   6.362393   0.623629     0.9950   0
   10    9    3   6.950655   6.762310   0.534317     0.9950   0
   11    9    3   1.865349   1.671244   0.446552     1.0692   0
  -11   -9   -3   1.862400   1.715341   0.500708     1.0692   0
    0   10    3 508.633415 504.192573   2.560899     0.5659   0
   -1  -10   -3 196.729157 197.445642   1.260049     0.5723   0
    1   10    3 194.291679 195.198041   1.370408     0.5723   0
   -2  -10   -3 158.560174 158.652004   1.001543     0.5912   0
    2   10    3 159.851251 159.839072   1.170236     0.5912   0
    3   10    3 132.212860 132.244292   1.123327     0.6212   0
   -3  -10   -3 130.726722 131.244752   0.954716     0.6212   0
    4   10    3  16.957407  16.835337   0.326526     0.6611   0
   -4  -10   -3  16.493805  16.358052   0.304878     0.6611   0
   -5  -10   -3 188.238797 187.992793   1.590972     0.7090   0
    5   10    3 189.822629 188.220375   1.619265     0.7090   0
    6   10    3 102.192161 101.969506   1.150327     0.7635   0
   -6  -10   -3 102.354398 101.355035   1.059740     0.7635   0
   -7  -10   -3   2.850758   2.928644   0.256439     0.8232   0
    7   10    3   2.874883   2.894953   0.275611     0.8232   0
   -8  -10   -3  20.367084  20.935911   0.635500     0.8872   0
    8   10    3  20.048197  20.208650   0.615600     0.8872   0
    9   10    3   8.679666   8.520736   0.522565     0.9545   0
   -9  -10   -3   8.480927   8.388329   0.696356     0.9545   0
  -10  -10   -3   7.136686   6.914799   0.656055     1.0245   0
   10   10    3   7.591016   7.412639   0.619278     1.0245   0
  -11  -10   -3   8.830704   8.855282   0.881525     1.0968   0
   11   10    3   8.774286   9.321397   1.203254     1.0968   0
    0   11    3 125.724079 126.072267   0.978475     0.6214   0
   -1  -11   -3 199.031650 199.533935   1.572155     0.6272   0
    1   11    3 196.955669 194.847565   1.610471     0.6272   0
   -2  -11   -3  66.630798  68.544530   0.729947     0.6444   0
    2   11    3  66.269566  68.634288   0.747534     0.6444   0
   -3  -11   -3  82.323915  82.946560   0.775845     0.6721   0
    3   11    3  81.518844  81.477199   0.858676     0.6721   0
    4   11    3 163.943964 163.444882   1.533384     0.7091   0
   -4  -11   -3 160.065415 159.762605   1.367340     0.7091   0
   -5  -11   -3  31.647638  31.197950   0.489911     0.7540   0
    5   11    3  31.484111  30.711197   0.540935     0.7540   0
   -6  -11   -3  52.348841  50.298912   0.782600     0.8054   0
    6   11    3  52.777869  51.069869   0.778595     0.8054   0
   -7  -11   -3  78.316180  78.750219   1.263372     0.8623   0
    7   11    3  77.008971  76.608217   1.155398     0.8623   0
    8   11    3   3.201908   3.054470   0.359416     0.9236   0
   -8  -11   -3   3.168408   2.904038   0.414509     0.9236   0
   -9  -11   -3   2.538805   2.922909   0.496256     0.9884   0
    9   11    3   2.411272   2.294755   0.432488     0.9884   0
  -10  -11   -3   2.338672   2.352680   0.501154     1.0562   0
   10   11    3   2.468659   2.031598   0.533898     1.0562   0
    0   12    3 133.107727 135.061758   1.334987     0.6769   0
    1   12    3   0.571601   0.583420   0.140172     0.6823   0
   -1  -12   -3   0.537391   0.370840   0.125461     0.6823   0
   -2  -12   -3 102.763353 101.935824   1.054615     0.6982   0
    2   12    3 103.305909 103.590801   1.206067     0.6982   0
    3   12    3  70.028580  70.138787   0.960414     0.7238   0
   -3  -12   -3  70.388158  70.521489   0.822409     0.7238   0
   -4  -12   -3   2.870787   2.578650   0.204833     0.7583   0
    4   12    3   2.870766   2.661081   0.226745     0.7583   0
   -5  -12   -3  19.492139  19.248526   0.484103     0.8004   0
    5   12    3  19.252034  18.506609   0.511049     0.8004   0
   -6  -12   -3  45.581892  45.203350   0.920223     0.8490   0
    6   12    3  43.956323  43.499306   0.859395     0.8490   0
    7   12    3   5.009085   4.675145   0.445378     0.9031   0
   -7  -12   -3   5.124358   4.697467   0.407381     0.9031   0
    8   12    3  25.511194  25.370302   1.115962     0.9618   0
   -8  -12   -3  25.799751  26.348722   1.169763     0.9618   0
    9   12    3   8.406226   8.258825   0.783019     1.0242   0
   -9  -12   -3   8.502200   9.081234   0.904985     1.0242   0
  -10  -12   -3   9.544876   9.417163   0.944402     1.0898   0
   10   12    3   9.952199   9.575925   1.051447     1.0898   0
    0   13    3   9.670741   9.550253   0.459261     0.7326   0
   -1  -13   -3  32.633428  31.845648   0.582947     0.7375   0
    1   13    3  31.400356  31.352706   0.666997     0.7375   0
   -2  -13   -3  10.225392   9.868686   0.377950     0.7522   0
    2   13    3   9.171731   9.008863   0.389284     0.7522   0
    3   13    3  28.363100  28.089361   0.616420     0.7761   0
   -3  -13   -3  27.867077  27.653587   0.687161     0.7761   0
    4   13    3  15.579435  15.110356   0.526579     0.8083   0
   -4  -13   -3  14.218832  13.988832   0.447262     0.8083   0
   -5  -13   -3  20.083927  19.981432   0.660480     0.8479   0
    5   13    3  20.020064  19.247252   0.630439     0.8479   0
   -6  -13   -3   8.507078   7.978772   0.541445     0.8940   0
    6   13    3   8.480136   7.899847   0.681408     0.8940   0
    7   13    3   4.225390   3.833775   0.568072     0.9456   0
   -7  -13   -3   4.369091   3.848995   0.482583     0.9456   0
   -8  -13   -3   4.587076   3.951434   0.590111     1.0017   0
    8   13    3   4.631809   4.803939   0.731440     1.0017   0
    9   13    3   3.379878   3.501031   0.805549     1.0618   0
   -9  -13   -3   3.216298   2.863101   0.645141     1.0618   0
    0   14    3   0.599796   1.029217   0.335993     0.7882   0
    1   14    3  29.878019  29.066871   0.836309     0.7929   0
   -1  -14   -3  30.475744  30.091173   0.685596     0.7929   0
    2   14    3  19.612505  19.205650   0.755399     0.8065   0
   -2  -14   -3  20.515782  20.044972   0.614162     0.8065   0
   -3  -14   -3 114.776054 112.188851   1.826473     0.8288   0
    3   14    3 115.323612 112.988119   1.746219     0.8288   0
    4   14    3  22.765324  22.846052   0.854161     0.8591   0
   -4  -14   -3  22.621917  22.191526   0.929117     0.8591   0
   -5  -14   -3  41.528150  40.479656   1.119931     0.8965   0
    5   14    3  43.167576  41.795627   1.296580     0.8965   0
   -6  -14   -3   1.994070   1.702450   0.405178     0.9402   0
    6   14    3   2.211865   2.462338   0.486498     0.9402   0
    7   14    3   5.348562   4.500162   0.692296     0.9893   0
   -7  -14   -3   5.151590   4.444951   0.671667     0.9893   0
   -8  -14   -3   2.104413   2.030988   0.620935     1.0431   0
    8   14    3   2.012216   2.095202   0.703693     1.0431   0
    9   14    3   7.673860   8.386135   1.331810     1.1010   0
   -9  -14   -3   7.536931   7.513176   1.064565     1.1010   0
    0   15    3   9.645292   9.158266   0.726151     0.8440   0
    1   15    3  93.862763  91.089263   2.386107     0.8483   0
   -1  -15   -3  95.525632  93.925846   2.411350     0.8483   0
   -2  -15   -3  27.103871  26.612809   1.141388     0.8611   0
    2   15    3  27.241472  26.535431   1.006077     0.8611   0
   -3  -15   -3  11.987550  11.750244   0.880806     0.8820   0
    3   15    3  11.612709  11.266131   0.800078     0.8820   0
    4   15    3  29.843276  29.458495   1.040751     0.9105   0
   -4  -15   -3  30.115802  31.169366   1.377946     0.9105   0
    5   15    3   8.503141   8.662274   0.733579     0.9458   0
   -5  -15   -3   8.666034   9.455397   0.985913     0.9458   0
   -6  -15   -3   6.218166   5.916988   1.026340     0.9873   0
    6   15    3   6.261675   6.364168   0.738804     0.9873   0
    7   15    3  16.710197  16.884768   1.200168     1.0343   0
   -7  -15   -3  16.799784  16.648902   1.604335     1.0343   0
   -8  -15   -3   2.184883   2.175002   0.875299     1.0859   0
    8   15    3   2.167169   2.154638   0.790675     1.0859   0
   -1  -16   -3  36.930676  35.586642   2.264924     0.9038   0
   -2  -16   -3   0.190541   0.013955   0.528355     0.9158   0
    2   16    3   0.204890   0.407863   0.633379     0.9158   0
   -3  -16   -3  50.955033  51.536048   2.261938     0.9355   0
    3   16    3  50.020041  49.973197   2.942554     0.9355   0
   -4  -16   -3   4.946677   5.065103   0.925285     0.9624   0
    4   16    3   4.797478   4.769683   0.842254     0.9624   0
   -5  -16   -3  38.468601  38.247532   2.182876     0.9959   0
    5   16    3  39.080470  40.247887   2.084925     0.9959   0
    6   16    3   1.515640   2.131570   0.730839     1.0354   0
   -6  -16   -3   1.540269   1.978835   0.793114     1.0354   0
    7   16    3   2.526971   1.300795   1.101634     1.0802   0
   -7  -16   -3   2.345611   2.453526   0.854634     1.0802   0
   -1  -17   -3  18.906788  19.120170   1.807621     0.9593   0
   -2  -17   -3   1.927434   1.784553   0.912285     0.9706   0
   -3  -17   -3   2.122596   1.763187   0.717320     0.9892   0
    3   17    3   2.285214   2.268411   0.940669     0.9892   0
   -4  -17   -3   4.129939   4.302721   0.939495     1.0147   0
    4   17    3   4.386707   4.825022   1.237555     1.0147   0
   -5  -17   -3   1.917385   1.991270   0.798549     1.0466   0
    5   17    3   1.811653   1.543990   0.721772     1.0466   0
    6   17    3   8.836206   7.621313   1.808003     1.0842   0
   -6  -17   -3   8.850505   9.293723   1.418783     1.0842   0
   -2  -18   -3   9.276404   8.272417   1.841703     1.0256   0
   -3  -18   -3   0.866294   0.421791   0.844156     1.0432   0
   -4  -18   -3   3.303460   2.998885   0.894052     1.0674   0
    5   18    3   0.025693   0.418232   0.956628     1.0978   0
    0    0    4 1280.40828 1247.76870    5.25729     0.1091   0
    1    0    4  37.649099  37.290322   0.199954     0.1386   0
    2    0    4 201.327231 210.070074   0.790675     0.2027   0
    3    0    4  18.114147  17.885947   0.166217     0.2785   0
    4    0    4 195.346117 195.611330   0.864575     0.3586   0
    5    0    4  94.371550  92.790667   0.594144     0.4408   0
    6    0    4 191.100504 189.317321   1.067788     0.5239   0
    7    0    4   1.451842   1.510872   0.152990     0.6077   0
    8    0    4  69.956487  70.034919   0.710739     0.6919   0
    9    0    4  10.932095  10.826078   0.372916     0.7764   0
   10    0    4  35.100397  35.021328   0.665896     0.8610   0
   11    0    4   0.280876   0.408137   0.284523     0.9458   0
   12    0    4   0.754961   0.995362   0.327727     1.0307   0
    0    1    4 426.878334 415.664974   1.506702     0.1227   0
    1    1    4 3011.62999 2934.80718   11.12175     0.1495   0
   -1   -1   -4 3009.92164 2934.77987   11.11656     0.1495   0
   -2   -1   -4 706.723629 722.075084   2.766915     0.2103   0
    2    1    4 714.312482 722.031388   2.937784     0.2103   0
    3    1    4  28.267009  28.018082   0.204278     0.2841   0
   -3   -1   -4  29.070047  28.720674   0.207054     0.2841   0
    4    1    4 1062.07754 1061.65209    4.62083     0.3630   0
   -4   -1   -4 1064.65173 1070.37304    4.58664     0.3630   0
   -5   -1   -4 168.043648 167.188152   0.839960     0.4443   0
    5    1    4 165.694909 164.004734   0.839596     0.4443   0
   -6   -1   -4 180.639539 181.280943   1.057292     0.5269   0
    6    1    4 186.360337 187.428390   1.071475     0.5269   0
   -7   -1   -4  16.119174  15.476308   0.308028     0.6103   0
    7    1    4  16.054168  15.754960   0.308201     0.6103   0
   -8   -1   -4   2.190838   2.046718   0.190432     0.6942   0
    8    1    4   2.119504   1.999436   0.187446     0.6942   0
    9    1    4  17.762282  17.573340   0.435510     0.7784   0
   -9   -1   -4  18.125410  17.668379   0.437340     0.7784   0
  -10   -1   -4   7.424382   7.486876   0.365524     0.8628   0
   10    1    4   7.492623   7.589889   0.362611     0.8628   0
   11    1    4   0.405952   0.122248   0.270149     0.9474   0
  -11   -1   -4   0.470967   0.174592   0.275975     0.9474   0
   12    1    4  17.527458  18.662366   0.744284     1.0322   0
  -12   -1   -4  16.901141  18.635693   0.755673     1.0322   0
    0    2    4 320.703297 322.326289   1.312848     0.1564   0
    1    2    4 3601.22162 3557.34425   12.72602     0.1782   0
   -1   -2   -4 3590.32732 3581.26767   12.65010     0.1782   0
    2    2    4 1221.66169 1232.12016    4.52396     0.2316   0
   -2   -2   -4 1207.44839 1216.56265    4.19162     0.2316   0
   -3   -2   -4 1379.63753 1372.38353    5.07988     0.3002   0
    3    2    4 1378.23653 1358.57385    5.12757     0.3002   0
    4    2    4  90.457375  89.796962   0.478168     0.3757   0
   -4   -2   -4  90.409909  89.663507   0.483157     0.3757   0
   -5   -2   -4 222.295120 227.427302   1.096181     0.4548   0
    5    2    4 220.032148 221.573891   1.092166     0.4548   0
    6    2    4 205.657525 205.245334   1.152812     0.5358   0
   -6   -2   -4 204.736231 202.292229   1.175279     0.5358   0
    7    2    4   5.130028   4.937393   0.195356     0.6180   0
   -7   -2   -4   4.850255   4.699624   0.198561     0.6180   0
   -8   -2   -4  91.785448  93.338685   0.861252     0.7009   0
    8    2    4  92.965765  93.860303   0.844284     0.7009   0
   -9   -2   -4   7.731753   7.623070   0.318032     0.7844   0
    9    2    4   8.030628   7.955368   0.321091     0.7844   0
  -10   -2   -4  21.108099  21.254070   0.538696     0.8683   0
   10    2    4  20.839887  20.810376   0.528482     0.8683   0
  -11   -2   -4   5.926027   6.049859   0.424969     0.9524   0
   11    2    4   5.506035   5.197310   0.404313     0.9524   0
  -12   -2   -4   1.312642   1.653183   0.355292     1.0367   0
   12    2    4   1.321389   1.329880   0.377158     1.0367   0
    0    3    4 516.717218 527.428702   2.010041     0.2003   0
   -1   -3   -4 1685.52549 1661.59481    6.02605     0.2178   0
    1    3    4 1673.41507 1660.00174    5.92230     0.2178   0
   -2   -3   -4 759.342179 760.552838   2.744503     0.2633   0
    2    3    4 753.004204 758.318892   3.074961     0.2633   0
   -3   -3   -4 168.551864 170.276896   0.675236     0.3252   0
    3    3    4 163.996835 166.856792   0.770065     0.3252   0
    4    3    4 214.374092 216.123756   0.932768     0.3960   0
   -4   -3   -4 209.989655 211.438297   0.947879     0.3960   0
   -5   -3   -4   9.982934   9.468506   0.184032     0.4717   0
    5    3    4  10.859810  10.411606   0.184451     0.4717   0
   -6   -3   -4  97.381282  96.887144   0.714680     0.5502   0
    6    3    4  99.652378  99.187543   0.697266     0.5502   0
    7    3    4 108.797096 110.028642   0.843446     0.6305   0
   -7   -3   -4 107.556401 107.405987   0.846287     0.6305   0
   -8   -3   -4   8.065564   7.622524   0.277086     0.7120   0
    8    3    4   8.141731   7.725173   0.271387     0.7120   0
   -9   -3   -4 106.494607 107.027290   1.094187     0.7943   0
    9    3    4 105.512718 106.410088   1.091584     0.7943   0
  -10   -3   -4  18.076481  18.012392   0.510749     0.8772   0
   10    3    4  18.593494  18.454902   0.500134     0.8772   0
  -11   -3   -4   6.854593   6.610867   0.441054     0.9606   0
   11    3    4   6.667354   6.472133   0.467417     0.9606   0
   12    3    4   3.620270   3.726037   0.465606     1.0443   0
  -12   -3   -4   3.510290   3.619201   0.430722     1.0443   0
    0    4    4 245.211253 253.309754   0.855445     0.2492   0
    1    4    4 981.989251 983.418485   3.731881     0.2634   0
   -1   -4   -4 970.066022 968.926059   3.551582     0.2634   0
   -2   -4   -4 414.601815 413.862524   1.412247     0.3021   0
    2    4    4 414.792276 414.688191   1.606602     0.3021   0
    3    4    4 249.725629 251.348907   1.072813     0.3574   0
   -3   -4   -4 256.226282 257.477237   0.934889     0.3574   0
   -4   -4   -4 106.858330 108.431016   0.527635     0.4228   0
    4    4    4 105.185625 106.251690   0.619069     0.4228   0
   -5   -4   -4 288.640227 287.436139   1.401587     0.4944   0
    5    4    4 279.352704 278.412966   1.447340     0.4944   0
   -6   -4   -4  11.543176  11.491893   0.242757     0.5698   0
    6    4    4  11.936464  11.824253   0.213472     0.5698   0
    7    4    4 177.598569 178.653736   1.234833     0.6477   0
   -7   -4   -4 178.809483 177.837172   1.263053     0.6477   0
   -8   -4   -4  35.328038  34.595568   0.503466     0.7273   0
    8    4    4  35.317089  34.908630   0.494044     0.7273   0
    9    4    4  28.183307  28.915757   0.517267     0.8080   0
   -9   -4   -4  28.740649  28.945980   0.530284     0.8080   0
  -10   -4   -4  12.577437  12.739588   0.486689     0.8897   0
   10    4    4  12.367320  12.975272   0.537958     0.8897   0
  -11   -4   -4  27.143777  27.908661   0.798768     0.9719   0
   11    4    4  26.728960  27.768652   0.843747     0.9719   0
  -12   -4   -4   1.284478   1.228415   0.401464     1.0547   0
   12    4    4   1.318704   1.166349   0.403221     1.0547   0
    0    5    4 202.692229 205.199818   0.760834     0.3005   0
   -1   -5   -4 1374.27266 1368.47822    5.05483     0.3124   0
    1    5    4 1381.95714 1372.61111    5.43916     0.3124   0
   -2   -5   -4 156.723609 156.185925   0.644267     0.3457   0
    2    5    4 157.659723 158.973350   0.743247     0.3457   0
    3    5    4  30.489743  30.335232   0.241628     0.3949   0
   -3   -5   -4  28.949018  28.991769   0.201201     0.3949   0
    4    5    4  86.567333  87.003710   0.546743     0.4550   0
   -4   -5   -4  85.713974  86.668345   0.470012     0.4550   0
   -5   -5   -4  37.248212  37.030605   0.343949     0.5222   0
    5    5    4  36.823426  36.352046   0.367500     0.5222   0
   -6   -5   -4  55.342188  54.616508   0.494081     0.5940   0
    6    5    4  53.571963  52.649926   0.509338     0.5940   0
   -7   -5   -4 124.146939 125.106409   0.992522     0.6691   0
    7    5    4 124.685974 125.307591   1.025612     0.6691   0
    8    5    4  27.591209  27.402154   0.480681     0.7464   0
   -8   -5   -4  27.515843  26.680264   0.449438     0.7464   0
    9    5    4  26.835077  27.666878   0.576948     0.8253   0
   -9   -5   -4  27.009482  27.192415   0.530294     0.8253   0
  -10   -5   -4   1.281014   1.311555   0.255766     0.9054   0
   10    5    4   1.367363   1.380140   0.283868     0.9054   0
  -11   -5   -4   0.719936   0.707735   0.327290     0.9864   0
   11    5    4   0.618748   0.504094   0.321036     0.9864   0
   12    5    4   1.947440   1.672828   0.439953     1.0680   0
  -12   -5   -4   1.919608   1.864989   0.438587     1.0680   0
    0    6    4  41.294073  41.162403   0.249840     0.3533   0
   -1   -6   -4 138.056974 140.055819   0.650712     0.3634   0
    1    6    4 135.880358 137.905624   0.631777     0.3634   0
    2    6    4 390.187349 390.985065   1.577799     0.3924   0
   -2   -6   -4 387.975894 386.720177   1.400877     0.3924   0
   -3   -6   -4 260.448515 259.824973   1.080769     0.4364   0
    3    6    4 263.153040 262.417588   1.233968     0.4364   0
    4    6    4  61.541718  62.153297   0.452379     0.4914   0
   -4   -6   -4  60.719465  61.194266   0.367982     0.4914   0
   -5   -6   -4  90.177043  91.363272   0.591923     0.5542   0
    5    6    4  91.100026  91.815705   0.680179     0.5542   0
   -6   -6   -4  47.659824  48.015900   0.469538     0.6224   0
    6    6    4  49.586470  49.892086   0.522301     0.6224   0
   -7   -6   -4  55.767418  56.924281   0.604039     0.6944   0
    7    6    4  56.545522  57.477669   0.653661     0.6944   0
   -8   -6   -4  17.518764  16.759962   0.387727     0.7692   0
    8    6    4  17.876401  17.062009   0.417213     0.7692   0
    9    6    4   7.169301   6.814899   0.358660     0.8459   0
   -9   -6   -4   7.038360   7.124511   0.318660     0.8459   0
   10    6    4   0.454751   0.275820   0.265898     0.9242   0
  -10   -6   -4   0.600157   0.472897   0.265224     0.9242   0
  -11   -6   -4   9.673748   9.981385   0.676301     1.0037   0
   11    6    4   9.767208  10.453572   0.700689     1.0037   0
   12    6    4   1.698243   1.070355   0.410758     1.0840   0
  -12   -6   -4   1.742061   1.623743   0.468883     1.0840   0
    0    7    4 192.600696 192.145711   0.816419     0.4069   0
    1    7    4  43.559316  43.473089   0.301983     0.4158   0
   -1   -7   -4  43.552094  42.861257   0.266298     0.4158   0
    2    7    4  10.452203  10.668046   0.155348     0.4413   0
   -2   -7   -4   9.369327   9.589853   0.144542     0.4413   0
   -3   -7   -4  21.462461  22.200539   0.205115     0.4808   0
    3    7    4  21.799919  22.172774   0.270022     0.4808   0
    4    7    4 158.329701 159.799928   0.974588     0.5313   0
   -4   -7   -4 160.523129 160.015676   0.856719     0.5313   0
    5    7    4   4.479910   4.320755   0.166362     0.5898   0
   -5   -7   -4   4.569231   4.336203   0.130750     0.5898   0
   -6   -7   -4 129.101405 128.415452   0.851111     0.6543   0
    6    7    4 130.744843 129.499653   1.033796     0.6543   0
   -7   -7   -4  31.633171  31.052661   0.438806     0.7232   0
    7    7    4  31.161280  31.563538   0.490758     0.7232   0
   -8   -7   -4   2.647047   2.641627   0.195903     0.7952   0
    8    7    4   2.624796   2.538332   0.226754     0.7952   0
    9    7    4  42.966225  43.531987   0.793852     0.8697   0
   -9   -7   -4  42.386421  42.984334   0.775682     0.8697   0
  -10   -7   -4   0.762135   0.950219   0.300417     0.9460   0
   10    7    4   0.674709   0.351396   0.301146     0.9460   0
  -11   -7   -4   0.844016   0.825959   0.355365     1.0238   0
   11    7    4   0.852247   0.738413   0.362156     1.0238   0
   12    7    4  10.059412  10.180292   0.866824     1.1027   0
  -12   -7   -4   9.740438  10.133501   1.002499     1.1027   0
    0    8    4 759.276006 758.786801   2.977010     0.4611   0
   -1   -8   -4 508.841394 507.627242   2.010396     0.4689   0
    1    8    4 507.563881 504.567629   2.252726     0.4689   0
   -2   -8   -4 370.110386 369.172690   1.587603     0.4917   0
    2    8    4 366.371224 364.223236   1.827985     0.4917   0
   -3   -8   -4  56.696153  56.465111   0.415665     0.5275   0
    3    8    4  56.999952  57.415130   0.485879     0.5275   0
   -4   -8   -4  64.593219  64.860249   0.533571     0.5739   0
    4    8    4  64.393399  64.810727   0.605860     0.5739   0
   -5   -8   -4 147.252636 146.634761   1.019295     0.6285   0
    5    8    4 146.762047 146.029393   1.111265     0.6285   0
   -6   -8   -4 116.285738 117.866568   1.007178     0.6893   0
    6    8    4 115.981176 117.090058   0.992258     0.6893   0
   -7   -8   -4   7.464273   7.317391   0.312188     0.7550   0
    7    8    4   7.136616   6.807325   0.279352     0.7550   0
    8    8    4  34.217253  34.505536   0.646242     0.8243   0
   -8   -8   -4  35.483805  35.497430   0.659733     0.8243   0
    9    8    4   4.304876   3.983178   0.376421     0.8963   0
   -9   -8   -4   4.267031   4.195229   0.353125     0.8963   0
   10    8    4  20.596982  20.744742   0.798403     0.9706   0
  -10   -8   -4  20.890389  20.535639   0.743247     0.9706   0
   11    8    4   7.000904   7.426358   0.656101     1.0465   0
  -11   -8   -4   6.995392   7.245321   0.786405     1.0465   0
    0    9    4 148.821165 146.792248   0.864029     0.5157   0
    1    9    4 120.905230 121.114620   0.798904     0.5227   0
   -1   -9   -4 121.582448 121.759132   0.686342     0.5227   0
    2    9    4 170.847878 169.363836   1.153723     0.5432   0
   -2   -9   -4 171.419046 171.751627   1.024256     0.5432   0
   -3   -9   -4  74.273893  74.517284   0.568564     0.5758   0
    3    9    4  74.326298  74.865667   0.619478     0.5758   0
   -4   -9   -4 423.228033 421.401862   2.281210     0.6186   0
    4    9    4 426.428573 422.529759   2.565888     0.6186   0
    5    9    4   5.728515   5.954093   0.251678     0.6695   0
   -5   -9   -4   5.540210   5.833720   0.223486     0.6695   0
   -6   -9   -4  36.389440  35.714816   0.499524     0.7270   0
    6    9    4  34.542750  33.747688   0.579652     0.7270   0
   -7   -9   -4  58.253681  57.661374   0.801089     0.7895   0
    7    9    4  58.894501  59.123907   0.880205     0.7895   0
   -8   -9   -4   5.702050   5.824062   0.350394     0.8560   0
    8    9    4   5.594901   5.841540   0.351824     0.8560   0
   -9   -9   -4  20.994099  21.460442   0.765641     0.9256   0
    9    9    4  20.697728  20.614838   0.693488     0.9256   0
   10    9    4   6.796955   6.713379   0.537858     0.9977   0
  -10   -9   -4   6.606548   6.711358   0.647161     0.9977   0
  -11   -9   -4   2.506547   2.631613   0.532888     1.0717   0
   11    9    4   2.373127   1.957124   0.437768     1.0717   0
    0   10    4  12.801906  13.063938   0.238087     0.5705   0
   -1  -10   -4  89.208223  90.222813   0.724039     0.5769   0
    1   10    4  89.933749  90.562912   0.773661     0.5769   0
    2   10    4  84.969154  86.102667   0.827725     0.5955   0
   -2  -10   -4  88.021135  89.689361   0.643529     0.5955   0
    3   10    4 116.847205 116.694976   1.043036     0.6254   0
   -3  -10   -4 117.947821 119.507890   0.931830     0.6254   0
   -4  -10   -4  53.038228  52.659484   0.565232     0.6650   0
    4   10    4  53.747459  53.919925   0.606752     0.6650   0
    5   10    4 107.841569 106.847045   1.067742     0.7126   0
   -5  -10   -4 107.568246 105.964027   1.031812     0.7126   0
   -6  -10   -4  14.676791  14.523832   0.370267     0.7669   0
    6   10    4  13.741601  13.603126   0.427217     0.7669   0
   -7  -10   -4   6.637820   6.509011   0.363285     0.8264   0
    7   10    4   6.332529   6.159690   0.348037     0.8264   0
   -8  -10   -4   7.634681   7.708750   0.490858     0.8901   0
    8   10    4   6.997241   6.938422   0.407035     0.8901   0
    9   10    4   1.284528   1.164246   0.302884     0.9572   0
   -9  -10   -4   1.199421   1.070100   0.413890     0.9572   0
   10   10    4   5.432416   5.775860   0.574663     1.0271   0
  -10  -10   -4   5.285715   5.104666   0.599843     1.0271   0
  -11  -10   -4   4.560441   4.547763   0.668463     1.0991   0
   11   10    4   4.464638   3.898845   0.853123     1.0991   0
    0   11    4  46.015876  45.923055   0.465096     0.6256   0
    1   11    4  95.072747  95.467032   0.868644     0.6314   0
   -1  -11   -4  96.193872  97.193925   0.813788     0.6314   0
    2   11    4  35.936108  36.236435   0.541500     0.6485   0
   -2  -11   -4  35.866021  36.547585   0.451887     0.6485   0
    3   11    4  11.362332  11.358985   0.307709     0.6760   0
   -3  -11   -4  11.666960  11.921294   0.271851     0.6760   0
   -4  -11   -4  78.830342  79.930460   0.861070     0.7128   0
    4   11    4  78.795565  79.571609   0.952303     0.7128   0
   -5  -11   -4   4.473410   4.584103   0.244232     0.7574   0
    5   11    4   4.376362   4.657084   0.250304     0.7574   0
    6   11    4  15.003686  15.276855   0.445961     0.8087   0
   -6  -11   -4  14.508574  14.834436   0.439324     0.8087   0
   -7  -11   -4  10.157531   9.850480   0.509984     0.8653   0
    7   11    4  11.131559  11.028809   0.470203     0.8653   0
   -8  -11   -4  17.429425  17.814759   0.771321     0.9264   0
    8   11    4  17.445159  17.714623   0.634490     0.9264   0
    9   11    4  13.234093  12.859479   0.816100     0.9910   0
   -9  -11   -4  13.055772  12.685788   0.831075     0.9910   0
   10   11    4   0.460160   0.089968   0.502092     1.0587   0
  -10  -11   -4   0.482248   0.547271   0.431068     1.0587   0
    0   12    4   9.851403   9.655761   0.254218     0.6808   0
   -1  -12   -4  45.449899  45.625742   0.561254     0.6861   0
    1   12    4  44.572085  45.423012   0.593543     0.6861   0
    2   12    4  41.506600  42.488751   0.642346     0.7019   0
   -2  -12   -4  40.848426  41.394354   0.578832     0.7019   0
   -3  -12   -4  44.924358  44.232303   0.595600     0.7274   0
    3   12    4  45.845657  45.162203   0.710129     0.7274   0
    4   12    4  16.063044  15.478038   0.420299     0.7617   0
   -4  -12   -4  16.603049  16.085318   0.395856     0.7617   0
    5   12    4  61.775308  61.384980   0.947388     0.8036   0
   -5  -12   -4  59.659198  59.066556   0.901607     0.8036   0
    6   12    4  19.147196  19.284848   0.599724     0.8521   0
   -6  -12   -4  19.420708  19.310884   0.570539     0.8521   0
   -7  -12   -4   9.627168   9.102245   0.552023     0.9060   0
    7   12    4   9.676874   8.921981   0.513006     0.9060   0
    8   12    4   7.167207   7.096172   0.710630     0.9645   0
   -8  -12   -4   7.228714   7.270974   0.663511     0.9645   0
   -9  -12   -4   8.131590   7.690844   0.833396     1.0268   0
    9   12    4   8.387285   7.762788   0.767170     1.0268   0
   10   12    4   0.694608   0.291851   0.532788     1.0922   0
  -10  -12   -4   0.743720   0.618377   0.489702     1.0922   0
    0   13    4   5.748447   5.961922   0.347299     0.7361   0
   -1  -13   -4 154.661271 154.728489   1.881239     0.7411   0
    1   13    4 153.436656 154.411695   2.005926     0.7411   0
    2   13    4  94.752176  92.046929   1.289498     0.7557   0
   -2  -13   -4  93.161908  92.182568   1.337445     0.7557   0
    3   13    4  11.489886  11.053478   0.435228     0.7794   0
   -3  -13   -4  11.985811  11.834813   0.502173     0.7794   0
   -4  -13   -4  66.060167  64.039588   1.014615     0.8115   0
    4   13    4  65.352315  64.848233   1.108015     0.8115   0
    5   13    4   2.395413   2.551841   0.306917     0.8510   0
   -5  -13   -4   2.461365   2.480053   0.327864     0.8510   0
   -6  -13   -4   6.283841   6.072208   0.480426     0.8969   0
    6   13    4   5.965889   5.774795   0.557658     0.8969   0
   -7  -13   -4  26.533970  27.023003   1.003036     0.9483   0
    7   13    4  26.087141  26.792052   1.308387     0.9483   0
    8   13    4   1.357153   0.990992   0.517931     1.0043   0
   -8  -13   -4   1.407078   1.576133   0.480144     1.0043   0
   -9  -13   -4  10.166113  10.360628   0.973878     1.0643   0
    9   13    4  10.048342   9.448388   1.193040     1.0643   0
    0   14    4  73.739317  71.248660   1.656670     0.7915   0
    1   14    4   4.856864   4.893670   0.425105     0.7961   0
   -1  -14   -4   4.798183   4.976883   0.408528     0.7961   0
   -2  -14   -4  55.640261  55.412499   1.220605     0.8098   0
    2   14    4  53.899068  53.149059   1.054415     0.8098   0
    3   14    4  27.002952  26.513583   0.718722     0.8320   0
   -3  -14   -4  26.870906  26.144900   0.797347     0.8320   0
   -4  -14   -4  15.896735  15.272031   0.811011     0.8621   0
    4   14    4  15.735302  15.098431   0.641226     0.8621   0
    5   14    4   1.174519   1.027615   0.410230     0.8994   0
   -5  -14   -4   0.911838   0.640953   0.321756     0.8994   0
   -6  -14   -4  11.510356  11.999036   0.768809     0.9429   0
    6   14    4  11.299947  11.664855   0.833069     0.9429   0
   -7  -14   -4   7.923248   7.867057   0.843656     0.9919   0
    7   14    4   7.993520   7.694622   0.887597     0.9919   0
    8   14    4  15.708963  15.291238   1.518072     1.0456   0
   -8  -14   -4  16.184313  15.927467   1.212876     1.0456   0
   -9  -14   -4   0.537710   0.816865   0.592132     1.1033   0
    9   14    4   0.577035   0.479925   0.706651     1.1033   0
    0   15    4   0.979162   1.383699   0.618340     0.8470   0
    1   15    4   5.571027   5.230964   0.603548     0.8513   0
   -1  -15   -4   5.899599   6.098389   0.609583     0.8513   0
    2   15    4  12.798167  12.964531   0.764048     0.8641   0
   -2  -15   -4  13.177322  13.453286   0.835982     0.8641   0
    3   15    4  29.013190  28.668876   1.424746     0.8849   0
   -3  -15   -4  29.360637  28.193685   1.239785     0.8849   0
   -4  -15   -4  32.750534  31.304458   1.424500     0.9133   0
    4   15    4  33.709601  33.484148   1.114615     0.9133   0
    5   15    4   5.163787   4.757940   0.557840     0.9486   0
   -5  -15   -4   4.951266   5.051530   0.747634     0.9486   0
    6   15    4  25.920006  24.744269   1.278747     0.9900   0
   -6  -15   -4  26.597616  26.440483   1.802495     0.9900   0
   -7  -15   -4   1.277814   1.973956   0.804676     1.0368   0
    7   15    4   1.178827   1.430990   0.696174     1.0368   0
    8   15    4   0.096210   0.088566   0.629510     1.0883   0
    0   16    4  15.616019  14.763157   1.053605     0.9026   0
   -1  -16   -4   5.394315   5.325502   0.765358     0.9066   0
    2   16    4  38.281205  38.204837   2.328419     0.9186   0
   -2  -16   -4  37.649667  36.745945   1.864079     0.9186   0
   -3  -16   -4   0.001344   0.389074   0.596784     0.9383   0
    4   16    4   0.813544   0.836419   0.793633     0.9651   0
   -4  -16   -4   0.820959   0.569829   0.635063     0.9651   0
    5   16    4   2.778517   2.777584   0.740324     0.9985   0
   -5  -16   -4   2.701914   2.712341   0.818895     0.9985   0
    6   16    4   5.463471   5.696160   1.470663     1.0379   0
   -6  -16   -4   5.371244   5.469043   1.057920     1.0379   0
    7   16    4   0.137152   0.452998   0.953332     1.0826   0
   -7  -16   -4   0.159505   0.761917   0.746314     1.0826   0
    0   17    4   0.805637   1.157491   0.903847     0.9582   0
   -1  -17   -4   2.022373   2.095111   0.886887     0.9620   0
   -2  -17   -4  11.967512  11.867403   1.674540     0.9733   0
    3   17    4   2.481828   2.465369   1.087769     0.9919   0
   -3  -17   -4   2.638957   2.719688   0.794343     0.9919   0
    4   17    4  13.039198  12.168995   1.755896     1.0173   0
   -4  -17   -4  13.132286  12.406226   1.413221     1.0173   0
   -5  -17   -4   1.583739   2.204205   0.825158     1.0491   0
    5   17    4   1.580993   2.014292   1.057756     1.0491   0
   -6  -17   -4   1.097795   0.818385   0.748572     1.0866   0
    6   17    4   1.242149   0.822181   1.039449     1.0866   0
   -2  -18   -4   2.602112   3.003027   1.080696     1.0282   0
   -3  -18   -4   7.483764   6.884894   1.519283     1.0457   0
   -4  -18   -4   2.600303   2.149458   0.827397     1.0699   0
   -5  -18   -4   3.881347   3.534595   0.982153     1.1001   0
    5   18    4   3.774215   3.683470   1.751335     1.1001   0
    1    0    5 1466.68071 1439.83885    4.82801     0.1609   0
    2    0    5   1.720849   1.550471   0.062958     0.2186   0
    3    0    5 4369.11279 4297.94178   14.59356     0.2903   0
    4    0    5 170.258118 168.097570   0.767744     0.3678   0
    5    0    5 634.947217 627.867036   2.445761     0.4483   0
    6    0    5 359.182937 358.539146   1.831790     0.5303   0
    7    0    5 243.426121 244.902873   1.514659     0.6132   0
    8    0    5   1.877930   1.697962   0.187336     0.6967   0
    9    0    5  69.586839  70.867414   0.835253     0.7807   0
   10    0    5  20.200944  20.512244   0.537339     0.8649   0
   11    0    5  42.904492  44.222744   0.983582     0.9493   0
   12    0    5  19.831688  21.336819   0.787461     1.0339   0
    0    1    5 955.779411 938.748679   3.214942     0.1474   0
   -1   -1   -5 1452.49354 1456.77096    5.16883     0.1704   0
    1    1    5 1448.76766 1443.78057    5.28447     0.1704   0
    2    1    5 857.650804 860.082665   3.486366     0.2257   0
   -2   -1   -5 862.722057 866.681634   3.229626     0.2257   0
    3    1    5 288.963927 288.528533   1.074078     0.2956   0
   -3   -1   -5 294.426192 293.369658   1.118229     0.2956   0
   -4   -1   -5 152.926305 155.626983   0.762018     0.3721   0
    4    1    5 155.701167 157.465846   0.758759     0.3721   0
   -5   -1   -5  22.933607  22.616013   0.262821     0.4518   0
    5    1    5  23.954831  23.965392   0.258952     0.4518   0
   -6   -1   -5  60.551812  60.173515   0.502492     0.5332   0
    6    1    5  62.397587  62.113516   0.514399     0.5332   0
    7    1    5 198.681049 197.280872   1.269762     0.6158   0
   -7   -1   -5 199.637184 199.655919   1.288260     0.6158   0
    8    1    5  33.764726  33.728844   0.478496     0.6990   0
   -8   -1   -5  33.587606  32.689887   0.482956     0.6990   0
   -9   -1   -5 145.296986 146.594707   1.355552     0.7827   0
    9    1    5 144.869243 144.849607   1.349216     0.7827   0
   10    1    5   1.026012   0.772787   0.222684     0.8667   0
  -10   -1   -5   1.155461   0.828153   0.228319     0.8667   0
  -11   -1   -5   2.742545   2.559115   0.350039     0.9510   0
   11    1    5   2.552827   2.916856   0.356275     0.9510   0
  -12   -1   -5   1.718283   1.888230   0.363949     1.0354   0
   12    1    5   1.777534   1.833001   0.396311     1.0354   0
    0    2    5 1280.75369 1268.61522    4.33748     0.1765   0
   -1   -2   -5 3037.76577 2994.39727    9.53232     0.1961   0
    1    2    5 3031.55389 3000.66943    9.92804     0.1961   0
    2    2    5 1910.10210 1913.74663    7.24495     0.2456   0
   -2   -2   -5 1905.65809 1913.42801    6.85277     0.2456   0
    3    2    5 345.227963 349.494125   1.274368     0.3111   0
   -3   -2   -5 348.001624 350.786791   1.226349     0.3111   0
   -4   -2   -5 137.167347 138.251548   0.674517     0.3845   0
    4    2    5 136.880906 137.694428   0.691950     0.3845   0
    5    2    5 167.661314 167.545001   0.919377     0.4621   0
   -5   -2   -5 169.402131 168.806716   0.886323     0.4621   0
   -6   -2   -5 235.494499 237.422706   1.385374     0.5420   0
    6    2    5 238.755863 242.182812   1.319066     0.5420   0
   -7   -2   -5  25.954660  25.317958   0.374482     0.6233   0
    7    2    5  24.738438  24.418553   0.365524     0.6233   0
    8    2    5 101.566886 102.117890   0.909026     0.7057   0
   -8   -2   -5 100.613870 100.847072   0.913396     0.7057   0
   -9   -2   -5  14.464567  14.341402   0.412870     0.7887   0
    9    2    5  13.931235  14.018418   0.403567     0.7887   0
   10    2    5   9.079434   8.661800   0.393389     0.8721   0
  -10   -2   -5   8.931686   8.541173   0.393426     0.8721   0
  -11   -2   -5  10.748683  10.879424   0.549947     0.9559   0
   11    2    5  10.732415  10.667135   0.539524     0.9559   0
  -12   -2   -5   0.632597   0.395155   0.312579     1.0400   0
   12    2    5   0.670384   0.619205   0.348364     1.0400   0
    0    3    5   0.004878   0.201619   0.025608     0.2164   0
    1    3    5 287.928980 290.177137   1.094715     0.2326   0
   -1   -3   -5 285.495184 287.511696   0.954070     0.2326   0
   -2   -3   -5 343.281276 348.062179   1.176954     0.2757   0
    2    3    5 349.275064 349.475008   1.311455     0.2757   0
    3    3    5 338.867407 339.655297   1.305575     0.3354   0
   -3   -3   -5 339.805574 340.182377   1.182598     0.3354   0
   -4   -3   -5 772.311131 769.311106   2.946905     0.4044   0
    4    3    5 761.038929 756.561048   3.152703     0.4044   0
    5    3    5  25.438103  24.880545   0.252015     0.4787   0
   -5   -3   -5  24.751145  24.358927   0.271360     0.4787   0
    6    3    5  74.762156  74.925657   0.580653     0.5563   0
   -6   -3   -5  74.388368  73.624343   0.603020     0.5563   0
   -7   -3   -5  14.283043  14.278680   0.307026     0.6358   0
    7    3    5  14.373153  13.990835   0.298715     0.6358   0
    8    3    5   6.557630   6.316039   0.253071     0.7167   0
   -8   -3   -5   6.405311   6.414491   0.260172     0.7167   0
    9    3    5  41.948206  42.280104   0.638349     0.7985   0
   -9   -3   -5  42.354255  43.327163   0.649037     0.7985   0
   10    3    5   3.812738   3.819200   0.292143     0.8810   0
  -10   -3   -5   4.304111   4.210996   0.304386     0.8810   0
   11    3    5   1.437559   1.266795   0.328419     0.9641   0
  -11   -3   -5   1.439439   1.111602   0.299207     0.9641   0
  -12   -3   -5   8.624033   8.765933   0.665668     1.0475   0
   12    3    5   8.730588   9.455670   0.711349     1.0475   0
    0    4    5 624.951555 625.712289   2.364132     0.2623   0
   -1   -4   -5 149.031297 149.689823   0.552606     0.2758   0
    1    4    5 151.642961 151.410343   0.627644     0.2758   0
    2    4    5 843.663980 851.603867   3.595469     0.3130   0
   -2   -4   -5 830.208588 833.569355   3.084083     0.3130   0
    3    4    5  38.581521  38.726000   0.280636     0.3666   0
   -3   -4   -5  38.659854  39.093773   0.239107     0.3666   0
    4    4    5  92.335042  92.800681   0.553206     0.4307   0
   -4   -4   -5  92.015984  92.840735   0.539943     0.4307   0
   -5   -4   -5  29.158160  29.359633   0.297741     0.5011   0
    5    4    5  28.957733  28.980390   0.319079     0.5011   0
    6    4    5 286.145626 288.397446   1.548359     0.5756   0
   -6   -4   -5 284.733713 283.239526   1.611154     0.5756   0
   -7   -4   -5  51.037700  51.430086   0.566343     0.6528   0
    7    4    5  52.379359  53.044735   0.509347     0.6528   0
   -8   -4   -5  86.125184  86.757831   0.849591     0.7319   0
    8    4    5  87.491030  88.090551   0.861380     0.7319   0
   -9   -4   -5  19.602087  19.900685   0.460754     0.8122   0
    9    4    5  19.505078  20.270097   0.445970     0.8122   0
   10    4    5  19.378651  19.785711   0.616383     0.8934   0
  -10   -4   -5  19.364811  19.248162   0.559979     0.8934   0
   11    4    5   0.071064   0.086991   0.302457     0.9754   0
  -11   -4   -5   0.071358   0.053400   0.271360     0.9754   0
   12    4    5   0.479332   0.477267   0.370476     1.0579   0
  -12   -4   -5   0.491726   0.363849   0.364586     1.0579   0
    0    5    5  27.906819  28.317944   0.182448     0.3115   0
    1    5    5 897.787203 890.174475   3.666037     0.3229   0
   -1   -5   -5 886.860523 881.752118   3.478464     0.3229   0
    2    5    5 922.941489 912.094268   3.875468     0.3552   0
   -2   -5   -5 924.895368 917.274036   3.535251     0.3552   0
    3    5    5 483.397008 484.026072   1.952581     0.4033   0
   -3   -5   -5 484.082956 484.888153   1.679947     0.4033   0
   -4   -5   -5 1961.00295 1945.26219    8.60465     0.4623   0
    4    5    5 1966.20447 1954.06506    8.94849     0.4623   0
    5    5    5 361.569512 358.912381   1.885845     0.5285   0
   -5   -5   -5 364.937428 363.352962   1.667002     0.5285   0
    6    5    5 180.444438 181.390183   1.225730     0.5997   0
   -6   -5   -5 180.537812 179.777991   1.132685     0.5997   0
    7    5    5  29.084748  27.989498   0.444795     0.6741   0
   -7   -5   -5  28.217371  27.917309   0.416548     0.6741   0
   -8   -5   -5  16.356072  16.548129   0.379334     0.7509   0
    8    5    5  16.131164  16.511078   0.420144     0.7509   0
   -9   -5   -5  59.190418  59.544934   0.781098     0.8294   0
    9    5    5  58.998693  59.899780   0.852723     0.8294   0
   10    5    5  42.567076  43.386426   0.875080     0.9091   0
  -10   -5   -5  42.389397  42.814375   0.798804     0.9091   0
   11    5    5  16.016622  16.695147   0.746606     0.9897   0
  -11   -5   -5  15.969612  15.890052   0.760688     0.9897   0
  -12   -5   -5  18.222956  19.125450   0.903701     1.0711   0
   12    5    5  18.174800  19.391357   0.923874     1.0711   0
    0    6    5 215.642927 214.836552   0.902964     0.3626   0
   -1   -6   -5 319.968595 324.613944   1.213832     0.3725   0
    1    6    5 322.214544 324.326280   1.277828     0.3725   0
   -2   -6   -5 631.189974 623.192501   2.374700     0.4008   0
    2    6    5 626.549175 625.705006   2.516384     0.4008   0
    3    6    5 1211.05792 1200.54997    6.05293     0.4440   0
   -3   -6   -5 1214.91952 1205.87539    5.08651     0.4440   0
   -4   -6   -5 198.544426 201.332743   0.959504     0.4982   0
    4    6    5 199.450540 200.995011   1.069727     0.4982   0
    5    6    5 103.641018 104.251699   0.761817     0.5602   0
   -5   -6   -5 106.074818 106.502941   0.662246     0.5602   0
   -6   -6   -5  90.877764  90.453217   0.676720     0.6278   0
    6    6    5  89.573488  89.991772   0.770647     0.6278   0
   -7   -6   -5  42.007933  41.377786   0.512660     0.6992   0
    7    6    5  43.010583  42.731626   0.562037     0.6992   0
    8    6    5  33.834094  33.777456   0.573798     0.7735   0
   -8   -6   -5  34.561355  34.273130   0.527563     0.7735   0
   -9   -6   -5  72.980962  74.065579   0.932367     0.8499   0
    9    6    5  72.957160  74.217604   1.007824     0.8499   0
  -10   -6   -5  21.853958  22.306501   0.715454     0.9279   0
   10    6    5  21.798584  22.310233   0.702437     0.9279   0
   11    6    5   4.175233   4.177560   0.488801     1.0070   0
  -11   -6   -5   4.158350   4.112490   0.475965     1.0070   0
  -12   -6   -5   1.516518   1.266185   0.421009     1.0871   0
   12    6    5   1.579825   1.315879   0.426461     1.0871   0
    0    7    5  43.207988  43.906405   0.310722     0.4150   0
   -1   -7   -5 446.470222 443.708545   1.677562     0.4237   0
    1    7    5 440.900485 439.695818   1.733110     0.4237   0
    2    7    5   0.416834   0.488719   0.073800     0.4488   0
   -2   -7   -5   0.270073   0.400472   0.065289     0.4488   0
    3    7    5  37.672123  37.593825   0.358633     0.4878   0
   -3   -7   -5  36.034142  36.144218   0.275829     0.4878   0
    4    7    5  47.807173  48.485356   0.455674     0.5376   0
   -4   -7   -5  47.100493  47.926415   0.378078     0.5376   0
   -5   -7   -5  47.307428  48.126232   0.409229     0.5955   0
    5    7    5  48.919780  48.923133   0.470585     0.5955   0
    6    7    5  19.783371  19.347388   0.342147     0.6594   0
   -6   -7   -5  20.094757  19.749571   0.298588     0.6594   0
   -7   -7   -5  37.142093  36.702887   0.498332     0.7278   0
    7    7    5  36.642670  36.412583   0.530994     0.7278   0
    8    7    5  15.629572  15.006943   0.423221     0.7994   0
   -8   -7   -5  16.137358  16.089960   0.394564     0.7994   0
   -9   -7   -5  26.883998  27.220544   0.652796     0.8735   0
    9    7    5  27.043118  26.802157   0.644722     0.8735   0
   10    7    5   1.687653   2.010651   0.368801     0.9496   0
  -10   -7   -5   1.715280   2.084451   0.345843     0.9496   0
   11    7    5   1.002821   0.812850   0.364131     1.0271   0
  -11   -7   -5   1.105444   0.939167   0.401455     1.0271   0
  -12   -7   -5   3.630345   3.030519   0.664312     1.1057   0
   12    7    5   3.606012   3.787366   0.691312     1.1057   0
    0    8    5   0.788153   0.682400   0.081174     0.4683   0
    1    8    5 243.797323 246.929264   1.196472     0.4760   0
   -1   -8   -5 246.496568 248.499580   1.132221     0.4760   0
   -2   -8   -5 125.497150 127.678996   0.688272     0.4985   0
    2    8    5 126.256763 127.956647   0.804384     0.4985   0
   -3   -8   -5  98.729149  99.426960   0.566024     0.5338   0
    3    8    5 101.113346 100.451079   0.724658     0.5338   0
    4    8    5  92.051199  92.686890   0.775700     0.5797   0
   -4   -8   -5  92.875826  93.656389   0.631331     0.5797   0
    5    8    5 263.807409 263.375254   1.878426     0.6338   0
   -5   -8   -5 260.966592 261.805848   1.658664     0.6338   0
    6    8    5   8.514808   8.102841   0.244095     0.6942   0
   -6   -8   -5   8.904809   8.342658   0.277213     0.6942   0
    7    8    5  65.110327  64.416828   0.779077     0.7594   0
   -7   -8   -5  64.449612  64.886285   0.771986     0.7594   0
    8    8    5   9.546021   8.992878   0.431568     0.8283   0
   -8   -8   -5   9.532662   9.283072   0.412879     0.8283   0
    9    8    5   4.843330   4.673407   0.394928     0.9001   0
   -9   -8   -5   4.596320   4.312744   0.363895     0.9001   0
  -10   -8   -5   2.570757   2.555410   0.426634     0.9740   0
   10    8    5   2.492125   2.453453   0.395346     0.9740   0
   11    8    5  16.965189  17.665466   0.841562     1.0497   0
  -11   -8   -5  16.876946  17.152769   0.998594     1.0497   0
    0    9    5  10.110452  10.801500   0.199016     0.5221   0
    1    9    5 743.083410 740.257070   3.438574     0.5291   0
   -1   -9   -5 743.580171 743.060881   3.040005     0.5291   0
   -2   -9   -5 109.537492 112.144245   0.629119     0.5493   0
    2    9    5 108.525345 110.840655   0.783328     0.5493   0
    3    9    5  27.767398  28.056225   0.353681     0.5816   0
   -3   -9   -5  29.179823  29.642745   0.324878     0.5816   0
    4    9    5  20.439876  20.070280   0.348364     0.6240   0
   -4   -9   -5  19.835708  19.634323   0.291551     0.6240   0
   -5   -9   -5  70.606268  71.968547   0.703784     0.6745   0
    5    9    5  69.391574  69.955812   0.772996     0.6745   0
   -6   -9   -5  12.275545  11.624072   0.316093     0.7316   0
    6    9    5  12.434738  11.535042   0.381792     0.7316   0
   -7   -9   -5  93.521438  94.158890   1.097373     0.7937   0
    7    9    5  92.563006  92.721482   1.182926     0.7937   0
   -8   -9   -5  19.667220  18.685943   0.553507     0.8599   0
    8    9    5  20.006313  19.499595   0.578213     0.8599   0
    9    9    5  20.903253  21.552385   0.706378     0.9292   0
   -9   -9   -5  21.135181  21.173962   0.843419     0.9292   0
   10    9    5   3.243282   2.945240   0.421245     1.0010   0
  -10   -9   -5   3.191741   2.789928   0.496584     1.0010   0
   11    9    5   1.031633   0.994971   0.417813     1.0748   0
  -11   -9   -5   1.012582   0.890683   0.467444     1.0748   0
    0   10    5 283.424625 281.783911   1.732200     0.5764   0
    1   10    5  24.796144  24.334257   0.355356     0.5827   0
   -1  -10   -5  24.909941  24.641220   0.240463     0.5827   0
    2   10    5 251.059937 246.393991   1.658418     0.6011   0
   -2  -10   -5 248.889541 246.364860   1.554121     0.6011   0
   -3  -10   -5 168.287602 166.668355   1.221688     0.6307   0
    3   10    5 169.124521 166.707499   1.316398     0.6307   0
    4   10    5  44.733203  44.808085   0.549975     0.6700   0
   -4  -10   -5  44.365458  44.536079   0.560726     0.6700   0
   -5  -10   -5  13.551806  13.352421   0.313690     0.7173   0
    5   10    5  14.406758  14.073037   0.368647     0.7173   0
    6   10    5  47.678030  47.349722   0.721490     0.7712   0
   -6  -10   -5  48.226539  47.575028   0.649710     0.7712   0
    7   10    5  61.005583  59.677113   0.943628     0.8304   0
   -7  -10   -5  60.806851  60.168782   0.947087     0.8304   0
   -8  -10   -5  22.641870  21.427397   0.725614     0.8939   0
    8   10    5  23.086279  22.447966   0.657539     0.8939   0
    9   10    5  13.715116  13.339950   0.612724     0.9607   0
   -9  -10   -5  13.698030  14.487146   0.849664     0.9607   0
  -10  -10   -5   6.291946   6.353499   0.645405     1.0303   0
   10   10    5   6.452561   6.250505   0.542146     1.0303   0
  -11  -10   -5   6.813374   7.213978   0.815208     1.1022   0
   11   10    5   6.804095   6.308028   1.008198     1.1022   0
    0   11    5  24.631999  24.987873   0.360099     0.6309   0
   -1  -11   -5 101.888956 103.183884   0.889782     0.6367   0
    1   11    5 102.388764 103.311330   0.892058     0.6367   0
   -2  -11   -5  81.118691  81.472556   0.778394     0.6536   0
    2   11    5  80.274480  80.900779   0.824958     0.6536   0
   -3  -11   -5  45.863254  46.221097   0.549847     0.6809   0
    3   11    5  45.860802  46.601796   0.608136     0.6809   0
    4   11    5 252.072355 253.007525   2.148802     0.7175   0
   -4  -11   -5 252.761019 250.315685   2.226435     0.7175   0
   -5  -11   -5  15.110990  14.710085   0.429156     0.7618   0
    5   11    5  15.470676  14.736029   0.380708     0.7618   0
   -6  -11   -5  88.570137  86.630658   1.209917     0.8128   0
    6   11    5  88.787233  86.223832   1.101588     0.8128   0
    7   11    5  34.881984  34.420421   0.729155     0.8692   0
   -7  -11   -5  34.922162  34.576542   0.812404     0.8692   0
   -8  -11   -5   5.667253   5.373722   0.498505     0.9300   0
    8   11    5   5.721027   5.517827   0.395392     0.9300   0
   -9  -11   -5  20.613052  21.441780   1.002818     0.9944   0
    9   11    5  20.773401  21.218841   0.958557     0.9944   0
  -10  -11   -5  10.690701  10.430541   0.813852     1.0618   0
   10   11    5  10.581497  10.331315   0.937192     1.0618   0
    0   12    5  58.256856  60.059815   0.718103     0.6857   0
   -1  -12   -5  70.570806  71.164363   0.980842     0.6910   0
    1   12    5  69.319484  70.627634   0.809182     0.6910   0
   -2  -12   -5  72.541489  72.682427   0.757484     0.7066   0
    2   12    5  70.307647  69.792499   0.898285     0.7066   0
   -3  -12   -5   3.579051   3.947538   0.268055     0.7320   0
    3   12    5   3.708248   3.835513   0.267910     0.7320   0
   -4  -12   -5   0.185790   0.233982   0.162748     0.7661   0
    4   12    5   0.184215   0.344605   0.172443     0.7661   0
   -5  -12   -5  11.373769  11.157074   0.423193     0.8078   0
    5   12    5  11.473298  11.342599   0.436166     0.8078   0
   -6  -12   -5  35.678578  36.379265   0.774198     0.8560   0
    6   12    5  35.469919  35.210404   0.797174     0.8560   0
   -7  -12   -5  13.170352  12.352790   0.604904     0.9097   0
    7   12    5  13.020107  12.702993   0.551459     0.9097   0
   -8  -12   -5   8.216320   7.888176   0.645195     0.9680   0
    8   12    5   7.776201   7.604281   0.680143     0.9680   0
   -9  -12   -5   0.087392   0.056750   0.451514     1.0300   0
  -10  -12   -5   3.869674   3.755468   0.661936     1.0953   0
   10   12    5   4.099667   3.991525   0.958394     1.0953   0
    0   13    5  16.321005  15.956142   0.508173     0.7407   0
   -1  -13   -5  70.079938  67.954000   1.045093     0.7456   0
    1   13    5  70.087826  67.487730   1.089399     0.7456   0
   -2  -13   -5  87.608607  86.901207   1.289116     0.7601   0
    2   13    5  88.095793  87.576762   1.263645     0.7601   0
   -3  -13   -5  27.100380  26.492099   0.718285     0.7837   0
    3   13    5  27.003330  27.025916   0.642209     0.7837   0
    4   13    5 103.491732 104.572135   1.483626     0.8156   0
   -4  -13   -5 103.003278 103.111058   1.451191     0.8156   0
    5   13    5   8.906375   8.027010   0.480471     0.8549   0
   -5  -13   -5   8.594678   7.707376   0.429730     0.8549   0
   -6  -13   -5   1.586059   1.077119   0.323012     0.9006   0
    6   13    5   1.931396   1.755368   0.368947     0.9006   0
   -7  -13   -5  11.040261  10.194220   0.710138     0.9518   0
    7   13    5  11.289444  11.133223   0.942827     0.9518   0
   -8  -13   -5   9.604963  10.067775   0.860624     1.0077   0
    8   13    5   9.507081   8.515775   1.230837     1.0077   0
   -9  -13   -5   1.879461   1.899837   0.565259     1.0674   0
    9   13    5   2.011972   1.908194   0.724922     1.0674   0
    0   14    5   2.011223   2.376011   0.413908     0.7958   0
    1   14    5  19.530425  18.742475   0.690411     0.8003   0
   -1  -14   -5  19.655765  19.775242   0.688345     0.8003   0
    2   14    5  36.772346  35.474308   0.839878     0.8139   0
   -2  -14   -5  36.579424  35.692695   0.974943     0.8139   0
    3   14    5   3.543956   3.395087   0.313945     0.8360   0
   -3  -14   -5   4.053290   3.964898   0.449820     0.8360   0
    4   14    5  16.051014  15.618228   0.675190     0.8660   0
   -4  -14   -5  15.653095  15.203210   0.830929     0.8660   0
   -5  -14   -5  18.517862  18.206565   1.162007     0.9031   0
    5   14    5  18.893057  17.911527   0.904020     0.9031   0
    6   14    5   8.220699   8.425142   0.772732     0.9465   0
   -6  -14   -5   8.455438   8.590658   0.744403     0.9465   0
    7   14    5   0.856578   0.740133   0.528336     0.9953   0
   -7  -14   -5   0.766552   0.793506   0.485232     0.9953   0
    8   14    5   9.050988   9.375653   1.295534     1.0488   0
   -8  -14   -5   9.110698   8.755628   1.022981     1.0488   0
    9   14    5   1.336626   1.533302   0.808535     1.1064   0
   -9  -14   -5   1.406352   1.466612   0.632523     1.1064   0
    0   15    5  13.492218  13.970170   1.372912     0.8510   0
    1   15    5  52.373823  49.781937   2.219681     0.8553   0
   -1  -15   -5  51.333000  50.442107   1.525919     0.8553   0
   -2  -15   -5   4.644943   5.110792   0.590293     0.8680   0
    2   15    5   4.400467   4.287637   0.526152     0.8680   0
    3   15    5  11.504048  10.961626   0.639387     0.8887   0
   -3  -15   -5  11.469504  11.135044   0.900788     0.8887   0
    4   15    5  28.936311  29.694634   1.059750     0.9170   0
   -4  -15   -5  28.728909  28.335423   1.370335     0.9170   0
    5   15    5  16.346095  15.881677   0.889509     0.9521   0
   -5  -15   -5  16.724628  18.033329   1.211519     0.9521   0
   -6  -15   -5   1.755660   2.527809   0.811913     0.9934   0
    6   15    5   1.667476   1.554258   0.537722     0.9934   0
   -7  -15   -5  17.376081  16.789912   1.667366     1.0400   0
    7   15    5  17.401279  16.537387   1.472401     1.0400   0
   -8  -15   -5   1.791423   1.943787   0.909254     1.0913   0
    8   15    5   1.729146   1.648404   0.796747     1.0913   0
    0   16    5   3.105371   3.145603   0.610202     0.9063   0
   -1  -16   -5  24.236226  23.965574   1.287823     0.9103   0
   -2  -16   -5   7.805798   7.506293   1.029973     0.9223   0
    2   16    5   8.042928   8.819888   1.228406     0.9223   0
   -3  -16   -5 111.095548 110.533874   3.755523     0.9418   0
    3   16    5 111.232153 108.439209   4.938567     0.9418   0
    4   16    5  19.243019  19.289673   1.958826     0.9685   0
   -4  -16   -5  19.300996  18.716895   1.532410     0.9685   0
    5   16    5  22.254037  23.349282   1.634012     1.0019   0
   -5  -16   -5  22.015999  22.572408   1.753374     1.0019   0
    6   16    5  12.790029  12.507000   1.994584     1.0411   0
   -6  -16   -5  12.958483  13.170720   1.516716     1.0411   0
   -7  -16   -5   3.854382   4.463858   1.052230     1.0857   0
    7   16    5   3.924407   4.930929   1.498446     1.0857   0
    0   17    5   3.449606   3.906674   1.012840     0.9617   0
   -1  -17   -5  18.895642  18.434693   1.852017     0.9655   0
   -2  -17   -5  26.286689  25.715407   2.250268     0.9767   0
   -3  -17   -5   0.508562   0.927142   0.670530     0.9952   0
   -4  -17   -5   7.750717   7.645419   1.192066     1.0206   0
    4   17    5   7.886371   7.594058   1.581186     1.0206   0
    5   17    5   2.396453   2.403549   1.095489     1.0522   0
   -5  -17   -5   2.224389   2.334364   0.856892     1.0522   0
    6   17    5   1.041472   1.210154   1.003464     1.0897   0
   -6  -17   -5   0.915745   1.250627   0.794735     1.0897   0
   -2  -18   -5   1.498295   1.904580   0.958020     1.0314   0
   -3  -18   -5   0.455740   0.816082   0.911029     1.0489   0
   -4  -18   -5   2.709021   2.302275   0.851730     1.0730   0
   -5  -18   -5   1.212338   0.870975   0.759696     1.1032   0
    0    0    6 332.726991 336.033101   1.854985     0.1637   0
    1    0    6   6.192428   6.196795   0.077988     0.1846   0
    2    0    6 524.566236 528.304437   2.111506     0.2366   0
    3    0    6   7.464198   7.110146   0.126973     0.3040   0
    4    0    6 222.083011 218.253924   0.939532     0.3788   0
    5    0    6  79.846025  79.093959   0.527690     0.4573   0
    6    0    6 120.959263 119.298515   0.803629     0.5379   0
    7    0    6   5.738051   5.327031   0.208902     0.6198   0
    8    0    6  91.193510  90.915755   0.848754     0.7026   0
    9    0    6   8.902254   8.869373   0.344741     0.7859   0
   10    0    6  30.729077  31.056303   0.640771     0.8696   0
   11    0    6   2.343577   2.703884   0.353863     0.9536   0
    0    1    6 2451.14755 2418.02295    7.66634     0.1730   0
   -1   -1   -6 829.261687 835.618504   3.094087     0.1929   0
    1    1    6 840.744381 847.455502   3.106786     0.1929   0
   -2   -1   -6 2222.72967 2229.68514    7.70457     0.2431   0
    2    1    6 2200.39825 2200.08127    8.27853     0.2431   0
   -3   -1   -6 268.885443 268.295578   1.035790     0.3092   0
    3    1    6 270.464206 270.107131   0.997328     0.3092   0
   -4   -1   -6 1045.37986 1031.25623    4.28611     0.3829   0
    4    1    6 1054.74656 1042.12555    4.56566     0.3829   0
   -5   -1   -6 167.992912 165.426667   1.009072     0.4607   0
    5    1    6 164.495259 161.690680   0.876109     0.4607   0
   -6   -1   -6  27.784812  27.880077   0.350868     0.5408   0
    6    1    6  29.797879  29.946157   0.347463     0.5408   0
   -7   -1   -6   7.740974   6.964011   0.233472     0.6224   0
    7    1    6   7.972199   7.528123   0.244077     0.6224   0
   -8   -1   -6  41.722843  40.929541   0.538851     0.7048   0
    8    1    6  41.468446  41.103413   0.535391     0.7048   0
    9    1    6  39.627842  40.550571   0.636074     0.7879   0
   -9   -1   -6  39.063177  40.510608   0.628563     0.7879   0
  -10   -1   -6   0.674068   0.326562   0.222202     0.8714   0
   10    1    6   0.879036   0.481327   0.222430     0.8714   0
   11    1    6  11.833433  12.326573   0.588300     0.9553   0
  -11   -1   -6  11.986191  11.932400   0.590275     0.9553   0
   12    1    6   3.414846   3.482652   0.489693     1.0394   0
  -12   -1   -6   3.444291   3.526411   0.442356     1.0394   0
    0    2    6  50.883995  50.546794   0.227072     0.1983   0
    1    2    6  19.945162  19.934095   0.149494     0.2159   0
   -1   -2   -6  20.876535  21.173051   0.133245     0.2159   0
   -2   -2   -6 405.269346 404.796565   1.494886     0.2617   0
    2    2    6 405.688292 403.640448   1.580202     0.2617   0
   -3   -2   -6 193.573520 195.494808   0.804676     0.3240   0
    3    2    6 194.319011 196.282242   0.784849     0.3240   0
   -4   -2   -6  87.106634  86.423831   0.493134     0.3950   0
    4    2    6  87.041676  87.472529   0.516384     0.3950   0
   -5   -2   -6   5.989238   5.522406   0.157314     0.4708   0
    5    2    6   5.571637   5.027788   0.142567     0.4708   0
    6    2    6  16.753980  15.957963   0.263604     0.5495   0
   -6   -2   -6  16.875816  15.875487   0.279143     0.5495   0
    7    2    6  74.801945  74.988652   0.668117     0.6299   0
   -7   -2   -6  75.316894  75.400940   0.666988     0.6299   0
   -8   -2   -6  23.132919  22.637587   0.421036     0.7115   0
    8    2    6  23.754421  23.517784   0.416084     0.7115   0
    9    2    6  21.216765  21.373597   0.477913     0.7938   0
   -9   -2   -6  21.735022  21.745466   0.478123     0.7938   0
  -10   -2   -6   7.694297   7.164046   0.366562     0.8768   0
   10    2    6   8.217059   8.016177   0.375647     0.8768   0
   11    2    6   0.869964   0.779423   0.284004     0.9602   0
  -11   -2   -6   0.843595   0.714444   0.289020     0.9602   0
   12    2    6   4.568262   4.116959   0.518623     1.0439   0
  -12   -2   -6   4.432382   4.190359   0.464732     1.0439   0
    0    3    6 331.829149 331.679912   1.139922     0.2346   0
   -1   -3   -6  54.384786  55.423787   0.235966     0.2496   0
    1    3    6  53.376648  54.172359   0.294018     0.2496   0
   -2   -3   -6 1374.40061 1362.98894    4.87251     0.2902   0
    2    3    6 1386.84151 1372.38353    5.44667     0.2902   0
   -3   -3   -6 183.270645 185.236319   0.760315     0.3474   0
    3    3    6 179.625550 182.156679   0.825786     0.3474   0
    4    3    6   9.548930   9.610244   0.148957     0.4144   0
   -4   -3   -6  10.411010  10.592670   0.164159     0.4144   0
   -5   -3   -6 122.215233 122.846974   0.726296     0.4872   0
    5    3    6 121.632822 123.070915   0.690712     0.4872   0
   -6   -3   -6  87.600385  86.284096   0.675127     0.5636   0
    6    3    6  87.566179  86.405352   0.646424     0.5636   0
    7    3    6  68.407850  68.162465   0.644148     0.6422   0
   -7   -3   -6  71.126600  70.856854   0.651759     0.6422   0
   -8   -3   -6  53.198530  53.093802   0.632587     0.7224   0
    8    3    6  54.203364  53.745961   0.633443     0.7224   0
   -9   -3   -6 144.027720 145.148195   1.382261     0.8036   0
    9    3    6 142.382561 144.398085   1.408241     0.8036   0
  -10   -3   -6   2.440008   2.305251   0.272825     0.8857   0
   10    3    6   2.465154   2.156650   0.262020     0.8857   0
  -11   -3   -6   4.868458   5.028271   0.423630     0.9683   0
   11    3    6   4.694290   4.658140   0.426270     0.9683   0
   12    3    6   4.481497   4.507827   0.529410     1.0514   0
  -12   -3   -6   4.366879   4.474773   0.478742     1.0514   0
    0    4    6  17.662918  17.222409   0.135593     0.2774   0
    1    4    6 822.019494 827.001337   3.509252     0.2903   0
   -1   -4   -6 822.294845 823.550282   3.340085     0.2903   0
   -2   -4   -6 719.736566 719.328624   2.723101     0.3258   0
    2    4    6 715.258556 719.629032   3.191911     0.3258   0
   -3   -4   -6 300.616959 302.592194   1.089672     0.3776   0
    3    4    6 304.253970 303.772889   1.311646     0.3776   0
   -4   -4   -6  37.512026  38.196371   0.307026     0.4401   0
    4    4    6  39.243314  39.510976   0.337850     0.4401   0
   -5   -4   -6 180.234919 180.513537   0.950401     0.5092   0
    5    4    6 181.059483 181.818037   1.035808     0.5092   0
   -6   -4   -6  16.602864  15.791009   0.282866     0.5827   0
    6    4    6  16.321408  15.821323   0.297149     0.5827   0
   -7   -4   -6  16.868748  16.471206   0.338478     0.6591   0
    7    4    6  16.662257  16.583085   0.284368     0.6591   0
   -8   -4   -6  35.527946  35.216958   0.525651     0.7374   0
    8    4    6  35.514552  35.190741   0.518013     0.7374   0
    9    4    6  13.682922  13.752693   0.449748     0.8172   0
   -9   -4   -6  13.235316  13.391657   0.418168     0.8172   0
  -10   -4   -6   2.485732   2.181911   0.279398     0.8980   0
   10    4    6   2.653217   2.778513   0.321992     0.8980   0
  -11   -4   -6   7.962090   7.753402   0.528318     0.9796   0
   11    4    6   8.377708   8.496576   0.573079     0.9796   0
  -12   -4   -6   4.458281   4.338442   0.521609     1.0618   0
   12    4    6   4.554109   4.542583   0.538332     1.0618   0
    0    5    6  91.871622  92.279973   0.428136     0.3243   0
   -1   -5   -6 856.897914 856.631610   3.450199     0.3354   0
    1    5    6 850.554461 851.532862   3.821940     0.3354   0
   -2   -5   -6 201.450291 201.607662   0.832331     0.3666   0
    2    5    6 203.160736 203.849801   0.947051     0.3666   0
   -3   -5   -6 251.965237 251.103119   1.016436     0.4133   0
    3    5    6 247.094782 247.304319   1.217036     0.4133   0
    4    5    6 193.559268 192.127504   1.037091     0.4711   0
   -4   -5   -6 193.958719 191.862599   0.918130     0.4711   0
   -5   -5   -6 101.547627 102.028678   0.625232     0.5362   0
    5    5    6 102.443886 103.154754   0.729501     0.5362   0
   -6   -5   -6  57.907609  58.037339   0.509092     0.6064   0
    6    5    6  59.242496  59.284216   0.573552     0.6064   0
   -7   -5   -6  49.779885  49.267328   0.559470     0.6801   0
    7    5    6  49.434007  49.187037   0.594581     0.6801   0
   -8   -5   -6   3.580536   2.935645   0.218288     0.7563   0
    8    5    6   3.840529   3.414933   0.244760     0.7563   0
    9    5    6  29.063154  30.293630   0.612405     0.8343   0
   -9   -5   -6  29.748423  30.482523   0.569756     0.8343   0
  -10   -5   -6   1.808778   1.841039   0.283212     0.9136   0
   10    5    6   1.904648   1.932044   0.301073     0.9136   0
  -11   -5   -6   1.113346   0.795381   0.355237     0.9939   0
   11    5    6   0.985180   0.858804   0.363439     0.9939   0
  -12   -5   -6   0.405056   0.522374   0.376739     1.0750   0
   12    5    6   0.437011   0.621090   0.384832     1.0750   0
    0    6    6 335.859437 337.245659   1.354077     0.3737   0
    1    6    6 103.103867 103.971318   0.564840     0.3834   0
   -1   -6   -6 106.418896 106.764205   0.498195     0.3834   0
    2    6    6 199.510374 201.370067   0.959158     0.4109   0
   -2   -6   -6 192.795889 193.721489   0.841216     0.4109   0
    3    6    6 128.431395 130.390864   0.791285     0.4531   0
   -3   -6   -6 131.855791 132.989851   0.631986     0.4531   0
    4    6    6 351.675117 353.204623   1.794894     0.5063   0
   -4   -6   -6 353.551527 355.000700   1.556943     0.5063   0
   -5   -6   -6 108.047115 108.031382   0.682965     0.5675   0
    5    6    6 109.996418 110.010436   0.792677     0.5675   0
   -6   -6   -6  51.428499  50.890625   0.496475     0.6342   0
    6    6    6  51.997608  51.055759   0.542246     0.6342   0
    7    6    6  29.547383  29.623810   0.473999     0.7051   0
   -7   -6   -6  28.628391  28.991041   0.452224     0.7051   0
   -8   -6   -6  10.176853   9.631728   0.349785     0.7788   0
    8    6    6  11.189126  10.649475   0.379434     0.7788   0
    9    6    6  18.881068  19.534916   0.526288     0.8547   0
   -9   -6   -6  19.431469  20.191899   0.501718     0.8547   0
   10    6    6  25.270962  25.805621   0.847789     0.9323   0
  -10   -6   -6  25.634917  25.367389   0.693069     0.9323   0
  -11   -6   -6   8.943241   9.745974   0.677484     1.0111   0
   11    6    6   8.844299   9.348707   0.664130     1.0111   0
  -12   -6   -6   0.944468   1.092521   0.442993     1.0909   0
   12    6    6   0.914934   0.781526   0.419652     1.0909   0
    0    7    6 287.593343 287.914972   1.241615     0.4248   0
    1    7    6 131.494899 131.308475   0.691604     0.4333   0
   -1   -7   -6 129.604153 130.450036   0.658823     0.4333   0
    2    7    6   2.375363   2.429848   0.108183     0.4578   0
   -2   -7   -6   2.531380   2.602747   0.091980     0.4578   0
    3    7    6  33.857451  34.602031   0.331423     0.4961   0
   -3   -7   -6  34.634524  35.530839   0.292052     0.4961   0
    4    7    6 180.960738 181.037886   1.163017     0.5451   0
   -4   -7   -6 184.221871 183.334644   0.946386     0.5451   0
    5    7    6  10.026543  10.164088   0.222248     0.6023   0
   -5   -7   -6  10.773811  10.684613   0.201146     0.6023   0
   -6   -7   -6  70.596026  69.377844   0.603220     0.6656   0
    6    7    6  69.076887  68.296920   0.677230     0.6656   0
   -7   -7   -6  20.892924  21.020480   0.397222     0.7334   0
    7    7    6  21.577039  21.588798   0.418614     0.7334   0
    8    7    6  23.933805  24.468530   0.509647     0.8045   0
   -8   -7   -6  24.052581  24.014641   0.475228     0.8045   0
    9    7    6   1.142180   1.383817   0.285852     0.8782   0
   -9   -7   -6   1.014333   1.096609   0.239799     0.8782   0
  -10   -7   -6   4.646180   4.527426   0.417704     0.9539   0
   10    7    6   4.295997   4.508564   0.451778     0.9539   0
  -11   -7   -6   0.529554   0.711686   0.381710     1.0310   0
   11    7    6   0.482088   0.452551   0.355265     1.0310   0
   12    7    6   6.937743   7.468670   1.006677     1.1094   0
  -12   -7   -6   7.132685   7.734722   1.059176     1.1094   0
    0    8    6  15.048382  15.225968   0.202830     0.4770   0
   -1   -8   -6 216.171472 219.317188   1.042444     0.4845   0
    1    8    6 217.335902 221.256187   1.118293     0.4845   0
   -2   -8   -6 201.811964 202.227596   1.037255     0.5066   0
    2    8    6 202.895225 205.440144   1.227878     0.5066   0
   -3   -8   -6  26.840819  27.018815   0.305115     0.5414   0
    3    8    6  26.912351  27.448308   0.337004     0.5414   0
    4    8    6  14.940048  14.937576   0.292224     0.5867   0
   -4   -8   -6  14.853424  14.864841   0.217177     0.5867   0
   -5   -8   -6  32.838008  32.894255   0.361145     0.6402   0
    5    8    6  32.329152  31.716564   0.434035     0.6402   0
   -6   -8   -6   6.303059   5.805864   0.217168     0.7001   0
    6    8    6   7.304145   6.596985   0.270386     0.7001   0
   -7   -8   -6  22.834584  23.059524   0.405342     0.7648   0
    7    8    6  23.369674  23.086106   0.478405     0.7648   0
   -8   -8   -6  31.775928  31.260034   0.638759     0.8333   0
    8    8    6  32.710214  32.691252   0.688499     0.8333   0
   -9   -8   -6  23.718498  24.581411   0.694280     0.9046   0
    9    8    6  23.823215  24.915957   0.734307     0.9046   0
  -10   -8   -6  12.004978  11.489708   0.784849     0.9782   0
   10    8    6  12.035471  12.294165   0.681854     0.9782   0
   11    8    6   0.218758   0.199180   0.376148     1.0536   0
  -11   -8   -6   0.212264   0.294737   0.428528     1.0536   0
    0    9    6   4.763831   5.189171   0.152671     0.5299   0
   -1   -9   -6 277.277284 279.072954   1.353594     0.5367   0
    1    9    6 277.514850 277.907733   1.461978     0.5367   0
   -2   -9   -6  52.551700  52.237001   0.401309     0.5568   0
    2    9    6  55.545181  54.228708   0.499270     0.5568   0
   -3   -9   -6  11.168198  11.671136   0.205761     0.5886   0
    3    9    6  10.914422  10.889346   0.234974     0.5886   0
   -4   -9   -6 102.500868 101.826585   0.765632     0.6305   0
    4    9    6 101.339600  99.032788   0.885176     0.6305   0
    5    9    6  68.135528  68.327963   0.761945     0.6806   0
   -5   -9   -6  66.556026  66.756827   0.691285     0.6806   0
    6    9    6  72.060306  70.825266   0.887060     0.7371   0
   -6   -9   -6  72.658952  71.798225   0.772441     0.7371   0
    7    9    6   9.739401   9.464774   0.409766     0.7989   0
   -7   -9   -6   9.608110   9.046678   0.366780     0.7989   0
    8    9    6  34.259301  33.795025   0.735026     0.8647   0
   -8   -9   -6  34.325320  34.306175   0.751640     0.8647   0
   -9   -9   -6   0.827364   0.881598   0.357914     0.9336   0
    9    9    6   0.795879   0.650521   0.287946     0.9336   0
   10    9    6   0.343831   0.332506   0.318242     1.0051   0
   11    9    6   0.025233   0.006454   0.370649     1.0786   0
    0   10    6  95.045926  98.394648   0.805923     0.5834   0
    1   10    6  36.970741  36.508623   0.377358     0.5896   0
   -1  -10   -6  35.480737  35.863291   0.322356     0.5896   0
    2   10    6 178.946674 179.032433   1.388760     0.6079   0
   -2  -10   -6 181.295304 182.036516   1.168634     0.6079   0
    3   10    6 214.870070 214.999501   1.663243     0.6372   0
   -3  -10   -6 212.988167 213.439198   1.483981     0.6372   0
   -4  -10   -6  79.624654  78.533743   0.775445     0.6761   0
    4   10    6  79.560604  79.621495   0.802773     0.6761   0
    5   10    6  81.956310  80.828772   0.900133     0.7230   0
   -5  -10   -6  83.543155  82.121620   0.823173     0.7230   0
   -6  -10   -6  48.848801  48.136154   0.708536     0.7765   0
    6   10    6  48.299705  48.077256   0.734471     0.7765   0
   -7  -10   -6   7.006018   6.657485   0.372160     0.8353   0
    7   10    6   6.710611   6.610558   0.370076     0.8353   0
    8   10    6   3.283285   3.111638   0.334728     0.8984   0
   -8  -10   -6   3.764208   3.745081   0.401227     0.8984   0
   -9  -10   -6   8.812268   8.520709   0.687380     0.9650   0
    9   10    6   8.983890   9.089837   0.544476     0.9650   0
   10   10    6   2.436333   2.177851   0.479515     1.0343   0
  -10  -10   -6   2.471903   2.495419   0.537021     1.0343   0
   11   10    6   4.712409   3.905845   0.916346     1.1059   0
  -11  -10   -6   4.593651   4.489511   0.704112     1.1059   0
    0   11    6   6.861101   6.057615   0.212389     0.6374   0
    1   11    6 100.476931 100.332736   0.934680     0.6431   0
   -1  -11   -6  99.218184  99.358685   0.691786     0.6431   0
    2   11    6  33.651272  33.591476   0.515692     0.6599   0
   -2  -11   -6  34.868898  34.823605   0.448027     0.6599   0
    3   11    6  17.055099  16.740936   0.365843     0.6869   0
   -3  -11   -6  16.357409  15.743854   0.306371     0.6869   0
   -4  -11   -6  79.113962  80.195001   0.954506     0.7231   0
    4   11    6  80.066681  80.792905   0.932121     0.7231   0
    5   11    6   7.199923   7.009455   0.293399     0.7672   0
   -5  -11   -6   7.655748   7.549334   0.351478     0.7672   0
   -6  -11   -6   4.573191   4.426999   0.327627     0.8178   0
    6   11    6   4.497740   4.573116   0.288055     0.8178   0
   -7  -11   -6  29.959637  30.618253   0.770839     0.8739   0
    7   11    6  29.020973  28.775566   0.675036     0.8739   0
    8   11    6   8.387195   8.285516   0.491086     0.9344   0
   -8  -11   -6   8.754045   8.807407   0.624558     0.9344   0
    9   11    6   7.953293   7.838909   0.671485     0.9985   0
   -9  -11   -6   7.820256   7.510627   0.714990     0.9985   0
   10   11    6   2.713680   2.185580   0.565660     1.0657   0
  -10  -11   -6   2.572820   2.705505   0.518942     1.0657   0
    0   12    6   5.212716   5.238120   0.219298     0.6916   0
    1   12    6  76.113777  75.549505   1.027806     0.6969   0
   -1  -12   -6  77.919037  79.224592   0.953824     0.6969   0
    2   12    6   3.832589   3.889386   0.267227     0.7124   0
   -2  -12   -6   3.584330   4.019946   0.191497     0.7124   0
    3   12    6  65.995346  65.979134   0.931275     0.7376   0
   -3  -12   -6  65.090478  65.098937   0.943491     0.7376   0
    4   12    6  17.751644  18.058727   0.454955     0.7714   0
   -4  -12   -6  17.638418  17.890499   0.431314     0.7714   0
    5   12    6  32.398746  31.087527   0.655100     0.8128   0
   -5  -12   -6  30.680035  30.352892   0.645568     0.8128   0
    6   12    6   3.988327   4.026382   0.329603     0.8608   0
   -6  -12   -6   4.212529   4.339799   0.338323     0.8608   0
   -7  -12   -6  21.630309  21.971682   0.758476     0.9142   0
    7   12    6  21.886270  22.002451   0.691194     0.9142   0
   -8  -12   -6   2.382672   2.231979   0.443239     0.9722   0
    8   12    6   2.426454   2.798913   0.449174     0.9722   0
   -9  -12   -6   0.062420   0.312616   0.454418     1.0340   0
   10   12    6   2.382182   2.488592   0.914334     1.0990   0
  -10  -12   -6   2.443641   2.627125   0.639178     1.0990   0
    0   13    6   0.143823   0.173463   0.141356     0.7462   0
   -1  -13   -6  13.118595  13.098167   0.446143     0.7510   0
    1   13    6  11.753150  11.858027   0.446725     0.7510   0
    2   13    6  33.267988  33.224978   0.717075     0.7655   0
   -2  -13   -6  33.775517  34.529933   0.752441     0.7655   0
    3   13    6  38.686232  38.822677   0.782336     0.7889   0
   -3  -13   -6  39.441246  37.913987   0.874379     0.7889   0
   -4  -13   -6   9.093368   8.211434   0.391487     0.8206   0
    4   13    6   9.146589   9.106377   0.463876     0.8206   0
    5   13    6  17.530321  16.718724   0.613853     0.8597   0
   -5  -13   -6  16.903499  16.335112   0.560170     0.8597   0
    6   13    6  21.684160  20.879197   0.738358     0.9052   0
   -6  -13   -6  22.108063  21.467087   0.775099     0.9052   0
    7   13    6   0.821741   0.692751   0.467199     0.9561   0
   -7  -13   -6   0.925046   1.072148   0.374027     0.9561   0
   -8  -13   -6   1.555861   1.882349   0.500671     1.0117   0
    8   13    6   1.546511   1.574067   0.636037     1.0117   0
    9   13    6  17.263450  17.763417   1.468350     1.0712   0
   -9  -13   -6  17.208774  17.327552   1.132940     1.0712   0
    0   14    6  38.868627  37.502246   1.212229     0.8009   0
   -1  -14   -6  49.990688  48.451219   1.113095     0.8054   0
    1   14    6  50.091638  48.760093   1.204765     0.8054   0
   -2  -14   -6  52.198370  51.128494   1.225220     0.8189   0
    2   14    6  51.110968  49.463140   1.084165     0.8189   0
   -3  -14   -6   2.919038   3.140004   0.432206     0.8409   0
    3   14    6   3.345628   3.595651   0.356330     0.8409   0
    4   14    6   1.628271   1.585901   0.292443     0.8707   0
   -4  -14   -6   1.493503   1.706001   0.404331     0.8707   0
    5   14    6  11.615331  11.860849   0.721280     0.9076   0
   -5  -14   -6  12.281972  12.754336   1.046604     0.9076   0
    6   14    6   4.889874   4.512124   0.595728     0.9508   0
   -6  -14   -6   4.985181   4.747790   0.662610     0.9508   0
   -7  -14   -6   9.399485   9.310473   0.921489     0.9994   0
    7   14    6   9.341556   9.241197   1.176945     0.9994   0
    8   14    6  12.534178  12.579007   1.248178     1.0527   0
   -8  -14   -6  12.743229  13.411593   1.149562     1.0527   0
   -9  -14   -6   2.190203   1.448724   0.747607     1.1101   0
    9   14    6   2.325074   1.945781   0.850929     1.1101   0
    0   15    6   0.718286   0.624576   0.653233     0.8558   0
    1   15    6   3.275697   3.186322   0.748017     0.8600   0
   -1  -15   -6   3.077549   2.869810   0.516757     0.8600   0
    2   15    6  74.530542  74.178551   1.999345     0.8727   0
   -2  -15   -6  73.838702  74.657293   2.015030     0.8727   0
    3   15    6   0.520744   0.783037   0.305315     0.8933   0
   -3  -15   -6   0.546714   0.858758   0.370740     0.8933   0
   -4  -15   -6  64.765561  65.241859   2.116732     0.9214   0
    4   15    6  64.834696  64.506860   1.922113     0.9214   0
   -5  -15   -6   2.957235   2.247236   0.622482     0.9564   0
    5   15    6   3.162490   3.114388   0.489483     0.9564   0
    6   15    6   4.279205   3.903269   0.803228     0.9975   0
   -6  -15   -6   3.843180   3.594995   0.935162     0.9975   0
    7   15    6   3.545690   3.064620   0.816847     1.0439   0
   -7  -15   -6   3.424367   3.954721   0.989063     1.0439   0
   -8  -15   -6   2.042232   2.859350   0.987688     1.0951   0
    8   15    6   2.026379   1.886164   0.702045     1.0951   0
    0   16    6  36.085252  34.389652   1.584390     0.9108   0
    1   16    6  15.150722  15.104803   1.569542     0.9148   0
   -1  -16   -6  15.280536  14.728838   1.103536     0.9148   0
   -2  -16   -6   4.643838   5.309517   0.891412     0.9267   0
    2   16    6   4.288995   3.979573   0.954780     0.9267   0
   -3  -16   -6   2.053000   3.131930   0.798148     0.9462   0
    3   16    6   2.001030   1.735923   0.861489     0.9462   0
    4   16    6  11.694063  11.424437   1.659811     0.9728   0
   -4  -16   -6  11.675291  12.091344   1.348324     0.9728   0
    5   16    6   6.255365   6.333090   1.417609     1.0059   0
   -5  -16   -6   6.337125   6.655464   1.099504     1.0059   0
    6   16    6  15.930197  15.648542   1.542178     1.0451   0
   -6  -16   -6  15.926073  16.534929   1.632510     1.0451   0
    7   16    6   1.345856   1.510335   0.782627     1.0895   0
   -7  -16   -6   1.340051   1.639911   0.850556     1.0895   0
    0   17    6   1.615157   1.586047   0.593079     0.9659   0
   -1  -17   -6   1.241711   1.352101   0.859814     0.9697   0
   -2  -17   -6   8.655504   8.440063   1.217227     0.9809   0
   -3  -17   -6   8.930168   9.360723   1.311319     0.9993   0
    4   17    6   9.611778   9.147797   1.620767     1.0246   0
   -4  -17   -6   9.583010   9.497272   1.349034     1.0246   0
   -5  -17   -6   1.551317   1.312457   0.771257     1.0561   0
    5   17    6   1.445008   1.476498   0.997128     1.0561   0
   -6  -17   -6   1.172923   0.995763   0.775709     1.0935   0
    6   17    6   1.308856   1.582851   1.075371     1.0935   0
   -1  -18   -6   3.359184   2.593671   1.118129     1.0247   0
   -2  -18   -6   7.546417   7.105085   1.616543     1.0354   0
   -3  -18   -6   7.652207   8.101402   1.276954     1.0528   0
   -4  -18   -6   0.540488   0.460371   0.712386     1.0768   0
   -5  -18   -6   4.943090   4.900843   1.121515     1.1069   0
   -3  -19   -6   3.801490   3.103600   1.344500     1.1066   0
    1    0    7 2666.29263 2660.70735    8.54404     0.2092   0
    2    0    7 187.388067 188.544452   0.751995     0.2562   0
    3    0    7 1758.98973 1733.01006    6.52410     0.3196   0
    4    0    7 797.490073 788.896817   3.399493     0.3914   0
    5    0    7 239.968418 241.206940   1.246831     0.4678   0
    6    0    7   1.561763   1.281333   0.129440     0.5469   0
    7    0    7  14.441808  14.678041   0.317013     0.6276   0
    8    0    7   2.499213   2.378296   0.206126     0.7094   0
    9    0    7  14.548456  14.795565   0.429566     0.7920   0
   10    0    7   4.096658   3.925991   0.303003     0.8751   0
   11    0    7   8.166987   7.811454   0.494290     0.9587   0
   12    0    7   2.750629   2.868007   0.421810     1.0425   0
    0    1    7 1348.03869 1366.66667    4.71612     0.1990   0
   -1   -1   -7 1736.99406 1744.51661    6.19815     0.2166   0
    1    1    7 1748.08056 1734.76699    6.04134     0.2166   0
   -2   -1   -7 1210.74671 1200.65921    4.44369     0.2623   0
    2    1    7 1214.70888 1212.09294    4.84225     0.2623   0
   -3   -1   -7 526.757935 517.178406   2.167173     0.3244   0
    3    1    7 533.268283 525.796483   2.176049     0.3244   0
   -4   -1   -7 366.033171 365.405752   1.489952     0.3954   0
    4    1    7 366.223455 366.872291   1.468505     0.3954   0
    5    1    7  13.495306  13.494706   0.223486     0.4711   0
   -5   -1   -7  13.552868  13.364711   0.234628     0.4711   0
    6    1    7 256.560621 254.611524   1.432474     0.5497   0
   -6   -1   -7 253.555936 254.765369   1.445956     0.5497   0
   -7   -1   -7 396.496852 393.828930   2.277213     0.6301   0
    7    1    7 400.886848 398.741062   2.355775     0.6301   0
    8    1    7  11.673335  11.680968   0.336321     0.7116   0
   -8   -1   -7  11.066588  11.188116   0.339680     0.7116   0
    9    1    7 162.862657 163.485847   1.538955     0.7940   0
   -9   -1   -7 162.425175 164.212289   1.532774     0.7940   0
   10    1    7   0.506923   0.371214   0.217031     0.8769   0
  -10   -1   -7   0.440652   0.163723   0.216003     0.8769   0
   11    1    7   1.695923   1.412219   0.312425     0.9603   0
  -11   -1   -7   1.818328   1.497071   0.342993     0.9603   0
  -12   -1   -7   0.146653   0.198260   0.344614     1.0440   0
    0    2    7  83.064912  82.378333   0.361710     0.2214   0
   -1   -2   -7 318.242698 318.322666   1.086231     0.2373   0
    1    2    7 316.466835 317.449661   1.134287     0.2373   0
   -2   -2   -7  19.317814  19.608470   0.162157     0.2796   0
    2    2    7  17.231550  17.782352   0.166417     0.2796   0
    3    2    7 1053.92373 1053.95072    4.77176     0.3386   0
   -3   -2   -7 1057.25786 1058.26567    4.04619     0.3386   0
   -4   -2   -7 142.606098 139.723549   0.735946     0.4071   0
    4    2    7 139.763003 136.813230   0.760716     0.4071   0
    5    2    7 427.256906 426.187458   1.929796     0.4810   0
   -5   -2   -7 424.494658 422.014513   2.002394     0.4810   0
   -6   -2   -7  14.110022  14.015960   0.267564     0.5582   0
    6    2    7  13.804005  14.382549   0.258042     0.5582   0
   -7   -2   -7  83.352839  81.976878   0.717466     0.6375   0
    7    2    7  85.091761  84.711322   0.734635     0.6375   0
    8    2    7  60.261066  60.436691   0.678067     0.7182   0
   -8   -2   -7  59.213252  58.746940   0.683056     0.7182   0
   -9   -2   -7  37.366292  38.160140   0.627608     0.7999   0
    9    2    7  37.496681  37.919996   0.615546     0.7999   0
   10    2    7  21.346505  21.765038   0.551368     0.8823   0
  -10   -2   -7  22.087477  22.538817   0.578104     0.8823   0
   11    2    7  20.699441  21.263265   0.781153     0.9652   0
  -11   -2   -7  20.797625  20.834409   0.750939     0.9652   0
  -12   -2   -7   1.576831   1.648486   0.375802     1.0485   0
   12    2    7   1.586835   1.487485   0.413462     1.0485   0
    0    3    7 1062.95534 1047.40546    3.97884     0.2543   0
   -1   -3   -7 952.478864 952.986212   3.806028     0.2683   0
    1    3    7 949.019648 955.271136   3.933729     0.2683   0
    2    3    7 3126.24590 3085.15700   11.96645     0.3064   0
   -2   -3   -7 3125.89641 3087.94260   11.03900     0.3064   0
    3    3    7 168.831602 170.378852   0.816883     0.3610   0
   -3   -3   -7 170.997197 172.050215   0.812914     0.3610   0
   -4   -3   -7 1596.72246 1606.63830    6.42785     0.4259   0
    4    3    7 1594.76974 1591.63609    8.17008     0.4259   0
    5    3    7 112.830031 114.528395   0.714944     0.4970   0
   -5   -3   -7 115.501832 116.612136   0.709428     0.4970   0
   -6   -3   -7  63.610078  63.217835   0.555510     0.5721   0
    6    3    7  60.479829  60.183620   0.514390     0.5721   0
   -7   -3   -7  11.514279  10.864039   0.296212     0.6497   0
    7    3    7  11.560354  11.249472   0.279835     0.6497   0
    8    3    7  43.474260  43.738632   0.586625     0.7291   0
   -8   -3   -7  42.860852  43.616010   0.587307     0.7291   0
    9    3    7   6.106433   5.692792   0.293599     0.8096   0
   -9   -3   -7   5.937789   5.780794   0.302611     0.8096   0
   10    3    7  28.188919  28.401604   0.698094     0.8911   0
  -10   -3   -7  28.535213  29.570920   0.661772     0.8911   0
   11    3    7   2.742054   2.552278   0.407135     0.9733   0
  -11   -3   -7   2.830386   2.395793   0.351487     0.9733   0
  -12   -3   -7   9.437259   9.596316   0.646369     1.0560   0
   12    3    7   9.013275   9.465320   0.776173     1.0560   0
    0    4    7 1196.14432 1189.90824    4.54812     0.2943   0
   -1   -4   -7 101.523391 100.860727   0.448400     0.3065   0
    1    4    7 103.171971 103.391439   0.513644     0.3065   0
    2    4    7 1245.15298 1235.33362    5.22566     0.3403   0
   -2   -4   -7 1248.09686 1237.04503    4.83398     0.3403   0
    3    4    7  35.627653  36.315997   0.302174     0.3902   0
   -3   -4   -7  34.755217  35.259561   0.244696     0.3902   0
    4    4    7  31.508294  31.666860   0.307736     0.4509   0
   -4   -4   -7  31.522539  31.303002   0.283148     0.4509   0
    5    4    7  26.412084  26.030472   0.312862     0.5186   0
   -5   -4   -7  26.610496  26.547083   0.308547     0.5186   0
    6    4    7 143.842821 144.422664   1.041707     0.5910   0
   -6   -4   -7 145.297462 145.969311   1.019167     0.5910   0
   -7   -4   -7  34.075706  35.022148   0.476174     0.6664   0
    7    4    7  34.106426  34.431800   0.492570     0.6664   0
    8    4    7 171.247098 171.900011   1.538628     0.7440   0
   -8   -4   -7 172.273990 170.653772   1.433712     0.7440   0
   -9   -4   -7  28.390170  28.149170   0.551122     0.8231   0
    9    4    7  28.185486  28.618262   0.589811     0.8231   0
   10    4    7  33.039996  33.074227   0.777229     0.9034   0
  -10   -4   -7  33.035439  33.115283   0.744803     0.9034   0
   11    4    7   0.311924   0.210113   0.336912     0.9845   0
  -11   -4   -7   0.336986   0.265752   0.315310     0.9845   0
   12    4    7   0.953470   0.727261   0.391641     1.0663   0
  -12   -4   -7   0.933110   1.049463   0.397040     1.0663   0
    0    5    7  39.053509  37.666924   0.261938     0.3389   0
   -1   -5   -7 182.918645 184.003735   0.755108     0.3495   0
    1    5    7 184.825132 185.961851   0.887188     0.3495   0
    2    5    7 207.540354 208.157474   0.950219     0.3795   0
   -2   -5   -7 203.901366 202.942204   0.831567     0.3795   0
    3    5    7 1273.93636 1259.51193    6.36278     0.4249   0
   -3   -5   -7 1269.05326 1257.69128    5.09588     0.4249   0
   -4   -5   -7 382.784683 376.887722   1.615250     0.4812   0
    4    5    7 378.826409 374.910489   1.859928     0.4812   0
    5    5    7  34.540512  34.801757   0.365042     0.5452   0
   -5   -5   -7  33.211442  34.075862   0.329448     0.5452   0
    6    5    7 159.528156 160.997010   1.141260     0.6144   0
   -6   -5   -7 160.219565 161.368424   1.075744     0.6144   0
    7    5    7  71.064779  70.419806   0.746651     0.6872   0
   -7   -5   -7  71.757231  70.287626   0.729555     0.6872   0
    8    5    7   5.749229   5.534140   0.286480     0.7627   0
   -8   -5   -7   5.881952   5.592283   0.277486     0.7627   0
   -9   -5   -7  66.062992  66.875261   0.902873     0.8401   0
    9    5    7  67.185314  67.740437   0.936964     0.8401   0
   10    5    7  17.732720  17.931919   0.630593     0.9188   0
  -10   -5   -7  17.961315  18.205290   0.580689     0.9188   0
   11    5    7   3.502814   3.419812   0.460135     0.9987   0
  -11   -5   -7   3.302620   3.369234   0.409238     0.9987   0
  -12   -5   -7  14.212298  14.464751   0.830993     1.0795   0
   12    5    7  14.181167  15.169437   0.983300     1.0795   0
    0    6    7 1077.98780 1065.55740    4.24934     0.3865   0
   -1   -6   -7 415.500821 415.300842   1.564290     0.3958   0
    1    6    7 411.976589 411.844326   1.749196     0.3958   0
   -2   -6   -7 403.402052 407.128826   1.553120     0.4225   0
    2    6    7 403.407912 408.388720   1.749250     0.4225   0
    3    6    7 191.511716 193.076977   1.075789     0.4637   0
   -3   -6   -7 187.528802 189.025106   0.877302     0.4637   0
   -4   -6   -7 188.457544 190.767474   0.989946     0.5158   0
    4    6    7 186.023451 188.755648   1.177227     0.5158   0
   -5   -6   -7 158.972727 158.321555   0.917192     0.5759   0
    5    6    7 161.375042 160.188638   1.117592     0.5759   0
    6    6    7 246.105438 246.508692   1.647476     0.6418   0
   -6   -6   -7 246.729321 245.219667   1.473603     0.6418   0
   -7   -6   -7  43.755530  43.978503   0.565623     0.7119   0
    7    6    7  43.847428  43.545460   0.581882     0.7119   0
   -8   -6   -7  35.848746  35.956691   0.589738     0.7850   0
    8    6    7  35.487530  36.145766   0.611258     0.7850   0
    9    6    7   1.124407   1.078366   0.236112     0.8603   0
   -9   -6   -7   1.146259   1.320732   0.225707     0.8603   0
  -10   -6   -7   2.057818   2.178943   0.300235     0.9374   0
   10    6    7   1.983368   2.033264   0.374090     0.9374   0
   11    6    7   6.567131   5.871572   0.582210     1.0158   0
  -11   -6   -7   6.228706   6.084989   0.551559     1.0158   0
  -12   -6   -7   1.653404   1.795167   0.484732     1.0953   0
   12    6    7   1.626529   1.756788   0.555400     1.0953   0
    0    7    7 166.814566 168.683821   0.870529     0.4360   0
   -1   -7   -7 701.804448 700.507588   2.700589     0.4443   0
    1    7    7 708.341304 708.192578   2.929291     0.4443   0
    2    7    7  46.350262  48.226368   0.405779     0.4683   0
   -2   -7   -7  46.374250  48.567923   0.351323     0.4683   0
    3    7    7 183.338339 181.868105   1.093932     0.5057   0
   -3   -7   -7 187.710289 186.090207   1.005740     0.5057   0
   -4   -7   -7 205.302522 205.574873   1.062708     0.5539   0
    4    7    7 206.685346 207.136996   1.312648     0.5539   0
   -5   -7   -7  42.934291  43.440317   0.384850     0.6103   0
    5    7    7  42.392194  42.984698   0.498514     0.6103   0
    6    7    7  94.579500  95.233988   0.908153     0.6728   0
   -6   -7   -7  92.696377  93.078331   0.754489     0.6728   0
    7    7    7  79.080222  78.476302   0.903073     0.7400   0
   -7   -7   -7  78.697788  78.010214   0.820816     0.7400   0
   -8   -7   -7   7.189683   6.888199   0.306435     0.8105   0
    8    7    7   7.652600   7.282244   0.356102     0.8105   0
   -9   -7   -7  25.650578  25.137167   0.613798     0.8837   0
    9    7    7  25.257416  24.284644   0.695737     0.8837   0
   10    7    7  15.595719  15.952774   0.722919     0.9589   0
  -10   -7   -7  15.593389  15.234707   0.661599     0.9589   0
   11    7    7   4.305878   3.848413   0.484404     1.0357   0
  -11   -7   -7   4.144761   4.032090   0.526552     1.0357   0
    0    8    7   0.466237   0.697585   0.080628     0.4870   0
    1    8    7 209.597013 212.649034   1.152048     0.4944   0
   -1   -8   -7 209.832179 210.235753   1.041871     0.4944   0
   -2   -8   -7  36.014754  36.423052   0.316284     0.5161   0
    2    8    7  35.805514  36.791462   0.393726     0.5161   0
   -3   -8   -7 624.503544 619.664068   2.859050     0.5503   0
    3    8    7 624.908128 623.262596   3.421086     0.5503   0
    4    8    7   7.060946   6.761927   0.202858     0.5949   0
   -4   -8   -7   6.757366   6.877302   0.163886     0.5949   0
    5    8    7 194.014637 193.746978   1.455679     0.6477   0
   -5   -8   -7 193.762296 192.746527   1.292839     0.6477   0
    6    8    7  11.699032  11.685155   0.337486     0.7069   0
   -6   -8   -7  12.061726  12.099537   0.271578     0.7069   0
    7    8    7   3.527991   3.589333   0.245042     0.7711   0
   -7   -8   -7   3.715758   3.712592   0.213563     0.7711   0
   -8   -8   -7   1.521491   1.736469   0.228875     0.8390   0
    8    8    7   1.508479   1.725309   0.266526     0.8390   0
   -9   -8   -7  32.612743  33.908816   0.877811     0.9099   0
    9    8    7  32.409052  32.953154   0.842573     0.9099   0
   10    8    7   1.329345   1.074096   0.345142     0.9831   0
  -10   -8   -7   1.390294   1.261669   0.384541     0.9831   0
   11    8    7  16.827146  17.198194   0.926751     1.0582   0
  -11   -8   -7  16.610971  17.557865   1.018075     1.0582   0
    0    9    7 106.137328 108.490188   0.693351     0.5390   0
   -1   -9   -7 303.399810 305.164781   1.501240     0.5457   0
    1    9    7 300.712257 301.519827   1.703880     0.5457   0
    2    9    7  60.242681  60.561861   0.562292     0.5654   0
   -2   -9   -7  59.942652  60.903508   0.472834     0.5654   0
    3    9    7  33.707069  33.285788   0.403603     0.5968   0
   -3   -9   -7  33.546360  33.102448   0.376703     0.5968   0
    4    9    7 125.040602 124.489206   1.055544     0.6381   0
   -4   -9   -7 125.493269 125.172863   0.895426     0.6381   0
   -5   -9   -7  33.430971  33.311368   0.423940     0.6876   0
    5    9    7  34.084241  33.896072   0.518304     0.6876   0
   -6   -9   -7 146.434421 146.543728   1.367277     0.7437   0
    6    9    7 146.223971 147.364844   1.477790     0.7437   0
   -7   -9   -7  49.404977  48.898918   0.739314     0.8049   0
    7    9    7  47.675634  47.234565   0.777611     0.8049   0
   -8   -9   -7   3.749674   3.742587   0.339070     0.8702   0
    8    9    7   3.427867   3.239266   0.321155     0.8702   0
    9    9    7  27.582635  28.040841   0.799669     0.9388   0
   -9   -9   -7  27.738079  28.524043   0.980123     0.9388   0
  -10   -9   -7   6.989037   6.599361   0.591486     1.0099   0
   10    9    7   7.126127   6.970538   0.605696     1.0099   0
   11    9    7   2.191745   2.206317   0.482565     1.0831   0
  -11   -9   -7   2.215927   2.200873   0.575327     1.0831   0
    0   10    7 137.932635 138.078586   0.966059     0.5917   0
    1   10    7 228.654684 228.750009   1.402916     0.5978   0
   -1  -10   -7 228.183883 228.949371   1.311364     0.5978   0
   -2  -10   -7  35.711918  37.019044   0.372215     0.6158   0
    2   10    7  35.022658  36.086048   0.514181     0.6158   0
   -3  -10   -7 156.601267 156.843182   1.201651     0.6447   0
    3   10    7 155.501206 154.986112   1.317527     0.6447   0
    4   10    7 102.858375 102.674101   0.970556     0.6832   0
   -4  -10   -7 102.408888 102.865269   1.018430     0.6832   0
   -5  -10   -7 166.503037 166.513599   1.580111     0.7297   0
    5   10    7 164.600989 163.253713   1.524991     0.7297   0
    6   10    7  24.843937  24.388604   0.525105     0.7827   0
   -6  -10   -7  24.707705  24.508767   0.502665     0.7827   0
    7   10    7  12.687176  12.453472   0.477240     0.8411   0
   -7  -10   -7  12.755972  12.732488   0.547690     0.8411   0
   -8  -10   -7  10.836145  10.354619   0.596520     0.9038   0
    8   10    7  10.837121  10.380655   0.517604     0.9038   0
    9   10    7   9.708409  10.150979   0.569010     0.9700   0
   -9  -10   -7   9.968612  10.232636   0.697384     0.9700   0
  -10  -10   -7   4.361911   4.263122   0.570949     1.0390   0
   10   10    7   4.432027   4.027247   0.505369     1.0390   0
  -11  -10   -7   8.511898   9.322853   1.057892     1.1102   0
   11   10    7   8.303240   8.529666   1.358619     1.1102   0
    0   11    7  21.290119  21.093762   0.349375     0.6449   0
   -1  -11   -7  22.145438  22.861073   0.320663     0.6505   0
    1   11    7  21.946649  22.185245   0.395337     0.6505   0
   -2  -11   -7 109.227503 109.882990   0.899641     0.6671   0
    2   11    7 107.469960 109.059143   1.217318     0.6671   0
   -3  -11   -7  22.602056  22.273274   0.383230     0.6939   0
    3   11    7  22.470462  21.754478   0.421236     0.6939   0
    4   11    7 103.426829 101.405103   1.102799     0.7298   0
   -4  -11   -7 102.436502 100.675020   1.127979     0.7298   0
   -5  -11   -7  10.604949  10.358261   0.371305     0.7735   0
    5   11    7  10.650903  10.418980   0.342784     0.7735   0
   -6  -11   -7  41.162969  40.992535   0.816328     0.8237   0
    6   11    7  42.914216  41.982881   0.728181     0.8237   0
    7   11    7  28.895028  27.783673   0.666579     0.8794   0
   -7  -11   -7  28.576455  29.163366   0.766751     0.8794   0
   -8  -11   -7   1.310950   1.185684   0.327035     0.9395   0
    8   11    7   1.389028   1.490754   0.320964     0.9395   0
   -9  -11   -7   8.495816   9.006369   0.770119     1.0034   0
    9   11    7   8.531597   8.541919   0.708681     1.0034   0
   10   11    7   3.622761   3.054342   0.617521     1.0702   0
  -10  -11   -7   3.528551   3.271073   0.549975     1.0702   0
    0   12    7 225.398291 226.884746   1.946673     0.6986   0
   -1  -12   -7  10.806346  11.211694   0.318041     0.7038   0
    1   12    7  10.402739  10.992942   0.372825     0.7038   0
    2   12    7 150.515637 151.737151   1.705245     0.7192   0
   -2  -12   -7 148.541571 146.141363   1.439557     0.7192   0
   -3  -12   -7  16.220609  16.669293   0.467936     0.7441   0
    3   12    7  15.856893  16.400291   0.470312     0.7441   0
   -4  -12   -7   8.187250   8.388893   0.341091     0.7776   0
    4   12    7   8.216624   8.372443   0.354709     0.7776   0
   -5  -12   -7   0.698381   0.673342   0.231342     0.8188   0
    5   12    7   0.635515   0.418960   0.209649     0.8188   0
   -6  -12   -7  49.613854  49.155995   0.944866     0.8664   0
    6   12    7  50.282521  50.160360   0.926132     0.8664   0
   -7  -12   -7   2.077816   2.079809   0.333089     0.9195   0
    7   12    7   2.178951   2.189376   0.327618     0.9195   0
   -8  -12   -7  46.316885  44.468715   1.359175     0.9772   0
    8   12    7  47.626161  46.735887   1.314177     0.9772   0
    9   12    7   4.836406   4.591950   0.640953     1.0387   0
   -9  -12   -7   4.833793   5.314396   0.709683     1.0387   0
  -10  -12   -7   5.152586   5.166714   0.791239     1.1034   0
   10   12    7   4.913120   4.336394   1.101634     1.1034   0
    0   13    7  71.803821  71.940509   0.890729     0.7526   0
    1   13    7   5.244483   5.237073   0.347855     0.7574   0
   -1  -13   -7   4.803763   5.029618   0.404705     0.7574   0
   -2  -13   -7  56.758985  55.453190   1.009527     0.7718   0
    2   13    7  56.016795  55.074858   1.000697     0.7718   0
   -3  -13   -7   9.340423   8.662902   0.490649     0.7950   0
    3   13    7   8.978786   8.642556   0.447317     0.7950   0
    4   13    7  76.426890  75.085329   1.227805     0.8265   0
   -4  -13   -7  76.680989  76.225242   1.328806     0.8265   0
   -5  -13   -7   0.265737   0.092954   0.222894     0.8653   0
    5   13    7   0.352380   0.310094   0.252197     0.8653   0
   -6  -13   -7  15.800864  15.759784   0.689765     0.9105   0
    6   13    7  15.408124  14.971986   0.660452     0.9105   0
   -7  -13   -7   2.768442   2.688518   0.439861     0.9612   0
    7   13    7   2.559712   2.546006   0.743074     0.9612   0
   -8  -13   -7   0.201026   0.307618   0.434145     1.0165   0
    8   13    7   0.179699   0.276849   0.550831     1.0165   0
    9   13    7   0.727003   0.793761   0.646388     1.0758   0
   -9  -13   -7   0.842729   0.666278   0.485141     1.0758   0
    0   14    7  24.514073  23.417739   1.428451     0.8069   0
    1   14    7  24.031394  23.426569   0.718349     0.8114   0
   -1  -14   -7  23.443758  23.625384   0.780943     0.8114   0
   -2  -14   -7  29.844547  29.237194   0.960387     0.8248   0
    2   14    7  29.640655  29.932958   0.826341     0.8248   0
   -3  -14   -7 118.161037 114.803314   2.305816     0.8466   0
    3   14    7 118.986430 116.084146   1.988430     0.8466   0
    4   14    7   3.386332   3.555378   0.366544     0.8762   0
   -4  -14   -7   3.558063   3.761340   0.500863     0.8762   0
   -5  -14   -7  65.190270  63.930258   2.111024     0.9129   0
    5   14    7  63.711585  62.228945   1.394295     0.9129   0
   -6  -14   -7  19.137293  18.063097   1.540485     0.9559   0
    6   14    7  18.786734  19.257721   1.837042     0.9559   0
   -7  -14   -7   2.587200   2.013673   0.819277     1.0042   0
    7   14    7   2.490245   2.069304   0.733806     1.0042   0
   -8  -14   -7   7.848680   8.295475   1.138202     1.0573   0
    8   14    7   7.644089   7.374787   1.042299     1.0573   0
    0   15    7   1.677016   1.867766   0.556028     0.8614   0
   -1  -15   -7  21.965163  20.727537   1.030182     0.8656   0
    2   15    7  32.642755  32.090345   1.261050     0.8782   0
   -2  -15   -7  32.556140  33.208137   1.308706     0.8782   0
   -3  -15   -7  46.784542  46.198976   1.370963     0.8987   0
    3   15    7  47.446775  48.198512   1.277363     0.8987   0
    4   15    7  12.405883  12.498898   0.836728     0.9267   0
   -4  -15   -7  12.559933  13.773175   1.059476     0.9267   0
    5   15    7   0.688361   0.661763   0.463257     0.9614   0
   -5  -15   -7   0.659745   0.649938   0.514818     0.9614   0
   -6  -15   -7   2.293826   2.339407   0.828608     1.0023   0
    6   15    7   2.271568   2.833096   1.030464     1.0023   0
   -7  -15   -7  15.558001  15.664200   1.654804     1.0485   0
    7   15    7  15.126810  14.507719   1.444691     1.0485   0
   -8  -15   -7   5.248205   5.067096   1.160459     1.0995   0
    8   15    7   5.202562   5.010701   0.927160     1.0995   0
    0   16    7   1.014873   1.339375   0.561518     0.9161   0
    1   16    7  14.408061  13.808860   1.600048     0.9201   0
   -1  -16   -7  14.692142  15.032796   1.128370     0.9201   0
   -2  -16   -7  26.190013  26.165473   1.306694     0.9319   0
    2   16    7  26.407113  26.433292   1.996596     0.9319   0
    3   16    7  29.165017  28.863777   2.192771     0.9513   0
   -3  -16   -7  28.732876  30.135688   1.803588     0.9513   0
    4   16    7  29.600590  29.948980   2.395947     0.9777   0
   -4  -16   -7  29.283159  29.846568   1.887884     0.9777   0
    5   16    7   3.771330   3.287295   0.827334     1.0107   0
   -5  -16   -7   3.517508   3.440139   0.900997     1.0107   0
   -6  -16   -7   0.405500   0.032927   0.691576     1.0497   0
    6   16    7   0.394322   0.884366   0.616893     1.0497   0
    7   16    7   0.222751   0.463576   0.648645     1.0939   0
   -7  -16   -7   0.186088   0.638868   0.776492     1.0939   0
    0   17    7   0.056475   0.078243   0.680134     0.9709   0
   -1  -17   -7  37.133597  35.938848   2.650521     0.9747   0
    1   17    7  38.277303  36.079403   2.871594     0.9747   0
   -2  -17   -7   1.167321   0.963237   0.697876     0.9859   0
   -3  -17   -7   9.417299   9.622989   1.318692     1.0042   0
   -4  -17   -7   0.345601   0.878685   0.712241     1.0293   0
    5   17    7   2.066767   2.058889   1.046331     1.0607   0
   -5  -17   -7   2.169821   1.662387   0.839796     1.0607   0
    6   17    7   1.651346   1.628641   1.086668     1.0979   0
   -6  -17   -7   1.579745   1.665609   0.860624     1.0979   0
   -1  -18   -7   3.957844   3.548933   1.102626     1.0295   0
   -2  -18   -7  12.218896  11.204957   1.852391     1.0400   0
   -3  -18   -7  10.236086  10.413063   1.431773     1.0574   0
   -4  -18   -7   0.986279   1.014351   0.769564     1.0813   0
   -5  -18   -7   5.688431   6.220564   1.690662     1.1112   0
   -3  -19   -7   0.566159   0.450749   0.910629     1.1109   0
    0    0    8 615.401087 610.162062   3.206558     0.2182   0
    1    0    8 413.701973 411.365493   1.635295     0.2344   0
    2    0    8 536.976089 533.654436   2.059226     0.2771   0
    3    0    8   3.533317   3.463772   0.105644     0.3366   0
    4    0    8   3.737798   3.490772   0.119153     0.4054   0
    5    0    8   0.431604   0.520034   0.102721     0.4796   0
    6    0    8  34.663076  34.548686   0.391068     0.5570   0
    7    0    8 159.174068 161.567785   1.178720     0.6364   0
    8    0    8 196.170556 194.695540   1.512237     0.7173   0
    9    0    8  80.627758  82.773233   0.966514     0.7990   0
   10    0    8  28.049144  28.188678   0.625905     0.8815   0
   11    0    8   2.551192   2.910483   0.388392     0.9645   0
   12    0    8   0.492077   0.328902   0.363166     1.0478   0
    0    1    8 220.575882 224.892038   0.772068     0.2253   0
   -1   -1   -8 791.301184 797.784352   3.070564     0.2410   0
    1    1    8 792.083521 791.989202   2.953924     0.2410   0
    2    1    8 377.118059 376.159459   1.458182     0.2827   0
   -2   -1   -8 374.212680 374.122145   1.391901     0.2827   0
   -3   -1   -8 399.546688 399.530316   1.456188     0.3412   0
    3    1    8 396.450713 392.810273   1.479384     0.3412   0
    4    1    8 201.923965 198.587193   1.022990     0.4092   0
   -4   -1   -8 202.158561 200.703706   1.036145     0.4092   0
   -5   -1   -8  80.240140  81.974966   0.607034     0.4828   0
    5    1    8  81.757004  83.333995   0.577449     0.4828   0
    6    1    8  76.542412  77.658645   0.613370     0.5598   0
   -6   -1   -8  76.835482  76.973714   0.635291     0.5598   0
    7    1    8  88.490069  88.657959   0.779114     0.6389   0
   -7   -1   -8  89.356265  89.899464   0.775773     0.6389   0
   -8   -1   -8   9.168563   8.844312   0.318569     0.7194   0
    8    1    8   9.520770   9.079623   0.310267     0.7194   0
   -9   -1   -8  35.832738  36.173804   0.619551     0.8010   0
    9    1    8  35.521858  35.562701   0.607007     0.8010   0
   10    1    8   6.461439   6.513963   0.356912     0.8833   0
  -10   -1   -8   6.379214   6.430377   0.378387     0.8833   0
  -11   -1   -8   7.546307   7.522634   0.525796     0.9661   0
   11    1    8   7.762358   7.512083   0.518405     0.9661   0
   12    1    8   4.021803   4.055785   0.517640     1.0493   0
  -12   -1   -8   3.856449   3.525801   0.478478     1.0493   0
    0    2    8  33.862509  32.869495   0.184405     0.2453   0
    1    2    8 1741.33053 1732.98275    6.90614     0.2597   0
   -1   -2   -8 1745.67884 1745.17205    6.51486     0.2597   0
   -2   -2   -8 272.988788 271.001983   1.044538     0.2989   0
    2    2    8 264.576395 264.441248   1.040296     0.2989   0
    3    2    8   6.787435   7.292157   0.124824     0.3547   0
   -3   -2   -8   5.758629   6.195912   0.127428     0.3547   0
    4    2    8 305.903185 304.415581   1.426503     0.4206   0
   -4   -2   -8 302.522586 302.791556   1.366849     0.4206   0
    5    2    8  97.918472 100.076934   0.677894     0.4925   0
   -5   -2   -8  95.259435  96.214411   0.716073     0.4925   0
    6    2    8   1.297133   1.469461   0.126918     0.5681   0
   -6   -2   -8   1.551885   1.490917   0.144087     0.5681   0
    7    2    8  34.832551  35.011952   0.449611     0.6462   0
   -7   -2   -8  33.493268  33.254836   0.450440     0.6462   0
    8    2    8  39.378838  40.038420   0.572633     0.7259   0
   -8   -2   -8  41.426864  42.158120   0.577039     0.7259   0
    9    2    8  21.254625  20.832315   0.480080     0.8068   0
   -9   -2   -8  21.950789  22.113056   0.500945     0.8068   0
  -10   -2   -8  14.768099  15.243810   0.543684     0.8886   0
   10    2    8  15.117546  15.498065   0.490194     0.8886   0
   11    2    8   1.694564   1.768531   0.391022     0.9710   0
  -11   -2   -8   1.465424   1.383235   0.336567     0.9710   0
   12    2    8   0.165926   0.002949   0.353417     1.0538   0
  -12   -2   -8   0.167958   0.214910   0.316894     1.0538   0
    0    3    8  74.629089  76.177086   0.354373     0.2754   0
    1    3    8  17.434996  17.490227   0.165297     0.2884   0
   -1   -3   -8  14.717942  15.566704   0.145571     0.2884   0
    2    3    8 386.172922 386.915898   1.550781     0.3241   0
   -2   -3   -8 388.171667 388.202192   1.382588     0.3241   0
   -3   -3   -8  84.542812  85.359840   0.479333     0.3762   0
    3    3    8  81.548163  81.675286   0.478168     0.3762   0
    4    3    8  16.529846  16.976893   0.252507     0.4388   0
   -4   -3   -8  15.811207  16.388912   0.218324     0.4388   0
    5    3    8   3.143404   2.890729   0.115894     0.5081   0
   -5   -3   -8   3.553270   3.568751   0.151151     0.5081   0
    6    3    8  31.922561  32.352792   0.357577     0.5818   0
   -6   -3   -8  32.474260  32.787838   0.405943     0.5818   0
    7    3    8  29.370670  29.725676   0.423230     0.6582   0
   -7   -3   -8  30.171317  30.516569   0.449502     0.6582   0
   -8   -3   -8  21.609730  21.980330   0.439415     0.7367   0
    8    3    8  20.942199  21.238504   0.420107     0.7367   0
   -9   -3   -8  12.527390  12.146328   0.432078     0.8165   0
    9    3    8  13.290678  13.263391   0.397986     0.8165   0
  -10   -3   -8   3.097860   3.243991   0.331423     0.8974   0
   10    3    8   3.244388   3.375989   0.370285     0.8974   0
   11    3    8   6.253818   6.062449   0.533908     0.9790   0
  -11   -3   -8   6.141235   5.776451   0.465005     0.9790   0
   12    3    8   0.367772   0.263540   0.371696     1.0612   0
  -12   -3   -8   0.321977   0.314928   0.324987     1.0612   0
    0    4    8  16.459746  16.998377   0.145389     0.3127   0
   -1   -4   -8  29.436291  30.090353   0.175284     0.3242   0
    1    4    8  30.296635  30.091628   0.230295     0.3242   0
   -2   -4   -8 399.739496 399.381933   1.369243     0.3563   0
    2    4    8 405.110217 405.027788   1.602205     0.3563   0
   -3   -4   -8 772.244196 774.755779   3.119640     0.4043   0
    3    4    8 777.094248 772.293341   3.481204     0.4043   0
   -4   -4   -8 678.590683 676.762586   2.664713     0.4632   0
    4    4    8 673.971782 670.678862   2.964220     0.4632   0
   -5   -4   -8 205.376896 205.736001   1.114779     0.5293   0
    5    4    8 205.106736 205.250796   1.280896     0.5293   0
   -6   -4   -8  38.506612  38.598190   0.463557     0.6003   0
    6    4    8  39.198072  39.500052   0.462756     0.6003   0
    7    4    8  37.657384  37.817493   0.524486     0.6747   0
   -7   -4   -8  38.718834  38.903969   0.530903     0.6747   0
    8    4    8   4.531181   4.544714   0.271205     0.7514   0
   -8   -4   -8   4.480118   4.592697   0.264095     0.7514   0
    9    4    8   7.392061   6.874453   0.345688     0.8298   0
   -9   -4   -8   7.166250   6.911030   0.342402     0.8298   0
  -10   -4   -8   4.872090   4.485651   0.359370     0.9095   0
   10    4    8   4.618683   4.479662   0.410995     0.9095   0
   11    4    8   3.413613   3.596243   0.461828     0.9902   0
  -11   -4   -8   3.461964   3.636006   0.408519     0.9902   0
  -12   -4   -8   6.555192   6.611068   0.620607     1.0715   0
   12    4    8   6.749964   6.983182   0.683565     1.0715   0
    0    5    8 504.141284 499.315945   1.950651     0.3550   0
   -1   -5   -8  89.814599  92.127948   0.454117     0.3651   0
    1    5    8  92.838523  94.969082   0.547171     0.3651   0
    2    5    8 580.534420 577.814459   2.301901     0.3940   0
   -2   -5   -8 578.386379 575.608734   2.084597     0.3940   0
   -3   -5   -8 201.433544 201.213490   0.914042     0.4378   0
    3    5    8 205.873050 204.453348   1.138338     0.4378   0
   -4   -5   -8  90.082276  91.103829   0.524813     0.4927   0
    4    5    8  90.021296  91.626357   0.658750     0.4927   0
    5    5    8   4.281320   4.600990   0.187355     0.5553   0
   -5   -5   -8   4.017504   4.317459   0.154792     0.5553   0
   -6   -5   -8 204.458866 208.230300   1.314268     0.6234   0
    6    5    8 207.365102 209.948090   1.526748     0.6234   0
   -7   -5   -8  55.042080  54.893976   0.639779     0.6953   0
    7    5    8  55.886758  55.871122   0.656947     0.6953   0
    8    5    8  11.866340  12.511369   0.401682     0.7700   0
   -8   -5   -8  11.300198  11.736043   0.383794     0.7700   0
   -9   -5   -8  49.705545  50.114753   0.772441     0.8467   0
    9    5    8  50.192310  50.485893   0.860497     0.8467   0
   10    5    8   2.607521   2.572551   0.361164     0.9249   0
  -10   -5   -8   2.728432   2.494054   0.312552     0.9249   0
   11    5    8  18.213921  19.235144   0.841999     1.0043   0
  -11   -5   -8  18.118792  18.547756   0.738395     1.0043   0
  -12   -5   -8   0.363193   0.087064   0.358433     1.0846   0
   12    5    8   0.374053   0.242074   0.411359     1.0846   0
    0    6    8  21.284912  21.734178   0.208156     0.4007   0
   -1   -6   -8 433.299338 426.687228   1.696196     0.4097   0
    1    6    8 437.715990 431.481016   1.907957     0.4097   0
   -2   -6   -8 505.006526 505.940404   1.880602     0.4355   0
    2    6    8 495.703874 497.074717   2.167592     0.4355   0
   -3   -6   -8  74.397492  73.500539   0.435583     0.4756   0
    3    6    8  73.643593  72.983836   0.545469     0.4756   0
   -4   -6   -8  31.101656  31.302911   0.296467     0.5265   0
    4    6    8  31.104203  31.107190   0.371924     0.5265   0
   -5   -6   -8 136.426496 138.610218   0.838949     0.5856   0
    5    6    8 134.302365 135.422248   0.963045     0.5856   0
    6    6    8  63.258271  64.207453   0.697229     0.6505   0
   -6   -6   -8  65.644362  66.385777   0.579124     0.6505   0
   -7   -6   -8  31.310561  31.451112   0.485806     0.7197   0
    7    6    8  31.071213  31.279606   0.531841     0.7197   0
    8    6    8 114.308868 115.198396   1.318128     0.7921   0
   -8   -6   -8 114.975947 115.185652   1.197364     0.7921   0
   -9   -6   -8   5.792469   5.653056   0.319853     0.8668   0
    9    6    8   5.804809   5.887857   0.380089     0.8668   0
   10    6    8  20.265744  20.565953   0.835326     0.9434   0
  -10   -6   -8  20.268212  20.721528   0.659396     0.9434   0
  -11   -6   -8   6.108722   6.320063   0.555282     1.0213   0
   11    6    8   5.884305   5.971207   0.559661     1.0213   0
   12    6    8  12.166315  13.138130   1.031748     1.1004   0
  -12   -6   -8  12.200852  12.818787   0.913715     1.1004   0
    0    7    8 168.700892 168.458060   0.851239     0.4486   0
   -1   -7   -8  82.829271  83.334632   0.465815     0.4567   0
    1    7    8  80.835298  81.634777   0.571085     0.4567   0
   -2   -7   -8 448.974071 446.934748   1.806301     0.4801   0
    2    7    8 443.522370 446.893784   2.206408     0.4801   0
   -3   -7   -8  55.201138  56.288781   0.428992     0.5167   0
    3    7    8  54.630795  55.730112   0.492397     0.5167   0
   -4   -7   -8 199.537856 199.435619   1.079895     0.5639   0
    4    7    8 202.757288 201.013218   1.347377     0.5639   0
    5    7    8  31.966089  31.477239   0.433635     0.6194   0
   -5   -7   -8  32.219689  31.956708   0.334573     0.6194   0
    6    7    8 113.785513 115.634444   1.056563     0.6811   0
   -6   -7   -8 111.632653 113.161082   0.852131     0.6811   0
    7    7    8   8.860459   8.801499   0.346753     0.7475   0
   -7   -7   -8   8.343851   8.207110   0.297714     0.7475   0
    8    7    8   2.559502   2.833060   0.268483     0.8174   0
   -8   -7   -8   2.435707   2.632205   0.229694     0.8174   0
   -9   -7   -8   4.847587   4.654763   0.337586     0.8900   0
    9    7    8   4.559456   4.143632   0.379070     0.8900   0
  -10   -7   -8   3.831386   3.763397   0.415355     0.9647   0
   10    7    8   3.930589   4.031971   0.443894     0.9647   0
   11    7    8   1.585167   1.289170   0.431405     1.0411   0
  -11   -7   -8   1.564107   1.432411   0.430103     1.0411   0
    0    8    8 354.683381 357.742609   1.673966     0.4983   0
   -1   -8   -8  63.655547  64.631666   0.444140     0.5056   0
    1    8    8  64.066362  65.722785   0.465669     0.5056   0
   -2   -8   -8   1.395194   1.589315   0.081037     0.5268   0
    2    8    8   1.497972   1.715705   0.129394     0.5268   0
    3    8    8 119.756994 120.435515   0.952185     0.5603   0
   -3   -8   -8 118.186097 119.220226   0.779214     0.5603   0
    4    8    8   1.429309   1.781185   0.136285     0.6042   0
   -4   -8   -8   1.416208   1.680238   0.094574     0.6042   0
   -5   -8   -8   7.188057   7.113041   0.190623     0.6563   0
    5    8    8   7.274304   7.113705   0.253463     0.6563   0
   -6   -8   -8  24.258179  24.286101   0.347545     0.7148   0
    6    8    8  24.785155  24.249505   0.452752     0.7148   0
    7    8    8   6.706190   6.910948   0.319207     0.7783   0
   -7   -8   -8   6.656118   7.181689   0.278570     0.7783   0
    8    8    8   3.985773   3.645036   0.315310     0.8457   0
   -8   -8   -8   3.427716   3.092722   0.247118     0.8457   0
    9    8    8   6.159680   5.951271   0.438887     0.9161   0
   -9   -8   -8   5.860432   5.654486   0.446634     0.9161   0
  -10   -8   -8   5.549797   5.464191   0.544404     0.9888   0
   10    8    8   5.174716   4.825304   0.481700     0.9888   0
  -11   -8   -8   0.604323   0.381482   0.390540     1.0634   0
   11    8    8   0.618541   0.658149   0.406562     1.0634   0
    0    9    8 198.873183 200.408760   1.114906     0.5492   0
    1    9    8  50.346920  50.118849   0.453280     0.5558   0
   -1   -9   -8  48.655673  48.834467   0.394463     0.5558   0
   -2   -9   -8  58.373547  58.960776   0.518568     0.5752   0
    2    9    8  61.220591  62.337730   0.601190     0.5752   0
    3    9    8 110.401727 111.308564   0.912468     0.6060   0
   -3   -9   -8 109.689791 109.925775   0.814034     0.6060   0
    4    9    8  54.169791  54.476226   0.614053     0.6468   0
   -4   -9   -8  55.835378  55.684960   0.589110     0.6468   0
    5    9    8  43.896488  44.451692   0.616001     0.6957   0
   -5   -9   -8  44.997773  45.517322   0.515282     0.6957   0
    6    9    8  54.042496  54.994385   0.776665     0.7511   0
   -6   -9   -8  54.442542  54.925382   0.652350     0.7511   0
    7    9    8  18.249097  17.988450   0.512233     0.8118   0
   -7   -9   -8  18.805632  18.653263   0.517276     0.8118   0
   -8   -9   -8  22.324933  21.721979   0.653770     0.8766   0
    8    9    8  22.597862  21.733995   0.624176     0.8766   0
   -9   -9   -8  14.276628  14.129296   0.770766     0.9447   0
    9    9    8  14.690383  14.604032   0.626224     0.9447   0
   10    9    8   4.148430   3.950797   0.501436     1.0154   0
  -10   -9   -8   4.146868   4.329721   0.512788     1.0154   0
  -11   -9   -8   9.556039   9.647203   0.860979     1.0882   0
   11    9    8   9.570542   8.825304   0.766251     1.0882   0
    0   10    8 188.020338 189.072443   1.189007     0.6010   0
    1   10    8 113.697619 113.488800   0.879632     0.6070   0
   -1  -10   -8 114.799095 115.135584   0.848362     0.6070   0
    2   10    8 112.864107 112.920755   1.087542     0.6248   0
   -2  -10   -8 110.351663 110.482896   0.845395     0.6248   0
   -3  -10   -8  19.451391  19.537556   0.304987     0.6533   0
    3   10    8  20.203896  19.901687   0.379962     0.6533   0
    4   10    8   5.188647   4.947916   0.225097     0.6913   0
   -4  -10   -8   5.363502   5.575915   0.251551     0.6913   0
   -5  -10   -8  92.497232  90.184670   1.040250     0.7373   0
    5   10    8  91.309249  90.829001   1.000961     0.7373   0
   -6  -10   -8  35.102260  34.503079   0.602237     0.7898   0
    6   10    8  35.565029  35.389374   0.632396     0.7898   0
   -7  -10   -8  27.906861  27.886176   0.740834     0.8477   0
    7   10    8  27.621804  27.459596   0.624203     0.8477   0
   -8  -10   -8  43.363844  44.320240   1.074533     0.9100   0
    8   10    8  43.494328  44.566029   0.934179     0.9100   0
   -9  -10   -8   8.042526   8.468210   0.676720     0.9757   0
    9   10    8   7.966600   7.499912   0.584768     0.9757   0
  -10  -10   -8   4.131655   4.361637   0.581563     1.0443   0
   10   10    8   4.016295   4.443704   0.561736     1.0443   0
    0   11    8  44.583820  45.184233   0.547335     0.6535   0
   -1  -11   -8 206.021084 205.843420   1.461077     0.6591   0
    1   11    8 207.575912 206.257619   1.593548     0.6591   0
   -2  -11   -8  34.691159  35.489510   0.396430     0.6755   0
    2   11    8  34.990166  35.151141   0.633406     0.6755   0
   -3  -11   -8  36.511810  36.726009   0.524222     0.7019   0
    3   11    8  36.590467  36.171073   0.530066     0.7019   0
    4   11    8   3.354868   3.428205   0.240627     0.7374   0
   -4  -11   -8   3.619166   3.941594   0.232452     0.7374   0
    5   11    8  38.032433  37.496238   0.604686     0.7807   0
   -5  -11   -8  37.611769  37.151132   0.657876     0.7807   0
    6   11    8  28.911432  29.373015   0.613816     0.8305   0
   -6  -11   -8  29.395278  30.348978   0.710948     0.8305   0
   -7  -11   -8  16.953493  17.352131   0.633206     0.8857   0
    7   11    8  16.590307  17.310529   0.544795     0.8857   0
    8   11    8   3.370864   3.241469   0.420335     0.9455   0
   -8  -11   -8   3.268323   3.078029   0.395938     0.9455   0
   -9  -11   -8  18.618538  18.512162   0.982881     1.0089   0
    9   11    8  19.028261  18.361502   0.931985     1.0089   0
  -10  -11   -8   0.437666   0.409884   0.445287     1.0754   0
   10   11    8   0.500752   0.166290   0.459798     1.0754   0
    0   12    8  66.280742  65.361840   0.766597     0.7065   0
    1   12    8  21.159485  21.228035   0.492770     0.7117   0
   -1  -12   -8  20.865765  21.036138   0.337249     0.7117   0
   -2  -12   -8  38.080950  37.708617   0.610921     0.7269   0
    2   12    8  37.103880  37.112443   0.711804     0.7269   0
   -3  -12   -8  37.474019  36.816405   0.725377     0.7516   0
    3   12    8  37.082630  36.745854   0.749719     0.7516   0
   -4  -12   -8  47.175952  46.601341   0.754972     0.7848   0
    4   12    8  48.077405  47.291552   0.780461     0.7848   0
   -5  -12   -8  47.307766  46.365293   0.835080     0.8256   0
    5   12    8  46.161500  46.126058   0.800597     0.8256   0
    6   12    8  12.522022  12.069041   0.502210     0.8728   0
   -6  -12   -8  12.121873  11.829260   0.511650     0.8728   0
   -7  -12   -8   2.533080   2.097606   0.333954     0.9255   0
    7   12    8   2.705417   2.384923   0.356366     0.9255   0
    8   12    8   1.210329   1.128325   0.389702     0.9829   0
   -8  -12   -8   1.221520   1.294250   0.409948     0.9829   0
    9   12    8   6.672078   6.726042   0.779350     1.0440   0
   -9  -12   -8   6.855801   6.750157   0.807962     1.0440   0
  -10  -12   -8   0.206983   0.253162   0.521172     1.1084   0
   10   12    8   0.227514   0.214337   0.735745     1.1084   0
    0   13    8  15.440970  15.879948   0.393999     0.7600   0
    1   13    8   7.877525   8.277442   0.482556     0.7648   0
   -1  -13   -8   6.771592   7.227924   0.375292     0.7648   0
   -2  -13   -8  24.018919  24.611088   0.649301     0.7790   0
    2   13    8  23.311577  23.821014   0.656638     0.7790   0
   -3  -13   -8   7.589340   6.998786   0.377786     0.8020   0
    3   13    8   7.775788   7.006851   0.435019     0.8020   0
   -4  -13   -8   9.878600   9.727767   0.491641     0.8332   0
    4   13    8  10.191756  10.157807   0.498869     0.8332   0
    5   13    8  10.764732  10.088257   0.538741     0.8717   0
   -5  -13   -8  10.309199   9.791399   0.458532     0.8717   0
    6   13    8  24.496309  24.815912   0.809737     0.9166   0
   -6  -13   -8  24.084797  24.040494   0.752295     0.9166   0
    7   13    8   3.038988   3.195143   0.624394     0.9670   0
   -7  -13   -8   2.979501   2.496921   0.468437     0.9670   0
   -8  -13   -8   3.244671   3.050619   0.569592     1.0220   0
    8   13    8   3.055669   2.972868   0.736000     1.0220   0
   -9  -13   -8   2.215443   2.090277   0.575755     1.0809   0
    9   13    8   2.017013   2.024488   0.742700     1.0809   0
    0   14    8  27.767527  27.521316   1.285010     0.8138   0
   -1  -14   -8  12.468401  12.845460   0.650876     0.8183   0
    1   14    8  12.693121  13.273860   0.589346     0.8183   0
   -2  -14   -8   2.383224   2.601245   0.412342     0.8315   0
    2   14    8   2.248431   2.117879   0.338742     0.8315   0
   -3  -14   -8  67.476514  68.284358   1.631035     0.8532   0
    3   14    8  67.501386  67.591962   1.386776     0.8532   0
   -4  -14   -8  24.549490  25.732703   1.035717     0.8826   0
    4   14    8  24.182560  24.400802   0.845822     0.8826   0
    5   14    8   0.047226   0.428491   0.309439     0.9190   0
    6   14    8   6.836418   8.138152   1.049080     0.9617   0
   -6  -14   -8   6.553030   6.786770   1.070018     0.9617   0
    7   14    8   2.922982   2.117278   0.752131     1.0098   0
   -7  -14   -8   3.114419   2.918175   0.892040     1.0098   0
   -8  -14   -8   3.759391   3.150264   0.980387     1.0626   0
    8   14    8   3.938196   3.630780   0.802864     1.0626   0
    0   15    8   0.397080   0.425151   0.474545     0.8679   0
   -1  -15   -8  15.447282  16.231152   0.964984     0.8721   0
    1   15    8  15.202566  14.219054   1.513748     0.8721   0
    2   15    8  45.558306  44.086286   1.300522     0.8845   0
   -2  -15   -8  45.738331  45.655146   1.562688     0.8845   0
   -3  -15   -8  24.615970  24.743905   1.027852     0.9049   0
    3   15    8  24.885950  25.775034   0.933378     0.9049   0
   -4  -15   -8  37.245349  38.165147   1.600048     0.9327   0
    4   15    8  36.339346  35.842809   1.208351     0.9327   0
    5   15    8   9.007343   9.094944   0.904029     0.9672   0
   -5  -15   -8   8.877995   8.669693   0.976400     0.9672   0
    6   15    8  12.674878  12.053292   1.274487     1.0079   0
   -6  -15   -8  12.412248  12.588838   1.459912     1.0079   0
    7   15    8   1.674093   1.469397   0.741217     1.0539   0
   -7  -15   -8   1.698009   1.946682   0.873059     1.0539   0
   -8  -15   -8   0.207449   0.452652   0.768162     1.1045   0
    8   15    8   0.222603   0.307873   0.629055     1.1045   0
    0   16    8   0.057894   0.031652   0.496630     0.9222   0
   -1  -16   -8   3.795968   3.469716   0.604212     0.9261   0
    1   16    8   4.003876   3.470007   0.964083     0.9261   0
    2   16    8  34.953237  33.825794   2.348483     0.9379   0
   -2  -16   -8  34.568465  35.019235   1.451746     0.9379   0
   -3  -16   -8  14.289451  14.648729   1.388569     0.9571   0
    3   16    8  14.521655  14.000848   1.722660     0.9571   0
   -4  -16   -8   7.898861   7.426549   1.114661     0.9834   0
    4   16    8   7.954602   7.230901   1.379375     0.9834   0
   -5  -16   -8   0.139379   0.131825   0.634426     1.0162   0
    5   16    8   0.171422   0.287746   0.528564     1.0162   0
   -6  -16   -8   0.361910   0.218652   0.686351     1.0550   0
    7   16    8   3.225568   3.246303   0.876109     1.0990   0
   -7  -16   -8   3.161253   3.237865   1.007533     1.0990   0
    0   17    8  21.770417  22.640136   2.024870     0.9767   0
    1   17    8   6.594926   6.558087   1.289243     0.9804   0
   -1  -17   -8   6.428942   6.978440   1.366703     0.9804   0
   -2  -17   -8  10.252020  10.149705   1.334678     0.9915   0
   -3  -17   -8   7.641773   8.042313   1.210245     1.0097   0
   -4  -17   -8   5.855920   5.939200   1.106040     1.0347   0
    5   17    8   2.152507   3.473230   1.209162     1.0659   0
   -5  -17   -8   2.325742   2.475829   0.889773     1.0659   0
    6   17    8   1.533794   1.782823   1.092376     1.1029   0
   -6  -17   -8   1.639742   1.652027   0.899923     1.1029   0
   -1  -18   -8  13.378793  12.698806   1.875895     1.0349   0
    1   18    8  13.327041  12.762165   2.181693     1.0349   0
   -2  -18   -8   4.256515   4.797794   1.341696     1.0454   0
   -3  -18   -8  14.561800  16.032701   1.689505     1.0627   0
   -4  -18   -8   0.961776   1.050246   0.809719     1.0864   0
   -2  -19   -8   2.388694   3.121315   1.880137     1.0995   0
    1    0    9 1045.27542 1038.28397    3.91128     0.2600   0
    2    0    9  48.375845  48.311665   0.283813     0.2991   0
    3    0    9 2472.80135 2449.32914   10.05785     0.3549   0
    4    0    9  64.493796  64.811000   0.447435     0.4207   0
    5    0    9 749.784112 741.666258   3.639365     0.4926   0
    6    0    9   0.155356   0.311605   0.119189     0.5682   0
    7    0    9  27.606772  26.548722   0.415383     0.6463   0
    8    0    9  42.991221  43.815281   0.590093     0.7260   0
    9    0    9  24.744149  25.447771   0.550330     0.8069   0
   10    0    9   1.579012   1.471154   0.269157     0.8886   0
   11    0    9  10.367765  10.301820   0.602446     0.9710   0
   12    0    9   0.726459   0.399935   0.370112     1.0539   0
    0    1    9  76.499157  77.752682   0.351969     0.2518   0
   -1   -1   -9 558.783167 564.830447   2.401582     0.2659   0
    1    1    9 557.356098 561.017993   2.361847     0.2659   0
    2    1    9 466.778738 463.631989   1.861321     0.3043   0
   -2   -1   -9 466.547938 460.627906   1.718436     0.3043   0
    3    1    9 262.406528 260.168167   1.162908     0.3593   0
   -3   -1   -9 259.762053 260.382094   1.117401     0.3593   0
    4    1    9   5.750836   6.022732   0.156886     0.4244   0
   -4   -1   -9   6.536484   6.572579   0.165179     0.4244   0
   -5   -1   -9  66.037845  66.405622   0.576474     0.4958   0
    5    1    9  64.279780  64.823927   0.545560     0.4958   0
    6    1    9  25.105540  25.204895   0.343085     0.5710   0
   -6   -1   -9  23.777538  24.091199   0.370485     0.5710   0
    7    1    9 126.849868 128.793238   1.009408     0.6487   0
   -7   -1   -9 127.734558 128.995331   1.038129     0.6487   0
    8    1    9  26.981840  27.993959   0.486197     0.7282   0
   -8   -1   -9  26.544501  27.074072   0.490967     0.7282   0
    9    1    9  34.267084  35.305078   0.629255     0.8089   0
   -9   -1   -9  32.790377  33.048192   0.624449     0.8089   0
  -10   -1   -9   7.499758   7.595442   0.418651     0.8904   0
   10    1    9   7.177931   7.430145   0.407718     0.8904   0
   11    1    9   8.791055   8.807817   0.542437     0.9726   0
  -11   -1   -9   8.457073   8.263423   0.552041     0.9726   0
  -12   -1   -9   0.399614   0.146353   0.318069     1.0554   0
   12    1    9   0.351188   0.182248   0.356566     1.0554   0
    0    2    9   6.931356   7.327132   0.084897     0.2699   0
    1    2    9 109.928657 110.229825   0.499188     0.2831   0
   -1   -2   -9 114.082338 115.089157   0.472324     0.2831   0
   -2   -2   -9 172.434066 173.843562   0.732714     0.3194   0
    2    2    9 169.407702 171.801695   0.769182     0.3194   0
   -3   -2   -9 808.880756 811.919018   3.588195     0.3721   0
    3    2    9 805.133184 803.795249   3.506639     0.3721   0
    4    2    9 234.388819 234.592496   1.149344     0.4354   0
   -4   -2   -9 237.195343 237.326211   1.107587     0.4354   0
    5    2    9 268.029595 266.372054   1.501650     0.5052   0
   -5   -2   -9 262.783531 262.188186   1.491400     0.5052   0
   -6   -2   -9  21.228842  20.956120   0.369202     0.5792   0
    6    2    9  19.779599  19.370419   0.315447     0.5792   0
    7    2    9  11.832498  11.244647   0.298943     0.6559   0
   -7   -2   -9  12.172169  11.882514   0.317240     0.6559   0
    8    2    9 155.365577 156.771266   1.354405     0.7346   0
   -8   -2   -9 156.406549 158.124924   1.395096     0.7346   0
    9    2    9  21.895330  22.177143   0.512132     0.8146   0
   -9   -2   -9  22.187861  22.124617   0.523721     0.8146   0
  -10   -2   -9  35.564461  35.372988   0.766260     0.8957   0
   10    2    9  35.072312  35.497066   0.756110     0.8957   0
  -11   -2   -9   6.158841   6.177469   0.492824     0.9775   0
   11    2    9   6.139246   6.424751   0.583357     0.9775   0
   12    2    9   1.934896   1.733083   0.463202     1.0598   0
  -12   -2   -9   1.855586   1.727412   0.384778     1.0598   0
    0    3    9 110.766669 110.142433   0.470476     0.2975   0
   -1   -3   -9 319.744994 322.167892   1.152375     0.3095   0
    1    3    9 324.941286 328.430950   1.200331     0.3095   0
   -2   -3   -9 577.057818 576.328803   2.154838     0.3430   0
    2    3    9 585.053316 586.927755   2.666770     0.3430   0
    3    3    9 167.966039 167.317419   0.798476     0.3926   0
   -3   -3   -9 163.683794 163.825399   0.817839     0.3926   0
    4    3    9 350.820555 353.165479   1.765964     0.4530   0
   -4   -3   -9 351.018346 355.105388   1.572965     0.4530   0
   -5   -3   -9  20.374123  20.374693   0.309803     0.5204   0
    5    3    9  18.791051  19.029957   0.276576     0.5204   0
   -6   -3   -9 243.678133 245.833229   1.601377     0.5925   0
    6    3    9 244.265915 245.926082   1.518664     0.5925   0
    7    3    9  93.425438  94.632261   0.833779     0.6678   0
   -7   -3   -9  92.359357  93.237638   0.891057     0.6678   0
   -8   -3   -9  41.511173  41.370322   0.606834     0.7452   0
    8    3    9  40.852498  41.142922   0.601062     0.7452   0
   -9   -3   -9  12.651990  12.200401   0.436703     0.8242   0
    9    3    9  12.967135  12.637814   0.406616     0.8242   0
  -10   -3   -9  22.105793  22.698488   0.653388     0.9044   0
   10    3    9  22.469564  22.263260   0.740024     0.9044   0
  -11   -3   -9   1.179254   0.964420   0.325989     0.9854   0
   11    3    9   1.321786   1.283381   0.380007     0.9854   0
  -12   -3   -9  10.122758   9.967912   0.665095     1.0672   0
   12    3    9   9.938550  10.226263   0.742491     1.0672   0
    0    4    9 2798.03405 2780.99813   11.03846     0.3323   0
    1    4    9 649.981805 644.083623   2.736510     0.3431   0
   -1   -4   -9 645.244812 638.774589   2.366580     0.3431   0
   -2   -4   -9 649.536093 647.412693   2.339070     0.3737   0
    2    4    9 636.600231 636.202001   2.702637     0.3737   0
    3    4    9 804.817368 807.224456   4.039318     0.4196   0
   -3   -4   -9 800.245040 804.295020   3.223472     0.4196   0
    4    4    9 213.560339 211.848855   1.199030     0.4766   0
   -4   -4   -9 213.861703 212.717308   1.090154     0.4766   0
   -5   -4   -9  56.947677  57.772889   0.473917     0.5411   0
    5    4    9  56.923319  57.167338   0.555109     0.5411   0
   -6   -4   -9 180.794443 178.143952   1.267559     0.6108   0
    6    4    9 180.281361 179.564975   1.319930     0.6108   0
   -7   -4   -9  27.985907  28.361458   0.464404     0.6840   0
    7    4    9  29.010659  30.037281   0.504240     0.6840   0
   -8   -4   -9  98.551167  98.730559   1.027551     0.7598   0
    8    4    9  96.875624  98.156142   1.132885     0.7598   0
    9    4    9  39.889458  40.126449   0.770383     0.8374   0
   -9   -4   -9  38.783002  38.696870   0.683638     0.8374   0
  -10   -4   -9   4.217933   4.112244   0.352452     0.9164   0
   10    4    9   3.862866   3.942386   0.404632     0.9164   0
  -11   -4   -9   0.469335   0.268811   0.299589     0.9965   0
   11    4    9   0.442349   0.167191   0.337386     0.9965   0
  -12   -4   -9   1.572946   1.564062   0.423703     1.0774   0
   12    4    9   1.573178   1.636925   0.479242     1.0774   0
    0    5    9   0.728781   0.924284   0.065116     0.3724   0
    1    5    9  99.932511 100.165236   0.592560     0.3821   0
   -1   -5   -9  98.843307  99.618129   0.467891     0.3821   0
    2    5    9 456.218300 459.170470   1.951625     0.4097   0
   -2   -5   -9 459.771890 458.875524   1.675778     0.4097   0
   -3   -5   -9 276.448071 276.301914   1.136490     0.4520   0
    3    5    9 271.166063 269.692021   1.425829     0.4520   0
    4    5    9 268.961726 270.515868   1.513284     0.5054   0
   -4   -5   -9 266.582410 268.292847   1.242225     0.5054   0
   -5   -5   -9  82.397164  81.632319   0.591704     0.5666   0
    5    5    9  80.999982  80.801644   0.715828     0.5666   0
    6    5    9  86.445566  86.846406   0.822117     0.6335   0
   -6   -5   -9  86.574176  87.261879   0.758440     0.6335   0
    7    5    9  19.234992  19.547114   0.435091     0.7043   0
   -7   -5   -9  19.409349  19.119260   0.392870     0.7043   0
   -8   -5   -9   5.569849   5.673876   0.289967     0.7781   0
    8    5    9   5.475159   5.874466   0.328556     0.7781   0
    9    5    9  12.455680  12.196851   0.510731     0.8541   0
   -9   -5   -9  12.819758  12.167174   0.458341     0.8541   0
   10    5    9  24.514177  24.709676   0.778941     0.9317   0
  -10   -5   -9  24.557047  24.730068   0.698841     0.9317   0
  -11   -5   -9   9.700305  10.455757   0.619897     1.0106   0
   11    5    9   9.761209  10.505643   0.698986     1.0106   0
  -12   -5   -9   2.152978   2.294573   0.471231     1.0904   0
   12    5    9   2.038403   2.000455   0.509483     1.0904   0
    0    6    9 850.245607 845.504668   3.728450     0.4161   0
    1    6    9 153.277027 153.630634   0.869682     0.4248   0
   -1   -6   -9 153.358435 153.823623   0.738695     0.4248   0
    2    6    9 233.474999 235.724944   1.228406     0.4498   0
   -2   -6   -9 228.503084 230.846495   1.103536     0.4498   0
   -3   -6   -9  23.864720  23.751556   0.226226     0.4887   0
    3    6    9  26.218730  26.368477   0.307691     0.4887   0
    4    6    9   3.157262   3.263281   0.165698     0.5384   0
   -4   -6   -9   3.394948   3.326048   0.123167     0.5384   0
   -5   -6   -9 115.092391 116.750506   0.776738     0.5963   0
    5    6    9 115.993149 118.631244   0.929336     0.5963   0
   -6   -6   -9  40.532198  41.008921   0.461992     0.6601   0
    6    6    9  40.081586  40.254259   0.545259     0.6601   0
    7    6    9   5.333578   5.196427   0.272507     0.7284   0
   -7   -6   -9   4.787266   4.714335   0.237841     0.7284   0
   -8   -6   -9  70.122620  70.608062   0.882063     0.8000   0
    8    6    9  70.804165  72.269775   0.975790     0.8000   0
    9    6    9   1.658856   1.734212   0.279808     0.8741   0
   -9   -6   -9   1.807051   1.712255   0.238078     0.8741   0
  -10   -6   -9   3.677017   3.416580   0.357058     0.9500   0
   10    6    9   3.931103   3.944425   0.442110     0.9500   0
  -11   -6   -9   4.492108   4.409393   0.544413     1.0275   0
   11    6    9   4.616985   4.193345   0.547744     1.0275   0
   12    6    9   0.850763   1.093313   0.552688     1.1061   0
  -12   -6   -9   0.914359   1.111402   0.551186     1.1061   0
    0    7    9 214.442888 215.580290   1.072212     0.4625   0
   -1   -7   -9 276.638753 276.062498   1.269034     0.4704   0
    1    7    9 274.534497 273.626460   1.484254     0.4704   0
   -2   -7   -9 425.660328 425.382728   1.769168     0.4931   0
    2    7    9 420.882396 421.708643   2.320791     0.4931   0
   -3   -7   -9 289.733799 291.465252   1.495287     0.5288   0
    3    7    9 293.035061 292.665064   1.711672     0.5288   0
    4    7    9 134.681909 135.538770   1.015307     0.5750   0
   -4   -7   -9 135.097455 135.813689   0.770010     0.5750   0
   -5   -7   -9  54.417287  55.250551   0.467708     0.6295   0
    5    7    9  55.041887  54.882233   0.596320     0.6295   0
    6    7    9  29.030978  29.184395   0.477185     0.6903   0
   -6   -7   -9  29.362373  29.760360   0.380863     0.6903   0
    7    7    9  74.474644  75.112002   0.912995     0.7559   0
   -7   -7   -9  76.472827  77.238528   0.836710     0.7559   0
   -8   -7   -9  18.572542  18.596276   0.456912     0.8251   0
    8    7    9  17.610441  18.057453   0.514954     0.8251   0
    9    7    9  30.168516  29.672513   0.783538     0.8971   0
   -9   -7   -9  29.174847  29.033827   0.681226     0.8971   0
  -10   -7   -9  18.230706  19.248981   0.856082     0.9713   0
   10    7    9  17.839973  18.370515   0.822700     0.9713   0
  -11   -7   -9   4.349115   4.172826   0.547936     1.0472   0
   11    7    9   4.356385   4.151679   0.594271     1.0472   0
    0    8    9  46.937244  49.237742   0.445606     0.5109   0
   -1   -8   -9  51.136168  52.662124   0.419243     0.5179   0
    1    8    9  53.132787  54.502079   0.435756     0.5179   0
   -2   -8   -9  85.887978  86.177679   0.543147     0.5387   0
    2    8    9  84.627961  84.406271   0.773315     0.5387   0
   -3   -8   -9 285.788934 282.427513   1.562751     0.5715   0
    3    8    9 287.553702 283.231333   1.909068     0.5715   0
   -4   -8   -9   7.673441   7.606038   0.176658     0.6146   0
    4    8    9   8.175645   7.793611   0.226335     0.6146   0
    5    8    9 272.122315 274.772563   2.012390     0.6658   0
   -5   -8   -9 275.731720 275.465323   1.596962     0.6658   0
    6    8    9  56.011462  55.421238   0.680306     0.7236   0
   -6   -8   -9  55.106013  54.615233   0.587726     0.7236   0
    7    8    9  73.554020  73.469678   0.932094     0.7864   0
   -7   -8   -9  74.010780  73.013149   0.832404     0.7864   0
   -8   -8   -9   8.164847   8.073537   0.361464     0.8531   0
    8    8    9   8.125718   8.006455   0.419889     0.8531   0
   -9   -8   -9   1.197897   0.866469   0.357167     0.9229   0
    9    8    9   1.250635   0.982126   0.296894     0.9229   0
   10    8    9   1.268366   1.150273   0.395365     0.9952   0
  -10   -8   -9   1.143242   1.121625   0.392151     0.9952   0
   11    8    9   8.706044   9.084684   0.764694     1.0694   0
  -11   -8   -9   8.883727   9.168462   0.767461     1.0694   0
    0    9    9   9.477389   9.786211   0.216813     0.5606   0
    1    9    9 100.634738 101.962224   0.822054     0.5671   0
   -1   -9   -9  99.421164 100.960863   0.688336     0.5671   0
    2    9    9 185.767295 185.366496   1.485528     0.5861   0
   -2   -9   -9 184.988033 184.039238   1.143573     0.5861   0
   -3   -9   -9 120.218703 120.546575   0.873678     0.6164   0
    3    9    9 119.568864 121.191997   1.105284     0.6164   0
   -4   -9   -9  98.235943  98.489322   0.842236     0.6565   0
    4    9    9  99.045625  99.899420   0.928999     0.6565   0
    5    9    9  45.801664  46.466794   0.635081     0.7047   0
   -5   -9   -9  45.245466  46.541259   0.497221     0.7047   0
    6    9    9   8.694779   8.382585   0.314509     0.7595   0
   -6   -9   -9   8.169256   8.013519   0.305215     0.7595   0
   -7   -9   -9  72.774056  72.807051   0.972804     0.8196   0
    7    9    9  74.191712  73.915102   1.033423     0.8196   0
   -8   -9   -9   3.048967   2.853888   0.367973     0.8838   0
    8    9    9   3.416948   3.158648   0.322511     0.8838   0
   -9   -9   -9  13.951979  14.201302   0.777675     0.9514   0
    9    9    9  13.599910  13.107088   0.693961     0.9514   0
  -10   -9   -9   1.423399   1.220104   0.406780     1.0216   0
   10    9    9   1.498540   1.426739   0.405724     1.0216   0
   11    9    9   5.847249   5.600185   0.655518     1.0940   0
  -11   -9   -9   5.898003   5.189399   0.665914     1.0940   0
    0   10    9 165.461076 168.249595   1.118447     0.6114   0
    1   10    9 103.188236 104.250789   0.990628     0.6174   0
   -1  -10   -9 103.144969 105.022747   0.800424     0.6174   0
   -2  -10   -9  79.790427  81.562496   0.699751     0.6349   0
    2   10    9  78.505816  79.183354   0.947397     0.6349   0
    3   10    9 109.514376 108.569386   1.041598     0.6630   0
   -3  -10   -9 111.062742 110.709568   0.947251     0.6630   0
   -4  -10   -9   7.264752   7.197046   0.261619     0.7004   0
    4   10    9   7.342658   7.080196   0.259416     0.7004   0
    5   10    9  45.810359  45.482456   0.661800     0.7458   0
   -5  -10   -9  46.460956  46.372757   0.701253     0.7458   0
    6   10    9  18.381505  18.457815   0.485478     0.7978   0
   -6  -10   -9  18.309511  19.005924   0.535919     0.7978   0
   -7  -10   -9  30.565915  31.086253   0.785795     0.8551   0
    7   10    9  29.556738  29.683437   0.657994     0.8551   0
    8   10    9  16.202750  15.545038   0.603129     0.9169   0
   -8  -10   -9  15.980074  14.903712   0.680680     0.9169   0
   -9  -10   -9   1.090473   1.011438   0.382037     0.9822   0
    9   10    9   0.980883   0.926987   0.358205     0.9822   0
   10   10    9   3.655109   3.155853   0.551795     1.0504   0
  -10  -10   -9   3.967605   3.819146   0.620798     1.0504   0
    0   11    9   1.022158   1.680712   0.154719     0.6631   0
    1   11    9  94.807971  93.975004   0.961143     0.6686   0
   -1  -11   -9  93.539535  93.296809   0.867889     0.6686   0
    2   11    9 138.772090 137.658925   1.485792     0.6848   0
   -2  -11   -9 138.516946 135.619790   1.133659     0.6848   0
    3   11    9  23.011227  22.477187   0.453389     0.7109   0
   -3  -11   -9  21.677252  21.973685   0.376557     0.7109   0
   -4  -11   -9  92.476714  91.248571   1.054697     0.7459   0
    4   11    9  91.836055  90.889446   1.064001     0.7459   0
    5   11    9  40.823773  41.126172   0.713543     0.7887   0
   -5  -11   -9  42.026905  42.213923   0.719860     0.7887   0
    6   11    9  36.470177  35.739759   0.703447     0.8380   0
   -6  -11   -9  36.075311  35.952685   0.787862     0.8380   0
   -7  -11   -9  25.356701  25.224194   0.746533     0.8928   0
    7   11    9  25.185577  25.000890   0.682528     0.8928   0
    8   11    9   3.760735   3.734822   0.443093     0.9521   0
   -8  -11   -9   3.626038   3.462998   0.414227     0.9521   0
    9   11    9   0.745722   0.650675   0.402456     1.0152   0
   -9  -11   -9   0.782386   0.777466   0.416157     1.0152   0
   10   11    9   5.746962   5.378947   0.720370     1.0813   0
  -10  -11   -9   5.691186   5.592784   0.701626     1.0813   0
    0   12    9  30.567675  29.740514   0.487299     0.7154   0
   -1  -12   -9  23.045218  23.325067   0.385069     0.7205   0
    1   12    9  23.431970  23.629481   0.538687     0.7205   0
    2   12    9  20.278613  20.245973   0.540580     0.7355   0
   -2  -12   -9  19.156750  18.788264   0.489065     0.7355   0
    3   12    9  10.751012  10.778468   0.473307     0.7599   0
   -3  -12   -9  11.113090  11.268953   0.442374     0.7599   0
    4   12    9  21.084834  20.991987   0.547544     0.7928   0
   -4  -12   -9  20.982494  20.603004   0.489001     0.7928   0
    5   12    9   4.566113   4.660425   0.314655     0.8332   0
   -5  -12   -9   4.422807   4.584213   0.318961     0.8332   0
    6   12    9   4.318918   4.146081   0.333144     0.8800   0
   -6  -12   -9   3.796925   3.726037   0.338342     0.8800   0
   -7  -12   -9   0.230143   0.183886   0.272698     0.9323   0
    7   12    9   0.253543   0.240481   0.286571     0.9323   0
    8   12    9  15.455447  14.122286   0.754862     0.9893   0
   -8  -12   -9  15.338068  15.317365   0.842290     0.9893   0
    9   12    9   3.189365   3.354987   0.702946     1.0501   0
   -9  -12   -9   3.293617   3.163855   0.632979     1.0501   0
    0   13    9   8.039993   8.143287   0.326680     0.7683   0
   -1  -13   -9  14.176927  13.876679   0.529620     0.7730   0
    1   13    9  14.180389  13.989378   0.603393     0.7730   0
   -2  -13   -9  71.791935  72.073599   1.267741     0.7870   0
    2   13    9  72.180801  71.255396   1.142862     0.7870   0
    3   13    9  11.301614  11.390300   0.523985     0.8099   0
   -3  -13   -9  11.590392  11.432357   0.546734     0.8099   0
   -4  -13   -9  59.202847  58.678028   1.158648     0.8408   0
    4   13    9  57.883008  57.600564   1.197409     0.8408   0
    5   13    9   5.236861   5.369325   0.413608     0.8790   0
   -5  -13   -9   5.688382   5.407568   0.399707     0.8790   0
   -6  -13   -9  24.589224  23.748552   0.816355     0.9235   0
    6   13    9  24.715983  24.344999   0.908735     0.9235   0
   -7  -13   -9   7.251774   6.670075   0.670402     0.9735   0
    7   13    9   7.070597   6.726980   0.641681     0.9735   0
    8   13    9   3.245795   3.025166   0.642501     1.0281   0
   -8  -13   -9   3.163163   2.495328   0.546406     1.0281   0
   -9  -13   -9   3.904563   3.596680   0.723747     1.0868   0
    9   13    9   3.787205   3.521459   0.835272     1.0868   0
    0   14    9  52.122580  49.744704   1.321141     0.8215   0
   -1  -14   -9   4.650870   4.491132   0.444067     0.8260   0
    1   14    9   5.118920   5.407832   0.423121     0.8260   0
   -2  -14   -9   8.376817   9.249572   0.667471     0.8391   0
    2   14    9   8.293274   7.919300   0.500325     0.8391   0
    3   14    9  55.695826  53.876957   1.222389     0.8606   0
   -3  -14   -9  55.391801  53.705815   1.444445     0.8606   0
   -4  -14   -9  20.957943  21.441962   0.980788     0.8897   0
    4   14    9  21.342157  20.793717   0.803492     0.8897   0
    5   14    9  11.320569  11.024985   0.745786     0.9259   0
   -5  -14   -9  11.900058  11.639457   0.849300     0.9259   0
    6   14    9  13.200577  13.513549   1.046249     0.9682   0
   -6  -14   -9  12.817973  13.155517   1.429889     0.9682   0
   -7  -14   -9   3.065530   2.371023   0.873068     1.0160   0
    7   14    9   2.864532   2.701599   0.850902     1.0160   0
    8   14    9  13.116340  13.869761   1.331046     1.0685   0
   -8  -14   -9  12.947986  13.055836   1.634922     1.0685   0
    0   15    9  57.197668  55.308812   2.054046     0.8751   0
   -1  -15   -9  88.384072  87.395607   2.335001     0.8793   0
    1   15    9  89.505768  86.643949   3.888021     0.8793   0
    2   15    9   4.883379   5.580285   0.562210     0.8916   0
   -2  -15   -9   4.803913   5.241206   0.658914     0.8916   0
    3   15    9   3.501638   3.701677   0.462583     0.9119   0
   -3  -15   -9   3.812095   4.245662   0.556520     0.9119   0
   -4  -15   -9   4.436736   4.874007   0.621390     0.9394   0
    4   15    9   4.470360   4.506462   0.538350     0.9394   0
   -5  -15   -9  26.942036  27.480442   1.502333     0.9738   0
    5   15    9  27.232687  27.293916   1.386539     0.9738   0
    6   15    9  13.262634  12.841727   1.316644     1.0141   0
   -6  -15   -9  13.480723  14.081321   1.572492     1.0141   0
   -7  -15   -9  13.388791  13.265303   1.636479     1.0598   0
    7   15    9  13.578138  13.755333   1.263545     1.0598   0
    8   15    9   1.639032   1.444563   0.779478     1.1103   0
   -8  -15   -9   1.567150   2.045116   1.113177     1.1103   0
    0   16    9  19.334807  19.712339   1.887475     0.9290   0
    1   16    9   9.555587   8.980315   1.430189     0.9329   0
   -1  -16   -9   9.678701   9.986938   0.931184     0.9329   0
   -2  -16   -9   1.334901   1.576852   0.520316     0.9446   0
    2   16    9   1.511481   2.121948   0.879086     0.9446   0
   -3  -16   -9   9.280490   8.656612   1.234742     0.9637   0
    3   16    9   9.415815   7.587486   1.343335     0.9637   0
   -4  -16   -9   7.765005   8.396567   1.252730     0.9898   0
    4   16    9   7.312028   6.831376   1.005239     0.9898   0
    5   16    9  18.501038  18.110161   1.375779     1.0225   0
   -5  -16   -9  18.684536  18.731824   1.700375     1.0225   0
    6   16    9   1.948050   2.111251   0.729036     1.0610   0
   -6  -16   -9   2.095739   2.033910   0.875781     1.0610   0
   -7  -16   -9   0.170493   0.364650   0.767261     1.1047   0
    7   16    9   0.217034   0.061156   0.569601     1.1047   0
    0   17    9   0.572874   0.406015   0.795854     0.9831   0
    1   17    9   7.307023   7.827457   1.053496     0.9868   0
   -1  -17   -9   7.641835   7.560840   0.995062     0.9868   0
   -2  -17   -9   4.518684   4.649338   0.981916     0.9979   0
   -3  -17   -9  11.568801  11.953065   1.403271     1.0160   0
   -4  -17   -9   1.289727   0.982845   0.748490     1.0408   0
   -5  -17   -9   2.292799   2.524777   1.397718     1.0719   0
   -6  -17   -9   0.111388   0.119435   0.732505     1.1087   0
    6   17    9   0.149461   0.266508   0.908435     1.1087   0
    0   18    9   4.795520   4.588154   1.326330     1.0374   0
   -1  -18   -9   0.355677   0.188210   0.867679     1.0410   0
    1   18    9   0.411096   0.919841   0.853970     1.0410   0
   -2  -18   -9   6.334413   5.972664   1.478318     1.0514   0
   -3  -18   -9  17.573301  17.108618   1.716852     1.0686   0
   -4  -18   -9   3.738674   4.189085   1.067724     1.0922   0
   -2  -19   -9   6.970429   6.835318   1.761631     1.1052   0
    0    0   10 2559.55389 2573.56163   12.40322     0.2728   0
    1    0   10 5288.07446 5151.54746   17.68030     0.2859   0
    2    0   10 639.596919 640.029021   2.523657     0.3219   0
    3    0   10 116.762157 116.184282   0.583184     0.3743   0
    4    0   10   1.063564   1.149253   0.095220     0.4372   0
    5    0   10 642.299311 641.796879   3.075662     0.5067   0
    6    0   10  62.417576  61.429586   0.589155     0.5805   0
    7    0   10 293.689732 294.928140   2.001584     0.6571   0
    8    0   10 174.069712 174.094812   1.496552     0.7357   0
    9    0   10  37.865817  39.143477   0.670748     0.8156   0
   10    0   10  15.351269  15.571984   0.567608     0.8966   0
   11    0   10   4.028499   4.038607   0.442483     0.9783   0
   12    0   10   0.974266   0.633798   0.382474     1.0606   0
    0    1   10  22.254269  22.814100   0.173290     0.2785   0
   -1   -1  -10 246.228812 244.145480   0.881553     0.2913   0
    1    1   10 249.901601 247.088571   0.873633     0.2913   0
   -2   -1  -10 268.978234 270.030663   1.047069     0.3267   0
    2    1   10 273.672899 274.947346   1.048352     0.3267   0
   -3   -1  -10 523.144760 524.552975   1.972272     0.3784   0
    3    1   10 526.526489 524.407322   2.229285     0.3784   0
   -4   -1  -10  36.668471  37.520908   0.319088     0.4408   0
    4    1   10  36.687272  36.981538   0.347873     0.4408   0
    5    1   10 226.075824 221.334475   1.358364     0.5098   0
   -5   -1  -10 226.165469 223.754128   1.361742     0.5098   0
    6    1   10 154.932891 154.907824   1.132193     0.5832   0
   -6   -1  -10 154.557566 154.865949   1.115844     0.5832   0
    7    1   10  13.185581  12.893070   0.338688     0.6595   0
   -7   -1  -10  12.668341  12.524751   0.339844     0.6595   0
   -8   -1  -10 107.977144 108.056871   1.064920     0.7378   0
    8    1   10 108.085367 107.826558   1.093377     0.7378   0
   -9   -1  -10  23.931831  23.525248   0.541017     0.8175   0
    9    1   10  24.790330  24.989602   0.545787     0.8175   0
   10    1   10  12.801826  12.739770   0.509429     0.8983   0
  -10   -1  -10  12.697202  12.942319   0.523384     0.8983   0
  -11   -1  -10  12.911910  12.957794   0.659096     0.9799   0
   11    1   10  12.831281  12.986287   0.728454     0.9799   0
  -12   -1  -10   5.706782   5.464964   0.506889     1.0620   0
   12    1   10   5.596708   5.483080   0.573343     1.0620   0
    0    2   10 345.000648 346.619308   1.220240     0.2949   0
   -1   -2  -10   5.997282   6.410267   0.101702     0.3070   0
    1    2   10   5.205022   5.468087   0.090896     0.3070   0
    2    2   10  39.023433  40.254987   0.271788     0.3408   0
   -2   -2  -10  36.157109  37.079125   0.262247     0.3408   0
   -3   -2  -10 506.323428 504.443824   1.890033     0.3907   0
    3    2   10 509.087809 511.784711   1.943132     0.3907   0
    4    2   10   8.690972   9.052650   0.183213     0.4513   0
   -4   -2  -10   9.755977   9.976833   0.192188     0.4513   0
    5    2   10 151.083760 151.671607   1.016846     0.5190   0
   -5   -2  -10 152.915907 153.662495   1.032394     0.5190   0
   -6   -2  -10  18.647253  17.953220   0.360335     0.5912   0
    6    2   10  19.576538  19.556399   0.338442     0.5912   0
    7    2   10  32.280005  32.622158   0.475282     0.6666   0
   -7   -2  -10  31.898967  31.570092   0.471049     0.6666   0
   -8   -2  -10  82.168307  82.914334   0.913979     0.7442   0
    8    2   10  84.214006  83.706228   0.925585     0.7442   0
   -9   -2  -10   8.277141   7.958690   0.364268     0.8233   0
    9    2   10   8.494761   7.914703   0.350950     0.8233   0
  -10   -2  -10   4.176772   4.129085   0.371132     0.9035   0
   10    2   10   4.611753   4.367819   0.356940     0.9035   0
   11    2   10   1.716088   1.628058   0.392970     0.9847   0
  -11   -2  -10   1.725985   1.470936   0.348419     0.9847   0
   12    2   10   2.986086   3.233204   0.494763     1.0665   0
  -12   -2  -10   3.039146   2.664594   0.421091     1.0665   0
    0    3   10 1159.73724 1136.38094    4.68889     0.3204   0
    1    3   10 257.243463 255.249664   1.047151     0.3316   0
   -1   -3  -10 257.027328 256.517751   0.972768     0.3316   0
    2    3   10 311.204632 310.858884   1.314996     0.3631   0
   -2   -3  -10 315.634151 314.451950   1.166103     0.3631   0
   -3   -3  -10 376.328692 376.062965   1.554085     0.4102   0
    3    3   10 377.088153 379.628720   1.702132     0.4102   0
    4    3   10 129.487033 132.633913   0.843428     0.4684   0
   -4   -3  -10 128.831519 131.347619   0.737102     0.4684   0
    5    3   10  50.023065  50.570281   0.470813     0.5339   0
   -5   -3  -10  49.939878  50.345703   0.488710     0.5339   0
    6    3   10 141.346418 141.121813   1.080478     0.6043   0
   -6   -3  -10 142.368129 143.431316   1.158420     0.6043   0
    7    3   10  63.717959  64.202173   0.693707     0.6783   0
   -7   -3  -10  65.140104  66.128792   0.724348     0.6783   0
   -8   -3  -10  15.092814  15.253824   0.412306     0.7546   0
    8    3   10  15.196161  15.177994   0.391186     0.7546   0
    9    3   10  15.896670  15.308535   0.522783     0.8327   0
   -9   -3  -10  15.992244  15.978718   0.478550     0.8327   0
   10    3   10  12.204978  12.284333   0.616820     0.9122   0
  -10   -3  -10  12.429891  12.742137   0.544831     0.9122   0
   11    3   10   9.696775   9.795769   0.675536     0.9926   0
  -11   -3  -10   9.737504   9.913839   0.611367     0.9926   0
  -12   -3  -10   3.988185   4.091488   0.500835     1.0738   0
   12    3   10   3.831564   3.277828   0.593416     1.0738   0
    0    4   10  15.224276  14.920826   0.151051     0.3530   0
   -1   -4  -10  72.369979  73.602860   0.358123     0.3632   0
    1    4   10  71.446539  71.931497   0.438651     0.3632   0
    2    4   10 262.966699 265.064823   1.141269     0.3921   0
   -2   -4  -10 267.010493 270.121696   1.003036     0.3921   0
    3    4   10 224.601820 227.155114   1.188761     0.4362   0
   -3   -4  -10 224.921207 227.022206   0.999895     0.4362   0
    4    4   10 247.193002 243.829596   1.368660     0.4912   0
   -4   -4  -10 244.198919 240.991193   1.194150     0.4912   0
    5    4   10 263.430590 262.519545   1.663889     0.5540   0
   -5   -4  -10 264.119005 263.681124   1.458191     0.5540   0
   -6   -4  -10  64.993893  64.915597   0.663493     0.6222   0
    6    4   10  65.198903  65.619463   0.700661     0.6222   0
    7    4   10   4.341854   3.778217   0.239207     0.6943   0
   -7   -4  -10   4.617510   4.477686   0.238142     0.6943   0
    8    4   10  11.803040  11.873411   0.435692     0.7690   0
   -8   -4  -10  11.848928  12.104726   0.396257     0.7690   0
    9    4   10   2.652335   2.325679   0.292907     0.8458   0
   -9   -4  -10   2.816681   2.451569   0.262957     0.8458   0
   10    4   10  19.310825  19.946111   0.762464     0.9241   0
  -10   -4  -10  19.139242  18.846707   0.623274     0.9241   0
  -11   -4  -10   8.228800   8.397887   0.570885     1.0036   0
   11    4   10   7.820893   7.654477   0.610621     1.0036   0
   12    4   10   4.938249   4.916182   0.610949     1.0840   0
  -12   -4  -10   4.944679   4.693935   0.566452     1.0840   0
    0    5   10 998.262995 980.878669   4.383449     0.3909   0
   -1   -5  -10 325.651303 323.181998   1.233659     0.4001   0
    1    5   10 317.252318 312.268073   1.593484     0.4001   0
   -2   -5  -10 819.899588 814.347774   3.589980     0.4266   0
    2    5   10 814.799130 812.031899   3.745646     0.4266   0
   -3   -5  -10 782.597873 773.063479   2.976273     0.4674   0
    3    5   10 779.320060 775.591460   3.682214     0.4674   0
   -4   -5  -10 218.394649 219.136032   1.051056     0.5192   0
    4    5   10 221.962221 222.041800   1.371582     0.5192   0
    5    5   10  46.881358  47.126327   0.526088     0.5789   0
   -5   -5  -10  46.842911  47.464878   0.437003     0.5789   0
    6    5   10 171.280903 169.954639   1.355970     0.6445   0
   -6   -5  -10 171.050762 171.191776   1.262753     0.6445   0
   -7   -5  -10  69.834718  70.278068   0.763246     0.7143   0
    7    5   10  67.849935  68.627096   0.822190     0.7143   0
    8    5   10 104.558375 106.666800   1.247131     0.7872   0
   -8   -5  -10 105.169656 105.976771   1.144710     0.7872   0
   -9   -5  -10  27.733861  27.697738   0.588809     0.8623   0
    9    5   10  27.175211  27.445304   0.677302     0.8623   0
   10    5   10   1.682014   1.416489   0.330267     0.9393   0
  -10   -5  -10   1.605636   1.531891   0.307491     0.9393   0
   11    5   10   9.382840   9.292357   0.750957     1.0176   0
  -11   -5  -10   9.144385   8.961380   0.619433     1.0176   0
  -12   -5  -10   1.536488   1.608823   0.482929     1.0969   0
   12    5   10   1.507591   1.032294   0.518905     1.0969   0
    0    6   10 451.152188 446.749952   2.025298     0.4328   0
   -1   -6  -10  40.388954  39.629501   0.317659     0.4411   0
    1    6   10  41.577319  40.675104   0.385497     0.4411   0
   -2   -6  -10 427.975448 428.941201   1.828294     0.4653   0
    2    6   10 436.251123 433.593888   2.169003     0.4653   0
    3    6   10 107.396045 108.792417   0.782236     0.5030   0
   -3   -6  -10 106.024959 106.434666   0.585177     0.5030   0
   -4   -6  -10 437.708547 436.638026   1.973218     0.5514   0
    4    6   10 437.142421 441.289803   2.530439     0.5514   0
    5    6   10 155.552013 155.407594   1.191520     0.6080   0
   -5   -6  -10 154.131297 152.617438   0.967460     0.6080   0
    6    6   10  85.194518  85.417463   0.857629     0.6707   0
   -6   -6  -10  85.497459  85.187059   0.762773     0.6707   0
   -7   -6  -10  34.864053  34.776450   0.532387     0.7381   0
    7    6   10  34.619292  35.540307   0.586188     0.7381   0
    8    6   10  36.774683  35.878038   0.676201     0.8088   0
   -8   -6  -10  35.362554  34.831798   0.611650     0.8088   0
   -9   -6  -10  26.088533  26.143808   0.596465     0.8821   0
    9    6   10  26.633597  27.201609   0.705140     0.8821   0
  -10   -6  -10  31.166287  31.187754   0.813670     0.9575   0
   10    6   10  31.773077  31.812057   0.953241     0.9575   0
   11    6   10   3.611557   3.414505   0.512924     1.0344   0
  -11   -6  -10   3.476354   3.325739   0.512014     1.0344   0
    0    7   10 158.576901 159.191829   0.983810     0.4776   0
   -1   -7  -10  25.961464  26.511307   0.264332     0.4852   0
    1    7   10  27.499255  28.036653   0.311305     0.4852   0
    2    7   10 244.532415 243.477299   1.565846     0.5072   0
   -2   -7  -10 239.966092 240.166435   1.150263     0.5072   0
    3    7   10   8.560254   8.086427   0.249821     0.5420   0
   -3   -7  -10   7.374600   6.902791   0.174674     0.5420   0
   -4   -7  -10 122.015514 122.203372   0.744029     0.5872   0
    4    7   10 122.455053 122.754121   0.988380     0.5872   0
    5    7   10  83.123560  83.072640   0.777457     0.6407   0
   -5   -7  -10  84.006950  84.261529   0.630639     0.6407   0
   -6   -7  -10  65.197547  65.356833   0.630193     0.7005   0
    6    7   10  67.062085  66.695653   0.749601     0.7005   0
   -7   -7  -10  48.523146  48.536243   0.647125     0.7652   0
    7    7   10  49.152609  49.679252   0.715746     0.7652   0
    8    7   10   8.136124   7.513012   0.375738     0.8336   0
   -8   -7  -10   8.350781   8.013465   0.343622     0.8336   0
    9    7   10   2.685872   2.567708   0.341100     0.9049   0
   -9   -7  -10   2.907079   2.782691   0.297013     0.9049   0
   10    7   10   9.708377   9.489444   0.698003     0.9785   0
  -10   -7  -10   9.484798  10.243650   0.722000     0.9785   0
  -11   -7  -10  11.423511  11.836179   0.819796     1.0539   0
   11    7   10  11.413586  12.215057   0.834534     1.0539   0
    0    8   10 327.054230 324.681308   1.774494     0.5245   0
    1    8   10 392.770565 394.800251   2.156841     0.5314   0
   -1   -8  -10 389.622314 389.264545   1.944579     0.5314   0
   -2   -8  -10 192.494258 191.671430   0.999477     0.5516   0
    2    8   10 190.027264 190.505299   1.498446     0.5516   0
   -3   -8  -10   2.492648   2.792587   0.119999     0.5837   0
    3    8   10   2.720642   2.749601   0.158324     0.5837   0
   -4   -8  -10   1.580165   1.689433   0.110705     0.6260   0
    4    8   10   1.543230   1.585755   0.146863     0.6260   0
   -5   -8  -10  64.432410  65.221923   0.525796     0.6764   0
    5    8   10  64.154805  64.784055   0.711267     0.6764   0
    6    8   10   5.297282   5.575597   0.268438     0.7333   0
   -6   -8  -10   5.958529   6.249977   0.231169     0.7333   0
   -7   -8  -10   8.157617   8.314283   0.313954     0.7953   0
    7    8   10   8.160382   8.153373   0.370476     0.7953   0
    8    8   10  68.291204  68.663783   1.089535     0.8614   0
   -8   -8  -10  69.184637  69.233193   1.042426     0.8614   0
   -9   -8  -10   0.929307   0.686105   0.366516     0.9306   0
    9    8   10   1.112081   0.740916   0.298651     0.9306   0
   10    8   10   6.092069   5.907939   0.571195     1.0023   0
  -10   -8  -10   5.929835   5.770753   0.566106     1.0023   0
   11    8   10   1.101545   0.980851   0.430667     1.0760   0
  -11   -8  -10   1.070841   1.050082   0.428865     1.0760   0
    0    9   10  79.562168  79.132557   0.653406     0.5731   0
    1    9   10   4.680263   4.660325   0.205616     0.5794   0
   -1   -9  -10   5.295310   5.352648   0.166645     0.5794   0
   -2   -9  -10 178.418777 176.332399   1.171674     0.5980   0
    2    9   10 176.100304 176.081148   1.456234     0.5980   0
    3    9   10   2.550580   2.704330   0.190605     0.6278   0
   -3   -9  -10   3.173147   3.454504   0.161319     0.6278   0
    4    9   10  42.061788  41.896127   0.544841     0.6672   0
   -4   -9  -10  43.495436  43.397896   0.492369     0.6672   0
    5    9   10  57.420113  57.397378   0.680161     0.7147   0
   -5   -9  -10  57.953448  57.455184   0.598960     0.7147   0
   -6   -9  -10  70.029277  69.612618   0.841808     0.7688   0
    6    9   10  68.760694  67.855411   0.814088     0.7688   0
    7    9   10  29.434444  29.802963   0.644066     0.8282   0
   -7   -9  -10  30.166437  30.541694   0.599351     0.8282   0
   -8   -9  -10   4.241809   3.856469   0.415137     0.8918   0
    8    9   10   4.280821   4.065326   0.360326     0.8918   0
    9    9   10   8.611190   7.926173   0.592888     0.9588   0
   -9   -9  -10   8.776003   8.812141   0.681727     0.9588   0
  -10   -9  -10   6.943096   6.930620   0.611085     1.0285   0
   10    9   10   6.679046   6.905195   0.656875     1.0285   0
  -11   -9  -10   8.663612   8.859132   0.875535     1.1005   0
   11    9   10   8.745581   8.955463   0.904602     1.1005   0
    0   10   10  51.136166  52.213787   0.535400     0.6229   0
    1   10   10 263.331634 261.166797   2.104706     0.6287   0
   -1  -10  -10 265.898079 267.437138   1.686620     0.6287   0
   -2  -10  -10  15.172734  15.680950   0.302739     0.6459   0
    2   10   10  14.595430  14.641810   0.337495     0.6459   0
   -3  -10  -10  94.964144  93.958618   0.812450     0.6735   0
    3   10   10  94.299479  92.859852   1.006932     0.6735   0
   -4  -10  -10  69.183161  68.734151   0.757439     0.7104   0
    4   10   10  69.068976  69.412164   0.779851     0.7104   0
   -5  -10  -10 132.998564 133.922027   1.382452     0.7552   0
    5   10   10 135.567313 135.096351   1.377481     0.7552   0
   -6  -10  -10  34.567017  33.811957   0.622938     0.8066   0
    6   10   10  35.830426  35.196294   0.633916     0.8066   0
    7   10   10  83.865053  85.284464   1.199831     0.8634   0
   -7  -10  -10  83.331809  84.855791   1.403526     0.8634   0
   -8  -10  -10  14.553093  15.563791   0.699478     0.9246   0
    8   10   10  14.551566  15.496609   0.655209     0.9246   0
    9   10   10  12.370177  11.577463   0.705932     0.9894   0
   -9  -10  -10  12.509657  12.263669   0.765850     0.9894   0
  -10  -10  -10  11.970393  12.373545   0.880433     1.0571   0
   10   10   10  11.792814  11.794668   0.886805     1.0571   0
    0   11   10 450.615404 452.479558   3.217710     0.6737   0
   -1  -11  -10 206.461942 207.465625   1.626884     0.6791   0
    1   11   10 209.839556 212.082809   2.065471     0.6791   0
   -2  -11  -10 170.121634 169.999246   1.403608     0.6950   0
    2   11   10 170.443370 171.050675   1.776515     0.6950   0
    3   11   10 174.742492 171.494915   1.663024     0.7208   0
   -3  -11  -10 172.905975 171.706111   1.551017     0.7208   0
    4   11   10  75.749131  75.792927   0.954607     0.7554   0
   -4  -11  -10  76.997978  76.217868   0.878266     0.7554   0
   -5  -11  -10  18.990991  19.612749   0.512961     0.7976   0
    5   11   10  18.837746  19.532913   0.514882     0.7976   0
   -6  -11  -10  62.866667  63.200175   1.097000     0.8464   0
    6   11   10  62.907937  62.764310   1.047861     0.8464   0
   -7  -11  -10  51.923677  50.961449   1.069845     0.9007   0
    7   11   10  52.898140  52.138230   1.086914     0.9007   0
   -8  -11  -10  11.926660  11.773275   0.656429     0.9595   0
    8   11   10  12.237286  12.435084   0.695227     0.9595   0
   -9  -11  -10   6.369066   6.258188   0.675928     1.0221   0
    9   11   10   6.657891   5.825646   0.616939     1.0221   0
  -10  -11  -10   3.213344   3.215680   0.595955     1.0878   0
   10   11   10   3.025820   3.109727   0.564631     1.0878   0
    0   12   10   1.170847   1.440695   0.190013     0.7252   0
   -1  -12  -10   6.466185   6.574054   0.295192     0.7303   0
    1   12   10   6.952658   6.792114   0.336184     0.7303   0
   -2  -12  -10   9.216676   9.035417   0.354509     0.7451   0
    2   12   10   8.457746   8.297241   0.411650     0.7451   0
   -3  -12  -10  35.029368  34.294613   0.664430     0.7692   0
    3   12   10  35.029976  34.332301   0.770083     0.7692   0
   -4  -12  -10   8.082749   7.974038   0.415629     0.8017   0
    4   12   10   8.311799   8.314811   0.453553     0.8017   0
   -5  -12  -10  22.026365  21.366951   0.574435     0.8416   0
    5   12   10  21.259923  20.027585   0.553862     0.8416   0
   -6  -12  -10  12.357293  12.075049   0.530466     0.8880   0
    6   12   10  12.626277  11.880421   0.561836     0.8880   0
   -7  -12  -10   1.650535   1.344910   0.318050     0.9399   0
    7   12   10   1.795013   1.737380   0.379161     0.9399   0
   -8  -12  -10   0.410535   0.455264   0.380026     0.9964   0
    8   12   10   0.407107   0.606861   0.400708     0.9964   0
    0   13   10   1.708004   1.697717   0.213090     0.7774   0
    1   13   10  42.712996  42.223572   0.878603     0.7821   0
   -1  -13  -10  42.144956  41.883110   0.712660     0.7821   0
    2   13   10  14.434699  13.545866   0.508646     0.7960   0
   -2  -13  -10  13.550068  12.907635   0.553716     0.7960   0
   -3  -13  -10  34.512710  34.496706   0.900351     0.8186   0
    3   13   10  35.520308  35.250458   0.851922     0.8186   0
    4   13   10  56.955310  56.791828   1.220113     0.8492   0
   -4  -13  -10  58.065807  58.293597   1.295579     0.8492   0
   -5  -13  -10  21.212743  21.429309   0.741317     0.8870   0
    5   13   10  20.970531  20.433410   0.794380     0.8870   0
   -6  -13  -10   8.231066   7.770744   0.512688     0.9311   0
    6   13   10   7.765552   7.871044   0.573980     0.9311   0
    7   13   10  13.172322  12.727026   0.855618     0.9807   0
   -7  -13  -10  12.770624  12.856839   0.855809     0.9807   0
   -8  -13  -10   2.848458   2.461364   0.552387     1.0350   0
    8   13   10   2.960112   2.940515   0.645122     1.0350   0
    9   13   10   3.259153   2.718522   0.694289     1.0933   0
   -9  -13  -10   3.008038   2.760825   0.613762     1.0933   0
    0   14   10   4.828398   4.897411   0.494973     0.8301   0
    1   14   10  36.562399  35.826150   1.012294     0.8345   0
   -1  -14  -10  36.369386  36.268478   1.077119     0.8345   0
    2   14   10  68.640165  69.388222   1.385966     0.8475   0
   -2  -14  -10  67.458725  69.725590   1.645209     0.8475   0
   -3  -14  -10  10.243934  10.238917   0.743201     0.8687   0
    3   14   10   9.829164   9.956442   0.602492     0.8687   0
    4   14   10  23.856553  24.083006   0.879605     0.8976   0
   -4  -14  -10  23.899255  24.585599   1.062562     0.8976   0
   -5  -14  -10  45.427538  46.431474   1.514813     0.9335   0
    5   14   10  44.984508  45.294200   1.299120     0.9335   0
   -6  -14  -10   0.578292   1.053295   0.535555     0.9755   0
    6   14   10   0.583594   0.598504   0.465114     0.9755   0
    7   14   10   8.268118   8.667945   1.074524     1.0230   0
   -7  -14  -10   8.559269   8.615401   1.325046     1.0230   0
   -8  -14  -10   6.977954   7.308734   1.304437     1.0751   0
    8   14   10   7.124532   7.382990   1.047852     1.0751   0
    0   15   10   0.042742   0.641062   0.727762     0.8832   0
   -1  -15  -10   8.146459   8.985459   0.861753     0.8873   0
    1   15   10   7.783398   8.575647   1.369425     0.8873   0
   -2  -15  -10  33.030625  33.518741   1.390481     0.8995   0
    2   15   10  32.279981  31.789754   1.391464     0.8995   0
   -3  -15  -10  50.213366  48.917034   1.737908     0.9196   0
    3   15   10  50.337475  49.875791   1.284528     0.9196   0
    4   15   10  21.128540  20.303597   0.956664     0.9469   0
   -4  -15  -10  20.979002  20.890303   1.046322     0.9469   0
    5   15   10   6.210804   6.773880   0.838758     0.9810   0
   -5  -15  -10   6.272984   6.296176   0.876182     0.9810   0
   -6  -15  -10   4.740646   4.174592   1.002317     1.0211   0
    6   15   10   4.742744   4.763302   0.904866     1.0211   0
    7   15   10   0.367687   0.332634   0.574526     1.0665   0
   -7  -15  -10   0.418754   0.382866   0.748745     1.0665   0
    0   16   10  53.978444  56.643080   3.224656     0.9366   0
    1   16   10  40.389065  40.529087   2.666269     0.9405   0
   -1  -16  -10  39.984834  39.927087   1.605509     0.9405   0
    2   16   10   3.964833   3.430617   1.015808     0.9520   0
   -2  -16  -10   3.696829   3.664372   0.654927     0.9520   0
   -3  -16  -10   5.835606   5.655669   0.997501     0.9710   0
    3   16   10   5.716743   4.948899   1.126886     0.9710   0
   -4  -16  -10   5.700177   5.610162   1.041461     0.9969   0
    4   16   10   5.723715   5.925463   0.873223     0.9969   0
    5   16   10   2.621395   3.112276   0.757812     1.0293   0
   -5  -16  -10   2.569804   3.103045   0.908671     1.0293   0
    6   16   10   3.377497   3.124501   0.844694     1.0676   0
   -6  -16  -10   3.452989   4.097560   1.056745     1.0676   0
    7   16   10  10.288133  10.663494   1.401232     1.1111   0
   -7  -16  -10  10.271667  11.993028   2.301510     1.1111   0
    0   17   10  22.052968  22.096397   1.531327     0.9903   0
    1   17   10   9.566574  10.093082   1.174669     0.9940   0
   -1  -17  -10   9.418201   9.533139   1.143727     0.9940   0
    2   17   10   7.660286   7.461651   1.541659     1.0049   0
   -2  -17  -10   7.596276   8.594518   1.214041     1.0049   0
   -3  -17  -10  11.399371  11.452475   1.477718     1.0229   0
   -4  -17  -10   4.227141   4.511459   1.041051     1.0476   0
   -5  -17  -10   3.128056   2.263203   0.926295     1.0784   0
    0   18   10   3.872383   3.613748   1.178192     1.0442   0
    1   18   10   4.029741   5.151484   1.306858     1.0477   0
   -2  -18  -10   4.043905   3.476899   1.229580     1.0581   0
   -3  -18  -10   5.160331   5.062836   1.104192     1.0752   0
   -4  -18  -10   4.889776   4.912377   1.156563     1.0987   0
    1    0   11 130.168811 130.400878   0.553680     0.3120   0
    2    0   11  45.911118  46.429380   0.299025     0.3453   0
    3    0   11 179.236705 177.801669   0.824575     0.3946   0
    4    0   11  38.106347  37.402656   0.362220     0.4547   0
    5    0   11 192.362356 191.980941   1.175907     0.5219   0
    6    0   11  18.603211  18.833053   0.333890     0.5938   0
    7    0   11  70.351536  69.894273   0.745186     0.6689   0
    8    0   11  30.665881  29.833186   0.542182     0.7462   0
    9    0   11   0.289032   0.080164   0.202320     0.8252   0
   10    0   11   1.210141   1.014907   0.262684     0.9052   0
   11    0   11   6.480630   6.324096   0.496702     0.9862   0
   12    0   11   0.417701   0.137350   0.366535     1.0679   0
    0    1   11 265.577350 267.487206   0.958412     0.3053   0
   -1   -1  -11 729.450946 724.725049   2.975180     0.3170   0
    1    1   11 721.820283 719.626301   2.945403     0.3170   0
   -2   -1  -11   1.459788   1.521459   0.074438     0.3498   0
    2    1   11   1.300957   1.342233   0.077760     0.3498   0
    3    1   11 150.969228 147.657970   0.730830     0.3985   0
   -3   -1  -11 148.747412 146.440861   0.733961     0.3985   0
    4    1   11  90.662645  92.036005   0.629383     0.4581   0
   -4   -1  -11  91.677089  93.448834   0.615136     0.4581   0
   -5   -1  -11 106.485325 105.730983   0.809682     0.5249   0
    5    1   11 104.331631 103.211194   0.783865     0.5249   0
    6    1   11 102.430345 102.716886   0.868135     0.5965   0
   -6   -1  -11 104.288718 105.378686   0.857648     0.5965   0
    7    1   11 145.333119 147.183689   1.231783     0.6713   0
   -7   -1  -11 149.199133 150.604703   1.215070     0.6713   0
    8    1   11  65.588212  66.224740   0.816901     0.7483   0
   -8   -1  -11  66.673847  67.416906   0.801617     0.7483   0
   -9   -1  -11  15.067413  14.936484   0.466070     0.8271   0
    9    1   11  15.074867  14.928109   0.455501     0.8271   0
  -10   -1  -11  20.914606  20.703686   0.626615     0.9070   0
   10    1   11  21.320466  21.617473   0.638095     0.9070   0
   11    1   11   8.826718   9.284620   0.659305     0.9878   0
  -11   -1  -11   8.443625   8.826042   0.582683     0.9878   0
  -12   -1  -11   2.283443   2.413972   0.464950     1.0694   0
   12    1   11   2.354863   2.204979   0.452843     1.0694   0
    0    2   11 1505.06039 1501.73207    5.84418     0.3203   0
    1    2   11  61.741373  61.789166   0.332761     0.3315   0
   -1   -2  -11  64.341338  63.778415   0.340672     0.3315   0
   -2   -2  -11  40.162081  39.902873   0.282047     0.3630   0
    2    2   11  38.099318  37.803838   0.285251     0.3630   0
   -3   -2  -11  66.308432  66.990235   0.466807     0.4102   0
    3    2   11  70.152104  70.984209   0.425833     0.4102   0
    4    2   11  70.820029  70.056221   0.514982     0.4683   0
   -4   -2  -11  67.913641  67.658234   0.487490     0.4683   0
   -5   -2  -11 197.780086 198.394204   1.279394     0.5338   0
    5    2   11 200.983171 201.511168   1.286430     0.5338   0
    6    2   11  96.865362  96.039628   0.881225     0.6043   0
   -6   -2  -11  97.088577  95.591747   0.878175     0.6043   0
   -7   -2  -11   0.548189   0.271032   0.161083     0.6782   0
    7    2   11   0.673662   0.582865   0.157596     0.6782   0
   -8   -2  -11   6.706727   7.202353   0.311860     0.7546   0
    8    2   11   6.101333   6.281629   0.297850     0.7546   0
    9    2   11  16.781418  17.070475   0.481008     0.8327   0
   -9   -2  -11  16.129114  16.571979   0.483657     0.8327   0
  -10   -2  -11   2.269940   2.032872   0.306071     0.9121   0
   10    2   11   2.529930   2.236676   0.353262     0.9121   0
  -11   -2  -11   7.588468   7.685391   0.555728     0.9926   0
   11    2   11   7.825623   8.415056   0.666597     0.9926   0
   12    2   11   2.127888   2.074492   0.477358     1.0738   0
  -12   -2  -11   2.163874   2.184733   0.407927     1.0738   0
    0    3   11 247.897812 247.727622   0.950683     0.3439   0
   -1   -3  -11  35.496012  36.528741   0.244296     0.3544   0
    1    3   11  34.337161  35.314909   0.260645     0.3544   0
   -2   -3  -11 259.465208 260.291972   0.991821     0.3840   0
    2    3   11 257.673588 257.794941   1.189089     0.3840   0
   -3   -3  -11 200.959153 201.977256   0.969263     0.4289   0
    3    3   11 200.610591 203.562137   1.074752     0.4289   0
    4    3   11 186.605476 187.579504   1.110691     0.4847   0
   -4   -3  -11 179.992269 181.923635   0.975526     0.4847   0
   -5   -3  -11 123.660118 123.650794   0.908835     0.5483   0
    5    3   11 123.529379 123.141010   0.945558     0.5483   0
   -6   -3  -11  54.951321  55.092245   0.635127     0.6171   0
    6    3   11  53.817471  53.851741   0.533735     0.6171   0
   -7   -3  -11   8.607258   7.998745   0.303940     0.6897   0
    7    3   11   8.290271   8.118608   0.313435     0.6897   0
    8    3   11   0.108563   0.010988   0.203131     0.7649   0
   -8   -3  -11   0.153193   0.067337   0.184551     0.7649   0
  -10   -3  -11   8.585724   8.226509   0.496775     0.9207   0
   10    3   11   8.914069   8.113191   0.559515     0.9207   0
  -11   -3  -11   1.835913   1.529797   0.352443     1.0004   0
   11    3   11   2.003061   1.601832   0.392561     1.0004   0
  -12   -3  -11   2.346036   2.340499   0.417686     1.0810   0
   12    3   11   2.165208   2.649356   0.571276     1.0810   0
    0    4   11 226.991744 225.766863   0.962772     0.3745   0
    1    4   11  66.239532  66.156921   0.395747     0.3841   0
   -1   -4  -11  66.753116  66.311130   0.350913     0.3841   0
   -2   -4  -11 212.976492 213.612161   0.914680     0.4116   0
    2    4   11 209.340586 209.868891   1.063118     0.4116   0
    3    4   11 421.881017 424.621693   2.020637     0.4537   0
   -3   -4  -11 425.799760 424.867482   1.724635     0.4537   0
   -4   -4  -11  80.876507  80.670193   0.550976     0.5069   0
    4    4   11  80.613219  80.376521   0.626643     0.5069   0
   -5   -4  -11  50.103184  49.868418   0.488992     0.5680   0
    5    4   11  49.750636  49.456949   0.533534     0.5680   0
   -6   -4  -11   1.195252   1.011857   0.161729     0.6347   0
    6    4   11   1.565292   1.385119   0.176585     0.6347   0
    7    4   11  34.661453  35.246088   0.561791     0.7054   0
   -7   -4  -11  35.354440  35.982362   0.540762     0.7054   0
    8    4   11 106.411700 107.791966   1.250900     0.7791   0
   -8   -4  -11 106.193811 107.305851   1.171938     0.7791   0
    9    4   11  10.500746  10.469685   0.484367     0.8550   0
   -9   -4  -11  11.291495  11.052659   0.436867     0.8550   0
  -10   -4  -11  20.553985  19.989716   0.643547     0.9325   0
   10    4   11  20.421357  20.779243   0.780470     0.9325   0
  -11   -4  -11   3.860413   3.549980   0.422219     1.0113   0
   11    4   11   3.947693   3.743424   0.482365     1.0113   0
  -12   -4  -11   1.528302   1.419630   0.388519     1.0911   0
   12    4   11   1.483893   1.449852   0.498696     1.0911   0
    0    5   11 243.650570 243.378073   1.163427     0.4104   0
   -1   -5  -11 443.000651 439.496456   1.625555     0.4192   0
    1    5   11 435.859228 431.829672   2.042167     0.4192   0
   -2   -5  -11 461.646204 459.113119   1.944334     0.4445   0
    2    5   11 464.765827 462.554160   2.129940     0.4445   0
    3    5   11  15.127508  16.057007   0.276931     0.4838   0
   -3   -5  -11  14.861213  15.949133   0.191424     0.4838   0
    4    5   11 126.204995 124.936177   0.922017     0.5340   0
   -4   -5  -11 126.957828 127.296659   0.716592     0.5340   0
   -5   -5  -11  67.038736  67.146083   0.554153     0.5923   0
    5    5   11  69.169626  69.380666   0.671804     0.5923   0
    6    5   11  92.151479  92.387392   0.925112     0.6565   0
   -6   -5  -11  92.708474  92.436549   0.869791     0.6565   0
   -7   -5  -11  71.361928  72.441645   0.797438     0.7252   0
    7    5   11  70.535302  71.778016   0.863701     0.7252   0
   -8   -5  -11  28.717155  28.792954   0.561490     0.7970   0
    8    5   11  28.838685  28.930959   0.611449     0.7970   0
    9    5   11   2.110292   1.850606   0.285861     0.8714   0
   -9   -5  -11   2.369133   2.243458   0.256694     0.8714   0
  -10   -5  -11  12.389471  12.443459   0.575573     0.9476   0
   10    5   11  12.334700  12.443550   0.633898     0.9476   0
  -11   -5  -11   3.495038   3.438137   0.423221     1.0252   0
   11    5   11   3.489707   3.404081   0.566270     1.0252   0
   12    5   11   2.937284   2.570357   0.646861     1.1040   0
  -12   -5  -11   3.042951   3.556862   0.815153     1.1040   0
    0    6   11 220.313000 223.339018   1.174505     0.4505   0
   -1   -6  -11 240.066690 240.453189   1.142371     0.4585   0
    1    6   11 236.035053 234.353990   1.356389     0.4585   0
    2    6   11  98.474508  99.549854   0.677721     0.4818   0
   -2   -6  -11  94.469707  95.300442   0.586989     0.4818   0
   -3   -6  -11 403.552952 406.388729   1.741403     0.5183   0
    3    6   11 403.862026 406.470659   2.233536     0.5183   0
    4    6   11  74.192503  72.968725   0.656110     0.5654   0
   -4   -6  -11  74.451711  74.577821   0.507198     0.5654   0
    5    6   11 101.130938 101.873922   0.897010     0.6207   0
   -5   -6  -11  99.176650  99.824773   0.725996     0.6207   0
   -6   -6  -11  17.807095  17.515170   0.349029     0.6823   0
    6    6   11  18.118134  18.052719   0.391323     0.6823   0
    7    6   11  58.861482  59.857723   0.791157     0.7486   0
   -7   -6  -11  59.496619  60.022765   0.729528     0.7486   0
   -8   -6  -11  45.312963  45.201347   0.704239     0.8184   0
    8    6   11  46.000717  46.541077   0.774799     0.8184   0
    9    6   11   3.577288   3.376289   0.338851     0.8909   0
   -9   -6  -11   3.356057   3.312138   0.291715     0.8909   0
   10    6   11   6.135463   6.252207   0.567517     0.9656   0
  -10   -6  -11   5.764463   5.714221   0.438878     0.9656   0
  -11   -6  -11   2.495051   2.321819   0.486716     1.0419   0
   11    6   11   2.330911   2.058580   0.473225     1.0419   0
    0    7   11 264.466445 265.509973   1.496835     0.4937   0
    1    7   11 107.932153 107.832020   0.773679     0.5010   0
   -1   -7  -11 108.701967 109.040936   0.681690     0.5010   0
    2    7   11  61.438464  60.392722   0.601782     0.5224   0
   -2   -7  -11  60.098870  59.103971   0.435301     0.5224   0
   -3   -7  -11  99.299476  99.476117   0.624713     0.5562   0
    3    7   11  96.835385  96.986370   0.784839     0.5562   0
    4    7   11 100.396914 102.284480   0.862691     0.6003   0
   -4   -7  -11 102.300433 103.604456   0.666952     0.6003   0
    5    7   11  21.644516  21.677737   0.390777     0.6527   0
   -5   -7  -11  22.145725  21.935724   0.297686     0.6527   0
    6    7   11  25.806213  25.513405   0.461272     0.7115   0
   -6   -7  -11  25.487361  25.262974   0.383084     0.7115   0
    7    7   11  39.940340  39.875472   0.655618     0.7753   0
   -7   -7  -11  39.676946  39.632141   0.590211     0.7753   0
   -8   -7  -11   7.431502   7.494568   0.343704     0.8429   0
    8    7   11   8.060989   7.368615   0.382902     0.8429   0
   -9   -7  -11  10.796637  10.177834   0.528628     0.9135   0
    9    7   11  10.556443  10.635547   0.556083     0.9135   0
   10    7   11   0.564839   0.623684   0.370831     0.9865   0
  -10   -7  -11   0.647495   0.791876   0.381464     0.9865   0
   11    7   11   4.384262   4.309476   0.575446     1.0613   0
  -11   -7  -11   4.384763   4.091152   0.562383     1.0613   0
    0    8   11  15.837715  16.415858   0.239353     0.5392   0
    1    8   11 131.314171 132.893357   0.961680     0.5459   0
   -1   -8  -11 130.112372 132.122308   0.863046     0.5459   0
    2    8   11  40.120589  40.875558   0.508345     0.5656   0
   -2   -8  -11  40.524456  41.714608   0.389857     0.5656   0
   -3   -8  -11  77.182556  77.386184   0.598368     0.5970   0
    3    8   11  76.542480  75.506720   0.800315     0.5970   0
   -4   -8  -11  57.722811  57.550040   0.500908     0.6383   0
    4    8   11  57.678732  58.085404   0.628263     0.6383   0
    5    8   11  83.826011  83.814102   0.828836     0.6878   0
   -5   -8  -11  83.767188  83.062990   0.642519     0.6878   0
    6    8   11  57.482393  58.192095   0.726770     0.7439   0
   -6   -8  -11  57.546964  57.582994   0.640288     0.7439   0
    7    8   11  29.005272  28.560638   0.572351     0.8051   0
   -7   -8  -11  29.554012  29.066689   0.517467     0.8051   0
    8    8   11   5.171785   5.393868   0.378587     0.8704   0
   -8   -8  -11   5.207302   5.250063   0.365424     0.8704   0
   -9   -8  -11   1.168597   0.892431   0.344013     0.9389   0
    9    8   11   1.234436   1.343280   0.367490     0.9389   0
   10    8   11   4.816195   4.525287   0.527426     1.0100   0
  -10   -8  -11   4.870208   5.078539   0.554699     1.0100   0
   11    8   11   0.610920   0.518350   0.405278     1.0832   0
  -11   -8  -11   0.574395   0.754234   0.419507     1.0832   0
    0    9   11  48.342472  49.485625   0.522692     0.5866   0
   -1   -9  -11  98.908639 100.062369   0.738540     0.5927   0
    1    9   11 100.554469 102.086029   0.794598     0.5927   0
    2    9   11  12.874264  12.769265   0.333936     0.6109   0
   -2   -9  -11  12.685705  12.500445   0.280727     0.6109   0
   -3   -9  -11  59.107276  58.138021   0.564995     0.6401   0
    3    9   11  60.092521  60.115527   0.783183     0.6401   0
   -4   -9  -11   8.917666   8.738696   0.264469     0.6788   0
    4    9   11   8.346584   8.182367   0.288474     0.6788   0
   -5   -9  -11  46.719220  46.423098   0.574190     0.7255   0
    5    9   11  46.729973  45.768937   0.609765     0.7255   0
    6    9   11  23.713424  23.344821   0.473043     0.7789   0
   -6   -9  -11  24.894480  24.203534   0.489074     0.7789   0
   -7   -9  -11  34.647009  34.062753   0.709574     0.8375   0
    7    9   11  35.651912  35.384276   0.696428     0.8375   0
    8    9   11   1.485135   1.351209   0.325506     0.9005   0
   -8   -9  -11   1.743377   1.786219   0.352952     0.9005   0
   -9   -9  -11   6.267463   5.980247   0.561172     0.9669   0
    9    9   11   6.008586   6.012682   0.533389     0.9669   0
   10    9   11   3.279167   2.564167   0.464122     1.0361   0
  -10   -9  -11   3.395017   3.534622   0.506042     1.0361   0
  -11   -9  -11   7.308890   7.267760   0.913979     1.1075   0
   11    9   11   7.184053   6.468091   0.980760     1.1075   0
    0   10   11  70.947775  72.517839   0.745422     0.6353   0
   -1  -10  -11 119.078296 119.776437   0.979550     0.6410   0
    1   10   11 121.485140 122.157856   1.189307     0.6410   0
   -2  -10  -11  41.732156  42.516334   0.471432     0.6579   0
    2   10   11  41.890823  42.186340   0.607426     0.6579   0
    3   10   11  72.848802  73.014150   0.933068     0.6850   0
   -3  -10  -11  72.834022  72.369183   0.720425     0.6850   0
   -4  -10  -11   6.205135   6.301265   0.244969     0.7213   0
    4   10   11   5.905631   5.706320   0.282939     0.7213   0
   -5  -10  -11  69.702249  69.834738   0.905895     0.7655   0
    5   10   11  69.239171  68.462145   0.876164     0.7655   0
    6   10   11   7.118292   6.940788   0.336967     0.8162   0
   -6  -10  -11   6.737888   6.841353   0.341646     0.8162   0
   -7  -10  -11  23.331935  24.109952   0.735600     0.8724   0
    7   10   11  23.785423  24.903667   0.674990     0.8724   0
   -8  -10  -11  17.986521  17.974704   0.743775     0.9330   0
    8   10   11  18.046747  18.253355   0.702145     0.9330   0
    9   10   11   6.682552   6.952978   0.583484     0.9972   0
   -9  -10  -11   6.691460   6.819223   0.610047     0.9972   0
   10   10   11   8.304150   7.671099   0.745486     1.0644   0
  -10  -10  -11   8.200801   7.839082   0.814307     1.0644   0
    0   11   11   1.597885   2.234901   0.200900     0.6852   0
    1   11   11   0.851035   1.175662   0.188028     0.6905   0
   -1  -11  -11   1.024859   1.292284   0.150368     0.6905   0
    2   11   11  59.357853  59.103607   0.898849     0.7062   0
   -2  -11  -11  59.220227  58.971063   0.727198     0.7062   0
    3   11   11   6.061453   6.065107   0.290295     0.7315   0
   -3  -11  -11   5.425018   5.596825   0.293645     0.7315   0
   -4  -11  -11  59.698008  58.724728   0.758094     0.7656   0
    4   11   11  58.507321  56.814313   0.878585     0.7656   0
    5   11   11  23.948917  24.609995   0.577885     0.8074   0
   -5  -11  -11  24.121765  24.456787   0.573015     0.8074   0
    6   11   11  11.934651  11.575734   0.537430     0.8556   0
   -6  -11  -11  12.683664  12.483604   0.539834     0.8556   0
    7   11   11   2.841033   2.948398   0.390731     0.9093   0
   -7  -11  -11   2.738925   2.875527   0.368255     0.9093   0
   -8  -11  -11  11.886170  11.606048   0.676064     0.9676   0
    8   11   11  11.849501  11.425530   0.710256     0.9676   0
    9   11   11   0.660829   0.318742   0.391186     1.0297   0
   -9  -11  -11   0.614988   0.236886   0.370977     1.0297   0
  -10  -11  -11   3.470723   3.580339   0.613680     1.0949   0
   10   11   11   3.358932   3.037947   0.575227     1.0949   0
    0   12   11 159.052119 155.602405   1.651253     0.7359   0
   -1  -12  -11  11.610577  11.091166   0.452133     0.7409   0
    1   12   11  11.645371  11.773275   0.360872     0.7409   0
    2   12   11  32.174792  31.503365   0.707990     0.7555   0
   -2  -12  -11  31.313596  30.067868   0.590430     0.7555   0
    3   12   11   9.900061   9.450208   0.451668     0.7793   0
   -3  -12  -11   9.549743   9.498001   0.350841     0.7793   0
    4   12   11   2.951139   2.690712   0.322839     0.8114   0
   -4  -12  -11   2.963191   2.831676   0.296658     0.8114   0
    5   12   11  10.671961  11.153524   0.584677     0.8509   0
   -5  -12  -11  10.480370  10.568183   0.458824     0.8509   0
    6   12   11  11.037373  10.929492   0.544813     0.8968   0
   -6  -12  -11  11.306414  10.874508   0.523138     0.8968   0
   -7  -12  -11   9.651694   9.471328   0.578031     0.9482   0
    7   12   11   9.099322   9.195954   0.641836     0.9482   0
    8   12   11  15.040795  14.302804   0.940824     1.0042   0
   -8  -12  -11  15.215128  15.129928   0.802591     1.0042   0
   -9  -12  -11   0.418678   0.780315   0.460426     1.0642   0
    9   12   11   0.526232   0.378314   0.457686     1.0642   0
    0   13   11  33.142146  32.902813   0.711112     0.7874   0
    1   13   11  11.073294  11.056027   0.506570     0.7920   0
   -1  -13  -11  11.635182  11.214698   0.414736     0.7920   0
    2   13   11  17.059344  16.304434   0.574308     0.8057   0
   -2  -13  -11  16.921165  16.686134   0.505514     0.8057   0
    3   13   11  16.365223  16.214038   0.627016     0.8280   0
   -3  -13  -11  16.003593  15.977990   0.666825     0.8280   0
   -4  -13  -11   2.887512   2.853697   0.392579     0.8583   0
    4   13   11   3.421768   3.222170   0.386152     0.8583   0
    5   13   11   6.757622   7.035836   0.496111     0.8957   0
   -5  -13  -11   6.592732   6.936146   0.503402     0.8957   0
    6   13   11   7.864787   7.332102   0.589265     0.9395   0
   -6  -13  -11   7.975891   8.006300   0.603438     0.9395   0
   -7  -13  -11   1.896660   1.559720   0.522619     0.9886   0
    7   13   11   1.842104   1.843032   0.445633     0.9886   0
   -9  -13  -11   1.646858   1.155780   0.600880     1.1004   0
    9   13   11   1.516082   1.743634   0.658240     1.1004   0
    0   14   11  35.357497  35.297249   1.177865     0.8394   0
   -1  -14  -11  16.210120  16.431789   0.793406     0.8438   0
    1   14   11  16.672873  16.210943   0.796865     0.8438   0
   -2  -14  -11  12.967106  13.566257   0.782755     0.8567   0
    2   14   11  12.904369  12.786106   0.618177     0.8567   0
    3   14   11   4.240290   4.461710   0.443148     0.8777   0
   -3  -14  -11   4.657188   4.837785   0.547408     0.8777   0
   -4  -14  -11  31.094829  30.913927   1.179749     0.9063   0
    4   14   11  30.430992  29.601325   0.986805     0.9063   0
    5   14   11  17.072822  18.077207   0.855736     0.9418   0
   -5  -14  -11  17.301116  17.168517   1.018166     0.9418   0
    6   14   11  11.477251  10.533135   0.990628     0.9835   0
   -6  -14  -11  11.095504  10.544787   1.009763     0.9835   0
   -7  -14  -11   2.215325   2.713889   0.903574     1.0306   0
    7   14   11   2.324912   2.516520   0.690639     1.0306   0
    8   14   11   1.968745   2.277942   0.736592     1.0824   0
   -8  -14  -11   1.977414   1.904671   0.927324     1.0824   0
    0   15   11   3.912437   4.100546   1.050264     0.8920   0
    1   15   11  10.785447  10.189486   0.844038     0.8961   0
   -1  -15  -11  11.350545  11.878964   0.969937     0.8961   0
   -2  -15  -11  19.886250  20.191717   1.150109     0.9082   0
    2   15   11  19.645209  19.454078   1.150828     0.9082   0
    3   15   11   9.074821   8.522092   0.604476     0.9280   0
   -3  -15  -11   9.324429   9.977744   0.936455     0.9280   0
   -4  -15  -11   4.402576   4.043815   0.575236     0.9552   0
    4   15   11   4.341149   4.186254   0.545705     0.9552   0
   -5  -15  -11   2.937304   2.689801   0.858612     0.9889   0
    5   15   11   3.001988   3.010574   0.604631     0.9889   0
   -6  -15  -11   5.575570   5.521796   1.093086     1.0287   0
    6   15   11   5.822671   6.388775   1.059121     1.0287   0
   -7  -15  -11   5.380071   5.080424   1.155024     1.0738   0
    7   15   11   5.655328   5.182863   0.880934     1.0738   0
    0   16   11   0.595637   1.135989   0.629292     0.9449   0
   -1  -16  -11   8.032395   7.907066   0.903810     0.9487   0
    1   16   11   8.361974   7.931062   1.431546     0.9487   0
   -2  -16  -11   7.332479   7.581669   0.905931     0.9602   0
    2   16   11   7.013321   7.952209   1.486056     0.9602   0
   -3  -16  -11  30.012673  30.104373   1.476425     0.9790   0
    3   16   11  29.575752  27.482354   2.330386     0.9790   0
   -4  -16  -11   0.731506   0.896537   0.718376     1.0048   0
    4   16   11   0.896995   1.312038   0.768008     1.0048   0
    5   16   11   6.837896   7.489999   1.087888     1.0369   0
   -5  -16  -11   7.099200   6.978030   1.224237     1.0369   0
    6   16   11   3.331622   3.284992   0.731494     1.0749   0
   -6  -16  -11   3.189665   2.709692   0.983418     1.0749   0
    0   17   11   3.461347   3.115343   0.767853     0.9982   0
   -1  -17  -11  13.058058  11.620522   1.703643     1.0018   0
    1   17   11  13.494773  13.780094   1.314377     1.0018   0
   -2  -17  -11   1.388477   1.271100   0.763155     1.0127   0
    2   17   11   1.438878   2.193154   0.918958     1.0127   0
   -3  -17  -11   1.843301   1.484463   0.800160     1.0305   0
   -4  -17  -11   7.411383   7.676252   1.265019     1.0550   0
   -5  -17  -11   6.933925   6.506626   1.228452     1.0857   0
    0   18   11   4.722704   5.482607   1.155999     1.0517   0
    1   18   11   8.837546   9.218348   1.767976     1.0552   0
   -3  -18  -11   1.852206   2.229112   0.904630     1.0825   0
   -4  -18  -11   0.252633   0.559688   0.840060     1.1058   0
   -1  -19  -11   2.762188   2.519306   1.829678     1.1088   0
    0    0   12 926.870164 944.565676   5.478328     0.3274   0
    1    0   12 784.950823 783.828110   3.180268     0.3383   0
    2    0   12  14.981452  15.595379   0.188265     0.3692   0
    3    0   12 211.032132 210.552548   1.018157     0.4157   0
    4    0   12   2.483872   2.081984   0.127391     0.4732   0
    5    0   12 165.984961 164.676556   1.129035     0.5381   0
    6    0   12  61.909002  61.932725   0.617548     0.6081   0
    7    0   12 346.058400 346.576523   2.523758     0.6816   0
    8    0   12   0.723288   0.663056   0.197842     0.7576   0
    9    0   12  20.582590  20.565316   0.543120     0.8355   0
   10    0   12   5.371566   5.209781   0.383621     0.9146   0
   11    0   12   0.532340   0.589064   0.311660     0.9949   0
   12    0   12   0.140922   0.178506   0.362456     1.0759   0
    0    1   12 556.464354 558.529155   2.023423     0.3321   0
    1    1   12  57.498938  58.140388   0.327545     0.3429   0
   -1   -1  -12  58.728032  59.299054   0.336230     0.3429   0
    2    1   12 685.352103 685.750257   2.870301     0.3735   0
   -2   -1  -12 689.150176 688.753429   2.761353     0.3735   0
   -3   -1  -12 589.965065 591.553133   2.322966     0.4195   0
    3    1   12 590.476738 587.082511   2.352825     0.4195   0
   -4   -1  -12 581.239236 584.563632   2.708163     0.4765   0
    4    1   12 580.779781 584.409787   3.012285     0.4765   0
    5    1   12 216.790123 220.807395   1.403480     0.5410   0
   -5   -1  -12 216.829160 219.391835   1.415424     0.5410   0
   -6   -1  -12 126.752652 126.790516   1.048489     0.6107   0
    6    1   12 126.631101 127.129158   1.017538     0.6107   0
    7    1   12   0.833243   0.753105   0.180809     0.6839   0
   -7   -1  -12   0.665722   0.877538   0.189731     0.6839   0
   -8   -1  -12   2.170185   1.824189   0.216121     0.7597   0
    8    1   12   1.966755   1.581231   0.215511     0.7597   0
   -9   -1  -12   7.442337   7.094543   0.354327     0.8373   0
    9    1   12   7.511476   7.604900   0.356940     0.8373   0
   10    1   12  34.500278  34.286694   0.815099     0.9164   0
  -10   -1  -12  34.674552  34.426793   0.799751     0.9164   0
   11    1   12   6.439853   6.446134   0.561754     0.9964   0
  -11   -1  -12   6.446009   6.646962   0.515082     0.9964   0
  -12   -1  -12   2.962413   3.011748   0.491668     1.0773   0
   12    1   12   2.868098   2.719815   0.506698     1.0773   0
    0    2   12 1359.57759 1345.26485    5.66843     0.3460   0
    1    2   12 418.771167 414.554373   1.486165     0.3564   0
   -1   -2  -12 423.108347 418.798323   1.548760     0.3564   0
    2    2   12 799.601403 792.230439   3.498828     0.3859   0
   -2   -2  -12 793.721457 784.904118   3.132521     0.3859   0
    3    2   12  50.462198  51.926033   0.373517     0.4305   0
   -3   -2  -12  54.117362  54.492885   0.392288     0.4305   0
   -4   -2  -12  32.848976  32.361440   0.362429     0.4862   0
    4    2   12  30.738708  30.361631   0.333863     0.4862   0
    5    2   12 293.599103 295.132964   1.854193     0.5496   0
   -5   -2  -12 290.472643 291.302303   1.728895     0.5496   0
    6    2   12 119.737468 122.505601   0.996072     0.6183   0
   -6   -2  -12 119.911225 119.966696   1.041152     0.6183   0
    7    2   12  65.363077  65.609631   0.726041     0.6907   0
   -7   -2  -12  66.225853  66.526787   0.767170     0.6907   0
    8    2   12 109.751840 109.500652   1.157118     0.7659   0
   -8   -2  -12 109.211511 109.545258   1.128743     0.7659   0
    9    2   12   3.149812   3.319093   0.273991     0.8429   0
   -9   -2  -12   3.355739   3.042818   0.274282     0.8429   0
   10    2   12  10.263472   9.925491   0.580717     0.9215   0
  -10   -2  -12  10.255954  10.095358   0.517157     0.9215   0
  -11   -2  -12  12.942804  13.125386   0.678012     1.0012   0
   11    2   12  12.992113  13.632438   0.751075     1.0012   0
  -12   -2  -12   1.954101   1.760602   0.399352     1.0817   0
   12    2   12   1.944413   1.596170   0.482328     1.0817   0
    0    3   12 245.195296 245.101325   0.982035     0.3680   0
    1    3   12 1078.60900 1078.35662    4.67386     0.3777   0
   -1   -3  -12 1081.36637 1078.71164    4.63108     0.3777   0
    2    3   12 213.106663 208.854785   1.061079     0.4057   0
   -2   -3  -12 208.618945 206.883925   0.867233     0.4057   0
    3    3   12  43.093388  43.686106   0.433844     0.4484   0
   -3   -3  -12  44.561731  45.369940   0.348501     0.4484   0
   -4   -3  -12  58.998427  60.209109   0.481737     0.5021   0
    4    3   12  57.820253  58.913348   0.531923     0.5021   0
    5    3   12 248.102208 245.185075   1.603998     0.5637   0
   -5   -3  -12 247.221308 243.869651   1.556588     0.5637   0
    6    3   12  18.447011  18.880390   0.384195     0.6309   0
   -6   -3  -12  17.248543  16.584724   0.376503     0.6309   0
   -7   -3  -12 132.959372 133.685342   1.202926     0.7020   0
    7    3   12 133.271693 134.534678   1.250991     0.7020   0
   -8   -3  -12 112.570607 114.421886   1.171511     0.7760   0
    8    3   12 113.268510 113.539778   1.287341     0.7760   0
    9    3   12  29.032589  29.238377   0.690839     0.8522   0
   -9   -3  -12  29.085549  29.344248   0.644494     0.8522   0
   10    3   12   1.823157   1.907411   0.348028     0.9300   0
  -10   -3  -12   1.697319   1.536716   0.295483     0.9300   0
   11    3   12   5.016311   4.926196   0.520644     1.0090   0
  -11   -3  -12   4.940288   4.321337   0.530749     1.0090   0
  -12   -3  -12   4.082650   4.291779   0.492233     1.0889   0
   12    3   12   4.066798   3.668268   0.590202     1.0889   0
    0    4   12 123.959911 125.841044   0.605150     0.3967   0
   -1   -4  -12  56.287486  56.700431   0.349466     0.4058   0
    1    4   12  58.241784  59.158864   0.390731     0.4058   0
    2    4   12 594.530028 596.458891   2.706251     0.4319   0
   -2   -4  -12 595.622291 598.210363   2.177687     0.4319   0
   -3   -4  -12 323.256438 321.180186   1.453394     0.4722   0
    3    4   12 323.246707 320.847006   1.726492     0.4722   0
    4    4   12 274.033752 275.281436   1.666693     0.5235   0
   -4   -4  -12 272.317443 275.894087   1.481978     0.5235   0
    5    4   12 234.658115 238.332124   1.625610     0.5828   0
   -5   -4  -12 236.204099 239.523744   1.569843     0.5828   0
    6    4   12  46.005977  46.334797   0.595746     0.6480   0
   -6   -4  -12  45.419474  45.432661   0.567007     0.6480   0
    7    4   12  75.881796  77.691326   0.884630     0.7175   0
   -7   -4  -12  76.625934  76.213226   0.840970     0.7175   0
    8    4   12   0.908333   0.829282   0.224669     0.7900   0
   -8   -4  -12   0.879785   0.910082   0.215029     0.7900   0
   -9   -4  -12   2.466463   2.603666   0.268793     0.8650   0
    9    4   12   2.580981   2.525214   0.304641     0.8650   0
   10    4   12  26.810620  27.238022   0.827771     0.9417   0
  -10   -4  -12  26.718837  26.707756   0.728891     0.9417   0
   11    4   12   9.819184   9.671964   0.824211     1.0198   0
  -11   -4  -12  10.143435  10.630904   0.640634     1.0198   0
   12    4   12   3.934525   4.207728   0.719514     1.0990   0
  -12   -4  -12   4.168863   4.288201   0.556802     1.0990   0
    0    5   12 1671.98139 1654.68542    7.77682     0.4308   0
   -1   -5  -12 473.134535 469.524543   1.797707     0.4392   0
    1    5   12 473.795814 473.994255   2.103359     0.4392   0
    2    5   12  20.808913  21.029401   0.268729     0.4634   0
   -2   -5  -12  21.362149  22.154112   0.239926     0.4634   0
    3    5   12   7.931135   7.509425   0.221720     0.5012   0
   -3   -5  -12   7.754420   7.820220   0.159490     0.5012   0
   -4   -5  -12  14.332804  13.933757   0.208547     0.5498   0
    4    5   12  14.310265  13.956970   0.262311     0.5498   0
    5    5   12 107.697732 107.091013   0.914051     0.6066   0
   -5   -5  -12 108.354974 107.814724   0.801808     0.6066   0
   -6   -5  -12 160.492314 160.303340   1.311209     0.6694   0
    6    5   12 161.405978 159.857279   1.380312     0.6694   0
    7    5   12  84.806825  85.496116   0.977347     0.7369   0
   -7   -5  -12  84.886867  85.555196   0.923264     0.7369   0
    8    5   12  49.394541  49.721036   0.802363     0.8077   0
   -8   -5  -12  48.739783  48.984398   0.740079     0.8077   0
   -9   -5  -12   0.927919   1.007042   0.230085     0.8811   0
    9    5   12   0.725315   0.686651   0.260345     0.8811   0
   10    5   12  13.308881  13.649461   0.677148     0.9565   0
  -10   -5  -12  13.100147  13.514369   0.609802     0.9565   0
  -11   -5  -12   1.695983   1.543216   0.363203     1.0335   0
   11    5   12   1.552957   1.411373   0.441391     1.0335   0
    0    6   12 274.062510 275.519942   1.436334     0.4691   0
   -1   -6  -12 199.291773 200.467021   1.002353     0.4768   0
    1    6   12 198.623836 198.403307   1.272957     0.4768   0
   -2   -6  -12 204.939614 205.904412   1.071192     0.4992   0
    2    6   12 204.803498 205.734180   1.252248     0.4992   0
    3    6   12 342.182516 340.243369   2.104297     0.5345   0
   -3   -6  -12 343.402686 344.690323   1.589069     0.5345   0
   -4   -6  -12  84.480872  85.795523   0.586688     0.5803   0
    4    6   12  85.812014  87.180132   0.745768     0.5803   0
    5    6   12  66.154980  66.745630   0.692277     0.6344   0
   -5   -6  -12  67.231597  66.949179   0.570840     0.6344   0
   -6   -6  -12  98.680622  99.707341   0.938048     0.6947   0
    6    6   12  97.387425  97.712812   1.006869     0.6947   0
    7    6   12  28.104266  28.353447   0.549401     0.7599   0
   -7   -6  -12  29.473595  29.601871   0.511377     0.7599   0
    8    6   12   9.989709  10.247838   0.434099     0.8288   0
   -8   -6  -12  10.117634   9.995677   0.388765     0.8288   0
    9    6   12   8.435697   8.485734   0.467754     0.9005   0
   -9   -6  -12   8.804830   8.404087   0.430440     0.9005   0
  -10   -6  -12  35.372522  36.648540   0.941288     0.9744   0
   10    6   12  36.172826  36.981629   1.147578     0.9744   0
   11    6   12   1.698594   1.298283   0.443348     1.0501   0
  -11   -6  -12   1.593972   1.233704   0.436193     1.0501   0
    0    7   12 203.443024 204.113796   1.265211     0.5107   0
   -1   -7  -12  52.936364  53.729120   0.438997     0.5178   0
    1    7   12  53.699446  54.386650   0.559743     0.5178   0
   -2   -7  -12 172.695616 173.305558   0.933888     0.5385   0
    2    7   12 169.523220 170.605524   1.203217     0.5385   0
    3    7   12 191.662961 191.872612   1.415533     0.5714   0
   -3   -7  -12 187.717798 186.345099   1.117828     0.5714   0
   -4   -7  -12 171.569131 168.328793   0.997301     0.6144   0
    4    7   12 176.643376 174.665588   1.296899     0.6144   0
   -5   -7  -12  81.081780  81.796633   0.671658     0.6657   0
    5    7   12  81.872723  82.575692   0.830684     0.6657   0
    6    7   12  89.190638  89.371565   0.947497     0.7235   0
   -6   -7  -12  90.059726  90.359362   0.867452     0.7235   0
   -7   -7  -12  18.006973  18.106793   0.421700     0.7863   0
    7    7   12  17.563180  17.633604   0.462911     0.7863   0
    8    7   12  32.420267  32.565263   0.676465     0.8530   0
   -8   -7  -12  32.503436  32.369178   0.618859     0.8530   0
    9    7   12  28.445888  29.866322   0.958831     0.9228   0
   -9   -7  -12  27.961586  28.921856   0.798795     0.9228   0
   10    7   12   2.630090   2.513471   0.461391     0.9951   0
  -10   -7  -12   2.452370   2.572333   0.411933     0.9951   0
   11    7   12   3.500148   3.142963   0.532524     1.0693   0
  -11   -7  -12   3.321049   3.191128   0.532160     1.0693   0
    0    8   12 186.683245 185.782516   1.300176     0.5549   0
    1    8   12 127.885993 128.600249   1.015717     0.5614   0
   -1   -8  -12 131.322285 131.531505   0.840069     0.5614   0
   -2   -8  -12 127.586012 125.610731   0.867916     0.5806   0
    2    8   12 128.763458 128.612083   1.121151     0.5806   0
   -3   -8  -12  49.601521  49.362184   0.467881     0.6112   0
    3    8   12  48.973346  50.147980   0.588809     0.6112   0
   -4   -8  -12  14.856330  15.151503   0.252070     0.6516   0
    4    8   12  14.758118  15.027789   0.309175     0.6516   0
   -5   -8  -12  47.684227  47.452042   0.467162     0.7002   0
    5    8   12  48.477404  48.189044   0.612314     0.7002   0
    6    8   12  31.619434  31.277695   0.527954     0.7553   0
   -6   -8  -12  31.633005  31.422801   0.476839     0.7553   0
   -7   -8  -12  36.722042  36.561968   0.633898     0.8156   0
    7    8   12  35.571199  36.169525   0.648154     0.8156   0
    8    8   12 101.991822 102.845242   1.610407     0.8802   0
   -8   -8  -12 102.140739 102.981791   1.502151     0.8802   0
    9    8   12   5.441022   5.501669   0.514326     0.9480   0
   -9   -8  -12   5.746117   5.939391   0.491559     0.9480   0
  -10   -8  -12  13.532609  13.839174   0.804430     1.0185   0
   10    8   12  13.441172  13.066669   0.797366     1.0185   0
   11    8   12   1.292774   0.874771   0.436484     1.0911   0
  -11   -8  -12   1.306985   1.040696   0.435428     1.0911   0
    0    9   12  88.857171  89.554632   0.849400     0.6010   0
    1    9   12 305.057833 309.649969   2.120701     0.6070   0
   -1   -9  -12 308.724491 313.085547   1.825936     0.6070   0
   -2   -9  -12 193.181933 190.668248   1.236280     0.6248   0
    2    9   12 195.023689 191.723318   1.710088     0.6248   0
    3    9   12 100.167823 102.035050   1.140878     0.6533   0
   -3   -9  -12 101.106742 100.557587   0.804357     0.6533   0
    4    9   12 134.436819 135.538770   1.314732     0.6913   0
   -4   -9  -12 137.517943 138.013042   1.013150     0.6913   0
   -5   -9  -12 118.946828 119.912076   1.131993     0.7372   0
    5    9   12 120.322462 122.038603   1.148352     0.7372   0
   -6   -9  -12  15.484867  14.886324   0.411723     0.7898   0
    6    9   12  15.084761  15.444265   0.402975     0.7898   0
   -7   -9  -12  47.681499  47.179490   0.860433     0.8477   0
    7    9   12  48.109335  48.227278   0.909500     0.8477   0
   -8   -9  -12   3.240863   3.104647   0.350012     0.9099   0
    8    9   12   3.324595   3.220869   0.382529     0.9099   0
    9    9   12   7.287209   6.846943   0.574454     0.9757   0
   -9   -9  -12   7.402270   7.010911   0.617066     0.9757   0
  -10   -9  -12   3.339859   3.252239   0.507808     1.0443   0
   10    9   12   3.149030   3.114897   0.540881     1.0443   0
    0   10   12 217.289152 217.441001   1.741758     0.6487   0
    1   10   12 229.996648 226.814651   1.835559     0.6543   0
   -1  -10  -12 229.036693 226.557939   1.634758     0.6543   0
   -2  -10  -12  16.943825  17.155591   0.306225     0.6708   0
    2   10   12  16.668051  16.588911   0.389657     0.6708   0
   -3  -10  -12 106.772053 105.263074   1.019258     0.6974   0
    3   10   12 106.519708 106.134258   1.239712     0.6974   0
    4   10   12  26.313261  27.005888   0.579124     0.7331   0
   -4  -10  -12  26.016480  26.076716   0.480726     0.7331   0
   -5  -10  -12  66.756260  65.740810   0.899067     0.7766   0
    5   10   12  68.275118  67.598972   0.848999     0.7766   0
   -6  -10  -12  44.291238  44.626202   0.775500     0.8266   0
    6   10   12  44.315683  45.090196   0.816200     0.8266   0
   -7  -10  -12  46.192151  46.226923   1.009290     0.8821   0
    7   10   12  47.655751  46.872528   0.925886     0.8821   0
   -8  -10  -12   3.193850   2.873296   0.404104     0.9421   0
    8   10   12   3.096799   2.978412   0.380818     0.9421   0
    9   10   12   1.721511   1.877625   0.459679     1.0058   0
   -9  -10  -12   1.547762   1.464454   0.459552     1.0058   0
  -10  -10  -12   5.495517   5.500158   0.645004     1.0725   0
   10   10   12   5.335902   5.086068   0.713279     1.0725   0
    0   11   12 195.764503 193.605877   1.897470     0.6976   0
    1   11   12   1.849134   1.723725   0.206217     0.7028   0
   -1  -11  -12   1.464309   1.444363   0.157578     0.7028   0
    2   11   12  25.721842  26.430197   0.598331     0.7182   0
   -2  -11  -12  25.998074  26.126511   0.496839     0.7182   0
   -3  -11  -12  73.256770  73.883150   0.986696     0.7431   0
    3   11   12  74.119939  74.569173   0.981270     0.7431   0
    4   11   12   4.919881   4.497021   0.306080     0.7767   0
   -4  -11  -12   5.005152   4.872987   0.260181     0.7767   0
   -5  -11  -12  26.044031  26.101841   0.541254     0.8179   0
    5   11   12  25.448865  25.238577   0.667462     0.8179   0
   -6  -11  -12  34.751027  34.722377   0.814871     0.8656   0
    6   11   12  34.693082  35.029794   0.822527     0.8656   0
    7   11   12   5.420232   5.203600   0.460763     0.9187   0
   -7  -11  -12   4.943664   4.636229   0.425861     0.9187   0
   -8  -11  -12  11.374652  11.415425   0.722227     0.9764   0
    8   11   12  11.207890  10.713653   0.748035     0.9764   0
   -9  -11  -12  11.538612  10.894171   0.780925     1.0380   0
    9   11   12  11.782188  11.422070   0.843364     1.0380   0
  -10  -11  -12   4.590652   5.015153   0.696192     1.1027   0
   10   11   12   4.476876   4.441255   0.725614     1.1027   0
    0   12   12  24.116551  24.569941   0.589265     0.7475   0
   -1  -12  -12  24.188082  24.165300   0.627243     0.7523   0
    1   12   12  24.466037  24.634574   0.540753     0.7523   0
   -2  -12  -12  57.491728  58.326004   1.025694     0.7668   0
    2   12   12  59.070783  58.980439   1.034752     0.7668   0
   -3  -12  -12 117.973922 115.660843   1.451236     0.7902   0
    3   12   12 116.267648 117.876582   1.620985     0.7902   0
   -4  -12  -12  52.168242  50.717663   0.855663     0.8218   0
    4   12   12  49.957607  48.849396   0.999550     0.8218   0
   -5  -12  -12  85.229857  84.123887   1.299912     0.8609   0
    5   12   12  85.409685  85.641768   1.524053     0.8609   0
   -6  -12  -12  10.011378   9.872965   0.516502     0.9063   0
    6   12   12   9.745985   9.433276   0.592260     0.9063   0
    7   12   12   4.884208   5.005221   0.533389     0.9572   0
   -7  -12  -12   4.743206   4.561509   0.441200     0.9572   0
   -8  -12  -12   1.070044   1.090291   0.376585     1.0127   0
    8   12   12   1.066590   1.156144   0.468173     1.0127   0
    9   12   12   4.224240   3.888239   0.653989     1.0722   0
   -9  -12  -12   4.318532   4.015431   0.621809     1.0722   0
    0   13   12  31.220839  31.014610   0.791767     0.7982   0
   -1  -13  -12  69.782265  69.267968   1.094333     0.8028   0
    1   13   12  70.918711  70.608517   1.314359     0.8028   0
   -2  -13  -12  17.655031  17.108709   0.557713     0.8163   0
    2   13   12  17.491891  17.062646   0.606315     0.8163   0
    3   13   12   7.163306   6.756447   0.470558     0.8383   0
   -3  -13  -12   6.822016   6.339189   0.490367     0.8383   0
    4   13   12   8.288535   7.850780   0.550794     0.8682   0
   -4  -13  -12   7.938378   7.948221   0.581063     0.8682   0
   -5  -13  -12   7.762280   7.762278   0.551987     0.9053   0
    5   13   12   7.549732   7.820985   0.539069     0.9053   0
   -6  -13  -12   0.244728   0.294546   0.331250     0.9485   0
    6   13   12   0.366354   0.201046   0.310986     0.9485   0
    7   13   12  20.331218  20.872825   1.043309     0.9973   0
   -7  -13  -12  19.916218  19.624765   1.104911     0.9973   0
   -8  -13  -12  12.900231  12.495074   1.240686     1.0507   0
    8   13   12  12.975237  13.334579   0.967670     1.0507   0
    9   13   12   3.658186   3.161260   0.855982     1.1081   0
   -9  -13  -12   3.712317   2.615000   0.999868     1.1081   0
    0   14   12 113.964355 110.637652   2.535938     0.8496   0
    1   14   12  40.396167  38.501513   1.237819     0.8539   0
   -1  -14  -12  39.133034  38.092230   0.985257     0.8539   0
    2   14   12  73.794124  72.279971   1.496680     0.8666   0
   -2  -14  -12  74.263932  73.365446   1.764180     0.8666   0
   -3  -14  -12   2.025184   1.845618   0.440007     0.8874   0
    3   14   12   2.325823   2.281801   0.381382     0.8874   0
    4   14   12  11.067100  10.956711   0.695682     0.9157   0
   -4  -14  -12  10.489814  10.806688   0.835973     0.9157   0
   -5  -14  -12   7.488305   7.388351   0.731877     0.9509   0
    5   14   12   7.285586   7.205494   0.636483     0.9509   0
   -6  -14  -12  16.696816  16.508711   1.070409     0.9922   0
    6   14   12  16.906562  17.154953   1.034961     0.9922   0
   -7  -14  -12  10.485028  10.253391   1.532110     1.0388   0
    7   14   12  10.725662  10.395675   1.146395     1.0388   0
   -8  -14  -12   8.480633   7.882914   1.441414     1.0902   0
    8   14   12   8.376124   8.265917   1.131329     1.0902   0
    0   15   12  30.230934  31.422164   1.653620     0.9015   0
    1   15   12  26.032504  25.331066   1.241542     0.9056   0
   -1  -15  -12  26.074712  25.369300   1.273731     0.9056   0
    2   15   12   5.647717   5.892090   0.787306     0.9176   0
   -2  -15  -12   5.240801   5.347851   0.711130     0.9176   0
   -3  -15  -12  27.939667  27.714761   1.361014     0.9372   0
    3   15   12  27.830186  27.590410   0.963409     0.9372   0
    4   15   12  11.568041  11.921112   0.811849     0.9641   0
   -4  -15  -12  12.070760  11.779465   0.919978     0.9641   0
    5   15   12  17.566549  16.458097   1.115416     0.9975   0
   -5  -15  -12  17.811406  16.913170   1.628723     0.9975   0
   -6  -15  -12  13.163490  12.581738   1.568423     1.0370   0
    6   15   12  13.099195  12.953242   1.167851     1.0370   0
    7   15   12   1.956895   1.872882   0.685978     1.0817   0
   -7  -15  -12   2.087946   2.472524   0.979987     1.0817   0
    0   16   12  37.347646  38.550944   1.936614     0.9539   0
    1   16   12   9.748941   9.013770   1.577544     0.9577   0
   -1  -16  -12  10.061935  10.347883   1.016063     0.9577   0
    2   16   12  19.498967  19.662088   1.957597     0.9691   0
   -2  -16  -12  18.715421  17.891136   1.200204     0.9691   0
   -3  -16  -12   5.382454   5.755177   0.798940     0.9877   0
    3   16   12   5.262136   5.654203   0.841380     0.9877   0
    4   16   12  11.221754  11.672229   1.163946     1.0132   0
   -4  -16  -12  11.215535  11.579739   1.454686     1.0132   0
    5   16   12   2.821651   2.556684   0.737548     1.0451   0
   -5  -16  -12   2.739747   2.256212   0.895554     1.0451   0
   -6  -16  -12   7.807417   9.019168   1.481022     1.0828   0
    6   16   12   7.714074   8.203004   1.067815     1.0828   0
    0   17   12   1.471337   2.036368   0.690502     1.0067   0
   -1  -17  -12   2.754502   3.091320   1.065466     1.0103   0
    1   17   12   2.634685   2.804139   0.786669     1.0103   0
    2   17   12   4.956432   4.277104   1.238693     1.0211   0
   -2  -17  -12   5.241141   5.137893   0.906942     1.0211   0
   -3  -17  -12   7.615069   8.637076   1.326630     1.0388   0
   -4  -17  -12  10.125298  10.606325   1.542779     1.0631   0
   -5  -17  -12   4.750116   6.078134   1.225001     1.0935   0
    0   18   12   5.871368   5.899464   1.005831     1.0598   0
   -1  -18  -12   3.002714   3.952181   1.332766     1.0632   0
    1   18   12   2.794052   3.282698   0.873961     1.0632   0
   -2  -18  -12   3.123069   3.115598   1.272639     1.0735   0
   -3  -18  -12   0.983866   1.164747   0.801608     1.0903   0
    1    0   13 171.078815 175.360168   0.738212     0.3648   0
    2    0   13 736.090205 733.237529   2.998721     0.3936   0
    3    0   13 168.449544 167.574131   0.925531     0.4375   0
    4    0   13 245.390682 243.314350   1.409589     0.4924   0
    5    0   13 217.476961 217.837904   1.465792     0.5551   0
    6    0   13  50.914209  50.379840   0.580234     0.6232   0
    7    0   13 257.739199 259.911455   2.031607     0.6951   0
    8    0   13  20.399287  19.604556   0.472870     0.7698   0
    9    0   13   6.386752   6.359926   0.342902     0.8465   0
   10    0   13  40.125271  41.503867   0.959295     0.9248   0
   11    0   13  24.725967  25.584684   0.947233     1.0042   0
   12    0   13   1.475399   1.609069   0.481764     1.0845   0
    0    1   13 650.976433 647.165995   2.476293     0.3590   0
   -1   -1  -13 734.826337 731.270309   2.992504     0.3691   0
    1    1   13 746.694927 747.752712   3.038284     0.3691   0
   -2   -1  -13 153.675568 152.833186   0.725213     0.3976   0
    2    1   13 151.729623 150.559186   0.764312     0.3976   0
   -3   -1  -13  30.176038  30.257126   0.308574     0.4411   0
    3    1   13  28.413250  28.983212   0.318651     0.4411   0
   -4   -1  -13  41.252394  42.015562   0.439242     0.4956   0
    4    1   13  42.166905  42.792345   0.425988     0.4956   0
   -5   -1  -13  43.517366  43.153473   0.489593     0.5579   0
    5    1   13  42.671844  41.613015   0.464968     0.5579   0
    6    1   13  64.725275  64.463346   0.666670     0.6257   0
   -6   -1  -13  66.520504  65.670623   0.712432     0.6257   0
   -7   -1  -13 138.531948 138.202391   1.274541     0.6974   0
    7    1   13 142.096591 142.547387   1.274760     0.6974   0
   -8   -1  -13  55.572291  55.635438   0.770702     0.7718   0
    8    1   13  55.726383  55.541037   0.768599     0.7718   0
    9    1   13   6.003321   6.074311   0.351378     0.8484   0
   -9   -1  -13   5.405057   5.077638   0.318041     0.8484   0
  -10   -1  -13   2.374465   2.483239   0.326953     0.9265   0
   10    1   13   2.346938   2.257150   0.318952     0.9265   0
   11    1   13   3.062658   3.038175   0.455565     1.0057   0
  -11   -1  -13   3.006284   3.401897   0.420544     1.0057   0
   12    1   13   3.356652   3.221597   0.558332     1.0859   0
  -12   -1  -13   3.345287   3.415142   0.510303     1.0859   0
    0    2   13 635.665721 633.983531   2.342821     0.3719   0
    1    2   13  24.485945  24.551734   0.226817     0.3816   0
   -1   -2  -13  23.878839  23.915415   0.211815     0.3816   0
    2    2   13 305.737578 304.766968   1.354887     0.4093   0
   -2   -2  -13 307.254913 305.543478   1.261160     0.4093   0
   -3   -2  -13  77.920379  79.386721   0.532342     0.4516   0
    3    2   13  77.649927  78.930100   0.540180     0.4516   0
    4    2   13 120.769400 120.478300   0.814716     0.5050   0
   -4   -2  -13 116.543865 115.488791   0.784876     0.5050   0
   -5   -2  -13  14.044628  14.734937   0.305980     0.5663   0
    5    2   13  12.669478  13.168899   0.272197     0.5663   0
    6    2   13 102.726689 103.866631   0.970073     0.6332   0
   -6   -2  -13 102.051306 103.376874   0.969108     0.6332   0
    7    2   13  31.439511  32.258664   0.564695     0.7041   0
   -7   -2  -13  31.392982  31.059853   0.532151     0.7041   0
   -8   -2  -13   7.805941   7.673239   0.330959     0.7779   0
    8    2   13   7.220671   6.995053   0.353371     0.7779   0
    9    2   13   0.355798   0.290904   0.237150     0.8539   0
   -9   -2  -13   0.448605   0.357113   0.213508     0.8539   0
   10    2   13   4.167602   3.940884   0.412606     0.9315   0
  -10   -2  -13   3.810466   3.479302   0.353034     0.9315   0
   11    2   13   2.233911   2.103332   0.412998     1.0104   0
  -11   -2  -13   2.038064   1.836414   0.372124     1.0104   0
   12    2   13   0.578617   0.654098   0.448664     1.0903   0
  -12   -2  -13   0.648672   0.426844   0.355510     1.0903   0
    0    3   13   0.319764   0.569301   0.059827     0.3924   0
   -1   -3  -13  84.620724  85.643953   0.466516     0.4016   0
    1    3   13  83.758099  84.615828   0.482128     0.4016   0
   -2   -3  -13 208.645602 208.883916   0.926741     0.4280   0
    2    3   13 211.523702 209.157014   1.217955     0.4280   0
   -3   -3  -13  73.427577  73.879599   0.527872     0.4687   0
    3    3   13  77.329112  78.027055   0.635764     0.4687   0
    4    3   13  24.979850  25.510310   0.341091     0.5203   0
   -4   -3  -13  27.224663  28.006521   0.337623     0.5203   0
   -5   -3  -13  86.133747  86.346453   0.750684     0.5800   0
    5    3   13  88.976443  88.576667   0.775390     0.5800   0
   -6   -3  -13  60.161017  60.629681   0.686260     0.6454   0
    6    3   13  58.584694  58.941750   0.692414     0.6454   0
    7    3   13   1.218886   1.686620   0.217104     0.7151   0
   -7   -3  -13   1.319354   1.528933   0.205097     0.7151   0
   -8   -3  -13  17.158952  17.274115   0.452551     0.7879   0
    8    3   13  16.700149  16.646626   0.491841     0.7879   0
   -9   -3  -13  28.733639  28.515759   0.622674     0.8630   0
    9    3   13  29.615533  29.744702   0.707489     0.8630   0
  -10   -3  -13   3.293881   3.242571   0.349502     0.9399   0
   10    3   13   3.143817   3.165584   0.390249     0.9399   0
  -11   -3  -13   1.641156   1.615050   0.373453     1.0181   0
   11    3   13   1.610720   1.485929   0.439698     1.0181   0
   12    3   13   1.138961   1.146003   0.564130     1.0974   0
  -12   -3  -13   1.099513   0.971684   0.403330     1.0974   0
    0    4   13 207.034492 205.438324   0.899441     0.4195   0
   -1   -4  -13 522.088847 516.779682   1.982540     0.4281   0
    1    4   13 513.674590 509.558958   2.248356     0.4281   0
   -2   -4  -13  92.103217  92.325489   0.517549     0.4529   0
    2    4   13  89.022177  88.925231   0.626178     0.4529   0
   -3   -4  -13 237.979288 236.573370   1.171365     0.4915   0
    3    4   13 236.321691 235.927037   1.389844     0.4915   0
   -4   -4  -13  29.062264  29.267144   0.348838     0.5410   0
    4    4   13  28.737268  28.424089   0.410713     0.5410   0
    5    4   13  71.698455  70.511840   0.687098     0.5986   0
   -5   -4  -13  70.804593  70.134327   0.675555     0.5986   0
   -6   -4  -13  31.585456  31.924483   0.507208     0.6622   0
    6    4   13  31.253193  31.191578   0.500089     0.6622   0
   -7   -4  -13  96.909965  96.632252   0.993514     0.7303   0
    7    4   13  94.587935  94.926297   1.038521     0.7303   0
   -8   -4  -13  31.373527  32.166539   0.607608     0.8017   0
    8    4   13  29.617652  30.214886   0.631240     0.8017   0
    9    4   13  14.583787  14.654646   0.548673     0.8757   0
   -9   -4  -13  14.674339  14.782547   0.492051     0.8757   0
  -10   -4  -13  10.303219  10.612971   0.543302     0.9515   0
   10    4   13  10.223837  10.544332   0.612706     0.9515   0
  -11   -4  -13   3.683206   3.592656   0.436739     1.0289   0
   11    4   13   3.703698   3.595205   0.532424     1.0289   0
  -12   -4  -13   2.601078   2.742519   0.580316     1.1074   0
   12    4   13   2.614349   2.486616   0.709546     1.1074   0
    0    5   13  10.678814  10.575829   0.155584     0.4519   0
   -1   -5  -13  53.742376  54.458930   0.349084     0.4599   0
    1    5   13  54.047648  54.825428   0.454518     0.4599   0
   -2   -5  -13  89.566545  89.952537   0.499370     0.4831   0
    2    5   13  87.726788  86.732250   0.631613     0.4831   0
   -3   -5  -13 469.645888 470.044341   2.071843     0.5194   0
    3    5   13 470.617384 471.354303   2.537549     0.5194   0
    4    5   13 155.337808 154.800405   1.172867     0.5665   0
   -4   -5  -13 156.008954 157.081688   0.949773     0.5665   0
   -5   -5  -13 179.075254 179.848997   1.221606     0.6217   0
    5    5   13 178.414534 180.682858   1.362115     0.6217   0
   -6   -5  -13  34.608739  34.386283   0.515910     0.6832   0
    6    5   13  34.308117  34.119193   0.531022     0.6832   0
   -7   -5  -13   7.980412   7.440814   0.314163     0.7494   0
    7    5   13   8.472531   8.194210   0.343449     0.7494   0
    8    5   13   3.251041   2.974061   0.281810     0.8191   0
   -8   -5  -13   3.110747   3.152430   0.264933     0.8191   0
   -9   -5  -13  17.297642  17.730372   0.544294     0.8916   0
    9    5   13  17.551317  17.684491   0.633807     0.8916   0
  -10   -5  -13   0.079206   0.025626   0.267591     0.9662   0
   10    5   13   0.119666   0.178707   0.337550     0.9662   0
   11    5   13   2.934709   2.791121   0.507936     1.0425   0
  -11   -5  -13   3.066290   3.087761   0.484012     1.0425   0
    0    6   13  55.862151  57.415403   0.413289     0.4885   0
    1    6   13 202.270112 203.843429   1.291173     0.4959   0
   -1   -6  -13 198.762927 200.235798   1.042526     0.4959   0
   -2   -6  -13 128.557050 129.186500   0.761899     0.5175   0
    2    6   13 126.137798 126.294387   0.896027     0.5175   0
    3    6   13  67.645011  67.537343   0.647562     0.5516   0
   -3   -6  -13  67.971442  68.747260   0.507763     0.5516   0
    4    6   13 257.368832 254.944704   1.821758     0.5961   0
   -4   -6  -13 254.114404 253.996142   1.399839     0.5961   0
   -5   -6  -13 202.385001 201.137023   1.336671     0.6489   0
    5    6   13 203.691686 202.335015   1.550608     0.6489   0
    6    6   13  36.396115  37.443348   0.565013     0.7080   0
   -6   -6  -13  35.019182  34.437717   0.520007     0.7080   0
    7    6   13  18.608450  18.361320   0.466561     0.7721   0
   -7   -6  -13  18.139032  17.664464   0.425360     0.7721   0
    8    6   13  17.459270  17.201835   0.513134     0.8399   0
   -8   -6  -13  17.016536  16.555411   0.473944     0.8399   0
    9    6   13   0.297857   0.095412   0.291888     0.9108   0
   -9   -6  -13   0.284400   0.074438   0.238479     0.9108   0
   10    6   13  18.806962  19.747386   0.900306     0.9839   0
  -10   -6  -13  18.858876  20.336551   0.814953     0.9839   0
  -11   -6  -13   3.972679   3.593493   0.542283     1.0589   0
   11    6   13   3.980208   3.523662   0.545651     1.0589   0
    0    7   13  93.137152  90.861044   0.787543     0.5286   0
    1    7   13 125.536496 124.246149   1.024411     0.5355   0
   -1   -7  -13 125.814978 124.755932   0.795590     0.5355   0
   -2   -7  -13   0.471485   0.663884   0.083031     0.5555   0
    2    7   13   0.691642   0.805167   0.128138     0.5555   0
    3    7   13  60.476434  61.141558   0.627653     0.5874   0
   -3   -7  -13  59.519303  60.505148   0.513452     0.5874   0
    4    7   13  43.264737  43.396985   0.562738     0.6294   0
   -4   -7  -13  42.309538  42.325165   0.405606     0.6294   0
    5    7   13  50.140407  50.208789   0.617139     0.6795   0
   -5   -7  -13  50.415168  50.871690   0.512487     0.6795   0
   -6   -7  -13   5.615726   5.595924   0.257932     0.7362   0
    6    7   13   5.211001   5.008908   0.257468     0.7362   0
    7    7   13  18.543633  18.195186   0.469028     0.7980   0
   -7   -7  -13  17.685476  17.033880   0.455419     0.7980   0
   -8   -7  -13  17.381604  17.189546   0.496803     0.8639   0
    8    7   13  17.552823  17.718538   0.593288     0.8639   0
    9    7   13  11.336954  10.968636   0.682919     0.9329   0
   -9   -7  -13  11.413103  11.809779   0.636775     0.9329   0
  -10   -7  -13  15.211565  15.398839   0.738276     1.0044   0
   10    7   13  15.627065  16.652270   0.863546     1.0044   0
  -11   -7  -13   0.930007   0.981161   0.435182     1.0780   0
   11    7   13   0.932702   0.579287   0.417185     1.0780   0
    0    8   13   1.066366   1.390636   0.137387     0.5714   0
   -1   -8  -13  40.769410  41.379607   0.415474     0.5777   0
    1    8   13  41.992290  42.194806   0.493798     0.5777   0
   -2   -8  -13   6.657899   6.629766   0.185880     0.5964   0
    2    8   13   7.367595   6.905195   0.260982     0.5964   0
    3    8   13  34.707829  34.098711   0.537467     0.6262   0
   -3   -8  -13  35.116102  35.191014   0.394773     0.6262   0
    4    8   13  42.276973  42.241415   0.581627     0.6657   0
   -4   -8  -13  44.495816  44.625746   0.472588     0.6657   0
    5    8   13  14.023872  14.359244   0.348328     0.7133   0
   -5   -8  -13  15.578964  15.482589   0.286089     0.7133   0
    6    8   13  17.841477  17.884035   0.423585     0.7675   0
   -6   -8  -13  18.253143  18.029506   0.398924     0.7675   0
   -7   -8  -13  17.982240  17.448352   0.474108     0.8270   0
    7    8   13  17.691647  17.378348   0.533507     0.8270   0
   -8   -8  -13   8.220398   8.153145   0.477959     0.8907   0
    8    8   13   8.150090   8.539716   0.538040     0.8907   0
   -9   -8  -13   1.368233   1.340149   0.348710     0.9578   0
    9    8   13   1.427425   1.320768   0.380381     0.9578   0
  -10   -8  -13   3.114108   2.984493   0.487781     1.0276   0
   10    8   13   2.911063   2.534299   0.470039     1.0276   0
   11    8   13   1.513937   1.161215   0.499315     1.0996   0
  -11   -8  -13   1.687555   1.734066   0.488901     1.0996   0
    0    9   13 195.269221 197.234446   1.586939     0.6163   0
   -1   -9  -13 149.854297 148.961560   1.158038     0.6222   0
    1    9   13 147.160704 146.060344   1.215188     0.6222   0
   -2   -9  -13  95.866706  97.357784   0.781990     0.6395   0
    2    9   13  95.432607  96.594929   1.056072     0.6395   0
   -3   -9  -13  23.702758  24.016917   0.332506     0.6674   0
    3    9   13  23.259902  23.005269   0.506234     0.6674   0
   -4   -9  -13  23.878380  24.335349   0.364896     0.7046   0
    4    9   13  24.793951  25.256146   0.496529     0.7046   0
    5    9   13  45.059503  44.725154   0.599569     0.7498   0
   -5   -9  -13  44.370597  43.953196   0.647844     0.7498   0
   -6   -9  -13   4.532801   4.377413   0.308073     0.8015   0
    6    9   13   5.048109   5.224583   0.307145     0.8015   0
    7    9   13  20.890084  20.751023   0.632642     0.8586   0
   -7   -9  -13  21.375010  21.407370   0.605159     0.8586   0
    8    9   13  33.958747  34.345865   0.926568     0.9201   0
   -8   -9  -13  34.110361  34.636169   0.878612     0.9201   0
   -9   -9  -13   6.112415   5.931326   0.586315     0.9852   0
    9    9   13   6.095543   5.950461   0.557230     0.9852   0
   10    9   13   0.765130   0.567653   0.395328     1.0532   0
  -10   -9  -13   0.842801   0.816036   0.408756     1.0532   0
    0   10   13  27.288501  26.687547   0.530530     0.6628   0
   -1  -10  -13  90.404303  90.934872   0.916437     0.6683   0
    1   10   13  90.225323  90.680799   0.964384     0.6683   0
    2   10   13  93.295504  93.489799   1.067323     0.6845   0
   -2  -10  -13  92.589966  92.789757   0.968098     0.6845   0
    3   10   13   4.207498   4.510594   0.288283     0.7106   0
   -3  -10  -13   4.345707   4.718978   0.230732     0.7106   0
   -4  -10  -13  19.980506  20.129542   0.442410     0.7457   0
    4   10   13  19.511192  19.789625   0.549975     0.7457   0
    5   10   13  31.856818  32.798580   0.634617     0.7885   0
   -5  -10  -13  32.564064  32.995939   0.617758     0.7885   0
   -6  -10  -13  32.156491  33.056203   0.679460     0.8378   0
    6   10   13  31.585581  32.958069   0.709646     0.8378   0
   -7  -10  -13  20.577907  20.607282   0.619660     0.8926   0
    7   10   13  20.602848  21.427579   0.701581     0.8926   0
    8   10   13  14.918372  14.256924   0.703656     0.9519   0
   -8  -10  -13  15.367195  14.264661   0.717293     0.9519   0
   -9  -10  -13   1.792326   1.816687   0.437012     1.0150   0
    9   10   13   2.007241   1.507212   0.452342     1.0150   0
   10   10   13   6.073501   6.130542   0.708126     1.0811   0
  -10  -10  -13   6.049383   6.333736   0.674198     1.0811   0
    0   11   13  73.996602  75.963250   1.047915     0.7108   0
    1   11   13   2.351351   2.100428   0.225051     0.7159   0
   -1  -11  -13   2.286255   2.041393   0.198370     0.7159   0
   -2  -11  -13   1.124823   0.888726   0.246872     0.7310   0
    2   11   13   1.320241   1.278602   0.264141     0.7310   0
    3   11   13 163.570433 163.347477   1.887811     0.7556   0
   -3  -11  -13 164.114486 164.661991   1.942923     0.7556   0
   -4  -11  -13  23.355084  23.143821   0.473225     0.7886   0
    4   11   13  24.521202  24.326792   0.602637     0.7886   0
   -5  -11  -13  20.757996  20.516978   0.506197     0.8292   0
    5   11   13  21.460126  21.148381   0.604686     0.8292   0
    6   11   13  47.713012  47.216723   0.971866     0.8762   0
   -6  -11  -13  47.598790  46.711490   0.967561     0.8762   0
   -7  -11  -13   3.657015   3.523871   0.396776     0.9288   0
    7   11   13   3.876016   3.681285   0.425879     0.9288   0
    8   11   13   6.414457   6.205662   0.594636     0.9859   0
   -8  -11  -13   6.510636   6.580954   0.586370     0.9859   0
    9   11   13   7.135456   7.001025   0.685177     1.0469   0
   -9  -11  -13   7.234068   7.695096   0.700925     1.0469   0
   10   11   13   0.880662   0.205971   0.658522     1.1111   0
  -10  -11  -13   0.805738   0.113964   0.545760     1.1111   0
    0   12   13  70.498979  68.159825   1.092594     0.7598   0
   -1  -12  -13  15.899072  14.621783   0.546716     0.7646   0
    1   12   13  16.968751  16.499699   0.472260     0.7646   0
    2   12   13  58.077757  56.608215   1.045567     0.7788   0
   -2  -12  -13  56.823051  55.765615   1.055862     0.7788   0
    3   12   13  39.181246  39.316530   0.843537     0.8019   0
   -3  -12  -13  38.803261  39.226135   0.802746     0.8019   0
    4   12   13   6.210067   6.151925   0.432260     0.8331   0
   -4  -12  -13   6.233168   5.747749   0.374564     0.8331   0
   -5  -12  -13   5.817646   5.897662   0.427681     0.8716   0
    5   12   13   5.483068   5.299012   0.424040     0.8716   0
    6   12   13  16.902914  16.309532   0.710957     0.9165   0
   -6  -12  -13  16.528872  15.839074   0.628318     0.9165   0
   -7  -12  -13   3.901037   3.912563   0.446980     0.9668   0
    7   12   13   4.196703   4.013874   0.511668     0.9668   0
   -8  -12  -13   5.585541   5.805509   0.569501     1.0218   0
    8   12   13   5.910813   5.772956   0.679551     1.0218   0
   -9  -12  -13   3.681997   3.783124   0.606351     1.0808   0
    9   12   13   3.580465   3.712000   0.648791     1.0808   0
    0   13   13   2.986916   3.437554   0.325133     0.8098   0
    1   13   13  12.157236  12.312462   0.580571     0.8143   0
   -1  -13  -13  12.488799  13.065759   0.492078     0.8143   0
    2   13   13  10.694476  10.030452   0.532669     0.8276   0
   -2  -13  -13  10.120446   9.722670   0.545651     0.8276   0
    3   13   13  11.635077  11.311101   0.591549     0.8493   0
   -3  -13  -13  12.597052  11.954794   0.563448     0.8493   0
   -4  -13  -13  15.623261  14.606399   0.739824     0.8789   0
    4   13   13  14.980476  14.744677   0.634189     0.8789   0
    5   13   13  13.113656  13.231894   0.631968     0.9155   0
   -5  -13  -13  13.168160  13.180096   0.762163     0.9155   0
    6   13   13   6.711862   6.447154   0.546161     0.9583   0
   -6  -13  -13   7.117290   7.717007   0.645678     0.9583   0
   -7  -13  -13   9.220829   9.623717   0.900779     1.0066   0
    7   13   13   9.512896  10.418616   0.837975     1.0066   0
   -8  -13  -13   0.879716   1.032349   0.632596     1.0595   0
    8   13   13   0.883789   1.010282   0.475610     1.0595   0
    0   14   13   5.150267   5.275316   0.521108     0.8605   0
    1   14   13   5.678166   5.637963   0.593279     0.8647   0
   -1  -14  -13   5.967225   6.121165   0.543666     0.8647   0
   -2  -14  -13  11.389061  11.111375   0.777848     0.8773   0
    2   14   13  10.964716  11.073324   0.643857     0.8773   0
   -3  -14  -13   8.656843   8.190405   0.720270     0.8978   0
    3   14   13   8.101345   8.046592   0.602838     0.8978   0
   -4  -14  -13  13.042211  13.680049   0.918275     0.9258   0
    4   14   13  13.291283  13.168535   0.750957     0.9258   0
    5   14   13   0.613589   0.838085   0.408137     0.9606   0
   -5  -14  -13   0.483349   0.386780   0.431450     0.9606   0
    6   14   13   2.403609   2.407891   0.554135     1.0015   0
   -6  -14  -13   2.366112   1.944907   0.761581     1.0015   0
   -7  -14  -13   5.089516   5.478583   0.966596     1.0478   0
    7   14   13   4.811810   4.362548   0.695290     1.0478   0
    8   14   13   0.090273   0.149267   0.570821     1.0987   0
   -8  -14  -13   0.113459   0.103896   0.758677     1.0987   0
    0   15   13  84.046796  84.346371   2.466234     0.9118   0
   -1  -15  -13  18.413984  18.042888   1.165648     0.9158   0
    1   15   13  17.915940  18.053994   1.126768     0.9158   0
    2   15   13  13.762789  13.788833   1.084228     0.9276   0
   -2  -15  -13  13.647234  13.429617   1.047487     0.9276   0
    3   15   13  11.808097  11.970452   0.811130     0.9471   0
   -3  -15  -13  11.525520  11.939501   1.043500     0.9471   0
   -4  -15  -13   4.113209   4.330149   0.726387     0.9737   0
    4   15   13   4.087020   4.264096   0.558377     0.9737   0
   -5  -15  -13   5.666133   6.331925   0.968007     1.0068   0
    5   15   13   5.593031   6.217942   0.706970     1.0068   0
    6   15   13  13.215277  13.212322   1.180832     1.0459   0
   -6  -15  -13  13.167596  13.248007   1.604463     1.0459   0
   -7  -15  -13   0.880877   0.907989   0.864129     1.0903   0
    7   15   13   0.789874   0.682855   0.606269     1.0903   0
    0   16   13   4.660584   5.784890   0.915845     0.9636   0
    1   16   13   5.400686   5.967730   0.934771     0.9674   0
   -1  -16  -13   5.564108   5.620649   0.980032     0.9674   0
    2   16   13  17.029859  14.954599   1.863396     0.9786   0
   -2  -16  -13  16.980201  17.387178   1.218793     0.9786   0
   -3  -16  -13   0.394030   0.414891   0.519561     0.9971   0
    3   16   13   0.332280   0.385925   0.502082     0.9971   0
    4   16   13  13.319068  13.530117   1.258629     1.0224   0
   -4  -16  -13  13.423642  13.933666   1.588905     1.0224   0
    5   16   13  24.667059  25.283729   1.606201     1.0540   0
   -5  -16  -13  24.288922  24.733891   1.987875     1.0540   0
    6   16   13   1.370418   1.344154   0.628227     1.0914   0
   -6  -16  -13   1.282126   1.272548   0.876764     1.0914   0
    0   17   13   9.472587  10.024443   1.228524     1.0159   0
   -1  -17  -13   4.464515   4.008403   0.867343     1.0195   0
    1   17   13   4.317078   3.559893   0.848408     1.0195   0
    2   17   13   7.411610   7.097319   1.618391     1.0301   0
   -2  -17  -13   7.089931   7.446430   0.960678     1.0301   0
    3   17   13   2.177069   2.318032   1.358173     1.0477   0
   -3  -17  -13   2.296481   2.481263   0.908872     1.0477   0
   -4  -17  -13   7.745608   7.735086   1.346548     1.0718   0
   -5  -17  -13   1.995574   2.328519   1.046004     1.1020   0
    5   17   13   2.032976   2.378588   1.340367     1.1020   0
    0   18   13  12.424166  12.001585   1.379247     1.0685   0
   -1  -18  -13   0.499391   0.010960   0.913869     1.0720   0
    1   18   13   0.611939   0.968207   0.673679     1.0720   0
    2   18   13   1.676879   1.114497   1.105894     1.0821   0
   -2  -18  -13   1.796043   1.800820   1.330062     1.0821   0
   -3  -18  -13   1.153801   0.499461   0.802591     1.0988   0
    0    0   14 808.357051 799.355579   4.688272     0.3819   0
    1    0   14  64.092022  63.470997   0.377550     0.3914   0
    2    0   14 1269.19930 1256.79916    5.86598     0.4184   0
    3    0   14  56.190757  55.633071   0.479224     0.4599   0
    4    0   14 157.598645 157.509542   1.094606     0.5124   0
    5    0   14  39.778387  39.914252   0.496994     0.5729   0
    6    0   14 116.538641 116.639446   1.010055     0.6391   0
    7    0   14   7.944366   7.683899   0.314955     0.7094   0
    8    0   14  66.502320  67.521776   0.880843     0.7827   0
    9    0   14   7.535833   7.280914   0.371642     0.8583   0
   10    0   14   1.262493   1.188779   0.308774     0.9356   0
   11    0   14   2.260475   2.624403   0.443330     1.0141   0
   12    0   14   2.372301   2.493252   0.554772     1.0937   0
    0    1   14  61.100784  62.457347   0.374627     0.3860   0
    1    1   14  37.231709  38.106795   0.262630     0.3953   0
   -1   -1  -14  37.424146  37.980623   0.270895     0.3953   0
    2    1   14  36.452552  36.436343   0.304714     0.4221   0
   -2   -1  -14  38.494460  38.231692   0.348638     0.4221   0
   -3   -1  -14 242.049060 238.332124   1.312566     0.4633   0
    3    1   14 246.074050 243.520084   1.375715     0.4633   0
   -4   -1  -14 184.620390 184.462540   1.194332     0.5155   0
    4    1   14 186.711883 187.259069   1.200004     0.5155   0
    5    1   14 276.441272 274.011529   1.806938     0.5756   0
   -5   -1  -14 276.133756 272.779854   1.732746     0.5756   0
    6    1   14 137.277419 138.725829   1.136745     0.6416   0
   -6   -1  -14 134.745035 135.117288   1.187742     0.6416   0
   -7   -1  -14   6.736930   6.801490   0.302111     0.7116   0
    7    1   14   6.524956   6.497386   0.289785     0.7116   0
    8    1   14   3.526659   3.705336   0.265670     0.7847   0
   -8   -1  -14   3.313536   3.204201   0.264997     0.7847   0
   -9   -1  -14   5.146537   5.212567   0.330886     0.8601   0
    9    1   14   5.345399   5.208907   0.334382     0.8601   0
   10    1   14   3.654931   3.542360   0.423002     0.9372   0
  -10   -1  -14   3.750704   3.741449   0.396940     0.9372   0
   11    1   14  11.829211  12.713098   0.746278     1.0157   0
  -11   -1  -14  11.733206  12.268038   0.672150     1.0157   0
  -12   -1  -14  12.272521  13.559794   1.009317     1.0952   0
   12    1   14  12.330631  12.937221   1.032877     1.0952   0
    0    2   14 587.928870 584.515385   2.166818     0.3980   0
   -1   -2  -14 363.320804 365.017952   1.456862     0.4071   0
    1    2   14 363.647034 364.595560   1.461250     0.4071   0
    2    2   14 362.399141 361.812686   1.709023     0.4331   0
   -2   -2  -14 366.946896 361.647917   1.598409     0.4331   0
    3    2   14 637.778591 641.645764   3.222953     0.4733   0
   -3   -2  -14 637.534015 637.954383   2.885012     0.4733   0
    4    2   14 129.872907 129.710849   0.895162     0.5245   0
   -4   -2  -14 129.038888 129.187410   0.924438     0.5245   0
   -5   -2  -14 180.369192 179.984636   1.280468     0.5838   0
    5    2   14 180.040401 181.807113   1.242725     0.5838   0
   -6   -2  -14 210.681391 207.670448   1.639091     0.6488   0
    6    2   14 207.235889 206.320432   1.570061     0.6488   0
   -7   -2  -14 120.550917 121.023587   1.183936     0.7182   0
    7    2   14 120.504694 120.228870   1.164801     0.7182   0
    8    2   14   6.447682   6.422165   0.307127     0.7907   0
   -8   -2  -14   6.855904   7.042144   0.326116     0.7907   0
   -9   -2  -14  43.935314  43.770220   0.770010     0.8656   0
    9    2   14  44.893371  44.651145   0.863319     0.8656   0
   10    2   14  11.374965  11.154252   0.636665     0.9422   0
  -10   -2  -14  11.325410  11.279149   0.563530     0.9422   0
   11    2   14  11.866165  12.371543   0.832022     1.0203   0
  -11   -2  -14  11.921115  12.507273   0.682227     1.0203   0
  -12   -2  -14   0.772502   0.953724   0.507626     1.0994   0
   12    2   14   0.682354   0.505642   0.526443     1.0994   0
    0    3   14 801.570509 801.700584   3.387859     0.4172   0
    1    3   14 943.030083 937.137398   4.273381     0.4259   0
   -1   -3  -14 947.278092 947.424107   4.230760     0.4259   0
    2    3   14 245.987377 247.826847   1.352302     0.4509   0
   -2   -3  -14 250.184579 252.403067   1.140213     0.4509   0
    3    3   14  44.419821  43.824384   0.485542     0.4896   0
   -3   -3  -14  42.967185  42.830579   0.405305     0.4896   0
   -4   -3  -14 252.484208 255.198685   1.462451     0.5393   0
    4    3   14 252.243084 254.626089   1.604454     0.5393   0
    5    3   14  53.700574  51.947334   0.572697     0.5970   0
   -5   -3  -14  52.189914  50.490536   0.564431     0.5970   0
   -6   -3  -14  55.805248  54.820512   0.671804     0.6608   0
    6    3   14  55.060620  54.966893   0.676292     0.6608   0
   -7   -3  -14  59.792889  58.970244   0.798021     0.7290   0
    7    3   14  60.765263  60.261089   0.804430     0.7290   0
    8    3   14  32.995641  32.990295   0.650329     0.8006   0
   -8   -3  -14  33.582742  33.646824   0.605805     0.8006   0
    9    3   14  10.639923  10.423531   0.496138     0.8746   0
   -9   -3  -14  10.977970  10.958258   0.452943     0.8746   0
   10    3   14   7.709394   7.773402   0.524768     0.9505   0
  -10   -3  -14   7.640586   7.882650   0.484886     0.9505   0
  -11   -3  -14   1.311757   1.255015   0.356448     1.0280   0
   11    3   14   1.159035   1.544836   0.485578     1.0280   0
  -12   -3  -14   0.122590   0.092626   0.406416     1.1065   0
   12    3   14   0.133168   0.041702   0.579642     1.1065   0
    0    4   14  30.941764  31.497721   0.254373     0.4428   0
   -1   -4  -14  95.491002  94.365535   0.549028     0.4509   0
    1    4   14  96.495386  95.687331   0.615145     0.4509   0
    2    4   14  62.652412  62.791984   0.495191     0.4746   0
   -2   -4  -14  61.106990  61.545198   0.426571     0.4746   0
    3    4   14  44.588914  44.505037   0.497039     0.5116   0
   -3   -4  -14  42.815498  43.252789   0.378933     0.5116   0
    4    4   14  80.506269  81.930633   0.763083     0.5592   0
   -4   -4  -14  80.013997  81.524172   0.647507     0.5592   0
    5    4   14  99.765295  98.714173   0.878094     0.6151   0
   -5   -4  -14  99.597260  98.741483   0.848817     0.6151   0
    6    4   14 141.094782 141.189178   1.273267     0.6772   0
   -6   -4  -14 140.545635 139.500519   1.248542     0.6772   0
    7    4   14  35.018606  35.729200   0.616729     0.7439   0
   -7   -4  -14  35.455160  35.219689   0.594453     0.7439   0
   -8   -4  -14   6.436241   6.421264   0.336858     0.8142   0
    8    4   14   6.440608   6.226773   0.352570     0.8142   0
    9    4   14  15.626835  15.831245   0.617685     0.8871   0
   -9   -4  -14  15.454304  15.080589   0.521545     0.8871   0
   10    4   14  16.777149  17.021681   0.788508     0.9620   0
  -10   -4  -14  16.888383  17.716080   0.639588     0.9620   0
   11    4   14  16.384252  16.766789   0.932258     1.0386   0
  -11   -4  -14  16.255183  16.627236   0.765349     1.0386   0
    0    5   14 135.975838 138.647541   0.775117     0.4736   0
   -1   -5  -14 419.625840 421.348153   1.753147     0.4812   0
    1    5   14 421.230973 421.617610   2.028794     0.4812   0
    2    5   14 121.187386 121.974880   0.831184     0.5034   0
   -2   -5  -14 124.299209 126.562934   0.680816     0.5034   0
    3    5   14  46.921828  48.121953   0.508555     0.5384   0
   -3   -5  -14  46.707548  47.952996   0.361801     0.5384   0
   -4   -5  -14  29.297566  29.616801   0.337286     0.5839   0
    4    5   14  30.095294  30.388577   0.445697     0.5839   0
    5    5   14  24.961857  25.435299   0.403057     0.6377   0
   -5   -5  -14  25.400119  25.770391   0.400044     0.6377   0
    6    5   14  50.514091  49.479252   0.654653     0.6977   0
   -6   -5  -14  52.444768  50.986483   0.641745     0.6977   0
    7    5   14  61.160762  61.873553   0.836209     0.7627   0
   -7   -5  -14  61.053702  62.077012   0.794480     0.7627   0
   -8   -5  -14  62.908013  62.940458   0.884011     0.8313   0
    8    5   14  61.801724  63.560756   0.950437     0.8313   0
    9    5   14  59.872400  60.144203   1.257646     0.9028   0
   -9   -5  -14  59.624894  60.562226   0.990273     0.9028   0
   10    5   14   1.223336   0.965967   0.401336     0.9766   0
  -10   -5  -14   1.207211   0.973268   0.301291     0.9766   0
   11    5   14   2.141498   2.246135   0.538860     1.0521   0
  -11   -5  -14   2.319129   2.323276   0.436785     1.0521   0
    0    6   14 307.189981 304.438339   1.577826     0.5087   0
   -1   -6  -14 169.417212 169.266431   0.945430     0.5158   0
    1    6   14 166.515366 165.521341   1.113887     0.5158   0
   -2   -6  -14 300.657468 303.162059   1.516215     0.5366   0
    2    6   14 301.199917 300.675042   1.932163     0.5366   0
   -3   -6  -14  70.317655  70.749345   0.541381     0.5696   0
    3    6   14  69.318103  69.061232   0.680853     0.5696   0
    4    6   14  79.062907  78.328464   0.785668     0.6128   0
   -4   -6  -14  76.636626  75.396570   0.616483     0.6128   0
    5    6   14  48.923151  48.244483   0.655136     0.6642   0
   -5   -6  -14  49.365606  49.353263   0.529520     0.6642   0
   -6   -6  -14  81.505398  81.453530   0.860734     0.7220   0
    6    6   14  82.621653  82.473826   0.923574     0.7220   0
    7    6   14  33.014875  32.775731   0.602419     0.7850   0
   -7   -6  -14  32.175139  31.809964   0.554854     0.7850   0
    8    6   14  17.719082  17.615215   0.596693     0.8518   0
   -8   -6  -14  17.847174  17.627505   0.494108     0.8518   0
   -9   -6  -14   0.342337   0.319152   0.259180     0.9217   0
    9    6   14   0.375789   0.346562   0.308820     0.9217   0
  -10   -6  -14   3.400659   3.780966   0.451323     0.9941   0
   10    6   14   3.722407   3.911334   0.519752     0.9941   0
   11    6   14   1.839378   1.967948   0.490057     1.0683   0
  -11   -6  -14   1.932097   2.219007   0.492579     1.0683   0
    0    7   14  89.451649  90.468238   0.764730     0.5473   0
   -1   -7  -14  10.784239  11.003684   0.235220     0.5539   0
    1    7   14  11.457694  11.712010   0.270231     0.5539   0
    2    7   14  49.101626  49.422539   0.515018     0.5733   0
   -2   -7  -14  48.954253  49.026728   0.420189     0.5733   0
    3    7   14  77.824534  78.598104   0.768153     0.6043   0
   -3   -7  -14  78.929853  80.147391   0.629219     0.6043   0
    4    7   14 176.782701 176.971449   1.484581     0.6452   0
   -4   -7  -14 179.592985 179.165341   1.190209     0.6452   0
   -5   -7  -14  45.038895  44.935167   0.506261     0.6942   0
    5    7   14  45.995693  45.647044   0.656611     0.6942   0
    6    7   14  18.861926  18.474292   0.422720     0.7497   0
   -6   -7  -14  18.299573  18.202013   0.403166     0.7497   0
    7    7   14  29.769014  29.870691   0.657849     0.8105   0
   -7   -7  -14  30.287499  30.064682   0.555856     0.8105   0
   -8   -7  -14  33.604107  34.011410   0.721162     0.8754   0
    8    7   14  33.949501  33.758430   0.790902     0.8754   0
   -9   -7  -14   7.516952   7.361369   0.548181     0.9436   0
    9    7   14   7.778424   7.480094   0.588782     0.9436   0
   10    7   14   9.007165   9.870234   0.748809     1.0144   0
  -10   -7  -14   9.261540   9.757444   0.656301     1.0144   0
   11    7   14   0.907584   0.904812   0.437831     1.0873   0
  -11   -7  -14   1.003490   0.783747   0.429311     1.0873   0
    0    8   14 419.385968 416.593508   2.780516     0.5887   0
    1    8   14 129.428286 129.718132   1.080305     0.5949   0
   -1   -8  -14 128.953623 127.823739   0.952850     0.5949   0
   -2   -8  -14 161.806104 161.866373   1.144938     0.6130   0
    2    8   14 162.332152 163.014297   1.293340     0.6130   0
   -3   -8  -14  53.903393  53.315011   0.508391     0.6420   0
    3    8   14  53.018221  52.900357   0.666087     0.6420   0
    4    8   14  10.788240  11.356891   0.345606     0.6806   0
   -4   -8  -14  10.796050  11.546967   0.282438     0.6806   0
   -5   -8  -14  25.435361  25.094563   0.375119     0.7273   0
    5    8   14  25.095099  24.481275   0.504695     0.7273   0
    6    8   14 119.034870 116.955330   1.338911     0.7805   0
   -6   -8  -14 118.839851 117.837438   1.240550     0.7805   0
    7    8   14  35.349015  34.628249   0.717311     0.8390   0
   -7   -8  -14  34.802117  33.603492   0.686460     0.8390   0
   -8   -8  -14  17.176373  17.552767   0.642036     0.9019   0
    8    8   14  17.193600  17.272750   0.689947     0.9019   0
    9    8   14   9.363229   9.953802   0.741626     0.9682   0
   -9   -8  -14   9.630742   9.698637   0.631841     0.9682   0
  -10   -8  -14   6.851836   6.577640   0.687808     1.0373   0
   10    8   14   6.941018   7.648605   0.672459     1.0373   0
   11    8   14   2.109962   1.955485   0.596383     1.1087   0
  -11   -8  -14   2.114923   2.012690   0.585869     1.1087   0
    0    9   14  31.740292  32.156799   0.448455     0.6324   0
    1    9   14  59.511205  60.426496   0.663174     0.6381   0
   -1   -9  -14  57.628533  58.990635   0.639906     0.6381   0
    2    9   14 168.761838 169.502206   1.515651     0.6550   0
   -2   -9  -14 168.610934 169.537709   1.233531     0.6550   0
    3    9   14 154.907041 155.464035   1.546502     0.6823   0
   -3   -9  -14 154.588920 155.915557   1.190309     0.6823   0
    4    9   14 202.008930 200.312265   1.878663     0.7187   0
   -4   -9  -14 200.232410 198.579000   1.552738     0.7187   0
   -5   -9  -14  54.517485  54.220333   0.755682     0.7630   0
    5    9   14  53.724129  53.676594   0.777630     0.7630   0
   -6   -9  -14  20.914538  20.323442   0.548336     0.8139   0
    6    9   14  20.319264  19.877654   0.520107     0.8139   0
    7    9   14  14.369792  13.980002   0.555901     0.8702   0
   -7   -9  -14  13.829965  12.864394   0.518960     0.8702   0
   -8   -9  -14  44.076534  45.057879   1.027606     0.9310   0
    8    9   14  43.501429  44.190245   1.135634     0.9310   0
    9    9   14   5.921906   5.943041   0.566288     0.9953   0
   -9   -9  -14   5.935670   6.047210   0.598140     0.9953   0
  -10   -9  -14   9.220921   9.361816   0.765167     1.0627   0
   10    9   14   9.435714   9.248844   0.742810     1.0627   0
    0   10   14  42.472439  43.670448   0.713242     0.6778   0
   -1  -10  -14   2.274905   2.384259   0.194173     0.6832   0
    1   10   14   2.637351   2.537895   0.178879     0.6832   0
   -2  -10  -14 109.356718 109.114673   1.185029     0.6990   0
    2   10   14 109.752259 109.969471   1.226604     0.6990   0
   -3  -10  -14  77.831802  77.866109   1.003637     0.7246   0
    3   10   14  76.883247  77.822595   1.060050     0.7246   0
    4   10   14  40.198899  39.467645   0.731667     0.7591   0
   -4  -10  -14  40.671772  39.774516   0.632705     0.7591   0
   -5  -10  -14   7.375212   7.056091   0.347409     0.8011   0
    5   10   14   6.932627   6.893433   0.351241     0.8011   0
    6   10   14   1.530574   1.550016   0.271178     0.8497   0
   -6  -10  -14   1.296141   1.314277   0.250632     0.8497   0
    7   10   14  12.343138  12.001949   0.619606     0.9038   0
   -7  -10  -14  12.846961  12.375002   0.551859     0.9038   0
   -8  -10  -14   9.224046   9.288170   0.642965     0.9624   0
    8   10   14   9.194111   9.146250   0.675400     0.9624   0
    9   10   14   6.162643   5.907839   0.686032     1.0248   0
   -9  -10  -14   6.285153   6.323804   0.620589     1.0248   0
  -10  -10  -14   2.453537   2.175648   0.503694     1.0904   0
   10   10   14   2.473193   2.095712   0.534317     1.0904   0
    0   11   14  10.575282  10.963174   0.420453     0.7248   0
   -1  -11  -14 130.728481 128.039486   1.663862     0.7298   0
    1   11   14 129.793042 127.813725   1.498091     0.7298   0
   -2  -11  -14   0.915719   0.594080   0.246672     0.7446   0
    2   11   14   0.805552   0.790010   0.231724     0.7446   0
   -3  -11  -14  14.959599  14.012500   0.490448     0.7687   0
    3   11   14  14.989813  14.395475   0.465469     0.7687   0
    4   11   14  41.959066  42.265903   0.770183     0.8013   0
   -4  -11  -14  41.874680  41.998630   0.749883     0.8013   0
   -5  -11  -14  20.499762  20.487028   0.518250     0.8412   0
    5   11   14  20.423508  20.439873   0.612105     0.8412   0
   -6  -11  -14  10.899888  10.458761   0.473061     0.8876   0
    6   11   14  11.614657  11.418156   0.560307     0.8876   0
    7   11   14  24.510501  23.429027   0.846132     0.9395   0
   -7  -11  -14  24.556238  23.785420   0.809100     0.9395   0
   -8  -11  -14   3.393955   2.824084   0.462875     0.9961   0
    8   11   14   3.399743   3.185275   0.492697     0.9961   0
   -9  -11  -14   8.434190   8.099263   0.717175     1.0565   0
    9   11   14   8.390188   8.461983   0.767079     1.0565   0
    0   12   14  27.061605  27.145806   0.637048     0.7729   0
    1   12   14  43.343478  42.281742   0.797411     0.7776   0
   -1  -12  -14  44.224416  43.488109   0.923346     0.7776   0
   -2  -12  -14  42.221057  42.580876   0.926705     0.7916   0
    2   12   14  41.565019  42.301041   1.012057     0.7916   0
   -3  -12  -14  16.804427  16.310078   0.558414     0.8143   0
    3   12   14  16.852544  15.932110   0.582182     0.8143   0
   -4  -12  -14  34.638917  34.770624   0.874052     0.8451   0
    4   12   14  35.461402  35.231978   0.885604     0.8451   0
   -5  -12  -14  24.294355  23.864255   0.838330     0.8831   0
    5   12   14  25.375931  24.510315   0.769200     0.8831   0
   -6  -12  -14  23.561270  24.341722   0.801963     0.9274   0
    6   12   14  22.798477  23.602353   0.865595     0.9274   0
   -7  -12  -14   9.185779   9.712110   0.656210     0.9772   0
    7   12   14   9.472856   9.152258   0.788035     0.9772   0
   -8  -12  -14   4.626056   4.410850   0.520371     1.0316   0
    8   12   14   4.596550   4.251597   0.617612     1.0316   0
    9   12   14   2.405118   2.473507   0.600953     1.0901   0
   -9  -12  -14   2.388648   2.091361   0.530339     1.0901   0
    0   13   14 102.019270 101.082847   1.658136     0.8221   0
    1   13   14 147.037211 145.140002   2.678422     0.8265   0
   -1  -13  -14 147.819200 146.764028   2.190131     0.8265   0
   -2  -13  -14  44.267626  43.515237   1.077519     0.8396   0
    2   13   14  45.110212  44.849778   1.098548     0.8396   0
   -3  -13  -14  18.231127  17.556681   0.632123     0.8611   0
    3   13   14  17.660655  17.347397   0.702127     0.8611   0
    4   13   14  12.407393  12.231352   0.615755     0.8902   0
   -4  -13  -14  12.198647  12.285881   0.717293     0.8902   0
   -5  -13  -14  21.264537  21.282109   0.931949     0.9264   0
    5   13   14  20.879196  21.488480   0.761917     0.9264   0
   -6  -13  -14  10.511215  11.076055   0.758841     0.9687   0
    6   13   14  10.548700  10.442921   0.715290     0.9687   0
   -7  -13  -14  14.297688  14.737031   1.043773     1.0165   0
    7   13   14  13.925453  14.659835   0.946304     1.0165   0
   -8  -13  -14   4.471019   4.593216   0.860497     1.0689   0
    8   13   14   4.614690   4.329466   0.648791     1.0689   0
    0   14   14  17.448772  16.611214   0.827461     0.8721   0
    1   14   14  40.123866  40.403462   1.366867     0.8762   0
   -1  -14  -14  40.638416  41.225033   1.215661     0.8762   0
   -2  -14  -14   3.868410   4.075039   0.483139     0.8886   0
    2   14   14   4.335852   4.395629   0.516475     0.8886   0
   -3  -14  -14  14.253276  13.887512   0.878530     0.9089   0
    3   14   14  14.376666  13.876953   0.730529     0.9089   0
    4   14   14   3.494028   3.412693   0.471596     0.9366   0
   -4  -14  -14   3.888426   3.604235   0.570539     0.9366   0
   -5  -14  -14  15.278452  14.560063   1.170236     0.9710   0
    5   14   14  15.444308  14.622238   0.842436     0.9710   0
   -6  -14  -14   4.406880   3.906501   0.753388     1.0115   0
    6   14   14   4.415776   4.397832   0.661071     1.0115   0
    7   14   14  10.883162  11.431538   0.902864     1.0573   0
   -7  -14  -14  10.771768  10.389758   1.289453     1.0573   0
   -8  -14  -14   0.207406   0.375083   1.339721     1.1078   0
    0   15   14   2.888984   3.051329   0.472506     0.9227   0
    1   15   14   3.779507   3.266986   0.628436     0.9267   0
   -1  -15  -14   3.526329   2.823392   0.779824     0.9267   0
   -2  -15  -14   1.640107   1.675505   0.571422     0.9384   0
    2   15   14   1.396506   1.931079   0.493571     0.9384   0
    3   15   14   6.087662   6.653079   0.683101     0.9576   0
   -3  -15  -14   6.459381   5.554058   0.781435     0.9576   0
    4   15   14  11.393297  11.587841   0.848444     0.9839   0
   -4  -15  -14  10.995046  10.533226   1.074934     0.9839   0
    5   15   14  10.817377  10.903365   1.072967     1.0168   0
   -5  -15  -14  10.892102  11.959619   1.151811     1.0168   0
   -6  -15  -14   7.604665   7.908076   1.318037     1.0555   0
    6   15   14   7.429018   7.181325   0.822436     1.0555   0
   -7  -15  -14   5.448647   5.339740   1.326312     1.0995   0
    7   15   14   5.560816   5.161525   0.891867     1.0995   0
    0   16   14  31.030354  30.555986   1.801849     0.9740   0
   -1  -16  -14   8.929199   7.981530   1.184401     0.9777   0
    1   16   14   8.679462   8.047911   1.167815     0.9777   0
    2   16   14  20.407698  19.916616   2.138079     0.9888   0
   -2  -16  -14  20.319593  20.015387   1.320495     0.9888   0
   -3  -16  -14   0.744594   0.402174   0.524549     1.0071   0
    3   16   14   0.664426   0.947615   0.552961     1.0071   0
    4   16   14   1.829536   1.790625   0.674398     1.0322   0
   -4  -16  -14   1.835343   2.475383   0.929463     1.0322   0
    5   16   14   3.123209   3.057811   0.846660     1.0635   0
   -5  -16  -14   3.101350   3.682378   1.040150     1.0635   0
   -6  -16  -14   4.382135   5.143273   1.268961     1.1006   0
    6   16   14   4.268861   4.449557   0.826341     1.1006   0
    0   17   14   0.213399   0.602874   0.614007     1.0257   0
   -1  -17  -14   5.517554   5.428478   0.975262     1.0293   0
    1   17   14   5.375732   5.903524   1.019932     1.0293   0
   -2  -17  -14   1.955232   2.098179   0.819696     1.0399   0
    2   17   14   2.078941   1.983359   1.053459     1.0399   0
   -3  -17  -14   4.187620   4.046855   1.033423     1.0572   0
    3   17   14   4.279416   4.296922   1.276107     1.0572   0
   -4  -17  -14   7.776811   8.390259   1.400977     1.0811   0
   -5  -17  -14  10.446529  11.450746   2.234428     1.1111   0
    0   18   14   4.096167   3.877771   0.910101     1.0779   0
   -1  -18  -14   2.414483   2.435037   1.176235     1.0813   0
    1   18   14   2.325607   2.379361   0.821790     1.0813   0
    2   18   14   1.925123   1.749187   1.140077     1.0914   0
   -2  -18  -14   1.793888   1.290554   1.365001     1.0914   0
   -3  -18  -14   2.314897   1.907447   1.229435     1.1079   0
    1    0   15 226.555628 224.880204   0.982918     0.4180   0
    2    0   15  83.736370  85.424655   0.558122     0.4434   0
    3    0   15  45.055482  44.442497   0.445842     0.4828   0
    4    0   15 406.987163 405.806119   2.289821     0.5331   0
    5    0   15  24.210303  23.263893   0.395565     0.5914   0
    6    0   15 271.715478 272.595968   1.968202     0.6558   0
    7    0   15   7.224571   6.977875   0.306699     0.7245   0
    8    0   15  13.993608  13.990197   0.452825     0.7964   0
    9    0   15   0.363350   0.162375   0.215711     0.8708   0
   10    0   15  24.750494  25.603073   0.775572     0.9470   0
   11    0   15   0.062688   0.031470   0.356940     1.0247   0
   12    0   15  17.375836  17.888496   1.906564     1.1035   0
    0    1   15 1291.31905 1288.66064    5.46255     0.4130   0
    1    1   15 243.809498 242.362147   1.047032     0.4218   0
   -1   -1  -15 248.204663 248.369403   1.095207     0.4218   0
   -2   -1  -15 396.783912 395.278173   1.752036     0.4469   0
    2    1   15 388.330183 391.423843   1.783752     0.4469   0
   -3   -1  -15  15.125487  15.375444   0.255993     0.4860   0
    3    1   15  15.342816  16.145946   0.274773     0.4860   0
    4    1   15  34.508382  34.722468   0.407654     0.5360   0
   -4   -1  -15  33.382497  34.254832   0.423512     0.5360   0
   -5   -1  -15 112.761661 112.892535   0.930847     0.5941   0
    5    1   15 113.745851 114.006777   0.913496     0.5941   0
    6    1   15 215.013483 213.381848   1.705700     0.6582   0
   -6   -1  -15 214.307303 211.575757   1.694330     0.6582   0
   -7   -1  -15   5.320376   4.943619   0.271196     0.7266   0
    7    1   15   4.715218   4.385597   0.280354     0.7266   0
   -8   -1  -15  53.258841  53.469494   0.787325     0.7984   0
    8    1   15  52.309738  51.134502   0.819031     0.7984   0
    9    1   15  12.690786  12.328393   0.528946     0.8726   0
   -9   -1  -15  12.501830  12.329395   0.468318     0.8726   0
  -10   -1  -15   1.425846   1.230054   0.319188     0.9487   0
   10    1   15   1.501782   1.222407   0.380526     0.9487   0
   11    1   15   8.699422   9.771827   0.769546     1.0262   0
  -11   -1  -15   8.988117   9.769734   0.625505     1.0262   0
  -12   -1  -15   1.880887   2.372680   0.795563     1.1050   0
   12    1   15   1.931033   2.418387   0.781499     1.1050   0
    0    2   15 151.074800 148.222374   0.747962     0.4243   0
    1    2   15 211.198237 213.000420   1.027770     0.4328   0
   -1   -2  -15 209.078933 211.672251   1.026814     0.4328   0
   -2   -2  -15 211.760171 210.001799   1.062917     0.4574   0
    2    2   15 213.126335 211.729602   1.144547     0.4574   0
   -3   -2  -15  16.630956  16.297424   0.274491     0.4956   0
    3    2   15  17.701275  17.669926   0.285461     0.4956   0
    4    2   15  77.918429  77.994010   0.636747     0.5447   0
   -4   -2  -15  78.189893  77.787638   0.679606     0.5447   0
   -5   -2  -15  27.672470  27.178031   0.417549     0.6020   0
    5    2   15  27.280053  26.942074   0.381728     0.6020   0
    6    2   15  33.956659  33.282875   0.482574     0.6653   0
   -6   -2  -15  32.530543  32.042917   0.531131     0.6653   0
    7    2   15  71.326815  70.566005   0.824994     0.7331   0
   -7   -2  -15  68.966201  68.235473   0.842099     0.7331   0
   -8   -2  -15   6.859348   6.418515   0.334391     0.8043   0
    8    2   15   7.399749   7.121316   0.315383     0.8043   0
    9    2   15   5.519409   5.324009   0.379397     0.8780   0
   -9   -2  -15   5.627435   5.291793   0.340809     0.8780   0
  -10   -2  -15  10.410402  10.752706   0.600771     0.9536   0
   10    2   15  10.313244  10.535320   0.653825     0.9536   0
  -11   -2  -15   5.155552   5.292057   0.487171     1.0308   0
   11    2   15   5.184886   5.407960   0.603293     1.0308   0
   12    2   15   2.546030   2.371869   0.848881     1.1092   0
  -12   -2  -15   2.737655   3.175425   0.846760     1.1092   0
    0    3   15  76.816788  76.597202   0.517658     0.4423   0
    1    3   15  59.285941  60.311248   0.399752     0.4505   0
   -1   -3  -15  57.541679  57.844259   0.428164     0.4505   0
    2    3   15  39.663129  40.814657   0.349138     0.4742   0
   -2   -3  -15  42.036716  42.460895   0.363731     0.4742   0
   -3   -3  -15 309.735498 310.487470   1.653730     0.5112   0
    3    3   15 307.849180 307.613564   1.940601     0.5112   0
    4    3   15 171.297813 171.701559   1.292093     0.5589   0
   -4   -3  -15 174.406785 172.793953   1.142371     0.5589   0
   -5   -3  -15  55.986739  56.270847   0.620343     0.6148   0
    5    3   15  57.092741  57.555776   0.621745     0.6148   0
   -6   -3  -15 109.034871 108.970841   1.053068     0.6770   0
    6    3   15 106.223021 106.950823   1.058912     0.6770   0
    7    3   15  31.344366  31.315109   0.583721     0.7437   0
   -7   -3  -15  31.172522  31.658121   0.591695     0.7437   0
   -8   -3  -15  28.890967  30.109288   0.582246     0.8139   0
    8    3   15  28.646409  28.759545   0.627280     0.8139   0
   -9   -3  -15  18.761650  19.026406   0.567526     0.8868   0
    9    3   15  18.675908  18.754309   0.623456     0.8868   0
   10    3   15   9.486939   9.598046   0.701453     0.9618   0
  -10   -3  -15   9.812044   9.965545   0.567553     0.9618   0
   11    3   15   3.651173   3.668159   0.548910     1.0384   0
  -11   -3  -15   3.644058   3.827466   0.452269     1.0384   0
    0    4   15   8.712367   8.909483   0.147191     0.4665   0
   -1   -4  -15 105.706803 106.066894   0.651167     0.4743   0
    1    4   15 107.241148 107.673623   0.701390     0.4743   0
    2    4   15 208.720979 208.385056   1.203773     0.4968   0
   -2   -4  -15 205.086954 206.009099   1.098065     0.4968   0
   -3   -4  -15  38.456054  38.569697   0.375019     0.5322   0
    3    4   15  39.522549  39.865458   0.486862     0.5322   0
   -4   -4  -15  12.613987  12.208321   0.267700     0.5782   0
    4    4   15  12.783569  12.345052   0.313608     0.5782   0
   -5   -4  -15  35.662604  35.727561   0.485269     0.6324   0
    5    4   15  34.569506  35.400844   0.538860     0.6324   0
   -6   -4  -15  30.689105  30.824715   0.522365     0.6930   0
    6    4   15  30.762613  30.981838   0.511896     0.6930   0
   -7   -4  -15  59.230904  57.822775   0.791194     0.7583   0
    7    4   15  59.778365  59.400192   0.831903     0.7583   0
   -8   -4  -15   9.940822   9.787940   0.415383     0.8273   0
    8    4   15  10.756550  10.332772   0.435082     0.8273   0
    9    4   15  20.193560  21.038232   0.770165     0.8991   0
   -9   -4  -15  19.665084  19.626404   0.600908     0.8991   0
  -10   -4  -15   2.213202   2.316485   0.334282     0.9732   0
   10    4   15   2.041448   1.777744   0.410321     0.9732   0
  -11   -4  -15   1.639287   1.917989   0.394290     1.0489   0
   11    4   15   1.663653   1.974902   0.521518     1.0489   0
    0    5   15 163.781320 164.087574   0.933624     0.4958   0
   -1   -5  -15 442.850507 446.355780   1.945690     0.5031   0
    1    5   15 443.180772 445.462748   2.226599     0.5031   0
    2    5   15  89.641118  87.956824   0.704776     0.5244   0
   -2   -5  -15  86.794759  86.494928   0.579005     0.5244   0
   -3   -5  -15 704.273128 708.212606   3.362871     0.5581   0
    3    5   15 707.429448 711.082871   3.971525     0.5581   0
    4    5   15  32.505758  31.328855   0.467108     0.6021   0
   -4   -5  -15  32.628992  31.713287   0.360627     0.6021   0
   -5   -5  -15 275.061129 277.559078   1.939837     0.6544   0
    5    5   15 276.457918 279.216785   2.145580     0.6544   0
   -6   -5  -15  18.248902  18.415030   0.406334     0.7130   0
    6    5   15  17.343646  17.575616   0.403203     0.7130   0
   -7   -5  -15   3.645629   3.397664   0.262347     0.7767   0
    7    5   15   3.970177   3.678773   0.274000     0.7767   0
   -8   -5  -15  15.679669  15.698519   0.479142     0.8442   0
    8    5   15  15.385675  15.251548   0.557758     0.8442   0
    9    5   15  12.851603  12.740863   0.665614     0.9147   0
   -9   -5  -15  12.449508  12.810958   0.557795     0.9147   0
   10    5   15   8.418156   8.284779   0.668017     0.9876   0
  -10   -5  -15   8.096168   7.723489   0.522984     0.9876   0
  -11   -5  -15  12.311354  13.317556   0.788035     1.0623   0
   11    5   15  12.299897  12.506271   0.869810     1.0623   0
    0    6   15  18.996971  19.667641   0.252589     0.5295   0
    1    6   15 163.857619 164.893214   1.112521     0.5363   0
   -1   -6  -15 166.845674 167.438492   1.069454     0.5363   0
    2    6   15 269.335564 268.879098   1.780101     0.5563   0
   -2   -6  -15 269.969045 267.395263   1.438109     0.5563   0
    3    6   15  70.881580  71.380657   0.719350     0.5882   0
   -3   -6  -15  73.600014  74.829254   0.594991     0.5882   0
    4    6   15  95.131880  94.993661   0.928835     0.6301   0
   -4   -6  -15  95.518156  95.799302   0.759323     0.6301   0
   -5   -6  -15   3.867652   3.556343   0.187837     0.6802   0
    5    6   15   4.039952   3.858936   0.248620     0.6802   0
   -6   -6  -15  37.821327  37.307709   0.564340     0.7368   0
    6    6   15  37.380441  37.311168   0.659050     0.7368   0
   -7   -6  -15  92.755324  92.239008   1.048061     0.7986   0
    7    6   15  92.604347  91.395134   1.207359     0.7986   0
   -8   -6  -15   9.833472   9.249299   0.405214     0.8644   0
    8    6   15   9.276681   9.462589   0.515446     0.8644   0
    9    6   15  27.652496  27.899740   0.890492     0.9334   0
   -9   -6  -15  27.809539  28.752444   0.861799     0.9334   0
   10    6   15   2.235239   1.937042   0.449156     1.0049   0
  -10   -6  -15   2.281359   2.227692   0.408692     1.0049   0
  -11   -6  -15   1.242596   1.186850   0.408555     1.0784   0
   11    6   15   1.282369   1.314678   0.449465     1.0784   0
    0    7   15   1.673300   1.874439   0.138770     0.5667   0
   -1   -7  -15  40.960399  40.691672   0.467772     0.5731   0
    1    7   15  39.772834  39.774425   0.492506     0.5731   0
   -2   -7  -15  48.585483  47.789774   0.453116     0.5918   0
    2    7   15  48.713892  48.412985   0.526761     0.5918   0
   -3   -7  -15   8.643817   8.418015   0.225397     0.6219   0
    3    7   15   8.311637   8.518360   0.279662     0.6219   0
    4    7   15  43.843301  43.783966   0.603620     0.6617   0
   -4   -7  -15  43.709594  44.064984   0.483375     0.6617   0
    5    7   15  24.668217  24.821101   0.502392     0.7095   0
   -5   -7  -15  24.954515  24.361112   0.378232     0.7095   0
   -6   -7  -15   2.361712   2.646251   0.218552     0.7640   0
    6    7   15   1.972522   1.837097   0.247245     0.7640   0
   -7   -7  -15  17.630915  16.919452   0.446707     0.8237   0
    7    7   15  17.779344  17.312167   0.540753     0.8237   0
    8    7   15  26.285032  26.084090   0.746333     0.8877   0
   -8   -7  -15  26.775064  26.750905   0.713497     0.8877   0
    9    7   15  21.242013  22.213921   0.891120     0.9550   0
   -9   -7  -15  21.382702  21.622753   0.910756     0.9550   0
  -10   -7  -15   4.597003   4.472543   0.522792     1.0250   0
   10    7   15   4.763358   4.876792   0.565359     1.0250   0
  -11   -7  -15   1.166452   1.006341   0.454836     1.0971   0
   11    7   15   1.045414   0.933951   0.544276     1.0971   0
    0    8   15  67.094228  67.535795   0.680634     0.6067   0
   -1   -8  -15  70.847077  72.084068   0.687234     0.6127   0
    1    8   15  70.047190  70.478613   0.735691     0.6127   0
   -2   -8  -15 138.199663 138.867841   1.095407     0.6303   0
    2    8   15 136.835354 140.124094   1.172157     0.6303   0
    3    8   15  47.075507  46.994056   0.643156     0.6586   0
   -3   -8  -15  46.862900  46.225557   0.478314     0.6586   0
    4    8   15 157.371312 157.881866   1.449689     0.6963   0
   -4   -8  -15 154.472894 155.056208   1.234869     0.6963   0
    5    8   15  50.729722  49.946888   0.732113     0.7420   0
   -5   -8  -15  48.947387  48.087907   0.603848     0.7420   0
    6    8   15   9.590592  10.203505   0.431978     0.7942   0
   -6   -8  -15   9.217385   9.969004   0.438960     0.7942   0
    7    8   15  37.552209  37.128374   0.757074     0.8518   0
   -7   -8  -15  37.403206  36.988730   0.789773     0.8518   0
    8    8   15   1.041946   0.645313   0.318651     0.9138   0
   -8   -8  -15   1.063314   0.915280   0.295356     0.9138   0
   -9   -8  -15   1.180131   1.124874   0.359379     0.9793   0
    9    8   15   1.213661   0.975726   0.381692     0.9793   0
   10    8   15   3.185917   3.318520   0.511614     1.0476   0
  -10   -8  -15   3.016313   2.654171   0.489784     1.0476   0
    0    9   15 107.057165 107.507033   1.057874     0.6492   0
   -1   -9  -15  27.399950  26.504844   0.459452     0.6548   0
    1    9   15  27.426277  27.265514   0.439516     0.6548   0
    2    9   15  19.884120  19.866002   0.399434     0.6713   0
   -2   -9  -15  19.163634  19.259359   0.331250     0.6713   0
    3    9   15 133.635200 134.450018   1.424791     0.6979   0
   -3   -9  -15 135.388226 135.595211   1.126295     0.6979   0
   -4   -9  -15  19.265021  19.526085   0.403039     0.7336   0
    4    9   15  18.603274  19.578429   0.524795     0.7336   0
    5    9   15   3.709601   3.898918   0.273226     0.7771   0
   -5   -9  -15   3.593321   3.592337   0.261820     0.7771   0
    6    9   15  30.043554  29.343611   0.630120     0.8271   0
   -6   -9  -15  30.207304  29.921123   0.663921     0.8271   0
   -7   -9  -15   3.329437   3.437354   0.333708     0.8825   0
    7    9   15   2.966407   3.165412   0.347663     0.8825   0
    8    9   15  12.951663  13.385830   0.702892     0.9425   0
   -8   -9  -15  12.888325  13.753967   0.632678     0.9425   0
   -9   -9  -15  20.456792  20.866999   0.969600     1.0061   0
    9    9   15  20.012038  20.520437   0.899295     1.0061   0
   10    9   15   4.140180   4.673780   0.603120     1.0728   0
  -10   -9  -15   4.155370   4.366626   0.568882     1.0728   0
    0   10   15  55.172974  55.290151   0.792841     0.6936   0
   -1  -10  -15  97.099738  96.493882   1.043846     0.6988   0
    1   10   15  96.995797  96.612225   0.986377     0.6988   0
    2   10   15  98.574098  98.891687   1.163527     0.7143   0
   -2  -10  -15  97.569248  97.348680   0.977083     0.7143   0
    3   10   15  43.383281  43.138179   0.714462     0.7394   0
   -3  -10  -15  41.783848  41.405278   0.695600     0.7394   0
   -4  -10  -15  81.670436  82.314610   1.025649     0.7731   0
    4   10   15  81.608330  81.880747   1.183490     0.7731   0
    5   10   15   8.001954   7.620949   0.374964     0.8145   0
   -5  -10  -15   8.594012   8.420154   0.379807     0.8145   0
   -6  -10  -15  16.961580  16.809302   0.542137     0.8623   0
    6   10   15  17.080046  16.104435   0.555947     0.8623   0
   -7  -10  -15  31.774440  31.485614   0.815081     0.9157   0
    7   10   15  31.792254  30.956713   0.843437     0.9157   0
    8   10   15   7.667123   7.769178   0.659323     0.9736   0
   -8  -10  -15   7.414998   7.316108   0.605960     0.9736   0
   -9  -10  -15  11.019162  11.323027   0.810857     1.0353   0
    9   10   15  11.127623  11.790116   0.852195     1.0353   0
   10   10   15   7.014975   6.754863   0.774753     1.1002   0
  -10  -10  -15   6.877458   7.306149   0.808981     1.1002   0
    0   11   15  50.118750  49.543431   0.813715     0.7395   0
   -1  -11  -15  93.380350  93.236728   1.262261     0.7444   0
    1   11   15  93.506414  94.058754   1.238866     0.7444   0
    2   11   15  45.481437  45.338624   0.866168     0.7590   0
   -2  -11  -15  46.435376  46.104666   0.940132     0.7590   0
    3   11   15  21.452435  21.629581   0.574672     0.7826   0
   -3  -11  -15  22.837878  22.625480   0.598960     0.7826   0
   -4  -11  -15  32.835955  32.040823   0.674772     0.8146   0
    4   11   15  33.140696  33.204404   0.726988     0.8146   0
    5   11   15  77.796608  78.361327   1.246813     0.8540   0
   -5  -11  -15  77.870594  77.171983   1.103646     0.8540   0
   -6  -11  -15   6.453796   6.596948   0.402201     0.8997   0
    6   11   15   6.999124   6.844885   0.453544     0.8997   0
   -7  -11  -15   0.533796   0.331887   0.295584     0.9509   0
    7   11   15   0.618375   0.263158   0.340800     0.9509   0
    8   11   15   6.366389   5.937925   0.606333     1.0068   0
   -8  -11  -15   6.277833   6.135330   0.593425     1.0068   0
   -9  -11  -15   0.859442   0.740798   0.412178     1.0666   0
    9   11   15   0.875827   0.389029   0.436357     1.0666   0
    0   12   15   0.712183   0.927643   0.232407     0.7868   0
    1   12   15  41.514971  42.215834   0.825413     0.7914   0
   -1  -12  -15  41.838058  42.038867   0.944375     0.7914   0
    2   12   15  12.244360  12.816147   0.622319     0.8051   0
   -2  -12  -15  12.746277  12.594755   0.574872     0.8051   0
    3   12   15   4.900690   4.893306   0.381783     0.8274   0
   -3  -12  -15   5.223792   5.025194   0.376421     0.8274   0
    4   12   15   9.901862   9.631091   0.524668     0.8577   0
   -4  -12  -15   9.929226   9.265776   0.538405     0.8577   0
    5   12   15  17.451772  18.161321   0.700106     0.8952   0
   -5  -12  -15  17.501106  18.028778   0.706742     0.8952   0
    6   12   15   2.255342   2.270086   0.415219     0.9389   0
   -6  -12  -15   2.333364   2.357049   0.458341     0.9389   0
   -7  -12  -15  15.773795  16.077216   0.801644     0.9881   0
    7   12   15  16.111890  16.937840   0.964556     0.9881   0
    8   12   15   1.856197   1.696688   0.521500     1.0420   0
   -8  -12  -15   1.828363   1.942240   0.434099     1.0420   0
   -9  -12  -15   3.373454   3.357363   0.686442     1.0999   0
    9   12   15   3.237300   3.403135   0.660325     1.0999   0
    0   13   15   5.201289   4.825959   0.418833     0.8351   0
   -1  -13  -15  21.928684  22.482103   0.801999     0.8395   0
    1   13   15  21.024066  22.730532   1.058593     0.8395   0
   -2  -13  -15   5.635557   5.451537   0.470986     0.8524   0
    2   13   15   6.132822   5.853511   0.494417     0.8524   0
    3   13   15  39.016415  39.128183   1.062389     0.8735   0
   -3  -13  -15  39.374197  39.130641   0.961598     0.8735   0
   -4  -13  -15  22.657094  22.678825   0.920069     0.9023   0
    4   13   15  23.272616  23.190339   0.736510     0.9023   0
   -5  -13  -15   3.712825   3.095380   0.479188     0.9380   0
    5   13   15   4.222416   4.272034   0.427709     0.9380   0
    6   13   15  17.973028  18.192728   0.947379     0.9798   0
   -6  -13  -15  17.718886  17.518721   0.915135     0.9798   0
    7   13   15   5.117074   5.042973   0.641372     1.0270   0
   -7  -13  -15   5.173086   5.442643   0.859650     1.0270   0
    8   13   15   3.741449   3.947211   0.644849     1.0790   0
   -8  -13  -15   3.697075   4.376257   0.875308     1.0790   0
    0   14   15   0.144888   0.009731   0.351514     0.8844   0
   -1  -14  -15  12.510127  12.992933   0.878904     0.8885   0
    1   14   15  12.365049  13.283783   0.855217     0.8885   0
   -2  -14  -15  25.379079  24.910131   0.788581     0.9007   0
    2   14   15  25.481364  24.878269   1.026987     0.9007   0
    3   14   15   8.995880   8.902664   0.657157     0.9207   0
   -3  -14  -15   9.023988   8.320964   0.736956     0.9207   0
   -4  -14  -15  13.566121  13.801031   0.963692     0.9480   0
    4   14   15  13.295676  12.941863   0.723702     0.9480   0
   -5  -14  -15   7.933026   8.039354   0.933132     0.9821   0
    5   14   15   7.650665   6.918039   0.662664     0.9821   0
    6   14   15   1.023039   1.230609   0.439179     1.0221   0
   -6  -14  -15   1.149590   1.432629   0.624048     1.0221   0
   -7  -14  -15   4.085597   4.051325   0.878685     1.0675   0
    7   14   15   3.980501   4.057187   0.622473     1.0675   0
    0   15   15  14.961030  15.107261   0.860825     0.9344   0
   -1  -15  -15  24.975692  24.317416   1.675914     0.9382   0
    1   15   15  25.254322  25.634934   1.821931     0.9382   0
    2   15   15  21.674261  21.547924   1.160878     0.9498   0
   -2  -15  -15  20.907858  21.687751   1.297682     0.9498   0
    3   15   15   2.568796   2.830638   0.583302     0.9688   0
   -3  -15  -15   2.378724   2.287236   0.634490     0.9688   0
   -4  -15  -15   0.982810   1.188315   0.571677     0.9948   0
    4   15   15   0.952525   1.001379   0.530430     0.9948   0
   -5  -15  -15  13.646223  15.049546   1.248488     1.0273   0
    5   15   15  13.603514  14.048549   1.001033     1.0273   0
    6   15   15   3.499434   3.598755   0.654772     1.0656   0
   -6  -15  -15   3.633588   3.740976   1.052795     1.0656   0
    7   15   15   2.125082   2.181438   0.718040     1.1092   0
   -7  -15  -15   2.075885   2.962026   1.731990     1.1092   0
    0   16   15   6.135270   5.974566   0.955781     0.9850   0
    1   16   15   1.253350   1.056663   0.661244     0.9887   0
   -1  -16  -15   1.345085   1.042745   0.588673     0.9887   0
   -2  -16  -15  24.534302  26.121960   1.819546     0.9997   0
    2   16   15  24.595775  23.625384   1.568414     0.9997   0
   -3  -16  -15   1.289143   1.197755   0.583065     1.0178   0
    3   16   15   1.359679   1.643270   0.620744     1.0178   0
    4   16   15  29.020194  29.219078   1.522251     1.0426   0
   -4  -16  -15  28.785482  30.498181   1.772445     1.0426   0
    5   16   15   2.965098   3.358137   0.793306     1.0736   0
   -5  -16  -15   2.734716   2.399634   0.934862     1.0736   0
    6   16   15  11.162930  10.975281   1.453548     1.1103   0
   -6  -16  -15  11.242543  12.056933   2.491341     1.1103   0
    0   17   15   8.893360   9.150164   1.282907     1.0362   0
   -1  -17  -15   6.029061   5.898490   1.017447     1.0397   0
    1   17   15   5.972403   6.184142   1.069818     1.0397   0
   -2  -17  -15   3.939260   4.300281   1.003537     1.0502   0
    2   17   15   3.671817   2.766324   1.172448     1.0502   0
    3   17   15   0.708388   1.107341   0.954452     1.0674   0
   -3  -17  -15   0.785377   0.238907   0.733898     1.0674   0
   -4  -17  -15   1.519434   1.648450   0.898803     1.0911   0
    0   18   15   6.321859   6.660753   1.142289     1.0879   0
   -1  -18  -15   4.948449   4.200819   1.421150     1.0912   0
    1   18   15   4.849264   5.517600   1.068716     1.0912   0
   -2  -18  -15   3.515419   2.979668   1.344864     1.1012   0
    2   18   15   3.246138   4.512989   1.442206     1.1012   0
    0    0   16 449.058208 455.330706   2.562893     0.4365   0
    1    0   16 268.319706 266.915520   1.216790     0.4448   0
    2    0   16  13.777839  14.074312   0.235511     0.4687   0
    3    0   16  13.611130  14.186555   0.268210     0.5061   0
    4    0   16  60.219308  61.692307   0.600826     0.5543   0
    5    0   16   0.090895   0.007028   0.153490     0.6106   0
    6    0   16 139.992870 139.586090   1.211793     0.6731   0
    7    0   16  42.899941  42.680102   0.647917     0.7402   0
    8    0   16   4.727424   4.485542   0.291077     0.8108   0
    9    0   16  19.154297  19.349573   0.576611     0.8839   0
   10    0   16  25.533511  25.754005   0.889991     0.9591   0
   11    0   16   1.994729   1.833847   0.472078     1.0359   0
    0    1   16  68.902505  70.953440   0.446225     0.4401   0
    1    1   16 963.216049 958.766796   4.209440     0.4483   0
   -1   -1  -16 968.120575 963.992080   4.519889     0.4483   0
   -2   -1  -16  29.218784  29.273698   0.343075     0.4721   0
    2    1   16  29.552646  30.651025   0.308647     0.4721   0
    3    1   16 396.731045 395.977305   2.244678     0.5092   0
   -3   -1  -16 396.475559 392.059252   2.092744     0.5092   0
    4    1   16 249.646394 248.956565   1.573903     0.5571   0
   -4   -1  -16 251.840623 253.102199   1.691117     0.5571   0
    5    1   16 181.604463 182.996002   1.326057     0.6132   0
   -5   -1  -16 176.939809 177.497619   1.324937     0.6132   0
   -6   -1  -16  59.006826  60.001372   0.742209     0.6755   0
    6    1   16  60.971516  61.549385   0.699314     0.6755   0
   -7   -1  -16  61.002398  59.597005   0.787671     0.7423   0
    7    1   16  61.975711  61.010107   0.777102     0.7423   0
   -8   -1  -16   1.144325   1.040660   0.223258     0.8127   0
    8    1   16   1.323297   1.407795   0.245479     0.8127   0
   -9   -1  -16  22.115673  22.205181   0.594918     0.8857   0
    9    1   16  22.294978  22.551652   0.613488     0.8857   0
   10    1   16   1.354796   1.565264   0.375510     0.9608   0
  -10   -1  -16   1.414385   1.343444   0.324550     0.9608   0
   11    1   16   5.949899   6.442884   0.646251     1.0374   0
  -11   -1  -16   5.720044   6.016951   0.578286     1.0374   0
    0    2   16   1.388564   1.503535   0.091151     0.4506   0
   -1   -2  -16  62.250881  63.711870   0.454873     0.4586   0
    1    2   16  63.728842  64.507588   0.451887     0.4586   0
   -2   -2  -16 226.772558 226.845602   1.162598     0.4819   0
    2    2   16 233.017634 232.760915   1.319120     0.4819   0
   -3   -2  -16   4.097420   3.858936   0.172917     0.5184   0
    3    2   16   3.755798   3.578109   0.165789     0.5184   0
   -4   -2  -16  41.144060  41.697494   0.486498     0.5655   0
    4    2   16  39.164635  40.125539   0.450840     0.5655   0
   -5   -2  -16  37.039242  37.473115   0.502346     0.6208   0
    5    2   16  36.277721  37.149767   0.460672     0.6208   0
   -6   -2  -16 111.613397 113.279424   1.123691     0.6824   0
    6    2   16 112.911987 113.856573   1.111529     0.6824   0
   -7   -2  -16  20.864599  20.325809   0.470858     0.7487   0
    7    2   16  19.937070  19.760677   0.432743     0.7487   0
   -8   -2  -16  15.699693  16.119455   0.475364     0.8185   0
    8    2   16  16.351064  15.659193   0.431951     0.8185   0
    9    2   16   7.995963   7.768614   0.463457     0.8910   0
   -9   -2  -16   7.947957   7.743871   0.418969     0.8910   0
  -10   -2  -16   1.127003   1.277627   0.328583     0.9657   0
   10    2   16   0.972138   0.938767   0.405815     0.9657   0
   11    2   16   4.707236   4.660398   0.588327     1.0419   0
  -11   -2  -16   4.639651   4.712023   0.502738     1.0419   0
    0    3   16  82.657230  82.594445   0.525232     0.4677   0
   -1   -3  -16 211.631967 211.938067   1.118639     0.4754   0
    1    3   16 211.396380 213.543886   1.073668     0.4754   0
   -2   -3  -16  77.660423  78.839705   0.538486     0.4979   0
    2    3   16  76.046168  77.591645   0.526871     0.4979   0
   -3   -3  -16  26.775033  27.590774   0.347518     0.5333   0
    3    3   16  25.970615  26.415449   0.407463     0.5333   0
   -4   -3  -16  70.015381  69.681712   0.668709     0.5792   0
    4    3   16  70.937494  71.282160   0.724676     0.5792   0
    5    3   16  37.005915  36.990641   0.495255     0.6333   0
   -5   -3  -16  36.338552  36.306166   0.507344     0.6333   0
    6    3   16  25.753995  25.419732   0.478578     0.6938   0
   -6   -3  -16  26.029839  25.542718   0.492151     0.6938   0
   -7   -3  -16  41.402041  41.351569   0.690056     0.7591   0
    7    3   16  40.556854  40.549479   0.673352     0.7591   0
    8    3   16  17.761613  18.504424   0.532760     0.8280   0
   -8   -3  -16  19.034610  19.915524   0.500726     0.8280   0
   -9   -3  -16  17.062990  16.701246   0.581554     0.8998   0
    9    3   16  16.408268  16.510714   0.717858     0.8998   0
  -10   -3  -16  11.280605  10.496540   0.618541     0.9737   0
   10    3   16  11.337970  11.177556   0.747361     0.9737   0
   11    3   16   2.289984   2.321847   0.499452     1.0494   0
  -11   -3  -16   2.131633   2.078452   0.452907     1.0494   0
    0    4   16  66.344046  68.989862   0.458396     0.4906   0
    1    4   16 144.661860 144.756754   0.905276     0.4980   0
   -1   -4  -16 143.353724 143.571507   0.831366     0.4980   0
    2    4   16  84.944323  86.749820   0.683857     0.5195   0
   -2   -4  -16  83.038080  83.928257   0.610411     0.5195   0
    3    4   16 329.230096 323.870206   2.162530     0.5535   0
   -3   -4  -16 330.766903 329.632584   1.744444     0.5535   0
    4    4   16 139.865816 140.309801   1.159430     0.5978   0
   -4   -4  -16 138.925674 140.265195   1.017674     0.5978   0
   -5   -4  -16  68.621804  69.177754   0.716601     0.6504   0
    5    4   16  66.725266  66.655690   0.787279     0.6504   0
    6    4   16  44.872147  45.897020   0.639242     0.7094   0
   -6   -4  -16  47.175703  48.131603   0.666952     0.7094   0
    7    4   16  27.796454  27.615717   0.576666     0.7734   0
   -7   -4  -16  27.953685  27.123776   0.554991     0.7734   0
    8    4   16   4.442544   4.314974   0.325806     0.8411   0
   -8   -4  -16   4.432636   4.469429   0.306580     0.8411   0
   -9   -4  -16   8.504684   8.785796   0.496757     0.9119   0
    9    4   16   8.388468   8.376585   0.566051     0.9119   0
  -10   -4  -16   1.134738   0.913833   0.311578     0.9849   0
   10    4   16   1.335032   1.356043   0.417750     0.9849   0
   11    4   16   2.305139   2.402538   0.506470     1.0599   0
  -11   -4  -16   2.255088   2.180728   0.409265     1.0599   0
    0    5   16 133.948334 132.010338   0.870838     0.5186   0
    1    5   16 139.828202 141.266556   0.901744     0.5256   0
   -1   -5  -16 140.162707 141.138199   0.818094     0.5256   0
    2    5   16 128.499769 128.513767   0.937283     0.5460   0
   -2   -5  -16 129.727559 129.985768   0.789236     0.5460   0
   -3   -5  -16  71.410548  70.852576   0.572205     0.5784   0
    3    5   16  70.330070  69.367831   0.726706     0.5784   0
    4    5   16   7.419005   7.156682   0.272479     0.6210   0
   -4   -5  -16   7.733807   7.736434   0.210413     0.6210   0
    5    5   16  97.916078  99.221226   1.021261     0.6718   0
   -5   -5  -16  96.419768  97.953138   0.927652     0.6718   0
    6    5   16  64.075703  62.915333   0.879341     0.7290   0
   -6   -5  -16  63.969745  63.397716   0.766059     0.7290   0
    7    5   16  41.995211  42.118611   0.796146     0.7914   0
   -7   -5  -16  41.919841  40.500867   0.678313     0.7914   0
   -8   -5  -16  30.294130  30.599409   0.640580     0.8578   0
    8    5   16  30.571980  31.128583   0.760861     0.8578   0
   -9   -5  -16  37.952182  38.503334   0.837757     0.9272   0
    9    5   16  37.651206  38.577070   1.034543     0.9272   0
   10    5   16   2.540867   2.066181   0.451404     0.9992   0
  -10   -5  -16   2.424025   2.192398   0.410631     0.9992   0
   11    5   16   6.845059   7.268789   0.710165     1.0731   0
  -11   -5  -16   6.866535   7.462834   0.653461     1.0731   0
    0    6   16 138.162438 140.172341   0.875945     0.5508   0
    1    6   16  13.960426  13.913639   0.265861     0.5574   0
   -1   -6  -16  14.996116  14.912815   0.242994     0.5574   0
    2    6   16 281.215505 282.864471   1.806255     0.5767   0
   -2   -6  -16 280.787008 280.056108   1.534131     0.5767   0
    3    6   16  22.427010  22.395258   0.395164     0.6075   0
   -3   -6  -16  22.373163  22.602722   0.320645     0.6075   0
   -4   -6  -16 222.906615 223.714073   1.525865     0.6482   0
    4    6   16 222.413934 223.830595   1.800465     0.6482   0
    5    6   16   8.151809   7.856269   0.334582     0.6970   0
   -5   -6  -16   7.650637   7.746028   0.252498     0.6970   0
    6    6   16  24.007925  22.975137   0.547116     0.7523   0
   -6   -6  -16  23.061235  22.502586   0.454054     0.7523   0
    7    6   16  20.511133  20.121531   0.588509     0.8129   0
   -7   -6  -16  19.363415  18.772061   0.494081     0.8129   0
   -8   -6  -16  22.164830  22.130625   0.563366     0.8776   0
    8    6   16  22.705929  22.321248   0.686515     0.8776   0
    9    6   16  13.124900  13.976269   0.725149     0.9456   0
   -9   -6  -16  13.344054  14.368621   0.737102     0.9456   0
   10    6   16  11.239112  11.355890   0.795208     1.0163   0
  -10   -6  -16  11.621331  12.121293   0.716192     1.0163   0
   11    6   16   5.285649   5.381105   0.644367     1.0890   0
  -11   -6  -16   5.350237   5.586320   0.593916     1.0890   0
    0    7   16  10.207049  10.906369   0.231087     0.5867   0
    1    7   16  68.310041  69.636195   0.709182     0.5929   0
   -1   -7  -16  68.638574  69.602058   0.645814     0.5929   0
    2    7   16 144.300619 145.134540   1.128361     0.6110   0
   -2   -7  -16 142.711689 144.124076   1.000433     0.6110   0
   -3   -7  -16  22.770426  22.960208   0.346917     0.6402   0
    3    7   16  22.107648  21.291212   0.433808     0.6402   0
   -4   -7  -16 184.290821 183.993721   1.339038     0.6789   0
    4    7   16 183.313862 183.281845   1.601231     0.6789   0
    5    7   16   7.586789   7.503927   0.335219     0.7256   0
   -5   -7  -16   7.555989   7.454550   0.259334     0.7256   0
    6    7   16  12.031197  11.387569   0.449620     0.7790   0
   -6   -7  -16  12.036870  11.609780   0.371751     0.7790   0
    7    7   16   6.292351   6.063086   0.369602     0.8376   0
   -7   -7  -16   5.887123   5.522297   0.320335     0.8376   0
   -8   -7  -16   7.384477   6.986505   0.468127     0.9006   0
    8    7   16   7.720282   7.347951   0.489292     0.9006   0
   -9   -7  -16   1.944174   1.768768   0.395356     0.9670   0
    9    7   16   2.102455   1.933364   0.423940     0.9670   0
  -10   -7  -16   2.168010   2.383039   0.422411     1.0361   0
   10    7   16   2.111979   2.000100   0.462720     1.0361   0
   11    7   16   0.881552   0.681299   0.532733     1.1076   0
  -11   -7  -16   1.019075   0.873305   0.517631     1.1076   0
    0    8   16  16.580064  15.903070   0.317741     0.6255   0
    1    8   16  29.158833  29.818621   0.465779     0.6313   0
   -1   -8  -16  31.871313  32.697169   0.465979     0.6313   0
    2    8   16  70.231631  70.986212   0.750201     0.6484   0
   -2   -8  -16  70.332656  70.677793   0.706524     0.6484   0
    3    8   16  47.371924  47.806160   0.674162     0.6759   0
   -3   -8  -16  47.539792  48.592411   0.530603     0.6759   0
   -4   -8  -16  16.923074  17.242800   0.359998     0.7127   0
    4    8   16  16.864180  17.468835   0.426025     0.7127   0
   -5   -8  -16  46.410147  46.621914   0.714335     0.7573   0
    5    8   16  46.610305  45.791422   0.730347     0.7573   0
    6    8   16  29.793989  28.944068   0.646706     0.8086   0
   -6   -8  -16  29.751781  29.085715   0.602401     0.8086   0
    7    8   16  20.451200  19.662908   0.592496     0.8652   0
   -7   -8  -16  20.558980  19.754396   0.606251     0.8652   0
   -8   -8  -16   8.926646   8.888518   0.570557     0.9263   0
    8    8   16   9.217486   8.577568   0.601135     0.9263   0
   -9   -8  -16  36.057705  37.183449   1.114196     0.9910   0
    9    8   16  35.929351  36.708713   1.153896     0.9910   0
   10    8   16   0.822378   0.590785   0.396020     1.0586   0
  -10   -8  -16   0.922186   0.652878   0.408847     1.0586   0
    0    9   16  84.403868  85.058066   0.861717     0.6667   0
   -1   -9  -16  11.913597  11.829715   0.363039     0.6722   0
    1    9   16  12.399749  12.208412   0.304960     0.6722   0
    2    9   16   1.862459   2.057123   0.193436     0.6883   0
   -2   -9  -16   1.511944   1.583807   0.162202     0.6883   0
   -3   -9  -16  63.422501  64.802990   0.741808     0.7143   0
    3    9   16  63.416744  63.779872   0.887379     0.7143   0
    4    9   16  52.298609  52.347150   0.859323     0.7492   0
   -4   -9  -16  52.362516  52.340596   0.718768     0.7492   0
   -5   -9  -16   2.811435   3.177655   0.257031     0.7918   0
    5    9   16   2.410790   2.830757   0.260281     0.7918   0
    6    9   16  36.103070  35.715272   0.713024     0.8409   0
   -6   -9  -16  36.653353  36.950769   0.750502     0.8409   0
    7    9   16   7.829982   7.271893   0.490112     0.8955   0
   -7   -9  -16   8.201948   7.719583   0.457704     0.8955   0
   -8   -9  -16   5.503732   5.102972   0.454135     0.9546   0
    8    9   16   5.659890   5.880566   0.552105     0.9546   0
    9    9   16   0.106249   0.317950   0.348219     1.0175   0
  -10   -9  -16   0.353733   0.294764   0.392215     1.0835   0
   10    9   16   0.370809   0.324450   0.427417     1.0835   0
    0   10   16 277.975040 275.836737   2.381919     0.7100   0
   -1  -10  -16  48.418789  48.722952   0.666815     0.7151   0
    1   10   16  48.364729  48.557545   0.615391     0.7151   0
    2   10   16 223.695201 222.820131   2.077442     0.7303   0
   -2  -10  -16 224.556441 223.229779   2.093455     0.7303   0
    3   10   16   5.011984   5.144410   0.316294     0.7548   0
   -3  -10  -16   4.716211   4.868463   0.301710     0.7548   0
    4   10   16 100.426617 101.062820   1.391491     0.7879   0
   -4  -10  -16  99.964755  99.572612   1.204810     0.7879   0
    5   10   16  18.937390  18.042068   0.618468     0.8285   0
   -5  -10  -16  18.968440  18.279118   0.514117     0.8285   0
    6   10   16  83.230275  84.194437   1.297846     0.8756   0
   -6  -10  -16  84.909654  85.691927   1.268834     0.8756   0
    7   10   16   9.910459   9.069036   0.572833     0.9282   0
   -7  -10  -16  10.144653   9.893811   0.547562     0.9282   0
   -8  -10  -16   8.977874   9.131229   0.709901     0.9854   0
    8   10   16   8.610167   9.146614   0.731339     0.9854   0
   -9  -10  -16   1.066387   1.170518   0.431259     1.0464   0
    9   10   16   0.971737   1.249635   0.459079     1.0464   0
   10   10   16   2.286093   2.289840   0.737593     1.1106   0
  -10  -10  -16   2.186041   2.414127   0.668682     1.1106   0
    0   11   16  13.800290  14.378270   0.443375     0.7550   0
    1   11   16  73.582195  72.377922   1.085885     0.7598   0
   -1  -11  -16  73.262369  70.564730   1.177901     0.7598   0
    2   11   16  49.664068  48.816442   0.872003     0.7740   0
   -2  -11  -16  48.326240  48.555087   1.025731     0.7740   0
   -3  -11  -16  12.375212  12.596940   0.514217     0.7972   0
    3   11   16  12.526953  12.491251   0.456530     0.7972   0
    4   11   16  11.104909  10.755073   0.487517     0.8287   0
   -4  -11  -16  10.823495  10.615246   0.483967     0.8287   0
    5   11   16  12.825181  12.857476   0.549511     0.8674   0
   -5  -11  -16  12.844599  12.785469   0.457622     0.8674   0
    6   11   16   1.173868   1.105439   0.317759     0.9124   0
   -6  -11  -16   1.091262   1.186941   0.271314     0.9124   0
    7   11   16  13.688181  13.400487   0.769054     0.9630   0
   -7  -11  -16  13.849634  14.313364   0.750939     0.9630   0
    8   11   16  17.587746  17.580077   0.921953     1.0182   0
   -8  -11  -16  17.614151  17.240251   0.880142     1.0182   0
   -9  -11  -16   8.898102   9.321852   0.796328     1.0774   0
    9   11   16   8.989306   8.575137   0.906905     1.0774   0
    0   12   16 147.028389 144.991619   2.008202     0.8013   0
    1   12   16  41.422425  42.116427   0.849618     0.8058   0
   -1  -12  -16  41.971624  42.157482   1.061588     0.8058   0
    2   12   16  15.357835  14.241994   0.669792     0.8193   0
   -2  -12  -16  15.021751  14.479590   0.626342     0.8193   0
    3   12   16  49.450806  49.433281   1.011957     0.8413   0
   -3  -12  -16  48.998058  48.578027   1.112530     0.8413   0
    4   12   16  17.962862  17.584993   0.645796     0.8711   0
   -4  -12  -16  17.952177  18.276296   0.709574     0.8711   0
    5   12   16  29.211214  29.265050   0.857156     0.9080   0
   -5  -12  -16  28.419343  28.168469   0.820415     0.9080   0
   -6  -12  -16  17.548241  16.652452   0.901361     0.9511   0
    6   12   16  18.420000  17.804017   0.880378     0.9511   0
    7   12   16   3.108078   2.601090   0.528646     0.9997   0
   -7  -12  -16   3.094340   2.438405   0.498632     0.9997   0
    8   12   16   0.317221   0.080164   0.432369     1.0530   0
   -8  -12  -16   0.309551   0.389639   0.431505     1.0530   0
    9   12   16   2.340164   2.072899   0.664612     1.1104   0
   -9  -12  -16   2.336584   1.595678   0.818631     1.1104   0
    0   13   16   7.815520   7.706293   0.511969     0.8488   0
   -1  -13  -16  14.791379  14.097252   0.694699     0.8531   0
    1   13   16  14.769935  14.710358   0.935153     0.8531   0
    2   13   16   6.885327   7.309089   0.548564     0.8658   0
   -2  -13  -16   7.569465   7.708195   0.562237     0.8658   0
   -3  -13  -16  27.935869  28.666600   0.846432     0.8866   0
    3   13   16  27.264616  27.757273   0.882900     0.8866   0
   -4  -13  -16   8.652294   8.549985   0.664285     0.9150   0
    4   13   16   8.417701   9.221170   0.574463     0.9150   0
    5   13   16   6.179209   6.259153   0.549547     0.9502   0
   -5  -13  -16   6.142805   6.554017   0.648909     0.9502   0
   -6  -13  -16   2.521533   2.351551   0.476657     0.9915   0
    6   13   16   2.517988   2.549101   0.494308     0.9915   0
   -7  -13  -16   1.512569   1.743251   0.512497     1.0382   0
    7   13   16   1.493423   1.396371   0.480171     1.0382   0
    8   13   16   2.668805   2.496848   0.578368     1.0896   0
   -8  -13  -16   3.002785   3.368305   0.809136     1.0896   0
    0   14   16   0.042629   0.017915   0.373489     0.8973   0
   -1  -14  -16  19.784093  20.214111   0.941370     0.9014   0
    1   14   16  19.460529  19.880385   0.927042     0.9014   0
    2   14   16  22.510338  22.614920   1.023491     0.9134   0
   -2  -14  -16  23.600936  23.668898   0.881607     0.9134   0
    3   14   16  21.176109  20.292309   0.814999     0.9332   0
   -3  -14  -16  21.432622  19.791537   0.961671     0.9332   0
    4   14   16   3.159656   3.075189   0.439907     0.9601   0
   -4  -14  -16   2.942819   3.266977   0.581873     0.9601   0
    5   14   16   3.082907   3.215361   0.581882     0.9937   0
   -5  -14  -16   3.160356   3.198220   0.714207     0.9937   0
   -6  -14  -16   8.114101   8.610940   1.052886     1.0333   0
    6   14   16   7.807570   8.027821   0.752559     1.0333   0
    7   14   16   4.357974   4.165817   0.639105     1.0782   0
   -7  -14  -16   4.349536   3.814821   1.583279     1.0782   0
    0   15   16   2.828776   2.557503   0.489784     0.9466   0
   -1  -15  -16  22.461110  22.331353   1.315825     0.9505   0
    1   15   16  22.750611  22.066720   1.185238     0.9505   0
    2   15   16   5.140883   4.852468   0.676146     0.9619   0
   -2  -15  -16   5.248263   4.956519   0.768581     0.9619   0
   -3  -15  -16  13.979347  12.895983   1.148743     0.9807   0
    3   15   16  13.907501  13.559066   0.901616     0.9807   0
   -4  -15  -16   8.438842   7.156600   0.938348     1.0064   0
    4   15   16   8.792657   8.147101   0.975007     1.0064   0
    5   15   16   8.618560   9.091548   0.890847     1.0385   0
   -5  -15  -16   8.489033   8.970939   1.084720     1.0385   0
   -6  -15  -16   4.431742   4.939068   1.181060     1.0764   0
    6   15   16   4.490714   4.541564   0.709974     1.0764   0
    0   16   16   4.390835   4.655892   0.906632     0.9966   0
   -1  -16  -16  27.189524  27.770382   1.541978     1.0003   0
    1   16   16  27.019980  28.006430   1.854785     1.0003   0
   -2  -16  -16   2.692959   2.733024   0.873424     1.0112   0
    2   16   16   2.697032   3.019677   0.697894     1.0112   0
   -3  -16  -16   2.642831   2.496484   0.696583     1.0291   0
    3   16   16   2.767913   2.735691   0.733051     1.0291   0
    4   16   16   1.248817   1.047642   0.638113     1.0536   0
   -4  -16  -16   1.231651   1.207323   0.627489     1.0536   0
   -5  -16  -16   6.459977   6.705004   1.303144     1.0843   0
    5   16   16   6.442575   6.026928   1.049472     1.0843   0
    0   17   16   0.002616   0.205161   0.608837     1.0473   0
    1   17   16   5.192874   4.577467   0.982026     1.0507   0
   -1  -17  -16   5.366866   5.266212   1.012977     1.0507   0
   -2  -17  -16   1.123536   0.886041   0.600817     1.0611   0
    2   17   16   1.001838   1.383171   0.744840     1.0611   0
   -3  -17  -16   1.450236   1.902477   1.371874     1.0782   0
    3   17   16   1.226874   1.000879   0.963810     1.0782   0
   -4  -17  -16   7.178811   6.852887   1.739091     1.1016   0
    0   18   16   0.852654   0.696729   0.694571     1.0984   0
   -1  -18  -16   0.000919   0.071952   0.692086     1.1017   0
   -2  -18  -16   1.946331   1.908185   1.255579     1.1116   0
    2   18   16   2.084394   2.741353   1.280595     1.1116   0
    1    0   17  46.969843  46.510945   0.379725     0.4716   0
    2    0   17 289.845166 287.811194   1.552082     0.4942   0
    3    0   17  30.112807  28.942248   0.379844     0.5298   0
    4    0   17 571.043501 568.765796   3.217355     0.5760   0
    5    0   17  12.840800  11.517746   0.329839     0.6304   0
    6    0   17  40.951714  41.387163   0.619524     0.6911   0
    7    0   17  34.495332  34.692609   0.641244     0.7566   0
    8    0   17  28.302279  27.471248   0.657557     0.8258   0
    9    0   17   0.478420   0.417722   0.268483     0.8977   0
   10    0   17  20.888357  21.875278   0.845185     0.9719   0
    0    1   17 141.692153 142.371694   0.771075     0.4671   0
    1    1   17  67.588044  68.037932   0.476202     0.4749   0
   -1   -1  -17  65.321234  66.296383   0.456548     0.4749   0
    2    1   17 594.107917 601.615901   2.817821     0.4974   0
   -2   -1  -17 588.785396 594.059266   2.811940     0.4974   0
   -3   -1  -17  72.277830  71.350434   0.622874     0.5328   0
    3    1   17  71.749033  70.546888   0.642892     0.5328   0
   -4   -1  -17  92.526989  93.292258   0.828845     0.5787   0
    4    1   17  92.033372  92.303641   0.776510     0.5787   0
   -5   -1  -17   9.841454   9.556444   0.329766     0.6329   0
    5    1   17  10.486863  10.553981   0.292625     0.6329   0
    6    1   17  69.405178  69.687629   0.769191     0.6934   0
   -6   -1  -17  67.932034  67.384589   0.819505     0.6934   0
   -7   -1  -17  33.704327  33.094346   0.593880     0.7587   0
    7    1   17  34.530029  34.437626   0.580990     0.7587   0
   -8   -1  -17  49.855984  50.640649   0.831785     0.8277   0
    8    1   17  51.364238  50.845928   0.806715     0.8277   0
   -9   -1  -17  20.356839  20.611379   0.606970     0.8995   0
    9    1   17  20.181855  19.959857   0.593634     0.8995   0
  -10   -1  -17  13.282693  13.405858   0.652906     0.9735   0
   10    1   17  13.093489  13.553695   0.791831     0.9735   0
   11    1   17   2.515617   2.635837   0.508928     1.0492   0
  -11   -1  -17   2.395545   2.227009   0.488610     1.0492   0
    0    2   17  45.401940  45.950547   0.365269     0.4771   0
   -1   -2  -17 442.190763 440.927492   2.002149     0.4847   0
    1    2   17 438.650439 433.686742   2.011070     0.4847   0
    2    2   17 163.429690 162.739378   1.047296     0.5068   0
   -2   -2  -17 162.442585 163.769869   0.936318     0.5068   0
   -3   -2  -17  33.589650  34.048461   0.397595     0.5415   0
    3    2   17  31.939490  32.263580   0.411760     0.5415   0
    4    2   17 391.438091 390.764766   2.563357     0.5868   0
   -4   -2  -17 391.920567 393.046048   2.430831     0.5868   0
   -5   -2  -17 160.283929 159.889140   1.290791     0.6403   0
    5    2   17 160.285698 159.679765   1.240204     0.6403   0
    6    2   17  58.788817  60.195727   0.759123     0.7002   0
   -6   -2  -17  59.906969  61.162587   0.775390     0.7002   0
    7    2   17  45.463101  44.192066   0.647899     0.7649   0
   -7   -2  -17  45.516458  43.884011   0.686724     0.7649   0
    8    2   17  12.002233  11.301179   0.472733     0.8333   0
   -8   -2  -17  11.800124  11.037002   0.449320     0.8333   0
   -9   -2  -17   4.145991   4.022577   0.350577     0.9047   0
    9    2   17   4.512583   4.345752   0.413426     0.9047   0
   10    2   17   9.549928   9.449480   0.715973     0.9783   0
  -10   -2  -17   9.601886   9.822169   0.588445     0.9783   0
   11    2   17   3.942658   3.911808   0.561035     1.0537   0
  -11   -2  -17   4.093963   4.105608   0.465424     1.0537   0
    0    3   17 110.228143 108.569386   0.660543     0.4933   0
    1    3   17 312.916921 312.784229   1.574549     0.5006   0
   -1   -3  -17 313.747040 313.691826   1.543908     0.5006   0
   -2   -3  -17 175.260533 174.634637   0.997583     0.5220   0
    2    3   17 176.829263 176.524478   1.057829     0.5220   0
    3    3   17 312.275654 314.010441   2.123987     0.5558   0
   -3   -3  -17 314.092414 317.492446   1.804289     0.5558   0
   -4   -3  -17 204.904760 204.542561   1.451974     0.6000   0
    4    3   17 204.991077 204.572601   1.559556     0.6000   0
    5    3   17 192.879468 194.822076   1.639692     0.6524   0
   -5   -3  -17 195.007952 196.768358   1.520430     0.6524   0
    6    3   17 101.604369 100.691406   1.053532     0.7113   0
   -6   -3  -17 100.158561  98.595830   1.048097     0.7113   0
    7    3   17   7.204701   7.138412   0.342356     0.7751   0
   -7   -3  -17   7.213142   7.056118   0.354964     0.7751   0
   -8   -3  -17   8.129452   7.633266   0.365779     0.8427   0
    8    3   17   8.604974   7.632438   0.395656     0.8427   0
    9    3   17  13.335650  13.304902   0.686852     0.9133   0
   -9   -3  -17  13.583761  13.175636   0.550375     0.9133   0
  -10   -3  -17   2.561114   2.627790   0.403894     0.9863   0
   10    3   17   2.686008   2.577986   0.468582     0.9863   0
   11    3   17  15.364750  15.892146   0.937802     1.0611   0
  -11   -3  -17  15.752387  16.320365   0.813815     1.0611   0
    0    4   17 280.397789 283.277760   1.371883     0.5150   0
   -1   -4  -17 399.066440 398.358724   1.942040     0.5221   0
    1    4   17 400.720010 400.079244   2.106527     0.5221   0
   -2   -4  -17  80.701390  80.805103   0.594799     0.5426   0
    2    4   17  80.688453  80.991630   0.718376     0.5426   0
    3    4   17  47.617757  47.737248   0.587708     0.5752   0
   -3   -4  -17  47.932310  48.430645   0.463102     0.5752   0
    4    4   17   4.784092   4.734535   0.239034     0.6180   0
   -4   -4  -17   4.849425   4.707626   0.203167     0.6180   0
    5    4   17  11.474242  10.926397   0.371896     0.6690   0
   -5   -4  -17  12.184443  11.693257   0.334673     0.6690   0
   -6   -4  -17  69.938233  67.997787   0.851548     0.7265   0
    6    4   17  71.138854  69.707110   0.927060     0.7265   0
    7    4   17  73.142292  72.965630   1.090054     0.7891   0
   -7   -4  -17  73.095206  72.163357   0.993978     0.7891   0
   -8   -4  -17   4.375257   3.822168   0.300081     0.8556   0
    8    4   17   4.462902   4.058107   0.363758     0.8556   0
   -9   -4  -17  66.741639  68.598148   1.160887     0.9252   0
    9    4   17  66.164210  66.557920   1.399702     0.9252   0
   10    4   17   8.344366   8.222831   0.679651     0.9973   0
  -10   -4  -17   8.676055   8.680963   0.581745     0.9973   0
  -11   -4  -17   0.520705   0.598486   0.382538     1.0714   0
   11    4   17   0.572887   0.560161   0.440681     1.0714   0
    0    5   17  48.278033  47.306026   0.458815     0.5417   0
   -1   -5  -17 169.443779 168.438943   0.966778     0.5484   0
    1    5   17 171.777650 172.274156   1.078675     0.5484   0
    2    5   17  83.670266  86.462429   0.723556     0.5680   0
   -2   -5  -17  81.678654  84.033947   0.609310     0.5680   0
   -3   -5  -17 235.197791 237.578372   1.436953     0.5993   0
    3    5   17 235.554151 238.430439   1.789196     0.5993   0
    4    5   17   5.329562   5.455788   0.256139     0.6405   0
   -4   -5  -17   6.076790   6.349257   0.206344     0.6405   0
   -5   -5  -17  45.991061  47.254683   0.578477     0.6898   0
    5    5   17  45.890345  46.511309   0.678996     0.6898   0
    6    5   17  15.316485  15.328562   0.474927     0.7457   0
   -6   -5  -17  15.608991  15.407578   0.433080     0.7457   0
   -7   -5  -17  12.730270  12.446008   0.430676     0.8068   0
    7    5   17  12.722557  12.063670   0.503794     0.8068   0
    8    5   17  21.655870  21.365768   0.664094     0.8720   0
   -8   -5  -17  20.974583  19.959038   0.550840     0.8720   0
   -9   -5  -17  16.157195  16.297515   0.622901     0.9404   0
    9    5   17  16.271196  16.646808   0.747735     0.9404   0
   10    5   17   0.340289   0.469338   0.395783     1.0114   0
  -10   -5  -17   0.288269   0.282320   0.338005     1.0114   0
   11    5   17   8.852417   9.816069   0.832277     1.0845   0
  -11   -5  -17   8.648490   9.307105   0.716483     1.0845   0
    0    6   17   1.767018   1.856551   0.130623     0.5727   0
   -1   -6  -17  89.313263  89.703926   0.701481     0.5790   0
    1    6   17  88.338105  89.256682   0.747698     0.5790   0
   -2   -6  -17  64.522815  64.429118   0.522647     0.5976   0
    2    6   17  63.571216  63.031582   0.630348     0.5976   0
[truncated: 286,210 more chars]
