# Supplementary material for: Indium Kα radiation from a MetalJet X-ray source: comparison of the Eiger2 CdTe and Photon III detectors
Source: J Appl Crystallogr. 2023 Sep 5;56(Pt 5):1322–9. doi: 10.1107/S1600576723007215 (PMC10543668; doi:10.1107/S1600576723007215)
Supplement: Supplementary file 15 [file j-56-01322-Ylid_MM_In_Photonsup15.hkl]

#
#  Unique observations used in XD refinement
#  F^2(calc) includes anomalous dispersion and is corrected for extinction
#  if the latter is included in the model.
#


data_Ylid_MM_In_Photon


_cell_length_a       5.8500
_cell_length_b       8.9240
_cell_length_c      18.3210
_cell_angle_alpha    90.000
_cell_angle_beta     90.000
_cell_angle_gamma    90.000

loop_
 _refln_index_h
 _refln_index_k
 _refln_index_l
 _refln_F_squared_calc
 _refln_F_squared_meas
 _refln_F_squared_sigma
 _refln_sint/lambda
 _refln_XD_refine_code
    2    0    0 4480.32961 4415.84882   30.04930     0.1709   0
    4    0    0 856.000349 852.312097   7.488301     0.3419   0
    6    0    0 2385.65839 2359.71242   27.27237     0.5128   0
    8    0    0 226.795946 228.764746   2.570601     0.6838   0
   10    0    0   4.137735   5.189468   0.528830     0.8547   0
   12    0    0  12.390902  13.596012   1.146701     1.0256   0
    1    1    0  66.353170  66.507606   0.257188     0.1022   0
    2    1    0 445.490156 449.254634   2.413534     0.1799   0
    3    1    0  60.319233  61.077730   0.414542     0.2625   0
    4    1    0 453.022938 454.500375   2.027982     0.3464   0
    5    1    0  64.791097  63.757968   0.556014     0.4310   0
    6    1    0 397.394314 394.174807   2.146408     0.5159   0
    7    1    0  28.866701  28.909570   0.479604     0.6009   0
    8    1    0  16.225460  16.857295   0.449968     0.6861   0
    9    1    0  15.985988  15.884189   0.505703     0.7713   0
   10    1    0 101.150352  98.088077   1.276458     0.8565   0
   11    1    0   6.819094   6.821312   0.491150     0.9418   0
   12    1    0  15.431541  15.893705   0.757845     1.0272   0
    0    2    0   2.230814   2.103216   0.043542     0.1121   0
    1    2    0  45.130054  44.967480   0.188175     0.1409   0
    2    2    0 580.839295 610.463075   3.152095     0.2044   0
    3    2    0  11.773807  11.786532   0.161394     0.2798   0
    4    2    0  73.235136  74.600393   0.539109     0.3598   0
    5    2    0 790.155909 780.032561   3.806237     0.4418   0
    6    2    0   0.236110   0.135565   0.128051     0.5249   0
    7    2    0 116.073273 117.435281   1.025761     0.6087   0
    8    2    0 190.709527 192.767276   1.654451     0.6929   0
    9    2    0   0.875261   0.662204   0.231430     0.7773   0
   10    2    0   1.024136   0.713871   0.263302     0.8620   0
   11    2    0  30.521482  30.128219   0.822925     0.9468   0
   12    2    0   1.240963   1.286998   0.384897     1.0317   0
    1    3    0 1976.85946 2005.28602    7.78138     0.1886   0
    2    3    0 2609.28615 2601.44025   10.39641     0.2397   0
    3    3    0 207.732355 208.823211   0.934968     0.3066   0
    4    3    0 400.941186 397.776708   1.815100     0.3810   0
    5    3    0 218.487339 223.537859   1.332650     0.4592   0
    6    3    0  28.493559  29.516291   0.438746     0.5397   0
    7    3    0  64.372847  66.067692   0.733515     0.6215   0
    8    3    0   3.302094   3.283045   0.262224     0.7041   0
    9    3    0  15.629139  15.574633   0.490000     0.7874   0
   10    3    0   0.838139   0.970467   0.269496     0.8711   0
   11    3    0  11.084217  11.244990   0.575155     0.9551   0
   12    3    0   0.917961   0.938900   0.350692     1.0393   0
    0    4    0 1481.83347 1537.71214   10.89692     0.2241   0
    1    4    0   9.613500   9.475371   0.115132     0.2399   0
    2    4    0 260.266595 261.645116   1.136754     0.2819   0
    3    4    0 2008.06135 1988.09349    9.12712     0.3405   0
    4    4    0 502.038506 498.021258   2.179860     0.4088   0
    5    4    0 572.121072 581.613746   2.915036     0.4826   0
    6    4    0  99.934674 102.427956   0.869134     0.5597   0
    7    4    0   2.912100   3.026208   0.226331     0.6389   0
    8    4    0   5.428114   5.915854   0.325500     0.7196   0
    9    4    0  49.500174  49.788480   0.789106     0.8012   0
   10    4    0  43.940020  44.632517   0.844867     0.8836   0
   11    4    0  30.297835  29.467003   0.876532     0.9665   0
    1    5    0 3494.20756 3439.26842   16.18800     0.2929   0
    2    5    0 368.760963 374.526846   1.585061     0.3282   0
    3    5    0 450.623569 440.616175   1.925024     0.3798   0
    4    5    0 183.552448 184.306578   1.001260     0.4420   0
    5    5    0 235.656105 236.734357   1.369019     0.5110   0
    6    5    0  63.932632  64.609066   0.654375     0.5844   0
    7    5    0 617.563744 621.913388   3.919420     0.6606   0
    8    5    0   0.525240   0.430612   0.192287     0.7389   0
    9    5    0  59.728603  60.383475   0.879907     0.8187   0
   10    5    0   1.377806   1.415183   0.281383     0.8994   0
   11    5    0   8.577391   8.240571   0.523030     0.9810   0
   12    5    0   1.356287   1.066125   0.436547     1.0632   0
    0    6    0 470.802920 458.856413   2.993466     0.3362   0
    1    6    0 377.074818 373.066155   1.721497     0.3469   0
    2    6    0 222.135414 222.367151   1.179677     0.3771   0
    3    6    0 1801.02482 1783.39021   10.04717     0.4228   0
    4    6    0   9.764375  10.623545   0.208689     0.4795   0
    5    6    0 327.392304 328.010064   1.917016     0.5437   0
    6    6    0  90.381300  91.785647   0.775531     0.6132   0
    7    6    0  26.739804  26.653264   0.472323     0.6863   0
    8    6    0 107.325740 107.396282   1.154530     0.7619   0
    9    6    0  13.309175  13.475978   0.450310     0.8395   0
   10    6    0  28.248322  28.205170   0.728065     0.9184   0
   11    6    0   1.886410   1.509163   0.382931     0.9985   0
   12    6    0   1.245748   1.394309   0.447248     1.0793   0
    1    7    0  53.751593  53.925549   0.396649     0.4014   0
    2    7    0 221.725773 222.350093   1.216602     0.4278   0
    3    7    0  69.099742  68.171465   0.576915     0.4686   0
    4    7    0 121.497868 121.170952   0.915495     0.5203   0
    5    7    0 161.060835 162.005671   1.187784     0.5800   0
    6    7    0 158.378387 156.380169   1.248420     0.6456   0
    7    7    0  40.578296  41.227679   0.660328     0.7154   0
    8    7    0   4.265861   4.926759   0.331910     0.7883   0
    9    7    0   0.753524   0.811281   0.247581     0.8634   0
   10    7    0  15.681773  15.856717   0.625853     0.9404   0
   11    7    0   6.944945   7.403497   0.647157     1.0187   0
   12    7    0   8.798354   9.002151   0.771105     1.0981   0
    0    8    0 576.727313 572.872940   4.349898     0.4482   0
    1    8    0  27.220657  27.307658   0.310085     0.4563   0
    2    8    0 254.777914 255.991782   1.418567     0.4797   0
    3    8    0 231.039489 232.584808   1.430517     0.5164   0
    4    8    0   0.582793   0.904381   0.131588     0.5637   0
    5    8    0   9.738431   9.971486   0.321981     0.6193   0
    6    8    0   0.023043   0.184243   0.161206     0.6811   0
    7    8    0   2.261875   2.754808   0.249305     0.7476   0
    8    8    0 118.679148 117.412836   1.427482     0.8176   0
    9    8    0  10.821808  11.261150   0.510973     0.8903   0
   10    8    0  12.353021  11.620352   0.744863     0.9651   0
   11    8    0   0.547840   0.095335   0.345341     1.0416   0
    1    9    0   9.074923   9.082502   0.195474     0.5115   0
    2    9    0 307.005450 304.620148   1.669453     0.5324   0
    3    9    0   1.078739   1.442565   0.146590     0.5657   0
    4    9    0 219.345358 219.364968   1.618952     0.6092   0
    5    9    0   4.741554   4.862657   0.275027     0.6610   0
    6    9    0  63.463234  62.649746   0.828186     0.7192   0
    7    9    0  11.645175  11.712465   0.459207     0.7824   0
    8    9    0   2.673014   2.910942   0.355064     0.8496   0
    9    9    0   2.415577   2.668487   0.368818     0.9198   0
   10    9    0  30.201781  28.819074   0.944844     0.9924   0
   11    9    0   1.906201   2.370082   0.491329     1.0669   0
    0   10    0 1092.76522 1076.44967   10.28858     0.5603   0
    1   10    0 133.473398 133.370015   1.079152     0.5668   0
    2   10    0  18.719607  18.547729   0.339227     0.5858   0
    3   10    0 202.124798 201.271068   1.465504     0.6162   0
    4   10    0   2.977213   3.649322   0.235048     0.6564   0
    5   10    0 153.209172 154.212025   1.547516     0.7047   0
    6   10    0 140.940388 141.964482   1.598268     0.7595   0
    7   10    0   0.308467   0.344910   0.237311     0.8197   0
    8   10    0  63.650713  62.818440   1.118385     0.8840   0
    9   10    0   0.395493   0.590310   0.310291     0.9516   0
   10   10    0   9.535815  10.167651   0.728900     1.0220   0
   11   10    0   2.809523   2.690033   0.555700     1.0945   0
    1   11    0 841.165209 838.031078   5.937877     0.6222   0
    2   11    0 297.999158 295.838942   2.121639     0.6396   0
    3   11    0  67.239051  67.450815   0.730902     0.6675   0
    4   11    0 112.942906 113.792979   1.172063     0.7048   0
    5   11    0 187.355703 188.144596   1.827112     0.7500   0
    6   11    0  13.776139  14.201835   0.496393     0.8018   0
    7   11    0 144.245336 143.810322   1.914493     0.8590   0
    8   11    0   7.579258   7.945228   0.520301     0.9205   0
    9   11    0  16.030405  16.446290   0.809835     0.9857   0
   10   11    0  15.102620  15.025550   1.026318     1.0537   0
    0   12    0   0.331887   0.723065   0.251029     0.6723   0
    1   12    0   7.462146   7.391305   0.351697     0.6778   0
    2   12    0  18.329832  19.016909   0.419884     0.6937   0
    3   12    0   1.789564   2.157792   0.195420     0.7196   0
    4   12    0  84.940913  83.573186   0.980154     0.7543   0
    5   12    0  53.761768  53.359138   0.851304     0.7967   0
    6   12    0   7.093520   7.712549   0.401910     0.8456   0
    7   12    0  11.337838  11.334050   0.549586     0.9000   0
    8   12    0   0.614383   0.699166   0.334415     0.9589   0
    9   12    0   0.021314   0.107168   0.412441     1.0216   0
   10   12    0   5.598580   5.460095   0.696993     1.0875   0
    1   13    0  28.560892  29.572043   0.666585     0.7334   0
    2   13    0  13.586201  13.385931   0.389593     0.7482   0
    3   13    0  29.061852  28.721215   0.613517     0.7722   0
    4   13    0  30.853996  30.997452   0.640334     0.8046   0
    5   13    0   3.906906   4.535074   0.355989     0.8445   0
    6   13    0   0.369241   0.336605   0.287757     0.8908   0
    7   13    0  11.713514  11.938885   0.693402     0.9426   0
    8   13    0   1.521896   1.947801   0.486212     0.9990   0
    9   13    0   5.082759   5.349704   0.849158     1.0594   0
    0   14    0  20.627310  20.437021   1.061241     0.7844   0
    1   14    0   0.362179   0.365200   0.234124     0.7890   0
    2   14    0  46.104255  45.683102   1.076459     0.8028   0
    3   14    0  84.443059  84.093540   1.295015     0.8252   0
    4   14    0  14.369527  13.911043   0.494974     0.8557   0
    5   14    0  49.180915  49.492032   1.275048     0.8933   0
    6   14    0   4.512253   4.165395   0.490252     0.9372   0
    7   14    0   1.289580   2.746163   0.467278     0.9865   0
    8   14    0   7.540668   8.003772   0.831732     1.0406   0
    9   14    0   1.403762   1.685182   0.624345     1.0986   0
    1   15    0   8.661526   8.621751   0.600140     0.8448   0
    2   15    0  79.461950  78.143669   2.060203     0.8576   0
    3   15    0   3.016509   3.480970   0.516261     0.8787   0
    4   15    0  76.722165  75.908371   1.653661     0.9073   0
    5   15    0   5.585290   6.628675   0.655902     0.9428   0
    6   15    0  19.002851  18.678356   0.963051     0.9845   0
    7   15    0   6.531446   7.243252   0.776671     1.0316   0
    8   15    0   5.353749   7.226113   1.070713     1.0834   0
    0   16    0 242.893062 239.306503   7.442075     0.8965   0
    1   16    0   0.514824   0.783360   0.388309     0.9005   0
    2   16    0  45.788243  44.886769   1.631854     0.9126   0
    3   16    0   9.466955  10.013861   0.953463     0.9324   0
    4   16    0   3.433490   3.935015   0.784455     0.9594   0
    5   16    0   7.047733   7.175128   0.902917     0.9931   0
    6   16    0  23.897967  24.773039   1.163939     1.0328   0
    7   16    0   3.206668   3.245626   0.739674     1.0778   0
    1   17    0   1.183031   1.185692   0.781546     0.9563   0
    2   17    0  10.426911  10.952672   1.656650     0.9677   0
    3   17    0   0.093642   0.286240   0.697298     0.9864   0
    4   17    0   8.785063  10.281580   1.432824     1.0120   0
    5   17    0   3.870773   3.116632   0.933370     1.0440   0
    6   17    0   8.110496   9.051529   1.375420     1.0818   0
    1   18    0   0.860071   0.973707   0.882161     1.0121   0
    2   18    0   0.087859   0.083916   0.863801     1.0229   0
    3   18    0   1.500551   1.981989   1.153731     1.0406   0
    4   18    0   0.982895   0.968159   0.796018     1.0649   0
    5   18    0   4.431037   6.496288   1.355229     1.0953   0
    1    0    1 751.393908 789.340765   3.469604     0.0897   0
    2    0    1 376.143890 387.214302   2.212817     0.1731   0
    3    0    1 395.348687 404.333211   2.267753     0.2579   0
    4    0    1  28.540126  28.139812   0.293027     0.3430   0
    5    0    1 460.476447 452.504605   2.296553     0.4282   0
    6    0    1  32.075233  32.537238   0.462017     0.5135   0
    7    0    1  75.875698  75.549977   0.776950     0.5989   0
    8    0    1   0.134781   0.251505   0.200430     0.6843   0
    9    0    1   8.879194   9.072537   0.418672     0.7697   0
   10    0    1   4.089182   4.259733   0.358888     0.8551   0
   11    0    1  16.899130  18.011842   0.649797     0.9406   0
   12    0    1   0.913942   0.960582   0.399495     1.0260   0
   13    0    1   7.405829   7.909963   1.275730     1.1114   0
    0    1    1 957.242397 952.887928   5.321100     0.0623   0
    1    1    1 2217.57755 2212.26968   11.00546     0.1058   0
   -1   -1   -1 2194.85951 2216.06729   11.95208     0.1058   0
   -2   -1   -1 128.312393 130.685646   0.594242     0.1819   0
    2    1    1 126.094831 128.908038   0.583460     0.1819   0
    3    1    1 708.150272 704.865757   4.038367     0.2639   0
   -3   -1   -1 714.955935 717.258741   3.960691     0.2639   0
    4    1    1 193.802216 194.102278   1.005713     0.3475   0
   -4   -1   -1 189.303975 189.506532   1.000874     0.3475   0
    5    1    1 249.201496 249.790802   1.379720     0.4319   0
   -5   -1   -1 252.281456 249.194674   1.325099     0.4319   0
    6    1    1  14.091555  13.754919   0.322106     0.5166   0
   -6   -1   -1  13.541543  12.674438   0.313658     0.5166   0
   -7   -1   -1 105.645951 105.560317   0.953786     0.6015   0
    7    1    1 104.602114 105.465153   0.947456     0.6015   0
    8    1    1   9.911554  10.336883   0.387680     0.6866   0
   -8   -1   -1   9.936094  10.048695   0.385391     0.6866   0
   -9   -1   -1  39.614587  40.106888   0.756651     0.7718   0
    9    1    1  37.996067  37.591572   0.694291     0.7718   0
  -10   -1   -1   4.393571   4.757239   0.376521     0.8570   0
   10    1    1   4.588749   4.531744   0.380211     0.8570   0
  -11   -1   -1  20.121175  19.818898   0.711627     0.9422   0
   11    1    1  20.354516  19.480973   0.691759     0.9422   0
  -12   -1   -1   1.887680   1.436478   0.392528     1.0275   0
   12    1    1   2.016066   2.012127   0.418663     1.0275   0
    0    2    1 1440.98595 1446.00371    5.76291     0.1153   0
    1    2    1 974.744885 997.956588   4.268253     0.1436   0
   -1   -2   -1  982.22381 1006.23414    4.29033     0.1436   0
    2    2    1 317.642795 321.482291   1.778551     0.2062   0
   -2   -2   -1 310.890567 314.633111   1.644871     0.2062   0
    3    2    1 261.439182 260.930482   1.171552     0.2812   0
   -3   -2   -1 253.342054 253.402579   1.107764     0.2812   0
    4    2    1  19.166045  19.660978   0.258211     0.3608   0
   -4   -2   -1  18.962824  19.563659   0.254458     0.3608   0
    5    2    1 583.178209 571.008247   2.700636     0.4426   0
   -5   -2   -1 575.575336 562.912048   2.753049     0.4426   0
   -6   -2   -1   6.320026   6.556188   0.249709     0.5256   0
    6    2    1   6.344893   6.516264   0.242186     0.5256   0
    7    2    1  13.073376  14.082340   0.369877     0.6093   0
   -7   -2   -1  12.754870  13.272092   0.371816     0.6093   0
   -8   -2   -1  15.645250  16.124974   0.466353     0.6934   0
    8    2    1  15.830670  16.427078   0.467008     0.6934   0
   -9   -2   -1   6.853678   7.137457   0.387797     0.7778   0
    9    2    1   7.117591   7.053577   0.394090     0.7778   0
   10    2    1  10.823753  11.725034   0.535527     0.8624   0
  -10   -2   -1  10.470511  10.538705   0.499346     0.8624   0
   11    2    1  27.709933  27.169399   0.791673     0.9472   0
  -11   -2   -1  26.887262  27.118585   0.790461     0.9472   0
   12    2    1   3.790945   3.507491   0.457106     1.0321   0
  -12   -2   -1   3.795601   4.042111   0.479003     1.0321   0
    0    3    1 274.119578 278.978594   1.395934     0.1703   0
    1    3    1 167.261225 167.221785   0.709068     0.1905   0
   -1   -3   -1 171.104220 171.150480   0.726261     0.1905   0
    2    3    1  41.895962  41.423305   0.277846     0.2413   0
   -2   -3   -1  39.496111  39.261985   0.238469     0.2413   0
    3    3    1 180.638733 178.592195   0.840755     0.3078   0
   -3   -3   -1 180.850405 178.295927   0.831517     0.3078   0
    4    3    1 284.506075 287.160980   1.468287     0.3819   0
   -4   -3   -1 294.541065 295.662976   1.385116     0.3819   0
   -5   -3   -1 335.553423 333.575415   1.816895     0.4600   0
    5    3    1 337.508068 339.389452   1.786093     0.4600   0
   -6   -3   -1 342.061869 340.305190   1.998032     0.5404   0
    6    3    1 341.191537 341.272999   1.960971     0.5404   0
   -7   -3   -1  16.566993  17.009828   0.398669     0.6221   0
    7    3    1  16.308483  16.916728   0.400052     0.6221   0
    8    3    1  50.684974  51.293611   0.728954     0.7046   0
   -8   -3   -1  50.642412  51.253301   0.728649     0.7046   0
    9    3    1   0.922571   0.877304   0.229805     0.7879   0
   -9   -3   -1   1.028569   1.286423   0.242778     0.7879   0
   10    3    1  26.945352  26.819623   0.686687     0.8715   0
  -10   -3   -1  27.549422  27.831783   0.682135     0.8715   0
  -11   -3   -1  13.228752  13.232949   0.605868     0.9555   0
   11    3    1  13.098871  13.326138   0.606658     0.9555   0
   12    3    1  10.698303  11.446721   0.668058     1.0397   0
  -12   -3   -1  10.597607  10.846554   0.671685     1.0397   0
    0    4    1 3782.77349 3738.45430   16.64551     0.2258   0
   -1   -4   -1 193.475245 196.209373   0.824370     0.2414   0
    1    4    1 194.395385 198.583108   0.905889     0.2414   0
    2    4    1 400.001222 404.031556   1.896259     0.2832   0
   -2   -4   -1 407.695561 410.185852   1.880665     0.2832   0
    3    4    1  65.042696  66.224804   0.453685     0.3416   0
   -3   -4   -1  64.897035  65.830319   0.436062     0.3416   0
    4    4    1  61.026491  63.341398   0.469450     0.4097   0
   -4   -4   -1  61.125502  63.765061   0.482199     0.4097   0
    5    4    1 276.052156 277.037590   1.549464     0.4833   0
   -5   -4   -1 276.180954 276.084145   1.522459     0.4833   0
    6    4    1  98.689713 100.655734   0.897872     0.5603   0
   -6   -4   -1  97.577368  99.430261   0.848709     0.5603   0
   -7   -4   -1  11.124316  11.192559   0.359463     0.6395   0
    7    4    1  10.971568  10.807680   0.338904     0.6395   0
   -8   -4   -1 119.829580 119.803630   1.213424     0.7201   0
    8    4    1 118.191506 118.406681   1.194337     0.7201   0
   -9   -4   -1  13.801399  14.138990   0.475896     0.8017   0
    9    4    1  13.845993  14.391626   0.472188     0.8017   0
  -10   -4   -1   9.615912   9.608872   0.486580     0.8840   0
   10    4    1   9.773740   9.634818   0.472880     0.8840   0
   11    4    1  15.852482  16.944110   0.733668     0.9669   0
  -11   -4   -1  15.849945  15.886343   0.693267     0.9669   0
  -12   -4   -1   0.254225   0.269739   0.321217     1.0502   0
    0    5    1 438.705740 446.915014   2.318522     0.2815   0
   -1   -5   -1 399.216810 399.164680   1.778767     0.2942   0
    1    5    1 398.563553 397.504681   1.899195     0.2942   0
    2    5    1 142.090494 141.829815   0.782318     0.3293   0
   -2   -5   -1 137.329549 137.596773   0.733246     0.3293   0
   -3   -5   -1  39.750375  40.118200   0.288960     0.3808   0
    3    5    1  40.457426  40.753021   0.329737     0.3808   0
   -4   -5   -1  31.506491  31.896491   0.317106     0.4428   0
    4    5    1  32.125613  32.655745   0.375219     0.4428   0
   -5   -5   -1  43.938165  43.104941   0.464818     0.5117   0
    5    5    1  44.076693  43.164733   0.457303     0.5117   0
   -6   -5   -1 135.802930 136.656795   1.058808     0.5850   0
    6    5    1 133.659244 135.157499   1.042801     0.5850   0
   -7   -5   -1  28.869142  28.891166   0.514752     0.6612   0
    7    5    1  29.535050  29.511353   0.511538     0.6612   0
   -8   -5   -1  30.442860  30.540301   0.565890     0.7394   0
    8    5    1  30.440566  30.533478   0.555386     0.7394   0
   -9   -5   -1   4.065252   4.181124   0.313173     0.8191   0
    9    5    1   4.156160   4.610928   0.320544     0.8191   0
   10    5    1  10.431161  10.697702   0.495701     0.8999   0
  -10   -5   -1  10.622533  11.067857   0.503126     0.8999   0
  -11   -5   -1   4.990342   5.127162   0.477988     0.9814   0
   11    5    1   4.846310   4.637098   0.480762     0.9814   0
   12    5    1   4.019428   4.275139   0.577409     1.0636   0
  -12   -5   -1   4.186528   4.315953   0.552666     1.0636   0
    0    6    1 338.076987 341.270305   1.554240     0.3373   0
   -1   -6   -1 233.065277 230.577368   1.110134     0.3479   0
    1    6    1 230.178807 227.223254   1.125810     0.3479   0
   -2   -6   -1 231.270743 229.714599   1.157079     0.3781   0
    2    6    1 236.508940 232.715885   1.221872     0.3781   0
    3    6    1 102.630312 104.352801   0.670275     0.4237   0
   -3   -6   -1 107.696813 109.317535   0.670455     0.4237   0
   -4   -6   -1  70.382659  71.911356   0.558636     0.4802   0
    4    6    1  70.517154  70.783472   0.615295     0.4802   0
   -5   -6   -1  66.684685  67.117918   0.555889     0.5444   0
    5    6    1  69.215942  69.590051   0.642839     0.5444   0
   -6   -6   -1  29.637678  31.033094   0.444716     0.6138   0
    6    6    1  28.332735  28.815752   0.481436     0.6138   0
   -7   -6   -1  83.178163  82.034567   0.865103     0.6868   0
    7    6    1  84.309135  84.846779   0.915594     0.6868   0
   -8   -6   -1 129.673674 132.304347   1.316840     0.7624   0
    8    6    1 130.836703 132.417468   1.262838     0.7624   0
   -9   -6   -1   3.032394   3.127119   0.281993     0.8399   0
    9    6    1   2.917691   3.152804   0.306171     0.8399   0
   10    6    1  15.787198  15.712174   0.587491     0.9188   0
  -10   -6   -1  15.822987  15.360961   0.523910     0.9188   0
  -11   -6   -1   1.586752   1.120064   0.337153     0.9988   0
   11    6    1   1.759899   1.499565   0.380274     0.9988   0
   12    6    1   1.559964   1.701342   0.473365     1.0797   0
  -12   -6   -1   1.573093   1.884965   0.477764     1.0797   0
    0    7    1  73.929612  73.559414   0.436035     0.3931   0
   -1   -7   -1 381.105736 378.855054   1.741688     0.4023   0
    1    7    1 385.671676 387.013199   1.861659     0.4023   0
   -2   -7   -1 314.775403 316.336204   1.638165     0.4287   0
    2    7    1 313.088540 315.019158   1.596921     0.4287   0
    3    7    1 128.118303 128.407973   0.905027     0.4694   0
   -3   -7   -1 126.817854 127.143896   0.822817     0.4694   0
    4    7    1  59.586335  59.082499   0.570110     0.5210   0
   -4   -7   -1  59.021804  58.662517   0.573377     0.5210   0
    5    7    1  54.824647  54.845237   0.617306     0.5807   0
   -5   -7   -1  54.882290  55.008364   0.547827     0.5807   0
    6    7    1   4.458415   4.764440   0.259315     0.6462   0
   -6   -7   -1   4.588072   5.039556   0.244206     0.6462   0
    7    7    1 105.670558 104.319583   1.186509     0.7159   0
   -7   -7   -1 103.079574 102.534792   1.085787     0.7159   0
    8    7    1   4.960399   5.527922   0.386953     0.7887   0
   -8   -7   -1   4.981857   5.851304   0.363988     0.7887   0
   -9   -7   -1  14.051918  14.676043   0.513756     0.8639   0
    9    7    1  13.707274  14.308402   0.561132     0.8639   0
  -10   -7   -1   3.439990   3.870536   0.373190     0.9408   0
   10    7    1   3.505513   3.678967   0.406184     0.9408   0
   11    7    1   3.763367   3.604990   0.485332     1.0191   0
  -11   -7   -1   3.782662   3.581809   0.487936     1.0191   0
  -12   -7   -1   0.744063   0.869583   0.429400     1.0984   0
   12    7    1   0.685448   0.756319   0.457384     1.0984   0
    0    8    1 173.326849 175.841391   1.046114     0.4491   0
    1    8    1  41.212641  41.744801   0.381468     0.4571   0
   -1   -8   -1  41.275790  41.216726   0.333670     0.4571   0
    2    8    1 173.368817 176.129579   1.073945     0.4805   0
   -2   -8   -1 173.271927 174.921164   1.078263     0.4805   0
   -3   -8   -1 199.796368 200.696487   1.388635     0.5171   0
    3    8    1 199.793777 199.968386   1.325189     0.5171   0
    4    8    1  42.143415  42.572018   0.510281     0.5644   0
   -4   -8   -1  41.937466  42.037029   0.481885     0.5644   0
    5    8    1 200.919251 199.616455   1.518266     0.6199   0
   -5   -8   -1 200.945632 200.082404   1.458142     0.6199   0
    6    8    1  90.190047  88.884105   0.925685     0.6816   0
   -6   -8   -1  90.109186  89.236485   0.860057     0.6816   0
   -7   -8   -1   5.961334   5.918431   0.316360     0.7481   0
    7    8    1   6.376424   6.626529   0.332529     0.7481   0
   -8   -8   -1   2.168349   2.117114   0.287075     0.8180   0
    8    8    1   2.152101   2.206892   0.298638     0.8180   0
    9    8    1   4.867908   4.915267   0.374483     0.8907   0
   -9   -8   -1   4.797747   4.920968   0.383568     0.8907   0
  -10   -8   -1   2.410363   2.668424   0.435756     0.9655   0
   10    8    1   2.444778   2.775224   0.441817     0.9655   0
  -11   -8   -1   1.740962   1.924279   0.436385     1.0419   0
   11    8    1   1.577192   1.406016   0.455041     1.0419   0
    0    9    1 189.497232 192.721489   1.268665     0.5050   0
   -1   -9   -1 226.820731 226.291356   1.466446     0.5122   0
    1    9    1 219.355201 219.153091   1.418047     0.5122   0
   -2   -9   -1  67.027423  67.222689   0.587114     0.5331   0
    2    9    1  67.375555  67.744749   0.629920     0.5331   0
    3    9    1 126.317940 127.373728   1.038644     0.5664   0
   -3   -9   -1 127.270920 127.700521   1.029029     0.5664   0
    4    9    1  99.125175  99.185167   0.918907     0.6098   0
   -4   -9   -1  99.766053 100.106291   0.955617     0.6098   0
    5    9    1   5.159175   5.847120   0.307266     0.6616   0
   -5   -9   -1   4.852162   5.639795   0.249700     0.6616   0
    6    9    1  96.307149  95.288793   1.114255     0.7197   0
   -6   -9   -1  97.894117  96.453216   1.069653     0.7197   0
    7    9    1  84.388865  85.392541   1.252442     0.7829   0
   -7   -9   -1  87.093994  87.519387   1.120603     0.7829   0
    8    9    1  10.857305  10.209308   0.466748     0.8500   0
   -8   -9   -1  10.753897  10.894226   0.511727     0.8500   0
    9    9    1  16.086654  16.530861   0.669790     0.9202   0
   -9   -9   -1  16.171591  16.463617   0.648073     0.9202   0
   10    9    1   3.623643   3.762641   0.498601     0.9927   0
  -10   -9   -1   3.707642   4.177488   0.481382     0.9927   0
  -11   -9   -1   5.988527   5.647857   0.659475     1.0672   0
   11    9    1   5.997604   6.149825   0.648773     1.0672   0
    0   10    1 113.840586 115.103741   0.969820     0.5610   0
    1   10    1  12.845639  12.691855   0.287524     0.5674   0
   -1  -10   -1  12.242654  12.721751   0.264873     0.5674   0
   -2  -10   -1 235.740094 235.528636   1.619051     0.5864   0
    2   10    1 239.486221 238.652917   1.646425     0.5864   0
   -3  -10   -1  87.153879  87.381128   0.831050     0.6168   0
    3   10    1  88.053222  89.544963   0.807528     0.6168   0
    4   10    1  17.608464  17.473353   0.380318     0.6569   0
   -4  -10   -1  17.708061  18.198940   0.389251     0.6569   0
    5   10    1  27.739201  28.267476   0.546731     0.7052   0
   -5  -10   -1  27.615711  28.113237   0.548940     0.7052   0
   -6  -10   -1  31.236696  30.961810   0.657051     0.7600   0
    6   10    1  32.199499  32.277959   0.659017     0.7600   0
   -7  -10   -1  11.942120  11.853057   0.471416     0.8201   0
    7   10    1  11.600381  11.276592   0.484892     0.8201   0
    8   10    1  76.288489  76.575872   1.270802     0.8844   0
   -8  -10   -1  75.165711  74.458184   1.236677     0.8844   0
   -9  -10   -1   1.195591   1.282958   0.332377     0.9520   0
    9   10    1   1.225130   1.387352   0.365110     0.9520   0
  -10  -10   -1  14.401886  13.752854   0.789806     1.0223   0
   10   10    1  14.597852  13.528588   0.805149     1.0223   0
   11   10    1   0.329641   0.442795   0.426608     1.0948   0
  -11  -10   -1   0.388681   0.748436   0.495288     1.0948   0
    0   11    1 121.584682 122.603812   1.240178     0.6169   0
   -1  -11   -1  79.324000  79.569616   1.001009     0.6228   0
    1   11    1  80.787369  78.816018   0.795363     0.6228   0
   -2  -11   -1 106.142920 106.099884   1.033733     0.6402   0
    2   11    1 105.442663 105.599820   0.988763     0.6402   0
    3   11    1  53.337173  53.685572   0.658900     0.6681   0
   -3  -11   -1  53.573891  55.211622   0.634759     0.6681   0
   -4  -11   -1  69.644364  69.777956   0.829021     0.7053   0
    4   11    1  70.262701  70.948125   0.851106     0.7053   0
   -5  -11   -1  31.206984  31.300902   0.652050     0.7505   0
    5   11    1  30.776670  30.102184   0.589062     0.7505   0
    6   11    1  18.379895  19.186949   0.539926     0.8022   0
   -6  -11   -1  17.805088  17.880856   0.532744     0.8022   0
   -7  -11   -1   5.435468   6.220445   0.415960     0.8594   0
    7   11    1   5.587592   6.452746   0.426662     0.8594   0
   -8  -11   -1   0.978616   1.289781   0.307472     0.9209   0
    8   11    1   0.995011   1.053888   0.349201     0.9209   0
    9   11    1   1.201351   1.281449   0.438432     0.9861   0
   -9  -11   -1   1.292235   1.477363   0.424902     0.9861   0
  -10  -11   -1   1.592934   2.070654   0.540573     1.0541   0
   10   11    1   1.621562   1.629573   0.490746     1.0541   0
    0   12    1 128.318083 129.894700   1.328367     0.6729   0
   -1  -12   -1   5.937999   6.088103   0.325868     0.6783   0
    1   12    1   6.025092   6.728877   0.299734     0.6783   0
   -2  -12   -1  24.955810  25.496382   0.428018     0.6943   0
    2   12    1  24.469354  25.090405   0.533480     0.6943   0
   -3  -12   -1   8.248700   8.130027   0.307185     0.7201   0
    3   12    1   8.290091   8.691069   0.317366     0.7201   0
    4   12    1   0.386404   0.480556   0.155451     0.7548   0
   -4  -12   -1   0.375730   0.381683   0.161035     0.7548   0
    5   12    1  17.766235  18.110150   0.489381     0.7971   0
   -5  -12   -1  17.664885  18.370058   0.511745     0.7971   0
    6   12    1  10.913428  11.122712   0.497174     0.8460   0
   -6  -12   -1  11.758601  11.961420   0.461909     0.8460   0
    7   12    1   0.973453   0.906571   0.291438     0.9004   0
   -7  -12   -1   0.935280   1.099873   0.292426     0.9004   0
   -8  -12   -1  14.602655  14.874274   0.775459     0.9593   0
    8   12    1  14.132265  14.210992   0.711555     0.9593   0
    9   12    1   0.171057   0.293727   0.416813     1.0220   0
   -9  -12   -1   0.178963   0.466874   0.444734     1.0220   0
  -10  -12   -1   7.480296   7.120363   0.895654     1.0878   0
   10   12    1   7.736065   8.153935   0.817745     1.0878   0
    0   13    1  52.945322  51.949531   0.706222     0.7289   0
    1   13    1  33.272327  32.849217   0.668067     0.7339   0
   -1  -13   -1  32.904362  32.379498   0.801253     0.7339   0
   -2  -13   -1  21.025102  21.533662   0.576457     0.7487   0
    2   13    1  21.510512  21.942602   0.472404     0.7487   0
   -3  -13   -1  20.923058  20.544127   0.526450     0.7727   0
    3   13    1  20.492917  20.400122   0.486481     0.7727   0
   -4  -13   -1  34.957259  35.857865   0.748858     0.8051   0
    4   13    1  36.639704  36.441243   0.683060     0.8051   0
   -5  -13   -1  38.541649  38.620160   0.779778     0.8449   0
    5   13    1  38.299403  37.338936   0.848646     0.8449   0
    6   13    1  49.145018  48.405267   1.048547     0.8912   0
   -6  -13   -1  48.402989  48.662481   1.019351     0.8912   0
   -7  -13   -1   8.226136   7.787631   0.579635     0.9430   0
    7   13    1   8.222509   7.824476   0.599332     0.9430   0
   -8  -13   -1   4.520782   4.795808   0.620807     0.9994   0
    8   13    1   4.526826   4.779612   0.613921     0.9994   0
    9   13    1  12.423449  12.379517   1.088938     1.0597   0
   -9  -13   -1  12.610512  12.943055   1.066439     1.0597   0
    0   14    1  88.922891  86.751334   1.614347     0.7849   0
    1   14    1  13.675317  13.626536   0.568601     0.7895   0
   -1  -14   -1  13.707244  13.224330   0.561886     0.7895   0
    2   14    1  24.888723  25.601064   0.907074     0.8033   0
   -2  -14   -1  25.801774  26.109118   0.812798     0.8033   0
    3   14    1  38.629354  36.907372   0.794789     0.8257   0
   -3  -14   -1  39.514908  38.045939   0.999339     0.8257   0
   -4  -14   -1  19.798590  20.071803   0.572534     0.8561   0
    4   14    1  19.790020  19.833352   0.664520     0.8561   0
   -5  -14   -1  60.920379  59.723785   1.450609     0.8937   0
    5   14    1  61.239174  59.016871   1.292160     0.8937   0
    6   14    1   1.045440   1.129149   0.386064     0.9376   0
   -6  -14   -1   1.040614   1.225437   0.374680     0.9376   0
    7   14    1   8.863565   9.162225   0.724322     0.9869   0
   -7  -14   -1   8.891044   9.114014   0.715568     0.9869   0
   -8  -14   -1   5.344623   5.033999   0.731091     1.0409   0
    8   14    1   4.991391   5.343105   0.724699     1.0409   0
    9   14    1   0.384060   0.678508   0.523946     1.0990   0
   -9  -14   -1   0.390550   0.888463   0.712552     1.0990   0
    0   15    1  25.458045  24.450915   1.217384     0.8409   0
   -1  -15   -1 110.234329 108.229424   1.885244     0.8452   0
    1   15    1 108.999400 106.937515   2.014066     0.8452   0
    2   15    1   1.812374   2.158403   0.405429     0.8581   0
   -2  -15   -1   1.891935   2.555959   0.385059     0.8581   0
   -3  -15   -1   4.349755   5.341283   0.996170     0.8791   0
    3   15    1   4.224433   4.904323   0.485242     0.8791   0
    4   15    1  11.603423  12.219173   0.711259     0.9077   0
   -4  -15   -1  11.899171  12.003256   0.784644     0.9077   0
   -5  -15   -1  22.239669  22.829161   0.996987     0.9432   0
    5   15    1  22.452865  22.214181   1.007886     0.9432   0
   -6  -15   -1   4.406579   4.386402   0.577184     0.9849   0
    6   15    1   4.317596   4.533503   0.580820     0.9849   0
   -7  -15   -1  13.621059  12.911273   0.943183     1.0320   0
    7   15    1  13.716865  14.387137   0.971032     1.0320   0
    8   15    1   2.319416   2.382938   0.679217     1.0838   0
   -8  -15   -1   2.326812   2.404754   0.665248     1.0838   0
    0   16    1   0.056927   0.336632   0.499023     0.8969   0
   -1  -16   -1   4.646730   5.014059   0.598560     0.9009   0
    1   16    1   4.479245   5.055088   0.584654     0.9009   0
   -2  -16   -1   1.465087   1.722691   0.451477     0.9130   0
    2   16    1   1.439921   1.757651   0.434679     0.9130   0
    3   16    1   3.262166   2.752977   0.611004     0.9328   0
   -3  -16   -1   3.316884   3.619013   0.682943     0.9328   0
   -4  -16   -1   0.501089   0.372310   0.499445     0.9598   0
    4   16    1   0.518343   1.054508   0.575460     0.9598   0
   -5  -16   -1  15.580498  15.160756   1.140219     0.9935   0
    5   16    1  15.940809  15.264899   0.873551     0.9935   0
    6   16    1   0.493280   0.696984   0.426312     1.0331   0
   -6  -16   -1   0.484257   0.958876   0.502435     1.0331   0
   -7  -16   -1   8.678429   8.334748   1.011791     1.0781   0
    7   16    1   8.738902   8.684363   1.150714     1.0781   0
    0   17    1   3.245911   4.337823   0.764533     0.9529   0
    1   17    1  17.614588  18.896966   1.398287     0.9567   0
   -1  -17   -1  17.122213  17.052473   1.497572     0.9567   0
   -2  -17   -1   5.468995   6.248204   1.518841     0.9681   0
    2   17    1   5.431366   5.027328   1.348944     0.9681   0
   -3  -17   -1  18.361424  18.260618   1.702060     0.9868   0
    3   17    1  18.786388  18.495119   1.666696     0.9868   0
    4   17    1   0.211080   0.252465   0.687477     1.0124   0
    5   17    1   8.671758   9.059249   1.294126     1.0443   0
   -5  -17   -1   8.903497   9.468189   2.441420     1.0443   0
    6   17    1   1.806112   1.726650   0.915836     1.0821   0
   -6  -17   -1   1.777847   0.967621   0.869008     1.0821   0
    1   18    1   3.581140   3.835199   1.455502     1.0125   0
   -1  -18   -1   3.471366   2.640458   1.126986     1.0125   0
    2   18    1  12.151602  11.760047   1.908783     1.0233   0
   -2  -18   -1  11.996107  12.177157   1.930492     1.0233   0
    3   18    1   4.686992   5.615923   1.574521     1.0410   0
   -3  -18   -1   4.678709   5.792337   1.360041     1.0410   0
   -4  -18   -1   1.175229   1.508337   0.853261     1.0652   0
    4   18    1   1.173917   1.635912   0.935597     1.0652   0
   -5  -18   -1   4.969563   5.854715   1.264086     1.0957   0
    5   18    1   4.884176   5.193472   1.239065     1.0957   0
   -2  -19   -1   4.827685   4.953593   1.492284     1.0785   0
   -3  -19   -1   1.384084   1.960496   1.369522     1.0953   0
    3   19    1   1.389938   1.235025   1.079233     1.0953   0
    0    0    2 880.883550 850.093677   7.518961     0.0546   0
    1    0    2 194.792051 206.157696   1.150948     0.1014   0
    2    0    2 2946.90693 2909.09220   11.95334     0.1794   0
    3    0    2 133.661405 134.453638   0.677565     0.2622   0
    4    0    2 190.647153 193.051873   0.972917     0.3462   0
    5    0    2  28.742666  29.140928   0.378667     0.4308   0
    6    0    2  81.826654  81.747905   0.730561     0.5157   0
    7    0    2   2.482792   2.616002   0.212065     0.6008   0
    8    0    2 339.523116 334.769465   2.404090     0.6859   0
    9    0    2   1.259050   1.374415   0.252654     0.7712   0
   10    0    2  21.454933  21.387862   0.617890     0.8564   0
   11    0    2  16.637049  16.205864   0.654070     0.9418   0
   12    0    2   0.000266   0.042537   0.341301     1.0271   0
    0    1    2 4005.03299 3909.05982   43.42859     0.0782   0
   -1   -1   -2 5056.52139 5234.88642   81.12466     0.1159   0
    1    1    2 5044.46613 4952.52498   59.76284     0.1159   0
   -2   -1   -2 2407.08369 2408.53381    9.70350     0.1880   0
    2    1    2 2403.01915 2414.01926    9.40238     0.1880   0
    3    1    2 335.170517 337.096516   1.585187     0.2681   0
   -3   -1   -2 337.863565 339.665071   1.533609     0.2681   0
    4    1    2 1292.78036 1274.26697    7.51963     0.3507   0
   -4   -1   -2 1298.49825 1284.31316    7.62426     0.3507   0
    5    1    2 164.309495 163.782382   1.054885     0.4345   0
   -5   -1   -2 163.931448 164.349780   1.007096     0.4345   0
    6    1    2 495.855270 495.691514   2.623355     0.5188   0
   -6   -1   -2 499.905840 497.424233   2.649445     0.5188   0
    7    1    2  48.138347  49.021055   0.623617     0.6034   0
   -7   -1   -2  48.070478  49.065945   0.623429     0.6034   0
   -8   -1   -2   3.002095   3.192755   0.263768     0.6882   0
    8    1    2   2.995401   3.168946   0.258085     0.6882   0
    9    1    2   4.111923   4.670918   0.329127     0.7732   0
   -9   -1   -2   4.454081   4.430950   0.332332     0.7732   0
  -10   -1   -2  61.687058  61.662276   0.989158     0.8583   0
   10    1    2  61.522394  60.734777   0.982883     0.8583   0
   11    1    2   0.757176   0.421814   0.291591     0.9434   0
  -11   -1   -2   0.756328   0.800795   0.316028     0.9434   0
  -12   -1   -2  20.840806  20.746038   0.840719     1.0286   0
   12    1    2  20.662084  20.740292   0.865597     1.0286   0
    0    2    2 9700.28441 8761.49108  105.20300     0.1246   0
   -1   -2   -2 5006.60859 4912.51982   27.25002     0.1511   0
    1    2    2 5020.46906 4912.19661   29.65536     0.1511   0
   -2   -2   -2 487.570610 492.923652   2.619216     0.2116   0
    2    2    2 494.204285 501.259558   2.779758     0.2116   0
   -3   -2   -2  60.500616  61.023055   0.389117     0.2851   0
    3    2    2  57.880317  58.144407   0.385095     0.2851   0
    4    2    2 112.786952 114.170945   0.707479     0.3639   0
   -4   -2   -2 112.593704 113.582898   0.667366     0.3639   0
   -5   -2   -2 138.927436 139.333083   0.910746     0.4452   0
    5    2    2 135.518978 135.987049   0.896031     0.4452   0
   -6   -2   -2 280.575676 282.545483   1.703981     0.5278   0
    6    2    2 281.155670 280.843288   1.704224     0.5278   0
    7    2    2 130.501325 131.694753   1.106427     0.6111   0
   -7   -2   -2 132.024699 134.349495   1.117523     0.6111   0
   -8   -2   -2  63.138390  63.961855   0.847039     0.6950   0
    8    2    2  64.629510  66.867167   0.851070     0.6950   0
    9    2    2   7.796428   8.295004   0.427129     0.7793   0
   -9   -2   -2   7.492830   7.965392   0.407746     0.7793   0
   10    2    2  19.633311  19.871598   0.610824     0.8637   0
  -10   -2   -2  19.673759  19.680819   0.603660     0.8637   0
  -11   -2   -2  10.600428  10.936602   0.568745     0.9484   0
   11    2    2  10.394888  10.624892   0.566842     0.9484   0
  -12   -2   -2   0.422586   0.483869   0.340152     1.0332   0
   12    2    2   0.415026   0.122870   0.314448     1.0332   0
    0    3    2  98.768711 100.226594   0.416257     0.1767   0
   -1   -3   -2 3197.19092 3219.58115   12.55764     0.1963   0
    1    3    2 3211.47849 3225.01273   14.18307     0.1963   0
   -2   -3   -2  44.547272  44.757848   0.248748     0.2459   0
    2    3    2  43.203028  44.090706   0.298620     0.2459   0
    3    3    2 575.219979 568.998113   2.816692     0.3114   0
   -3   -3   -2 568.854581 563.096094   2.884269     0.3114   0
    4    3    2 118.999501 118.687687   0.702541     0.3849   0
   -4   -3   -2 122.011636 120.178903   0.686830     0.3849   0
   -5   -3   -2 235.124772 237.654584   1.346907     0.4625   0
    5    3    2 235.197623 237.510041   1.364009     0.4625   0
   -6   -3   -2  69.726284  71.844651   0.690358     0.5424   0
    6    3    2  71.229111  73.301122   0.683033     0.5424   0
    7    3    2 345.049347 343.386378   2.182571     0.6238   0
   -7   -3   -2 340.728069 340.230674   2.233377     0.6238   0
    8    3    2   3.631497   3.998147   0.278151     0.7062   0
   -8   -3   -2   3.552104   4.152493   0.285971     0.7062   0
    9    3    2  27.903410  28.377904   0.635315     0.7893   0
   -9   -3   -2  28.048705  28.395680   0.619227     0.7893   0
  -10   -3   -2  15.443703  16.116625   0.563789     0.8728   0
   10    3    2  15.046118  15.031834   0.558555     0.8728   0
  -11   -3   -2  10.241648  10.359328   0.563206     0.9566   0
   11    3    2   9.862924   9.350131   0.532950     0.9566   0
   12    3    2   0.377712   0.455723   0.320203     1.0408   0
  -12   -3   -2   0.338807   0.245364   0.341382     1.0408   0
    0    4    2  57.340596  58.374149   0.294086     0.2307   0
    1    4    2 870.703781 887.488994   4.487052     0.2460   0
   -1   -4   -2 871.005273 888.572617   3.992769     0.2460   0
   -2   -4   -2  93.579767  93.782315   0.426743     0.2871   0
    2    4    2  93.791113  94.167463   0.509455     0.2871   0
   -3   -4   -2 1166.66932 1157.34882    5.98162     0.3449   0
    3    4    2 1162.44985 1157.13335    6.41890     0.3449   0
   -4   -4   -2  32.700393  32.824798   0.331928     0.4124   0
    4    4    2  32.700844  32.660863   0.314421     0.4124   0
   -5   -4   -2 811.078946 802.486988   3.748285     0.4856   0
    5    4    2 811.545725 804.636278   3.933767     0.4856   0
   -6   -4   -2   2.696113   3.273448   0.209946     0.5623   0
    6    4    2   2.732699   3.097707   0.192610     0.5623   0
   -7   -4   -2  43.498046  43.800363   0.620323     0.6412   0
    7    4    2  44.661338  45.454347   0.596756     0.6412   0
   -8   -4   -2   3.638323   3.834508   0.285450     0.7216   0
    8    4    2   3.647923   4.341477   0.282433     0.7216   0
    9    4    2   4.381176   4.258019   0.315229     0.8031   0
   -9   -4   -2   4.527590   4.676161   0.326416     0.8031   0
  -10   -4   -2   3.008844   3.412658   0.344066     0.8853   0
   10    4    2   2.992234   3.144715   0.334532     0.8853   0
  -11   -4   -2  21.295492  20.886810   0.744567     0.9681   0
   11    4    2  21.210324  21.291351   0.856583     0.9681   0
   12    4    2   1.285198   1.424565   0.420036     1.0513   0
  -12   -4   -2   1.310272   1.053332   0.374052     1.0513   0
    0    5    2 120.469613 118.961510   0.544155     0.2854   0
    1    5    2 1108.91299 1100.52819    5.77226     0.2979   0
   -1   -5   -2 1110.75574 1110.26015    5.38906     0.2979   0
   -2   -5   -2 227.741636 228.090511   0.985711     0.3327   0
    2    5    2 231.300336 232.391785   1.101166     0.3327   0
   -3   -5   -2 338.175066 335.042391   1.406833     0.3837   0
    3    5    2 336.581103 334.431002   1.592513     0.3837   0
    4    5    2 401.304919 400.978199   2.054763     0.4454   0
   -4   -5   -2 406.445218 402.401184   1.896663     0.4454   0
   -5   -5   -2 166.375500 168.847669   1.056833     0.5139   0
    5    5    2 167.071797 168.901535   1.154988     0.5139   0
   -6   -5   -2 125.217430 125.858272   0.969793     0.5869   0
    6    5    2 123.366648 125.417461   0.979633     0.5869   0
   -7   -5   -2 190.325943 191.600159   1.509477     0.6629   0
    7    5    2 190.493954 190.437532   1.547947     0.6629   0
   -8   -5   -2  27.068756  27.233052   0.561913     0.7409   0
    8    5    2  27.219735  27.550238   0.527573     0.7409   0
   -9   -5   -2  99.558030  99.158234   1.171597     0.8205   0
    9    5    2  99.329853  97.818743   1.155365     0.8205   0
  -10   -5   -2  57.253805  56.600581   1.021146     0.9011   0
   10    5    2  56.915480  56.781394   0.967315     0.9011   0
   11    5    2   1.114189   0.747224   0.354426     0.9825   0
  -11   -5   -2   1.197845   1.017205   0.311647     0.9825   0
   12    5    2   3.568676   3.706547   0.556769     1.0646   0
  -12   -5   -2   3.528844   3.616158   0.557199     1.0646   0
    0    6    2 975.988188 970.493435   4.769252     0.3406   0
    1    6    2 209.992078 211.875670   1.082276     0.3511   0
   -1   -6   -2 213.015830 214.811417   1.026344     0.3511   0
    2    6    2 347.366139 344.172835   1.626404     0.3811   0
   -2   -6   -2 343.077077 339.830263   1.614859     0.3811   0
   -3   -6   -2 502.008820 492.427178   2.096851     0.4263   0
    3    6    2 504.344747 496.754488   2.439813     0.4263   0
    4    6    2   7.536169   8.040563   0.218619     0.4826   0
   -4   -6   -2   7.621039   8.095346   0.187457     0.4826   0
   -5   -6   -2 345.231352 343.321737   1.824643     0.5465   0
    5    6    2 348.212232 346.077030   2.077495     0.5465   0
   -6   -6   -2  54.463894  53.064217   0.583469     0.6156   0
    6    6    2  54.932160  53.140888   0.652697     0.6156   0
    7    6    2   1.412893   1.461859   0.216042     0.6884   0
   -7   -6   -2   1.447638   1.449765   0.213367     0.6884   0
   -8   -6   -2  48.441104  49.975667   0.758491     0.7639   0
    8    6    2  48.035913  48.759980   0.752997     0.7639   0
    9    6    2  24.797243  25.165280   0.662509     0.8413   0
   -9   -6   -2  24.763878  25.901641   0.586925     0.8413   0
   10    6    2   7.912876   7.879429   0.522850     0.9201   0
  -10   -6   -2   7.901541   7.910726   0.430451     0.9201   0
  -11   -6   -2  27.092341  26.353495   0.856574     1.0000   0
   11    6    2  27.524873  26.545620   0.895978     1.0000   0
   12    6    2   1.583297   0.992013   0.446638     1.0807   0
  -12   -6   -2   1.617016   1.237844   0.422586     1.0807   0
    0    7    2 298.761254 298.369789   1.404113     0.3960   0
    1    7    2 167.845659 168.114181   0.987345     0.4051   0
   -1   -7   -2 168.064067 166.444306   0.849167     0.4051   0
   -2   -7   -2 464.354860 463.355199   2.180928     0.4313   0
    2    7    2 468.210698 469.155769   2.433797     0.4313   0
   -3   -7   -2 139.763895 139.917539   0.913781     0.4717   0
    3    7    2 139.061587 138.700147   0.948668     0.4717   0
    4    7    2 404.739326 400.922537   2.355475     0.5231   0
   -4   -7   -2 403.616525 403.983974   2.168332     0.5231   0
    5    7    2   0.196343   0.262494   0.133078     0.5826   0
   -5   -7   -2   0.253651   0.331317   0.109098     0.5826   0
    6    7    2 127.439567 128.491467   1.157932     0.6479   0
   -6   -7   -2 131.451380 134.272286   1.116760     0.6479   0
    7    7    2  87.853077  88.986363   1.107369     0.7175   0
   -7   -7   -2  89.233443  90.219018   0.927014     0.7175   0
   -8   -7   -2   1.180636   1.326697   0.207558     0.7901   0
    8    7    2   1.182558   0.918296   0.259235     0.7901   0
    9    7    2   5.742728   6.266348   0.421572     0.8652   0
   -9   -7   -2   5.751385   6.898037   0.401946     0.8652   0
  -10   -7   -2   8.718115   8.562695   0.484425     0.9420   0
   10    7    2   9.056782   9.552311   0.531137     0.9420   0
  -11   -7   -2   8.007770   8.110770   0.635944     1.0202   0
   11    7    2   8.103977   8.861675   0.658855     1.0202   0
   12    7    2   2.189108   2.057950   0.526648     1.0994   0
  -12   -7   -2   2.147375   1.898477   0.521145     1.0994   0
    0    8    2 566.296344 563.411215   2.834307     0.4515   0
    1    8    2  75.400813  74.752746   0.572623     0.4596   0
   -1   -8   -2  75.157827  73.593530   0.544801     0.4596   0
    2    8    2 171.843013 174.351073   1.069653     0.4828   0
   -2   -8   -2 174.027990 176.019152   1.087528     0.4828   0
    3    8    2 105.374579 109.369607   0.816658     0.5193   0
   -3   -8   -2 105.657294 109.436940   0.818741     0.5193   0
   -4   -8   -2  32.893075  33.424067   0.409200     0.5664   0
    4    8    2  32.873683  32.995107   0.466820     0.5664   0
   -5   -8   -2   7.578233   7.839325   0.288700     0.6217   0
    5    8    2   7.509842   7.786257   0.310812     0.6217   0
    6    8    2 115.443918 115.900073   1.135946     0.6833   0
   -6   -8   -2 115.681150 116.069754   0.965627     0.6833   0
    7    8    2   9.183053   9.838883   0.381961     0.7496   0
   -7   -8   -2   9.346852   9.366560   0.326434     0.7496   0
   -8   -8   -2  88.460149  87.716630   1.087070     0.8194   0
    8    8    2  87.629134  86.965186   1.164926     0.8194   0
   -9   -8   -2   8.483566   9.478873   0.495010     0.8920   0
    9    8    2   8.373135   8.405565   0.470204     0.8920   0
   10    8    2  10.986265  10.960931   0.674180     0.9666   0
  -10   -8   -2  10.960176  10.992533   0.699462     0.9666   0
   11    8    2   0.398898   0.277612   0.387294     1.0430   0
  -11   -8   -2   0.391857   0.190608   0.355791     1.0430   0
    0    9    2 436.244964 433.740960   2.261711     0.5072   0
   -1   -9   -2 328.275929 324.323771   1.873402     0.5144   0
    1    9    2 326.716855 327.339421   1.911773     0.5144   0
   -2   -9   -2 216.116788 214.577096   1.361594     0.5352   0
    2    9    2 214.674720 215.840275   1.444774     0.5352   0
   -3   -9   -2  32.403887  33.197287   0.447293     0.5683   0
    3    9    2  31.824126  32.534275   0.415099     0.5683   0
   -4   -9   -2 155.828132 155.735561   1.219098     0.6117   0
    4    9    2 158.106628 158.704527   1.306354     0.6117   0
   -5   -9   -2  18.153287  17.860476   0.383676     0.6632   0
    5    9    2  18.338542  18.360721   0.436816     0.6632   0
   -6   -9   -2 150.473295 147.850342   1.403584     0.7213   0
    6    9    2 153.069108 151.342714   1.518509     0.7213   0
   -7   -9   -2  37.389127  36.919402   0.693959     0.7844   0
    7    9    2  37.870096  36.661918   0.720389     0.7844   0
   -8   -9   -2   1.656251   1.907553   0.265905     0.8513   0
    8    9    2   1.667176   1.786048   0.285791     0.8513   0
   -9   -9   -2  19.473346  19.451526   0.682620     0.9214   0
    9    9    2  19.005267  18.929914   0.690125     0.9214   0
   10    9    2   5.381356   5.847695   0.575882     0.9939   0
  -10   -9   -2   5.317109   4.645941   0.504625     0.9939   0
  -11   -9   -2   2.117980   2.085575   0.469244     1.0683   0
   11    9    2   2.020682   2.223106   0.503593     1.0683   0
    0   10    2 482.237250 485.202726   2.840017     0.5629   0
   -1  -10   -2   9.511955   9.664534   0.266991     0.5694   0
    1   10    2   9.347136   9.282528   0.271857     0.5694   0
    2   10    2 377.318337 380.506973   2.257455     0.5883   0
   -2  -10   -2 377.816420 376.500171   2.284451     0.5883   0
    3   10    2 238.995534 239.857741   1.677712     0.6186   0
   -3  -10   -2 240.700244 240.203387   1.693522     0.6186   0
    4   10    2  67.034682  67.031013   0.772066     0.6586   0
   -4  -10   -2  67.350146  68.605992   0.771105     0.6586   0
    5   10    2  61.518788  61.000072   0.809476     0.7068   0
   -5  -10   -2  60.527504  60.268738   0.782974     0.7068   0
   -6  -10   -2  44.703999  44.688449   0.753769     0.7615   0
    6   10    2  44.732051  44.750845   0.767325     0.7615   0
   -7  -10   -2  15.744792  15.248469   0.544648     0.8215   0
    7   10    2  16.155230  16.161155   0.563556     0.8215   0
    8   10    2  69.518500  69.090614   1.246382     0.8857   0
   -8  -10   -2  69.206337  68.298142   1.122703     0.8857   0
   -9  -10   -2   6.066320   6.330163   0.509222     0.9532   0
    9   10    2   6.118759   6.467344   0.556607     0.9532   0
   10   10    2   0.751667   0.590498   0.398508     1.0234   0
  -10  -10   -2   0.707581   0.470375   0.390041     1.0234   0
   11   10    2   4.883517   4.882112   0.639140     1.0958   0
  -11  -10   -2   5.023261   4.986775   0.726925     1.0958   0
    0   11    2  57.508742  57.893836   0.689981     0.6187   0
    1   11    2 134.013832 135.542647   1.248124     0.6246   0
   -1  -11   -2 137.537126 140.204830   1.535414     0.6246   0
    2   11    2   7.511128   8.062011   0.287425     0.6419   0
   -2  -11   -2   7.776372   8.162958   0.243882     0.6419   0
    3   11    2  51.601231  50.720198   0.634750     0.6698   0
   -3  -11   -2  52.595400  52.667846   0.639517     0.6698   0
   -4  -11   -2  35.879704  35.887850   0.567811     0.7069   0
    4   11    2  36.694124  36.688762   0.573970     0.7069   0
    5   11    2   1.979619   2.289165   0.228306     0.7520   0
   -5  -11   -2   2.121918   2.602491   0.258292     0.7520   0
    6   11    2  17.736563  18.068223   0.502722     0.8036   0
   -6  -11   -2  17.732392  17.724911   0.525185     0.8036   0
    7   11    2  50.495994  50.310360   1.016514     0.8607   0
   -7  -11   -2  50.786022  50.689224   0.942393     0.8607   0
   -8  -11   -2   3.395205   3.698889   0.385517     0.9221   0
    8   11    2   3.428367   4.039355   0.448981     0.9221   0
    9   11    2  22.426811  21.782886   0.912982     0.9872   0
   -9  -11   -2  22.894697  23.219338   1.155966     0.9872   0
   10   11    2  13.101970  14.106131   0.840522     1.0551   0
  -10  -11   -2  13.012843  13.297230   1.009655     1.0551   0
    0   12    2  27.006038  27.963936   0.508091     0.6746   0
   -1  -12   -2  74.310381  74.054631   1.038635     0.6799   0
    1   12    2  75.481534  75.234676   0.864349     0.6799   0
    2   12    2  31.852914  32.609958   0.521450     0.6959   0
   -2  -12   -2  31.979192  31.656514   0.559992     0.6959   0
    3   12    2 236.608803 240.507735   2.226948     0.7216   0
   -3  -12   -2 236.695964 239.074875   2.057986     0.7216   0
   -4  -12   -2  18.477428  18.655373   0.419641     0.7562   0
    4   12    2  18.548585  17.804814   0.477126     0.7562   0
    5   12    2  96.362151  93.207734   1.333242     0.7985   0
   -5  -12   -2  96.591236  93.840670   1.266384     0.7985   0
   -6  -12   -2   7.778825   8.403052   0.437785     0.8474   0
    6   12    2   7.689392   8.360892   0.470420     0.8474   0
   -7  -12   -2  15.013115  15.246494   0.610743     0.9017   0
    7   12    2  14.478117  14.243402   0.627954     0.9017   0
   -8  -12   -2   0.242599   0.185186   0.342558     0.9605   0
    8   12    2   0.241750   0.205852   0.273976     0.9605   0
   -9  -12   -2   5.545986   6.255656   0.720730     1.0231   0
    9   12    2   5.715840   6.725654   0.733721     1.0231   0
   10   12    2   0.661358   0.718675   0.477557     1.0888   0
  -10  -12   -2   0.650360   0.595651   0.504814     1.0888   0
    0   13    2  12.413768  12.703796   0.364769     0.7304   0
   -1  -13   -2  92.918085  93.047031   1.229477     0.7354   0
    1   13    2  92.074132  91.309823   1.188879     0.7354   0
    2   13    2   3.513486   3.791531   0.271444     0.7502   0
   -2  -13   -2   3.284744   3.423333   0.282963     0.7502   0
    3   13    2   8.247847   8.386568   0.381818     0.7741   0
   -3  -13   -2   8.427935   8.425146   0.408105     0.7741   0
   -4  -13   -2   4.673668   5.091618   0.314852     0.8065   0
    4   13    2   5.104064   5.884207   0.398840     0.8065   0
    5   13    2  20.787259  20.704560   0.654250     0.8462   0
   -5  -13   -2  21.017536  21.813950   0.545008     0.8462   0
    6   13    2  29.807244  30.635107   0.845756     0.8925   0
   -6  -13   -2  30.546529  30.865747   0.822512     0.8925   0
   -7  -13   -2  11.956428  11.050440   0.665714     0.9442   0
    7   13    2  12.160645  12.410131   0.654681     0.9442   0
    8   13    2   0.272732   0.034062   0.377769     1.0005   0
   -8  -13   -2   0.296225   0.069641   0.343797     1.0005   0
   -9  -13   -2   2.443743   2.726241   0.648396     1.0608   0
    9   13    2   2.564574   2.369687   0.622352     1.0608   0
    0   14    2 191.862097 182.802793   3.623834     0.7863   0
    1   14    2  14.735268  15.365809   0.601074     0.7909   0
   -1  -14   -2  15.237481  15.542044   0.635684     0.7909   0
   -2  -14   -2  46.756987  47.707690   1.092520     0.8047   0
    2   14    2  47.441772  46.493170   0.881721     0.8047   0
    3   14    2   3.338063   3.599630   0.416391     0.8270   0
   -3  -14   -2   3.248038   3.399335   0.408096     0.8270   0
   -4  -14   -2   1.333840   1.190567   0.328570     0.8574   0
    4   14    2   1.287546   1.463654   0.346697     0.8574   0
   -5  -14   -2  36.224087  36.336023   1.021065     0.8949   0
    5   14    2  36.695912  35.484297   0.878103     0.8949   0
    6   14    2  33.703324  33.220540   1.087510     0.9387   0
   -6  -14   -2  33.756344  32.872560   1.058799     0.9387   0
   -7  -14   -2   0.891646   0.767155   0.386262     0.9880   0
    7   14    2   0.950973   0.856152   0.408563     0.9880   0
    8   14    2  10.735499  11.769654   0.933182     1.0420   0
   -8  -14   -2  10.748579  10.084068   1.009816     1.0420   0
    9   14    2   2.189655   2.404880   0.616193     1.1000   0
   -9  -14   -2   2.163161   1.909888   0.632281     1.1000   0
    0   15    2  26.022226  26.825638   1.259355     0.8422   0
   -1  -15   -2  30.636184  29.833747   0.905503     0.8465   0
    1   15    2  30.830177  31.063349   1.111876     0.8465   0
   -2  -15   -2  29.857007  28.980585   0.902819     0.8594   0
    2   15    2  30.447714  28.794834   1.023094     0.8594   0
    3   15    2   4.371426   5.065403   0.414192     0.8804   0
   -3  -15   -2   4.269710   4.609860   0.562882     0.8804   0
   -4  -15   -2  53.873022  53.106233   1.396572     0.9089   0
    4   15    2  53.929496  51.818634   1.234639     0.9089   0
   -5  -15   -2  12.023183  12.408156   0.849230     0.9444   0
    5   15    2  11.998855  12.534025   0.815563     0.9444   0
   -6  -15   -2  14.711132  14.796436   0.873686     0.9860   0
    6   15    2  14.691511  14.293768   0.937428     0.9860   0
   -7  -15   -2   3.921768   4.262193   0.651090     1.0331   0
    7   15    2   3.954378   3.681822   0.611614     1.0331   0
    8   15    2   0.714345   0.892036   0.607359     1.0848   0
   -8  -15   -2   0.720377   0.311180   0.541327     1.0848   0
    0   16    2  64.230422  62.914412   2.112679     0.8981   0
   -1  -16   -2   0.633855   0.737178   0.396856     0.9022   0
    1   16    2   0.636609   0.370299   0.404442     0.9022   0
   -2  -16   -2  24.898300  24.391751   1.114543     0.9142   0
    2   16    2  24.194219  24.161470   1.129482     0.9142   0
   -3  -16   -2   5.291595   5.656027   0.888714     0.9340   0
    3   16    2   5.243249   4.784622   0.738156     0.9340   0
    4   16    2  13.208190  12.738989   0.758249     0.9610   0
   -4  -16   -2  13.234789  13.575811   1.029155     0.9610   0
   -5  -16   -2   0.450280   0.161260   0.499616     0.9946   0
    5   16    2   0.435184   0.381486   0.384305     0.9946   0
    6   16    2  12.390401  13.769463   0.966444     1.0342   0
   -6  -16   -2  12.615807  12.005591   1.234208     1.0342   0
   -7  -16   -2   0.200965   0.316046   0.579357     1.0792   0
    7   16    2   0.195840   0.208905   0.585435     1.0792   0
    0   17    2   0.423433   0.968967   0.597384     0.9541   0
   -1  -17   -2  10.334902  10.489775   1.166569     0.9579   0
    1   17    2  10.039033  10.661521   1.073837     0.9579   0
   -2  -17   -2   9.931750   8.424257   1.263287     0.9692   0
    2   17    2   9.903247  10.712515   1.691736     0.9692   0
    3   17    2   0.548048   1.168418   1.055594     0.9879   0
   -3  -17   -2   0.590960   0.887682   0.759173     0.9879   0
   -4  -17   -2  17.566202  17.068633   1.777905     1.0135   0
    4   17    2  17.900170  19.020141   1.688970     1.0135   0
   -5  -17   -2   0.726343   0.227435   0.899174     1.0454   0
    5   17    2   0.732729   0.915890   0.688895     1.0454   0
   -6  -17   -2   9.392776   9.498804   1.587054     1.0831   0
    6   17    2   9.213824   9.424647   1.273648     1.0831   0
    0   18    2  13.475730  13.573208   1.911037     1.0100   0
   -1  -18   -2   4.309140   4.314157   1.306156     1.0136   0
   -2  -18   -2   3.434084   4.497197   1.387217     1.0244   0
    2   18    2   3.400707   5.397645   1.432582     1.0244   0
   -3  -18   -2   1.720102   1.677658   0.850990     1.0420   0
    3   18    2   1.754913   2.539843   1.171238     1.0420   0
   -4  -18   -2   2.568444   2.890840   1.085059     1.0663   0
    4   18    2   2.575721   3.733157   1.423900     1.0663   0
    5   18    2   7.474557   7.191944   1.391149     1.0967   0
   -5  -18   -2   7.297490   7.317391   1.452288     1.0967   0
   -2  -19   -2   4.146451   5.634777   1.625524     1.0796   0
   -3  -19   -2   0.987978   1.396419   1.818179     1.0963   0
    3   19    2   0.966059   0.550017   1.037594     1.0963   0
    1    0    3 2522.21178 2527.70540   12.70487     0.1184   0
    2    0    3 4338.92899 4256.88753   19.07266     0.1895   0
    3    0    3 396.791764 396.705654   2.055266     0.2692   0
    4    0    3 329.699587 330.828202   1.488325     0.3515   0
    5    0    3 664.014075 652.594192   2.905339     0.4351   0
    6    0    3  11.527915  11.213926   0.298100     0.5193   0
    7    0    3   9.171755   9.916811   0.335744     0.6039   0
    8    0    3  42.581320  43.557782   0.676775     0.6886   0
    9    0    3   7.403379   7.237210   0.403786     0.7736   0
   10    0    3  65.080542  64.725149   1.017214     0.8586   0
   11    0    3  36.709843  36.720723   0.872905     0.9437   0
   12    0    3   0.408337   0.514250   0.372633     1.0289   0
    0    1    3 1448.27455 1473.43993    6.45887     0.0992   0
   -1   -1   -3 7374.02154 7202.53742   67.04592     0.1309   0
    1    1    3 7369.60620 7056.93512   85.06171     0.1309   0
    2    1    3 125.211560 124.971263   0.600473     0.1976   0
   -2   -1   -3 125.891908 126.139278   0.610582     0.1976   0
   -3   -1   -3 135.849440 136.604723   0.722993     0.2749   0
    3    1    3 139.524576 139.306150   0.734125     0.2749   0
   -4   -1   -3  98.413685  96.613919   0.612889     0.3560   0
    4    1    3  97.651194  96.003427   0.612207     0.3560   0
    5    1    3 397.882152 395.236883   1.929783     0.4387   0
   -5   -1   -3 396.041522 390.817102   1.838460     0.4387   0
    6    1    3 215.452979 210.908758   1.350830     0.5223   0
   -6   -1   -3 216.948437 212.588509   1.346009     0.5223   0
   -7   -1   -3 281.534643 279.150969   1.866471     0.6065   0
    7    1    3 281.293276 280.202271   1.863876     0.6065   0
   -8   -1   -3  59.231416  58.588809   0.802491     0.6909   0
    8    1    3  58.822002  57.915293   0.782642     0.6909   0
   -9   -1   -3  50.533010  50.582927   0.814558     0.7756   0
    9    1    3  51.128969  52.006809   0.832540     0.7756   0
   10    1    3   7.288767   7.583233   0.434670     0.8604   0
  -10   -1   -3   7.463434   7.468146   0.432695     0.8604   0
   11    1    3   1.105222   1.113034   0.315166     0.9454   0
  -11   -1   -3   1.243011   1.117721   0.318758     0.9454   0
  -12   -1   -3  11.957601  12.741503   0.761553     1.0304   0
   12    1    3  11.994109  12.016095   0.731252     1.0304   0
    0    2    3  43.318166  44.388231   0.211616     0.1388   0
   -1   -2   -3 194.241061 199.819354   0.991340     0.1630   0
    1    2    3 196.651530 203.194117   1.046967     0.1630   0
   -2   -2   -3 810.155031 810.202527   4.054240     0.2202   0
    2    2    3 823.600194 819.325788   4.180567     0.2202   0
   -3   -2   -3 591.424478 593.418683   3.117315     0.2916   0
    3    2    3 591.875869 595.213349   3.387206     0.2916   0
    4    2    3 156.421130 156.448400   0.861386     0.3690   0
   -4   -2   -3 156.880694 157.516761   0.866297     0.3690   0
   -5   -2   -3 145.375874 145.906643   0.941594     0.4493   0
    5    2    3 140.770966 141.249848   0.940059     0.4493   0
   -6   -2   -3 128.971122 129.118119   0.996035     0.5313   0
    6    2    3 125.564558 127.199559   0.982784     0.5313   0
    7    2    3  91.376725  92.379081   0.884046     0.6142   0
   -7   -2   -3  90.593714  91.401396   0.890061     0.6142   0
   -8   -2   -3  20.435848  20.470957   0.499113     0.6977   0
    8    2    3  20.055993  20.246153   0.489480     0.6977   0
    9    2    3   8.580453   8.855920   0.421652     0.7816   0
   -9   -2   -3   8.862375   9.229918   0.453999     0.7816   0
   10    2    3  47.585541  47.515834   0.876172     0.8659   0
  -10   -2   -3  46.817921  47.152951   0.880581     0.8659   0
   11    2    3   2.062438   2.149407   0.347657     0.9504   0
  -11   -2   -3   1.964982   1.799083   0.341597     0.9504   0
   12    2    3   5.825547   5.805229   0.518191     1.0350   0
  -12   -2   -3   5.866396   6.141341   0.545430     1.0350   0
    0    3    3  67.282585  67.680378   0.315193     0.1870   0
    1    3    3 838.209519 867.381369   3.990587     0.2056   0
   -1   -3   -3 840.942611 873.555416   3.906133     0.2056   0
    2    3    3 176.424308 175.115983   0.881721     0.2533   0
   -2   -3   -3 183.476940 182.309013   0.691759     0.2533   0
    3    3    3 511.861608 506.318560   2.463649     0.3173   0
   -3   -3   -3 514.445118 510.529158   2.503052     0.3173   0
   -4   -3   -3 468.510982 463.163972   1.944057     0.3897   0
    4    3    3 479.187290 474.493084   2.034688     0.3897   0
    5    3    3 222.634606 223.276604   1.309999     0.4665   0
   -5   -3   -3 220.410632 220.937882   1.226236     0.4665   0
    6    3    3  78.628115  79.014159   0.703439     0.5458   0
   -6   -3   -3  78.450591  78.851301   0.729969     0.5458   0
    7    3    3   1.712129   1.889912   0.207872     0.6268   0
   -7   -3   -3   1.901995   2.111682   0.213708     0.6268   0
   -8   -3   -3  22.920014  23.314772   0.530760     0.7089   0
    8    3    3  22.965081  22.840025   0.520265     0.7089   0
    9    3    3  22.392394  22.964727   0.588739     0.7916   0
   -9   -3   -3  22.591383  23.036549   0.581906     0.7916   0
   10    3    3   9.566354   9.582387   0.476929     0.8749   0
  -10   -3   -3   9.197009   9.552671   0.480215     0.8749   0
   11    3    3  10.256046  10.635306   0.552199     0.9586   0
  -11   -3   -3  10.208694  10.899074   0.597025     0.9586   0
  -12   -3   -3   8.899305   9.791211   0.644643     1.0425   0
   12    3    3   9.285169   9.298239   0.643099     1.0425   0
    0    4    3 846.942687 859.071498   4.058962     0.2386   0
    1    4    3 695.378588 704.203194   3.857536     0.2534   0
   -1   -4   -3 697.050775 705.409813   3.351286     0.2534   0
    2    4    3 822.644418 826.734286   4.555418     0.2935   0
   -2   -4   -3 825.579689 835.394292   4.235933     0.2935   0
    3    4    3 203.152606 204.279536   1.043160     0.3503   0
   -3   -4   -3 202.957751 203.814484   0.924886     0.3503   0
    4    4    3 198.074865 199.585931   1.113582     0.4169   0
   -4   -4   -3 198.443317 199.921701   1.045243     0.4169   0
    5    4    3  58.804290  58.250524   0.515022     0.4894   0
   -5   -4   -3  58.266361  58.188218   0.527662     0.4894   0
   -6   -4   -3 116.778531 117.075270   0.983457     0.5656   0
    6    4    3 118.264495 119.545966   0.939547     0.5656   0
   -7   -4   -3 106.667742 107.778737   1.032279     0.6441   0
    7    4    3 106.789330 108.971889   1.058647     0.6441   0
    8    4    3 130.271044 130.592277   1.233472     0.7242   0
   -8   -4   -3 130.883716 130.888545   1.313500     0.7242   0
   -9   -4   -3   5.527124   5.696553   0.351589     0.8054   0
    9    4    3   5.690444   5.715056   0.356375     0.8054   0
   10    4    3  53.090612  52.824689   0.945661     0.8874   0
  -10   -4   -3  54.181285  53.536630   0.938326     0.8874   0
  -11   -4   -3   3.110831   3.607872   0.411911     0.9700   0
   11    4    3   3.098230   3.289132   0.431645     0.9700   0
   12    4    3   1.428602   1.354861   0.421607     1.0530   0
  -12   -4   -3   1.445799   1.564601   0.403194     1.0530   0
    0    5    3  57.418892  59.439727   0.362910     0.2919   0
   -1   -5   -3 444.883455 450.198203   2.146040     0.3041   0
    1    5    3 442.827835 448.023775   2.173010     0.3041   0
   -2   -5   -3 1343.00586 1338.84444    6.47148     0.3382   0
    2    5    3 1340.05253 1336.36656    7.07090     0.3382   0
    3    5    3 264.182653 263.450556   1.334786     0.3885   0
   -3   -5   -3 262.123132 260.497751   1.103518     0.3885   0
   -4   -5   -3 1000.86242  990.33442    5.14586     0.4495   0
    4    5    3 994.835877 987.237070   5.456118     0.4495   0
    5    5    3 109.333696 110.420012   0.858055     0.5175   0
   -5   -5   -3 108.453037 110.500812   0.792688     0.5175   0
    6    5    3  96.677227  99.318039   0.852848     0.5901   0
   -6   -5   -3  96.157622  98.423848   0.852076     0.5901   0
   -7   -5   -3  82.229744  82.889255   0.890932     0.6657   0
    7    5    3  83.581242  83.850421   0.822216     0.6657   0
    8    5    3  37.291216  37.381580   0.624991     0.7434   0
   -8   -5   -3  37.438458  37.993149   0.656243     0.7434   0
   -9   -5   -3   3.075530   3.013163   0.296941     0.8227   0
    9    5    3   3.186786   3.250797   0.287470     0.8227   0
   10    5    3  15.532193  16.057640   0.591414     0.9032   0
  -10   -5   -3  15.850879  16.584818   0.593407     0.9032   0
   11    5    3   0.381390   0.217102   0.326039     0.9844   0
  -11   -5   -3   0.335926   0.501339   0.290199     0.9844   0
  -12   -5   -3   9.284503   9.283785   0.764794     1.0664   0
   12    5    3   9.449452   9.158006   0.751237     1.0664   0
    0    6    3 881.082031 883.325978   4.590593     0.3460   0
   -1   -6   -3 247.384021 245.599057   1.110036     0.3564   0
    1    6    3 248.746680 247.158505   1.153713     0.3564   0
   -2   -6   -3 357.761774 354.163354   1.634574     0.3859   0
    2    6    3 356.697774 352.461159   1.626413     0.3859   0
    3    6    3 242.064688 242.257512   1.345156     0.4307   0
   -3   -6   -3 244.919794 244.155424   1.144241     0.4307   0
   -4   -6   -3  53.473225  54.578147   0.437444     0.4864   0
    4    6    3  52.806009  54.242466   0.517859     0.4864   0
    5    6    3 381.110098 374.467593   2.226149     0.5499   0
   -5   -6   -3 379.868425 371.795793   2.032094     0.5499   0
    6    6    3 230.716116 232.042548   1.724963     0.6186   0
   -6   -6   -3 230.258555 232.172727   1.535908     0.6186   0
   -7   -6   -3  54.954101  54.444736   0.691822     0.6911   0
    7    6    3  55.607946  55.104606   0.790084     0.6911   0
    8    6    3  34.416542  35.514014   0.685026     0.7663   0
   -8   -6   -3  34.818476  35.490941   0.633520     0.7663   0
   -9   -6   -3   2.012417   2.335652   0.273716     0.8435   0
    9    6    3   1.877722   1.975004   0.306961     0.8435   0
  -10   -6   -3   0.711974   0.897486   0.255805     0.9221   0
   10    6    3   0.579349   0.585372   0.287021     0.9221   0
   11    6    3  14.228133  13.984661   0.740347     1.0018   0
  -11   -6   -3  14.311407  15.119997   0.722284     1.0018   0
  -12   -6   -3   0.798374   0.889801   0.418465     1.0824   0
   12    6    3   0.772793   0.549981   0.409523     1.0824   0
    0    7    3  10.218433  10.245848   0.164115     0.4007   0
    1    7    3 212.601689 214.679443   1.112711     0.4097   0
   -1   -7   -3 204.954244 203.655577   1.046679     0.4097   0
    2    7    3  55.599577  56.181855   0.444411     0.4356   0
   -2   -7   -3  54.068444  53.876620   0.420620     0.4356   0
    3    7    3 471.845195 467.884510   2.525919     0.4757   0
   -3   -7   -3 467.115186 460.104331   2.146938     0.4757   0
   -4   -7   -3  40.615005  40.533603   0.393193     0.5267   0
    4    7    3  41.369326  41.582303   0.465159     0.5267   0
   -5   -7   -3 176.741818 176.990552   1.113286     0.5858   0
    5    7    3 174.165161 176.004787   1.349528     0.5858   0
   -6   -7   -3   9.012017   9.195533   0.256021     0.6508   0
    6    7    3   9.464728   9.898047   0.343321     0.6508   0
   -7   -7   -3  43.674494  42.548855   0.625763     0.7201   0
    7    7    3  45.369220  44.280227   0.781331     0.7201   0
    8    7    3  56.815318  57.338108   0.906670     0.7925   0
   -8   -7   -3  56.608430  57.290616   0.839740     0.7925   0
   -9   -7   -3  67.059360  65.569872   0.955671     0.8673   0
    9    7    3  67.676442  67.777877   1.102225     0.8673   0
   10    7    3   2.021809   1.995895   0.345772     0.9439   0
  -10   -7   -3   1.927189   2.031385   0.321505     0.9439   0
   11    7    3  11.237690  11.712375   0.732680     1.0220   0
  -11   -7   -3  11.218657  11.479311   0.688760     1.0220   0
  -12   -7   -3   2.847883   2.729653   0.543921     1.1011   0
   12    7    3   2.727165   2.547843   0.556347     1.1011   0
    0    8    3   1.427066   1.508570   0.096700     0.4556   0
    1    8    3  80.957271  80.319534   0.645918     0.4636   0
   -1   -8   -3  78.487672  77.716864   0.529853     0.4636   0
   -2   -8   -3 447.882428 441.984395   2.358922     0.4867   0
    2    8    3 448.199769 440.177160   2.315353     0.4867   0
   -3   -8   -3 133.510435 135.458256   0.978250     0.5228   0
    3    8    3 129.881522 132.180453   1.036256     0.5228   0
   -4   -8   -3  36.201648  35.643384   0.461675     0.5696   0
    4    8    3  36.397466  35.683874   0.492514     0.5696   0
    5    8    3  21.484415  21.555029   0.455346     0.6247   0
   -5   -8   -3  22.781578  21.838549   0.371448     0.6247   0
    6    8    3  15.935812  16.138800   0.412118     0.6860   0
   -6   -8   -3  16.072679  16.048303   0.334505     0.6860   0
   -7   -8   -3  65.183150  64.250222   0.773484     0.7520   0
    7    8    3  64.690769  64.746067   0.910962     0.7520   0
    8    8    3   4.021211   4.225438   0.356985     0.8217   0
   -8   -8   -3   4.007613   4.017521   0.303244     0.8217   0
   -9   -8   -3   4.312245   4.744940   0.364078     0.8941   0
    9    8    3   4.152465   4.951071   0.403499     0.8941   0
   10    8    3   3.029100   3.280442   0.467107     0.9686   0
  -10   -8   -3   3.006885   3.150614   0.404065     0.9686   0
   11    8    3   4.426122   5.104528   0.639553     1.0448   0
  -11   -8   -3   4.686062   5.265806   0.567874     1.0448   0
    0    9    3 150.436644 150.904596   1.017959     0.5109   0
    1    9    3 294.972838 298.438919   1.831341     0.5180   0
   -1   -9   -3 295.977214 296.597568   1.753207     0.5180   0
   -2   -9   -3 138.744069 139.099660   1.055217     0.5387   0
    2    9    3 140.010783 140.806344   1.010813     0.5387   0
    3    9    3 115.823825 115.360506   1.009942     0.5716   0
   -3   -9   -3 117.850634 118.931884   1.015131     0.5716   0
    4    9    3 177.034498 178.201660   1.424636     0.6147   0
   -4   -9   -3 178.537546 178.802276   1.332282     0.6147   0
   -5   -9   -3  14.486951  14.964950   0.365703     0.6660   0
    5    9    3  14.862784  15.024473   0.393588     0.6660   0
   -6   -9   -3  11.781612  11.867512   0.398525     0.7239   0
    6    9    3  11.954513  12.236590   0.421221     0.7239   0
    7    9    3  44.498569  44.477560   0.787732     0.7867   0
   -7   -9   -3  43.730173  43.580676   0.756732     0.7867   0
   -8   -9   -3  36.405790  35.327814   0.718666     0.8535   0
    8    9    3  36.711437  35.806601   0.775827     0.8535   0
    9    9    3  27.786713  26.722393   0.773484     0.9234   0
   -9   -9   -3  27.982098  28.078673   0.792508     0.9234   0
  -10   -9   -3   7.453204   7.774335   0.623842     0.9957   0
   10    9    3   7.414166   7.352296   0.628869     0.9957   0
   11    9    3   2.003345   2.024050   0.514663     1.0700   0
  -11   -9   -3   2.001882   1.841046   0.489408     1.0700   0
    0   10    3 506.943845 499.378705   2.983976     0.5662   0
   -1  -10   -3 197.907378 198.254520   1.642025     0.5727   0
    1   10    3 195.856350 198.652238   1.434440     0.5727   0
   -2  -10   -3 158.443631 156.831753   1.185548     0.5915   0
    2   10    3 159.535820 159.650789   1.181795     0.5915   0
    3   10    3 135.903546 136.913560   1.245197     0.6216   0
   -3  -10   -3 134.632060 134.977045   1.083138     0.6216   0
    4   10    3  17.352365  17.644201   0.435370     0.6614   0
   -4  -10   -3  16.958346  17.492565   0.393489     0.6614   0
   -5  -10   -3 194.099295 195.079065   1.777770     0.7094   0
    5   10    3 195.469260 195.857442   1.772276     0.7094   0
    6   10    3 104.849101 104.307911   1.261626     0.7639   0
   -6  -10   -3 104.992746 102.995354   1.229261     0.7639   0
   -7  -10   -3   2.951818   2.825527   0.319485     0.8238   0
    7   10    3   2.973883   3.326776   0.319512     0.8238   0
   -8  -10   -3  21.210468  21.350425   0.673417     0.8878   0
    8   10    3  20.925428  21.719862   0.758563     0.8878   0
    9   10    3   9.339251   9.587864   0.603615     0.9552   0
   -9  -10   -3   9.160438   9.829546   0.627379     0.9552   0
  -10  -10   -3   7.656373   7.628364   0.772541     1.0253   0
   10   10    3   8.060253   7.995782   0.713611     1.0253   0
  -11  -10   -3   9.613303   9.661482   0.928944     1.0975   0
   11   10    3   9.561248   9.417285   0.802096     1.0975   0
    0   11    3 128.166192 128.210461   1.044210     0.6217   0
   -1  -11   -3 202.561768 202.168850   1.732881     0.6276   0
    1   11    3 200.770538 200.307748   1.604902     0.6276   0
   -2  -11   -3  66.550382  66.532115   0.754209     0.6448   0
    2   11    3  66.230331  66.517661   0.753078     0.6448   0
   -3  -11   -3  83.615631  83.552806   0.825304     0.6725   0
    3   11    3  82.922268  84.007802   1.015463     0.6725   0
    4   11    3 165.353495 165.586026   1.623495     0.7095   0
   -4  -11   -3 162.057254 162.247175   1.561764     0.7095   0
   -5  -11   -3  32.110274  32.462453   0.610429     0.7544   0
    5   11    3  31.971091  32.265479   0.658011     0.7544   0
   -6  -11   -3  53.535023  52.850455   0.914975     0.8059   0
    6   11    3  53.908491  53.256432   0.925120     0.8059   0
   -7  -11   -3  81.089865  81.447597   1.260369     0.8628   0
    7   11    3  79.939003  81.066129   1.360355     0.8628   0
    8   11    3   3.408021   3.353593   0.405869     0.9242   0
   -8  -11   -3   3.380410   3.474713   0.392106     0.9242   0
   -9  -11   -3   2.689499   3.104764   0.570226     0.9891   0
    9   11    3   2.574384   3.482533   0.479685     0.9891   0
  -10  -11   -3   2.524618   2.717532   0.633753     1.0569   0
   10   11    3   2.639423   2.944169   0.485440     1.0569   0
    0   12    3 133.075518 134.487753   1.294216     0.6773   0
   -1  -12   -3   0.514773   0.717068   0.206660     0.6827   0
    1   12    3   0.538215   0.537592   0.150962     0.6827   0
   -2  -12   -3 103.041815 102.695495   1.237844     0.6985   0
    2   12    3 103.498845 102.845424   1.204994     0.6985   0
    3   12    3  71.874210  73.025863   0.970763     0.7242   0
   -3  -12   -3  72.161481  72.440509   0.851474     0.7242   0
   -4  -12   -3   2.926026   3.247448   0.236135     0.7587   0
    4   12    3   2.924682   3.120673   0.289247     0.7587   0
   -5  -12   -3  19.263962  18.960619   0.499140     0.8009   0
    5   12    3  19.064183  18.576727   0.570532     0.8009   0
   -6  -12   -3  46.560352  46.574330   0.833205     0.8495   0
    6   12    3  45.159956  45.235737   0.873668     0.8495   0
    7   12    3   5.064323   5.205098   0.446727     0.9037   0
   -7  -12   -3   5.161441   5.559866   0.434275     0.9037   0
    8   12    3  26.650709  26.249083   0.803452     0.9624   0
   -8  -12   -3  26.907338  25.823175   0.976544     0.9624   0
    9   12    3   8.897921   9.536241   0.719258     1.0249   0
   -9  -12   -3   8.982074  10.158943   0.920478     1.0249   0
  -10  -12   -3  10.138846   9.583644   0.988099     1.0905   0
   10   12    3  10.501355  10.838923   0.957125     1.0905   0
    0   13    3   9.785916  10.536819   0.355441     0.7330   0
   -1  -13   -3  32.212242  32.276432   0.718612     0.7379   0
    1   13    3  31.191311  30.857398   0.664242     0.7379   0
   -2  -13   -3  10.220416  10.122493   0.414802     0.7526   0
    2   13    3   9.329367   9.653043   0.406731     0.7526   0
    3   13    3  28.620017  28.784509   0.736792     0.7765   0
   -3  -13   -3  28.205405  28.052098   0.783387     0.7765   0
    4   13    3  15.584801  15.674826   0.513082     0.8088   0
   -4  -13   -3  14.428139  14.832706   0.468921     0.8088   0
   -5  -13   -3  20.813457  20.834918   0.572839     0.8484   0
    5   13    3  20.760111  20.462428   0.646610     0.8484   0
   -6  -13   -3   8.895906   9.404357   0.515471     0.8945   0
    6   13    3   8.865320   8.982310   0.534423     0.8945   0
    7   13    3   4.354103   4.534212   0.494328     0.9461   0
   -7  -13   -3   4.474780   4.016318   0.474765     0.9461   0
   -8  -13   -3   4.781615   5.457025   0.625979     1.0024   0
    8   13    3   4.820001   5.335025   0.693806     1.0024   0
    9   13    3   3.501437   3.897532   0.700988     1.0625   0
   -9  -13   -3   3.357184   3.293891   0.701509     1.0625   0
    0   14    3   0.733211   0.970897   0.211760     0.7887   0
    1   14    3  30.544025  29.991757   0.780738     0.7933   0
   -1  -14   -3  31.045961  30.607096   0.846617     0.7933   0
    2   14    3  20.020469  20.248666   0.569840     0.8070   0
   -2  -14   -3  20.790860  20.971561   0.733012     0.8070   0
   -3  -14   -3 116.460137 113.662801   1.870116     0.8293   0
    3   14    3 116.921844 114.931367   1.665844     0.8293   0
    4   14    3  23.141579  22.577513   0.800840     0.8596   0
   -4  -14   -3  23.021610  22.031662   0.685017     0.8596   0
   -5  -14   -3  42.773459  42.392820   1.065281     0.8970   0
    5   14    3  44.171730  43.865721   1.021909     0.8970   0
   -6  -14   -3   2.156969   2.278670   0.426276     0.9407   0
    6   14    3   2.347842   3.117961   0.419605     0.9407   0
    7   14    3   5.455073   5.295702   0.605760     0.9899   0
   -7  -14   -3   5.283745   5.543212   0.604351     0.9899   0
   -8  -14   -3   2.237299   1.670763   0.516144     1.0438   0
    8   14    3   2.156187   2.516555   0.568467     1.0438   0
    9   14    3   8.119565   8.242393   0.999905     1.1017   0
   -9  -14   -3   7.996450   8.243794   0.940723     1.1017   0
    0   15    3   9.728024   9.125685   0.846339     0.8444   0
    1   15    3  94.707923  93.273272   1.801858     0.8487   0
   -1  -15   -3  96.114284  94.473607   1.578741     0.8487   0
   -2  -15   -3  27.995847  28.464809   1.098795     0.8615   0
    2   15    3  28.119201  28.008287   0.847722     0.8615   0
   -3  -15   -3  12.127533  12.352494   0.717606     0.8825   0
    3   15    3  11.812700  11.153685   0.565262     0.8825   0
    4   15    3  31.177310  32.156130   0.986187     0.9110   0
   -4  -15   -3  31.415292  32.178754   1.172135     0.9110   0
    5   15    3   8.929349   9.192660   0.732725     0.9464   0
   -5  -15   -3   9.071252  10.018709   0.778036     0.9464   0
   -6  -15   -3   6.602500   6.806221   0.758330     0.9879   0
    6   15    3   6.636196   7.142144   0.752674     0.9879   0
    7   15    3  17.330335  17.805532   1.104739     1.0349   0
   -7  -15   -3  17.408761  17.141622   1.443939     1.0349   0
   -8  -15   -3   2.287937   2.851616   0.843655     1.0865   0
    8   15    3   2.271849   2.795029   0.728110     1.0865   0
    1   16    3  37.070335  37.293239   1.637950     0.9042   0
   -1  -16   -3  37.288633  36.887082   1.549500     0.9042   0
   -2  -16   -3   0.256455   0.288152   0.402368     0.9163   0
    2   16    3   0.272022   0.049944   0.370999     0.9163   0
   -3  -16   -3  52.007398  54.449136   2.121190     0.9360   0
    3   16    3  51.201139  52.413505   1.600288     0.9360   0
   -4  -16   -3   4.977309   5.501402   0.907568     0.9629   0
    4   16    3   4.851739   4.908650   0.516548     0.9629   0
   -5  -16   -3  39.563813  38.706976   2.033988     0.9965   0
    5   16    3  40.095354  40.723484   1.374549     0.9965   0
    6   16    3   1.620166   1.931210   0.524987     1.0360   0
   -6  -16   -3   1.641685   1.164064   0.788504     1.0360   0
    7   16    3   2.649985   2.425457   0.711438     1.0809   0
   -7  -16   -3   2.490614   2.440306   0.839327     1.0809   0
    0   17    3  22.645491  23.461559   2.038567     0.9560   0
    1   17    3  19.523471  18.390617   1.330791     0.9598   0
   -1  -17   -3  19.132760  20.219668   1.442269     0.9598   0
    2   17    3   1.781314   3.024942   2.401226     0.9712   0
   -2  -17   -3   1.876675   2.893309   0.902029     0.9712   0
   -3  -17   -3   2.211893   2.359632   0.880518     0.9898   0
    3   17    3   2.352718   2.332689   1.131116     0.9898   0
   -4  -17   -3   4.101870   5.607493   1.306641     1.0153   0
    4   17    3   4.318258   5.723091   1.113259     1.0153   0
   -5  -17   -3   1.964305   1.965936   1.149709     1.0472   0
    5   17    3   1.871411   2.066973   0.784320     1.0472   0
    6   17    3   8.965711   9.702869   1.226532     1.0849   0
   -6  -17   -3   8.980778   8.238551   1.519559     1.0849   0
    0   18    3   1.864846   2.928924   0.790578     1.0118   0
   -1  -18   -3   3.811707   4.998330   1.410030     1.0154   0
   -2  -18   -3   9.368650   8.500488   1.833415     1.0262   0
    2   18    3   9.733974   8.826499   1.774421     1.0262   0
    3   18    3   0.754174   1.073343   1.040691     1.0438   0
   -3  -18   -3   0.893140   1.227645   0.797168     1.0438   0
   -4  -18   -3   3.386257   3.450284   1.520538     1.0680   0
    4   18    3   3.404378   4.594445   1.588383     1.0680   0
   -5  -18   -3   0.044277   0.579330   0.784913     1.0984   0
    5   18    3   0.022253   0.434203   0.707775     1.0984   0
   -1  -19   -3   0.963655   0.989948   1.213442     1.0711   0
   -2  -19   -3   6.876598   8.383875   1.936803     1.0813   0
   -3  -19   -3   2.138581   1.828576   1.977437     1.0980   0
    0    0    4 1284.76717 1304.63894    7.76121     0.1092   0
    1    0    4  37.392164  37.661150   0.205691     0.1386   0
    2    0    4 207.655876 212.094728   0.922327     0.2028   0
    3    0    4  18.641586  18.673059   0.216725     0.2787   0
    4    0    4 197.263811 197.076630   1.005274     0.3589   0
    5    0    4  94.487331  93.895435   0.725049     0.4411   0
    6    0    4 194.956440 193.792543   1.284107     0.5243   0
    7    0    4   1.612143   1.691368   0.199810     0.6082   0
    8    0    4  73.117051  72.420398   0.905027     0.6924   0
    9    0    4  11.507241  12.272411   0.487585     0.7769   0
   10    0    4  37.163470  37.053082   0.777264     0.8616   0
   11    0    4   0.323759   0.377832   0.298387     0.9465   0
   12    0    4   0.861697   0.536694   0.371008     1.0314   0
    0    1    4 432.427022 435.787903   2.169248     0.1227   0
    1    1    4 3022.90217 3015.03049   14.94251     0.1495   0
   -1   -1   -4 3021.50648 2998.94223   14.05774     0.1495   0
   -2   -1   -4 713.716994 733.668401   3.995139     0.2104   0
    2    1    4 720.062959 743.562858   4.252066     0.2104   0
    3    1    4  28.945454  29.081316   0.260869     0.2843   0
   -3   -1   -4  29.615572  29.242109   0.277388     0.2843   0
    4    1    4 1072.06358 1058.27856    5.99379     0.3632   0
   -4   -1   -4 1074.26682 1059.93048    5.68401     0.3632   0
   -5   -1   -4 170.710344 168.917696   1.022331     0.4446   0
    5    1    4 168.708665 166.873446   0.998262     0.4446   0
   -6   -1   -4 185.339404 185.858843   1.271520     0.5273   0
    6    1    4 190.235980 193.049180   1.286441     0.5273   0
   -7   -1   -4  16.601172  16.575571   0.396218     0.6107   0
    7    1    4  16.540440  16.938275   0.396290     0.6107   0
   -8   -1   -4   2.187484   2.576599   0.267719     0.6947   0
    8    1    4   2.127133   2.435072   0.250715     0.6947   0
    9    1    4  18.721826  18.627631   0.555916     0.7790   0
   -9   -1   -4  19.039053  19.214332   0.549820     0.7790   0
  -10   -1   -4   8.176783   8.849133   0.476794     0.8635   0
   10    1    4   8.238068   8.630433   0.457635     0.8635   0
   11    1    4   0.428270   0.278663   0.287488     0.9481   0
  -11   -1   -4   0.485776   0.435649   0.298710     0.9481   0
   12    1    4  19.084219  19.049230   0.837029     1.0330   0
  -12   -1   -4  18.507874  19.231839   0.849876     1.0330   0
    0    2    4 331.253915 334.894257   2.074370     0.1564   0
    1    2    4 3649.58053 3668.81334   17.27485     0.1783   0
   -1   -2   -4 3640.44102 3663.63314   17.19100     0.1783   0
    2    2    4 1229.63241 1245.73546    6.32603     0.2317   0
   -2   -2   -4 1217.69749 1238.45445    6.14631     0.2317   0
   -3   -2   -4 1381.72453 1374.56719    7.06390     0.3004   0
    3    2    4 1380.52142 1381.54295    7.38420     0.3004   0
    4    2    4  91.574435  91.737167   0.600437     0.3760   0
   -4   -2   -4  91.548208  90.878887   0.602537     0.3760   0
   -5   -2   -4 223.562884 223.278400   1.251400     0.4551   0
    5    2    4 221.665670 222.725366   1.282347     0.4551   0
    6    2    4 210.632823 209.053941   1.448024     0.5362   0
   -6   -2   -4 209.874734 205.909908   1.390934     0.5362   0
    7    2    4   5.636383   5.591512   0.278609     0.6184   0
   -7   -2   -4   5.392629   5.761678   0.282254     0.6184   0
   -8   -2   -4  96.083615  96.234157   1.064500     0.7014   0
    8    2    4  97.093521  97.781934   1.053709     0.7014   0
   -9   -2   -4   8.323513   8.975621   0.430074     0.7850   0
    9    2    4   8.589758   9.106114   0.419964     0.7850   0
  -10   -2   -4  22.101779  22.183297   0.637389     0.8689   0
   10    2    4  21.867396  21.692928   0.628331     0.8689   0
  -11   -2   -4   6.325528   6.323788   0.469064     0.9531   0
   11    2    4   5.947495   6.724603   0.485386     0.9531   0
  -12   -2   -4   1.328900   1.258933   0.379995     1.0375   0
   12    2    4   1.336752   1.215319   0.385508     1.0375   0
    0    3    4 526.833855 541.884197   2.805919     0.2004   0
   -1   -3   -4 1700.92545 1701.50350    7.82260     0.2179   0
    1    3    4 1690.75744 1674.11217    7.47008     0.2179   0
   -2   -3   -4 765.433884 769.002410   3.871730     0.2634   0
    2    3    4 760.067798 763.210818   4.408550     0.2634   0
   -3   -3   -4 168.859194 168.862033   0.823571     0.3254   0
    3    3    4 165.047834 165.717102   0.932041     0.3254   0
    4    3    4 214.489958 215.756781   1.120468     0.3963   0
   -4   -3   -4 210.788258 213.515917   1.118951     0.3963   0
   -5   -3   -4  10.311462  10.705512   0.241144     0.4720   0
    5    3    4  11.064084  11.422930   0.243766     0.4720   0
   -6   -3   -4 100.243421  99.796557   0.850532     0.5506   0
    6    3    4 102.196179 101.454760   0.830799     0.5506   0
    7    3    4 112.865063 115.421556   1.036786     0.6310   0
   -7   -3   -4 111.768754 113.880962   1.061169     0.6310   0
   -8   -3   -4   8.502782   9.289261   0.407602     0.7125   0
    8    3    4   8.567279   8.851135   0.389584     0.7125   0
   -9   -3   -4 111.848774 111.165171   1.312342     0.7949   0
    9    3    4 110.997015 112.096171   1.274123     0.7949   0
  -10   -3   -4  19.130213  18.567659   0.598479     0.8779   0
   10    3    4  19.592088  20.196685   0.598102     0.8779   0
  -11   -3   -4   7.422598   7.665595   0.521809     0.9613   0
   11    3    4   7.251798   7.723835   0.499741     0.9613   0
   12    3    4   3.951855   4.034049   0.509348     1.0450   0
  -12   -3   -4   3.850683   4.015555   0.472718     1.0450   0
    0    4    4 241.048014 249.340115   1.078003     0.2493   0
    1    4    4 978.690258 991.393801   4.838749     0.2635   0
   -1   -4   -4 968.727612 979.058275   4.773274     0.2635   0
   -2   -4   -4 417.425262 419.971677   1.852133     0.3023   0
    2    4    4 417.567220 418.191375   2.190992     0.3023   0
    3    4    4 251.852152 252.696025   1.318555     0.3576   0
   -3   -4   -4 257.365003 256.608559   1.101354     0.3576   0
   -4   -4   -4 107.280923 108.839915   0.701518     0.4231   0
    4    4    4 105.863435 107.614443   0.766266     0.4231   0
   -5   -4   -4 290.772229 289.699010   1.556727     0.4947   0
    5    4    4 282.913352 283.324757   1.585447     0.4947   0
   -6   -4   -4  11.549755  11.623944   0.319171     0.5702   0
    6    4    4  11.883187  12.161984   0.273841     0.5702   0
    7    4    4 181.532641 180.912962   1.386930     0.6481   0
   -7   -4   -4 182.564111 182.509218   1.462433     0.6481   0
   -8   -4   -4  36.298807  36.827200   0.642498     0.7278   0
    8    4    4  36.289991  36.063906   0.609352     0.7278   0
    9    4    4  29.581035  30.207134   0.630539     0.8086   0
   -9   -4   -4  30.072849  30.465785   0.671218     0.8086   0
  -10   -4   -4  13.151742  13.340952   0.549802     0.8903   0
   10    4    4  12.964343  12.900141   0.519699     0.8903   0
  -11   -4   -4  29.431203  28.989293   0.817799     0.9727   0
   11    4    4  29.055369  28.744378   0.883804     0.9727   0
  -12   -4   -4   1.390515   1.501792   0.385570     1.0555   0
   12    4    4   1.421666   1.203531   0.408204     1.0555   0
    0    5    4 200.192832 204.686231   0.929088     0.3007   0
   -1   -5   -4 1384.34489 1381.74944    6.88842     0.3126   0
    1    5    4 1390.83511 1378.32889    7.29267     0.3126   0
   -2   -5   -4 155.967993 155.546129   0.750779     0.3459   0
    2    5    4 156.753248 156.703371   0.882654     0.3459   0
    3    5    4  31.009590  31.030042   0.329342     0.3951   0
   -3   -5   -4  29.702119  30.058821   0.277469     0.3951   0
    4    5    4  85.745657  85.439675   0.695970     0.4553   0
   -4   -5   -4  84.992891  86.006624   0.596433     0.4553   0
   -5   -5   -4  38.224610  38.650146   0.429077     0.5225   0
    5    5    4  37.858336  38.791996   0.493969     0.5225   0
   -6   -5   -4  56.035512  55.899413   0.608714     0.5945   0
    6    5    4  54.533921  54.523023   0.667923     0.5945   0
   -7   -5   -4 129.334863 131.958701   1.188466     0.6696   0
    7    5    4 129.826393 130.375911   1.116805     0.6696   0
    8    5    4  28.551437  27.641004   0.559713     0.7469   0
   -8   -5   -4  28.494391  29.063989   0.589071     0.7469   0
    9    5    4  28.296227  28.300964   0.729915     0.8259   0
   -9   -5   -4  28.460477  27.894089   0.628977     0.8259   0
  -10   -5   -4   1.342808   0.974812   0.295658     0.9060   0
   10    5    4   1.417601   1.008981   0.320400     0.9060   0
  -11   -5   -4   0.803901   0.769615   0.309959     0.9871   0
   11    5    4   0.710903   0.678041   0.364230     0.9871   0
   12    5    4   2.126899   1.851083   0.474999     1.0688   0
  -12   -5   -4   2.101896   2.087065   0.513756     1.0688   0
    0    6    4  39.829036  39.792933   0.306799     0.3535   0
   -1   -6   -4 139.241836 139.377074   0.822072     0.3636   0
    1    6    4 137.403415 139.212780   0.773026     0.3636   0
    2    6    4 387.461239 381.464906   1.967121     0.3926   0
   -2   -6   -4 385.594624 378.949321   1.651964     0.3926   0
   -3   -6   -4 263.141424 260.772472   1.177522     0.4367   0
    3    6    4 265.372499 263.028598   1.412920     0.4367   0
    4    6    4  62.285932  62.039973   0.582391     0.4917   0
   -4   -6   -4  61.580544  62.043295   0.464800     0.4917   0
   -5   -6   -4  92.909774  94.377544   0.745285     0.5546   0
    5    6    4  93.704570  93.554278   0.853943     0.5546   0
   -6   -6   -4  48.306406  50.275706   0.603696     0.6228   0
    6    6    4  49.947707  50.963138   0.662770     0.6228   0
   -7   -6   -4  57.967690  58.960760   0.736271     0.6949   0
    7    6    4  58.641069  59.648640   0.826031     0.6949   0
   -8   -6   -4  18.089975  18.058078   0.477449     0.7697   0
    8    6    4  18.397483  18.632928   0.547997     0.7697   0
    9    6    4   7.304238   7.285968   0.440721     0.8465   0
   -9   -6   -4   7.188702   7.539260   0.394710     0.8465   0
   10    6    4   0.460212   0.407216   0.291806     0.9249   0
  -10   -6   -4   0.581901   0.583774   0.255311     0.9249   0
  -11   -6   -4  10.486011  11.052595   0.657787     1.0044   0
   11    6    4  10.572528  10.660803   0.702927     1.0044   0
   12    6    4   1.792789   1.665359   0.502255     1.0848   0
  -12   -6   -4   1.830288   1.629977   0.457196     1.0848   0
    0    7    4 191.904579 190.840636   1.029047     0.4071   0
    1    7    4  43.815971  43.452562   0.361725     0.4160   0
   -1   -7   -4  43.792593  43.171018   0.324575     0.4160   0
    2    7    4  10.343277  10.374321   0.205350     0.4415   0
   -2   -7   -4   9.427346   9.529957   0.150127     0.4415   0
   -3   -7   -4  21.585098  22.233752   0.278438     0.4811   0
    3    7    4  21.877135  22.710026   0.344865     0.4811   0
    4    7    4 159.363381 157.233062   1.241866     0.5316   0
   -4   -7   -4 161.196183 160.420188   0.964227     0.5316   0
    5    7    4   4.617930   4.532713   0.233585     0.5902   0
   -5   -7   -4   4.700622   4.754663   0.189217     0.5902   0
   -6   -7   -4 131.638307 131.345516   1.008910     0.6548   0
    6    7    4 133.031407 132.794536   1.214699     0.6548   0
   -7   -7   -4  32.608411  33.866315   0.576915     0.7237   0
    7    7    4  32.193193  32.654129   0.673794     0.7237   0
   -8   -7   -4   2.644950   2.931214   0.271795     0.7958   0
    8    7    4   2.625027   2.964315   0.306323     0.7958   0
    9    7    4  45.467567  46.029735   0.909983     0.8703   0
   -9   -7   -4  44.951150  44.183087   0.790156     0.8703   0
  -10   -7   -4   0.874395   0.801262   0.275098     0.9467   0
   10    7    4   0.795664   0.891040   0.307805     0.9467   0
  -11   -7   -4   0.942724   0.630297   0.337979     1.0245   0
   11    7    4   0.952557   1.048268   0.405780     1.0245   0
   12    7    4  10.882402  10.931394   0.880859     1.1035   0
  -12   -7   -4  10.592693  10.733523   0.765117     1.1035   0
    0    8    4 763.867512 761.426027   3.584395     0.4613   0
   -1   -8   -4 512.217402 506.056408   2.552789     0.4692   0
    1    8    4 511.120223 511.585848   2.590837     0.4692   0
   -2   -8   -4 370.634153 369.803615   1.966601     0.4920   0
    2    8    4 367.511993 367.855428   2.077109     0.4920   0
   -3   -8   -4  56.620991  57.506084   0.521809     0.5278   0
    3    8    4  56.892545  56.558026   0.659340     0.5278   0
   -4   -8   -4  65.450347  65.684339   0.610348     0.5742   0
    4    8    4  65.285312  64.971680   0.703870     0.5742   0
   -5   -8   -4 149.830243 152.385937   1.174622     0.6289   0
    5    8    4 149.453204 149.417869   1.316050     0.6289   0
    6    8    4 119.676256 121.166463   1.177369     0.6898   0
   -6   -8   -4 119.933774 119.881737   1.008847     0.6898   0
   -7   -8   -4   7.508357   8.184020   0.312706     0.7555   0
    7    8    4   7.233156   8.043858   0.384314     0.7555   0
    8    8    4  36.512298  35.826622   0.770324     0.8248   0
   -8   -8   -4  37.624084  37.517325   0.683814     0.8248   0
    9    8    4   4.490619   4.775348   0.388003     0.8970   0
   -9   -8   -4   4.458458   4.481100   0.379914     0.8970   0
   10    8    4  21.931368  22.826378   0.897369     0.9713   0
  -10   -8   -4  22.197140  21.616886   0.777749     0.9713   0
   11    8    4   7.348309   7.188218   0.706357     1.0473   0
  -11   -8   -4   7.341494   7.100262   0.655857     1.0473   0
    0    9    4 148.740892 145.183929   0.991618     0.5159   0
    1    9    4 118.622219 118.237898   0.956614     0.5230   0
   -1   -9   -4 119.174996 116.657802   0.903474     0.5230   0
    2    9    4 172.585542 173.499975   1.244694     0.5435   0
   -2   -9   -4 173.099230 172.834719   1.158211     0.5435   0
   -3   -9   -4  75.332780  74.831302   0.697738     0.5761   0
    3    9    4  75.369890  75.219593   0.792284     0.5761   0
   -4   -9   -4 430.833061 430.769302   2.668047     0.6189   0
    4    9    4 433.569686 431.829582   2.966496     0.6189   0
    5    9    4   5.816311   6.151064   0.300263     0.6699   0
   -5   -9   -4   5.653566   6.373193   0.271319     0.6699   0
   -6   -9   -4  37.027957  36.938256   0.670670     0.7274   0
    6    9    4  35.442798  36.028892   0.679109     0.7274   0
   -7   -9   -4  60.064063  60.740703   0.867661     0.7900   0
    7    9    4  60.622049  60.589875   0.929761     0.7900   0
   -8   -9   -4   6.123106   6.317612   0.358951     0.8566   0
    8    9    4   6.029159   6.616600   0.408931     0.8566   0
   -9   -9   -4  21.846944  21.310743   0.742062     0.9262   0
    9    9    4  21.589514  20.884745   0.753365     0.9262   0
   10    9    4   7.446153   6.974393   0.653154     0.9984   0
  -10   -9   -4   7.272559   7.673137   0.641609     0.9984   0
  -11   -9   -4   2.697236   2.990189   0.541731     1.0724   0
   11    9    4   2.576898   2.320874   0.531361     1.0724   0
    0   10    4  12.289569  12.746440   0.290459     0.5708   0
   -1  -10   -4  88.872346  89.140781   0.849140     0.5772   0
    1   10    4  89.481915  91.905052   0.860910     0.5772   0
    2   10    4  85.686119  87.257055   1.035241     0.5959   0
   -2  -10   -4  88.264018  89.879656   0.801962     0.5959   0
    3   10    4 117.054745 117.869807   1.144394     0.6258   0
   -3  -10   -4 117.973307 120.117854   1.048403     0.6258   0
   -4  -10   -4  54.296895  55.473864   0.665705     0.6654   0
    4   10    4  54.899748  56.033900   0.751875     0.6654   0
    5   10    4 109.299665 108.189023   1.327856     0.7131   0
   -5  -10   -4 109.078731 109.110148   1.137203     0.7131   0
   -6  -10   -4  15.180671  15.473633   0.492568     0.7673   0
    6   10    4  14.371245  14.225357   0.457510     0.7673   0
   -7  -10   -4   6.671517   7.390210   0.424732     0.8269   0
    7   10    4   6.412911   7.026536   0.397098     0.8269   0
   -8  -10   -4   8.123450   8.599495   0.495441     0.8907   0
    8   10    4   7.558843   7.833732   0.540178     0.8907   0
    9   10    4   1.367649   1.694510   0.371260     0.9579   0
   -9  -10   -4   1.291255   1.608709   0.361393     0.9579   0
   10   10    4   5.828930   5.897477   0.642246     1.0278   0
  -10  -10   -4   5.697186   5.450255   0.671523     1.0278   0
  -11  -10   -4   4.891386   5.362147   0.765871     1.0999   0
   11   10    4   4.804153   5.179188   0.690529     1.0999   0
    0   11    4  47.015228  47.103393   0.550116     0.6259   0
    1   11    4  94.588921  96.017792   1.072957     0.6317   0
   -1  -11   -4  95.526952  95.482714   1.015679     0.6317   0
    2   11    4  36.488215  37.419287   0.593362     0.6488   0
   -2  -11   -4  36.430909  36.538383   0.581601     0.6488   0
    3   11    4  11.243662  11.759688   0.387914     0.6764   0
   -3  -11   -4  11.494156  11.672873   0.313227     0.6764   0
   -4  -11   -4  82.085094  82.912239   0.953579     0.7132   0
    4   11    4  82.057264  83.536287   1.002939     0.7132   0
   -5  -11   -4   4.637121   5.215934   0.312706     0.7579   0
    5   11    4   4.552719   5.474065   0.335259     0.7579   0
    6   11    4  15.764927  15.851509   0.548051     0.8092   0
   -6  -11   -4  15.328576  15.429013   0.483689     0.8092   0
   -7  -11   -4  10.450223  10.389493   0.482800     0.8659   0
    7   11    4  11.298658  11.318428   0.555224     0.8659   0
   -8  -11   -4  18.016575  19.058656   0.740428     0.9270   0
    8   11    4  18.028181  17.798978   0.721790     0.9270   0
    9   11    4  13.718354  13.575003   0.745060     0.9917   0
   -9  -11   -4  13.558514  13.441503   0.880015     0.9917   0
   10   11    4   0.491389   0.689613   0.384682     1.0594   0
  -10  -11   -4   0.511638   0.459880   0.500720     1.0594   0
    0   12    4  10.296007  10.712246   0.403643     0.6811   0
   -1  -12   -4  45.492524  45.638213   0.809907     0.6865   0
    1   12    4  44.753132  45.715242   0.790165     0.6865   0
    2   12    4  42.616540  43.301286   0.729394     0.7023   0
   -2  -12   -4  42.058576  42.567798   0.654995     0.7023   0
   -3  -12   -4  45.076145  44.350344   0.787929     0.7278   0
    3   12    4  45.841594  45.747114   0.734251     0.7278   0
    4   12    4  16.104866  16.381021   0.520328     0.7621   0
   -4  -12   -4  16.559245  16.264310   0.451333     0.7621   0
    5   12    4  63.020938  61.552028   0.971050     0.8041   0
   -5  -12   -4  61.210477  60.471009   0.879746     0.8041   0
    6   12    4  19.894181  21.035842   0.616220     0.8526   0
   -6  -12   -4  20.129560  20.663711   0.614640     0.8526   0
   -7  -12   -4  10.007809   9.771460   0.587518     0.9066   0
    7   12    4  10.051703   9.693173   0.541811     0.9066   0
    8   12    4   7.706191   7.750113   0.543948     0.9651   0
   -8  -12   -4   7.754724   7.952643   0.599144     0.9651   0
   -9  -12   -4   8.471956   7.859678   0.817116     1.0275   0
    9   12    4   8.698915   8.952566   0.665472     1.0275   0
   10   12    4   0.735011   1.116940   0.535850     1.0929   0
  -10  -12   -4   0.777160   0.874126   0.608696     1.0929   0
    0   13    4   5.657773   6.127138   0.387375     0.7365   0
   -1  -13   -4 156.914549 154.920375   2.096510     0.7415   0
    1   13    4 155.865524 155.213052   1.746770     0.7415   0
    2   13    4  96.023449  95.525807   1.294880     0.7561   0
   -2  -13   -4  94.686191  93.741914   1.421063     0.7561   0
    3   13    4  11.789550  11.581119   0.508881     0.7799   0
   -3  -13   -4  12.214669  11.716415   0.376925     0.7799   0
   -4  -13   -4  66.210014  65.640258   1.070075     0.8120   0
    4   13    4  65.623188  64.219069   1.032216     0.8120   0
    5   13    4   2.518078   2.576320   0.322824     0.8515   0
   -5  -13   -4   2.579171   3.123671   0.324485     0.8515   0
   -6  -13   -4   6.321724   6.469633   0.457941     0.8975   0
    6   13    4   6.049754   6.090006   0.469639     0.8975   0
   -7  -13   -4  28.003744  28.147443   0.919194     0.9489   0
    7   13    4  27.610443  28.826615   1.062121     0.9489   0
    8   13    4   1.472111   1.531957   0.519035     1.0050   0
   -8  -13   -4   1.514092   1.027197   0.424489     1.0050   0
   -9  -13   -4  10.846825  11.200011   1.116266     1.0650   0
    9   13    4  10.739767  11.505885   1.013919     1.0650   0
    0   14    4  74.171021  72.099172   1.454362     0.7920   0
    1   14    4   5.076213   5.103703   0.329297     0.7966   0
   -1  -14   -4   5.027287   5.563223   0.393408     0.7966   0
   -2  -14   -4  55.624684  55.879123   1.102369     0.8102   0
    2   14    4  54.161808  54.471221   1.049184     0.8102   0
    3   14    4  28.013027  27.042722   0.743786     0.8324   0
   -3  -14   -4  27.897291  28.894846   0.987569     0.8324   0
   -4  -14   -4  16.362958  16.696143   0.608912     0.8626   0
    4   14    4  16.228813  16.051266   0.671119     0.8626   0
    5   14    4   1.190301   1.398610   0.329154     0.8999   0
   -5  -14   -4   0.961603   1.532855   0.349560     0.8999   0
   -6  -14   -4  11.870274  12.597229   0.806154     0.9435   0
    6   14    4  11.690719  11.900281   0.611120     0.9435   0
   -7  -14   -4   8.204220   8.540789   0.739458     0.9925   0
    7   14    4   8.262979   8.738391   0.819352     0.9925   0
    8   14    4  16.406743  16.515150   1.078542     1.0463   0
   -8  -14   -4  16.818740  16.755756   1.123673     1.0463   0
   -9  -14   -4   0.593714   0.529225   0.558726     1.1040   0
    9   14    4   0.629877   0.382617   0.686301     1.1040   0
    0   15    4   1.106954   0.900718   0.446234     0.8475   0
    1   15    4   5.825495   6.285291   0.503584     0.8518   0
   -1  -15   -4   6.111459   6.942252   0.473679     0.8518   0
    2   15    4  12.990686  13.477594   0.671658     0.8646   0
   -2  -15   -4  13.310157  14.253188   0.723379     0.8646   0
    3   15    4  29.527490  29.728886   0.857858     0.8854   0
   -3  -15   -4  29.829504  30.265401   1.064985     0.8854   0
   -4  -15   -4  33.064458  33.824658   1.217473     0.9139   0
    4   15    4  33.880677  33.561158   1.014036     0.9139   0
    5   15    4   5.192202   5.625862   0.564103     0.9491   0
   -5  -15   -4   5.010581   5.435002   0.611937     0.9491   0
    6   15    4  26.671177  25.361805   1.210237     0.9906   0
   -6  -15   -4  27.253837  25.880633   1.242629     0.9906   0
   -7  -15   -4   1.370753   1.432322   0.639894     1.0374   0
    7   15    4   1.281921   1.845822   0.592563     1.0374   0
    8   15    4   0.095413   0.064407   0.488214     1.0889   0
   -8  -15   -4   0.093289   0.516665   0.676443     1.0889   0
    0   16    4  15.647943  15.311045   1.136044     0.9031   0
    1   16    4   5.433759   5.322842   0.812026     0.9071   0
   -1  -16   -4   5.615228   6.484922   0.822683     0.9071   0
    2   16    4  38.665249  38.283133   1.442296     0.9191   0
   -2  -16   -4  38.120324  37.231202   1.437627     0.9191   0
   -3  -16   -4   0.001581   0.256469   0.426339     0.9388   0
    3   16    4   0.000703   0.260698   0.387707     0.9388   0
   -4  -16   -4   0.796328   0.469926   0.572354     0.9656   0
    4   16    4   0.790802   0.878166   0.368189     0.9656   0
    5   16    4   2.824895   2.943037   0.511413     0.9991   0
   -5  -16   -4   2.763430   3.268403   0.844364     0.9991   0
    6   16    4   5.558451   5.919975   0.727006     1.0385   0
   -6  -16   -4   5.474095   5.277064   1.218910     1.0385   0
    7   16    4   0.137274   0.258112   0.484075     1.0833   0
   -7  -16   -4   0.153850   0.075764   0.763779     1.0833   0
    0   17    4   0.846219   0.680914   2.795262     0.9587   0
   -1  -17   -4   2.036978   2.789472   0.774732     0.9625   0
    1   17    4   1.827369   2.420142   0.972020     0.9625   0
   -2  -17   -4  12.146663  13.943453   1.191922     0.9738   0
    2   17    4  12.533267  13.910146   1.417777     0.9738   0
    3   17    4   2.610360   3.052836   1.270335     0.9924   0
   -3  -17   -4   2.743258   3.762901   1.056851     0.9924   0
    4   17    4  13.475338  14.149404   1.516569     1.0179   0
   -4  -17   -4  13.554758  14.324472   2.057986     1.0179   0
   -5  -17   -4   1.650438   2.427675   0.998477     1.0497   0
    5   17    4   1.648619   2.272789   0.768762     1.0497   0
   -6  -17   -4   1.149942   0.692585   0.892494     1.0873   0
    6   17    4   1.274481   0.958957   0.535392     1.0873   0
    0   18    4   4.176340   5.068052   0.976257     1.0144   0
   -1  -18   -4   0.073383   0.469226   0.889693     1.0180   0
    2   18    4   2.951197   3.325681   1.663931     1.0287   0
   -2  -18   -4   2.773664   2.661116   1.290310     1.0287   0
   -3  -18   -4   7.603962   8.806012   1.468215     1.0463   0
    3   18    4   7.507766   7.935478   1.789962     1.0463   0
    4   18    4   2.755905   3.535385   1.400262     1.0705   0
   -4  -18   -4   2.679739   2.832233   1.127973     1.0705   0
   -5  -18   -4   3.984438   4.468207   1.215417     1.1007   0
    5   18    4   3.892208   4.160762   1.332820     1.1007   0
   -1  -19   -4  20.151091  20.382616   2.516833     1.0735   0
   -2  -19   -4   0.422102   0.164976   1.033195     1.0837   0
   -3  -19   -4   7.894744  10.546336   1.597729     1.1004   0
    1    0    5 1487.61412 1488.74711    6.49043     0.1610   0
    2    0    5   2.254141   1.972427   0.088198     0.2187   0
    3    0    5 4384.10642 4252.05746   19.03424     0.2905   0
    4    0    5 173.323079 172.516904   0.991555     0.3681   0
    5    0    5 641.785948 631.875178   2.800900     0.4486   0
    6    0    5 368.021996 370.416800   2.180264     0.5307   0
    7    0    5 250.722359 253.787728   1.723679     0.6137   0
    8    0    5   2.032860   2.272143   0.256936     0.6972   0
    9    0    5  72.690031  72.049614   1.012258     0.7812   0
   10    0    5  21.417036  21.598572   0.627137     0.8655   0
   11    0    5  46.303493  45.713088   1.036866     0.9500   0
   12    0    5  21.765959  21.766726   0.882080     1.0347   0
    0    1    5 952.081530 965.708256   4.529014     0.1475   0
   -1   -1   -5 1475.38244 1487.80444    6.77051     0.1705   0
    1    1    5 1472.12757 1488.60346    7.18457     0.1705   0
    2    1    5 857.470787 876.324176   4.991920     0.2258   0
   -2   -1   -5 861.736860 881.358040   4.693084     0.2258   0
    3    1    5 288.300760 288.304755   1.253313     0.2958   0
   -3   -1   -5 292.844853 293.630398   1.300042     0.2958   0
   -4   -1   -5 152.944997 154.716579   0.901400     0.3723   0
    4    1    5 155.272027 158.267307   0.897306     0.3723   0
   -5   -1   -5  23.394695  23.115823   0.337252     0.4521   0
    5    1    5  24.257628  24.150248   0.338715     0.4521   0
   -6   -1   -5  61.241653  61.891300   0.632739     0.5336   0
    6    1    5  62.800030  63.660110   0.646565     0.5336   0
    7    1    5 205.377793 203.343149   1.473988     0.6162   0
   -7   -1   -5 206.213990 205.990708   1.501891     0.6162   0
    8    1    5  35.142288  36.209795   0.642166     0.6995   0
   -8   -1   -5  34.986875  34.887811   0.613966     0.6995   0
   -9   -1   -5 152.992305 153.752361   1.574961     0.7832   0
    9    1    5 152.617901 151.160464   1.538556     0.7832   0
   10    1    5   1.107938   1.333144   0.286114     0.8673   0
  -10   -1   -5   1.223246   1.044399   0.276077     0.8673   0
  -11   -1   -5   2.982989   2.771947   0.392762     0.9517   0
   11    1    5   2.812706   2.965051   0.382617     0.9517   0
  -12   -1   -5   1.927693   2.285071   0.448092     1.0362   0
   12    1    5   1.980958   1.698020   0.442418     1.0362   0
    0    2    5 1291.14137 1296.35241    6.01515     0.1766   0
   -1   -2   -5 3065.31144 3049.10132   12.25562     0.1962   0
    1    2    5 3060.11581 3041.62279   14.89851     0.1962   0
    2    2    5 1912.92555 1932.65545    9.70475     0.2458   0
   -2   -2   -5 1909.26811 1925.91311    9.06895     0.2458   0
    3    2    5 347.606614 348.303530   1.557706     0.3113   0
   -3   -2   -5 349.930112 349.970711   1.510554     0.3113   0
   -4   -2   -5 137.414844 137.840969   0.832845     0.3848   0
    4    2    5 137.158934 136.848920   0.796889     0.3848   0
    5    2    5 169.366552 168.421222   1.062588     0.4624   0
   -5   -2   -5 170.825324 168.781233   1.051940     0.4624   0
   -6   -2   -5 240.474550 242.753088   1.615873     0.5424   0
    6    2    5 243.272021 247.168380   1.552965     0.5424   0
   -7   -2   -5  27.344205  26.894229   0.480143     0.6238   0
    7    2    5  26.283784  25.999409   0.473957     0.6238   0
    8    2    5 105.848321 105.105142   1.106992     0.7062   0
   -8   -2   -5 105.022139 104.407565   1.120531     0.7062   0
   -9   -2   -5  15.028860  15.594923   0.514106     0.7892   0
    9    2    5  14.560756  15.778430   0.504194     0.7892   0
   10    2    5   9.424213   9.587325   0.476022     0.8727   0
  -10   -2   -5   9.291285   9.627276   0.483088     0.8727   0
  -11   -2   -5  11.623998  11.541348   0.582239     0.9566   0
   11    2    5  11.607786  12.060984   0.584743     0.9566   0
  -12   -2   -5   0.725482   0.776878   0.368638     1.0407   0
   12    2    5   0.762192   0.740006   0.361743     1.0407   0
    0    3    5   0.125049   0.305767   0.036854     0.2165   0
    1    3    5 290.829038 294.829835   1.684176     0.2328   0
   -1   -3   -5 288.758914 291.690291   1.370527     0.2328   0
   -2   -3   -5 344.080755 346.496295   1.541222     0.2759   0
    2    3    5 349.153896 354.874397   1.764232     0.2759   0
    3    3    5 340.096823 339.798840   1.687848     0.3356   0
   -3   -3   -5 340.879318 341.064713   1.432187     0.3356   0
   -4   -3   -5 777.297905 763.138098   3.616832     0.4047   0
    4    3    5 767.874174 758.571080   4.110495     0.4047   0
    5    3    5  26.430696  26.743491   0.336731     0.4791   0
   -5   -3   -5  25.839925  25.412080   0.355297     0.4791   0
    6    3    5  77.133989  77.376874   0.708404     0.5566   0
   -6   -3   -5  76.820792  77.214375   0.734799     0.5566   0
   -7   -3   -5  14.825687  15.135169   0.400168     0.6363   0
    7    3    5  14.903228  14.989459   0.384341     0.6363   0
    8    3    5   6.919431   7.355834   0.366169     0.7172   0
   -8   -3   -5   6.790086   7.234373   0.366286     0.7172   0
    9    3    5  44.545996  44.704429   0.782615     0.7991   0
   -9   -3   -5  44.908609  45.450666   0.810464     0.7991   0
   10    3    5   4.019076   4.277465   0.367516     0.8817   0
  -10   -3   -5   4.458977   5.040597   0.383820     0.8817   0
   11    3    5   1.598655   1.545478   0.366807     0.9648   0
  -11   -3   -5   1.599232   1.665269   0.350853     0.9648   0
  -12   -3   -5   9.415889   9.118234   0.630099     1.0482   0
   12    3    5   9.513846   9.822364   0.722724     1.0482   0
    0    4    5 628.378631 629.137840   3.355514     0.2624   0
   -1   -4   -5 151.152488 149.060552   0.738300     0.2760   0
    1    4    5 153.341303 152.613973   0.847318     0.2760   0
    2    4    5 847.890939 847.483825   4.739365     0.3132   0
   -2   -4   -5 836.613642 846.847297   4.267796     0.3132   0
    3    4    5  39.402264  38.982954   0.373567     0.3669   0
   -3   -4   -5  39.471298  39.313697   0.297588     0.3669   0
    4    4    5  93.045297  93.583905   0.791395     0.4310   0
   -4   -4   -5  92.788338  94.307517   0.673390     0.4310   0
   -5   -4   -5  29.360394  29.529309   0.404406     0.5015   0
    5    4    5  29.186666  29.431451   0.386441     0.5015   0
    6    4    5 293.789280 293.329641   1.776352     0.5760   0
   -6   -4   -5 292.569091 292.632064   1.815468     0.5760   0
   -7   -4   -5  52.745908  53.718969   0.701392     0.6533   0
    7    4    5  53.899023  54.715956   0.664628     0.6533   0
   -8   -4   -5  90.735231  90.550299   1.063773     0.7324   0
    8    4    5  91.936030  92.232743   1.024387     0.7324   0
   -9   -4   -5  20.959094  20.763904   0.569589     0.8128   0
    9    4    5  20.869616  21.305266   0.567335     0.8128   0
   10    4    5  20.391090  20.268867   0.635118     0.8941   0
  -10   -4   -5  20.369168  20.228017   0.620062     0.8941   0
   12    4    5   0.507723   0.689972   0.379789     1.0587   0
  -12   -4   -5   0.518573   0.427982   0.337656     1.0587   0
    0    5    5  28.865255  34.218604   0.415090     0.3116   0
    1    5    5 899.793453 890.485790   4.588869     0.3231   0
   -1   -5   -5 890.674422 895.090514   4.446122     0.3231   0
    2    5    5 925.142935 920.693463   5.582391     0.3554   0
   -2   -5   -5 926.760429 915.746684   4.947497     0.3554   0
    3    5    5 487.586197 483.609163   2.245604     0.4035   0
   -3   -5   -5 488.198989 483.048049   2.071390     0.4035   0
   -4   -5   -5 1984.12311 1937.26107    9.97732     0.4626   0
    4    5    5 1988.51801 1949.34522   12.27340     0.4626   0
    5    5    5 371.141903 368.157980   2.242067     0.5289   0
   -5   -5   -5 374.020360 368.842988   1.899294     0.5289   0
    6    5    5 185.243778 186.140747   1.440509     0.6001   0
   -6   -5   -5 185.324529 185.482672   1.308553     0.6001   0
    7    5    5  29.952554  30.203184   0.596720     0.6746   0
   -7   -5   -5  29.208087  29.164450   0.527950     0.6746   0
   -8   -5   -5  17.269863  17.690616   0.480313     0.7514   0
    8    5    5  17.074814  17.673020   0.529036     0.7514   0
   -9   -5   -5  62.419867  63.585505   0.929932     0.8299   0
    9    5    5  62.250751  61.977577   1.009825     0.8299   0
   10    5    5  45.576715  46.079652   0.996969     0.9097   0
  -10   -5   -5  45.416321  43.955679   0.881137     0.9097   0
   11    5    5  17.391650  17.004711   0.815572     0.9905   0
  -11   -5   -5  17.353812  17.318036   0.686471     0.9905   0
  -12   -5   -5  19.893587  20.588926   0.957763     1.0719   0
   12    5    5  19.851802  20.877742   0.986312     1.0719   0
    0    6    5 215.953546 216.370864   1.081576     0.3628   0
   -1   -6   -5 319.444812 321.779457   1.455951     0.3727   0
    1    6    5 321.333980 323.504994   1.557401     0.3727   0
   -2   -6   -5 631.646460 632.306113   3.008872     0.4011   0
    2    6    5 627.781170 627.234542   3.200270     0.4011   0
    3    6    5 1214.67925 1209.93191    8.45000     0.4443   0
   -3   -6   -5 1217.89284 1199.86777    6.73122     0.4443   0
   -4   -6   -5 203.174131 205.021104   1.102575     0.4985   0
    4    6    5 203.964657 203.186037   1.404221     0.4985   0
    5    6    5 105.275161 104.381530   0.923800     0.5606   0
   -5   -6   -5 107.372578 106.971631   0.760197     0.5606   0
   -6   -6   -5  93.356685  94.369464   0.833680     0.6282   0
    6    6    5  92.236780  92.600833   0.948579     0.6282   0
   -7   -6   -5  43.112950  42.837492   0.653370     0.6997   0
    7    6    5  43.979391  43.603479   0.702838     0.6997   0
    8    6    5  36.114281  36.995983   0.732482     0.7741   0
   -8   -6   -5  36.745709  36.940680   0.644904     0.7741   0
   -9   -6   -5  77.049035  77.777464   1.074654     0.8505   0
    9    6    5  77.025978  77.488558   1.225670     0.8505   0
  -10   -6   -5  23.589884  23.806307   0.662806     0.9285   0
   10    6    5  23.536168  23.034305   0.747906     0.9285   0
   11    6    5   4.553299   4.565132   0.511574     1.0077   0
  -11   -6   -5   4.540386   4.746646   0.441260     1.0077   0
  -12   -6   -5   1.646909   1.653715   0.491913     1.0879   0
   12    6    5   1.704624   1.353460   0.488196     1.0879   0
    0    7    5  42.712981  43.977226   0.363368     0.4153   0
   -1   -7   -5 443.858067 443.585141   2.050777     0.4240   0
    1    7    5 439.257765 438.303489   2.107633     0.4240   0
    2    7    5   0.438133   0.457914   0.104197     0.4491   0
   -2   -7   -5   0.308778   0.436690   0.068375     0.4491   0
    3    7    5  38.319211  38.457572   0.435029     0.4880   0
   -3   -7   -5  36.938847  36.651773   0.327197     0.4880   0
    4    7    5  49.320307  50.037255   0.550933     0.5379   0
   -4   -7   -5  48.721893  50.088967   0.436403     0.5379   0
   -5   -7   -5  48.234956  48.977603   0.499598     0.5959   0
    5    7    5  49.614091  49.730752   0.605473     0.5959   0
    6    7    5  20.216322  20.015961   0.446162     0.6599   0
   -6   -7   -5  20.489725  20.483167   0.380633     0.6599   0
   -7   -7   -5  37.980170  38.082838   0.594404     0.7283   0
    7    7    5  37.545331  36.249657   0.696499     0.7283   0
    8    7    5  16.263591  16.655114   0.538651     0.8000   0
   -8   -7   -5  16.706026  16.578982   0.460832     0.8000   0
   -9   -7   -5  28.091772  28.082623   0.639320     0.8742   0
    9    7    5  28.219065  27.563525   0.721996     0.8742   0
   10    7    5   1.811532   2.075995   0.356276     0.9502   0
  -10   -7   -5   1.835255   2.307910   0.299707     0.9502   0
   11    7    5   1.079968   1.058512   0.442669     1.0278   0
  -11   -7   -5   1.171241   0.908268   0.354768     1.0278   0
  -12   -7   -5   3.892316   3.917248   0.600122     1.1065   0
   12    7    5   3.869055   4.017081   0.617216     1.1065   0
    0    8    5   0.844338   1.053897   0.092696     0.4685   0
    1    8    5 244.986346 248.955864   1.528519     0.4763   0
   -1   -8   -5 247.247386 248.653312   1.561862     0.4763   0
   -2   -8   -5 127.404977 127.703214   0.813732     0.4987   0
    2    8    5 128.020516 129.734895   0.958661     0.4987   0
   -3   -8   -5  99.795992  98.813485   0.727976     0.5341   0
    3    8    5 101.798163 101.506831   0.896893     0.5341   0
    4    8    5  93.902900  95.463860   0.971328     0.5800   0
   -4   -8   -5  94.603220  94.470016   0.704274     0.5800   0
    5    8    5 270.061145 271.574586   2.153348     0.6342   0
   -5   -8   -5 267.640572 268.654999   1.724550     0.6342   0
    6    8    5   8.901000   8.944971   0.336632     0.6946   0
   -6   -8   -5   9.237704   9.184580   0.252079     0.6946   0
    7    8    5  67.357814  67.558819   0.948848     0.7599   0
   -7   -8   -5  66.792476  66.384879   0.765216     0.7599   0
    8    8    5   9.921019  10.174923   0.504625     0.8289   0
   -8   -8   -5   9.913234   9.784478   0.417747     0.8289   0
    9    8    5   5.083578   5.173128   0.410960     0.9007   0
   -9   -8   -5   4.863901   5.132180   0.376296     0.9007   0
  -10   -8   -5   2.677271   2.653512   0.412800     0.9747   0
   10    8    5   2.608316   2.434947   0.470644     0.9747   0
   11    8    5  18.546460  17.729759   0.961893     1.0505   0
  -11   -8   -5  18.465282  18.540367   0.845666     1.0505   0
    0    9    5  10.340883  11.553019   0.210521     0.5224   0
    1    9    5 750.688152 748.968403   3.950133     0.5293   0
   -1   -9   -5 751.100065 745.811802   3.984267     0.5293   0
   -2   -9   -5 110.587440 110.875187   0.753455     0.5497   0
    2    9    5 109.753243 113.111562   0.968482     0.5497   0
    3    9    5  28.672060  28.639697   0.441817     0.5819   0
   -3   -9   -5  29.877370  29.798374   0.416661     0.5819   0
    4    9    5  19.979986  20.405868   0.450821     0.6243   0
   -4   -9   -5  19.477619  19.887668   0.411005     0.6243   0
   -5   -9   -5  72.990303  73.661223   0.797401     0.6749   0
    5    9    5  71.954303  71.839892   0.943641     0.6749   0
   -6   -9   -5  12.447645  12.240810   0.372202     0.7320   0
    6    9    5  12.593396  12.460497   0.423232     0.7320   0
   -7   -9   -5  97.740875  97.796298   1.148380     0.7943   0
    7    9    5  96.906973  96.152459   1.148721     0.7943   0
   -8   -9   -5  20.958062  21.115296   0.556598     0.8605   0
    8    9    5  21.251154  21.229404   0.598174     0.8605   0
    9    9    5  22.016921  22.082297   0.772694     0.9298   0
   -9   -9   -5  22.217406  21.432033   0.686148     0.9298   0
   10    9    5   3.460950   3.778738   0.510793     1.0017   0
  -10   -9   -5   3.415604   4.099372   0.534845     1.0017   0
   11    9    5   1.114764   0.979723   0.451082     1.0756   0
  -11   -9   -5   1.097027   1.229387   0.493583     1.0756   0
    0   10    5 281.888191 279.167129   1.879659     0.5767   0
    1   10    5  25.033118  24.490417   0.419058     0.5830   0
   -1  -10   -5  25.134373  24.934550   0.322672     0.5830   0
    2   10    5 251.589678 254.742070   2.145080     0.6015   0
   -2  -10   -5 249.770136 246.867623   1.607991     0.6015   0
   -3  -10   -5 171.763920 170.872167   1.281180     0.6311   0
    3   10    5 172.478286 172.461241   1.485057     0.6311   0
    4   10    5  46.038807  46.294940   0.685861     0.6704   0
   -4  -10   -5  45.729421  45.421578   0.606730     0.6704   0
   -5  -10   -5  14.382656  15.303503   0.418232     0.7178   0
    5   10    5  15.127096  15.765053   0.481534     0.7178   0
    6   10    5  48.544805  49.197290   0.910073     0.7717   0
   -6  -10   -5  49.011471  49.529829   0.803650     0.7717   0
    7   10    5  63.105864  62.377718   1.111140     0.8310   0
   -7  -10   -5  62.936194  63.533074   1.022789     0.8310   0
   -8  -10   -5  23.763579  23.837012   0.696365     0.8945   0
    8   10    5  24.149399  23.577732   0.836464     0.8945   0
    9   10    5  14.540409  14.816187   0.715263     0.9614   0
   -9  -10   -5  14.523886  14.850842   0.705342     0.9614   0
  -10  -10   -5   6.754107   6.605692   0.715784     1.0310   0
   10   10    5   6.896337   6.710185   0.627137     1.0310   0
  -11  -10   -5   7.533914   7.387516   0.838466     1.1029   0
   11   10    5   7.527206   7.349845   0.778144     1.1029   0
    0   11    5  25.154514  25.716698   0.420853     0.6312   0
   -1  -11   -5 104.912338 105.680620   0.821345     0.6370   0
    1   11    5 105.337642 105.874541   1.056456     0.6370   0
   -2  -11   -5  81.689462  81.450201   0.955043     0.6540   0
    2   11    5  80.975571  82.886831   1.076566     0.6540   0
   -3  -11   -5  46.641683  46.971419   0.746497     0.6813   0
    3   11    5  46.636564  46.734225   0.729044     0.6813   0
    4   11    5 254.249022 254.915342   2.275716     0.7179   0
   -4  -11   -5 254.834892 256.969467   2.279119     0.7179   0
   -5  -11   -5  15.595919  15.656601   0.422766     0.7623   0
    5   11    5  15.905342  15.639902   0.486679     0.7623   0
   -6  -11   -5  90.918237  89.504922   1.162969     0.8133   0
    6   11    5  91.092738  89.696329   1.273064     0.8133   0
    7   11    5  36.338740  35.357710   0.901867     0.8697   0
   -7  -11   -5  36.367931  36.340871   0.779885     0.8697   0
   -8  -11   -5   5.999597   5.942967   0.496581     0.9306   0
    8   11    5   6.045242   6.124858   0.501169     0.9306   0
   -9  -11   -5  22.128465  22.348399   1.061520     0.9951   0
    9   11    5  22.271122  22.097290   0.872456     0.9951   0
  -10  -11   -5  11.473644  12.004064   1.087645     1.0625   0
   10   11    5  11.375489  12.409323   0.758761     1.0625   0
    0   12    5  58.811872  58.965698   0.677305     0.6861   0
   -1  -12   -5  71.423889  71.035839   0.902819     0.6914   0
    1   12    5  70.374325  71.052268   0.897944     0.6914   0
   -2  -12   -5  73.025334  72.753027   0.930255     0.7070   0
    2   12    5  71.132139  71.254269   1.026461     0.7070   0
   -3  -12   -5   3.470858   3.760064   0.243470     0.7324   0
    3   12    5   3.576820   3.834077   0.271543     0.7324   0
   -4  -12   -5   0.179540   0.223916   0.183336     0.7665   0
    4   12    5   0.178669   0.199801   0.207684     0.7665   0
   -5  -12   -5  11.630969  12.229767   0.514510     0.8083   0
    5   12    5  11.707220  12.751109   0.524951     0.8083   0
   -6  -12   -5  36.552741  36.971833   0.877196     0.8565   0
    6   12    5  36.368217  37.050209   0.836499     0.8565   0
   -7  -12   -5  13.373763  13.162383   0.646726     0.9103   0
    7   12    5  13.244372  12.688533   0.614595     0.9103   0
   -8  -12   -5   8.674465   9.350131   0.662527     0.9686   0
    8   12    5   8.283056   8.992006   0.605940     0.9686   0
    9   12    5   0.071860   0.057952   0.321092     1.0307   0
   -9  -12   -5   0.086706   0.019392   0.423861     1.0307   0
  -10  -12   -5   4.144956   4.052436   0.704894     1.0960   0
   10   12    5   4.349938   4.441929   0.679136     1.0960   0
    0   13    5  16.427998  17.602185   0.477270     0.7410   0
   -1  -13   -5  69.420777  67.002194   1.087088     0.7460   0
    1   13    5  69.424925  67.691511   0.987291     0.7460   0
   -2  -13   -5  89.177752  86.245075   1.087618     0.7605   0
    2   13    5  89.589882  89.906589   1.240340     0.7605   0
   -3  -13   -5  27.548195  27.696397   0.742259     0.7842   0
    3   13    5  27.460052  27.168052   0.686947     0.7842   0
    4   13    5 106.323910 104.246862   1.428138     0.8161   0
   -4  -13   -5 105.905711 104.796305   1.468376     0.8161   0
    5   13    5   9.296108   9.425455   0.511745     0.8554   0
   -5  -13   -5   9.024183   9.063738   0.507543     0.8554   0
   -6  -13   -5   1.655193   1.465854   0.316145     0.9012   0
    6   13    5   1.952252   2.363699   0.362327     0.9012   0
   -7  -13   -5  11.303267  11.586416   0.642525     0.9524   0
    7   13    5  11.517357  11.831062   0.723253     0.9524   0
   -8  -13   -5  10.126849  10.907962   0.825654     1.0083   0
    8   13    5  10.042285  10.811720   0.750582     1.0083   0
   -9  -13   -5   1.981383   2.245173   0.662348     1.0681   0
    9   13    5   2.098112   2.141129   0.569445     1.0681   0
    0   14    5   2.191434   2.569075   0.359580     0.7962   0
    1   14    5  19.686219  19.673996   0.524727     0.8008   0
   -1  -14   -5  19.798525  19.758657   0.602142     0.8008   0
    2   14    5  37.920070  38.058418   0.937931     0.8143   0
   -2  -14   -5  37.758716  36.912040   0.888831     0.8143   0
    3   14    5   3.662825   4.078956   0.378442     0.8365   0
   -3  -14   -5   4.098046   4.579532   0.532914     0.8365   0
    4   14    5  16.484998  16.180547   0.679226     0.8665   0
   -4  -14   -5  16.146358  15.696822   0.678238     0.8665   0
   -5  -14   -5  19.054875  19.323502   0.759990     0.9036   0
    5   14    5  19.379418  19.274483   0.769812     0.9036   0
    6   14    5   8.738499   8.703423   0.620709     0.9470   0
   -6  -14   -5   8.942466   9.478244   0.662303     0.9470   0
    7   14    5   0.919772   0.787391   0.417944     0.9959   0
   -7  -14   -5   0.838656   1.048852   0.469369     0.9959   0
    8   14    5   9.733107   8.423961   1.193781     1.0495   0
   -8  -14   -5   9.786106  10.797804   0.983942     1.0495   0
    9   14    5   1.444202   1.469014   0.795435     1.1071   0
   -9  -14   -5   1.506837   1.647619   0.671981     1.1071   0
    0   15    5  13.654352  13.864718   1.010974     0.8514   0
    1   15    5  53.036428  53.729473   1.535988     0.8557   0
   -1  -15   -5  52.156951  51.531972   1.215292     0.8557   0
   -2  -15   -5   4.897704   5.669054   0.580883     0.8684   0
    2   15    5   4.686871   5.297058   0.510192     0.8684   0
    3   15    5  11.675670  11.767589   0.608912     0.8892   0
   -3  -15   -5  11.641716  11.410182   0.739548     0.8892   0
    4   15    5  30.420976  30.473776   0.909202     0.9175   0
   -4  -15   -5  30.239874  30.488589   1.174281     0.9175   0
    5   15    5  17.074585  17.503069   0.835359     0.9527   0
   -5  -15   -5  17.401928  18.948319   1.299127     0.9527   0
   -6  -15   -5   1.735003   1.875027   0.524296     0.9939   0
    6   15    5   1.659672   1.742945   0.537583     0.9939   0
   -7  -15   -5  18.036117  17.230682   1.153955     1.0406   0
    7   15    5  18.059342  18.748114   1.289960     1.0406   0
   -8  -15   -5   1.920201   1.875431   0.789734     1.0920   0
    8   15    5   1.863957   2.012432   0.781196     1.0920   0
    0   16    5   3.414701   3.408798   0.676290     0.9068   0
   -1  -16   -5  24.445507  23.201921   1.555183     0.9108   0
    1   16    5  24.230511  23.643360   1.397784     0.9108   0
   -2  -16   -5   8.087019   7.708141   0.834022     0.9228   0
    2   16    5   8.287320   7.837655   0.827890     0.9228   0
   -3  -16   -5 112.510115 111.496452   2.750643     0.9423   0
    3   16    5 112.632945 107.657536   2.528415     0.9423   0
    4   16    5  19.529374  19.332211   0.840414     0.9691   0
   -4  -16   -5  19.581354  20.031403   1.466814     0.9691   0
    5   16    5  22.885928  23.407872   1.065443     1.0024   0
   -5  -16   -5  22.684081  21.908666   1.643641     1.0024   0
    6   16    5  13.614967  13.486841   0.966453     1.0418   0
   -6  -16   -5  13.761351  14.295922   1.473691     1.0418   0
   -7  -16   -5   4.066481   3.760522   1.204895     1.0864   0
    7   16    5   4.128059   4.418785   0.809000     1.0864   0
    0   17    5   3.473211   4.523286   1.282598     0.9622   0
   -1  -17   -5  18.976625  19.427914   1.729155     0.9660   0
    2   17    5  26.985231  26.693485   1.716155     0.9773   0
   -2  -17   -5  26.770506  26.633693   1.509809     0.9773   0
   -3  -17   -5   0.538555   0.528129   0.756678     0.9958   0
    3   17    5   0.539720   0.812672   0.958436     0.9958   0
   -4  -17   -5   7.644170   9.300035   1.525502     1.0211   0
    4   17    5   7.756130   8.552811   1.938653     1.0211   0
    5   17    5   2.402984   3.175617   0.921780     1.0528   0
   -5  -17   -5   2.255663   2.723745   1.076369     1.0528   0
    6   17    5   1.091071   0.614604   0.510730     1.0903   0
   -6  -17   -5   0.982473   0.855766   0.875634     1.0903   0
    0   18    5   4.926497   4.817184   1.387594     1.0177   0
   -1  -18   -5   8.366443   8.232401   1.272714     1.0213   0
    1   18    5   8.280573  10.063060   1.730708     1.0213   0
   -2  -18   -5   1.468669   1.530027   0.862059     1.0320   0
   -3  -18   -5   0.514707   0.188175   0.711824     1.0495   0
   -4  -18   -5   2.703510   3.633243   1.108608     1.0736   0
    4   18    5   2.607915   4.213031   1.537973     1.0736   0
    5   18    5   1.163114   0.701222   1.170367     1.1038   0
   -5  -18   -5   1.252769   1.370841   0.910935     1.1038   0
   -1  -19   -5  10.087395  11.737423   2.127501     1.0767   0
   -2  -19   -5   8.359848   8.473905   2.011400     1.0868   0
   -3  -19   -5   1.076678   0.654079   0.813642     1.1035   0
    0    0    6 318.990574 345.435116   2.727264     0.1637   0
    1    0    6   6.359022   6.218478   0.103020     0.1847   0
    2    0    6 529.170018 534.755807   2.906040     0.2367   0
    3    0    6   8.150062   7.516357   0.164824     0.3042   0
    4    0    6 225.652149 220.376768   1.182029     0.3791   0
    5    0    6  82.326974  82.068323   0.652059     0.4576   0
    6    0    6 124.811125 122.465554   0.975719     0.5383   0
    7    0    6   6.004012   6.142293   0.288359     0.6203   0
    8    0    6  96.374096  95.656883   1.019773     0.7031   0
    9    0    6   9.674768  10.494713   0.461496     0.7865   0
   10    0    6  32.592954  32.141765   0.741272     0.8702   0
   11    0    6   2.723263   3.191292   0.407243     0.9543   0
   12    0    6   0.000516   0.080926   0.353924     1.0386   0
    0    1    6 2484.15115 2467.00636   10.44955     0.1731   0
   -1   -1   -6 841.032749 846.747644   4.261700     0.1930   0
    1    1    6 850.673530 860.704564   4.772645     0.1930   0
   -2   -1   -6 2246.24653 2261.18982   10.13542     0.2433   0
    2    1    6 2227.50343 2232.56853   11.64100     0.2433   0
   -3   -1   -6 269.220979 268.632554   1.256644     0.3094   0
    3    1    6 270.535600 272.355656   1.237521     0.3094   0
   -4   -1   -6 1050.50939 1031.45284    6.04616     0.3832   0
    4    1    6 1058.45962 1030.78848    5.50270     0.3832   0
   -5   -1   -6 168.836660 163.486114   1.083345     0.4611   0
    5    1    6 165.873204 163.259873   1.081980     0.4611   0
   -6   -1   -6  28.880108  29.554447   0.451171     0.5412   0
    6    1    6  30.623751  31.573918   0.453766     0.5412   0
   -7   -1   -6   7.771518   7.473515   0.311566     0.6228   0
    7    1    6   7.976639   7.884645   0.319233     0.6228   0
   -8   -1   -6  44.130126  44.202031   0.682144     0.7053   0
    8    1    6  43.900348  43.648009   0.708117     0.7053   0
    9    1    6  41.148634  41.978404   0.749163     0.7885   0
   -9   -1   -6  40.652221  41.649187   0.771680     0.7885   0
  -10   -1   -6   0.641667   0.787750   0.267162     0.8720   0
   10    1    6   0.815097   0.874700   0.272145     0.8720   0
   11    1    6  12.664213  13.159779   0.644221     0.9560   0
  -11   -1   -6  12.803429  12.440297   0.596926     0.9560   0
   12    1    6   3.708989   4.082242   0.527752     1.0401   0
  -12   -1   -6   3.739148   3.508541   0.517706     1.0401   0
    0    2    6  51.737211  50.054403   0.300479     0.1984   0
    1    2    6  20.347500  21.007562   0.209605     0.2160   0
   -1   -2   -6  21.158943  21.133431   0.175130     0.2160   0
   -2   -2   -6 406.343228 406.175460   2.012154     0.2619   0
    2    2    6 406.755940 404.408625   2.368448     0.2619   0
   -3   -2   -6 195.619634 193.655183   1.005076     0.3242   0
    3    2    6 196.276090 195.846669   0.953624     0.3242   0
   -4   -2   -6  88.249108  87.688529   0.613903     0.3953   0
    4    2    6  88.195230  86.373907   0.622738     0.3953   0
   -5   -2   -6   5.922701   6.073927   0.216195     0.4712   0
    5    2    6   5.567257   5.428727   0.197862     0.4712   0
    6    2    6  17.366251  17.035145   0.349426     0.5499   0
   -6   -2   -6  17.483177  17.034607   0.356213     0.5499   0
    7    2    6  75.775511  76.209757   0.813085     0.6303   0
   -7   -2   -6  76.213075  76.364355   0.812439     0.6303   0
   -8   -2   -6  24.281818  24.285992   0.545430     0.7120   0
    8    2    6  24.818773  24.199985   0.556786     0.7120   0
    9    2    6  22.189053  21.750566   0.568951     0.7944   0
   -9   -2   -6  22.649266  22.261135   0.583307     0.7944   0
  -10   -2   -6   8.106070   8.517348   0.463992     0.8774   0
   10    2    6   8.567793   9.174614   0.495459     0.8774   0
   11    2    6   0.938138   1.080624   0.334478     0.9609   0
  -11   -2   -6   0.913127   0.622387   0.300981     0.9609   0
   12    2    6   4.923481   5.295379   0.540941     1.0447   0
  -12   -2   -6   4.799441   4.981999   0.508944     1.0447   0
    0    3    6 333.980490 330.139603   1.825029     0.2347   0
   -1   -3   -6  54.862579  55.267913   0.322277     0.2497   0
    1    3    6  53.881453  54.447340   0.375399     0.2497   0
   -2   -3   -6 1375.38173 1375.95875    6.83157     0.2903   0
    2    3    6 1385.81955 1370.57206    7.58718     0.2903   0
   -3   -3   -6 182.356738 183.622468   0.908699     0.3476   0
    3    3    6 179.288403 181.044038   1.060326     0.3476   0
    4    3    6  10.014220  10.670050   0.199388     0.4147   0
   -4   -3   -6  10.741559  11.451928   0.228916     0.4147   0
   -5   -3   -6 121.503134 123.418100   0.874350     0.4875   0
    5    3    6 121.012723 122.525705   0.903591     0.4875   0
   -6   -3   -6  89.320084  88.287888   0.802258     0.5640   0
    6    3    6  89.289925  88.219298   0.797652     0.5640   0
    7    3    6  70.996098  71.304096   0.771985     0.6427   0
   -7   -3   -6  73.345112  73.846076   0.823913     0.6427   0
   -8   -3   -6  54.907655  54.295166   0.804978     0.7229   0
    8    3    6  55.781349  55.186394   0.783234     0.7229   0
   -9   -3   -6 150.178932 149.190730   1.597343     0.8042   0
    9    3    6 148.722377 147.400553   1.571137     0.8042   0
  -10   -3   -6   2.542526   2.462535   0.320347     0.8863   0
   10    3    6   2.561506   2.895293   0.343267     0.8863   0
  -11   -3   -6   5.203061   5.331425   0.458219     0.9690   0
   11    3    6   5.045803   5.189979   0.572749     0.9690   0
   12    3    6   4.823260   4.516382   0.564041     1.0521   0
  -12   -3   -6   4.718195   5.123903   0.523712     1.0521   0
    0    4    6  18.291737  17.252229   0.161870     0.2776   0
    1    4    6 829.572786 836.325292   4.737165     0.2904   0
   -1   -4   -6 829.802460 839.856269   4.496362     0.2904   0
   -2   -4   -6 724.942929 723.264005   3.929754     0.3260   0
    2    4    6 721.226287 715.099575   4.136791     0.3260   0
   -3   -4   -6 300.981180 302.750068   1.312144     0.3779   0
    3    4    6 304.079592 304.051852   1.507053     0.3779   0
   -4   -4   -6  37.802491  38.070359   0.378074     0.4404   0
    4    4    6  39.260821  40.147198   0.460275     0.4404   0
   -5   -4   -6 181.506730 182.082772   1.145345     0.5096   0
    5    4    6 182.244847 182.809077   1.305312     0.5096   0
   -6   -4   -6  17.055653  16.886383   0.349192     0.5831   0
    6    4    6  16.811897  16.998606   0.356635     0.5831   0
   -7   -4   -6  16.870276  17.124295   0.428987     0.6595   0
    7    4    6  16.680060  16.587242   0.411121     0.6595   0
   -8   -4   -6  36.887958  36.281618   0.659188     0.7379   0
    8    4    6  36.878318  37.324122   0.678571     0.7379   0
    9    4    6  14.645569  14.440914   0.507453     0.8178   0
   -9   -4   -6  14.240991  13.968412   0.527357     0.8178   0
  -10   -4   -6   2.608824   3.120080   0.345269     0.8986   0
   10    4    6   2.757279   2.899145   0.348007     0.8986   0
  -11   -4   -6   8.723358   8.879289   0.581197     0.9803   0
   11    4    6   9.106470   9.319876   0.646062     0.9803   0
  -12   -4   -6   4.819695   4.957104   0.508944     1.0625   0
   12    4    6   4.906952   5.056057   0.570971     1.0625   0
    0    5    6  93.030547  92.888124   0.579689     0.3245   0
   -1   -5   -6 860.732101 861.915672   4.488767     0.3356   0
    1    5    6 855.450547 849.487674   4.923024     0.3356   0
   -2   -5   -6 197.656107 198.858727   0.989939     0.3668   0
    2    5    6 199.087068 199.189111   1.127426     0.3668   0
   -3   -5   -6 249.324245 250.423738   1.176382     0.4136   0
    3    5    6 245.260520 244.811702   1.366388     0.4136   0
    4    5    6 194.716726 189.870133   1.243329     0.4714   0
   -4   -5   -6 195.041244 189.538852   1.061708     0.4714   0
   -5   -5   -6 104.065632 104.126559   0.780316     0.5366   0
    5    5    6 104.834403 105.434628   0.923961     0.5366   0
   -6   -5   -6  59.220308  59.226503   0.630845     0.6069   0
    6    5    6  60.351717  60.765840   0.721143     0.6069   0
   -7   -5   -6  51.531281  50.968165   0.682386     0.6806   0
    7    5    6  51.232367  50.423571   0.750034     0.6806   0
   -8   -5   -6   3.656832   3.956840   0.295819     0.7569   0
    8    5    6   3.886412   3.837964   0.324593     0.7569   0
    9    5    6  30.709937  30.438852   0.744890     0.8349   0
   -9   -5   -6  31.295120  31.171083   0.668291     0.8349   0
  -10   -5   -6   1.998244   1.629546   0.303163     0.9142   0
   10    5    6   2.085427   2.290449   0.362614     0.9142   0
  -11   -5   -6   1.121908   1.265029   0.343204     0.9946   0
   11    5    6   1.010131   1.235555   0.377571     0.9946   0
  -12   -5   -6   0.433146   0.189172   0.370793     1.0757   0
   12    5    6   0.462173   0.304285   0.388425     1.0757   0
    0    6    6 326.920498 329.618890   1.479590     0.3739   0
    1    6    6 104.158894 105.431935   0.698160     0.3836   0
   -1   -6   -6 106.948185 108.681906   0.602915     0.3836   0
    2    6    6 200.577759 200.372388   1.145328     0.4112   0
   -2   -6   -6 194.943188 195.369049   1.063468     0.4112   0
    3    6    6 130.771103 131.737847   0.937249     0.4534   0
   -3   -6   -6 133.691608 134.757986   0.760170     0.4534   0
    4    6    6 355.529717 350.890938   2.082154     0.5067   0
   -4   -6   -6 357.131459 355.569280   1.731247     0.5067   0
   -5   -6   -6 111.518618 112.346652   0.839624     0.5678   0
    5    6    6 113.196788 112.256874   0.987973     0.5678   0
   -6   -6   -6  52.234703  52.988175   0.601110     0.6347   0
    6    6    6  52.719250  53.096627   0.693142     0.6347   0
    7    6    6  30.392710  30.196271   0.652203     0.7055   0
   -7   -6   -6  29.595826  30.168350   0.563538     0.7055   0
   -8   -6   -6  10.544623  10.634498   0.414479     0.7793   0
    8    6    6  11.419246  11.766062   0.488546     0.7793   0
    9    6    6  20.042629  20.320130   0.643225     0.8553   0
   -9   -6   -6  20.530422  20.647461   0.585668     0.8553   0
   10    6    6  26.524440  26.661075   0.809629     0.9329   0
  -10   -6   -6  26.852168  25.817339   0.687342     0.9329   0
  -11   -6   -6   9.778817   9.404447   0.583307     1.0118   0
   11    6    6   9.687084   9.339717   0.666792     1.0118   0
  -12   -6   -6   1.002776   0.744549   0.479523     1.0917   0
   12    6    6   0.974907   0.744692   0.482603     1.0917   0
    0    7    6 288.090511 289.579605   1.543808     0.4250   0
    1    7    6 132.963178 133.700398   0.852318     0.4335   0
   -1   -7   -6 131.351788 132.258560   0.884405     0.4335   0
    2    7    6   2.483275   2.567549   0.157085     0.4581   0
   -2   -7   -6   2.628764   2.805309   0.121075     0.4581   0
    3    7    6  34.131106  35.356364   0.477701     0.4964   0
   -3   -7   -6  34.782385  36.132137   0.365433     0.4964   0
    4    7    6 182.275319 182.928482   1.413486     0.5455   0
   -4   -7   -6 185.047151 184.555264   1.080508     0.5455   0
    5    7    6  10.238185  10.315875   0.302265     0.6027   0
   -5   -7   -6  10.873548  11.289071   0.251630     0.6027   0
   -6   -7   -6  71.322110  70.221640   0.717929     0.6660   0
    6    7    6  70.014758  69.535825   0.848943     0.6660   0
   -7   -7   -6  21.517025  21.752182   0.464171     0.7339   0
    7    7    6  22.110523  22.516464   0.552594     0.7339   0
    8    7    6  24.813075  25.330831   0.645218     0.8051   0
   -8   -7   -6  24.919704  25.444939   0.553474     0.8051   0
    9    7    6   1.158416   1.549401   0.320625     0.8788   0
   -9   -7   -6   1.044592   0.936467   0.249063     0.8788   0
  -10   -7   -6   4.992624   5.462331   0.399953     0.9545   0
   10    7    6   4.675539   5.166852   0.477674     0.9545   0
  -11   -7   -6   0.537652   0.278833   0.329181     1.0318   0
   11    7    6   0.497182   0.474630   0.412639     1.0318   0
   12    7    6   7.523682   6.981863   0.858280     1.1102   0
  -12   -7   -6   7.701532   7.147862   0.822593     1.1102   0
    0    8    6  15.471001  15.680123   0.267880     0.4772   0
   -1   -8   -6 214.788523 218.013806   1.313733     0.4848   0
    1    8    6 215.770354 219.187207   1.269446     0.4848   0
   -2   -8   -6 202.026005 202.135632   1.274949     0.5069   0
    2    8    6 202.935995 205.456528   1.445474     0.5069   0
   -3   -8   -6  26.273791  27.127652   0.389027     0.5417   0
    3    8    6  26.345305  26.699859   0.424193     0.5417   0
    4    8    6  15.299567  15.802401   0.352505     0.5870   0
   -4   -8   -6  15.229683  15.437991   0.261093     0.5870   0
   -5   -8   -6  33.025749  33.267763   0.422020     0.6406   0
    5    8    6  32.595410  32.906406   0.599207     0.6406   0
   -6   -8   -6   6.578613   6.752749   0.257215     0.7005   0
    6    8    6   7.442581   7.392975   0.310327     0.7005   0
   -7   -8   -6  23.611871  23.517491   0.481229     0.7653   0
    7    8    6  24.072248  25.153340   0.572938     0.7653   0
   -8   -8   -6  33.299212  33.048615   0.633655     0.8338   0
    8    8    6  34.126482  34.057273   0.782677     0.8338   0
   -9   -8   -6  24.574975  24.784980   0.623914     0.9052   0
    9    8    6  24.668180  25.163395   0.715954     0.9052   0
  -10   -8   -6  12.659807  12.817545   0.699776     0.9789   0
   10    8    6  12.688733  12.782890   0.755142     0.9789   0
   11    8    6   0.245135   0.022606   0.391595     1.0543   0
  -11   -8   -6   0.239144   0.243820   0.375695     1.0543   0
    0    9    6   4.757241   5.371403   0.193849     0.5302   0
   -1   -9   -6 275.263664 275.589467   1.570248     0.5370   0
    1    9    6 275.455549 272.601648   1.698586     0.5370   0
   -2   -9   -6  52.689745  52.533448   0.476031     0.5571   0
    2    9    6  55.199123  55.711327   0.604153     0.5571   0
   -3   -9   -6  11.027665  11.435499   0.252501     0.5889   0
    3    9    6  10.815917  11.236999   0.298908     0.5889   0
   -4   -9   -6 104.970270 104.049350   0.910575     0.6308   0
    4    9    6 103.966248 103.455018   1.088085     0.6308   0
    5    9    6  69.492680  69.233182   0.915747     0.6810   0
   -5   -9   -6  68.140367  67.616995   0.651215     0.6810   0
    6    9    6  73.996582  73.480499   0.985262     0.7376   0
   -6   -9   -6  74.513520  73.835303   0.868308     0.7376   0
    7    9    6  10.123686  10.321262   0.399405     0.7994   0
   -7   -9   -6  10.005926   9.725673   0.396326     0.7994   0
    8    9    6  35.949632  35.234804   0.817440     0.8652   0
   -8   -9   -6  36.006071  35.600560   0.716520     0.8652   0
   -9   -9   -6   0.799968   0.736675   0.285288     0.9342   0
    9    9    6   0.775129   0.749029   0.330016     0.9342   0
   10    9    6   0.361951   0.246684   0.382312     1.0058   0
  -10   -9   -6   0.278391   0.197261   0.361465     1.0058   0
    0   10    6  97.594995  99.634058   0.901634     0.5837   0
    1   10    6  36.418149  37.064484   0.539809     0.5899   0
   -1  -10   -6  35.174921  35.256440   0.393686     0.5899   0
    2   10    6 180.808939 181.598867   1.604193     0.6082   0
   -2  -10   -6 182.798956 181.864611   1.237700     0.6082   0
    3   10    6 215.819984 218.869392   1.831224     0.6376   0
   -3  -10   -6 214.225993 214.328410   1.744364     0.6376   0
   -4  -10   -6  80.138689  80.632411   0.891094     0.6765   0
    4   10    6  80.081715  80.924190   0.956802     0.6765   0
    5   10    6  83.224131  82.278494   1.072464     0.7234   0
   -5  -10   -6  84.561240  83.645188   0.971104     0.7234   0
   -6  -10   -6  50.834522  50.700087   0.829649     0.7770   0
    6   10    6  50.363409  49.662700   0.911868     0.7770   0
   -7  -10   -6   6.963187   7.144621   0.417828     0.8359   0
    7   10    6   6.711510   7.060436   0.468921     0.8359   0
    8   10    6   3.422115   3.395098   0.429472     0.8990   0
   -8  -10   -6   3.842138   4.253736   0.387384     0.8990   0
   -9  -10   -6   9.262696   9.492878   0.681156     0.9656   0
    9   10    6   9.414974   9.821018   0.671370     0.9656   0
   10   10    6   2.603669   3.352929   0.531765     1.0350   0
  -10  -10   -6   2.636611   3.001375   0.592770     1.0350   0
   11   10    6   5.111046   5.355459   0.788441     1.1066   0
  -11  -10   -6   5.001537   4.566452   0.721907     1.1066   0
    0   11    6   7.161264   6.776279   0.271498     0.6377   0
    1   11    6  99.789566 100.494133   1.016460     0.6434   0
   -1  -11   -6  98.708972  99.017282   0.868667     0.6434   0
    2   11    6  34.557915  34.540729   0.684406     0.6602   0
   -2  -11   -6  35.600984  36.049541   0.509015     0.6602   0
    3   11    6  17.343713  17.788833   0.444025     0.6873   0
   -3  -11   -6  16.753588  16.516407   0.378209     0.6873   0
   -4  -11   -6  81.926993  82.393500   1.016397     0.7236   0
    4   11    6  82.758551  84.161233   1.014907     0.7236   0
    5   11    6   7.526020   7.885489   0.381979     0.7676   0
   -5  -11   -6   7.922087   8.712436   0.368620     0.7676   0
   -6  -11   -6   4.607715   5.248174   0.336641     0.8183   0
    6   11    6   4.556062   5.092444   0.378415     0.8183   0
   -7  -11   -6  30.976684  31.631196   0.823688     0.8744   0
    7   11    6  30.151729  30.499003   0.804556     0.8744   0
    8   11    6   8.855507   9.201997   0.592770     0.9350   0
   -8  -11   -6   9.175854   9.561828   0.635019     0.9350   0
    9   11    6   8.308594   8.454683   0.630611     0.9992   0
   -9  -11   -6   8.197430   8.183149   0.789815     0.9992   0
   10   11    6   2.904887   2.997631   0.485790     1.0664   0
  -10  -11   -6   2.777717   2.668361   0.661270     1.0664   0
    0   12    6   4.815395   5.054890   0.247824     0.6920   0
    1   12    6  77.054706  78.317121   0.953220     0.6973   0
   -1  -12   -6  78.580047  79.057791   0.885276     0.6973   0
    2   12    6   4.046592   4.705805   0.301484     0.7128   0
   -2  -12   -6   3.829428   4.315010   0.260231     0.7128   0
    3   12    6  66.197717  65.443644   0.918323     0.7380   0
   -3  -12   -6  65.425843  65.426048   0.871971     0.7380   0
    4   12    6  17.717450  17.181663   0.520390     0.7718   0
   -4  -12   -6  17.618648  18.548447   0.588092     0.7718   0
    5   12    6  32.686539  31.993092   0.751381     0.8133   0
   -5  -12   -6  31.219999  30.857398   0.786592     0.8133   0
    6   12    6   4.265740   4.907034   0.424920     0.8613   0
   -6  -12   -6   4.462232   4.755435   0.424606     0.8613   0
   -7  -12   -6  22.395400  22.592147   0.806253     0.9148   0
    7   12    6  22.615751  22.538460   0.736406     0.9148   0
   -8  -12   -6   2.585510   3.027617   0.476794     0.9728   0
    8   12    6   2.621110   3.144446   0.406623     0.9728   0
    9   12    6   0.072009   0.327125   0.371583     1.0347   0
   10   12    6   2.491106   2.546900   0.619972     1.0997   0
  -10  -12   -6   2.546519   2.773213   0.721422     1.0997   0
    0   13    6   0.124613   0.112923   0.149373     0.7466   0
   -1  -13   -6  13.086751  13.366718   0.420315     0.7514   0
    1   13    6  11.934369  11.917967   0.378649     0.7514   0
    2   13    6  33.447700  33.901597   0.755349     0.7659   0
   -2  -13   -6  33.864205  33.371457   0.631590     0.7659   0
    3   13    6  39.301442  39.670117   0.835323     0.7894   0
   -3  -13   -6  39.950031  40.029948   0.922660     0.7894   0
   -4  -13   -6   8.870772   8.963941   0.452796     0.8211   0
    4   13    6   8.911569   9.282887   0.455795     0.8211   0
    5   13    6  17.953385  17.964440   0.642893     0.8602   0
   -5  -13   -6  17.414640  17.429810   0.637102     0.8602   0
    6   13    6  22.119574  21.937843   0.729026     0.9057   0
   -6  -13   -6  22.482623  22.947130   0.831221     0.9057   0
    7   13    6   0.837770   1.478836   0.388901     0.9567   0
   -7  -13   -6   0.926893   1.212239   0.374609     0.9567   0
   -8  -13   -6   1.635894   1.771351   0.530338     1.0124   0
    8   13    6   1.629305   1.888018   0.448792     1.0124   0
    9   13    6  18.271559  17.311213   1.041364     1.0719   0
   -9  -13   -6  18.222640  17.504596   1.185934     1.0719   0
    0   14    6  39.320556  37.069511   1.013497     0.8013   0
   -1  -14   -6  50.686965  50.737256   1.120243     0.8059   0
    1   14    6  50.781485  49.310680   0.872231     0.8059   0
   -2  -14   -6  52.017272  51.193149   1.260944     0.8193   0
    2   14    6  51.105322  51.183184   1.043717     0.8193   0
   -3  -14   -6   2.860952   2.673128   0.454493     0.8413   0
    3   14    6   3.221353   3.540754   0.371718     0.8413   0
    4   14    6   1.786570   1.669973   0.331479     0.8712   0
   -4  -14   -6   1.666348   1.671123   0.475501     0.8712   0
    5   14    6  12.230719  11.887712   0.647023     0.9081   0
   -5  -14   -6  12.817183  13.678248   0.681632     0.9081   0
    6   14    6   5.003188   5.165210   0.525229     0.9514   0
   -6  -14   -6   5.079668   5.608687   0.554533     0.9514   0
   -7  -14   -6   9.875175   9.997252   0.838852     1.0000   0
    7   14    6   9.821818   9.672435   0.777291     1.0000   0
    8   14    6  13.097300  14.008363   1.153515     1.0534   0
   -8  -14   -6  13.277566  15.488626   1.276718     1.0534   0
   -9  -14   -6   2.267006   1.743529   1.312728     1.1108   0
    0   15    6   0.702997   1.110341   0.418357     0.8562   0
    1   15    6   3.586915   4.262508   0.594538     0.8605   0
   -1  -15   -6   3.409335   3.840478   0.527806     0.8605   0
    2   15    6  75.530515  74.757056   1.472057     0.8731   0
   -2  -15   -6  74.943368  74.840370   1.931156     0.8731   0
    3   15    6   0.561575   0.626041   0.298486     0.8938   0
   -3  -15   -6   0.580558   0.814459   0.389745     0.8938   0
   -4  -15   -6  66.127828  65.596447   1.770130     0.9220   0
    4   15    6  66.192596  64.953276   1.372511     0.9220   0
   -5  -15   -6   3.032784   3.719017   0.604872     0.9570   0
    5   15    6   3.208634   3.516576   0.464638     0.9570   0
    6   15    6   4.385269   4.799166   0.613921     0.9981   0
   -6  -15   -6   4.007446   4.757976   0.602879     0.9981   0
    7   15    6   3.730416   4.039974   0.692028     1.0446   0
   -7  -15   -6   3.622294   4.223104   0.662761     1.0446   0
   -8  -15   -6   2.148861   1.991882   0.883040     1.0957   0
    8   15    6   2.136425   2.097515   0.773421     1.0957   0
    0   16    6  36.443387  34.347346   2.435988     0.9113   0
    1   16    6  15.325759  15.630655   1.542174     0.9153   0
   -1  -16   -6  15.439849  14.773722   1.145265     0.9153   0
   -2  -16   -6   4.690850   5.458739   0.867150     0.9272   0
    2   16    6   4.388930   4.803870   0.690718     0.9272   0
   -3  -16   -6   2.280023   2.376564   0.594942     0.9467   0
    3   16    6   2.230417   2.687888   0.567425     0.9467   0
    4   16    6  11.935567  12.298627   0.708574     0.9733   0
   -4  -16   -6  11.922523  13.311235   1.050701     0.9733   0
    5   16    6   6.223472   6.669704   0.689129     1.0065   0
   -5  -16   -6   6.294968   6.262183   1.152716     1.0065   0
    6   16    6  16.371773  16.608789   1.032225     1.0457   0
   -6  -16   -6  16.372526  17.690975   1.605997     1.0457   0
    7   16    6   1.352673   1.529435   0.684209     1.0901   0
   -7  -16   -6   1.348723   1.442861   0.967558     1.0901   0
    0   17    6   1.704785   2.062995   1.086945     0.9665   0
   -1  -17   -6   1.361016   1.455484   0.645308     0.9702   0
    2   17    6   8.319413   7.742607   1.211458     0.9815   0
   -2  -17   -6   8.825837   9.816618   1.139609     0.9815   0
    3   17    6   8.850190   8.836977   1.307323     0.9999   0
   -3  -17   -6   9.007613   9.149028   1.741634     0.9999   0
    4   17    6   9.743515   9.919774   2.001578     1.0251   0
   -4  -17   -6   9.716987  10.321531   1.616681     1.0251   0
   -5  -17   -6   1.580988   1.145175   0.894047     1.0567   0
    5   17    6   1.489348   1.583544   0.619954     1.0567   0
   -6  -17   -6   1.304047   1.481843   0.981033     1.0941   0
    6   17    6   1.426554   1.028724   0.593551     1.0941   0
    0   18    6   6.453921   7.174760   1.161299     1.0217   0
    1   18    6   3.563860   4.026193   1.333610     1.0253   0
   -1  -18   -6   3.397260   3.962101   0.922390     1.0253   0
   -2  -18   -6   7.736896   7.724652   1.382189     1.0359   0
   -3  -18   -6   7.727486   9.020016   1.555802     1.0534   0
    3   18    6   7.718767   8.482128   1.800726     1.0534   0
    4   18    6   0.522068   1.004501   1.065937     1.0774   0
   -4  -18   -6   0.535437   0.204551   0.741379     1.0774   0
   -5  -18   -6   5.057147   4.633453   1.255800     1.1075   0
    5   18    6   4.793423   6.357087   1.887102     1.1075   0
   -1  -19   -6   6.303087   6.722745   1.780194     1.0805   0
   -2  -19   -6  10.403322  11.517467   3.406113     1.0905   0
   -3  -19   -6   3.872576   3.709986   1.139743     1.1072   0
    1    0    7 2672.87447 2696.12932   11.99132     0.2093   0
    2    0    7 188.010064 188.754190   0.908834     0.2564   0
    3    0    7 1768.04851 1738.72555    8.90889     0.3198   0
    4    0    7 796.757842 777.045640   4.428454     0.3916   0
    5    0    7 244.033108 244.618679   1.407435     0.4681   0
    6    0    7   1.765819   1.842024   0.176037     0.5472   0
    7    0    7  15.128094  15.735696   0.413895     0.6281   0
    8    0    7   2.437789   2.889637   0.270188     0.7099   0
    9    0    7  15.487480  15.637568   0.530930     0.7926   0
   10    0    7   4.452171   4.549879   0.375892     0.8758   0
   11    0    7   9.031334   9.338101   0.587814     0.9594   0
   12    0    7   3.086391   3.034584   0.480466     1.0433   0
    0    1    7 1365.81920 1396.62569    6.80320     0.1991   0
   -1   -1   -7 1753.22884 1760.36210    8.54138     0.2167   0
    1    1    7 1762.60061 1763.46842    9.03205     0.2167   0
   -2   -1   -7 1213.94198 1209.85111    6.35267     0.2624   0
    2    1    7 1217.26089 1214.63629    6.69078     0.2624   0
   -3   -1   -7 530.451203 514.821454   2.714309     0.3246   0
    3    1    7 535.920156 526.642551   2.456143     0.3246   0
   -4   -1   -7 370.287830 364.856836   1.740925     0.3956   0
    4    1    7 370.423887 366.655991   1.772069     0.3956   0
    5    1    7  13.742386  13.669809   0.287183     0.4714   0
   -5   -1   -7  13.806381  13.799180   0.284570     0.4714   0
    6    1    7 262.310365 264.312427   1.673448     0.5501   0
   -6   -1   -7 259.755992 261.511347   1.742451     0.5501   0
   -7   -1   -7 408.441802 406.732085   2.578071     0.6305   0
    7    1    7 412.219586 407.604729   2.621227     0.6305   0
    8    1    7  12.460809  12.630716   0.444133     0.7122   0
   -8   -1   -7  11.930778  12.830024   0.436654     0.7122   0
    9    1    7 171.024782 170.734806   1.657036     0.7946   0
   -9   -1   -7 170.640839 170.068652   1.709709     0.7946   0
   10    1    7   0.585999   0.571869   0.270430     0.8776   0
  -10   -1   -7   0.524331   0.292354   0.255581     0.8776   0
   11    1    7   1.834255   1.855545   0.365343     0.9610   0
  -11   -1   -7   1.942863   1.786945   0.344874     0.9610   0
   12    1    7   0.201198   0.231825   0.358924     1.0448   0
  -12   -1   -7   0.164918   0.035085   0.357344     1.0448   0
    0    2    7  83.237584  82.421870   0.460778     0.2215   0
   -1   -2   -7 321.265536 321.656461   1.523258     0.2374   0
    1    2    7 319.761515 319.280031   1.750567     0.2374   0
   -2   -2   -7  19.400655  19.211369   0.217335     0.2798   0
    2    2    7  17.635217  18.315203   0.198904     0.2798   0
    3    2    7 1063.55136 1047.30767    6.08834     0.3388   0
   -3   -2   -7 1066.34119 1053.20610    5.78751     0.3388   0
   -4   -2   -7 143.371198 140.080936   0.880078     0.4074   0
    4    2    7 140.967502 140.553169   0.856179     0.4074   0
    5    2    7 434.298859 432.183308   2.333363     0.4813   0
   -5   -2   -7 431.971095 427.591153   2.235046     0.4813   0
   -6   -2   -7  14.420443  15.140017   0.349094     0.5586   0
    6    2    7  14.153059  14.973120   0.341938     0.5586   0
   -7   -2   -7  86.378232  86.996429   0.885025     0.6380   0
    7    2    7  87.890916  87.095454   0.879135     0.6380   0
    8    2    7  63.035175  63.778348   0.900808     0.7187   0
   -8   -2   -7  62.120441  62.256069   0.895852     0.7187   0
   -9   -2   -7  39.039359  40.023124   0.749899     0.8005   0
    9    2    7  39.153598  39.454828   0.767622     0.8005   0
   10    2    7  22.886408  23.388480   0.684011     0.8829   0
  -10   -2   -7  23.542519  23.494687   0.657419     0.8829   0
   11    2    7  22.629764  22.366534   0.776689     0.9659   0
  -11   -2   -7  22.721611  22.356479   0.808067     0.9659   0
  -12   -2   -7   1.653497   1.364530   0.401003     1.0493   0
   12    2    7   1.662531   1.579091   0.426599     1.0493   0
    0    3    7 1062.31040 1057.69501    5.89326     0.2545   0
   -1   -3   -7 952.500037 966.489327   5.489794     0.2684   0
    1    3    7 949.579049 963.409934   5.907235     0.2684   0
    2    3    7 3153.93822 3106.83768   15.86830     0.3065   0
   -2   -3   -7 3153.62871 3131.51771   14.42592     0.3065   0
    3    3    7 170.324016 170.632459   1.011414     0.3612   0
   -3   -3   -7 172.138271 171.114568   0.909417     0.3612   0
   -4   -3   -7 1604.76085 1577.83402    8.86435     0.4262   0
    4    3    7 1603.13460 1580.08746   10.37315     0.4262   0
    5    3    7 114.462275 116.573410   0.863199     0.4974   0
   -5   -3   -7 116.737157 117.797087   0.852722     0.4974   0
   -6   -3   -7  65.072429  64.701537   0.685232     0.5725   0
    6    3    7  62.384669  62.020222   0.688868     0.5725   0
   -7   -3   -7  11.885154  12.044824   0.384197     0.6502   0
    7    3    7  11.917897  12.069962   0.381934     0.6502   0
    8    3    7  45.802224  46.279498   0.774481     0.7296   0
   -8   -3   -7  45.263248  45.878639   0.763088     0.7296   0
    9    3    7   6.455767   6.744713   0.401650     0.8102   0
   -9   -3   -7   6.297858   6.247737   0.390840     0.8102   0
   10    3    7  30.338603  30.884601   0.776635     0.8918   0
  -10   -3   -7  30.647687  30.476379   0.739126     0.8918   0
   11    3    7   2.913163   3.044550   0.423071     0.9740   0
  -11   -3   -7   2.993156   3.325959   0.402583     0.9740   0
  -12   -3   -7  10.358271  10.352774   0.723056     1.0567   0
   12    3    7   9.968607   9.657711   0.753715     1.0567   0
    0    4    7 1196.18267 1200.84636    6.19646     0.2945   0
   -1   -4   -7 102.142587  99.977011   0.566671     0.3066   0
    1    4    7 103.507139 103.956879   0.649626     0.3066   0
    2    4    7 1254.24489 1234.12714    7.07689     0.3405   0
   -2   -4   -7 1256.67059 1254.15666    6.50538     0.3405   0
    3    4    7  35.289413  36.205755   0.387151     0.3905   0
   -3   -4   -7  34.561529  35.229956   0.313631     0.3905   0
    4    4    7  32.587950  32.566955   0.429885     0.4512   0
   -4   -4   -7  32.604986  32.436238   0.352972     0.4512   0
    5    4    7  26.836206  27.534168   0.430612     0.5190   0
   -5   -4   -7  27.001898  27.526896   0.401623     0.5190   0
    6    4    7 147.807906 148.454549   1.150481     0.5914   0
   -6   -4   -7 149.035285 149.932298   1.119525     0.5914   0
   -7   -4   -7  35.722521  37.066010   0.586799     0.6668   0
    7    4    7  35.743172  37.229765   0.535473     0.6668   0
    8    4    7 180.743145 180.831264   1.789675     0.7445   0
   -8   -4   -7 181.606135 179.223336   1.670943     0.7445   0
   -9   -4   -7  29.823920  29.724487   0.665867     0.8237   0
    9    4    7  29.644155  28.845289   0.643566     0.8237   0
   10    4    7  35.307226  34.261339   0.798864     0.9040   0
  -10   -4   -7  35.306750  35.095468   0.796701     0.9040   0
   11    4    7   0.326349   0.306512   0.335591     0.9852   0
  -11   -4   -7   0.348793   0.420198   0.305551     0.9852   0
   12    4    7   1.029099   0.786816   0.409038     1.0671   0
  -12   -4   -7   1.011606   1.074600   0.397026     1.0671   0
    0    5    7  38.450692  37.209835   0.307760     0.3391   0
   -1   -5   -7 181.103547 181.957980   0.963338     0.3497   0
    1    5    7 182.724833 183.396227   1.001386     0.3497   0
    2    5    7 206.855244 205.583115   1.174631     0.3797   0
   -2   -5   -7 203.813775 203.848600   1.016092     0.3797   0
    3    5    7 1283.02557 1268.12614    8.24590     0.4251   0
   -3   -5   -7 1278.94057 1262.83821    6.47647     0.4251   0
   -4   -5   -7 387.502635 385.929576   1.810422     0.4815   0
    4    5    7 384.124179 382.931882   2.269674     0.4815   0
    5    5    7  35.523933  35.825185   0.512723     0.5455   0
   -5   -5   -7  34.387064  34.269329   0.428700     0.5455   0
    6    5    7 163.803454 166.754041   1.465135     0.6148   0
   -6   -5   -7 164.378855 166.921028   1.202085     0.6148   0
    7    5    7  72.691884  72.986719   0.925012     0.6877   0
   -7   -5   -7  73.286614  73.941870   0.850271     0.6877   0
    8    5    7   6.114999   6.217545   0.395114     0.7632   0
   -8   -5   -7   6.229738   6.252522   0.345844     0.7632   0
   -9   -5   -7  69.064510  68.444660   1.028212     0.8406   0
    9    5    7  70.049343  70.212573   1.139932     0.8406   0
   10    5    7  19.160264  19.623182   0.691571     0.9195   0
  -10   -5   -7  19.359519  19.497762   0.620700     0.9195   0
   11    5    7   3.912251   4.253278   0.501447     0.9994   0
  -11   -5   -7   3.728923   3.613986   0.422191     0.9994   0
  -12   -5   -7  15.590670  16.287472   0.878974     1.0802   0
   12    5    7  15.563075  15.255652   0.907855     1.0802   0
    0    6    7 1082.15210 1076.10852    6.02414     0.3867   0
   -1   -6   -7 416.899583 416.464042   1.864128     0.3960   0
    1    6    7 413.943544 411.291920   2.071309     0.3960   0
   -2   -6   -7 407.207826 407.609218   1.936157     0.4228   0
    2    6    7 407.202833 405.021810   2.087128     0.4228   0
    3    6    7 192.286270 189.546932   1.268746     0.4640   0
   -3   -6   -7 188.932791 189.209366   1.093624     0.4640   0
   -4   -6   -7 190.404614 190.934903   1.165357     0.5161   0
    4    6    7 188.346914 189.703146   1.380888     0.5161   0
   -5   -6   -7 161.807352 160.146365   1.070874     0.5763   0
    5    6    7 163.840803 161.210237   1.255782     0.5763   0
    6    6    7 252.876366 251.890714   1.948519     0.6423   0
   -6   -6   -7 253.404018 251.878145   1.718077     0.6423   0
   -7   -6   -7  45.050782  45.039841   0.677987     0.7124   0
    7    6    7  45.114986  46.244844   0.764650     0.7124   0
   -8   -6   -7  37.417193  37.150222   0.667636     0.7855   0
    8    6    7  37.089481  36.315464   0.772622     0.7855   0
    9    6    7   1.265981   1.528833   0.316217     0.8609   0
   -9   -6   -7   1.290118   1.281440   0.267422     0.8609   0
  -10   -6   -7   2.188588   1.989314   0.329881     0.9381   0
   10    6    7   2.120310   2.218419   0.378451     0.9381   0
   11    6    7   6.989903   6.942603   0.596935     1.0166   0
  -11   -6   -7   6.688191   6.921074   0.530517     1.0166   0
  -12   -6   -7   1.799292   2.113801   0.543006     1.0961   0
   12    6    7   1.775565   1.444980   0.494480     1.0961   0
    0    7    7 167.133167 168.747117   1.026039     0.4363   0
   -1   -7   -7 705.474351 701.362612   3.311379     0.4445   0
    1    7    7 710.963080 705.079429   3.283009     0.4445   0
    2    7    7  45.754384  47.651220   0.492020     0.4685   0
   -2   -7   -7  45.772899  48.030802   0.428188     0.4685   0
    3    7    7 184.729301 184.281440   1.381938     0.5060   0
   -3   -7   -7 188.403861 187.737901   1.111230     0.5060   0
   -4   -7   -7 209.995088 209.838602   1.232448     0.5543   0
    4    7    7 211.181023 211.465383   1.629627     0.5543   0
   -5   -7   -7  44.000200  44.167107   0.481929     0.6107   0
    5    7    7  43.533710  44.032619   0.629193     0.6107   0
    6    7    7  98.952287  98.699467   1.035143     0.6733   0
   -6   -7   -7  97.315707  97.825027   0.892674     0.6733   0
    7    7    7  82.660155  84.673777   1.043699     0.7405   0
   -7   -7   -7  82.345470  81.696911   0.929375     0.7405   0
   -8   -7   -7   7.611459   8.035149   0.391541     0.8111   0
    8    7    7   8.017670   8.282488   0.481831     0.8111   0
   -9   -7   -7  27.407672  26.820431   0.657518     0.8843   0
    9    7    7  27.056999  25.916814   0.722355     0.8843   0
   10    7    7  16.610193  17.217126   0.764973     0.9596   0
  -10   -7   -7  16.609277  17.160655   0.643108     0.9596   0
   11    7    7   4.617979   4.486630   0.598533     1.0365   0
  -11   -7   -7   4.473519   4.548245   0.493430     1.0365   0
    0    8    7   0.528753   1.194311   0.118202     0.4872   0
    1    8    7 210.843608 212.094728   1.285830     0.4947   0
   -1   -8   -7 211.031157 211.699704   1.229908     0.4947   0
   -2   -8   -7  36.327904  36.684991   0.314547     0.5164   0
    2    8    7  36.183147  36.783927   0.486490     0.5164   0
   -3   -8   -7 630.492228 621.914286   3.293047     0.5506   0
    3    8    7 630.863263 621.595573   3.673159     0.5506   0
    4    8    7   7.350744   7.390174   0.282029     0.5952   0
   -4   -8   -7   7.088350   7.205240   0.202351     0.5952   0
    5    8    7 197.360677 196.039692   1.668043     0.6481   0
   -5   -8   -7 197.147105 198.945812   1.350507     0.6481   0
    6    8    7  12.000040  12.405014   0.438926     0.7074   0
   -6   -8   -7  12.311220  12.929588   0.320535     0.7074   0
    7    8    7   3.520271   3.863892   0.292381     0.7716   0
   -7   -8   -7   3.682181   4.283004   0.247779     0.7716   0
   -8   -8   -7   1.648311   1.938850   0.248883     0.8396   0
    8    8    7   1.639042   1.794478   0.283223     0.8396   0
   -9   -8   -7  34.830841  34.511551   0.730588     0.9106   0
    9    8    7  34.652147  35.971973   0.914633     0.9106   0
   10    8    7   1.393601   1.584585   0.417774     0.9838   0
  -10   -8   -7   1.444971   1.555704   0.363665     0.9838   0
   11    8    7  18.309082  17.496426   1.016343     1.0589   0
  -11   -8   -7  18.113603  18.679523   0.928675     1.0589   0
    0    9    7 106.908484 110.401158   0.904309     0.5392   0
   -1   -9   -7 307.031863 302.571409   1.670027     0.5460   0
    1    9    7 304.763895 305.996448   1.918058     0.5460   0
    2    9    7  60.367069  61.130250   0.690601     0.5657   0
   -2   -9   -7  60.109624  60.185424   0.572578     0.5657   0
    3    9    7  34.325207  34.084027   0.498314     0.5971   0
   -3   -9   -7  34.187506  32.866096   0.456693     0.5971   0
    4    9    7 126.672654 126.024362   1.215678     0.6385   0
   -4   -9   -7 127.042022 127.030776   1.054786     0.6385   0
   -5   -9   -7  34.401143  33.911204   0.496635     0.6880   0
    5    9    7  34.969974  34.296711   0.646843     0.6880   0
   -6   -9   -7 150.435118 150.174699   1.336762     0.7441   0
    6    9    7 150.242880 149.791346   1.580904     0.7441   0
   -7   -9   -7  51.449621  50.590019   0.790057     0.8054   0
    7    9    7  49.949509  49.443282   0.917201     0.8054   0
   -8   -9   -7   3.810726   4.326349   0.333230     0.8708   0
    8    9    7   3.532357   3.834472   0.388318     0.8708   0
    9    9    7  29.588688  29.738762   0.900933     0.9394   0
   -9   -9   -7  29.727844  28.639876   0.828563     0.9394   0
  -10   -9   -7   7.442224   7.233448   0.705926     1.0106   0
   10    9    7   7.566933   7.866313   0.666594     1.0106   0
   11    9    7   2.404362   2.775906   0.538041     1.0838   0
  -11   -9   -7   2.425607   2.473830   0.621535     1.0838   0
    0   10    7 137.166896 137.999877   1.083892     0.5920   0
    1   10    7 230.053789 231.690618   1.699905     0.5981   0
   -1  -10   -7 229.644081 229.134632   1.515860     0.5981   0
   -2  -10   -7  35.264184  35.915592   0.557235     0.6161   0
    2   10    7  34.704726  35.690518   0.624650     0.6161   0
   -3  -10   -7 160.540240 161.775839   1.349043     0.6451   0
    3   10    7 159.601002 160.630269   1.550945     0.6451   0
    4   10    7 105.647884 106.842350   1.163095     0.6836   0
   -4  -10   -7 105.268139 105.573784   1.069878     0.6836   0
   -5  -10   -7 172.161027 172.225125   1.599309     0.7301   0
    5   10    7 170.518899 170.381978   1.751348     0.7301   0
    6   10    7  25.559392  25.102974   0.652005     0.7832   0
   -6  -10   -7  25.450794  24.938949   0.577471     0.7832   0
    7   10    7  13.275554  13.308542   0.576134     0.8416   0
   -7  -10   -7  13.338356  12.878414   0.444187     0.8416   0
   -8  -10   -7  11.085502  10.493905   0.535312     0.9044   0
    8   10    7  11.093261  11.296522   0.626221     0.9044   0
    9   10    7  10.420733  10.964253   0.718737     0.9706   0
   -9  -10   -7  10.650794  11.119929   0.751336     0.9706   0
  -10  -10   -7   4.610009   4.549520   0.714213     1.0397   0
   10   10    7   4.674528   4.510897   0.535554     1.0397   0
  -11  -10   -7   9.242611   9.830803   1.753692     1.1110   0
   11   10    7   9.054722   9.912681   1.447404     1.1110   0
    0   11    7  21.638134  21.982553   0.418402     0.6452   0
   -1  -11   -7  22.784246  23.096701   0.354364     0.6509   0
    1   11    7  22.622562  23.254710   0.428080     0.6509   0
   -2  -11   -7 110.541680 110.476572   0.956955     0.6675   0
    2   11    7 109.046900 110.047432   1.232080     0.6675   0
   -3  -11   -7  22.577141  22.384400   0.464234     0.6943   0
    3   11    7  22.466898  23.131894   0.524493     0.6943   0
    4   11    7 104.400888 103.648042   1.178958     0.7302   0
   -4  -11   -7 103.575903 102.619183   1.194544     0.7302   0
   -5  -11   -7  10.858323  11.530754   0.500756     0.7739   0
    5   11    7  10.899500  10.757494   0.436358     0.7739   0
   -6  -11   -7  42.849519  41.998784   0.809144     0.8242   0
    6   11    7  44.358251  44.013586   0.859177     0.8242   0
    7   11    7  30.189691  29.150355   0.793989     0.8799   0
   -7  -11   -7  29.906651  30.413804   0.790955     0.8799   0
   -8  -11   -7   1.381552   1.481852   0.409101     0.9401   0
    8   11    7   1.450451   1.566486   0.366735     0.9401   0
   -9  -11   -7   9.082208   9.098034   0.902989     1.0040   0
    9   11    7   9.113982   9.842475   0.660669     1.0040   0
   10   11    7   3.885930   4.129286   0.574239     1.0709   0
  -10  -11   -7   3.802756   4.140041   0.722212     1.0709   0
    0   12    7 228.385912 228.305979   2.030056     0.6990   0
   -1  -12   -7  10.738129  11.243733   0.279740     0.7042   0
    1   12    7  10.393393  11.607694   0.382015     0.7042   0
    2   12    7 151.951984 154.016309   1.628900     0.7196   0
   -2  -12   -7 150.293531 150.764542   1.470944     0.7196   0
   -3  -12   -7  16.987065  17.030746   0.530894     0.7445   0
    3   12    7  16.673684  17.252049   0.460930     0.7445   0
   -4  -12   -7   8.540388   9.032136   0.463220     0.7781   0
    4   12    7   8.563082   8.510570   0.415090     0.7781   0
   -5  -12   -7   0.678793   0.616749   0.277442     0.8192   0
    5   12    7   0.630660   0.685600   0.265447     0.8192   0
   -6  -12   -7  51.224796  50.907744   1.233131     0.8669   0
    6   12    7  51.803709  52.272822   1.064662     0.8669   0
   -7  -12   -7   2.096872   2.130150   0.442229     0.9201   0
    7   12    7   2.184945   2.304400   0.363889     0.9201   0
   -8  -12   -7  48.630507  46.035032   1.339643     0.9778   0
    8   12    7  49.778462  46.642741   1.209294     0.9778   0
    9   12    7   5.089790   5.623518   0.605680     1.0394   0
   -9  -12   -7   5.086249   5.210853   0.877968     1.0394   0
  -10  -12   -7   5.519315   5.462869   0.863388     1.1041   0
   10   12    7   5.304519   4.461151   0.711923     1.1041   0
    0   13    7  72.853269  71.208572   0.925407     0.7530   0
    1   13    7   5.169673   5.480511   0.374142     0.7578   0
   -1  -13   -7   4.804105   5.256595   0.379053     0.7578   0
   -2  -13   -7  57.391549  58.101044   0.926960     0.7722   0
    2   13    7  56.765714  57.369441   1.024881     0.7722   0
   -3  -13   -7   9.438667   9.676924   0.576645     0.7955   0
    3   13    7   9.143248   9.812399   0.494130     0.7955   0
    4   13    7  78.605506  79.871541   1.224359     0.8270   0
   -4  -13   -7  78.834847  78.614197   1.239541     0.8270   0
   -5  -13   -7   0.291488   0.400878   0.269649     0.8658   0
    5   13    7   0.368410   0.432103   0.252600     0.8658   0
   -6  -13   -7  16.479732  16.547650   0.720497     0.9110   0
    6   13    7  16.141384  15.578314   0.659493     0.9110   0
   -7  -13   -7   2.889159   3.529011   0.518783     0.9618   0
    7   13    7   2.708426   2.812679   0.486409     0.9618   0
   -8  -13   -7   0.208764   0.224715   0.410933     1.0171   0
    8   13    7   0.190159   0.429984   0.375551     1.0171   0
    9   13    7   0.786466   0.641492   0.468382     1.0764   0
   -9  -13   -7   0.888249   0.534952   0.518559     1.0764   0
    0   14    7  25.703011  26.709196   0.680896     0.8073   0
    1   14    7  24.268119  24.142078   0.704543     0.8118   0
   -1  -14   -7  23.769509  23.731522   0.772236     0.8118   0
   -2  -14   -7  30.989655  30.857218   0.931090     0.8252   0
    2   14    7  30.804426  30.353473   0.810554     0.8252   0
   -3  -14   -7 119.876060 120.771439   2.592256     0.8471   0
    3   14    7 120.584819 118.589829   1.740871     0.8471   0
    4   14    7   3.432683   4.102613   0.417855     0.8767   0
   -4  -14   -7   3.578885   4.080716   0.581772     0.8767   0
   -5  -14   -7  66.479983  65.193791   1.404634     0.9135   0
    5   14    7  65.217019  63.002575   1.350956     0.9135   0
   -6  -14   -7  20.103929  20.703214   0.878525     0.9564   0
    6   14    7  19.799587  19.769341   0.875921     0.9564   0
   -7  -14   -7   2.582905   2.931456   0.573773     1.0049   0
    7   14    7   2.500424   3.081224   0.485521     1.0049   0
   -8  -14   -7   8.407267   8.586361   0.915298     1.0580   0
    8   14    7   8.224638   8.618196   1.236336     1.0580   0
    0   15    7   1.815224   1.312899   0.452716     0.8619   0
   -1  -15   -7  21.945363  20.761659   0.963365     0.8661   0
    1   15    7  22.123370  21.396930   0.980136     0.8661   0
    2   15    7  33.476767  34.515501   0.964245     0.8787   0
   -2  -15   -7  33.398057  33.401982   1.293722     0.8787   0
   -3  -15   -7  48.088356  47.702662   1.666328     0.8992   0
    3   15    7  48.649641  48.840601   1.187811     0.8992   0
    4   15    7  13.218531  14.080814   0.709436     0.9272   0
   -4  -15   -7  13.353515  12.918904   0.882116     0.9272   0
    5   15    7   0.705940   0.826139   0.329675     0.9620   0
   -5  -15   -7   0.683056   1.189992   0.463731     0.9620   0
   -6  -15   -7   2.420430   3.245330   0.738839     1.0029   0
    6   15    7   2.399468   2.602751   0.477019     1.0029   0
   -7  -15   -7  16.142178  16.046149   1.146845     1.0492   0
    7   15    7  15.767715  14.499899   1.356908     1.0492   0
   -8  -15   -7   5.559009   5.804008   1.163472     1.1002   0
    8   15    7   5.518352   5.070583   1.006719     1.1002   0
    0   16    7   0.942182   0.523721   1.192389     0.9166   0
    1   16    7  14.899501  14.906504   1.532604     0.9206   0
   -1  -16   -7  15.143886  15.022587   1.335936     0.9206   0
   -2  -16   -7  26.620522  25.848492   1.518248     0.9324   0
    2   16    7  26.798154  25.433537   1.342184     0.9324   0
    3   16    7  29.791224  30.298349   1.456059     0.9518   0
   -3  -16   -7  29.423537  29.956474   1.362824     0.9518   0
    4   16    7  30.273807  29.723140   1.200819     0.9783   0
   -4  -16   -7  30.001343  30.285960   1.436137     0.9783   0
    5   16    7   3.896189   3.660428   0.547611     1.0113   0
   -5  -16   -7   3.672291   4.382936   0.943632     1.0113   0
   -6  -16   -7   0.457032   0.531918   0.656108     1.0503   0
    6   16    7   0.446549   0.170552   0.440694     1.0503   0
    7   16    7   0.239775   0.335079   0.579635     1.0946   0
   -7  -16   -7   0.206392   0.779733   0.879629     1.0946   0
   -1  -17   -7  38.149615  35.621030   1.861856     0.9752   0
    1   17    7  39.130532  38.473014   3.026369     0.9752   0
   -2  -17   -7   1.105530   1.096138   0.659143     0.9864   0
    2   17    7   1.100678   0.962719   0.638601     0.9864   0
   -3  -17   -7   9.415906  10.215234   1.563155     1.0047   0
    3   17    7   9.270664   9.393853   1.242683     1.0047   0
   -4  -17   -7   0.365323   0.261730   0.721476     1.0299   0
    4   17    7   0.301108   0.013880   0.979597     1.0299   0
    5   17    7   2.117874   2.128435   0.794079     1.0613   0
   -5  -17   -7   2.204919   1.305429   0.932275     1.0613   0
    6   17    7   1.651348   1.727027   0.756238     1.0985   0
   -6  -17   -7   1.591741   2.161015   1.013596     1.0985   0
    0   18    7   1.033581   1.753252   0.781474     1.0265   0
   -1  -18   -7   4.032749   4.691522   1.037989     1.0300   0
    1   18    7   3.841236   4.828721   1.494179     1.0300   0
    2   18    7  11.966640  14.484636   2.720387     1.0406   0
   -2  -18   -7  12.515589  12.717173   1.659353     1.0406   0
   -3  -18   -7  10.571909  10.947375   1.932395     1.0580   0
   -4  -18   -7   0.985926   0.443361   0.800355     1.0819   0
    4   18    7   0.915417   0.376970   0.986752     1.0819   0
    0   19    7   0.083180   0.338401   0.883462     1.0816   0
   -1  -19   -7   5.609030   6.454263   1.807451     1.0849   0
   -2  -19   -7  18.469690  15.911032   2.837593     1.0950   0
    0    0    8 632.558613 625.105003   5.362246     0.2183   0
    1    0    8 417.190818 413.451086   2.492557     0.2345   0
    2    0    8 535.318014 541.919210   2.922460     0.2773   0
    3    0    8   4.303143   3.776538   0.156079     0.3368   0
    4    0    8   3.069816   3.399542   0.165766     0.4056   0
    5    0    8   0.512267   0.719285   0.140664     0.4799   0
    6    0    8  35.995507  36.604370   0.509141     0.5574   0
    7    0    8 164.334706 165.560888   1.353496     0.6369   0
    8    0    8 203.879090 201.706492   1.725717     0.7178   0
    9    0    8  84.331209  84.207469   1.121276     0.7996   0
   10    0    8  29.411999  29.715778   0.756606     0.8821   0
   11    0    8   2.713887   3.226745   0.416481     0.9652   0
   12    0    8   0.507611   0.553635   0.368207     1.0486   0
    0    1    8 218.210334 225.332525   0.968545     0.2254   0
   -1   -1   -8 789.943448 804.079653   4.414134     0.2411   0
    1    1    8 790.584351 795.521995   4.022144     0.2411   0
    2    1    8 379.264298 376.873649   1.835273     0.2829   0
   -2   -1   -8 376.791913 380.238536   1.842348     0.2829   0
   -3   -1   -8 400.769408 398.529050   1.889113     0.3414   0
    3    1    8 398.153793 393.337176   1.876248     0.3414   0
    4    1    8 201.134923 200.946969   1.143918     0.4095   0
   -4   -1   -8 201.289196 199.624536   1.242306     0.4095   0
   -5   -1   -8  81.166511  82.773980   0.719509     0.4832   0
    5    1    8  82.458297  85.383653   0.738444     0.4832   0
    6    1    8  77.479723  79.315454   0.841401     0.5602   0
   -6   -1   -8  77.721405  77.857366   0.805517     0.5602   0
    7    1    8  91.806172  93.107182   0.943955     0.6393   0
   -7   -1   -8  92.557681  92.927626   0.925488     0.6393   0
   -8   -1   -8   9.350066   9.238177   0.401282     0.7200   0
    8    1    8   9.651898   9.658609   0.428745     0.7200   0
   -9   -1   -8  37.323728  37.009001   0.766113     0.8016   0
    9    1    8  37.044806  37.201395   0.756453     0.8016   0
   10    1    8   6.890996   7.634245   0.469585     0.8839   0
  -10   -1   -8   6.813426   7.297011   0.454807     0.8839   0
  -11   -1   -8   8.190880   7.978688   0.571770     0.9668   0
   11    1    8   8.385861   8.742853   0.591046     0.9668   0
   12    1    8   4.367774   4.139727   0.530149     1.0501   0
  -12   -1   -8   4.215069   4.746403   0.600338     1.0501   0
    0    2    8  34.220035  32.772637   0.240534     0.2454   0
    1    2    8 1755.60390 1736.00527    9.25784     0.2599   0
   -1   -2   -8 1759.26995 1752.20126    8.81220     0.2599   0
   -2   -2   -8 270.899398 270.225219   1.239433     0.2991   0
    2    2    8 263.868577 264.818776   1.271672     0.2991   0
    3    2    8   6.599044   7.429461   0.169313     0.3549   0
   -3   -2   -8   5.734509   6.451318   0.173407     0.3549   0
    4    2    8 304.532678 302.895509   1.650509     0.4208   0
   -4   -2   -8 301.666581 297.823938   1.627742     0.4208   0
    5    2    8  98.579770 101.823748   0.834623     0.4928   0
   -5   -2   -8  96.324779  98.980473   0.813821     0.4928   0
    6    2    8   1.381307   1.552983   0.185832     0.5685   0
   -6   -2   -8   1.611876   1.683961   0.190294     0.5685   0
    7    2    8  35.228863  36.368882   0.597420     0.6467   0
   -7   -2   -8  34.088398  34.434880   0.559049     0.6467   0
    8    2    8  41.378092  40.941735   0.753078     0.7265   0
   -8   -2   -8  43.174590  44.689257   0.738372     0.7265   0
    9    2    8  22.046959  22.451016   0.606452     0.8074   0
   -9   -2   -8  22.659511  22.577513   0.614254     0.8074   0
  -10   -2   -8  15.788609  16.006287   0.593389     0.8892   0
   10    2    8  16.093635  15.742160   0.597968     0.8892   0
   11    2    8   1.718372   1.665404   0.374366     0.9717   0
  -11   -2   -8   1.515233   1.493182   0.361268     0.9717   0
   12    2    8   0.165443   0.159491   0.383649     1.0546   0
  -12   -2   -8   0.166618   0.140198   0.373091     1.0546   0
    0    3    8  74.139000  76.372345   0.490997     0.2755   0
    1    3    8  16.746552  17.405570   0.215396     0.2885   0
   -1   -3   -8  14.478433  14.807479   0.173757     0.2885   0
    2    3    8 390.045559 386.327294   1.862907     0.3243   0
   -2   -3   -8 391.705693 389.067325   1.746312     0.3243   0
   -3   -3   -8  83.589450  84.206751   0.577714     0.3764   0
    3    3    8  81.088972  80.571900   0.602062     0.3764   0
    4    3    8  17.347186  17.510970   0.323579     0.4391   0
   -4   -3   -8  16.719452  16.548817   0.275691     0.4391   0
    5    3    8   3.071450   3.220793   0.161242     0.5085   0
   -5   -3   -8   3.413594   3.502472   0.192853     0.5085   0
    6    3    8  32.807021  34.680783   0.511727     0.5822   0
   -6   -3   -8  33.287868  33.690439   0.520507     0.5822   0
    7    3    8  30.200453  30.789077   0.627253     0.6587   0
   -7   -3   -8  30.889845  31.337442   0.558241     0.6587   0
   -8   -3   -8  23.433407  23.414426   0.551669     0.7372   0
    8    3    8  22.840481  22.665765   0.559561     0.7372   0
   -9   -3   -8  13.334678  13.687406   0.522294     0.8171   0
    9    3    8  14.013960  14.070759   0.513145     0.8171   0
  -10   -3   -8   3.293032   3.833511   0.378083     0.8980   0
   10    3    8   3.422293   3.697551   0.365218     0.8980   0
   11    3    8   6.638292   6.691340   0.511861     0.9797   0
  -11   -3   -8   6.534746   6.514154   0.511332     0.9797   0
   12    3    8   0.352611   0.193984   0.417442     1.0620   0
  -12   -3   -8   0.312562   0.142388   0.351850     1.0620   0
    0    4    8  14.819835  15.280520   0.180733     0.3129   0
   -1   -4   -8  29.639277  29.817677   0.247070     0.3243   0
    1    4    8  30.346924  30.962349   0.301915     0.3243   0
   -2   -4   -8 404.041638 400.659487   1.725474     0.3565   0
    2    4    8 408.561289 405.496736   1.988848     0.3565   0
   -3   -4   -8 774.913013 768.308425   3.868283     0.4045   0
    3    4    8 779.046593 770.341003   4.300529     0.4045   0
   -4   -4   -8 683.864478 677.259856   2.987864     0.4634   0
    4    4    8 679.969495 669.274983   3.705613     0.4634   0
   -5   -4   -8 208.781131 208.709192   1.404742     0.5296   0
    5    4    8 208.563456 209.091647   1.475568     0.5296   0
   -6   -4   -8  39.857632  39.611132   0.543149     0.6007   0
    6    4    8  40.451436  41.230013   0.613634     0.6007   0
    7    4    8  38.400373  38.242194   0.593757     0.6752   0
   -7   -4   -8  39.309754  40.056073   0.624731     0.6752   0
    8    4    8   4.748131   5.069039   0.319296     0.7519   0
   -8   -4   -8   4.705553   4.896099   0.333661     0.7519   0
    9    4    8   7.791737   7.904953   0.472476     0.8304   0
   -9   -4   -8   7.592130   7.948900   0.435344     0.8304   0
  -10   -4   -8   5.053328   5.156672   0.407458     0.9102   0
   10    4    8   4.829599   5.071921   0.442481     0.9102   0
   11    4    8   3.725302   3.966581   0.488196     0.9909   0
  -11   -4   -8   3.766962   3.950627   0.498152     0.9909   0
  -12   -4   -8   7.086503   6.922196   0.645065     1.0723   0
   12    4    8   7.263909   7.556766   0.730202     1.0723   0
    0    5    8 502.406309 492.875171   2.370854     0.3552   0
   -1   -5   -8  90.249570  91.862856   0.586557     0.3653   0
    1    5    8  92.840431  94.820151   0.681812     0.3653   0
    2    5    8 578.534312 574.058910   2.988725     0.3942   0
   -2   -5   -8 576.705610 568.022224   2.445765     0.3942   0
   -3   -5   -8 203.287380 200.667758   1.084063     0.4381   0
    3    5    8 207.026409 205.104597   1.288973     0.4381   0
   -4   -5   -8  89.735271  89.483106   0.656530     0.4930   0
    4    5    8  89.668498  90.954301   0.861350     0.4930   0
    5    5    8   4.251355   4.984666   0.233495     0.5557   0
   -5   -5   -8   4.027576   4.624053   0.209695     0.5557   0
   -6   -5   -8 209.234370 211.041630   1.463591     0.6238   0
    6    5    8 211.706861 214.828475   1.695039     0.6238   0
   -7   -5   -8  57.835480  57.698388   0.765790     0.6958   0
    7    5    8  58.577449  58.217486   0.820797     0.6958   0
    8    5    8  12.535404  13.049711   0.502749     0.7705   0
   -8   -5   -8  12.035686  12.612761   0.460481     0.7705   0
   -9   -5   -8  52.022822  51.643836   0.869170     0.8473   0
    9    5    8  52.452673  51.598678   0.979364     0.8473   0
   10    5    8   2.754008   2.994193   0.398920     0.9256   0
  -10   -5   -8   2.863018   2.834783   0.346032     0.9256   0
   11    5    8  19.545537  19.829672   0.849876     1.0050   0
  -11   -5   -8  19.461846  20.292837   0.753616     1.0050   0
   12    5    8   0.397963   0.440631   0.453021     1.0854   0
    0    6    8  22.435073  22.425249   0.270385     0.4008   0
   -1   -6   -8 430.663192 424.887931   1.944345     0.4099   0
    1    6    8 434.363050 428.740314   2.271003     0.4099   0
   -2   -6   -8 500.681712 502.037037   2.276398     0.4358   0
    2    6    8 492.918175 490.724086   2.452049     0.4358   0
   -3   -6   -8  75.625663  74.631187   0.554937     0.4758   0
    3    6    8  74.981538  73.690311   0.703511     0.4758   0
   -4   -6   -8  31.854043  32.414511   0.372328     0.5268   0
    4    6    8  31.857983  32.029632   0.497461     0.5268   0
   -5   -6   -8 138.805802 140.374510   1.027323     0.5859   0
    5    6    8 136.983267 138.460439   1.248779     0.5859   0
    6    6    8  66.434563  67.015930   0.821632     0.6509   0
   -6   -6   -8  68.508289  68.896424   0.705342     0.6509   0
   -7   -6   -8  31.841297  31.668275   0.630665     0.7202   0
    7    6    8  31.629943  31.389873   0.695215     0.7202   0
    8    6    8 118.457707 118.189418   1.423739     0.7926   0
   -8   -6   -8 119.036038 117.516081   1.333583     0.7926   0
   -9   -6   -8   6.068205   6.570212   0.433458     0.8674   0
    9    6    8   6.077891   6.443023   0.440245     0.8674   0
   10    6    8  21.710225  20.968598   0.724555     0.9440   0
  -10   -6   -8  21.711322  21.234701   0.689362     0.9440   0
  -11   -6   -8   6.502912   7.027991   0.568386     1.0221   0
   11    6    8   6.300853   6.409203   0.675024     1.0221   0
   12    6    8  13.272019  13.423637   0.920532     1.1012   0
  -12   -6   -8  13.306795  13.763807   0.969398     1.1012   0
    0    7    8 168.839185 168.436484   1.028885     0.4489   0
   -1   -7   -8  82.405212  83.361130   0.625916     0.4569   0
    1    7    8  80.715763  82.572518   0.673139     0.4569   0
   -2   -7   -8 450.283589 445.883463   2.107849     0.4803   0
    2    7    8 445.703343 447.295674   2.564883     0.4803   0
   -3   -7   -8  55.083820  55.887562   0.479972     0.5169   0
    3    7    8  54.625738  55.871671   0.607107     0.5169   0
   -4   -7   -8 201.357336 198.041746   1.231254     0.5642   0
    4    7    8 204.091029 203.087281   1.666239     0.5642   0
    5    7    8  32.486115  32.038520   0.542979     0.6198   0
   -5   -7   -8  32.699476  32.566685   0.412351     0.6198   0
    6    7    8 115.880406 117.022301   1.299216     0.6815   0
   -6   -7   -8 114.039401 115.944065   0.976733     0.6815   0
    7    7    8   8.995261   9.065534   0.415215     0.7480   0
   -7   -7   -8   8.545645   9.123261   0.372984     0.7480   0
    8    7    8   2.629048   2.997775   0.316010     0.8179   0
   -8   -7   -8   2.521184   2.841606   0.286357     0.8179   0
   -9   -7   -8   4.840679   4.927261   0.367615     0.8906   0
    9    7    8   4.590570   4.619376   0.394952     0.8906   0
  -10   -7   -8   4.174338   4.608324   0.424328     0.9654   0
   10    7    8   4.264377   4.497340   0.534126     0.9654   0
   11    7    8   1.708053   1.439522   0.487289     1.0418   0
  -11   -7   -8   1.690214   1.437906   0.454798     1.0418   0
    0    8    8 354.461820 359.046390   2.106026     0.4986   0
   -1   -8   -8  63.662293  65.119635   0.542925     0.5058   0
    1    8    8  64.022979  64.972668   0.557630     0.5058   0
   -2   -8   -8   1.494375   2.088241   0.110688     0.5271   0
    2    8    8   1.583800   1.838819   0.168253     0.5271   0
    3    8    8 119.182857 118.093355   1.070856     0.5606   0
   -3   -8   -8 117.874494 117.866216   0.857615     0.5606   0
    4    8    8   1.313260   1.555596   0.184647     0.6045   0
   -4   -8   -8   1.303446   1.429691   0.127090     0.6045   0
   -5   -8   -8   7.464062   7.337788   0.244017     0.6567   0
    5    8    8   7.538452   7.488930   0.340735     0.6567   0
   -6   -8   -8  25.166736  25.009515   0.430289     0.7152   0
    6    8    8  25.620842  25.570719   0.593703     0.7152   0
    7    8    8   7.153487   7.541980   0.424830     0.7788   0
   -7   -8   -8   7.108822   7.771785   0.335726     0.7788   0
    8    8    8   4.030859   4.599481   0.401982     0.8462   0
   -8   -8   -8   3.548824   3.734926   0.302804     0.8462   0
    9    8    8   6.523129   6.552031   0.480385     0.9167   0
   -9   -8   -8   6.258213   6.571980   0.401551     0.9167   0
  -10   -8   -8   5.774263   5.871324   0.520965     0.9895   0
   10    8    8   5.440081   5.036629   0.548886     0.9895   0
  -11   -8   -8   0.664548   0.841787   0.491069     1.0642   0
   11    8    8   0.677153   0.791332   0.430289     1.0642   0
    0    9    8 199.272477 203.247984   1.422724     0.5495   0
    1    9    8  50.374280  49.869819   0.584205     0.5561   0
   -1   -9   -8  48.947158  48.532303   0.533292     0.5561   0
   -2   -9   -8  58.431313  59.912409   0.541829     0.5755   0
    2    9    8  60.823441  62.474948   0.724681     0.5755   0
    3    9    8 112.441720 112.661774   1.114578     0.6064   0
   -3   -9   -8 111.844349 113.849539   0.972801     0.6064   0
    4    9    8  55.807797  56.735966   0.765889     0.6472   0
   -4   -9   -8  57.231967  58.501365   0.736056     0.6472   0
    5    9    8  45.290064  45.661735   0.741568     0.6961   0
   -5   -9   -8  46.234156  46.191785   0.632173     0.6961   0
    6    9    8  55.598140  55.545507   0.900556     0.7516   0
   -6   -9   -8  55.935545  56.240121   0.711232     0.7516   0
    7    9    8  18.649822  18.168685   0.579447     0.8123   0
   -7   -9   -8  19.126873  19.200506   0.455481     0.8123   0
   -8   -9   -8  23.148299  23.371422   0.564283     0.8772   0
    8    9    8  23.385219  23.295469   0.696041     0.8772   0
   -9   -9   -8  15.145279  14.669130   0.607565     0.9453   0
    9    9    8  15.508867  15.212019   0.715891     0.9453   0
   10    9    8   4.474118   4.518681   0.550080     1.0161   0
  -10   -9   -8   4.469375   5.617090   0.780388     1.0161   0
  -11   -9   -8  10.259910  10.183362   0.990640     1.0890   0
   11    9    8  10.272172  11.677451   0.947492     1.0890   0
    0   10    8 191.051625 194.438946   1.428829     0.6013   0
    1   10    8 115.123483 115.691788   1.036965     0.6074   0
   -1  -10   -8 116.047049 116.920852   0.906069     0.6074   0
    2   10    8 114.656738 115.188132   1.174380     0.6251   0
   -2  -10   -8 112.527697 113.944704   1.008389     0.6251   0
   -3  -10   -8  19.364670  19.229953   0.374977     0.6537   0
    3   10    8  19.998109  19.325926   0.467044     0.6537   0
    4   10    8   5.119257   5.275753   0.309744     0.6917   0
   -4  -10   -8   5.269364   5.308415   0.244412     0.6917   0
   -5  -10   -8  92.777035  91.809887   1.035978     0.7377   0
    5   10    8  91.773027  90.728060   1.211252     0.7377   0
   -6  -10   -8  36.514097  35.528109   0.628214     0.7903   0
    6   10    8  36.917290  37.733331   0.777273     0.7903   0
   -7  -10   -8  28.634121  27.490536   0.639454     0.8483   0
    7   10    8  28.381136  28.211993   0.759649     0.8483   0
   -8  -10   -8  45.614861  46.395851   1.044156     0.9106   0
    8   10    8  45.736284  45.167505   1.113744     0.9106   0
   -9  -10   -8   8.632041   8.678087   0.760637     0.9764   0
    9   10    8   8.562907   8.640326   0.710074     0.9764   0
  -10  -10   -8   4.414126   4.621998   0.737573     1.0450   0
   10   10    8   4.309956   4.439802   0.555341     1.0450   0
    0   11    8  44.523964  45.018294   0.638862     0.6538   0
   -1  -11   -8 206.272026 203.669044   1.584828     0.6594   0
    1   11    8 207.589099 205.813845   1.635373     0.6594   0
   -2  -11   -8  34.886409  35.871690   0.570621     0.6758   0
    2   11    8  35.145374  36.955044   0.748885     0.6758   0
   -3  -11   -8  36.677730  37.185864   0.516000     0.7023   0
    3   11    8  36.751622  37.580708   0.655147     0.7023   0
    4   11    8   3.324296   3.638343   0.259145     0.7378   0
   -4  -11   -8   3.554495   4.564710   0.344290     0.7378   0
    5   11    8  38.850889  38.889675   0.732770     0.7811   0
   -5  -11   -8  38.485683  38.970834   0.857445     0.7811   0
    6   11    8  29.361720  30.173378   0.725596     0.8310   0
   -6  -11   -8  29.785341  30.910367   0.758006     0.8310   0
   -7  -11   -8  17.600260  18.188526   0.749262     0.8863   0
    7   11    8  17.283166  18.125232   0.672995     0.8863   0
    8   11    8   3.502912   3.655149   0.409200     0.9461   0
   -8  -11   -8   3.415457   3.458750   0.508288     0.9461   0
   -9  -11   -8  19.648302  18.553385   1.070309     1.0096   0
    9   11    8  20.010973  20.319591   0.881559     1.0096   0
  -10  -11   -8   0.448850   0.319458   0.468247     1.0761   0
   10   11    8   0.504131   0.464925   0.425432     1.0761   0
    0   12    8  65.417528  65.123315   0.816703     0.7069   0
    1   12    8  21.166614  21.265405   0.547512     0.7121   0
   -1  -12   -8  20.915929  21.308947   0.422730     0.7121   0
   -2  -12   -8  37.504703  37.069421   0.537484     0.7273   0
    2   12    8  36.680638  36.985658   0.785146     0.7273   0
   -3  -12   -8  37.725170  37.920698   0.809108     0.7520   0
    3   12    8  37.396012  36.698817   0.682835     0.7520   0
   -4  -12   -8  47.943533  48.596943   0.848602     0.7852   0
    4   12    8  48.711691  49.423082   0.862643     0.7852   0
   -5  -12   -8  48.351048  48.378782   0.927867     0.8260   0
    5   12    8  47.354644  46.983988   0.973743     0.8260   0
    6   12    8  13.000605  12.986597   0.602753     0.8733   0
   -6  -12   -8  12.651721  12.848069   0.667725     0.8733   0
   -7  -12   -8   2.600514   2.822923   0.444411     0.9261   0
    7   12    8   2.749196   2.749170   0.392403     0.9261   0
    8   12    8   1.237168   1.494672   0.405367     0.9835   0
   -8  -12   -8   1.247329   1.234100   0.425818     0.9835   0
    9   12    8   7.130213   7.970779   0.751740     1.0447   0
   -9  -12   -8   7.296853   8.049765   0.811721     1.0447   0
  -10  -12   -8   0.235555   0.587562   0.557909     1.1092   0
   10   12    8   0.256605   0.323983   0.495486     1.1092   0
    0   13    8  15.833544  17.318396   0.478222     0.7604   0
    1   13    8   7.970684   8.742997   0.421895     0.7652   0
   -1  -13   -8   7.023713   7.582649   0.316621     0.7652   0
   -2  -13   -8  24.366118  24.790277   0.611955     0.7794   0
    2   13    8  23.767444  24.233652   0.675626     0.7794   0
   -3  -13   -8   7.645299   7.848545   0.542242     0.8025   0
    3   13    8   7.800128   8.473967   0.480152     0.8025   0
   -4  -13   -8  10.036582  10.303575   0.573746     0.8337   0
    4   13    8  10.304508  10.385094   0.492793     0.8337   0
    5   13    8  11.006183  11.203063   0.516368     0.8723   0
   -5  -13   -8  10.615807  10.637281   0.568969     0.8723   0
    6   13    8  25.200463  24.908874   0.776375     0.9172   0
   -6  -13   -8  24.847153  25.020737   0.857059     0.9172   0
    7   13    8   3.133250   3.338690   0.455984     0.9675   0
   -7  -13   -8   3.087268   3.279697   0.487514     0.9675   0
   -8  -13   -8   3.294791   3.439304   0.574697     1.0226   0
    8   13    8   3.130765   3.093272   0.548697     1.0226   0
   -9  -13   -8   2.375042   2.489613   0.644697     1.0816   0
    9   13    8   2.194504   2.068032   0.547737     1.0816   0
    0   14    8  27.685105  26.899975   0.640864     0.8142   0
   -1  -14   -8  12.608404  12.898794   0.622621     0.8187   0
    1   14    8  12.798201  12.935334   0.641115     0.8187   0
   -2  -14   -8   2.326540   2.432038   0.348986     0.8320   0
    2   14    8   2.215884   2.457077   0.354049     0.8320   0
   -3  -14   -8  69.559618  70.308725   1.437223     0.8536   0
    3   14    8  69.591937  70.018472   1.376533     0.8536   0
   -4  -14   -8  25.186343  24.784172   0.921421     0.8831   0
    4   14    8  24.870644  25.675490   0.803623     0.8831   0
   -5  -14   -8   0.109719   0.204676   0.261030     0.9196   0
    5   14    8   0.063374   0.206077   0.308370     0.9196   0
    6   14    8   6.967109   7.388612   0.647014     0.9623   0
   -6  -14   -8   6.723462   7.012513   0.607439     0.9623   0
    7   14    8   3.056769   3.033471   0.534126     1.0104   0
   -7  -14   -8   3.224005   3.725149   0.536586     1.0104   0
   -8  -14   -8   3.874060   3.671938   0.685852     1.0632   0
    8   14    8   4.034646   3.759696   0.793891     1.0632   0
    0   15    8   0.427091   0.227480   0.340636     0.8683   0
   -1  -15   -8  15.782160  14.447737   0.907236     0.8725   0
    1   15    8  15.566937  15.759846   0.803874     0.8725   0
    2   15    8  46.003422  44.268646   1.131618     0.8850   0
   -2  -15   -8  46.160747  45.164004   1.521534     0.8850   0
   -3  -15   -8  25.350065  25.395112   1.262820     0.9054   0
    3   15    8  25.577290  25.558329   0.919517     0.9054   0
   -4  -15   -8  37.763891  37.400972   1.555030     0.9332   0
    4   15    8  36.988053  36.001599   1.095501     0.9332   0
    5   15    8   9.195139   9.671896   0.715514     0.9678   0
   -5  -15   -8   9.084981  10.546246   0.977703     0.9678   0
    6   15    8  13.284066  12.705412   0.797949     1.0085   0
   -6  -15   -8  13.052554  12.437873   1.098706     1.0085   0
    7   15    8   1.834222   2.023466   0.861332     1.0545   0
   -7  -15   -8   1.856333   1.766467   0.622298     1.0545   0
   -8  -15   -8   0.244923   0.453721   0.681749     1.1052   0
    8   15    8   0.259331   0.582212   0.671110     1.1052   0
    0   16    8   0.055361   0.034816   0.890025     0.9227   0
   -1  -16   -8   3.757737   4.415418   0.807681     0.9266   0
    1   16    8   3.935782   3.729476   0.972109     0.9266   0
    2   16    8  35.372754  33.111100   1.230159     0.9384   0
   -2  -16   -8  35.041452  34.443588   1.724577     0.9384   0
   -3  -16   -8  14.278593  14.856228   1.252918     0.9576   0
    3   16    8  14.476233  14.592819   1.409024     0.9576   0
   -4  -16   -8   8.358286   8.958815   1.077392     0.9840   0
    4   16    8   8.405080   8.577176   0.748930     0.9840   0
   -5  -16   -8   0.149867   1.588967   1.131529     1.0168   0
    5   16    8   0.177412   0.465365   0.388794     1.0168   0
    6   16    8   0.406041   0.342405   0.520875     1.0556   0
   -6  -16   -8   0.362984   0.748481   0.662231     1.0556   0
    7   16    8   3.287689   3.630047   0.840755     1.0997   0
   -7  -16   -8   3.233321   3.478196   1.251544     1.0997   0
    0   17    8  22.256594  24.049606   1.811697     0.9772   0
    1   17    8   6.562655   7.033727   1.698747     0.9809   0
   -1  -17   -8   6.425777   6.946508   1.134195     0.9809   0
    2   17    8  10.315936  12.295215   1.877379     0.9920   0
   -2  -17   -8  10.384262  10.928073   1.218721     0.9920   0
    3   17    8   7.389584   7.906408   1.212329     1.0103   0
   -3  -17   -8   7.543465   7.672365   1.036732     1.0103   0
    4   17    8   5.966317   6.679328   1.090024     1.0353   0
   -4  -17   -8   6.061135   8.503280   1.820424     1.0353   0
    5   17    8   2.246537   2.650522   0.885617     1.0665   0
   -5  -17   -8   2.397072   3.369475   1.088776     1.0665   0
    6   17    8   1.539552   1.762777   0.848260     1.1036   0
   -6  -17   -8   1.631794   1.210147   0.950051     1.1036   0
    0   18    8   9.868546  10.854006   1.971395     1.0319   0
   -1  -18   -8  13.650424  14.124177   1.523186     1.0354   0
    1   18    8  13.608454  12.910645   2.102229     1.0354   0
    2   18    8   4.060605   4.683145   1.470441     1.0459   0
   -2  -18   -8   4.300087   4.238169   0.948650     1.0459   0
   -3  -18   -8  14.720225  16.564797   2.349576     1.0633   0
    4   18    8   1.072327   1.701028   1.131358     1.0870   0
   -4  -18   -8   0.990908   0.965933   0.893518     1.0870   0
    0   19    8   0.147496   0.245903   0.907020     1.0867   0
   -1  -19   -8   2.002086   1.492976   1.351288     1.0901   0
   -2  -19   -8   2.368309   2.057716   1.356279     1.1001   0
    1    0    9 1059.70093 1061.70809    5.24667     0.2601   0
    2    0    9  48.028379  48.420170   0.366214     0.2992   0
    3    0    9 2480.56514 2484.59391   12.99162     0.3551   0
    4    0    9  63.070663  63.187787   0.592186     0.4210   0
    5    0    9 761.399642 756.956868   3.847894     0.4929   0
    6    0    9   0.182635   0.439581   0.162929     0.5686   0
    7    0    9  28.313256  28.061974   0.545654     0.6467   0
    8    0    9  44.881950  45.669366   0.796261     0.7265   0
    9    0    9  26.967242  26.391471   0.707497     0.8075   0
   10    0    9   1.670197   1.629735   0.314807     0.8893   0
   11    0    9  11.313599  11.566126   0.636052     0.9717   0
   12    0    9   0.760059   0.626912   0.392017     1.0546   0
    0    1    9  74.151703  76.233458   0.457528     0.2519   0
   -1   -1   -9 562.186189 566.067752   3.238542     0.2660   0
    1    1    9 561.167498 567.069677   3.273628     0.2660   0
    2    1    9 471.877656 460.658262   2.120678     0.3044   0
   -2   -1   -9 471.654026 464.981981   2.243845     0.3044   0
    3    1    9 265.249683 262.291519   1.350973     0.3595   0
   -3   -1   -9 263.009288 259.722965   1.338907     0.3595   0
    4    1    9   5.993585   6.461230   0.248443     0.4247   0
   -4   -1   -9   6.668593   7.111897   0.226106     0.4247   0
   -5   -1   -9  67.064891  67.188663   0.722670     0.4961   0
    5    1    9  65.561498  65.632089   0.677448     0.4961   0
    6    1    9  26.144251  26.338232   0.475645     0.5714   0
   -6   -1   -9  24.993741  24.913003   0.488708     0.5714   0
    7    1    9 131.974775 134.201361   1.260836     0.6492   0
   -7   -1   -9 132.738947 134.219317   1.192775     0.6492   0
    8    1    9  28.438112  28.983458   0.648369     0.7287   0
   -8   -1   -9  28.058413  28.250059   0.632909     0.7287   0
    9    1    9  36.535544  37.399715   0.755169     0.8094   0
   -9   -1   -9  35.229205  35.546693   0.805670     0.8094   0
  -10   -1   -9   8.045065   7.900033   0.484210     0.8911   0
   10    1    9   7.755362   8.331471   0.487406     0.8911   0
   11    1    9   9.358217   9.698650   0.620610     0.9733   0
  -11   -1   -9   9.059085   9.286299   0.629040     0.9733   0
  -12   -1   -9   0.444703   0.352909   0.395913     1.0561   0
    0    2    9   6.668445   7.058955   0.127961     0.2700   0
    1    2    9 110.334687 112.039611   0.621319     0.2832   0
   -1   -2   -9 113.815322 115.741166   0.639553     0.2832   0
   -2   -2   -9 171.813124 173.420073   0.987147     0.3195   0
    2    2    9 169.277411 171.726856   0.939035     0.3195   0
   -3   -2   -9 811.451298 811.431591   4.404061     0.3723   0
    3    2    9 808.306812 798.110300   4.633516     0.3723   0
    4    2    9 234.533254 234.792455   1.278109     0.4356   0
   -4   -2   -9 236.899291 235.264688   1.362393     0.4356   0
    5    2    9 270.950734 266.701425   1.663851     0.5055   0
   -5   -2   -9 266.503687 261.320119   1.778273     0.5055   0
   -6   -2   -9  21.717921  21.116373   0.474460     0.5795   0
    6    2    9  20.470041  20.475446   0.422793     0.5795   0
    7    2    9  12.015106  12.173566   0.400869     0.6564   0
   -7   -2   -9  12.307751  12.911183   0.411920     0.6564   0
    8    2    9 161.361829 161.503811   1.600772     0.7351   0
   -8   -2   -9 162.270730 162.222935   1.518652     0.7351   0
    9    2    9  22.868852  23.673795   0.614891     0.8152   0
   -9   -2   -9  23.133393  22.854299   0.605455     0.8152   0
  -10   -2   -9  37.756915  37.403307   0.878381     0.8963   0
   10    2    9  37.315407  36.873885   0.839157     0.8963   0
  -11   -2   -9   6.756989   7.211497   0.547970     0.9782   0
   11    2    9   6.737403   6.981477   0.557639     0.9782   0
   12    2    9   2.103094   1.630821   0.540653     1.0606   0
  -12   -2   -9   2.032418   2.237426   0.472296     1.0606   0
    0    3    9 110.156958 109.241224   0.597492     0.2976   0
   -1   -3   -9 322.123466 326.517950   1.430831     0.3097   0
    1    3    9 326.495200 327.352888   1.479545     0.3097   0
    2    3    9 587.553983 584.078158   2.925971     0.3432   0
   -2   -3   -9 580.836941 576.864479   2.857057     0.3432   0
    3    3    9 168.506916 166.550244   0.980064     0.3928   0
   -3   -3   -9 164.914190 165.699147   0.930659     0.3928   0
    4    3    9 356.691006 356.014580   2.106412     0.4533   0
   -4   -3   -9 356.828805 353.905690   1.856937     0.4533   0
   -5   -3   -9  20.858058  21.142049   0.386612     0.5208   0
    5    3    9  19.498303  19.848974   0.331578     0.5208   0
   -6   -3   -9 250.298172 251.688713   1.889921     0.5929   0
    6    3    9 250.797783 254.081302   1.828369     0.5929   0
    7    3    9  95.955210  97.044855   1.022197     0.6682   0
   -7   -3   -9  95.037641  96.621999   1.020249     0.6682   0
   -8   -3   -9  42.929143  42.878700   0.721332     0.7457   0
    8    3    9  42.361379  42.232656   0.727141     0.7457   0
   -9   -3   -9  13.420898  13.584430   0.515129     0.8248   0
    9    3    9  13.698706  13.475350   0.518712     0.8248   0
  -10   -3   -9  23.948311  23.384081   0.731558     0.9050   0
   10    3    9  24.283672  23.022364   0.680591     0.9050   0
  -11   -3   -9   1.254143   1.115755   0.378083     0.9862   0
   11    3    9   1.380911   1.473611   0.409326     0.9862   0
  -12   -3   -9  11.342043  10.976912   0.753257     1.0680   0
   12    3    9  11.174997  12.509785   0.935489     1.0680   0
    0    4    9 2828.64318 2783.51045   14.68538     0.3325   0
    1    4    9 649.029041 636.424239   3.732269     0.3433   0
   -1   -4   -9 645.020977 637.553649   3.386542     0.3433   0
   -2   -4   -9 647.604899 641.102582   3.011188     0.3739   0
    2    4    9 636.772373 630.272637   3.237600     0.3739   0
    3    4    9 806.057206 793.084516   4.609366     0.4199   0
   -3   -4   -9 802.200574 788.532761   3.710758     0.4199   0
    4    4    9 215.092694 216.501043   1.487894     0.4769   0
   -4   -4   -9 215.326985 214.118329   1.299234     0.4769   0
   -5   -4   -9  58.364793  58.780575   0.609154     0.5415   0
    5    4    9  58.341449  58.615922   0.702254     0.5415   0
   -6   -4   -9 186.208227 184.500499   1.460934     0.6112   0
    6    4    9 185.781370 186.404695   1.562527     0.6112   0
   -7   -4   -9  29.288039  30.293860   0.575640     0.6845   0
    7    4    9  30.179609  30.938288   0.612045     0.6845   0
   -8   -4   -9 102.101246 103.048323   1.218721     0.7603   0
    8    4    9 100.640730 100.391786   1.166273     0.7603   0
    9    4    9  42.201518  42.406107   0.885581     0.8380   0
   -9   -4   -9  41.220996  41.408312   0.807474     0.8380   0
  -10   -4   -9   4.396480   4.684483   0.418169     0.9171   0
   10    4    9   4.084542   4.369487   0.435326     0.9171   0
  -11   -4   -9   0.501161   0.376844   0.337584     0.9972   0
   11    4    9   0.476359   0.605500   0.386127     0.9972   0
  -12   -4   -9   1.754249   1.728581   0.432174     1.0782   0
   12    4    9   1.754467   2.129108   0.518227     1.0782   0
    0    5    9   0.480886   0.304869   0.083485     0.3726   0
    1    5    9  98.144455  98.649191   0.748104     0.3822   0
   -1   -5   -9  97.224268  97.920192   0.598192     0.3822   0
    2    5    9 458.229331 450.738668   2.184142     0.4099   0
   -2   -5   -9 461.244336 456.163965   2.004559     0.4099   0
   -3   -5   -9 275.907498 274.050669   1.333152     0.4523   0
    3    5    9 271.483176 269.057205   1.679292     0.4523   0
    4    5    9 273.279328 272.973330   1.862871     0.5057   0
   -4   -5   -9 271.230178 271.197517   1.555138     0.5057   0
   -5   -5   -9  83.535049  84.680061   0.734871     0.5670   0
    5    5    9  82.335033  82.466580   0.873174     0.5670   0
    6    5    9  88.577246  87.958941   1.027287     0.6339   0
   -6   -5   -9  88.675553  89.457968   0.888427     0.6339   0
    7    5    9  20.028315  19.392990   0.526872     0.7048   0
   -7   -5   -9  20.174036  19.750846   0.515381     0.7048   0
   -8   -5   -9   5.840510   6.281395   0.373298     0.7787   0
    8    5    9   5.761212   6.305294   0.397197     0.7787   0
    9    5    9  13.392288  13.069732   0.576331     0.8547   0
   -9   -5   -9  13.718396  13.816327   0.552737     0.8547   0
   10    5    9  26.168743  25.961613   0.836401     0.9324   0
  -10   -5   -9  26.205626  26.079581   0.746802     0.9324   0
  -11   -5   -9  10.364772  10.698869   0.643764     1.0113   0
   11    5    9  10.418118  10.784068   0.815025     1.0113   0
  -12   -5   -9   2.440465   2.664878   0.541461     1.0912   0
   12    5    9   2.334272   2.484702   0.598273     1.0912   0
    0    6    9 853.514878 850.488702   4.706425     0.4163   0
    1    6    9 153.707488 152.846499   1.080032     0.4250   0
   -1   -6   -9 153.778391 153.035931   0.877034     0.4250   0
    2    6    9 236.898473 239.142209   1.329597     0.4501   0
   -2   -6   -9 232.699987 233.963802   1.373535     0.4501   0
   -3   -6   -9  24.392062  24.306552   0.295999     0.4890   0
    3    6    9  26.383604  25.922470   0.392214     0.4890   0
    4    6    9   3.047050   3.325735   0.218305     0.5387   0
   -4   -6   -9   3.236787   3.248562   0.161053     0.5387   0
   -5   -6   -9 117.237594 118.479401   0.917174     0.5966   0
    5    6    9 118.004422 119.572900   1.163526     0.5966   0
   -6   -6   -9  42.123483  41.811057   0.548644     0.6605   0
    6    6    9  41.717891  42.269196   0.687988     0.6605   0
    7    6    9   5.592848   6.456498   0.390230     0.7289   0
   -7   -6   -9   5.117857   5.250984   0.313398     0.7289   0
   -8   -6   -9  74.874016  75.444757   1.041275     0.8005   0
    8    6    9  75.484594  75.154324   1.245053     0.8005   0
    9    6    9   1.797332   1.860079   0.341247     0.8747   0
   -9   -6   -9   1.929178   1.995042   0.298315     0.8747   0
  -10   -6   -9   4.143456   4.636802   0.422972     0.9507   0
   10    6    9   4.375598   4.036240   0.451701     0.9507   0
  -11   -6   -9   4.826363   5.017013   0.518388     1.0282   0
   11    6    9   4.935923   4.804777   0.625835     1.0282   0
   12    6    9   0.924187   1.039210   0.522752     1.1069   0
  -12   -6   -9   0.983061   0.908977   0.457169     1.1069   0
    0    7    9 213.252679 212.778838   1.311722     0.4628   0
   -1   -7   -9 274.653901 275.848028   1.568183     0.4706   0
    1    7    9 272.892684 273.026299   1.733429     0.4706   0
   -2   -7   -9 430.129354 427.470850   2.070707     0.4933   0
    2    7    9 426.112532 421.584093   2.381098     0.4933   0
   -3   -7   -9 292.413850 291.534077   1.754015     0.5291   0
    3    7    9 295.199349 293.084546   1.948088     0.5291   0
    4    7    9 137.782682 140.068367   1.240807     0.5754   0
   -4   -7   -9 138.152149 138.967686   0.982434     0.5754   0
   -5   -7   -9  55.968489  56.310328   0.603265     0.6299   0
    5    7    9  56.508799  57.424296   0.794214     0.6299   0
    6    7    9  29.751993  31.459181   0.629561     0.6907   0
   -6   -7   -9  30.047137  31.300094   0.506071     0.6907   0
    7    7    9  77.812296  77.681850   1.103581     0.7564   0
   -7   -7   -9  79.555974  79.088495   0.951613     0.7564   0
   -8   -7   -9  19.508467  19.279601   0.554380     0.8256   0
    8    7    9  18.663441  18.723604   0.638431     0.8256   0
    9    7    9  31.471270  31.840739   0.852462     0.8977   0
   -9   -7   -9  30.602700  30.091500   0.738327     0.8977   0
  -10   -7   -9  19.491285  19.593555   0.748894     0.9719   0
   10    7    9  19.139716  19.315063   0.831885     0.9719   0
  -11   -7   -9   4.674197   5.045885   0.537511     1.0479   0
   11    7    9   4.680281   4.785071   0.609477     1.0479   0
    0    8    9  45.671429  48.558698   0.531191     0.5111   0
   -1   -8   -9  50.787001  51.554327   0.492631     0.5182   0
    1    8    9  52.453060  53.370899   0.588568     0.5182   0
   -2   -8   -9  86.284847  86.545922   0.611461     0.5389   0
    2    8    9  85.258374  87.056580   0.841428     0.5389   0
   -3   -8   -9 289.447151 284.894978   1.687175     0.5718   0
    3    8    9 290.950208 286.468790   2.039626     0.5718   0
   -4   -8   -9   7.651921   7.710880   0.209183     0.6149   0
    4    8    9   8.087499   7.879411   0.307472     0.6149   0
    5    8    9 279.851616 280.126858   2.269683     0.6662   0
   -5   -8   -9 282.942887 284.261144   1.827543     0.6662   0
    6    8    9  58.013495  58.247831   0.887359     0.7240   0
   -6   -8   -9  57.217867  56.848997   0.664511     0.7240   0
    7    8    9  76.688138  76.775539   1.103114     0.7869   0
   -7   -8   -9  77.093836  75.877577   0.937868     0.7869   0
   -8   -8   -9   8.229158   8.631860   0.430253     0.8537   0
    8    8    9   8.200480   8.154088   0.482432     0.8537   0
   -9   -8   -9   1.325412   1.353065   0.284444     0.9236   0
    9    8    9   1.372338   1.668034   0.333957     0.9236   0
   10    8    9   1.424500   1.319336   0.412971     0.9959   0
  -10   -8   -9   1.309243   1.283146   0.389476     0.9959   0
   11    8    9   9.638287  10.604332   0.821174     1.0701   0
  -11   -8   -9   9.801108   9.129905   0.990945     1.0701   0
    0    9    9   9.836685  10.207782   0.275215     0.5609   0
    1    9    9 102.413783 103.995483   0.929357     0.5674   0
   -1   -9   -9 101.372415 102.644321   0.782947     0.5674   0
    2    9    9 187.048500 186.630936   1.565795     0.5864   0
   -2   -9   -9 186.374346 186.360703   1.318285     0.5864   0
   -3   -9   -9 121.099573 122.144148   1.042801     0.6167   0
    3    9    9 120.556483 121.387317   1.194122     0.6167   0
   -4   -9   -9  99.347546 100.297519   0.926960     0.6569   0
    4    9    9 100.040310  99.888130   1.130164     0.6569   0
    5    9    9  47.030009  48.231995   0.765350     0.7051   0
   -5   -9   -9  46.546838  45.951179   0.563197     0.7051   0
    6    9    9   9.191816   9.485427   0.431815     0.7600   0
   -6   -9   -9   8.730904   9.192121   0.326326     0.7600   0
   -7   -9   -9  75.996259  75.132239   0.979489     0.8201   0
    7    9    9  77.235249  76.703717   1.116724     0.8201   0
   -8   -9   -9   3.344597   3.352193   0.308523     0.8844   0
    8    9    9   3.673623   3.633091   0.380372     0.8844   0
   -9   -9   -9  14.761373  14.180198   0.635351     0.9520   0
    9    9    9  14.454169  14.370438   0.703430     0.9520   0
  -10   -9   -9   1.519045   1.304154   0.573773     1.0223   0
   10    9    9   1.586983   1.688944   0.427874     1.0223   0
   11    9    9   6.234331   5.958831   0.741038     1.0948   0
  -11   -9   -9   6.281710   5.957421   0.789348     1.0948   0
    0   10    9 165.509199 167.043127   1.315987     0.6118   0
    1   10    9 103.202871 104.735256   0.976060     0.6177   0
   -1  -10   -9 103.161869 102.712553   0.852238     0.6177   0
   -2  -10   -9  80.097210  81.445891   0.774068     0.6352   0
    2   10    9  79.016811  80.940709   0.984741     0.6352   0
    3   10    9 112.533442 113.211216   1.237242     0.6633   0
   -3  -10   -9 113.852939 115.361404   1.001395     0.6633   0
   -4  -10   -9   7.729704   8.189604   0.328238     0.7008   0
    4   10    9   7.796907   8.197181   0.344964     0.7008   0
    5   10    9  47.582771  47.829340   0.803874     0.7462   0
   -5  -10   -9  48.143461  48.015809   0.816928     0.7462   0
    6   10    9  19.256403  19.058656   0.585551     0.7983   0
   -6  -10   -9  19.196978  19.171508   0.460104     0.7983   0
   -7  -10   -9  31.254821  30.773994   0.729223     0.8557   0
    7   10    9  30.384925  29.773057   0.743175     0.8557   0
    8   10    9  16.780193  16.516407   0.708826     0.9175   0
   -8  -10   -9  16.588058  16.338466   0.743292     0.9175   0
   -9  -10   -9   1.185622   1.180054   0.489704     0.9828   0
    9   10    9   1.086469   1.092924   0.389628     0.9828   0
   10   10    9   3.891313   3.936729   0.613957     1.0511   0
  -10  -10   -9   4.167617   4.057625   0.685268     1.0511   0
    0   11    9   0.972302   1.419025   0.169079     0.6635   0
    1   11    9  97.547329  97.136428   1.006010     0.6689   0
   -1  -11   -9  96.465745  95.992654   0.948435     0.6689   0
    2   11    9 139.355289 139.672445   1.545451     0.6851   0
   -2  -11   -9 139.132234 138.864441   1.222034     0.6851   0
    3   11    9  23.730341  23.733677   0.541291     0.7113   0
   -3  -11   -9  22.586560  22.783375   0.465240     0.7113   0
   -4  -11   -9  94.492841  94.175543   1.173742     0.7464   0
    4   11    9  93.948328  93.061396   1.122829     0.7464   0
    5   11    9  42.091578  41.420612   0.773170     0.7892   0
   -5  -11   -9  43.124149  43.280637   0.891291     0.7892   0
    6   11    9  37.482372  37.474411   0.813615     0.8385   0
   -6  -11   -9  37.143770  37.494791   0.922722     0.8385   0
   -7  -11   -9  26.975148  27.002501   0.906105     0.8934   0
    7   11    9  26.824606  27.349853   0.843412     0.8934   0
    8   11    9   4.015557   4.122355   0.433701     0.9527   0
   -8  -11   -9   3.895242   3.782805   0.534710     0.9527   0
    9   11    9   0.785793   0.568170   0.386127     1.0158   0
   -9  -11   -9   0.816852   0.739907   0.504518     1.0158   0
   10   11    9   6.207590   6.599910   0.748849     1.0820   0
  -10  -11   -9   6.156066   6.463717   0.804386     1.0820   0
    0   12    9  30.855722  30.456897   0.593964     0.7158   0
   -1  -12   -9  22.960304  23.686813   0.448891     0.7209   0
    1   12    9  23.292066  23.549093   0.495019     0.7209   0
    2   12    9  20.576754  20.656529   0.629579     0.7359   0
   -2  -12   -9  19.624014  20.222810   0.495145     0.7359   0
    3   12    9  11.365419  12.053442   0.395500     0.7603   0
   -3  -12   -9  11.678753  12.112786   0.472996     0.7603   0
    4   12    9  21.834138  21.857223   0.582248     0.7933   0
   -4  -12   -9  21.749791  21.185412   0.585623     0.7933   0
    5   12    9   5.060972   5.330132   0.411543     0.8337   0
   -5  -12   -9   4.928157   5.343374   0.411319     0.8337   0
    6   12    9   4.282687   4.520638   0.416355     0.8805   0
   -6  -12   -9   3.836909   4.155833   0.459413     0.8805   0
   -7  -12   -9   0.224239   0.148341   0.332916     0.9329   0
    7   12    9   0.245935   0.086663   0.306422     0.9329   0
    8   12    9  16.280507  15.915791   0.819226     0.9899   0
   -8  -12   -9  16.180790  15.448944   0.890986     0.9899   0
    9   12    9   3.395330   3.357005   0.560126     1.0508   0
   -9  -12   -9   3.489132   3.771160   0.633753     1.0508   0
    0   13    9   8.341560   8.328338   0.353681     0.7687   0
   -1  -13   -9  14.121350  14.435528   0.406489     0.7734   0
    1   13    9  14.124845  14.337310   0.546902     0.7734   0
   -2  -13   -9  73.161808  74.051938   1.163095     0.7874   0
    2   13    9  73.495945  74.273241   1.275497     0.7874   0
    3   13    9  11.216795  11.641001   0.584645     0.8103   0
   -3  -13   -9  11.455656  11.707347   0.611901     0.8103   0
   -4  -13   -9  60.913979  61.485951   1.291289     0.8413   0
    4   13    9  59.767637  60.020771   1.193063     0.8413   0
    5   13    9   5.382717   5.822673   0.427254     0.8795   0
   -5  -13   -9   5.770786   6.277840   0.479775     0.8795   0
   -6  -13   -9  25.465687  25.564434   0.874889     0.9240   0
    6   13    9  25.570006  24.307988   0.780514     0.9240   0
   -7  -13   -9   7.447738   7.260642   0.628196     0.9741   0
    7   13    9   7.294185   7.365440   0.611551     0.9741   0
    8   13    9   3.376331   3.304125   0.520794     1.0288   0
   -8  -13   -9   3.304497   3.531336   0.536524     1.0288   0
   -9  -13   -9   4.049682   4.296157   0.860767     1.0875   0
    9   13    9   3.947033   4.020861   0.644383     1.0875   0
    0   14    9  53.057058  52.023777   0.973968     0.8220   0
   -1  -14   -9   4.711848   4.923311   0.448065     0.8264   0
    1   14    9   5.107971   5.850433   0.502327     0.8264   0
   -2  -14   -9   8.626517   8.554247   0.592922     0.8395   0
    2   14    9   8.553527   8.919276   0.559408     0.8395   0
    3   14    9  56.355526  57.055397   1.230141     0.8610   0
   -3  -14   -9  56.091713  57.043995   1.471977     0.8610   0
   -4  -14   -9  21.554192  22.507217   0.877025     0.8902   0
    4   14    9  21.882264  22.084361   0.772712     0.8902   0
    5   14    9  11.501319  12.095100   0.672798     0.9264   0
   -5  -14   -9  11.991244  12.157495   0.697271     0.9264   0
    6   14    9  13.702287  14.151739   0.752494     0.9688   0
   -6  -14   -9  13.364957  13.472656   0.783019     0.9688   0
   -7  -14   -9   3.160256   2.947562   0.492191     1.0166   0
    7   14    9   2.984196   2.869940   0.535662     1.0166   0
    8   14    9  13.971042  13.655535   1.109353     1.0692   0
   -8  -14   -9  13.820613  14.376723   1.082716     1.0692   0
    0   15    9  57.670361  55.325910   2.344962     0.8756   0
   -1  -15   -9  90.354132  88.095404   2.681819     0.8797   0
    1   15    9  91.304744  87.948976   1.921828     0.8797   0
    2   15    9   5.008997   5.722319   0.515919     0.8921   0
   -2  -15   -9   4.946109   6.107764   0.764336     0.8921   0
    3   15    9   3.351869   3.544569   0.509213     0.9124   0
   -3  -15   -9   3.608023   3.740932   0.666531     0.9124   0
   -4  -15   -9   4.304806   4.042740   0.748239     0.9400   0
    4   15    9   4.334568   4.241733   0.551992     0.9400   0
   -5  -15   -9  28.007485  27.334052   1.440240     0.9743   0
    5   15    9  28.263261  27.859255   0.951380     0.9743   0
    6   15    9  13.616778  13.697910   0.947385     1.0147   0
   -6  -15   -9  13.809255  14.418380   0.988557     1.0147   0
   -7  -15   -9  13.968620  14.273478   1.425615     1.0605   0
    7   15    9  14.133582  15.667105   1.293632     1.0605   0
    0   16    9  20.706977  20.119386   2.309392     0.9295   0
    1   16    9   9.783957  10.035228   1.853067     0.9334   0
   -1  -16   -9   9.890464  10.003986   1.120369     0.9334   0
   -2  -16   -9   1.446047   1.375429   0.648621     0.9451   0
    2   16    9   1.599633   1.799308   0.453640     0.9451   0
   -3  -16   -9   9.518248   9.057813   0.966184     0.9642   0
    3   16    9   9.639442  10.250696   0.861036     0.9642   0
   -4  -16   -9   7.968556   8.660886   0.977676     0.9904   0
    4   16    9   7.576715   8.609335   0.722185     0.9904   0
    5   16    9  19.090301  18.935930   1.057596     1.0230   0
   -5  -16   -9  19.250870  18.761580   1.395782     1.0230   0
    6   16    9   2.087566   1.671778   0.774544     1.0616   0
   -6  -16   -9   2.218245   2.383405   0.911662     1.0616   0
   -7  -16   -9   0.203573   0.438441   0.908403     1.1054   0
    7   16    9   0.246663   0.311261   0.574419     1.1054   0
    0   17    9   0.619258   0.627999   0.724806     0.9836   0
    1   17    9   7.450899   8.955825   1.824320     0.9874   0
   -1  -17   -9   7.733543   7.823946   1.091712     0.9874   0
   -2  -17   -9   4.691375   4.488479   0.879602     0.9984   0
    2   17    9   4.430760   6.251750   1.555470     0.9984   0
   -3  -17   -9  11.974807  13.538913   1.275712     1.0165   0
    3   17    9  12.314010  11.422481   1.358165     1.0165   0
    4   17    9   1.273216   1.290077   0.571950     1.0414   0
   -4  -17   -9   1.392193   1.577879   1.019593     1.0414   0
   -5  -17   -9   2.275379   2.568159   1.157385     1.0725   0
    5   17    9   2.325495   2.183406   0.859959     1.0725   0
   -6  -17   -9   0.112337   0.126946   0.813543     1.1093   0
    6   17    9   0.146795   0.056004   1.102862     1.1093   0
    0   18    9   4.676575   6.020769   1.698613     1.0380   0
   -1  -18   -9   0.351702   0.232391   0.665436     1.0415   0
    1   18    9   0.397423   0.674127   1.067759     1.0415   0
   -2  -18   -9   6.338526   7.006273   1.148524     1.0520   0
    2   18    9   6.338422   6.661309   1.715509     1.0520   0
   -3  -18   -9  18.090738  18.870391   2.052833     1.0692   0
    4   18    9   3.745663   3.939441   1.646604     1.0928   0
   -4  -18   -9   3.803764   3.150685   1.077796     1.0928   0
    0   19    9   6.721868   6.429780   1.245655     1.0925   0
   -1  -19   -9   0.235523   0.230676   1.671239     1.0959   0
   -2  -19   -9   7.091426   6.686851   1.484581     1.1058   0
    0    0   10 2594.50847 2594.41061   15.76882     0.2729   0
    1    0   10 5323.82016 5144.56955   23.90803     0.2860   0
    2    0   10 644.151202 638.208132   3.451873     0.3220   0
    3    0   10 119.751877 118.431819   0.768852     0.3745   0
    4    0   10   1.137953   1.587566   0.139246     0.4375   0
    5    0   10 652.642863 648.193264   3.788542     0.5071   0
    6    0   10  64.842357  63.853762   0.772263     0.5809   0
    7    0   10 306.223971 305.466757   2.221086     0.6576   0
    8    0   10 178.912960 178.796889   1.725995     0.7362   0
    9    0   10  40.656406  40.914442   0.831149     0.8162   0
   10    0   10  16.200923  16.808186   0.656620     0.8972   0
   11    0   10   4.153013   4.454229   0.492012     0.9790   0
   12    0   10   1.064854   1.026722   0.419390     1.0613   0
    0    1   10  22.645371  23.362444   0.224257     0.2786   0
   -1   -1  -10 246.987832 242.773737   1.155769     0.2914   0
    1    1   10 250.094328 246.409755   1.050881     0.2914   0
   -2   -1  -10 269.764468 267.656665   1.277068     0.3269   0
    2    1   10 273.743987 270.382331   1.267596     0.3269   0
   -3   -1  -10 521.089309 517.977158   2.403569     0.3786   0
    3    1   10 523.921975 520.739633   2.404233     0.3786   0
   -4   -1  -10  37.187122  37.577566   0.418169     0.4410   0
    4    1   10  37.168235  37.022827   0.416400     0.4410   0
    5    1   10 230.024866 227.642518   1.598743     0.5101   0
   -5   -1  -10 230.101834 225.123342   1.629331     0.5101   0
    6    1   10 157.728144 157.852532   1.356594     0.5836   0
   -6   -1  -10 157.413757 157.015799   1.425920     0.5836   0
    7    1   10  13.629481  13.450481   0.429310     0.6600   0
   -7   -1  -10  13.190725  13.751059   0.432946     0.6600   0
   -8   -1  -10 111.600133 111.779254   1.247172     0.7383   0
    8    1   10 111.706168 111.572764   1.307952     0.7383   0
   -9   -1  -10  25.086104  24.341026   0.675644     0.8181   0
    9    1   10  25.837784  25.433358   0.648719     0.8181   0
   10    1   10  13.574208  13.312133   0.607736     0.8990   0
  -10   -1  -10  13.485238  13.393023   0.607251     0.8990   0
  -11   -1  -10  13.934751  13.623933   0.726467     0.9806   0
   11    1   10  13.865166  13.579672   0.754765     0.9806   0
  -12   -1  -10   6.351670   5.950311   0.653047     1.0628   0
   12    1   10   6.245330   5.997768   0.628412     1.0628   0
    0    2   10 348.250108 348.566580   1.457477     0.2950   0
   -1   -2  -10   5.929493   6.394264   0.140611     0.3072   0
    1    2   10   5.272184   5.835539   0.121030     0.3072   0
    2    2   10  38.923447  39.278953   0.356886     0.3410   0
   -2   -2  -10  36.514022  37.532767   0.360459     0.3410   0
   -3   -2  -10 503.520525 505.522227   2.376519     0.3909   0
    3    2   10 505.828701 505.671259   2.340590     0.3909   0
    4    2   10   8.869195   9.693263   0.227803     0.4516   0
   -4   -2  -10   9.774052  10.301241   0.247249     0.4516   0
    5    2   10 155.059244 154.292826   1.223524     0.5193   0
   -5   -2  -10 156.630884 154.653734   1.243724     0.5193   0
   -6   -2  -10  19.078640  18.443047   0.469935     0.5916   0
    6    2   10  19.874660  18.956040   0.432973     0.5916   0
    7    2   10  33.378207  33.258785   0.584600     0.6671   0
   -7   -2  -10  33.062713  34.478243   0.638745     0.6671   0
   -8   -2  -10  86.123989  86.131057   1.124679     0.7447   0
    8    2   10  87.922562  88.566201   1.103617     0.7447   0
   -9   -2  -10   8.993985   8.898196   0.475744     0.8239   0
    9    2   10   9.185043   9.454902   0.464450     0.8239   0
  -10   -2  -10   4.483240   4.727810   0.430307     0.9042   0
   10    2   10   4.871919   5.367767   0.442580     0.9042   0
   11    2   10   1.878041   1.944084   0.440290     0.9854   0
  -11   -2  -10   1.885073   1.565516   0.386800     0.9854   0
   12    2   10   3.309463   3.182539   0.601478     1.0672   0
  -12   -2  -10   3.357637   3.351851   0.521890     1.0672   0
    0    3   10 1165.20744 1157.86953    6.33460     0.3205   0
    1    3   10 254.621456 255.085920   1.272427     0.3317   0
   -1   -3  -10 254.424642 255.756564   1.209663     0.3317   0
    2    3   10 313.961493 312.469457   1.649737     0.3633   0
   -2   -3  -10 317.691278 313.411230   1.489160     0.3633   0
   -3   -3  -10 379.440729 376.246997   1.836494     0.4105   0
    3    3   10 380.122695 375.710123   1.935735     0.4105   0
    4    3   10 131.643368 133.484931   1.011360     0.4686   0
   -4   -3  -10 131.082543 132.799923   0.949826     0.4686   0
    5    3   10  50.336611  51.201499   0.644428     0.5342   0
   -5   -3  -10  50.264012  50.679438   0.603336     0.5342   0
    6    3   10 145.073655 146.598833   1.292169     0.6047   0
   -6   -3  -10 145.964882 145.523291   1.393044     0.6047   0
    7    3   10  66.449625  66.298781   0.825026     0.6787   0
   -7   -3  -10  67.677869  67.703002   0.902783     0.6787   0
   -8   -3  -10  15.553522  15.579033   0.535356     0.7552   0
    8    3   10  15.652844  15.659564   0.490773     0.7552   0
    9    3   10  16.890109  16.880458   0.544720     0.8333   0
   -9   -3  -10  16.975351  17.404493   0.599602     0.8333   0
   10    3   10  12.994509  13.643504   0.588460     0.9128   0
  -10   -3  -10  13.195911  12.799679   0.608292     0.9128   0
   11    3   10  10.309902  10.754082   0.784275     0.9933   0
  -11   -3  -10  10.347908  10.859033   0.665598     0.9933   0
  -12   -3  -10   4.299965   4.055039   0.554300     1.0746   0
   12    3   10   4.156074   4.085088   0.633807     1.0746   0
    0    4   10  16.748507  15.462411   0.241584     0.3531   0
   -1   -4  -10  72.462956  73.537239   0.465419     0.3633   0
    1    4   10  71.670310  72.705265   0.576170     0.3633   0
    2    4   10 262.197607 262.488134   1.413728     0.3923   0
   -2   -4  -10 265.570868 266.316276   1.266699     0.3923   0
    3    4   10 225.839546 226.140529   1.396374     0.4364   0
   -3   -4  -10 226.058461 226.754612   1.236470     0.4364   0
    4    4   10 250.407645 247.198905   1.719315     0.4915   0
   -4   -4  -10 247.860473 244.243406   1.472973     0.4915   0
    5    4   10 267.179876 266.422215   1.947954     0.5544   0
   -5   -4  -10 267.766447 264.447094   1.798195     0.5544   0
   -6   -4  -10  67.662962  69.168721   0.855254     0.6226   0
    6    4   10  67.842781  68.949483   0.887188     0.6226   0
    7    4   10   4.719631   4.859057   0.336570     0.6947   0
   -7   -4  -10   4.963411   4.918975   0.322771     0.6947   0
    8    4   10  12.065538  11.928022   0.541856     0.7696   0
   -8   -4  -10  12.105107  11.941130   0.513603     0.7696   0
    9    4   10   2.756637   2.724625   0.387833     0.8464   0
   -9   -4  -10   2.900019   3.105760   0.345520     0.8464   0
   10    4   10  20.867714  21.239818   0.769866     0.9248   0
  -10   -4  -10  20.712393  20.858171   0.712058     0.9248   0
  -11   -4  -10   8.844422   9.179103   0.634741     1.0043   0
   11    4   10   8.474775   9.098393   0.732069     1.0043   0
   12    4   10   5.503513   5.558079   0.695952     1.0847   0
  -12   -4  -10   5.510919   5.508800   0.591692     1.0847   0
    0    5   10 999.646150 992.929008   6.556242     0.3911   0
   -1   -5  -10 323.785286 322.555140   1.482894     0.4003   0
    1    5   10 316.763428 315.363008   1.814157     0.4003   0
   -2   -5  -10 822.352752 814.860220   4.326888     0.4268   0
    2    5   10 818.086128 807.568434   4.357134     0.4268   0
   -3   -5  -10 788.660572 776.804136   3.649430     0.4677   0
    3    5   10 785.898656 775.432325   4.178996     0.4677   0
   -4   -5  -10 220.406199 219.876703   1.359996     0.5195   0
    4    5   10 223.394995 222.245052   1.611653     0.5195   0
    5    5   10  48.183364  49.814515   0.660247     0.5793   0
   -5   -5  -10  48.151429  49.192891   0.568673     0.5793   0
    6    5   10 176.576315 176.171775   1.648094     0.6449   0
   -6   -5  -10 176.382731 176.474327   1.505976     0.6449   0
   -7   -5  -10  72.362610  73.102713   1.032485     0.7148   0
    7    5   10  70.638796  72.326311   1.127776     0.7148   0
    8    5   10 110.452527 109.905583   1.455610     0.7877   0
   -8   -5  -10 110.996755 111.122077   1.360248     0.7877   0
   -9   -5  -10  29.079759  28.898078   0.793927     0.8629   0
    9    5   10  28.593284  28.516162   0.808956     0.8629   0
   10    5   10   1.839318   1.843362   0.376054     0.9399   0
  -10   -5  -10   1.774183   1.685577   0.328579     0.9399   0
   11    5   10   9.843701   9.973192   0.738300     1.0183   0
  -11   -5  -10   9.630396   9.709962   0.638143     1.0183   0
  -12   -5  -10   1.670309   1.680262   0.487370     1.0977   0
   12    5   10   1.644109   1.392298   0.511359     1.0977   0
    0    6   10 440.340910 436.722494   2.383243     0.4330   0
   -1   -6  -10  39.706519  38.886083   0.393965     0.4414   0
    1    6   10  40.703457  39.572169   0.493466     0.4414   0
   -2   -6  -10 433.718390 429.693759   2.423482     0.4655   0
    2    6   10 440.689315 436.198190   2.418778     0.4655   0
    3    6   10 108.566377 108.384740   0.981554     0.5032   0
   -3   -6  -10 107.389246 108.818369   0.724968     0.5032   0
   -4   -6  -10 443.611418 442.145996   2.275895     0.5517   0
    4    6   10 443.123668 442.952204   2.986221     0.5517   0
    5    6   10 159.658337 158.333743   1.373499     0.6084   0
   -5   -6  -10 158.422928 159.482904   1.196824     0.6084   0
    6    6   10  88.312652  88.215168   1.092170     0.6712   0
   -6   -6  -10  88.573861  88.105818   0.939251     0.6712   0
   -7   -6  -10  35.848205  36.393032   0.674710     0.7385   0
    7    6   10  35.635854  34.938177   0.718432     0.7385   0
    8    6   10  37.595793  36.673500   0.819504     0.8093   0
   -8   -6  -10  36.374045  35.885965   0.740284     0.8093   0
   -9   -6  -10  27.625148  27.896243   0.730516     0.8827   0
    9    6   10  28.109879  27.897321   0.801279     0.8827   0
  -10   -6  -10  33.096232  31.332504   0.861467     0.9581   0
   10    6   10  33.634861  33.205278   1.075651     0.9581   0
   11    6   10   3.913434   4.289100   0.589556     1.0351   0
  -11   -6  -10   3.787937   4.022997   0.509186     1.0351   0
    0    7   10 159.783569 160.492011   1.167566     0.4778   0
   -1   -7  -10  26.567728  27.346711   0.351320     0.4854   0
    1    7   10  27.877272  28.428359   0.397107     0.4854   0
    2    7   10 244.914290 245.467083   1.610854     0.5075   0
   -2   -7  -10 241.051889 239.543517   1.410128     0.5075   0
    3    7   10   8.563402   8.156664   0.272998     0.5423   0
   -3   -7  -10   7.559718   7.553247   0.230461     0.5423   0
   -4   -7  -10 123.295230 123.253806   0.873138     0.5875   0
    4    7   10 123.650710 123.498901   1.169334     0.5875   0
    5    7   10  84.765914  86.772073   1.024145     0.6410   0
   -5   -7  -10  85.522685  84.938712   0.828159     0.6410   0
   -6   -7  -10  66.716274  67.048160   0.741891     0.7009   0
    6    7   10  68.308437  67.191895   0.910207     0.7009   0
   -7   -7  -10  50.577721  50.873090   0.827163     0.7657   0
    7    7   10  51.130434  51.405026   0.887520     0.7657   0
    8    7   10   8.259334   8.633988   0.486804     0.8342   0
   -8   -7  -10   8.439783   8.847184   0.443845     0.8342   0
    9    7   10   2.937771   3.321444   0.397376     0.9055   0
   -9   -7  -10   3.139428   3.259703   0.349920     0.9055   0
   10    7   10  10.358460  10.211283   0.645173     0.9792   0
  -10   -7  -10  10.158890  10.506295   0.601263     0.9792   0
  -11   -7  -10  12.359170  12.063049   0.695781     1.0546   0
   11    7   10  12.347209  12.236051   0.828590     1.0546   0
    0    8   10 328.934484 326.480244   1.846836     0.5248   0
    1    8   10 394.295208 396.430035   2.430916     0.5317   0
   -1   -8  -10 391.630105 393.820183   2.161347     0.5317   0
   -2   -8  -10 193.321800 191.935032   1.148667     0.5519   0
    2    8   10 191.234738 189.911431   1.523958     0.5519   0
   -3   -8  -10   2.380989   2.915520   0.164761     0.5841   0
    3    8   10   2.564504   2.786356   0.200636     0.5841   0
   -4   -8  -10   1.574837   1.878672   0.133994     0.6263   0
    4    8   10   1.545987   1.992636   0.203671     0.6263   0
   -5   -8  -10  65.826387  65.998473   0.696104     0.6768   0
    5    8   10  65.585449  66.074067   0.865570     0.6768   0
    6    8   10   5.718515   6.498021   0.362058     0.7337   0
   -6   -8  -10   6.299031   6.827049   0.277047     0.7337   0
   -7   -8  -10   8.364848   8.992993   0.378218     0.7958   0
    7    8   10   8.369899   8.349804   0.468499     0.7958   0
    8    8   10  71.531242  71.248523   1.186455     0.8619   0
   -8   -8  -10  72.309462  71.325014   1.054553     0.8619   0
   -9   -8  -10   1.011651   0.844238   0.279587     0.9312   0
    9    8   10   1.174619   1.079269   0.330922     0.9312   0
   10    8   10   6.595896   6.463717   0.635217     1.0029   0
  -10   -8  -10   6.452365   6.317073   0.526971     1.0029   0
   11    8   10   1.141847   0.858917   0.482235     1.0767   0
  -11   -8  -10   1.114039   1.220840   0.557307     1.0767   0
    0    9   10  79.284497  80.190074   0.793882     0.5734   0
    1    9   10   4.416581   4.728277   0.191039     0.5797   0
   -1   -9  -10   4.917009   5.307463   0.189782     0.5797   0
   -2   -9  -10 179.813692 179.480999   1.296137     0.5983   0
    2    9   10 177.878006 177.868583   1.595449     0.5983   0
    3    9   10   2.310708   2.767799   0.213834     0.6281   0
   -3   -9  -10   2.805578   3.166630   0.166144     0.6281   0
    4    9   10  43.085272  43.544854   0.648917     0.6676   0
   -4   -9  -10  44.306392  45.032120   0.522078     0.6676   0
    5    9   10  59.260120  58.442111   0.830673     0.7151   0
   -5   -9  -10  59.716841  59.056014   0.580156     0.7151   0
   -6   -9  -10  71.696193  70.113727   0.750393     0.7692   0
    6    9   10  70.595393  68.945263   1.015769     0.7692   0
    7    9   10  30.869014  30.749215   0.723217     0.8287   0
   -7   -9  -10  31.502690  32.007277   0.620637     0.8287   0
   -8   -9  -10   4.340140   4.687473   0.352433     0.8923   0
    8    9   10   4.369519   4.411728   0.393417     0.8923   0
    9    9   10   8.865801   9.010410   0.622190     0.9594   0
   -9   -9  -10   9.009509   8.664477   0.523919     0.9594   0
  -10   -9  -10   7.444517   7.405589   0.853315     1.0292   0
   10    9   10   7.206459   7.690401   0.751569     1.0292   0
  -11   -9  -10   9.412113   9.783580   1.022251     1.1012   0
   11    9   10   9.485795   9.531842   0.897764     1.1012   0
    0   10   10  52.521396  51.676336   0.629848     0.6232   0
    1   10   10 268.227409 269.029374   2.113532     0.6291   0
   -1  -10  -10 270.401893 267.094653   1.989108     0.6291   0
   -2  -10  -10  15.355235  15.588280   0.344721     0.6462   0
    2   10   10  14.865116  15.019625   0.449618     0.6462   0
   -3  -10  -10  95.340993  94.399989   0.890510     0.6739   0
    3   10   10  94.780005  94.402682   1.153417     0.6739   0
   -4  -10  -10  69.996235  72.038302   0.832926     0.7108   0
    4   10   10  69.897582  72.370212   0.985854     0.7108   0
   -5  -10  -10 136.213963 137.282549   1.394265     0.7557   0
    5   10   10 138.405663 139.171482   1.626144     0.7557   0
   -6  -10  -10  35.971214  35.640781   0.606999     0.8071   0
    6   10   10  37.070214  36.915901   0.717121     0.8071   0
    7   10   10  87.942422  87.400610   1.299629     0.8639   0
   -7  -10  -10  87.485001  87.461121   1.266690     0.8639   0
   -8  -10  -10  15.456531  15.293628   0.799286     0.9252   0
    8   10   10  15.457590  16.351574   0.666612     0.9252   0
    9   10   10  13.180765  13.714878   0.752844     0.9900   0
   -9  -10  -10  13.308341  12.725163   0.920684     0.9900   0
  -10  -10  -10  12.705808  13.806362   1.063638     1.0578   0
   10   10   10  12.546037  12.361112   0.894353     1.0578   0
    0   11   10 453.568507 457.770995   3.124865     0.6740   0
   -1  -11  -10 208.406112 207.792557   1.569817     0.6794   0
    1   11   10 211.250938 211.565037   2.027380     0.6794   0
   -2  -11  -10 172.859767 172.443286   1.560668     0.6954   0
    2   11   10 173.141379 176.788551   2.167219     0.6954   0
    3   11   10 177.695201 176.940276   1.795789     0.7212   0
   -3  -11  -10 176.138427 174.976827   1.636477     0.7212   0
    4   11   10  77.272074  77.849107   1.198063     0.7558   0
   -4  -11  -10  78.360487  77.733921   0.959190     0.7558   0
   -5  -11  -10  19.948562  19.416692   0.547342     0.7981   0
    5   11   10  19.813160  19.659811   0.559426     0.7981   0
   -6  -11  -10  64.687611  66.067962   1.311121     0.8469   0
    6   11   10  64.709913  65.591958   1.107684     0.8469   0
   -7  -11  -10  53.753456  52.968244   1.253914     0.9013   0
    7   11   10  54.601506  54.184469   1.101372     0.9013   0
   -8  -11  -10  12.580393  11.911144   0.859528     0.9601   0
    8   11   10  12.853399  13.650058   0.661127     0.9601   0
   -9  -11  -10   6.715652   6.900048   0.745285     1.0228   0
    9   11   10   6.973837   6.827992   0.638287     1.0228   0
  -10  -11  -10   3.362359   3.489805   0.683410     1.0885   0
   10   11   10   3.195236   2.906013   0.562335     1.0885   0
    0   12   10   1.339163   1.428632   0.205556     0.7256   0
   -1  -12  -10   6.335214   6.297573   0.282801     0.7306   0
    1   12   10   6.738172   6.751653   0.349578     0.7306   0
   -2  -12  -10   9.204911   9.263046   0.314700     0.7455   0
    2   12   10   8.566543   8.409022   0.503440     0.7455   0
   -3  -12  -10  35.410858  36.733202   0.851232     0.7696   0
    3   12   10  35.407265  35.479898   0.708224     0.7696   0
   -4  -12  -10   8.181835   8.629724   0.435756     0.8021   0
    4   12   10   8.373333   8.607468   0.429544     0.8021   0
   -5  -12  -10  22.385088  21.866290   0.689533     0.8421   0
    5   12   10  21.728905  21.568227   0.711223     0.8421   0
   -6  -12  -10  12.774951  13.051417   0.689838     0.8885   0
    6   12   10  13.014637  13.373362   0.605608     0.8885   0
   -7  -12  -10   1.716765   1.693720   0.416481     0.9405   0
    7   12   10   1.839468   1.999567   0.380633     0.9405   0
   -8  -12  -10   0.445559   0.121245   0.396586     0.9970   0
    8   12   10   0.443369   0.533040   0.446943     0.9970   0
    9   12   10   0.043624   0.352792   0.414632     1.0575   0
    0   13   10   1.815891   1.798868   0.207163     0.7778   0
    1   13   10  43.456090  43.122448   0.875203     0.7825   0
   -1  -13  -10  42.980397  41.421779   0.617486     0.7825   0
    2   13   10  14.195300  14.736464   0.595930     0.7964   0
   -2  -13  -10  13.454032  13.672054   0.574760     0.7964   0
   -3  -13  -10  35.329979  35.769702   0.877178     0.8190   0
    3   13   10  36.183821  37.374308   0.965170     0.8190   0
    4   13   10  58.220681  57.144008   1.109937     0.8496   0
   -4  -13  -10  59.156859  58.105622   1.169460     0.8496   0
   -5  -13  -10  21.787336  21.188375   0.738040     0.8875   0
    5   13   10  21.583691  21.391992   0.662841     0.8875   0
   -6  -13  -10   8.245978   8.705667   0.623142     0.9317   0
    6   13   10   7.845972   7.860719   0.521189     0.9317   0
    7   13   10  13.704867  14.374389   0.780532     0.9813   0
   -7  -13  -10  13.355796  13.471669   0.798891     0.9813   0
   -8  -13  -10   3.006050   3.459271   0.545627     1.0356   0
    8   13   10   3.105423   2.885543   0.528839     1.0356   0
    9   13   10   3.473138   3.147678   0.618213     1.0939   0
   -9  -13  -10   3.248848   3.690701   0.762612     1.0939   0
    0   14   10   4.486622   4.866311   0.316935     0.8305   0
    1   14   10  37.431858  37.353929   1.187820     0.8349   0
   -1  -14  -10  37.257705  37.394598   0.868999     0.8349   0
    2   14   10  70.007068  71.493349   1.322155     0.8479   0
   -2  -14  -10  69.004405  69.899606   2.111009     0.8479   0
   -3  -14  -10  10.680169  10.795111   0.611767     0.8692   0
    3   14   10  10.320298  10.933729   0.620394     0.8692   0
    4   14   10  24.750962  24.027970   0.952161     0.8981   0
   -4  -14  -10  24.789719  24.398125   0.932607     0.8981   0
   -5  -14  -10  47.240412  46.932006   1.364808     0.9340   0
    5   14   10  46.847738  46.635559   1.231524     0.9340   0
   -6  -14  -10   0.618292   0.444492   0.337548     0.9761   0
    6   14   10   0.620894   0.775962   0.405546     0.9761   0
    7   14   10   8.541323   8.543213   0.824514     1.0236   0
   -7  -14  -10   8.795309   9.435510   0.720147     1.0236   0
   -8  -14  -10   7.255072   7.874420   1.065775     1.0758   0
    8   14   10   7.384863   7.962241   0.895609     1.0758   0
    0   15   10   0.016628   0.281769   0.332942     0.8836   0
   -1  -15  -10   8.156557   8.087248   0.786206     0.8878   0
    1   15   10   7.843800   8.285855   0.712974     0.8878   0
   -2  -15  -10  33.741565  33.702559   1.390844     0.9000   0
    2   15   10  33.100847  32.722271   1.043393     0.9000   0
   -3  -15  -10  51.183805  51.815671   1.822731     0.9201   0
    3   15   10  51.285576  50.898767   1.451812     0.9201   0
    4   15   10  21.748902  22.033816   0.936818     0.9475   0
   -4  -15  -10  21.615815  22.263289   1.292860     0.9475   0
    5   15   10   6.597206   7.638806   0.712525     0.9815   0
   -5  -15  -10   6.650918   7.542285   0.995784     0.9815   0
   -6  -15  -10   4.794571   5.478033   0.886748     1.0217   0
    6   15   10   4.803398   4.645313   0.667043     1.0217   0
    7   15   10   0.371382   0.595292   0.519089     1.0671   0
   -7  -15  -10   0.417326   0.852309   0.675204     1.0671   0
    0   16   10  54.628355  55.913867   2.897439     0.9371   0
    1   16   10  41.081226  39.838540   1.979906     0.9410   0
   -1  -16  -10  40.732054  40.449481   1.939236     0.9410   0
    2   16   10   4.074060   4.274242   0.608436     0.9525   0
   -2  -16  -10   3.842435   4.411082   0.883023     0.9525   0
   -3  -16  -10   6.015240   5.991501   0.860775     0.9715   0
    3   16   10   5.916261   6.961528   0.781052     0.9715   0
   -4  -16  -10   5.925833   5.978995   0.849401     0.9975   0
    4   16   10   5.943344   6.751294   0.654842     0.9975   0
    5   16   10   2.694723   3.350361   0.598273     1.0299   0
   -5  -16  -10   2.650906   2.852774   0.698421     1.0299   0
    6   16   10   3.500521   4.326017   0.985504     1.0682   0
   -6  -16  -10   3.565778   3.174863   1.150517     1.0682   0
    0   17   10  22.857263  21.824902   2.570583     0.9908   0
    1   17   10   9.604047  11.419878   2.022245     0.9945   0
   -1  -17  -10   9.482906  10.097714   1.207265     0.9945   0
    2   17   10   7.777237  10.117735   1.914475     1.0055   0
   -2  -17  -10   7.725166   8.497660   1.145462     1.0055   0
   -3  -17  -10  11.615788  11.851801   1.261123     1.0235   0
    3   17   10  11.852443  13.371656   1.213541     1.0235   0
   -4  -17  -10   4.377948   4.289621   0.995568     1.0481   0
    4   17   10   4.627118   4.794219   0.832406     1.0481   0
   -5  -17  -10   3.162912   3.114828   1.126133     1.0790   0
    5   17   10   3.210989   3.245437   0.960259     1.0790   0
    0   18   10   4.127905   4.561954   1.121473     1.0448   0
    1   18   10   4.140575   5.321361   1.600979     1.0483   0
   -1  -18  -10   3.885942   4.245513   1.082456     1.0483   0
    2   18   10   4.123979   4.208138   1.425857     1.0587   0
   -2  -18  -10   4.116319   5.986115   1.117936     1.0587   0
    3   18   10   5.266110   4.813827   1.795735     1.0758   0
   -3  -18  -10   5.192300   5.127458   1.318896     1.0758   0
   -4  -18  -10   5.001094   5.828222   1.429637     1.0993   0
    1   19   10   6.523561   8.276195   1.419501     1.1023   0
   -1  -19  -10   6.650725   5.643754   1.784207     1.1023   0
    1    0   11 131.910033 130.294213   0.727715     0.3121   0
    2    0   11  46.044295  46.284077   0.412055     0.3455   0
    3    0   11 179.812572 179.160491   1.061591     0.3948   0
    4    0   11  39.240821  38.175669   0.445192     0.4550   0
    5    0   11 193.782282 192.072393   1.538619     0.5223   0
    6    0   11  19.240964  19.443715   0.457034     0.5942   0
    7    0   11  72.118152  71.371879   0.951784     0.6694   0
    8    0   11  32.487649  32.167083   0.731701     0.7468   0
    9    0   11   0.331910   0.509195   0.274919     0.8257   0
   10    0   11   1.231942   1.425687   0.316764     0.9059   0
   11    0   11   7.068565   7.164373   0.582319     0.9869   0
   12    0   11   0.460562   0.367363   0.380229     1.0687   0
    0    1   11 270.052409 270.131850   1.215543     0.3054   0
   -1   -1  -11 736.707214 725.648514   3.946192     0.3171   0
    1    1   11 730.332597 714.752133   4.030198     0.3171   0
   -2   -1  -11   1.320308   1.600736   0.108928     0.3500   0
    2    1   11   1.226949   1.446318   0.095883     0.3500   0
    3    1   11 147.746248 145.176747   0.951945     0.3988   0
   -3   -1  -11 145.894032 143.731317   0.929456     0.3988   0
    4    1   11  91.589962  93.543504   0.740571     0.4584   0
   -4   -1  -11  92.448361  92.360228   0.751821     0.4584   0
   -5   -1  -11 110.235043 108.598412   0.984849     0.5253   0
    5    1   11 108.370958 106.537104   0.970844     0.5253   0
    6    1   11 105.812158 107.308299   1.075902     0.5969   0
   -6   -1  -11 107.407776 109.340878   1.133576     0.5969   0
    7    1   11 151.652945 154.731841   1.522737     0.6717   0
   -7   -1  -11 155.018881 157.086723   1.495247     0.6717   0
    8    1   11  67.411220  68.073876   1.003631     0.7489   0
   -8   -1  -11  68.357207  68.676468   1.006818     0.7489   0
   -9   -1  -11  15.830697  15.949368   0.588765     0.8276   0
    9    1   11  15.828273  16.253536   0.571932     0.8276   0
  -10   -1  -11  22.287347  22.294353   0.713853     0.9076   0
   10    1   11  22.650456  22.513591   0.715164     0.9076   0
   11    1   11   9.368576   9.647476   0.640029     0.9885   0
  -11   -1  -11   9.024079   8.950941   0.626005     0.9885   0
   12    1   11   2.567974   2.284038   0.516180     1.0701   0
  -12   -1  -11   2.504066   2.329888   0.497452     1.0701   0
    0    2   11 1506.71910 1500.61579    6.99659     0.3204   0
    1    2   11  62.663947  62.759186   0.418061     0.3316   0
   -1   -2  -11  64.838821  64.874001   0.454125     0.3316   0
   -2   -2  -11  40.234414  39.769770   0.365406     0.3632   0
    2    2   11  38.500700  37.882453   0.365182     0.3632   0
   -3   -2  -11  67.089219  68.548444   0.570181     0.4104   0
    3    2   11  70.326470  70.118485   0.528605     0.4104   0
    4    2   11  71.528999  71.861978   0.628169     0.4686   0
   -4   -2  -11  69.060349  67.680289   0.607484     0.4686   0
   -5   -2  -11 203.511446 202.118574   1.541276     0.5341   0
    5    2   11 206.248977 204.818205   1.499099     0.5341   0
    6    2   11  99.327690  98.155411   1.018722     0.6047   0
   -6   -2  -11  99.504578  99.017282   1.088175     0.6047   0
   -7   -2  -11   0.586822   0.562012   0.236260     0.6787   0
    7    2   11   0.697676   0.407216   0.207908     0.6787   0
   -8   -2  -11   6.957753   7.262087   0.413061     0.7551   0
    8    2   11   6.430918   7.016517   0.415673     0.7551   0
    9    2   11  17.730886  17.683254   0.600410     0.8333   0
   -9   -2  -11  17.156612  16.807647   0.603543     0.8333   0
  -10   -2  -11   2.426855   2.132484   0.355306     0.9128   0
   10    2   11   2.653295   2.241259   0.346714     0.9128   0
  -11   -2  -11   8.233003   8.850614   0.654986     0.9933   0
   11    2   11   8.447443   8.735967   0.622513     0.9933   0
  -12   -2  -11   2.381871   2.203444   0.482001     1.0745   0
   12    2   11   2.348601   2.436868   0.552558     1.0745   0
    0    3   11 250.301083 245.465288   1.142248     0.3441   0
   -1   -3  -11  35.641560  36.647554   0.346301     0.3545   0
    1    3   11  34.683718  35.824288   0.316522     0.3545   0
   -2   -3  -11 259.879380 261.112731   1.268422     0.3842   0
    2    3   11 258.366281 260.471715   1.379200     0.3842   0
   -3   -3  -11 201.024962 201.541300   1.283164     0.4291   0
    3    3   11 200.766252 200.108440   1.249605     0.4291   0
    4    3   11 188.566489 190.054179   1.304765     0.4850   0
   -4   -3  -11 182.954825 182.615157   1.197076     0.4850   0
   -5   -3  -11 124.282060 125.176856   1.141772     0.5486   0
    5    3   11 124.167280 125.957926   1.081684     0.5486   0
   -6   -3  -11  55.356459  55.924102   0.794510     0.6175   0
    6    3   11  54.391685  55.470991   0.791287     0.6175   0
   -7   -3  -11   8.990871   9.187902   0.429661     0.6902   0
    7    3   11   8.714091   8.686580   0.381288     0.6902   0
    8    3   11   0.097172   0.320966   0.225343     0.7654   0
   -8   -3  -11   0.132764   0.043713   0.239950     0.7654   0
   -9   -3  -11   0.126349   0.279085   0.255204     0.8427   0
    9    3   11   0.083759   0.140278   0.232921     0.8427   0
  -10   -3  -11   9.233518   8.962244   0.538086     0.9214   0
   10    3   11   9.527990   8.732780   0.499014     0.9214   0
  -11   -3  -11   2.028417   1.963090   0.414282     1.0011   0
   11    3   11   2.181844   2.457939   0.492990     1.0011   0
  -12   -3  -11   2.541363   2.350896   0.488375     1.0818   0
   12    3   11   2.378239   2.236860   0.538858     1.0818   0
    0    4   11 228.362851 225.809247   1.165662     0.3746   0
    1    4   11  64.478544  65.287879   0.513675     0.3843   0
   -1   -4  -11  64.921556  65.786956   0.461738     0.3843   0
   -2   -4  -11 211.242149 210.841425   1.040467     0.4118   0
    2    4   11 208.226534 207.957749   1.200828     0.4118   0
    3    4   11 426.300912 422.363368   2.570036     0.4540   0
   -3   -4  -11 429.613181 426.718509   2.243243     0.4540   0
   -4   -4  -11  80.631233  80.607542   0.705980     0.5072   0
    4    4   11  80.411856  80.438759   0.784249     0.5072   0
   -5   -4  -11  51.326113  51.334370   0.648082     0.5683   0
    5    4   11  51.020435  52.023957   0.702317     0.5683   0
   -6   -4  -11   1.287001   0.971077   0.209228     0.6351   0
    6    4   11   1.601627   1.756475   0.236449     0.6351   0
    7    4   11  36.335217  36.380912   0.772766     0.7059   0
   -7   -4  -11  36.934417  36.188967   0.712085     0.7059   0
    8    4   11 111.396994 110.986512   1.435141     0.7797   0
   -8   -4  -11 111.203159 111.716409   1.368399     0.7797   0
    9    4   11  11.149256  11.347696   0.593290     0.8556   0
   -9   -4  -11  11.849274  12.518404   0.553222     0.8556   0
  -10   -4  -11  21.994185  22.080770   0.723954     0.9332   0
   10    4   11  21.874310  21.351951   0.784769     0.9332   0
  -11   -4  -11   4.061397   4.116887   0.492012     1.0121   0
   11    4   11   4.140691   4.191053   0.580129     1.0121   0
  -12   -4  -11   1.667891   1.461966   0.446988     1.0919   0
   12    4   11   1.628569   1.417885   0.503620     1.0919   0
    0    5   11 240.929222 240.503246   1.398727     0.4106   0
   -1   -5  -11 439.455924 433.827147   1.951419     0.4194   0
    1    5   11 433.516391 429.520487   2.284344     0.4194   0
   -2   -5  -11 464.429697 457.836533   2.368116     0.4448   0
    2    5   11 467.051175 458.506278   2.430610     0.4448   0
    3    5   11  15.699530  15.894244   0.303666     0.4841   0
   -3   -5  -11  15.430857  16.399605   0.269002     0.4841   0
    4    5   11 128.743854 127.656530   1.151926     0.5343   0
   -4   -5  -11 129.368699 128.107216   0.955357     0.5343   0
   -5   -5  -11  69.147366  68.717496   0.725192     0.5926   0
    5    5   11  70.978809  71.484101   0.834542     0.5926   0
    6    5   11  94.122272  94.836311   1.116545     0.6570   0
   -6   -5  -11  94.584783  95.152330   1.061852     0.6570   0
   -7   -5  -11  73.989383  74.912731   1.040844     0.7256   0
    7    5   11  73.267070  74.484220   1.080705     0.7256   0
   -8   -5  -11  29.376743  29.318151   0.697999     0.7976   0
    8    5   11  29.485586  29.879983   0.747709     0.7976   0
    9    5   11   2.262535   2.155368   0.369518     0.8720   0
   -9   -5  -11   2.489177   2.249617   0.341705     0.8720   0
  -10   -5  -11  13.288734  13.120277   0.612943     0.9482   0
   10    5   11  13.241043  13.839849   0.699157     0.9482   0
  -11   -5  -11   3.677048   3.879828   0.467700     1.0259   0
   11    5   11   3.670522   4.025682   0.559740     1.0259   0
   12    5   11   3.312962   3.127810   0.638574     1.1048   0
  -12   -5  -11   3.408699   3.930176   0.549326     1.1048   0
    0    6   11 222.614676 223.762304   1.464749     0.4507   0
   -1   -6  -11 240.142375 239.265205   1.381893     0.4587   0
    1    6   11 236.769570 234.385759   1.600413     0.4587   0
    2    6   11  99.190943  99.819899   0.866692     0.4820   0
   -2   -6  -11  95.802499  96.353562   0.712543     0.4820   0
   -3   -6  -11 406.452876 402.292552   2.108702     0.5185   0
    3    6   11 406.719349 405.691555   2.585316     0.5185   0
    4    6   11  77.401954  77.841745   0.828608     0.5657   0
   -4   -6  -11  77.641040  78.214774   0.676111     0.5657   0
    5    6   11 103.391783 104.132844   1.081989     0.6211   0
   -5   -6  -11 101.716442 101.309319   0.900062     0.6211   0
   -6   -6  -11  18.241454  18.488924   0.444734     0.6827   0
    6    6   11  18.508470  18.264748   0.517006     0.6827   0
    7    6   11  61.065068  61.454619   0.964864     0.7491   0
   -7   -6  -11  61.627142  63.299022   0.886991     0.7491   0
   -8   -6  -11  47.133480  46.626760   0.881362     0.8189   0
    8    6   11  47.741563  46.663839   0.923746     0.8189   0
    9    6   11   3.883078   3.838575   0.410547     0.8915   0
   -9   -6  -11   3.682605   4.415579   0.399881     0.8915   0
   10    6   11   6.547209   6.495848   0.621939     0.9663   0
  -10   -6  -11   6.211924   6.673609   0.510829     0.9663   0
  -11   -6  -11   2.718945   3.026720   0.452392     1.0426   0
   11    6   11   2.569968   2.939303   0.526388     1.0426   0
    0    7   11 263.022532 263.714504   1.900317     0.4939   0
    1    7   11 107.679337 107.305606   0.909606     0.5012   0
   -1   -7  -11 108.328758 109.068850   0.896534     0.5012   0
    2    7   11  61.010224  60.591671   0.672241     0.5227   0
   -2   -7  -11  59.887401  59.178382   0.562254     0.5227   0
   -3   -7  -11  99.485708  98.388834   0.780873     0.5565   0
    3    7   11  97.403161  97.561977   0.945858     0.5565   0
    4    7   11 102.191380 104.338436   1.076082     0.6007   0
   -4   -7  -11 103.835508 104.894163   0.800507     0.6007   0
    5    7   11  22.348555  22.084631   0.494750     0.6531   0
   -5   -7  -11  22.777161  22.528674   0.376512     0.6531   0
    6    7   11  26.813470  27.230448   0.635298     0.7120   0
   -6   -7  -11  26.544488  26.760908   0.519313     0.7120   0
    7    7   11  41.885315  41.606273   0.819720     0.7758   0
   -7   -7  -11  41.655467  41.548995   0.718468     0.7758   0
   -8   -7  -11   7.919356   8.608886   0.441709     0.8435   0
    8    7   11   8.476815   8.589368   0.489758     0.8435   0
   -9   -7  -11  11.552244  12.026419   0.534593     0.9141   0
    9    7   11  11.343153  11.108347   0.584734     0.9141   0
   10    7   11   0.624669   0.668650   0.368153     0.9871   0
  -10   -7  -11   0.700436   0.951425   0.356249     0.9871   0
   11    7   11   4.637437   4.666698   0.691184     1.0620   0
  -11   -7  -11   4.637859   4.971037   0.539738     1.0620   0
    0    8   11  16.813751  17.241815   0.338114     0.5395   0
    1    8   11 131.210301 133.328717   1.064437     0.5462   0
   -1   -8  -11 130.192070 131.185711   1.015580     0.5462   0
    2    8   11  40.357617  41.135028   0.595023     0.5659   0
   -2   -8  -11  40.689704  40.939580   0.445210     0.5659   0
   -3   -8  -11  78.536304  77.662368   0.679522     0.5973   0
    3    8   11  77.992326  77.462522   0.845010     0.5973   0
   -4   -8  -11  58.449498  59.073162   0.609423     0.6387   0
    4    8   11  58.419907  59.155309   0.765458     0.6387   0
    5    8   11  85.460746  84.978843   1.049983     0.6882   0
   -5   -8  -11  85.403891  84.959720   0.803605     0.6882   0
    6    8   11  58.719120  59.569905   0.902621     0.7443   0
   -6   -8  -11  58.772507  60.123836   0.784527     0.7443   0
    7    8   11  30.208137  31.172160   0.735840     0.8056   0
   -7   -8  -11  30.680752  30.714471   0.617836     0.8056   0
    8    8   11   5.476434   6.001449   0.449268     0.8710   0
   -8   -8  -11   5.503557   5.869816   0.384341     0.8710   0
   -9   -8  -11   1.201266   1.530261   0.316980     0.9395   0
    9    8   11   1.259962   1.223219   0.329962     0.9395   0
   10    8   11   5.131038   5.399791   0.631437     1.0107   0
  -10   -8  -11   5.179140   5.329037   0.543948     1.0107   0
   11    8   11   0.671321   0.362497   0.448281     1.0840   0
  -11   -8  -11   0.638943   0.627316   0.511870     1.0840   0
    0    9   11  49.095630  49.396239   0.680303     0.5869   0
   -1   -9  -11 100.809092 102.207999   0.876864     0.5930   0
    1    9   11 102.180284 102.391147   0.964577     0.5930   0
    2    9   11  13.002852  13.315814   0.377526     0.6112   0
   -2   -9  -11  12.863469  13.073502   0.270762     0.6112   0
   -3   -9  -11  59.784255  59.298326   0.576592     0.6404   0
    3    9   11  60.615876  61.298135   0.853081     0.6404   0
   -4   -9  -11   8.954183   9.173088   0.278241     0.6792   0
    4    9   11   8.475076   8.580049   0.341157     0.6792   0
   -5   -9  -11  47.193844  46.875356   0.535329     0.7260   0
    5    9   11  47.207359  47.527864   0.746218     0.7260   0
    6    9   11  23.988521  23.680618   0.589313     0.7793   0
   -6   -9  -11  24.993442  25.100101   0.432246     0.7793   0
   -7   -9  -11  36.399294  35.240639   0.685313     0.8381   0
    7    9   11  37.271314  36.725571   0.791054     0.8381   0
    8    9   11   1.543001   1.544338   0.308505     0.9011   0
   -8   -9  -11   1.765958   2.344315   0.325769     0.9011   0
   -9   -9  -11   6.712659   6.355597   0.513989     0.9675   0
    9    9   11   6.482333   6.579800   0.595831     0.9675   0
   10    9   11   3.501221   3.398033   0.578136     1.0368   0
  -10   -9  -11   3.604421   3.699948   0.692396     1.0368   0
  -11   -9  -11   7.849472   7.718223   0.860030     1.1083   0
   11    9   11   7.737188   7.351587   0.799915     1.1083   0
    0   10   11  70.229574  71.624604   0.841850     0.6356   0
   -1  -10  -11 119.375554 118.581749   1.127237     0.6414   0
    1   10   11 121.405238 120.432077   1.218425     0.6414   0
   -2  -10  -11  42.367367  42.634683   0.554057     0.6582   0
    2   10   11  42.513325  43.842110   0.735696     0.6582   0
    3   10   11  74.579956  74.449027   1.098490     0.6854   0
   -3  -10  -11  74.564129  74.354939   0.691930     0.6854   0
   -4  -10  -11   6.389883   6.780616   0.276652     0.7218   0
    4   10   11   6.137208   5.964909   0.326299     0.7218   0
   -5  -10  -11  72.193743  71.760618   0.926430     0.7659   0
    5   10   11  71.800029  71.302390   1.057219     0.7659   0
    6   10   11   7.405537   7.978517   0.403697     0.8167   0
   -6  -10  -11   7.070502   6.968890   0.356644     0.8167   0
   -7  -10  -11  23.906636  23.040410   0.621148     0.8729   0
    7   10   11  24.300711  23.886928   0.659583     0.8729   0
   -8  -10  -11  18.728688  19.002096   0.758769     0.9336   0
    8   10   11  18.786551  18.320590   0.695269     0.9336   0
    9   10   11   7.064411   7.638114   0.662096     0.9979   0
   -9  -10  -11   7.072908   7.147306   0.846842     0.9979   0
   10   10   11   8.725568   8.732780   0.830224     1.0652   0
  -10  -10  -11   8.634729   8.125466   0.910315     1.0652   0
    0   11   11   1.787308   2.040937   0.209129     0.6855   0
    1   11   11   0.790172   1.166048   0.220352     0.6908   0
   -1  -11  -11   0.930176   1.027485   0.148538     0.6908   0
    2   11   11  60.106083  61.280539   1.077024     0.7065   0
   -2  -11  -11  59.986589  59.623682   0.720856     0.7065   0
    3   11   11   6.596135   7.011130   0.399298     0.7319   0
   -3  -11  -11   6.034296   6.578184   0.305102     0.7319   0
   -4  -11  -11  60.373543  59.511639   0.836535     0.7661   0
    4   11   11  59.354668  59.267711   0.959612     0.7661   0
    5   11   11  24.283599  22.944347   0.675743     0.8078   0
   -5  -11  -11  24.432301  25.191226   0.566680     0.8078   0
    6   11   11  12.141653  11.726201   0.524314     0.8561   0
   -6  -11  -11  12.785607  13.094600   0.570137     0.8561   0
    7   11   11   3.077053   3.323697   0.375075     0.9099   0
   -7  -11  -11   2.983115   3.443075   0.462474     0.9099   0
   -8  -11  -11  12.419319  11.989610   0.821794     0.9682   0
    8   11   11  12.382414  12.841695   0.771796     0.9682   0
    9   11   11   0.705977   0.377499   0.374878     1.0304   0
   -9  -11  -11   0.661882   0.791565   0.464171     1.0304   0
  -10  -11  -11   3.748608   3.598158   0.724609     1.0957   0
   10   11   11   3.644876   3.867160   0.641537     1.0957   0
    0   12   11 160.953160 159.914737   1.789908     0.7363   0
   -1  -12  -11  11.618248  11.487211   0.341920     0.7413   0
    1   12   11  11.647458  11.499870   0.437561     0.7413   0
    2   12   11  32.539142  33.602546   0.825178     0.7559   0
   -2  -12  -11  31.810151  32.014370   0.526639     0.7559   0
    3   12   11   9.625852   9.617401   0.419758     0.7797   0
   -3  -12  -11   9.329956   9.693263   0.475008     0.7797   0
    4   12   11   2.971202   3.195871   0.313901     0.8118   0
   -4  -12  -11   2.982525   3.009231   0.327807     0.8118   0
    5   12   11  10.982314  10.558635   0.529314     0.8513   0
   -5  -12  -11  10.822476  10.899344   0.598964     0.8513   0
    6   12   11  11.688536  11.643874   0.585632     0.8973   0
   -6  -12  -11  11.924656  12.557368   0.760269     0.8973   0
   -7  -12  -11   9.883959  10.303306   0.719527     0.9487   0
    7   12   11   9.402580   9.377064   0.655498     0.9487   0
    8   12   11  15.841477  15.924140   1.072778     1.0048   0
   -8  -12  -11  15.997890  15.490511   0.941387     1.0048   0
   -9  -12  -11   0.463524   0.482890   0.484219     1.0648   0
    9   12   11   0.559930   0.431106   0.450363     1.0648   0
    0   13   11  33.092061  34.196160   0.731656     0.7878   0
    1   13   11  11.003304  10.956622   0.427973     0.7924   0
   -1  -13  -11  11.474321  11.009861   0.417514     0.7924   0
    2   13   11  17.447999  17.419127   0.702317     0.8061   0
   -2  -13  -11  17.323055  17.281766   0.689057     0.8061   0
    3   13   11  16.534742  16.736543   0.693707     0.8285   0
   -3  -13  -11  16.224678  16.803607   0.647067     0.8285   0
   -4  -13  -11   3.091598   3.241801   0.413545     0.8588   0
    4   13   11   3.552656   3.542657   0.425243     0.8588   0
    5   13   11   6.997215   7.530704   0.476291     0.8963   0
   -5  -13  -11   6.855138   6.987959   0.534629     0.8963   0
    6   13   11   8.328711   8.599854   0.600329     0.9400   0
   -6  -13  -11   8.429442   8.613160   0.711322     0.9400   0
   -7  -13  -11   1.931904   2.080763   0.439240     0.9892   0
    7   13   11   1.884645   1.783534   0.435514     0.9892   0
    8   13   11   0.104798   0.132064   0.380669     1.0432   0
   -8  -13  -11   0.098148   0.051533   0.371825     1.0432   0
   -9  -13  -11   1.719323   1.819822   0.615528     1.1011   0
    9   13   11   1.604351   1.662737   0.555664     1.1011   0
    0   14   11  36.979985  35.953658   0.782238     0.8399   0
   -1  -14  -11  16.609287  16.346187   0.601155     0.8442   0
    1   14   11  17.006773  15.970555   0.652589     0.8442   0
   -2  -14  -11  13.390928  13.757433   0.714814     0.8571   0
    2   14   11  13.333656  13.771169   0.678059     0.8571   0
    3   14   11   4.355771   4.922602   0.478715     0.8782   0
   -3  -14  -11   4.712187   5.096906   0.635630     0.8782   0
   -4  -14  -11  31.809655  31.936442   1.070901     0.9068   0
    4   14   11  31.243189  31.445176   1.233705     0.9068   0
    5   14   11  17.182375  16.610674   0.866099     0.9424   0
   -5  -14  -11  17.374492  17.943521   0.824478     0.9424   0
    6   14   11  11.677752  12.235333   0.780343     0.9841   0
   -6  -14  -11  11.345777  11.086980   0.817655     0.9841   0
   -7  -14  -11   2.388337   2.608057   0.476085     1.0312   0
    7   14   11   2.487799   3.124856   0.651844     1.0312   0
    8   14   11   2.130201   2.177956   0.602834     1.0830   0
   -8  -14  -11   2.141394   2.404907   0.690789     1.0830   0
    0   15   11   3.814760   4.049715   0.571429     0.8924   0
    1   15   11  10.821700   9.793635   0.737151     0.8965   0
   -1  -15  -11  11.296478  11.773963   0.905593     0.8965   0
   -2  -15  -11  20.413184  20.388361   1.144663     0.9087   0
    2   15   11  20.209442  19.113241   0.778727     0.9087   0
    3   15   11   9.188619   9.532470   0.674683     0.9285   0
   -3  -15  -11   9.399593   9.633830   1.010427     0.9285   0
   -4  -15  -11   4.587913   5.300164   0.797985     0.9557   0
    4   15   11   4.533764   5.043560   0.566913     0.9557   0
   -5  -15  -11   2.991401   3.950232   0.777093     0.9895   0
    5   15   11   3.044423   3.574447   0.611390     0.9895   0
   -6  -15  -11   5.913364   6.980857   0.833474     1.0293   0
    6   15   11   6.128636   6.849305   0.765332     1.0293   0
   -7  -15  -11   5.717797   5.153260   1.040206     1.0744   0
    7   15   11   5.961919   5.343177   0.854662     1.0744   0
    0   16   11   0.542277   0.770782   0.860614     0.9454   0
   -1  -16  -11   7.978146   8.377968   1.106884     0.9492   0
    1   16   11   8.252964   8.101101   0.935184     0.9492   0
   -2  -16  -11   7.212035   7.926949   1.085912     0.9607   0
    2   16   11   6.940396   7.132439   0.769220     0.9607   0
   -3  -16  -11  30.744268  28.385624   1.599848     0.9795   0
    3   16   11  30.363777  30.103082   1.373068     0.9795   0
   -4  -16  -11   0.773318   1.092673   0.561724     1.0053   0
    4   16   11   0.917894   0.983691   0.403481     1.0053   0
    5   16   11   7.068167   7.455631   0.793271     1.0375   0
   -5  -16  -11   7.291281   7.602374   1.046967     1.0375   0
    6   16   11   3.435405   3.448722   0.724564     1.0755   0
   -6  -16  -11   3.309997   4.709792   1.347337     1.0755   0
    0   17   11   3.407136   4.383179   1.490228     0.9987   0
   -1  -17  -11  13.371426  13.871092   1.350085     1.0023   0
    1   17   11  13.742332  15.167040   2.321126     1.0023   0
   -2  -17  -11   1.319573   1.138406   0.681129     1.0132   0
    2   17   11   1.360597   1.417858   1.150023     1.0132   0
    3   17   11   2.081935   2.324977   0.741873     1.0311   0
   -3  -17  -11   1.943731   2.188200   0.793648     1.0311   0
    4   17   11   7.437987   7.606342   1.004941     1.0556   0
   -4  -17  -11   7.507260   8.528211   1.204060     1.0556   0
   -5  -17  -11   7.317353   7.026357   1.538332     1.0863   0
    5   17   11   7.083545   7.375935   1.560004     1.0863   0
    0   18   11   4.678912   5.219920   1.196447     1.0522   0
    1   18   11   9.048450  10.838384   2.067565     1.0557   0
   -1  -18  -11   8.949492  10.981940   1.298767     1.0557   0
    2   18   11   4.037276   6.348019   1.727351     1.0660   0
   -2  -18  -11   3.993631   4.512737   0.936234     1.0660   0
   -3  -18  -11   1.839651   1.663339   0.951568     1.0830   0
    3   18   11   1.990731   2.613417   1.232727     1.0830   0
   -4  -18  -11   0.269601   0.944224   0.905153     1.1064   0
    0   19   11   1.341965   2.065868   0.939601     1.1061   0
    1   19   11   2.832768   2.675902   1.491225     1.1094   0
    0    0   12 942.068464 958.148931   7.267214     0.3275   0
    1    0   12 788.672936 785.816073   4.168250     0.3385   0
    2    0   12  15.008060  15.452715   0.250077     0.3694   0
    3    0   12 212.041141 210.008283   1.229692     0.4159   0
    4    0   12   2.816369   2.579139   0.169851     0.4734   0
    5    0   12 169.809644 167.351964   1.406546     0.5384   0
    6    0   12  63.791044  63.876206   0.815276     0.6085   0
    7    0   12 359.897042 362.059347   2.777388     0.6821   0
    8    0   12   0.851045   1.059957   0.265860     0.7581   0
    9    0   12  22.277954  22.645655   0.694255     0.8360   0
   10    0   12   5.676502   6.180664   0.489812     0.9153   0
   11    0   12   0.541478   0.522967   0.349489     0.9956   0
   12    0   12   0.128668   0.426330   0.389485     1.0767   0
    0    1   12 560.307084 554.467510   2.699846     0.3323   0
    1    1   12  56.949158  58.143868   0.410071     0.3431   0
   -1   -1  -12  57.976881  58.764594   0.448685     0.3431   0
    2    1   12 685.718914 679.545610   3.454935     0.3736   0
   -2   -1  -12 688.889434 686.341820   3.574869     0.3736   0
   -3   -1  -12 592.566833 584.957087   2.989848     0.4197   0
    3    1   12 593.016647 584.138310   2.784902     0.4197   0
   -4   -1  -12 586.959247 588.131644   3.011475     0.4767   0
    4    1   12 586.528368 586.884625   3.078145     0.4767   0
    5    1   12 222.015167 224.732807   1.659245     0.5413   0
   -5   -1  -12 222.057963 224.496690   1.681375     0.5413   0
   -6   -1  -12 129.552106 131.350903   1.301200     0.6110   0
    6    1   12 129.454311 130.271769   1.237530     0.6110   0
    7    1   12   0.702604   0.718333   0.240650     0.6844   0
   -7   -1  -12   0.573972   0.779661   0.242859     0.6844   0
   -8   -1  -12   2.330652   1.655824   0.293108     0.7602   0
    8    1   12   2.150393   2.206012   0.293305     0.7602   0
   -9   -1  -12   7.871869   8.489239   0.482639     0.8379   0
    9    1   12   7.933852   8.318166   0.479963     0.8379   0
   10    1   12  37.113283  36.392045   0.887529     0.9170   0
  -10   -1  -12  37.268161  36.817145   0.891848     0.9170   0
   11    1   12   7.061288   7.101420   0.569616     0.9972   0
  -11   -1  -12   7.069986   7.005986   0.582939     0.9972   0
  -12   -1  -12   3.243504   2.922074   0.512831     1.0781   0
   12    1   12   3.157246   3.058770   0.593874     1.0781   0
    0    2   12 1374.58760 1337.99155    6.82877     0.3461   0
    1    2   12 419.915654 411.024381   1.792673     0.3565   0
   -1   -2  -12 423.569323 415.690154   1.832454     0.3565   0
    2    2   12 799.078671 784.549302   4.078426     0.3860   0
   -2   -2  -12 794.141940 784.791703   4.365214     0.3860   0
    3    2   12  49.842308  51.636923   0.428511     0.4308   0
   -3   -2  -12  52.886966  55.053433   0.521935     0.4308   0
   -4   -2  -12  33.487825  33.284103   0.430343     0.4865   0
    4    2   12  31.689652  31.204660   0.429607     0.4865   0
    5    2   12 298.327085 297.041072   2.140663     0.5499   0
   -5   -2  -12 295.680233 293.090831   2.062762     0.5499   0
    6    2   12 123.665864 124.730658   1.209869     0.6187   0
   -6   -2  -12 123.810452 127.074767   1.302852     0.6187   0
    7    2   12  67.922519  68.554369   0.942716     0.6912   0
   -7   -2  -12  68.676580  67.625344   1.078263     0.6912   0
    8    2   12 114.634438 115.522107   1.376228     0.7664   0
   -8   -2  -12 114.164600 114.077576   1.364099     0.7664   0
    9    2   12   3.339229   3.850731   0.363359     0.8435   0
   -9   -2  -12   3.514930   3.691114   0.376135     0.8435   0
   10    2   12  11.044121  10.865138   0.555916     0.9221   0
  -10   -2  -12  11.035966  11.637680   0.599467     0.9221   0
  -11   -2  -12  14.184318  14.638426   0.753140     1.0019   0
   11    2   12  14.228630  13.891113   0.840360     1.0019   0
  -12   -2  -12   2.167339   1.826196   0.470429     1.0825   0
   12    2   12   2.158245   2.159956   0.540106     1.0825   0
    0    3   12 245.277441 245.695120   1.257164     0.3681   0
    1    3   12 1079.69316 1066.97807    7.01882     0.3779   0
   -1   -3  -12 1081.94073 1070.00360    6.35403     0.3779   0
    2    3   12 211.149973 210.379067   1.191886     0.4059   0
   -2   -3  -12 207.391488 206.152309   1.067571     0.4059   0
    3    3   12  42.796353  43.955141   0.547548     0.4486   0
   -3   -3  -12  44.009846  44.770865   0.475160     0.4486   0
   -4   -3  -12  59.432248  60.983193   0.621615     0.5024   0
    4    3   12  58.431911  59.844357   0.657419     0.5024   0
    5    3   12 253.705108 251.402321   1.713013     0.5640   0
   -5   -3  -12 252.951293 249.612143   1.820307     0.5640   0
    6    3   12  19.194356  20.141830   0.403643     0.6313   0
   -6   -3  -12  18.161895  18.791387   0.499167     0.6313   0
   -7   -3  -12 138.093327 139.327696   1.589101     0.7025   0
    7    3   12 138.366918 138.718102   1.466096     0.7025   0
   -8   -3  -12 117.702874 120.185187   1.454407     0.7766   0
    8    3   12 118.313889 119.661780   1.509234     0.7766   0
    9    3   12  30.457117  30.035119   0.825609     0.8528   0
   -9   -3  -12  30.498798  29.994360   0.753733     0.8528   0
   10    3   12   1.987993   2.390174   0.384206     0.9306   0
  -10   -3  -12   1.875072   1.889355   0.365604     0.9306   0
   11    3   12   5.360951   5.431671   0.599476     1.0097   0
  -11   -3  -12   5.291715   4.771371   0.528623     1.0097   0
  -12   -3  -12   4.534486   4.876285   0.599279     1.0897   0
   12    3   12   4.519658   4.844163   0.660247     1.0897   0
    0    4   12 122.401449 120.751688   0.695260     0.3968   0
   -1   -4  -12  55.659269  56.276930   0.476902     0.4059   0
    1    4   12  57.290196  58.606226   0.490027     0.4059   0
    2    4   12 602.466316 598.438182   2.835016     0.4321   0
   -2   -4  -12 603.411928 606.377269   2.576527     0.4321   0
   -3   -4  -12 325.273340 320.968759   1.717619     0.4725   0
    3    4   12 325.258895 321.479597   2.037858     0.4725   0
    4    4   12 278.015740 281.759026   1.905255     0.5238   0
   -4   -4  -12 276.562106 276.160457   1.718956     0.5238   0
    5    4   12 239.619485 243.942649   1.940556     0.5832   0
   -5   -4  -12 240.919350 243.446176   1.767284     0.5832   0
    6    4   12  46.692293  47.674203   0.754828     0.6484   0
   -6   -4  -12  46.189258  47.681834   0.723334     0.6484   0
    7    4   12  78.687516  79.647723   1.168490     0.7179   0
   -7   -4  -12  79.326493  78.149774   1.134357     0.7179   0
    8    4   12   0.933679   0.841159   0.280440     0.7906   0
   -8   -4  -12   0.909537   0.739063   0.269299     0.7906   0
   -9   -4  -12   2.562523   2.368583   0.333750     0.8656   0
    9    4   12   2.665580   2.583592   0.369752     0.8656   0
   10    4   12  28.468407  27.883944   0.899506     0.9423   0
  -10   -4  -12  28.390801  27.873530   0.806127     0.9423   0
   11    4   12  10.707529  10.896112   0.799053     1.0205   0
  -11   -4  -12  10.998950  10.942347   0.676111     1.0205   0
   12    4   12   4.373620   4.192301   0.679370     1.0997   0
  -12   -4  -12   4.587488   4.788940   0.587275     1.0997   0
    0    5   12 1678.81637 1667.96237   10.11711     0.4310   0
   -1   -5  -12 477.604837 473.377141   2.229390     0.4394   0
    1    5   12 478.151048 470.445882   2.384294     0.4394   0
    2    5   12  21.450786  22.461520   0.363790     0.4636   0
   -2   -5  -12  21.923558  23.137370   0.328041     0.4636   0
    3    5   12   7.825379   7.963228   0.293934     0.5015   0
   -3   -5  -12   7.672219   7.995037   0.223000     0.5015   0
   -4   -5  -12  14.172743  13.645210   0.268141     0.5501   0
    4    5   12  14.143196  14.249776   0.402745     0.5501   0
    5    5   12 110.331796 111.752320   1.129787     0.6069   0
   -5   -5  -12 110.880243 110.525950   0.976212     0.6069   0
   -6   -5  -12 165.966686 165.365172   1.554734     0.6699   0
    6    5   12 166.752683 166.904868   1.635508     0.6699   0
    7    5   12  89.307348  90.201062   1.285382     0.7373   0
   -7   -5  -12  89.360985  89.180373   1.156595     0.7373   0
    8    5   12  52.099104  51.771052   0.968159     0.8082   0
   -8   -5  -12  51.517021  51.574078   0.909058     0.8082   0
   -9   -5  -12   0.965404   1.068352   0.301556     0.8817   0
    9    5   12   0.785593   0.857157   0.311333     0.8817   0
   10    5   12  14.529192  14.710339   0.781744     0.9572   0
  -10   -5  -12  14.342412  15.045211   0.650497     0.9572   0
  -11   -5  -12   1.869154   1.423981   0.402655     1.0342   0
   11    5   12   1.737612   1.292043   0.423780     1.0342   0
    0    6   12 270.157628 272.914077   1.818143     0.4693   0
   -1   -6  -12 198.176527 199.272605   1.181059     0.4770   0
    1    6   12 197.639787 196.134857   1.418433     0.4770   0
   -2   -6  -12 204.660642 206.934277   1.339545     0.4995   0
    2    6   12 204.548773 207.425364   1.461841     0.4995   0
    3    6   12 347.347370 344.884776   2.425699     0.5348   0
   -3   -6  -12 348.361134 347.283650   1.891663     0.5348   0
   -4   -6  -12  86.166957  87.227787   0.776779     0.5806   0
    4    6   12  87.293901  88.476243   0.922399     0.5806   0
    5    6   12  67.770371  68.498617   0.858630     0.6347   0
   -5   -6  -12  68.696022  68.561911   0.694740     0.6347   0
   -6   -6  -12 102.751062 104.655353   1.145453     0.6952   0
    6    6   12 101.628011 102.490801   1.204285     0.6952   0
    7    6   12  29.290317  28.184252   0.755915     0.7604   0
   -7   -6  -12  30.479046  30.407250   0.641905     0.7604   0
    8    6   12  10.473079  10.355288   0.522213     0.8293   0
   -8   -6  -12  10.591264  11.169935   0.497111     0.8293   0
    9    6   12   9.258693   9.096418   0.566303     0.9011   0
   -9   -6  -12   9.589760   9.517926   0.530490     0.9011   0
  -10   -6  -12  37.841072  36.539910   0.989679     0.9751   0
   10    6   12  38.550369  37.385979   1.132301     0.9751   0
   11    6   12   1.820481   1.716945   0.531613     1.0508   0
  -11   -6  -12   1.727102   1.598285   0.401003     1.0508   0
    0    7   12 207.525989 203.739969   1.532613     0.5110   0
   -1   -7  -12  55.081322  55.400246   0.585210     0.5181   0
    1    7   12  55.729420  55.115918   0.657482     0.5181   0
   -2   -7  -12 173.371028 174.222690   1.130496     0.5388   0
    2    7   12 170.693162 172.349916   1.373705     0.5388   0
    3    7   12 194.296709 194.127416   1.664865     0.5717   0
   -3   -7  -12 190.945154 188.115867   1.302125     0.5717   0
   -4   -7  -12 174.807766 171.760074   1.200146     0.6148   0
    4    7   12 179.131774 178.225900   1.567375     0.6148   0
   -5   -7  -12  82.036541  83.495258   0.772102     0.6661   0
    5    7   12  82.716531  85.144035   0.995524     0.6661   0
    6    7   12  91.789337  91.443592   1.170295     0.7239   0
   -6   -7  -12  92.546469  93.724856   1.002176     0.7239   0
   -7   -7  -12  18.976700  19.406996   0.533426     0.7868   0
    7    7   12  18.588943  19.383923   0.650452     0.7868   0
    8    7   12  33.895959  34.107728   0.816901     0.8536   0
   -8   -7  -12  33.979360  33.937868   0.738731     0.8536   0
    9    7   12  30.541168  30.881459   0.860443     0.9235   0
   -9   -7  -12  30.109677  29.903505   0.814719     0.9235   0
   10    7   12   2.737075   2.943235   0.494085     0.9958   0
  -10   -7  -12   2.579032   2.101241   0.400052     0.9958   0
   11    7   12   3.808860   4.062769   0.658667     1.0700   0
  -11   -7  -12   3.645258   3.903242   0.517895     1.0700   0
    0    8   12 188.126644 186.636322   1.454739     0.5551   0
    1    8   12 130.106299 130.727842   1.136018     0.5617   0
   -1   -8  -12 132.996059 132.037706   1.049426     0.5617   0
   -2   -8  -12 128.145296 127.520965   0.936809     0.5808   0
    2    8   12 129.126336 130.917274   1.254049     0.5808   0
   -3   -8  -12  51.085051  50.907026   0.605895     0.6115   0
    3    8   12  50.556594  51.180580   0.730229     0.6115   0
   -4   -8  -12  14.824873  14.991524   0.324818     0.6520   0
    4    8   12  14.741385  15.433682   0.411112     0.6520   0
   -5   -8  -12  48.906316  49.364278   0.597555     0.7006   0
    5    8   12  49.574818  48.672088   0.746434     0.7006   0
    6    8   12  32.914301  33.429633   0.710819     0.7557   0
   -6   -8  -12  32.922340  33.167481   0.556122     0.7557   0
   -7   -8  -12  38.490820  38.434409   0.735957     0.8162   0
    7    8   12  37.485692  38.159957   0.801980     0.8162   0
    8    8   12 106.904194 106.775914   1.574737     0.8807   0
   -8   -8  -12 107.046847 106.384481   1.458357     0.8807   0
    9    8   12   5.863227   5.814082   0.487541     0.9486   0
   -9   -8  -12   6.135717   6.363354   0.470842     0.9486   0
  -10   -8  -12  14.338076  14.226165   0.783818     1.0192   0
   10    8   12  14.255389  13.634886   0.925102     1.0192   0
   11    8   12   1.377192   1.408809   0.532142     1.0918   0
  -11   -8  -12   1.389257   1.129607   0.540456     1.0918   0
    0    9   12  88.333302  88.812642   0.891677     0.6013   0
    1    9   12 308.204698 312.412896   2.276003     0.6073   0
   -1   -9  -12 311.299400 311.558208   2.128462     0.6073   0
   -2   -9  -12 194.720210 193.619271   1.467075     0.6251   0
    2    9   12 196.299112 197.137679   1.750810     0.6251   0
    3    9   12 101.714497 102.461174   1.332605     0.6537   0
   -3   -9  -12 102.510350 104.264818   0.953166     0.6537   0
    4    9   12 137.950979 139.495582   1.422536     0.6917   0
   -4   -9  -12 140.582966 141.471600   1.149359     0.6917   0
   -5   -9  -12 122.995355 122.269837   1.187191     0.7377   0
    5    9   12 124.183284 124.749511   1.430023     0.7377   0
   -6   -9  -12  16.092743  16.675404   0.374815     0.7903   0
    6    9   12  15.744429  15.409531   0.495944     0.7903   0
   -7   -9  -12  49.382195  49.138575   0.843134     0.8482   0
    7    9   12  49.758785  49.198278   0.917551     0.8482   0
   -8   -9  -12   3.361555   3.652357   0.379690     0.9105   0
    8    9   12   3.436864   3.694553   0.384646     0.9105   0
    9    9   12   7.744748   7.787837   0.820312     0.9763   0
   -9   -9  -12   7.843422   7.941915   0.589843     0.9763   0
  -10   -9  -12   3.659114   4.109957   0.725282     1.0450   0
   10    9   12   3.487285   3.401714   0.631769     1.0450   0
    0   10   12 221.657474 222.658930   1.934254     0.6490   0
    1   10   12 233.744819 232.854143   2.014443     0.6546   0
   -1  -10  -12 232.926125 230.741662   1.766584     0.6546   0
   -2  -10  -12  17.117771  17.575251   0.367956     0.6711   0
    2   10   12  16.893625  17.122679   0.473778     0.6711   0
   -3  -10  -12 107.757578 107.407055   0.946909     0.6978   0
    3   10   12 107.540459 105.618673   1.425893     0.6978   0
    4   10   12  26.775471  26.914249   0.584699     0.7335   0
   -4  -10  -12  26.527847  26.433667   0.449564     0.7335   0
   -5  -10  -12  68.530530  68.297334   0.869286     0.7770   0
    5   10   12  69.839171  69.549112   1.149852     0.7770   0
   -6  -10  -12  45.900456  46.460761   0.912191     0.8271   0
    6   10   12  45.927758  46.604316   0.811164     0.8271   0
   -7  -10  -12  48.784256  48.339639   0.997032     0.8827   0
    7   10   12  50.062481  48.691749   0.932095     0.8827   0
   -8  -10  -12   3.326372   3.409911   0.425333     0.9427   0
    8   10   12   3.246544   3.475099   0.451575     0.9427   0
    9   10   12   1.913009   1.936103   0.460625     1.0064   0
   -9  -10  -12   1.753851   1.392020   0.523389     1.0064   0
  -10  -10  -12   5.819247   5.779616   0.899210     1.0732   0
   10   10   12   5.674581   5.830430   0.708287     1.0732   0
    0   11   12 196.328730 197.662882   1.841755     0.6979   0
    1   11   12   1.826356   1.877173   0.257376     0.7031   0
   -1  -11  -12   1.498752   1.582826   0.165838     0.7031   0
    2   11   12  26.577946  28.249521   0.770450     0.7186   0
   -2  -11  -12  26.817323  26.981583   0.432677     0.7186   0
   -3  -11  -12  75.623362  75.738152   1.043268     0.7435   0
    3   11   12  76.352485  75.305152   1.177603     0.7435   0
    4   11   12   5.145868   5.868747   0.469549     0.7772   0
   -4  -11  -12   5.217287   5.510066   0.293171     0.7772   0
   -5  -11  -12  27.339947  26.489778   0.619111     0.8184   0
    5   11   12  26.818099  26.003539   0.638395     0.8184   0
   -6  -11  -12  35.922127  37.106859   0.914642     0.8661   0
    6   11   12  35.868112  35.520927   0.919742     0.8661   0
    7   11   12   5.502856   5.593398   0.475618     0.9193   0
   -7  -11  -12   5.093847   5.164105   0.457052     0.9193   0
   -8  -11  -12  11.971306  11.469256   0.829165     0.9770   0
    8   11   12  11.820942  11.993650   0.701338     0.9770   0
   -9  -11  -12  12.352529  12.369731   0.990568     1.0387   0
    9   11   12  12.569139  12.311914   0.807088     1.0387   0
  -10  -11  -12   4.966267   4.894421   0.773457     1.1035   0
   10   11   12   4.864018   5.254925   0.743498     1.1035   0
    0   12   12  25.209620  25.340258   0.562631     0.7479   0
   -1  -12  -12  24.707552  24.564844   0.441646     0.7527   0
    1   12   12  24.952540  25.343849   0.631392     0.7527   0
   -2  -12  -12  58.974570  58.887321   0.997580     0.7671   0
    2   12   12  60.315199  60.825274   1.237126     0.7671   0
   -3  -12  -12 120.720156 119.606118   1.377736     0.7906   0
    3   12   12 119.259129 119.215583   1.571963     0.7906   0
   -4  -12  -12  52.800545  51.177438   0.962494     0.8223   0
    4   12   12  50.912984  50.970320   1.056411     0.8223   0
   -5  -12  -12  87.693352  86.480294   1.350830     0.8614   0
    5   12   12  87.837350  85.678934   1.499287     0.8614   0
   -6  -12  -12  10.491043  10.938487   0.664098     0.9068   0
    6   12   12  10.256030   9.899125   0.634651     0.9068   0
    7   12   12   5.111982   5.372750   0.531981     0.9577   0
   -7  -12  -12   4.988961   5.106997   0.555987     0.9577   0
   -8  -12  -12   1.199547   1.450520   0.515058     1.0133   0
    8   12   12   1.197783   1.599668   0.460634     1.0133   0
    9   12   12   4.483061   4.342742   0.682620     1.0729   0
   -9  -12  -12   4.566834   4.487429   0.703771     1.0729   0
    0   13   12  32.024469  32.424836   0.775881     0.7986   0
   -1  -13  -12  70.587642  69.961194   1.316912     0.8032   0
    1   13   12  71.541068  71.079291   1.095788     0.8032   0
   -2  -13  -12  17.921820  17.795297   0.740643     0.8167   0
    2   13   12  17.779652  18.149472   0.727141     0.8167   0
    3   13   12   7.300501   7.274495   0.551346     0.8388   0
   -3  -13  -12   7.012513   7.032264   0.433665     0.8388   0
    4   13   12   8.300585   8.690566   0.617405     0.8687   0
   -4  -13  -12   8.004330   8.625872   0.593739     0.8687   0
   -5  -13  -12   7.885032   8.765370   0.542332     0.9058   0
    5   13   12   7.704640   8.665258   0.599279     0.9058   0
   -6  -13  -12   0.270778   0.088656   0.359086     0.9491   0
    6   13   12   0.377041   0.613903   0.325949     0.9491   0
    7   13   12  21.396116  20.465122   0.865246     0.9979   0
   -7  -13  -12  21.029574  20.740831   0.913709     0.9979   0
   -8  -13  -12  13.563856  13.908799   1.109856     1.0513   0
    8   13   12  13.627451  14.097962   0.884109     1.0513   0
    9   13   12   3.946021   4.519534   0.746605     1.1088   0
   -9  -13  -12   3.997549   4.006460   0.687037     1.1088   0
    0   14   12 115.422445 113.712179   1.742029     0.8500   0
    1   14   12  40.724698  40.597615   1.042783     0.8543   0
   -1  -14  -12  39.653031  39.819418   1.028311     0.8543   0
    2   14   12  74.984419  76.401344   1.596149     0.8670   0
   -2  -14  -12  75.390035  72.237161   1.388779     0.8670   0
   -3  -14  -12   2.023782   1.938213   0.449546     0.8879   0
    3   14   12   2.277879   2.869455   0.425324     0.8879   0
    4   14   12  11.509835  12.123559   0.786699     0.9162   0
   -4  -14  -12  11.009615  11.739668   0.846088     0.9162   0
   -5  -14  -12   7.741368   7.630358   0.779077     0.9514   0
    5   14   12   7.566861   8.260170   0.652849     0.9514   0
   -6  -14  -12  17.564515  17.302954   0.975350     0.9927   0
    6   14   12  17.751593  17.738109   0.900619     0.9927   0
   -7  -14  -12  11.001522  10.320454   0.904524     1.0395   0
    7   14   12  11.208247  11.045323   1.001988     1.0395   0
   -8  -14  -12   8.861460   8.986170   0.941154     1.0909   0
    8   14   12   8.770068   9.867343   0.968168     1.0909   0
    0   15   12  31.623273  30.352396   1.662827     0.9020   0
    1   15   12  26.953639  27.083032   1.314102     0.9060   0
   -1  -15  -12  26.999457  25.973912   0.968850     0.9060   0
    2   15   12   5.654053   6.559618   0.543742     0.9180   0
   -2  -15  -12   5.310251   5.025613   0.728281     0.9180   0
   -3  -15  -12  28.800450  28.586728   1.420094     0.9377   0
    3   15   12  28.704745  28.950599   1.028239     0.9377   0
    4   15   12  11.708984  11.699627   0.775316     0.9646   0
   -4  -15  -12  12.134307  11.484338   1.063746     0.9646   0
    5   15   12  18.187336  19.116294   1.008856     0.9981   0
   -5  -15  -12  18.398180  18.388372   1.491333     0.9981   0
   -6  -15  -12  13.506810  13.101334   1.228534     1.0376   0
    6   15   12  13.453450  13.116776   0.945499     1.0376   0
    7   15   12   2.038526   1.960819   0.599368     1.0824   0
   -7  -15  -12   2.154027   1.872495   0.800507     1.0824   0
    0   16   12  38.164069  35.053542   2.407322     0.9544   0
    1   16   12   9.970201   9.831611   1.098715     0.9582   0
   -1  -16  -12  10.236769   9.825866   1.215193     0.9582   0
    2   16   12  20.363413  20.242651   1.533313     0.9696   0
   -2  -16  -12  19.684144  19.081550   1.771288     0.9696   0
   -3  -16  -12   5.613556   6.787897   0.985450     0.9882   0
    3   16   12   5.512001   6.570607   0.704570     0.9882   0
    4   16   12  11.634432  12.087289   0.875553     1.0138   0
   -4  -16  -12  11.624148  12.326907   1.254417     1.0138   0
    5   16   12   2.847545   3.263276   0.617297     1.0457   0
   -5  -16  -12   2.778076   2.736036   0.701222     1.0457   0
   -6  -16  -12   8.191025  10.082990   1.836009     1.0835   0
    6   16   12   8.109196   8.556976   1.190423     1.0835   0
    0   17   12   1.372745   2.158349   0.943201     1.0072   0
   -1  -17  -12   2.613775   3.059264   0.836131     1.0108   0
    1   17   12   2.512998   2.536809   1.348307     1.0108   0
    2   17   12   5.171356   6.376533   1.747201     1.0216   0
   -2  -17  -12   5.415308   6.400279   1.316220     1.0216   0
   -3  -17  -12   7.640335   8.300480   1.210237     1.0393   0
    3   17   12   7.825098   7.856608   1.184327     1.0393   0
   -4  -17  -12  10.559406   9.697213   1.457801     1.0637   0
    4   17   12  10.854197  11.444746   1.148712     1.0637   0
    5   17   12   4.882281   4.943601   0.937069     1.0941   0
   -5  -17  -12   4.963032   4.605523   1.312261     1.0941   0
    0   18   12   6.130374   5.702415   1.235007     1.0604   0
   -1  -18  -12   3.066218   2.755320   1.029217     1.0638   0
    1   18   12   2.887369   4.321151   1.574683     1.0638   0
    2   18   12   3.283780   3.907902   1.495911     1.0740   0
   -2  -18  -12   3.232071   4.371471   0.965753     1.0740   0
    3   18   12   0.897185   1.565094   1.269069     1.0909   0
   -3  -18  -12   1.005250   1.332282   0.720057     1.0909   0
    1    0   13 173.206554 174.821510   0.952098     0.3649   0
    2    0   13 737.185329 729.409323   3.972991     0.3938   0
    3    0   13 169.380021 165.085064   1.076055     0.4377   0
    4    0   13 246.576069 241.408211   1.630444     0.4927   0
    5    0   13 219.932088 220.967509   1.744031     0.5554   0
    6    0   13  51.737859  50.586069   0.751408     0.6236   0
    7    0   13 263.518524 264.045785   2.345510     0.6956   0
    8    0   13  21.655728  21.724979   0.615304     0.7703   0
    9    0   13   6.476331   6.976485   0.446584     0.8471   0
   10    0   13  42.181737  42.278353   0.965385     0.9254   0
   11    0   13  26.694929  25.740399   0.920900     1.0049   0
   12    0   13   1.643252   1.724173   0.456334     1.0853   0
    0    1   13 652.106488 639.669721   3.319011     0.3592   0
   -1   -1  -13 747.225311 727.065214   3.992625     0.3692   0
    1    1   13 757.250149 740.998792   3.874648     0.3692   0
   -2   -1  -13 153.903914 150.707084   0.960923     0.3978   0
    2    1   13 152.210625 148.839697   0.962629     0.3978   0
   -3   -1  -13  30.883255  30.071569   0.383586     0.4413   0
    3    1   13  29.382485  29.554178   0.403616     0.4413   0
   -4   -1  -13  41.657245  41.521882   0.549443     0.4959   0
    4    1   13  42.427996  42.685318   0.593542     0.4959   0
   -5   -1  -13  45.971202  44.291270   0.655623     0.5582   0
    5    1   13  45.232278  44.316588   0.650362     0.5582   0
    6    1   13  66.777886  66.350943   0.842443     0.6261   0
   -6   -1  -13  68.317394  67.305644   0.890268     0.6261   0
   -7   -1  -13 144.454050 145.229716   1.546430     0.6978   0
    7    1   13 147.567934 146.578184   1.566612     0.6978   0
   -8   -1  -13  58.374579  58.373700   0.969452     0.7724   0
    8    1   13  58.490817  59.219949   0.959514     0.7724   0
    9    1   13   6.193753   6.375734   0.435281     0.8490   0
   -9   -1  -13   5.665305   5.703125   0.422344     0.8490   0
  -10   -1  -13   2.675130   2.422135   0.371260     0.9271   0
   10    1   13   2.650478   2.344558   0.361743     0.9271   0
   11    1   13   3.264507   3.094350   0.465769     1.0064   0
  -11   -1  -13   3.215003   3.380392   0.484569     1.0064   0
   12    1   13   3.727882   3.956391   0.650928     1.0867   0
  -12   -1  -13   3.717553   3.450877   0.540097     1.0867   0
    0    2   13 634.547549 636.752827   3.176892     0.3721   0
    1    2   13  23.655076  23.481490   0.280297     0.3818   0
   -1   -2  -13  23.153359  23.375103   0.292291     0.3818   0
    2    2   13 303.390469 301.650285   1.494179     0.4094   0
   -2   -2  -13 304.619418 302.432253   1.550371     0.4094   0
   -3   -2  -13  78.784451  79.722329   0.671379     0.4519   0
    3    2   13  78.504303  79.278466   0.641187     0.4519   0
    4    2   13 123.908679 121.346917   0.984921     0.5053   0
   -4   -2  -13 120.292406 119.616891   1.008173     0.5053   0
   -5   -2  -13  13.872242  14.111877   0.421123     0.5666   0
    5    2   13  12.709240  13.252700   0.361968     0.5666   0
    6    2   13 106.445745 105.720123   1.138486     0.6336   0
   -6   -2  -13 105.859699 105.708451   1.184561     0.6336   0
    7    2   13  32.049351  31.787859   0.679145     0.7045   0
   -7   -2  -13  32.004710  31.417973   0.724079     0.7045   0
   -8   -2  -13   8.383988   8.692030   0.467735     0.7784   0
    8    2   13   7.864736   8.404919   0.438773     0.7784   0
    9    2   13   0.344058   0.487612   0.260402     0.8545   0
   -9   -2  -13   0.428734   0.297336   0.266201     0.8545   0
   10    2   13   4.438266   4.098187   0.404577     0.9322   0
  -10   -2  -13   4.117580   4.326807   0.419516     0.9322   0
   11    2   13   2.300075   2.352862   0.473203     1.0111   0
  -11   -2  -13   2.124953   1.990311   0.421967     1.0111   0
   12    2   13   0.604045   0.314655   0.445174     1.0910   0
  -12   -2  -13   0.666403   0.804601   0.429616     1.0910   0
    0    3   13   0.340767   0.480646   0.081635     0.3926   0
   -1   -3  -13  85.273244  84.199838   0.605024     0.4018   0
    1    3   13  84.571789  83.887858   0.605419     0.4018   0
   -2   -3  -13 210.029753 209.668023   1.131924     0.4282   0
    2    3   13 212.467079 211.170911   1.277445     0.4282   0
   -3   -3  -13  75.101461  74.969920   0.644661     0.4689   0
    3    3   13  78.409082  78.503680   0.794959     0.4689   0
    4    3   13  24.514833  26.633154   0.466425     0.5206   0
   -4   -3  -13  26.375567  27.252534   0.421634     0.5206   0
   -5   -3  -13  87.497908  88.051233   0.919490     0.5803   0
    5    3   13  89.922229  89.975719   0.828725     0.5803   0
   -6   -3  -13  62.336603  61.399315   0.883714     0.6458   0
    6    3   13  60.966759  61.161224   0.786726     0.6458   0
    7    3   13   1.398989   1.503085   0.253839     0.7156   0
   -7   -3  -13   1.492022   1.815109   0.298647     0.7156   0
   -8   -3  -13  17.533863  17.286973   0.588263     0.7884   0
    8    3   13  17.128038  17.147189   0.609630     0.7884   0
   -9   -3  -13  30.463852  30.624962   0.774570     0.8636   0
    9    3   13  31.245750  31.143611   0.844140     0.8636   0
  -10   -3  -13   3.439668   3.689534   0.405941     0.9406   0
   10    3   13   3.307708   3.394074   0.449448     0.9406   0
  -11   -3  -13   1.753148   1.919880   0.426599     1.0188   0
   11    3   13   1.727965   1.402380   0.440685     1.0188   0
   12    3   13   1.256325   0.912515   0.493969     1.0982   0
  -12   -3  -13   1.220873   1.064419   0.436241     1.0982   0
    0    4   13 208.651801 206.746641   1.173787     0.4196   0
   -1   -4  -13 521.874491 514.601497   2.403758     0.4283   0
    1    4   13 514.826219 509.722052   2.576805     0.4283   0
   -2   -4  -13  91.010639  90.993803   0.632398     0.4531   0
    2    4   13  88.442590  88.515207   0.731863     0.4531   0
   -3   -4  -13 243.196336 242.519665   1.446812     0.4918   0
    3    4   13 241.793678 239.941235   1.703003     0.4918   0
   -4   -4  -13  29.172859  28.907595   0.433817     0.5413   0
    4    4   13  28.904578  29.098643   0.460481     0.5413   0
    5    4   13  74.097325  72.831762   0.865516     0.5989   0
   -5   -4  -13  73.328461  71.858566   0.795417     0.5989   0
   -6   -4  -13  32.786294  33.586566   0.653451     0.6626   0
    6    4   13  32.506160  32.853527   0.647570     0.6626   0
   -7   -4  -13 100.106188 101.430520   1.288910     0.7308   0
    7    4   13  98.098662  99.687027   1.471842     0.7308   0
   -8   -4  -13  32.711391  33.017462   0.744935     0.8023   0
    8    4   13  31.168798  31.960952   0.770764     0.8023   0
    9    4   13  15.545443  16.205146   0.662886     0.8763   0
   -9   -4  -13  15.627543  16.457512   0.610043     0.8763   0
  -10   -4  -13  10.933470  11.174604   0.607296     0.9522   0
   10    4   13  10.862855  10.912182   0.699175     0.9522   0
  -11   -4  -13   3.885844   4.054788   0.549586     1.0296   0
   11    4   13   3.902876   3.328895   0.518864     1.0296   0
  -12   -4  -13   2.834760   2.522696   0.494130     1.1082   0
   12    4   13   2.846684   2.705897   0.623770     1.1082   0
    0    5   13   9.598742   9.823172   0.238316     0.4521   0
   -1   -5  -13  52.962542  53.500449   0.496779     0.4601   0
    1    5   13  53.229995  53.269899   0.554587     0.4601   0
   -2   -5  -13  91.225717  90.731651   0.661764     0.4833   0
    2    5   13  89.657203  89.354812   0.780648     0.4833   0
   -3   -5  -13 474.087301 475.344181   2.404970     0.5197   0
    3    5   13 474.903573 476.318275   3.079285     0.5197   0
    4    5   13 157.660778 158.887674   1.432330     0.5668   0
   -4   -5  -13 158.227943 156.796740   1.160644     0.5668   0
   -5   -5  -13 183.077676 183.347747   1.499341     0.6221   0
    5    5   13 182.519035 186.074311   1.601625     0.6221   0
   -6   -5  -13  34.727330  34.531751   0.639400     0.6836   0
    6    5   13  34.468512  34.890056   0.658308     0.6836   0
   -7   -5  -13   8.221884   8.226449   0.440371     0.7499   0
    7    5   13   8.646526   9.091929   0.464396     0.7499   0
    8    5   13   3.180990   3.415073   0.368225     0.8197   0
   -8   -5  -13   3.063448   3.300723   0.341418     0.8197   0
   -9   -5  -13  18.428063  18.465761   0.672529     0.8922   0
    9    5   13  18.654896  19.258952   0.707659     0.8922   0
  -10   -5  -13   0.097077   0.234644   0.305605     0.9669   0
   11    5   13   3.148402   3.189209   0.557729     1.0432   0
  -11   -5  -13   3.266764   3.194829   0.456998     1.0432   0
    0    6   13  54.479567  56.661360   0.551903     0.4888   0
    1    6   13 203.257964 202.595296   1.417831     0.4962   0
   -1   -6  -13 200.287135 201.166925   1.166533     0.4962   0
   -2   -6  -13 128.463823 126.951771   0.884980     0.5178   0
    2    6   13 126.420084 126.502880   1.105816     0.5178   0
    3    6   13  68.415662  68.907018   0.854267     0.5519   0
   -3   -6  -13  68.693158  69.625513   0.618024     0.5519   0
    4    6   13 259.255430 260.764392   2.110183     0.5965   0
   -4   -6  -13 256.501066 256.627412   1.610863     0.5965   0
   -5   -6  -13 206.452018 204.277740   1.480927     0.6492   0
    5    6   13 207.560716 205.773445   1.799712     0.6492   0
    6    6   13  36.793096  37.175090   0.712417     0.7084   0
   -6   -6  -13  35.614355  37.225636   0.718899     0.7084   0
    7    6   13  19.511262  18.733659   0.587302     0.7726   0
   -7   -6  -13  19.095463  19.131018   0.623151     0.7726   0
    8    6   13  18.345746  18.184127   0.631150     0.8405   0
   -8   -6  -13  17.952577  17.755615   0.575541     0.8405   0
    9    6   13   0.288483   0.346463   0.283816     0.9114   0
   -9   -6  -13   0.272410   0.044288   0.257628     0.9114   0
   10    6   13  19.821512  20.137072   0.869547     0.9846   0
  -10   -6  -13  19.869809  19.794119   0.745563     0.9846   0
  -11   -6  -13   4.350403   4.515673   0.522680     1.0596   0
   11    6   13   4.359126   4.270947   0.671415     1.0596   0
    0    7   13  91.358143  90.653544   0.891399     0.5289   0
    1    7   13 126.000969 124.235980   1.176516     0.5357   0
   -1   -7  -13 126.234209 126.767725   1.015679     0.5357   0
   -2   -7  -13   0.431102   0.812421   0.108784     0.5558   0
    2    7   13   0.606921   0.719770   0.165407     0.5558   0
    3    7   13  61.867820  61.932688   0.830529     0.5877   0
   -3   -7  -13  61.050414  60.987772   0.656126     0.5877   0
    4    7   13  44.128309  44.911099   0.719348     0.6297   0
   -4   -7  -13  43.296998  43.143456   0.500567     0.6297   0
    5    7   13  51.649813  51.675887   0.777452     0.6799   0
   -5   -7  -13  51.892346  53.427998   0.644132     0.6799   0
   -6   -7  -13   5.677182   6.484662   0.312814     0.7367   0
    6    7   13   5.337088   6.221603   0.363494     0.7367   0
    7    7   13  19.123849  19.097979   0.580479     0.7985   0
   -7   -7  -13  18.376457  17.913356   0.527142     0.7985   0
   -8   -7  -13  17.911126  18.006994   0.577884     0.8644   0
    8    7   13  18.062837  19.335891   0.655291     0.8644   0
    9    7   13  11.892550  11.362240   0.629246     0.9335   0
   -9   -7  -13  11.963489  11.788776   0.569625     0.9335   0
  -10   -7  -13  16.261831  16.589576   0.757073     1.0051   0
   10    7   13  16.638537  16.773621   0.938452     1.0051   0
  -11   -7  -13   1.013654   1.126555   0.428682     1.0787   0
   11    7   13   1.013746   1.144627   0.503467     1.0787   0
    0    8   13   1.188728   1.322837   0.169501     0.5716   0
   -1   -8  -13  40.763624  41.555638   0.532627     0.5780   0
    1    8   13  41.791508  42.847816   0.611713     0.5780   0
   -2   -8  -13   7.030854   6.789809   0.187556     0.5967   0
    2    8   13   7.652499   7.662579   0.332610     0.5967   0
    3    8   13  35.014801  35.689441   0.624120     0.6265   0
   -3   -8  -13  35.365754  35.727866   0.479389     0.6265   0
    4    8   13  43.462420  43.582471   0.670194     0.6661   0
   -4   -8  -13  45.349642  45.664159   0.558672     0.6661   0
    5    8   13  14.845689  15.290934   0.452006     0.7137   0
   -5   -8  -13  16.194860  16.085651   0.344506     0.7137   0
    6    8   13  18.107209  18.745420   0.569086     0.7680   0
   -6   -8  -13  18.465310  18.363145   0.450336     0.7680   0
   -7   -8  -13  18.431354  17.405660   0.508234     0.8275   0
    7    8   13  18.183002  17.999453   0.575972     0.8275   0
   -8   -8  -13   8.450717   9.099470   0.464108     0.8912   0
    8    8   13   8.393580   8.728632   0.511089     0.8912   0
   -9   -8  -13   1.410376   1.223821   0.319610     0.9584   0
    9    8   13   1.463935   1.756780   0.408114     0.9584   0
  -10   -8  -13   3.224172   3.120224   0.487828     1.0282   0
   10    8   13   3.043280   2.882284   0.606712     1.0282   0
   11    8   13   1.663995   2.141462   0.576304     1.1003   0
  -11   -8  -13   1.824750   1.277221   0.561491     1.1003   0
    0    9   13 198.616925 197.602730   1.603196     0.6166   0
   -1   -9  -13 152.138347 148.770568   1.281683     0.6225   0
    1    9   13 149.840297 147.817124   1.393367     0.6225   0
   -2   -9  -13  97.272550  97.945330   0.909588     0.6398   0
    2    9   13  96.905248  98.776676   1.174425     0.6398   0
   -3   -9  -13  24.062042  24.714234   0.420934     0.6678   0
    3    9   13  23.687014  23.828124   0.634840     0.6678   0
   -4   -9  -13  24.255616  24.514478   0.436295     0.7050   0
    4    9   13  25.031816  24.741078   0.594152     0.7050   0
    5    9   13  46.172672  45.435763   0.760439     0.7502   0
   -5   -9  -13  45.577529  45.107354   0.624309     0.7502   0
   -6   -9  -13   4.961909   5.023692   0.300416     0.8020   0
    6    9   13   5.419749   5.394916   0.348232     0.8020   0
    7    9   13  22.093390  22.395892   0.639598     0.8591   0
   -7   -9  -13  22.509550  22.848554   0.584393     0.8591   0
    8    9   13  35.307501  35.224569   0.976464     0.9207   0
   -8   -9  -13  35.443847  35.226095   0.903456     0.9207   0
   -9   -9  -13   6.589107   7.000599   0.586467     0.9858   0
    9    9   13   6.575012   7.681513   0.694919     0.9858   0
   10    9   13   0.831886   0.801217   0.456576     1.0539   0
  -10   -9  -13   0.903813   0.781385   0.597106     1.0539   0
    0   10   13  27.303594  26.871335   0.548231     0.6632   0
   -1  -10  -13  90.618064  90.586210   0.985073     0.6687   0
    1   10   13  90.469154  89.780900   1.029747     0.6687   0
    2   10   13  94.214090  94.041774   1.122497     0.6848   0
   -2  -10  -13  93.613013  93.439362   0.880859     0.6848   0
    3   10   13   4.488379   5.108461   0.377059     0.7110   0
   -3  -10  -13   4.614341   5.344003   0.252169     0.7110   0
   -4  -10  -13  20.375205  21.080821   0.404630     0.7461   0
    4   10   13  19.982934  20.494210   0.591360     0.7461   0
    5   10   13  32.201130  32.169237   0.647418     0.7889   0
   -5  -10  -13  32.809312  33.418411   0.569813     0.7889   0
   -6  -10  -13  33.651472  35.367137   0.714275     0.8383   0
    6   10   13  33.155515  33.828249   0.711690     0.8383   0
   -7  -10  -13  21.570941  21.826698   0.691041     0.8932   0
    7   10   13  21.588190  21.952836   0.718477     0.8932   0
    8   10   13  15.511327  15.181764   0.746299     0.9525   0
   -8  -10  -13  15.903533  16.045071   0.739306     0.9525   0
   -9  -10  -13   1.927825   2.251296   0.549200     1.0156   0
    9   10   13   2.118936   2.015673   0.462394     1.0156   0
   10   10   13   6.424881   6.809093   0.753293     1.0818   0
  -10  -10  -13   6.402474   6.424304   0.858836     1.0818   0
    0   11   13  77.181001  77.195342   1.038833     0.7111   0
    1   11   13   2.289153   2.734061   0.301152     0.7163   0
   -1  -11  -13   2.225658   2.437981   0.198975     0.7163   0
   -2  -11  -13   1.124099   1.278522   0.155110     0.7314   0
    2   11   13   1.283865   1.315296   0.219014     0.7314   0
    3   11   13 165.511271 165.094940   2.028898     0.7560   0
   -3  -11  -13 165.991439 165.110202   1.723786     0.7560   0
   -4  -11  -13  24.273425  23.628996   0.515650     0.7890   0
    4   11   13  25.285080  24.582440   0.784249     0.7890   0
   -5  -11  -13  20.807026  21.171138   0.594269     0.8297   0
    5   11   13  21.406456  20.741818   0.577714     0.8297   0
    6   11   13  49.026851  48.247975   1.025554     0.8768   0
   -6  -11  -13  48.929641  49.543295   1.089485     0.8768   0
   -7  -11  -13   3.726029   3.617541   0.420728     0.9293   0
    7   11   13   3.917138   3.995400   0.452617     0.9293   0
    8   11   13   6.725027   6.952828   0.633242     0.9865   0
   -8  -11  -13   6.812133   6.815207   0.684954     0.9865   0
    9   11   13   7.479539   7.059530   0.705298     1.0476   0
   -9  -11  -13   7.570680   8.492076   0.929510     1.0476   0
    0   12   13  71.410057  71.697863   1.100986     0.7602   0
   -1  -12  -13  15.697324  15.542583   0.379439     0.7650   0
    1   12   13  16.600649  16.555640   0.551696     0.7650   0
    2   12   13  59.311111  59.735815   1.159360     0.7792   0
   -2  -12  -13  58.245227  56.920730   0.987515     0.7792   0
    3   12   13  39.771309  39.754777   0.860093     0.8023   0
   -3  -12  -13  39.442526  38.442130   0.764587     0.8023   0
    4   12   13   6.388087   6.693208   0.459054     0.8335   0
   -4  -12  -13   6.402408   6.646891   0.377670     0.8335   0
   -5  -12  -13   5.797255   5.848152   0.420817     0.8721   0
    5   12   13   5.516139   5.824307   0.490422     0.8721   0
    6   12   13  17.381813  16.345020   0.765099     0.9170   0
   -6  -12  -13  17.052510  16.715266   0.802482     0.9170   0
   -7  -12  -13   4.059862   4.637296   0.579473     0.9674   0
    7   12   13   4.320330   4.523762   0.512643     0.9674   0
   -8  -12  -13   5.900041   5.445946   0.694084     1.0225   0
    8   12   13   6.183145   6.673501   0.681004     1.0225   0
   -9  -12  -13   3.978125   4.584632   0.793038     1.0815   0
    9   12   13   3.887560   4.243852   0.772191     1.0815   0
    0   13   13   2.888340   4.054186   0.377392     0.8102   0
    1   13   13  11.818488  12.022828   0.524772     0.8147   0
   -1  -13  -13  12.096676  12.308682   0.564094     0.8147   0
    2   13   13  10.791599  11.097125   0.590830     0.8280   0
   -2  -13  -13  10.302832   9.845258   0.485215     0.8280   0
    3   13   13  11.903888  11.596202   0.619515     0.8498   0
   -3  -13  -13  12.719158  12.501436   0.581323     0.8498   0
   -4  -13  -13  16.076982  15.657678   0.663829     0.8794   0
    4   13   13  15.516901  15.100605   0.718082     0.8794   0
    5   13   13  13.464329  14.167809   0.762073     0.9160   0
   -5  -13  -13  13.510213  13.914365   0.777192     0.9160   0
    6   13   13   7.062066   7.508286   0.628717     0.9588   0
   -6  -13  -13   7.417290   7.602086   0.594924     0.9588   0
   -7  -13  -13   9.654167  10.312463   0.741038     1.0071   0
    7   13   13   9.910127  10.260392   0.776977     1.0071   0
   -8  -13  -13   0.866252   0.980028   0.445075     1.0602   0
    8   13   13   0.870011   0.787651   0.458291     1.0602   0
    0   14   13   5.379811   5.673785   0.550852     0.8609   0
    1   14   13   5.788958   6.576676   0.575451     0.8651   0
   -1  -14  -13   6.044214   6.668698   0.508719     0.8651   0
   -2  -14  -13  11.475349  10.941898   0.740320     0.8777   0
    2   14   13  11.114339  11.484159   0.637506     0.8777   0
    3   14   13   8.311420   9.452478   0.633933     0.8983   0
   -3  -14  -13   8.783814   9.178206   0.799816     0.8983   0
   -4  -14  -13  13.635085  13.190573   0.898294     0.9263   0
    4   14   13  13.850287  14.471708   0.830978     0.9263   0
    5   14   13   0.638418   0.360280   0.340834     0.9611   0
   -5  -14  -13   0.521932   0.684155   0.466191     0.9611   0
    6   14   13   2.481409   2.402043   0.522635     1.0021   0
   -6  -14  -13   2.450576   2.548579   0.542799     1.0021   0
   -7  -14  -13   5.209635   4.925475   0.740087     1.0484   0
    7   14   13   4.967010   4.721346   0.658137     1.0484   0
    8   14   13   0.082488   0.061085   0.478769     1.0994   0
   -8  -14  -13   0.103174   0.080729   0.510497     1.0994   0
    0   15   13  85.603727  82.616599   3.061329     0.9122   0
   -1  -15  -13  18.495090  18.664261   0.894568     0.9162   0
    1   15   13  18.070169  17.663234   0.931610     0.9162   0
    2   15   13  14.097095  14.642466   0.729789     0.9281   0
   -2  -15  -13  13.993283  14.274376   1.060218     0.9281   0
    3   15   13  12.211084  12.835321   0.751111     0.9476   0
   -3  -15  -13  11.968701  11.682299   1.043815     0.9476   0
   -4  -15  -13   4.403627   4.584165   0.840010     0.9742   0
    4   15   13   4.379609   4.828335   0.575308     0.9742   0
   -5  -15  -13   6.105367   6.878941   0.971023     1.0074   0
    5   15   13   6.041182   6.820621   0.747368     1.0074   0
    6   15   13  13.871803  15.157255   1.178411     1.0465   0
   -6  -15  -13  13.832429  14.019226   1.332318     1.0465   0
   -7  -15  -13   0.889871   0.745797   0.617225     1.0909   0
    7   15   13   0.810476   0.907317   0.557137     1.0909   0
    0   16   13   4.591926   4.731276   0.809404     0.9641   0
    1   16   13   5.645335   5.344793   1.052120     0.9679   0
   -1  -16  -13   5.786091   6.710050   1.269904     0.9679   0
    2   16   13  17.241799  18.633197   1.539957     0.9791   0
   -2  -16  -13  17.206135  17.009559   1.498353     0.9791   0
   -3  -16  -13   0.410923   0.736639   0.674234     0.9976   0
    3   16   13   0.354298   0.743247   0.445776     0.9976   0
    4   16   13  13.605530  13.678518   0.847327     1.0229   0
   -4  -16  -13  13.698561  13.791369   1.184857     1.0229   0
    5   16   13  25.597570  26.969014   1.301901     1.0546   0
   -5  -16  -13  25.263474  25.050993   1.544401     1.0546   0
    6   16   13   1.392193   1.650294   0.608436     1.0920   0
   -6  -16  -13   1.315490   2.106978   0.917892     1.0920   0
    0   17   13   9.558657  10.721762   1.555578     1.0164   0
   -1  -17  -13   4.628390   4.664768   1.239209     1.0200   0
    1   17   13   4.500440   5.533237   1.722251     1.0200   0
    2   17   13   7.522349   7.690258   1.226595     1.0307   0
   -2  -17  -13   7.244426   8.119352   1.228776     1.0307   0
    3   17   13   2.132022   2.650217   0.834093     1.0483   0
   -3  -17  -13   2.232035   2.543587   0.813875     1.0483   0
    4   17   13   7.825019   7.471531   1.081262     1.0724   0
   -4  -17  -13   7.827150   8.982489   1.270433     1.0724   0
   -5  -17  -13   1.991752   2.503762   1.125181     1.1026   0
    5   17   13   2.023963   2.486156   0.827019     1.1026   0
    0   18   13  12.575858  15.364552   2.833481     1.0691   0
   -1  -18  -13   0.490993   0.624883   0.866575     1.0725   0
    1   18   13   0.584458   0.187906   0.993486     1.0725   0
    2   18   13   1.641537   1.929720   1.283209     1.0827   0
   -2  -18  -13   1.742864   1.650617   0.766365     1.0827   0
   -3  -18  -13   1.199473   1.344563   0.713440     1.0994   0
    3   18   13   1.176683   0.726440   1.257416     1.0994   0
    0    0   14 817.373707 801.506610   6.262425     0.3821   0
    1    0   14  64.887926  64.809181   0.512203     0.3915   0
    2    0   14 1272.92029 1254.97364    8.12196     0.4186   0
    3    0   14  55.879031  56.634427   0.595418     0.4601   0
    4    0   14 161.827779 158.990919   1.334670     0.5127   0
    5    0   14  40.677212  40.542402   0.638799     0.5732   0
    6    0   14 120.535835 119.077324   1.288129     0.6395   0
    7    0   14   8.207432   8.520787   0.455301     0.7099   0
    8    0   14  69.320180  69.272774   1.097440     0.7833   0
    9    0   14   7.913095   8.631411   0.504051     0.8589   0
   10    0   14   1.294397   1.198494   0.340798     0.9362   0
   11    0   14   2.560071   2.690419   0.464638     1.0148   0
   12    0   14   2.552845   2.718619   0.538490     1.0945   0
    0    1   14  62.224787  66.131884   0.521171     0.3862   0
    1    1   14  36.801527  38.456405   0.382922     0.3955   0
   -1   -1  -14  36.962036  38.265177   0.372194     0.3955   0
    2    1   14  37.775919  36.853415   0.421563     0.4223   0
   -2   -1  -14  39.540196  38.074578   0.416113     0.4223   0
   -3   -1  -14 246.803600 241.964836   1.565077     0.4635   0
    3    1   14 250.193002 244.297273   1.546277     0.4635   0
   -4   -1  -14 187.254452 188.573736   1.421647     0.5158   0
    4    1   14 189.047968 189.678008   1.490902     0.5158   0
    5    1   14 283.890650 283.375931   2.035191     0.5760   0
   -5   -1  -14 283.647302 280.640389   2.083267     0.5760   0
    6    1   14 141.520197 144.122750   1.370437     0.6420   0
   -6   -1  -14 139.330351 140.132109   1.418936     0.6420   0
   -7   -1  -14   7.148008   7.958991   0.451602     0.7121   0
    7    1   14   6.973221   7.398371   0.425845     0.7121   0
    8    1   14   3.558223   3.712984   0.358592     0.7853   0
   -8   -1  -14   3.375554   3.597871   0.357515     0.7853   0
   -9   -1  -14   5.530110   5.651601   0.422694     0.8607   0
    9    1   14   5.704609   6.045781   0.438019     0.8607   0
   10    1   14   4.144087   4.082969   0.426411     0.9379   0
  -10   -1  -14   4.230591   4.193199   0.424391     0.9379   0
   11    1   14  12.818638  12.672643   0.750223     1.0164   0
  -11   -1  -14  12.735326  11.751788   0.726835     1.0164   0
  -12   -1  -14  13.517845  13.335296   0.845432     1.0959   0
   12    1   14  13.571336  13.826562   1.015697     1.0959   0
    0    2   14 596.524917 585.341338   2.693409     0.3982   0
   -1   -2  -14 365.957936 366.814898   1.793436     0.4072   0
    1    2   14 366.244349 364.863120   1.782115     0.4072   0
    2    2   14 366.563817 365.267122   1.864631     0.4333   0
   -2   -2  -14 370.401735 364.682666   1.868769     0.4333   0
    3    2   14 643.865501 649.615351   3.332558     0.4736   0
   -3   -2  -14 643.670228 643.472726   3.561519     0.4736   0
    4    2   14 131.816752 132.253174   1.081378     0.5248   0
   -4   -2  -14 131.103567 129.452094   1.069896     0.5248   0
   -5   -2  -14 184.246058 184.774322   1.539858     0.5841   0
    5    2   14 183.962058 184.796767   1.487562     0.5841   0
   -6   -2  -14 218.186678 217.407803   1.908622     0.6492   0
    6    2   14 215.206274 214.251201   1.924952     0.6492   0
   -7   -2  -14 124.966040 123.004223   1.629223     0.7187   0
    7    2   14 124.922606 124.125553   1.602487     0.7187   0
    8    2   14   7.077691   7.549476   0.429571     0.7912   0
   -8   -2  -14   7.439973   7.858987   0.453667     0.7912   0
   -9   -2  -14  46.564401  45.882409   0.927041     0.8662   0
    9    2   14  47.406631  46.495774   0.932571     0.8662   0
   10    2   14  12.129669  12.057572   0.664143     0.9429   0
  -10   -2  -14  12.090402  11.722520   0.623115     0.9429   0
   11    2   14  12.921909  13.133833   0.880994     1.0210   0
  -11   -2  -14  12.970730  12.923573   0.749630     1.0210   0
  -12   -2  -14   0.868136   0.682808   0.410161     1.1002   0
   12    2   14   0.781464   0.744800   0.476067     1.1002   0
    0    3   14 806.278477 798.854562   4.117094     0.4174   0
    1    3   14 952.305638 938.370792   5.063419     0.4261   0
   -1   -3  -14 955.872550 946.630387   5.498565     0.4261   0
    2    3   14 247.810282 246.960993   1.388079     0.4511   0
   -2   -3  -14 251.348334 251.413094   1.401617     0.4511   0
    3    3   14  45.110985  44.013227   0.601065     0.4899   0
   -3   -3  -14  43.887001  43.076212   0.500002     0.4899   0
   -4   -3  -14 258.759230 254.908160   1.739372     0.5396   0
    4    3   14 258.540422 258.448114   1.876320     0.5396   0
    5    3   14  55.730253  55.325102   0.686705     0.5974   0
   -5   -3  -14  54.415663  54.086252   0.727401     0.5974   0
   -6   -3  -14  57.652092  55.983804   0.844840     0.6612   0
    6    3   14  57.015174  56.334568   0.765278     0.6612   0
   -7   -3  -14  62.597621  61.388003   1.073173     0.7295   0
    7    3   14  63.443450  62.278424   1.016487     0.7295   0
    8    3   14  34.546330  33.733353   0.746551     0.8011   0
   -8   -3  -14  35.048271  35.251772   0.792239     0.8011   0
    9    3   14  11.599847  11.933858   0.607736     0.8752   0
   -9   -3  -14  11.900996  12.371437   0.579473     0.8752   0
   10    3   14   8.406363   8.486931   0.628600     0.9512   0
  -10   -3  -14   8.342623   9.014899   0.575272     0.9512   0
  -11   -3  -14   1.399933   1.240124   0.427407     1.0287   0
   11    3   14   1.262498   0.972774   0.413671     1.0287   0
  -12   -3  -14   0.139423   0.220423   0.379484     1.1073   0
   12    3   14   0.148922   0.351132   0.480493     1.1073   0
    0    4   14  30.224875  31.096747   0.320284     0.4430   0
   -1   -4  -14  94.403293  93.817328   0.724869     0.4511   0
    1    4   14  95.245147  93.816430   0.754559     0.4511   0
    2    4   14  63.497025  64.659701   0.640164     0.4748   0
   -2   -4  -14  62.195026  62.405280   0.516916     0.4748   0
    3    4   14  44.572594  44.934262   0.617809     0.5118   0
   -3   -4  -14  43.074194  43.614163   0.464162     0.5118   0
    4    4   14  82.383349  83.262104   0.947887     0.5595   0
   -4   -4  -14  81.948454  83.012880   0.826480     0.5595   0
    5    4   14 101.778911 102.102061   1.074268     0.6155   0
   -5   -4  -14 101.642651 100.504009   1.024746     0.6155   0
    6    4   14 145.891087 147.910493   1.490543     0.6776   0
   -6   -4  -14 145.412603 145.688482   1.526535     0.6776   0
    7    4   14  35.838444  37.219172   0.788324     0.7444   0
   -7   -4  -14  36.209284  36.978745   0.777291     0.7444   0
   -8   -4  -14   6.955075   7.061963   0.441107     0.8147   0
    8    4   14   6.959931   7.100065   0.456756     0.8147   0
    9    4   14  16.626547  16.594604   0.677942     0.8877   0
   -9   -4  -14  16.467966  16.142301   0.645308     0.8877   0
   10    4   14  17.842060  18.271122   0.913592     0.9627   0
  -10   -4  -14  17.938023  17.660989   0.717795     0.9627   0
   11    4   14  17.950390  17.994246   0.986519     1.0393   0
  -11   -4  -14  17.830556  17.280509   0.838555     1.0393   0
    0    5   14 137.377211 140.012704   1.034505     0.4738   0
   -1   -5  -14 423.258160 423.647196   2.068741     0.4814   0
    1    5   14 424.588951 425.423009   2.502720     0.4814   0
    2    5   14 123.404226 123.779907   1.011738     0.5037   0
   -2   -5  -14 126.033487 126.661787   0.845872     0.5037   0
    3    5   14  47.107453  47.893980   0.637668     0.5387   0
   -3   -5  -14  46.935455  47.150975   0.455544     0.5387   0
   -4   -5  -14  30.052841  30.194027   0.464683     0.5842   0
    4    5   14  30.735550  31.084537   0.580228     0.5842   0
    5    5   14  25.926663  27.218867   0.530805     0.6380   0
   -5   -5  -14  26.312858  26.088559   0.497641     0.6380   0
    6    5   14  52.101601  51.799152   0.811487     0.6982   0
   -6   -5  -14  53.758123  52.771360   0.812026     0.6982   0
    7    5   14  63.428397  63.821621   1.019306     0.7632   0
   -7   -5  -14  63.331383  63.179976   0.994276     0.7632   0
   -8   -5  -14  66.109636  67.353945   1.079125     0.8319   0
    8    5   14  65.126078  65.432422   1.123529     0.8319   0
    9    5   14  63.100370  61.921196   1.258735     0.9034   0
   -9   -5  -14  62.880592  62.564816   1.166246     0.9034   0
   10    5   14   1.318550   0.987372   0.404792     0.9772   0
  -10   -5  -14   1.304501   1.141359   0.330114     0.9772   0
   11    5   14   2.302393   2.286660   0.524439     1.0528   0
  -11   -5  -14   2.461461   2.260552   0.429526     1.0528   0
    0    6   14 307.709759 301.830739   1.825945     0.5089   0
   -1   -6  -14 170.123100 167.512667   1.062543     0.5160   0
    1    6   14 167.674757 165.858952   1.300096     0.5160   0
   -2   -6  -14 304.545484 304.248466   1.751734     0.5369   0
    2    6   14 304.999664 305.508055   2.197142     0.5369   0
   -3   -6  -14  72.305871  72.491503   0.700916     0.5699   0
    3    6   14  71.452513  70.740738   0.846384     0.5699   0
    4    6   14  81.019667  80.881725   1.025869     0.6131   0
   -4   -6  -14  78.940452  78.011157   0.747781     0.6131   0
    5    6   14  49.855024  49.138934   0.744360     0.6645   0
   -5   -6  -14  50.223589  49.562957   0.644150     0.6645   0
   -6   -6  -14  84.238930  84.616229   1.050414     0.7225   0
    6    6   14  85.214912  85.771585   1.136852     0.7225   0
    7    6   14  34.121434  34.321221   0.760466     0.7855   0
   -7   -6  -14  33.390055  33.012344   0.717498     0.7855   0
    8    6   14  18.726946  19.673368   0.649114     0.8524   0
   -8   -6  -14  18.843190  19.226362   0.604692     0.8524   0
   -9   -6  -14   0.362120   0.564130   0.296995     0.9223   0
    9    6   14   0.392812   0.111379   0.298961     0.9223   0
  -10   -6  -14   3.637821   4.094380   0.439204     0.9947   0
   10    6   14   3.926441   4.264689   0.569014     0.9947   0
   11    6   14   2.060754   2.171717   0.574212     1.0691   0
  -11   -6  -14   2.145684   2.111763   0.454089     1.0691   0
    0    7   14  92.490018  92.985982   0.944440     0.5475   0
   -1   -7  -14  11.204333  11.405872   0.255392     0.5542   0
    1    7   14  11.782797  11.929369   0.385238     0.5542   0
    2    7   14  49.306567  49.289762   0.676533     0.5736   0
   -2   -7  -14  49.192640  48.438126   0.504329     0.5736   0
    3    7   14  78.759991  80.446839   0.940436     0.6046   0
   -3   -7  -14  79.703051  81.580199   0.785119     0.6046   0
    4    7   14 181.174986 179.636316   1.721677     0.6455   0
   -4   -7  -14 183.578484 183.102652   1.321320     0.6455   0
   -5   -7  -14  46.070096  45.951090   0.607475     0.6946   0
    5    7   14  46.881205  46.521899   0.814154     0.6946   0
    6    7   14  19.338552  19.615461   0.546498     0.7502   0
   -6   -7  -14  18.867412  18.250383   0.477189     0.7502   0
    7    7   14  31.423745  32.115101   0.716879     0.8110   0
   -7   -7  -14  31.874047  32.361722   0.672322     0.8110   0
   -8   -7  -14  35.406309  35.188658   0.770144     0.8760   0
    8    7   14  35.701958  35.540319   0.857157     0.8760   0
   -9   -7  -14   7.954467   8.015614   0.499212     0.9442   0
    9    7   14   8.184370   8.877817   0.633807     0.9442   0
   10    7   14   9.995961  10.458982   1.019575     1.0150   0
  -10   -7  -14  10.227849  10.679387   0.691813     1.0150   0
   11    7   14   1.029428   1.011208   0.492137     1.0880   0
  -11   -7  -14   1.119135   0.865498   0.421670     1.0880   0
    0    8   14 425.027567 423.790842   3.224384     0.5890   0
   -1   -8  -14 130.555686 130.854429   1.156981     0.5951   0
    1    8   14 130.956797 130.882261   1.268530     0.5951   0
   -2   -8  -14 165.043119 164.903712   1.198117     0.6133   0
    2    8   14 165.471427 167.318746   1.568371     0.6133   0
   -3   -8  -14  55.088581  53.937759   0.659807     0.6424   0
    3    8   14  54.340293  55.242416   0.910988     0.6424   0
    4    8   14  11.117664  12.182274   0.455633     0.6810   0
   -4   -8  -14  11.130398  11.487391   0.327664     0.6810   0
   -5   -8  -14  25.975642  26.022213   0.442310     0.7277   0
    5    8   14  25.683435  25.799204   0.561688     0.7277   0
    6    8   14 123.423053 120.410531   1.467398     0.7809   0
   -6   -8  -14 123.243971 122.584061   1.339320     0.7809   0
    7    8   14  37.254565  35.749323   0.764838     0.8395   0
   -7   -8  -14  36.770850  35.289030   0.708377     0.8395   0
   -8   -8  -14  18.506303  18.231530   0.595131     0.9025   0
    8    8   14  18.521814  18.268249   0.741658     0.9025   0
    9    8   14  10.116388  10.463560   0.744037     0.9688   0
   -9   -8  -14  10.353620  10.140538   0.695709     0.9688   0
  -10   -8  -14   7.497437   7.238260   0.668210     1.0380   0
   10    8   14   7.577256   8.094681   0.797967     1.0380   0
   11    8   14   2.269348   2.610364   0.598093     1.1094   0
  -11   -8  -14   2.274488   2.335257   0.673489     1.1094   0
    0    9   14  31.622338  31.366530   0.577705     0.6327   0
    1    9   14  60.734590  61.773152   0.804386     0.6384   0
   -1   -9  -14  59.140392  59.508586   0.736253     0.6384   0
    2    9   14 171.894072 173.223458   1.680109     0.6553   0
   -2   -9  -14 171.752822 172.918212   1.426504     0.6553   0
    3    9   14 158.831351 162.450074   1.875808     0.6826   0
   -3   -9  -14 158.568635 158.803283   1.312521     0.6826   0
    4    9   14 205.890513 206.043677   2.123488     0.7191   0
   -4   -9  -14 204.362848 202.918498   1.725860     0.7191   0
   -5   -9  -14  56.435202  57.030259   0.776707     0.7635   0
    5    9   14  55.753211  57.123449   0.977676     0.7635   0
   -6   -9  -14  21.592951  20.641805   0.519205     0.8144   0
    6    9   14  21.079076  21.119156   0.562344     0.8144   0
    7    9   14  14.773331  14.107388   0.611542     0.8708   0
   -7   -9  -14  14.305823  14.267553   0.575002     0.8708   0
   -8   -9  -14  46.360848  45.783474   1.102171     0.9316   0
    8    9   14  45.860593  45.445279   1.099900     0.9316   0
    9    9   14   6.240174   7.037615   0.672609     0.9960   0
   -9   -9  -14   6.251004   7.038234   0.640316     0.9960   0
  -10   -9  -14   9.879332   9.994918   1.019548     1.0634   0
   10    9   14  10.075064   9.548810   0.855586     1.0634   0
    0   10   14  42.951228  43.939789   0.844149     0.6782   0
   -1  -10  -14   2.114823   2.360987   0.219409     0.6835   0
    1   10   14   2.410254   2.993690   0.239834     0.6835   0
   -2  -10  -14 110.969341 112.132980   1.047182     0.6994   0
    2   10   14 111.297522 112.020757   1.309370     0.6994   0
   -3  -10  -14  79.685086  80.162691   0.875831     0.7250   0
    3   10   14  78.879392  78.555572   1.235914     0.7250   0
    4   10   14  40.556371  40.855099   0.948597     0.7595   0
   -4  -10  -14  40.945242  40.258972   0.580883     0.7595   0
   -5  -10  -14   7.517616   7.214137   0.356572     0.8016   0
    5   10   14   7.136418   7.632054   0.431770     0.8016   0
    6   10   14   1.474485   1.440644   0.293709     0.8502   0
   -6  -10  -14   1.277321   1.302098   0.256478     0.8502   0
    7   10   14  12.787029  12.428985   0.609899     0.9044   0
   -7  -10  -14  13.220341  13.001231   0.590202     0.9044   0
   -8  -10  -14   9.973339   9.969152   0.722131     0.9630   0
    8   10   14   9.944162  10.529906   0.706599     0.9630   0
    9   10   14   6.621929   7.437720   0.710487     1.0255   0
   -9  -10  -14   6.733966   7.094462   0.810984     1.0255   0
  -10  -10  -14   2.637865   2.785441   0.661208     1.0911   0
   10   10   14   2.656197   2.967951   0.649366     1.0911   0
    0   11   14  10.582182  10.593290   0.471300     0.7251   0
   -1  -11  -14 132.335891 129.809411   1.329938     0.7302   0
    1   11   14 131.538338 129.753749   1.584531     0.7302   0
   -2  -11  -14   0.927075   1.010651   0.156977     0.7450   0
    2   11   14   0.828126   0.983574   0.220863     0.7450   0
   -3  -11  -14  15.267724  15.163808   0.400842     0.7691   0
    3   11   14  15.294669  15.242813   0.574123     0.7691   0
    4   11   14  43.852346  42.976648   0.982218     0.8017   0
   -4  -11  -14  43.776915  43.052780   0.689380     0.8017   0
   -5  -11  -14  21.553186  21.897713   0.694165     0.8417   0
    5   11   14  21.487525  20.702854   0.701491     0.8417   0
   -6  -11  -14  11.380275  11.549876   0.602762     0.8882   0
    6   11   14  12.001361  12.007476   0.588397     0.8882   0
    7   11   14  25.654750  25.481030   0.879297     0.9401   0
   -7  -11  -14  25.690756  25.308207   0.844454     0.9401   0
   -8  -11  -14   3.473655   3.152436   0.555790     0.9967   0
    8   11   14   3.480795   3.861675   0.574374     0.9967   0
   -9  -11  -14   8.768616   8.059452   0.891237     1.0571   0
    9   11   14   8.728231   9.210436   0.877959     1.0571   0
    0   12   14  28.048808  27.665513   0.720030     0.7733   0
    1   12   14  44.689617  43.493501   0.907218     0.7780   0
   -1  -12  -14  45.440859  46.028658   1.027494     0.7780   0
   -2  -12  -14  42.406596  42.976738   0.786421     0.7920   0
    2   12   14  41.846526  42.613585   1.006405     0.7920   0
   -3  -12  -14  17.217717  16.162411   0.566159     0.8147   0
    3   12   14  17.254399  17.244777   0.582481     0.8147   0
   -4  -12  -14  35.446388  34.990787   0.781851     0.8455   0
    4   12   14  36.144428  35.442640   1.029846     0.8455   0
   -5  -12  -14  25.309470  24.664767   0.738363     0.8835   0
    5   12   14  26.243036  25.537052   0.834066     0.8835   0
   -6  -12  -14  24.686825  24.922610   0.851923     0.9279   0
    6   12   14  24.021818  24.051941   0.849805     0.9279   0
   -7  -12  -14   9.642118   9.678988   0.733425     0.9777   0
    7   12   14   9.889463  10.643476   0.723945     0.9777   0
   -8  -12  -14   4.833851   4.899888   0.649123     1.0323   0
    8   12   14   4.808265   5.210952   0.630997     1.0323   0
    9   12   14   2.538829   2.942202   0.686929     1.0908   0
   -9  -12  -14   2.522649   2.058866   0.591585     1.0908   0
    0   13   14 103.573173 102.047296   1.705014     0.8225   0
   -1  -13  -14 151.889553 153.735303   2.024921     0.8269   0
    1   13   14 151.204616 148.101721   2.035963     0.8269   0
    2   13   14  45.851164  45.328029   1.190648     0.8401   0
   -2  -13  -14  45.122191  44.726425   1.006297     0.8401   0
   -3  -13  -14  18.622644  18.393220   0.668462     0.8615   0
    3   13   14  18.137800  18.490181   0.724878     0.8615   0
    4   13   14  12.363485  12.775977   0.712157     0.8907   0
   -4  -13  -14  12.187971  12.357162   0.606362     0.8907   0
   -5  -13  -14  22.244727  23.158558   0.942357     0.9269   0
    5   13   14  21.914612  22.982592   0.925317     0.9269   0
   -6  -13  -14  10.913794  11.089494   0.729816     0.9693   0
    6   13   14  10.949725  10.654429   0.729062     0.9693   0
   -7  -13  -14  15.150988  15.492576   0.871639     1.0171   0
    7   13   14  14.821419  14.471978   1.023202     1.0171   0
   -8  -13  -14   4.831915   4.995295   0.644652     1.0696   0
    8   13   14   4.957172   4.644397   0.755259     1.0696   0
    0   14   14  17.421331  18.081421   0.701850     0.8725   0
    1   14   14  41.244841  41.055753   1.169792     0.8767   0
   -1  -14  -14  41.678286  41.595141   1.120073     0.8767   0
   -2  -14  -14   4.227127   4.786830   0.536155     0.8891   0
    2   14   14   4.636837   5.144462   0.491652     0.8891   0
   -3  -14  -14  14.750430  14.245647   0.721422     0.9094   0
    3   14   14  14.859166  14.593986   0.790820     0.9094   0
    4   14   14   3.587389   3.496915   0.462367     0.9371   0
   -4  -14  -14   3.927407   3.908099   0.615573     0.9371   0
   -5  -14  -14  15.916564  15.977199   1.089791     0.9715   0
    5   14   14  16.057796  15.425961   0.816955     0.9715   0
   -6  -14  -14   4.548948   5.132827   0.686749     1.0121   0
    6   14   14   4.555604   4.936185   0.588676     1.0121   0
    7   14   14  11.493592  11.522853   0.897764     1.0579   0
   -7  -14  -14  11.396179  12.625060   1.050567     1.0579   0
   -8  -14  -14   0.221802   0.074336   0.640792     1.1085   0
    8   14   14   0.177550   0.364993   0.486562     1.1085   0
    0   15   14   3.242865   3.541993   0.706402     0.9232   0
   -1  -15  -14   3.748311   4.364047   0.592132     0.9272   0
    1   15   14   3.970810   4.728026   0.572417     0.9272   0
   -2  -15  -14   1.761054   2.112822   0.481822     0.9389   0
    2   15   14   1.545347   1.897525   0.418681     0.9389   0
    3   15   14   6.156875   7.456700   0.663066     0.9581   0
   -3  -15  -14   6.475982   6.416107   0.888050     0.9581   0
    4   15   14  11.544280  12.752635   0.823194     0.9845   0
   -4  -15  -14  11.200804  11.728625   1.095133     0.9845   0
    5   15   14  11.040214  10.646169   0.930524     1.0173   0
   -5  -15  -14  11.100813  10.433664   1.233822     1.0173   0
   -6  -15  -14   7.858077   7.231419   1.552301     1.0561   0
    6   15   14   7.703818   7.637235   0.850011     1.0561   0
   -7  -15  -14   5.701924   5.731566   0.950670     1.1001   0
    7   15   14   5.802266   5.392393   0.794789     1.1001   0
    0   16   14  31.770782  33.823939   1.457881     0.9745   0
   -1  -16  -14   8.998729   9.737434   1.543000     0.9782   0
    1   16   14   8.783779   9.454094   1.221154     0.9782   0
    2   16   14  20.823143  20.577883   1.681393     0.9894   0
   -2  -16  -14  20.749920  20.548346   1.621637     0.9894   0
   -3  -16  -14   0.798820   0.619954   0.694623     1.0077   0
    3   16   14   0.728524   0.596127   0.399253     1.0077   0
    4   16   14   1.906177   2.185148   0.487038     1.0327   0
   -4  -16  -14   1.908454   1.914466   0.704068     1.0327   0
    5   16   14   3.160356   3.109791   0.688599     1.0641   0
   -5  -16  -14   3.143412   2.742123   0.747996     1.0641   0
   -6  -16  -14   4.605437   4.405569   1.039659     1.1012   0
    6   16   14   4.505560   5.144130   0.849706     1.1012   0
    0   17   14   0.261357   0.960214   0.835656     1.0263   0
   -1  -17  -14   5.477982   5.792508   1.293569     1.0298   0
    1   17   14   5.356599   5.110104   1.679975     1.0298   0
    2   17   14   2.109963   2.514310   0.803955     1.0404   0
   -2  -17  -14   2.005328   1.570724   0.826875     1.0404   0
   -3  -17  -14   4.330016   4.965660   1.021766     1.0578   0
    3   17   14   4.405702   4.738943   1.047577     1.0578   0
   -4  -17  -14   8.101862   8.047252   1.210776     1.0817   0
    4   17   14   7.902469   7.461368   1.509028     1.0817   0
    0   18   14   4.334910   4.346235   1.193691     1.0785   0
   -1  -18  -14   2.461629   2.566606   0.859294     1.0818   0
    1   18   14   2.383049   2.545320   1.288111     1.0818   0
   -2  -18  -14   1.933596   2.072656   0.945751     1.0919   0
    2   18   14   2.048342   0.672259   1.926461     1.0919   0
    3   18   14   2.228244   2.896541   1.505248     1.1085   0
   -3  -18  -14   2.400820   1.981719   0.923988     1.1085   0
    1    0   15 228.659536 226.470913   1.238068     0.4182   0
    2    0   15  83.962511  84.691104   0.704723     0.4436   0
    3    0   15  44.961607  44.824553   0.567057     0.4830   0
    4    0   15 418.086077 412.353098   2.856590     0.5334   0
    5    0   15  24.488933  24.656058   0.515605     0.5918   0
    6    0   15 281.422869 286.589991   2.336038     0.6562   0
    7    0   15   7.266350   8.200979   0.424714     0.7249   0
    8    0   15  15.046564  14.814122   0.565890     0.7969   0
    9    0   15   0.389492   0.487954   0.278124     0.8714   0
   10    0   15  26.945184  26.996307   0.877977     0.9477   0
   11    0   15   0.072161   0.244655   0.380292     1.0254   0
   12    0   15  19.170630  18.888437   1.049893     1.1043   0
    0    1   15 1303.51003 1286.00099    7.54540     0.4132   0
    1    1   15 248.227161 242.841969   1.343181     0.4219   0
   -1   -1  -15 251.957549 245.965352   1.320153     0.4219   0
   -2   -1  -15 398.079772 396.114914   2.004433     0.4471   0
    2    1   15 390.944773 388.378726   2.002449     0.4471   0
   -3   -1  -15  15.984513  16.622166   0.369348     0.4863   0
    3    1   15  16.154021  16.126500   0.381863     0.4863   0
    4    1   15  35.267590  35.335176   0.571806     0.5363   0
   -4   -1  -15  34.306692  34.654657   0.558214     0.5363   0
   -5   -1  -15 114.302184 115.128879   1.156900     0.5944   0
    5    1   15 115.144218 116.185568   1.154700     0.5944   0
    6    1   15 220.197637 220.810397   1.912895     0.6586   0
   -6   -1  -15 219.604006 216.482189   1.997807     0.6586   0
   -7   -1  -15   5.654004   5.536056   0.374007     0.7271   0
    7    1   15   5.116979   5.330105   0.384915     0.7271   0
   -8   -1  -15  55.274499  54.927833   0.982964     0.7989   0
    8    1   15  54.449998  53.679287   0.955402     0.7989   0
    9    1   15  13.191775  13.067487   0.577857     0.8732   0
   -9   -1  -15  13.027141  13.248031   0.586754     0.8732   0
  -10   -1  -15   1.526658   1.156792   0.357227     0.9493   0
   10    1   15   1.597117   1.570984   0.347917     0.9493   0
   11    1   15   9.348628   9.343308   0.776905     1.0270   0
  -11   -1  -15   9.607601   9.796239   0.731683     1.0270   0
  -12   -1  -15   2.051348   1.877891   0.484641     1.1057   0
   12    1   15   2.097796   1.900156   0.585435     1.1057   0
    0    2   15 151.749776 147.746199   0.895367     0.4244   0
    1    2   15 210.057686 209.330457   1.201017     0.4329   0
   -1   -2  -15 208.294922 208.926456   1.188735     0.4329   0
   -2   -2  -15 214.938705 211.360343   1.338297     0.4576   0
    2    2   15 216.094419 211.637757   1.306228     0.4576   0
   -3   -2  -15  17.143122  17.358437   0.377742     0.4959   0
    3    2   15  18.047753  17.353768   0.379313     0.4959   0
    4    2   15  78.287900  78.395497   0.790237     0.5450   0
   -4   -2  -15  78.516141  77.997600   0.846968     0.5450   0
   -5   -2  -15  27.844206  28.342980   0.561374     0.6023   0
    5    2   15  27.508381  27.682302   0.499221     0.6023   0
    6    2   15  34.991807  35.459249   0.677646     0.6657   0
   -6   -2  -15  33.758219  32.973740   0.667627     0.6657   0
    7    2   15  72.623791  72.697274   1.105385     0.7335   0
   -7   -2  -15  70.588896  70.340237   1.074412     0.7335   0
   -8   -2  -15   7.275839   7.327724   0.458578     0.8048   0
    8    2   15   7.752639   8.014967   0.487451     0.8048   0
    9    2   15   6.021742   6.326724   0.484632     0.8786   0
   -9   -2  -15   6.116649   6.658517   0.457070     0.8786   0
  -10   -2  -15  11.006626  10.865407   0.640298     0.9543   0
   10    2   15  10.916423  11.311964   0.701689     0.9543   0
  -11   -2  -15   5.604317   6.034406   0.586656     1.0315   0
   11    2   15   5.631214   6.095455   0.639275     1.0315   0
   12    2   15   2.824368   2.905986   0.679082     1.1100   0
  -12   -2  -15   3.002099   3.118661   0.564768     1.1100   0
    0    3   15  75.833841  78.948172   0.614774     0.4425   0
    1    3   15  59.905532  60.299981   0.502534     0.4507   0
   -1   -3  -15  58.433304  58.527939   0.547620     0.4507   0
    2    3   15  40.986488  41.385060   0.438459     0.4744   0
   -2   -3  -15  43.016988  43.046765   0.461487     0.4744   0
   -3   -3  -15 312.409886 313.030570   1.977527     0.5114   0
    3    3   15 310.823185 308.739172   2.104805     0.5114   0
    4    3   15 174.258522 172.600398   1.543566     0.5592   0
   -4   -3  -15 176.925805 174.940018   1.353532     0.5592   0
   -5   -3  -15  57.646293  58.449114   0.778251     0.6152   0
    5    3   15  58.584874  60.774459   0.794824     0.6152   0
   -6   -3  -15 111.361475 113.265981   1.286468     0.6774   0
    6    3   15 108.942415 111.079882   1.182406     0.6774   0
    7    3   15  32.518750  32.833057   0.763025     0.7442   0
   -7   -3  -15  32.364825  32.821296   0.758958     0.7442   0
   -8   -3  -15  30.382299  31.059668   0.793406     0.8145   0
    8    3   15  30.160903  30.645162   0.792418     0.8145   0
   -9   -3  -15  20.017978  19.626773   0.670024     0.8874   0
    9    3   15  19.940704  20.025747   0.727132     0.8874   0
   10    3   15  10.332624  10.522455   0.769713     0.9625   0
  -10   -3  -15  10.630324  10.631984   0.612045     0.9625   0
   11    3   15   3.939472   4.421765   0.559094     1.0391   0
  -11   -3  -15   3.929042   4.287484   0.511574     1.0391   0
    0    4   15   8.779699   8.810205   0.191425     0.4667   0
   -1   -4  -15 106.381824 105.960728   0.819495     0.4745   0
    1    4   15 107.675835 108.905453   0.861188     0.4745   0
    2    4   15 210.680802 210.388045   1.441847     0.4970   0
   -2   -4  -15 207.600928 208.640063   1.234648     0.4970   0
   -3   -4  -15  38.621200  39.229934   0.496186     0.5325   0
    3    4   15  39.522261  39.348711   0.599620     0.5325   0
   -4   -4  -15  12.825133  13.108695   0.360899     0.5785   0
    4    4   15  12.963610  12.803898   0.412405     0.5785   0
   -5   -4  -15  36.036231  36.089582   0.585147     0.6328   0
    5    4   15  35.101758  35.600381   0.600912     0.6328   0
   -6   -4  -15  32.250626  31.613241   0.720730     0.6934   0
    6    4   15  32.324995  31.896222   0.649599     0.6934   0
   -7   -4  -15  61.629723  60.860736   0.958670     0.7588   0
    7    4   15  62.112025  61.195519   1.042101     0.7588   0
   -8   -4  -15  10.724192  10.534844   0.532071     0.8279   0
    8    4   15  11.449529  11.796228   0.558385     0.8279   0
    9    4   15  21.325753  20.603470   0.753131     0.8997   0
   -9   -4  -15  20.855410  20.854131   0.685358     0.8997   0
  -10   -4  -15   2.184389   2.086068   0.373513     0.9738   0
   10    4   15   2.034606   2.358303   0.450022     0.9738   0
  -11   -4  -15   1.819213   1.775948   0.431483     1.0496   0
   11    4   15   1.841997   1.660879   0.510524     1.0496   0
    0    5   15 163.395420 164.854334   1.136682     0.4960   0
   -1   -5  -15 445.446835 448.171011   2.400983     0.5034   0
    1    5   15 445.712785 448.984402   2.595578     0.5034   0
    2    5   15  89.691805  90.049337   0.872545     0.5247   0
   -2   -5  -15  87.284739  85.819257   0.677242     0.5247   0
   -3   -5  -15 715.763776 710.359286   3.819057     0.5584   0
    3    5   15 718.415194 710.684283   4.508518     0.5584   0
    4    5   15  33.143719  33.571663   0.611605     0.6024   0
   -4   -5  -15  33.244610  32.879652   0.483007     0.6024   0
   -5   -5  -15 283.018106 283.797889   2.150269     0.6547   0
    5    5   15 284.209226 286.753387   2.445415     0.6547   0
   -6   -5  -15  18.544204  19.385359   0.550457     0.7135   0
    6    5   15  17.766482  17.590962   0.528560     0.7135   0
   -7   -5  -15   3.837727   3.863946   0.342504     0.7772   0
    7    5   15   4.121333   4.237235   0.361124     0.7772   0
   -8   -5  -15  16.330702  16.308929   0.608373     0.8447   0
    8    5   15  16.075261  15.948201   0.611129     0.8447   0
    9    5   15  13.653219  12.868000   0.641070     0.9153   0
   -9   -5  -15  13.297242  13.718200   0.631922     0.9153   0
   10    5   15   8.828011   8.722635   0.742259     0.9882   0
  -10   -5  -15   8.539599   8.560585   0.598614     0.9882   0
  -11   -5  -15  13.474608  13.609389   0.846420     1.0630   0
   11    5   15  13.463995  13.586675   0.986223     1.0630   0
    0    6   15  20.175747  20.441869   0.335762     0.5297   0
    1    6   15 167.005970 166.639125   1.324947     0.5366   0
   -1   -6  -15 169.543347 167.782899   1.169065     0.5366   0
    2    6   15 272.354438 271.735289   1.992053     0.5566   0
   -2   -6  -15 272.890488 272.759658   1.731678     0.5566   0
    3    6   15  72.556485  73.977332   0.974875     0.5885   0
   -3   -6  -15  74.869016  75.901997   0.761436     0.5885   0
    4    6   15  96.060486  96.805147   1.120459     0.6305   0
   -4   -6  -15  96.385091  96.909289   0.922570     0.6305   0
   -5   -6  -15   3.726238   3.720041   0.246010     0.6806   0
    5    6   15   3.874478   4.001702   0.326856     0.6806   0
   -6   -6  -15  39.336519  38.800884   0.697963     0.7373   0
    6    6   15  38.961085  37.951672   0.721377     0.7373   0
   -7   -6  -15  96.122892  95.113725   1.250503     0.7991   0
    7    6   15  95.993820  94.181828   1.323869     0.7991   0
   -8   -6  -15  10.305765  10.208321   0.496958     0.8649   0
    8    6   15   9.812001  10.239294   0.565504     0.8649   0
    9    6   15  29.372222  29.078712   0.966193     0.9340   0
   -9   -6  -15  29.516797  28.589152   0.806208     0.9340   0
   10    6   15   2.422544   2.708438   0.586422     1.0055   0
  -10   -6  -15   2.467663   2.628275   0.406408     1.0055   0
  -11   -6  -15   1.325064   1.236776   0.424561     1.0791   0
   11    6   15   1.361258   1.286234   0.523640     1.0791   0
    0    7   15   1.596468   1.956465   0.167885     0.5669   0
   -1   -7  -15  40.727183  41.224267   0.524377     0.5733   0
    1    7   15  39.724642  39.674516   0.613571     0.5733   0
   -2   -7  -15  48.747487  47.255836   0.559004     0.5921   0
    2    7   15  48.855272  48.716258   0.666038     0.5921   0
   -3   -7  -15   8.648877   8.792851   0.289813     0.6222   0
    3    7   15   8.365470   8.572445   0.372355     0.6222   0
    4    7   15  45.192430  46.859286   0.774041     0.6620   0
   -4   -7  -15  45.075013  45.716409   0.550897     0.6620   0
    5    7   15  24.881088  25.436410   0.658972     0.7100   0
   -5   -7  -15  25.120813  24.982851   0.472817     0.7100   0
   -6   -7  -15   2.332046   2.649750   0.262413     0.7645   0
    6    7   15   1.997056   1.878609   0.245876     0.7645   0
   -7   -7  -15  18.439935  17.997119   0.558052     0.8242   0
    7    7   15  18.564955  17.426578   0.580874     0.8242   0
    8    7   15  27.484526  27.207914   0.842497     0.8882   0
   -8   -7  -15  27.925295  27.733116   0.708179     0.8882   0
    9    7   15  22.371007  21.793480   0.882511     0.9556   0
   -9   -7  -15  22.499192  22.245244   0.722777     0.9556   0
  -10   -7  -15   4.894866   4.516158   0.578028     1.0256   0
   10    7   15   5.042679   4.931005   0.682476     1.0256   0
  -11   -7  -15   1.251341   0.727392   0.419767     1.0979   0
   11    7   15   1.141602   1.292321   0.520992     1.0979   0
    0    8   15  66.634434  66.997974   0.876980     0.6070   0
   -1   -8  -15  71.826677  73.892043   0.864842     0.6130   0
    1    8   15  71.149889  72.815602   0.955070     0.6130   0
   -2   -8  -15 139.291584 139.207394   1.173320     0.6306   0
    2    8   15 138.129485 140.158145   1.439611     0.6306   0
    3    8   15  47.573661  49.024647   0.805050     0.6590   0
   -3   -8  -15  47.393948  47.292376   0.598049     0.6590   0
    4    8   15 160.804995 161.991307   1.674139     0.6967   0
   -4   -8  -15 158.323492 159.094164   1.557643     0.6967   0
    5    8   15  52.288517  49.795303   0.906491     0.7424   0
   -5   -8  -15  50.747132  49.498496   0.635782     0.7424   0
    6    8   15   9.734655  10.617350   0.526953     0.7947   0
   -6   -8  -15   9.422757   9.239793   0.408168     0.7947   0
    7    8   15  38.923327  38.639014   0.911823     0.8523   0
   -7   -8  -15  38.803134  38.889315   0.757118     0.8523   0
    8    8   15   1.048828   0.930497   0.338823     0.9143   0
   -8   -8  -15   1.066668   0.861188   0.266623     0.9143   0
   -9   -8  -15   1.251240   1.402057   0.422900     0.9799   0
    9    8   15   1.280863   1.028517   0.467358     0.9799   0
   10    8   15   3.403084   3.359420   0.660346     1.0483   0
  -10   -8  -15   3.250795   3.644986   0.543508     1.0483   0
    0    9   15 108.774203 109.076930   1.225239     0.6495   0
   -1   -9  -15  27.824143  28.203824   0.504571     0.6551   0
    1    9   15  27.839488  27.810595   0.545708     0.6551   0
    2    9   15  20.118028  20.835816   0.522195     0.6716   0
   -2   -9  -15  19.509396  19.747973   0.398813     0.6716   0
    3    9   15 136.106675 136.226757   1.718723     0.6983   0
   -3   -9  -15 137.605014 137.154166   1.214160     0.6983   0
   -4   -9  -15  19.411673  19.661517   0.423915     0.7340   0
    4    9   15  18.850933  19.908228   0.654052     0.7340   0
    5    9   15   3.789123   4.635240   0.365308     0.7775   0
   -5   -9  -15   3.702348   4.478568   0.342576     0.7775   0
    6    9   15  31.095463  30.480958   0.781995     0.8276   0
   -6   -9  -15  31.229879  30.637172   0.682440     0.8276   0
   -7   -9  -15   3.446282   3.684938   0.341382     0.8831   0
    7    9   15   3.126414   3.520033   0.393642     0.8831   0
    8    9   15  13.993290  14.433822   0.715631     0.9431   0
   -8   -9  -15  13.930833  14.037810   0.665912     0.9431   0
   -9   -9  -15  21.449984  21.360121   1.029666     1.0068   0
    9    9   15  21.052743  20.341228   1.180081     1.0068   0
   10    9   15   4.471579   4.668350   0.695000     1.0735   0
  -10   -9  -15   4.483280   4.859236   0.778593     1.0735   0
    0   10   15  55.734114  55.964771   0.830466     0.6939   0
   -1  -10  -15  97.444053  98.196709   1.125145     0.6991   0
    1   10   15  97.353490  97.483870   1.142500     0.6991   0
    2   10   15 101.250318 102.502472   1.244927     0.7146   0
   -2  -10  -15 100.397424  99.767828   0.993845     0.7146   0
    3   10   15  43.902036  44.445868   0.914615     0.7398   0
   -3  -10  -15  42.531566  42.224576   0.652472     0.7398   0
   -4  -10  -15  84.418703  84.919051   0.953624     0.7736   0
    4   10   15  84.361844  86.232775   1.441605     0.7736   0
    5   10   15   8.253518   8.520553   0.505317     0.8149   0
   -5  -10  -15   8.765696   9.562546   0.431052     0.8149   0
   -6  -10  -15  17.317770  17.271621   0.601828     0.8628   0
    6   10   15  17.425047  17.046368   0.613894     0.8628   0
   -7  -10  -15  32.685034  32.634109   0.855667     0.9162   0
    7   10   15  32.700191  32.520270   0.924500     0.9162   0
    8   10   15   8.116693   8.344283   0.664170     0.9742   0
   -8  -10  -15   7.893147   7.523171   0.610321     0.9742   0
   -9  -10  -15  11.759613  11.547183   0.968653     1.0360   0
    9   10   15  11.857973  12.341182   0.903761     1.0360   0
   10   10   15   7.509359   7.860917   0.813498     1.1009   0
  -10  -10  -15   7.384941   6.988749   0.878991     1.1009   0
    0   11   15  51.468351  51.940014   0.933765     0.7399   0
   -1  -11  -15  95.203282  94.474504   1.164899     0.7448   0
    1   11   15  95.301290  95.932503   1.281018     0.7448   0
    2   11   15  46.927103  47.143524   0.883947     0.7594   0
   -2  -11  -15  47.737632  47.512153   0.681147     0.7594   0
    3   11   15  21.621589  22.475346   0.687468     0.7831   0
   -3  -11  -15  22.797314  23.488852   0.509815     0.7831   0
   -4  -11  -15  33.214920  32.774253   0.677017     0.8151   0
    4   11   15  33.472655  33.073214   0.946648     0.8151   0
    5   11   15  80.201757  80.742030   1.427213     0.8544   0
   -5  -11  -15  80.261520  82.775506   1.263772     0.8544   0
   -6  -11  -15   6.802141   7.298277   0.528542     0.9002   0
    6   11   15   7.277307   7.906004   0.514250     0.9002   0
   -7  -11  -15   0.573170   0.868658   0.339254     0.9515   0
    7   11   15   0.646811   0.445470   0.317070     0.9515   0
    8   11   15   6.795010   6.980103   0.664305     1.0074   0
   -8  -11  -15   6.717309   6.623800   0.838475     1.0074   0
   -9  -11  -15   0.918181   0.682458   0.529754     1.0673   0
    9   11   15   0.934878   0.929447   0.539432     1.0673   0
    0   12   15   0.701040   0.741074   0.259674     0.7872   0
    1   12   15  42.090268  43.203069   0.985738     0.7918   0
   -1  -12  -15  42.377503  43.700170   0.870032     0.7918   0
    2   12   15  12.318000  12.453315   0.606443     0.8055   0
   -2  -12  -15  12.746398  13.033372   0.538310     0.8055   0
    3   12   15   5.135407   5.888606   0.436870     0.8279   0
   -3  -12  -15   5.413384   6.150867   0.420988     0.8279   0
    4   12   15  10.047598  10.086133   0.600975     0.8582   0
   -4  -12  -15  10.075453  10.544809   0.499777     0.8582   0
    5   12   15  17.890630  17.977188   0.703951     0.8957   0
   -5  -12  -15  17.942227  18.292130   0.645083     0.8957   0
    6   12   15   2.486118   2.565691   0.424292     0.9395   0
   -6  -12  -15   2.560088   3.104701   0.448595     0.9395   0
   -7  -12  -15  16.493330  16.478520   0.858818     0.9887   0
    7   12   15  16.785749  16.651882   0.812771     0.9887   0
    8   12   15   1.977362   2.682232   0.546480     1.0427   0
   -8  -12  -15   1.951574   2.142323   0.520767     1.0427   0
   -9  -12  -15   3.496338   3.157060   0.665185     1.1006   0
    9   12   15   3.374227   3.437204   0.657428     1.1006   0
    0   13   15   5.076554   5.640531   0.416732     0.8355   0
   -1  -13  -15  21.779867  21.107036   0.609612     0.8399   0
    1   13   15  21.018237  20.537483   0.672502     0.8399   0
   -2  -13  -15   5.682139   6.221253   0.473885     0.8528   0
    2   13   15   6.101327   6.089970   0.553653     0.8528   0
    3   13   15  39.748986  39.496665   1.049184     0.8740   0
   -3  -13  -15  40.063303  41.732771   1.132965     0.8740   0
   -4  -13  -15  23.538455  23.344039   0.809135     0.9028   0
    4   13   15  24.074644  23.529072   0.900170     0.9028   0
   -5  -13  -15   3.847261   4.252578   0.460293     0.9385   0
    5   13   15   4.287899   4.202374   0.528821     0.9385   0
    6   13   15  18.769753  18.132325   0.898231     0.9804   0
   -6  -13  -15  18.550802  17.990116   0.848808     0.9804   0
    7   13   15   5.281547   5.985235   0.771509     1.0276   0
   -7  -13  -15   5.329194   5.341211   0.633080     1.0276   0
    8   13   15   3.985781   3.533814   0.707632     1.0796   0
   -8  -13  -15   3.946486   3.880088   0.754424     1.0796   0
    0   14   15   0.143594   0.240534   0.295550     0.8848   0
   -1  -14  -15  12.987022  14.226344   0.803102     0.8889   0
    1   14   15  12.860564  13.327754   0.687530     0.8889   0
   -2  -14  -15  26.270506  26.643568   1.020931     0.9012   0
    2   14   15  26.348054  27.114904   1.005570     0.9012   0
    3   14   15   9.064644   8.992993   0.663542     0.9212   0
   -3  -14  -15   9.091068   9.171472   0.673004     0.9212   0
   -4  -14  -15  13.821525  14.614366   1.019090     0.9486   0
    4   14   15  13.591706  13.939144   0.743920     0.9486   0
   -5  -14  -15   7.948831   7.373161   0.913951     0.9826   0
    5   14   15   7.710042   7.814250   0.676775     0.9826   0
    6   14   15   1.079044   1.343989   0.416095     1.0227   0
   -6  -14  -15   1.188809   1.393358   0.512256     1.0227   0
   -7  -14  -15   4.189731   4.227431   0.775756     1.0681   0
    7   14   15   4.102285   3.619130   0.661459     1.0681   0
    0   15   15  15.201088  14.637888   1.070264     0.9348   0
   -1  -15  -15  25.443540  24.186069   1.398628     0.9387   0
    1   15   15  25.682143  25.087173   1.091290     0.9387   0
    2   15   15  22.047515  22.246680   0.904444     0.9503   0
   -2  -15  -15  21.386821  20.568995   0.895385     0.9503   0
    3   15   15   2.785654   3.072300   0.494983     0.9694   0
   -3  -15  -15   2.618797   2.943136   0.596801     0.9694   0
   -4  -15  -15   0.960421   1.206431   0.685932     0.9954   0
    4   15   15   0.932836   0.983951   0.417819     0.9954   0
   -5  -15  -15  14.395979  14.171849   1.267067     1.0279   0
    5   15   15  14.360511  14.492806   0.977173     1.0279   0
    6   15   15   3.597647   3.590087   0.635235     1.0662   0
   -6  -15  -15   3.716203   4.916659   1.057004     1.0662   0
    7   15   15   2.251049   2.563536   0.727311     1.1099   0
   -7  -15  -15   2.206232   2.443063   1.049678     1.1099   0
    0   16   15   6.118170   5.336426   0.749675     0.9855   0
    1   16   15   1.397066   2.237614   0.788298     0.9892   0
   -1  -16  -15   1.478735   2.052195   0.997822     0.9892   0
   -2  -16  -15  24.937856  25.643708   1.784306     1.0002   0
    2   16   15  24.988922  23.073628   1.532658     1.0002   0
   -3  -16  -15   1.368767   1.635723   0.825313     1.0183   0
    3   16   15   1.429149   1.472569   0.603767     1.0183   0
    4   16   15  29.832447  30.571454   1.406555     1.0431   0
   -4  -16  -15  29.629986  29.924602   1.976063     1.0431   0
    5   16   15   3.102016   3.268878   0.682108     1.0742   0
   -5  -16  -15   2.899412   2.616433   0.762935     1.0742   0
    0   17   15   9.095771   9.566227   1.828477     1.0367   0
   -1  -17  -15   6.216403   7.169131   1.467272     1.0402   0
    1   17   15   6.167812   6.664856   1.925716     1.0402   0
   -2  -17  -15   3.990859   3.664495   0.951802     1.0507   0
    2   17   15   3.762941   4.349700   0.972585     1.0507   0
    3   17   15   0.697036   1.132112   0.736451     1.0680   0
   -3  -17  -15   0.762593   1.002589   0.713369     1.0680   0
    4   17   15   1.721320   1.874021   1.166776     1.0916   0
   -4  -17  -15   1.633066   1.406340   0.837002     1.0916   0
    0   18   15   6.388811   7.510432   1.568066     1.0884   0
   -1  -18  -15   5.050874   5.951047   1.171812     1.0918   0
    1   18   15   4.967062   5.705208   1.357707     1.0918   0
   -2  -18  -15   3.519927   2.606333   1.070677     1.1018   0
    2   18   15   3.289239   3.938292   1.625785     1.1018   0
    0    0   16 458.772327 458.262082   3.144275     0.4367   0
    1    0   16 270.736110 265.880852   1.473503     0.4449   0
    2    0   16  14.163850  14.074889   0.298692     0.4689   0
    3    0   16  14.419331  15.227641   0.375479     0.5064   0
    4    0   16  60.748559  63.503447   0.800992     0.5546   0
    5    0   16   0.101309   0.204353   0.197395     0.6110   0
    6    0   16 146.254455 146.528806   1.464830     0.6735   0
    7    0   16  44.731541  44.593553   0.838762     0.7407   0
    8    0   16   5.292585   5.308531   0.424669     0.8113   0
    9    0   16  20.608689  20.590901   0.686857     0.8845   0
   10    0   16  26.929710  25.534179   0.877537     0.9598   0
   11    0   16   2.265532   2.267842   0.454619     1.0366   0
    0    1   16  72.250567  82.120036   0.727931     0.4402   0
    1    1   16 975.574983 955.410696   5.165254     0.4485   0
   -1   -1  -16 979.715453 953.516376   5.025308     0.4485   0
   -2   -1  -16  29.314006  30.012765   0.447383     0.4723   0
    2    1   16  29.580397  30.486883   0.407144     0.4723   0
    3    1   16 404.285312 399.868541   2.607689     0.5095   0
   -3   -1  -16 404.078240 400.260871   2.429677     0.5095   0
    4    1   16 254.076632 254.613687   2.081678     0.5574   0
   -4   -1  -16 255.960633 255.547380   1.948869     0.5574   0
    5    1   16 187.480145 188.819728   1.574997     0.6135   0
   -5   -1  -16 183.449706 185.482672   1.612470     0.6135   0
   -6   -1  -16  60.363504  60.172227   0.924796     0.6759   0
    6    1   16  62.061588  64.047683   0.930093     0.6759   0
   -7   -1  -16  63.041631  63.055903   0.970305     0.7428   0
    7    1   16  63.891822  63.423814   1.025914     0.7428   0
   -8   -1  -16   1.169097   1.283173   0.308981     0.8132   0
    8    1   16   1.321358   1.162619   0.283448     0.8132   0
   -9   -1  -16  23.553668  23.814208   0.732411     0.8863   0
    9    1   16  23.708386  23.701087   0.709769     0.8863   0
   10    1   16   1.500129   1.347230   0.455966     0.9614   0
  -10   -1  -16   1.555420   1.038671   0.360603     0.9614   0
   11    1   16   6.434662   6.483405   0.674010     1.0381   0
  -11   -1  -16   6.226389   7.095163   0.664861     1.0381   0
    0    2   16   1.450895   1.779395   0.136391     0.4508   0
   -1   -2  -16  64.035433  63.663971   0.602340     0.4588   0
    1    2   16  65.284519  66.086815   0.620709     0.4588   0
   -2   -2  -16 230.657116 230.195810   1.446524     0.4821   0
    2    2   16 235.945480 235.331124   1.519002     0.4821   0
   -3   -2  -16   4.063830   4.322515   0.251172     0.5186   0
    3    2   16   3.789269   3.895970   0.232490     0.5186   0
   -4   -2  -16  42.158654  42.096462   0.622639     0.5658   0
    4    2   16  40.464989  39.954444   0.634777     0.5658   0
   -5   -2  -16  38.142986  38.382338   0.653190     0.6212   0
    5    2   16  37.491663  38.202602   0.591028     0.6212   0
   -6   -2  -16 115.518931 116.321133   1.342965     0.6828   0
    6    2   16 116.649818 116.592263   1.253142     0.6828   0
   -7   -2  -16  21.889638  22.050695   0.636806     0.7491   0
    7    2   16  21.067119  21.600726   0.610366     0.7491   0
   -8   -2  -16  16.645050  16.932708   0.609639     0.8190   0
    8    2   16  17.219380  16.867978   0.571555     0.8190   0
    9    2   16   8.502625   8.424832   0.492864     0.8916   0
   -9   -2  -16   8.461169   8.698314   0.529350     0.8916   0
  -10   -2  -16   1.213702   0.866853   0.344721     0.9663   0
   10    2   16   1.075838   1.112936   0.472036     0.9663   0
   11    2   16   5.310604   5.099052   0.693582     1.0427   0
  -11   -2  -16   5.247758   5.089607   0.561635     1.0427   0
    0    3   16  84.510561  83.885973   0.744378     0.4679   0
   -1   -3  -16 214.178191 214.629167   1.408001     0.4756   0
    1    3   16 213.976241 214.810519   1.281728     0.4756   0
   -2   -3  -16  78.399196  79.243542   0.694901     0.4981   0
    2    3   16  77.037050  76.284003   0.682718     0.4981   0
   -3   -3  -16  27.077234  27.703131   0.463300     0.5335   0
    3    3   16  26.403497  27.076299   0.414425     0.5335   0
   -4   -3  -16  71.971103  71.622898   0.818032     0.5795   0
    4    3   16  72.761925  72.863095   0.919428     0.5795   0
    5    3   16  38.512577  38.910054   0.635378     0.6337   0
   -5   -3  -16  37.940210  38.594125   0.652634     0.6337   0
    6    3   16  26.605924  26.729127   0.613885     0.6942   0
   -6   -3  -16  26.816470  27.456240   0.677736     0.6942   0
   -7   -3  -16  43.760744  43.785011   0.892638     0.7595   0
    7    3   16  43.020608  43.338454   0.837774     0.7595   0
    8    3   16  18.933776  19.271520   0.663237     0.8285   0
   -8   -3  -16  20.059699  20.252347   0.661243     0.8285   0
   -9   -3  -16  18.137115  17.713958   0.662051     0.9004   0
    9    3   16  17.551838  17.344880   0.711016     0.9004   0
  -10   -3  -16  12.029541  11.594137   0.654286     0.9744   0
   10    3   16  12.075371  11.922187   0.780747     0.9744   0
   11    3   16   2.461236   2.358671   0.572040     1.0502   0
  -11   -3  -16   2.316867   2.166124   0.441592     1.0502   0
    0    4   16  66.660370  68.897053   0.620637     0.4908   0
    1    4   16 146.628329 145.398499   1.096443     0.4982   0
   -1   -4  -16 145.509147 145.798910   1.065138     0.4982   0
    2    4   16  85.851482  87.615360   0.887574     0.5197   0
   -2   -4  -16  84.234112  86.245165   0.783288     0.5197   0
    3    4   16 336.240641 331.765487   2.522570     0.5538   0
   -3   -4  -16 337.543771 333.753176   2.115246     0.5538   0
    4    4   16 142.928785 144.665011   1.418056     0.5981   0
   -4   -4  -16 142.112302 145.420046   1.253869     0.5981   0
   -5   -4  -16  69.902878  70.187884   0.890142     0.6508   0
    5    4   16  68.277837  70.102774   0.988799     0.6508   0
    6    4   16  46.722533  47.313564   0.804242     0.7098   0
   -6   -4  -16  48.720121  48.573960   0.858289     0.7098   0
    7    4   16  28.580936  29.229719   0.706994     0.7739   0
   -7   -4  -16  28.720664  29.353972   0.717561     0.7739   0
    8    4   16   4.736666   5.383622   0.434257     0.8417   0
   -8   -4  -16   4.728057   5.285710   0.422810     0.8417   0
   -9   -4  -16   8.903059   8.917382   0.587383     0.9125   0
    9    4   16   8.797195   8.907372   0.574760     0.9125   0
  -10   -4  -16   1.308597   1.476331   0.378119     0.9856   0
   10    4   16   1.493279   1.204788   0.518074     0.9856   0
   11    4   16   2.583090   2.438098   0.557927     1.0606   0
  -11   -4  -16   2.536960   2.267016   0.459242     1.0606   0
    0    5   16 137.863759 135.990641   1.044668     0.5188   0
    1    5   16 143.041550 142.303844   1.105206     0.5258   0
   -1   -5  -16 143.319554 142.169177   1.086424     0.5258   0
    2    5   16 130.857217 132.449788   1.247280     0.5462   0
   -2   -5  -16 131.902937 131.895857   0.987901     0.5462   0
   -3   -5  -16  71.602987  69.709994   0.710280     0.5787   0
    3    5   16  70.686933  69.339659   0.879171     0.5787   0
    4    5   16   7.382002   7.874940   0.370892     0.6213   0
   -4   -5  -16   7.648650   7.749771   0.274317     0.6213   0
    5    5   16 100.022938 101.483489   1.239056     0.6721   0
   -5   -5  -16  98.732779  99.220180   1.052910     0.6721   0
    6    5   16  66.068930  65.851058   0.956695     0.7295   0
   -6   -5  -16  65.973271  65.517532   0.995200     0.7295   0
    7    5   16  43.930291  43.297066   0.846339     0.7919   0
   -7   -5  -16  43.856634  42.630284   0.828464     0.7919   0
   -8   -5  -16  32.157150  31.799082   0.795480     0.8583   0
    8    5   16  32.414351  31.391129   0.905350     0.8583   0
   -9   -5  -16  40.160262  39.922483   0.967432     0.9278   0
    9    5   16  39.894268  39.277696   1.104631     0.9278   0
   10    5   16   2.801104   3.241299   0.639571     0.9998   0
  -10   -5  -16   2.693790   2.762817   0.428377     0.9998   0
   11    5   16   7.382092   7.691407   0.776941     1.0738   0
  -11   -5  -16   7.399297   7.154596   0.635576     1.0738   0
    0    6   16 140.091999 142.996034   1.127551     0.5511   0
    1    6   16  13.948945  13.947403   0.354319     0.5577   0
   -1   -6  -16  14.844196  15.094410   0.286357     0.5577   0
    2    6   16 286.788948 283.721577   2.122563     0.5770   0
   -2   -6  -16 286.431696 282.725039   1.713246     0.5770   0
    3    6   16  22.665258  23.205242   0.510165     0.6078   0
   -3   -6  -16  22.638582  22.741807   0.434733     0.6078   0
   -4   -6  -16 229.476746 229.567363   1.669704     0.6485   0
    4    6   16 229.041232 229.728066   2.042768     0.6485   0
    5    6   16   8.303345   8.778459   0.440667     0.6974   0
   -5   -6  -16   7.872776   8.276725   0.336516     0.6974   0
    6    6   16  24.889309  25.132780   0.742834     0.7528   0
   -6   -6  -16  24.065535  23.612207   0.606425     0.7528   0
    7    6   16  20.856386  20.498429   0.609298     0.8134   0
   -7   -6  -16  19.863923  19.386167   0.589430     0.8134   0
   -8   -6  -16  23.407793  23.385607   0.684406     0.8782   0
    8    6   16  23.882562  23.615439   0.756956     0.8782   0
    9    6   16  13.915211  14.034847   0.761894     0.9463   0
   -9   -6  -16  14.113374  13.985469   0.646080     0.9463   0
   10    6   16  12.236988  12.825894   0.908169     1.0170   0
  -10   -6  -16  12.584497  13.560011   0.692630     1.0170   0
   11    6   16   5.782730   5.658020   0.752126     1.0898   0
  -11   -6  -16   5.840132   5.912775   0.661225     1.0898   0
    0    7   16  10.308362  11.041822   0.302436     0.5869   0
    1    7   16  69.400871  70.648266   0.891219     0.5931   0
   -1   -7  -16  69.683687  68.557422   0.798074     0.5931   0
    2    7   16 147.468332 146.926524   1.410865     0.6113   0
   -2   -7  -16 146.100496 145.688482   1.228588     0.6113   0
   -3   -7  -16  22.929287  23.190519   0.433270     0.6405   0
    3    7   16  22.372189  22.618272   0.518308     0.6405   0
   -4   -7  -16 188.390290 186.766501   1.537901     0.6792   0
    4    7   16 187.554227 186.799719   1.840938     0.6792   0
    5    7   16   7.783192   8.375714   0.452303     0.7260   0
   -5   -7  -16   7.766572   8.528328   0.330474     0.7260   0
    6    7   16  12.665276  12.565358   0.603597     0.7794   0
   -6   -7  -16  12.673951  11.636423   0.432156     0.7794   0
    7    7   16   6.396064   6.223264   0.502686     0.8381   0
   -7   -7  -16   6.043915   6.498156   0.440066     0.8381   0
   -8   -7  -16   7.917842   7.686666   0.465329     0.9011   0
    8    7   16   8.220719   8.136527   0.587105     0.9011   0
   -9   -7  -16   2.148798   2.460282   0.374995     0.9676   0
    9    7   16   2.293358   2.244751   0.491042     0.9676   0
  -10   -7  -16   2.401333   2.570530   0.517517     1.0368   0
   10    7   16   2.350488   2.774021   0.596046     1.0368   0
   11    7   16   0.945931   0.837065   0.502740     1.1083   0
  -11   -7  -16   1.068673   0.792176   0.468122     1.1083   0
    0    8   16  16.670912  16.559500   0.406049     0.6258   0
    1    8   16  30.194357  29.796309   0.573880     0.6316   0
   -1   -8  -16  32.510983  32.606906   0.560090     0.6316   0
    2    8   16  71.301967  70.722064   0.911267     0.6487   0
   -2   -8  -16  71.391823  70.374712   0.818194     0.6487   0
    3    8   16  48.586371  49.912822   0.829533     0.6763   0
   -3   -8  -16  48.727160  48.800829   0.653298     0.6763   0
   -4   -8  -16  17.028945  17.249895   0.488483     0.7131   0
    4    8   16  16.988070  17.207340   0.573476     0.7131   0
   -5   -8  -16  47.882715  46.625952   0.646556     0.7578   0
    5    8   16  48.070892  47.407382   0.889154     0.7578   0
    6    8   16  31.002094  30.344764   0.783907     0.8091   0
   -6   -8  -16  30.958403  30.132439   0.641744     0.8091   0
    7    8   16  21.217042  21.111615   0.738282     0.8658   0
   -7   -8  -16  21.307243  20.918771   0.608606     0.8658   0
   -8   -8  -16   9.652343   9.734112   0.531783     0.9269   0
    8    8   16   9.905991  10.280682   0.647615     0.9269   0
   -9   -8  -16  38.247340  38.586763   1.242764     0.9916   0
    9    8   16  38.134667  36.212758   1.298741     0.9916   0
   10    8   16   0.911078   0.691454   0.482253     1.0593   0
  -10   -8  -16   1.001815   1.108034   0.438710     1.0593   0
    0    9   16  85.043735  84.102787   1.066996     0.6670   0
   -1   -9  -16  12.148951  11.880081   0.369976     0.6725   0
    1    9   16  12.561551  12.096536   0.406300     0.6725   0
    2    9   16   1.733237   1.699142   0.235605     0.6886   0
   -2   -9  -16   1.445655   1.522890   0.177770     0.6886   0
   -3   -9  -16  65.156482  65.790188   0.804754     0.7146   0
    3    9   16  65.162344  65.476144   1.079179     0.7146   0
    4    9   16  54.331712  55.258217   0.906221     0.7496   0
   -4   -9  -16  54.394171  55.203093   0.872617     0.7496   0
   -5   -9  -16   2.834589   2.905241   0.319655     0.7922   0
    5    9   16   2.495967   2.873827   0.334998     0.7922   0
    6    9   16  37.733904  37.702627   0.882466     0.8414   0
   -6   -9  -16  38.212129  37.771128   0.811478     0.8414   0
    7    9   16   8.194306   8.697336   0.532295     0.8960   0
   -7   -9  -16   8.519978   8.567166   0.496285     0.8960   0
   -8   -9  -16   5.871850   5.856645   0.517509     0.9552   0
    8    9   16   6.012877   6.272058   0.567165     0.9552   0
   -9   -9  -16   0.091983   0.347253   0.407647     1.0182   0
    9    9   16   0.118890   0.034421   0.401668     1.0182   0
  -10   -9  -16   0.396425   0.362210   0.457142     1.0842   0
   10    9   16   0.409434   0.685816   0.459808     1.0842   0
    0   10   16 284.102358 278.982186   2.530659     0.7103   0
   -1  -10  -16  50.207799  50.157827   0.859097     0.7155   0
    1   10   16  50.167126  49.882388   0.784949     0.7155   0
    2   10   16 229.105992 226.548122   2.277125     0.7306   0
   -2  -10  -16 229.861606 227.253779   1.877532     0.7306   0
    3   10   16   5.078456   5.205646   0.424839     0.7552   0
   -3  -10  -16   4.827920   5.061273   0.316001     0.7552   0
    4   10   16 102.386800 102.311244   1.701782     0.7883   0
   -4  -10  -16 101.996140 102.607512   1.274231     0.7883   0
    5   10   16  19.400219  19.214601   0.626805     0.8290   0
   -5  -10  -16  19.421150  19.366506   0.630369     0.8290   0
    6   10   16  87.126960  84.849293   1.363246     0.8761   0
   -6  -10  -16  88.582665  87.482937   1.406025     0.8761   0
    7   10   16  10.220522   9.553568   0.622971     0.9287   0
   -7  -10  -16  10.421085  10.016375   0.568413     0.9287   0
   -8  -10  -16   9.437961   9.360186   0.708269     0.9860   0
    8   10   16   9.110521   9.569459   0.727563     0.9860   0
   -9  -10  -16   1.130253   1.086648   0.500442     1.0470   0
    9   10   16   1.045841   0.516261   0.451342     1.0470   0
  -10  -10  -16   2.351374   2.401441   1.423622     1.1114   0
    0   11   16  14.595003  14.002886   0.540276     0.7553   0
    1   11   16  74.501838  72.355219   1.026757     0.7601   0
   -1  -11  -16  74.226569  72.762812   1.044264     0.7601   0
    2   11   16  49.909145  49.182656   0.894326     0.7744   0
   -2  -11  -16  48.762866  48.497289   0.746973     0.7744   0
   -3  -11  -16  13.176050  12.826523   0.482962     0.7977   0
    3   11   16  13.304267  12.560420   0.588065     0.7977   0
    4   11   16  11.583769  11.643964   0.577489     0.8291   0
   -4  -11  -16  11.332511  11.102781   0.436340     0.8291   0
    5   11   16  13.580526  13.424176   0.691642     0.8678   0
   -5  -11  -16  13.595506  14.062948   0.488851     0.8678   0
    6   11   16   1.305809   1.342211   0.332413     0.9130   0
   -6  -11  -16   1.224830   1.115431   0.357479     0.9130   0
    7   11   16  14.561014  13.907542   0.722849     0.9636   0
   -7  -11  -16  14.705484  15.339055   0.767792     0.9636   0
    8   11   16  18.624742  18.048113   0.929994     1.0188   0
   -8  -11  -16  18.652513  17.757052   0.964640     1.0188   0
   -9  -11  -16   9.576257   9.048207   0.941657     1.0781   0
    9   11   16   9.654913   9.211872   0.917865     1.0781   0
    0   12   16 148.659258 144.073372   1.935358     0.8017   0
    1   12   16  42.992735  43.565503   0.961067     0.8062   0
   -1  -12  -16  43.456989  43.665516   0.833582     0.8062   0
    2   12   16  15.517719  15.644391   0.666451     0.8197   0
   -2  -12  -16  15.225158  15.358986   0.536039     0.8197   0
    3   12   16  51.135877  50.244912   1.066861     0.8417   0
   -3  -12  -16  50.742671  50.096957   1.066116     0.8417   0
    4   12   16  18.217320  17.606135   0.710478     0.8715   0
   -4  -12  -16  18.206222  19.084333   0.662375     0.8715   0
    5   12   16  30.210750  29.048816   0.870337     0.9085   0
   -5  -12  -16  29.525876  28.887754   0.788351     0.9085   0
   -6  -12  -16  18.021957  17.551729   0.843448     0.9517   0
    6   12   16  18.777416  17.854461   0.791027     0.9517   0
    7   12   16   3.198934   3.430228   0.535213     1.0003   0
   -7  -12  -16   3.186560   2.938746   0.510883     1.0003   0
    8   12   16   0.328893   0.474765   0.468175     1.0537   0
   -8  -12  -16   0.322824   0.280243   0.471479     1.0537   0
   -9  -12  -16   2.475501   3.271841   1.398718     1.1111   0
    0   13   16   8.040921   8.360533   0.513334     0.8492   0
   -1  -13  -16  15.404045  14.922844   0.556984     0.8535   0
    1   13   16  15.388852  14.765014   0.689910     0.8535   0
    2   13   16   7.246011   7.452130   0.632739     0.8663   0
   -2  -13  -16   7.838776   8.441046   0.549461     0.8663   0
   -3  -13  -16  28.564331  28.523075   1.080553     0.8871   0
    3   13   16  27.990368  28.539863   0.961130     0.8871   0
   -4  -13  -16   9.155251   9.763919   0.699435     0.9155   0
    4   13   16   8.956006   9.374012   0.758141     0.9155   0
    5   13   16   6.300933   6.801857   0.595409     0.9507   0
   -5  -13  -16   6.265217   6.666615   0.669117     0.9507   0
   -6  -13  -16   2.575557   2.475284   0.566922     0.9921   0
    6   13   16   2.570269   2.301626   0.458021     0.9921   0
   -7  -13  -16   1.637203   1.355884   0.494624     1.0388   0
    7   13   16   1.618335   1.589748   0.563825     1.0388   0
    8   13   16   2.800324   2.647963   0.654357     1.0903   0
   -8  -13  -16   3.094520   3.119119   0.622432     1.0903   0
    0   14   16   0.030995   0.083180   0.280898     0.8978   0
   -1  -14  -16  20.071373  20.478499   1.010122     0.9018   0
    1   14   16  19.799365  18.929735   0.953507     0.9018   0
    2   14   16  22.850926  22.643949   0.921600     0.9139   0
   -2  -14  -16  23.776991  23.654762   1.054508     0.9139   0
    3   14   16  21.841427  21.631700   0.919850     0.9336   0
   -3  -14  -16  22.059051  21.537343   0.945553     0.9336   0
    4   14   16   3.305093   3.863165   0.547818     0.9606   0
   -4  -14  -16   3.114415   4.018239   0.580542     0.9606   0
    5   14   16   3.412930   3.504088   0.508674     0.9943   0
   -5  -14  -16   3.483812   3.389029   0.689757     0.9943   0
   -6  -14  -16   8.596755   9.511821   1.022529     1.0339   0
    6   14   16   8.325451   8.680610   0.761014     1.0339   0
    7   14   16   4.638567   4.850932   0.733659     1.0788   0
   -7  -14  -16   4.628450   4.199878   0.805355     1.0788   0
    0   15   16   3.012901   2.766102   0.647355     0.9471   0
   -1  -15  -16  23.254639  22.153132   1.422419     0.9509   0
    1   15   16  23.498158  23.240615   1.162565     0.9509   0
    2   15   16   5.360600   5.595552   0.644760     0.9624   0
   -2  -15  -16   5.451527   5.327762   0.756803     0.9624   0
   -3  -15  -16  14.433377  14.377531   0.993423     0.9812   0
    3   15   16  14.368196  14.604939   0.838807     0.9812   0
   -4  -15  -16   8.683319   9.196431   0.871764     1.0069   0
    4   15   16   8.989162   8.966625   0.815904     1.0069   0
    5   15   16   8.903747   9.073704   0.823823     1.0390   0
   -5  -15  -16   8.792168   8.936864   1.093974     1.0390   0
   -6  -15  -16   4.698944   4.626199   1.139196     1.0770   0
    6   15   16   4.752037   4.764655   0.858935     1.0770   0
    0   16   16   4.569833   4.912861   0.779383     0.9972   0
   -1  -16  -16  27.850929  27.939247   1.891806     1.0008   0
    1   16   16  27.704551  28.164770   1.939353     1.0008   0
   -2  -16  -16   2.797689   3.215649   0.954387     1.0117   0
    2   16   16   2.803741   2.673083   0.810257     1.0117   0
   -3  -16  -16   2.706068   2.971425   0.890456     1.0296   0
    3   16   16   2.814336   2.992281   0.596334     1.0296   0
    4   16   16   1.285549   1.148147   0.453308     1.0541   0
   -4  -16  -16   1.271932   1.722161   0.786520     1.0541   0
   -5  -16  -16   6.684820   6.508256   1.562733     1.0849   0
    5   16   16   6.665071   6.476277   0.853108     1.0849   0
    0   17   16   0.000612   0.155298   0.945535     1.0478   0
    1   17   16   5.210639   5.718198   1.520053     1.0513   0
   -1  -17  -16   5.360638   5.405052   1.212904     1.0513   0
   -2  -17  -16   1.185457   1.962408   1.521049     1.0617   0
    2   17   16   1.078062   1.495570   0.848207     1.0617   0
   -3  -17  -16   1.454708   0.907541   0.860722     1.0787   0
    3   17   16   1.261335   1.916657   1.135308     1.0787   0
    4   17   16   7.503938   7.945246   1.422697     1.1022   0
   -4  -17  -16   7.499486   6.717978   1.185171     1.1022   0
    0   18   16   0.936399   0.899317   0.896399     1.0990   0
   -1  -18  -16   0.000665   0.235488   0.664215     1.1023   0
    1    0   17  48.085552  48.103432   0.507157     0.4718   0
    2    0   17 294.706364 292.965141   1.806867     0.4944   0
    3    0   17  30.677174  30.468479   0.509563     0.5301   0
    4    0   17 581.269850 579.668253   3.773450     0.5763   0
    5    0   17  13.812606  13.319764   0.446754     0.6308   0
[truncated: 296,450 more chars]
